# Supplementary material for: The Far Side of Carboranes: Anticancer Active Monocations and Ambiently Stable Dications
Source: Angew Chem Int Ed Engl. 2026 Apr 2;65(20):e21595. doi: 10.1002/anie.202521595 (PMC13159407; doi:10.1002/anie.202521595)
Supplement: Supplementary file 2 — Supporting File 2: anie71935‐sup‐0002‐Data.zip. [file ANIE-65-e21595-s002.zip]

Archive with 8 entries (8 files):
- jhl210309Co1_N_o-2e.cif
- jvr220607B1_sq_o-2c.cif
- jvr220613B1_sq_H78_o-2d.cif
- jvr220905B1_p-2a(Cy).cif
- jvr220905B2_p-2a(iPr).cif
- jvr230301N2_p-2b(Cy).cif
- jvr231123N1_p-2(Cy).cif
- jvr241118B1_p-2d(iPr).cif
