# Supplementary material for: The Far Side of Carboranes: Anticancer Active Monocations and Ambiently Stable Dications
Source: Angew Chem Int Ed Engl. 2026 Apr 2;65(20):e21595. doi: 10.1002/anie.202521595 (PMC13159407; doi:10.1002/anie.202521595)
Supplement: Supplementary file 2 — Supporting File 2: anie71935‐sup‐0002‐Data.zip. [file ANIE-65-e21595-s002.zip › jhl210309Co1_N_o-2e.cif]

 
data_o-2e_jhl210309Co1

_publ_requested_journal   'Nature Communications'
loop_
_publ_author_name
_publ_author_address

'N\<emec, Vlastimil'
;Department of General and Inorganic Chemistry
Faculty of Chemical Technology
University of Pardubice
Studentsk\'a 573 
Pardubice 532 10
Czech Republic
;

'Holub, Josef'
;Institute of Inorganic Chemistry
Czech Academy of Sciences
\<Re\<z 250 68
Czech Republic
;

'Samsonov, Maksim A.'
;Department of General and Inorganic Chemistry
Faculty of Chemical Technology
University of Pardubice
Studentsk\'a 573 
Pardubice 532 10
Czech Republic
;

'R\%u\<zi\<ckov\'a, Zde\<nka'
;Department of General and Inorganic Chemistry
Faculty of Chemical Technology
University of Pardubice
Studentsk\'a 573 
Pardubice 532 10
Czech Republic
;

'Cva\<cka, Josef'
;Institute of Organic Chemistry and Biochemistry
Czech Academy of Sciences
Flemingovo n\'am\<est\'i 542/2 
Praha 6, 166 10
Czech Republic
;

'Van\<co, J\'an '
;Regional Centre of Advanced Technologies and Materials
Czech Advanced Technology and Research Institute
Palack\'y University
\<Slechtitel\%u 27
Olomouc 779 00
Czech Republic
;

'Tr\'avn\'i\<cek, Zden\<ek'
;Regional Centre of Advanced Technologies and Materials
Czech Advanced Technology and Research Institute
Palack\'y University
\<Slechtitel\%u 27
Olomouc 779 00
Czech Republic
;

'Belza, Jan'
;Regional Centre of Advanced Technologies and Materials
Czech Advanced Technology and Research Institute
Palack\'y University
\<Slechtitel\%u 27
Olomouc 779 00
Czech Republic
;

'Dvo\<r\'ak, Zden\<ek'
;Department of Cell Biology and Genetics
Faculty of Science
Palack\'y University
\<Slechtitel\%u 27
Olomouc 779 00
Czech Republic
;

'Vr\'ana, Jan'
;Department of General and Inorganic Chemistry
Faculty of Chemical Technology
University of Pardubice
Studentsk\'a 573 
Pardubice 532 10
Czech Republic
;

'R\%u\<zi\<cka, Ale\<s'
;Department of General and Inorganic Chemistry
Faculty of Chemical Technology
University of Pardubice
Studentsk\'a 573 
Pardubice 532 10
Czech Republic
;
 
_audit_creation_method            'APEX4 v2022.10-0'
_shelx_SHELXL_version_number      '2019/1'
_chemical_name_systematic         ?
_chemical_name_common             ?
_chemical_melting_point           ?
_chemical_formula_moiety          'C60 H104 B26 Co N4, C7 H8'
_chemical_formula_sum
 'C67 H112 B26 Co N4' 
_chemical_formula_weight          1313.59

loop_
 _atom_type_symbol
 _atom_type_description
 _atom_type_scat_dispersion_real
 _atom_type_scat_dispersion_imag
 _atom_type_scat_source
 'C'  'C'   0.0033   0.0016
 'International Tables Vol C Tables 4.2.6.8 and 6.1.1.4'
 'H'  'H'   0.0000   0.0000
 'International Tables Vol C Tables 4.2.6.8 and 6.1.1.4'
 'B'  'B'   0.0013   0.0007
 'International Tables Vol C Tables 4.2.6.8 and 6.1.1.4'
 'Co'  'Co'   0.3494   0.9721
 'International Tables Vol C Tables 4.2.6.8 and 6.1.1.4'
 'N'  'N'   0.0061   0.0033
 'International Tables Vol C Tables 4.2.6.8 and 6.1.1.4'
 
_space_group_crystal_system       triclinic
_space_group_IT_number            2
_space_group_name_H-M_alt         'P -1'
_space_group_name_Hall            '-P 1'
 
_shelx_space_group_comment
;
The symmetry employed for this shelxl refinement is uniquely defined
by the following loop, which should always be used as a source of
symmetry information in preference to the above space-group names.
They are only intended as comments.
;
 
loop_
 _space_group_symop_operation_xyz
 'x, y, z'
 '-x, -y, -z'
 
_cell_length_a                    10.5201(4)
_cell_length_b                    18.5311(7)
_cell_length_c                    20.6009(9)
_cell_angle_alpha                 78.440(2)
_cell_angle_beta                  89.034(2)
_cell_angle_gamma                 88.887(2)
_cell_volume                      3933.6(3)
_cell_formula_units_Z             2
_cell_measurement_temperature     150(2)
_cell_measurement_reflns_used     156119
_cell_measurement_theta_min       1
_cell_measurement_theta_max       26
 
_exptl_crystal_description        'block' 
_exptl_crystal_colour             'fluorescent yellow'
_exptl_crystal_density_meas       ?
_exptl_crystal_density_method     ?
_exptl_crystal_density_diffrn     1.109          
_exptl_crystal_F_000              1398
_exptl_transmission_factor_min    ?
_exptl_transmission_factor_max    ?
_exptl_crystal_size_max           0.592
_exptl_crystal_size_mid           0.406
_exptl_crystal_size_min           0.290
_exptl_absorpt_coefficient_mu     0.259
_shelx_estimated_absorpt_T_min    0.862
_shelx_estimated_absorpt_T_max    0.929
_exptl_absorpt_correction_type    multi-scan
_exptl_absorpt_correction_T_min   0.7077
_exptl_absorpt_correction_T_max   0.7453
_exptl_absorpt_process_details    
;
SADABS-2016/2 - Bruker AXS area detector
scaling and absorption correction
Reference: Krause, L., Herbst-Irmer, R., Sheldrick G.M. & Stalke D.,
 J. Appl. Cryst. 48 (2015) 3-10.
;
_exptl_absorpt_special_details    
;
The ratio of minimum to maximum
apparent transmission was 0.885
;
_diffrn_ambient_temperature       150(2)
_diffrn_radiation_wavelength      0.71073
_diffrn_radiation_type            MoK\a
_diffrn_source                    'sealed X-ray tube'
_diffrn_measurement_device_type   'Bruker D8 - Venture'
_diffrn_measurement_method        '\f and \w scans to fill the Ewald sphere'
_diffrn_detector_area_resol_mean  10.4167
_diffrn_reflns_number             134072
_diffrn_reflns_av_unetI/netI      0.0261
_diffrn_reflns_av_R_equivalents   0.0619
_diffrn_reflns_limit_h_min        -12
_diffrn_reflns_limit_h_max        12
_diffrn_reflns_limit_k_min        -22
_diffrn_reflns_limit_k_max        22
_diffrn_reflns_limit_l_min        -25
_diffrn_reflns_limit_l_max        25
_diffrn_reflns_theta_min          2.244
_diffrn_reflns_theta_max          26.000
_diffrn_reflns_theta_full         25.242
_diffrn_measured_fraction_theta_max   0.999
_diffrn_measured_fraction_theta_full  0.998
_diffrn_reflns_Laue_measured_fraction_max    0.999
_diffrn_reflns_Laue_measured_fraction_full   0.998
_diffrn_reflns_point_group_measured_fraction_max   0.999
_diffrn_reflns_point_group_measured_fraction_full  0.998
_reflns_number_total              15438
_reflns_number_gt                 13064
_reflns_threshold_expression      'I > 2\s(I)'
_reflns_Friedel_coverage          0.000
_reflns_Friedel_fraction_max      .
_reflns_Friedel_fraction_full     .
 
_reflns_special_details
;
 Reflections were merged by SHELXL according to the crystal
 class for the calculation of statistics and refinement.
 
 Structure factors included contributions from the .fab file.
 
 _reflns_Friedel_fraction is defined as the number of unique
 Friedel pairs measured divided by the number that would be
 possible theoretically, ignoring centric projections and
 systematic absences.
;
 
_computing_data_collection        'Bruker Instrument Service vV6.2.3'
_computing_cell_refinement        'APEX4 v2022.10-0 (Bruker AXS)'
_computing_data_reduction         'SAINT V8.37A (Bruker AXS Inc., 2015)'
_computing_structure_solution     'XT, VERSION 2014/5'
_computing_structure_refinement   'SHELXL-2019/1 (Sheldrick, 2019)'
_computing_molecular_graphics     'Platon (Spek, 2009)'
_computing_publication_material   'Platon (Spek, 2009)'
_refine_special_details           ?
_refine_ls_structure_factor_coef  Fsqd
_refine_ls_matrix_type            full
_refine_ls_weighting_scheme       calc
_refine_ls_weighting_details
'w=1/[\s^2^(Fo^2^)+(0.0885P)^2^+1.7032P] where P=(Fo^2^+2Fc^2^)/3'
_atom_sites_solution_primary      ?
_atom_sites_solution_secondary    ?
_atom_sites_solution_hydrogens    mixed
_refine_ls_hydrogen_treatment     mixed
_refine_ls_extinction_method      none
_refine_ls_extinction_coef        .
_refine_ls_number_reflns          15438
_refine_ls_number_parameters      869
_refine_ls_number_restraints      1029
_refine_ls_R_factor_all           0.0561
_refine_ls_R_factor_gt            0.0464
_refine_ls_wR_factor_ref          0.1434
_refine_ls_wR_factor_gt           0.1385
_refine_ls_goodness_of_fit_ref    1.056
_refine_ls_restrained_S_all       1.046
_refine_ls_shift/su_max           0.002
_refine_ls_shift/su_mean          0.000
 
loop_
 _atom_site_label
 _atom_site_type_symbol
 _atom_site_fract_x
 _atom_site_fract_y
 _atom_site_fract_z
 _atom_site_U_iso_or_equiv
 _atom_site_adp_type
 _atom_site_occupancy
 _atom_site_site_symmetry_order  
 _atom_site_calc_flag
 _atom_site_refinement_flags_posn
 _atom_site_refinement_flags_adp
 _atom_site_refinement_flags_occupancy
 _atom_site_disorder_assembly
 _atom_site_disorder_group
Co3 Co 0.92245(2) 0.27584(2) 0.82472(2) 0.01942(8) Uani 1 1 d . U . . .
N1 N 0.32401(14) 1.03436(8) 0.71109(7) 0.0187(3) Uani 1 1 d . . . . .
N2 N 0.38082(13) 0.99501(8) 0.81196(7) 0.0166(3) Uani 1 1 d . . . . .
N3 N 0.38677(16) 0.58829(8) 0.71236(7) 0.0240(3) Uani 1 1 d . . . . .
N4 N 0.43984(14) 0.58551(8) 0.81286(7) 0.0187(3) Uani 1 1 d . . . . .
C1 C 0.9672(2) 0.28545(13) 0.92038(10) 0.0347(4) Uani 1 1 d . U . . .
H1X H 0.878961 0.295962 0.948483 0.052 Uiso 1 1 calc R U . . .
C2 C 0.8126(2) 0.20169(15) 0.78886(16) 0.0535(6) Uani 1 1 d . U . . .
H2X H 0.856824 0.145221 0.801021 0.080 Uiso 1 1 calc R U . . .
C3 C 1.0866(2) 0.21262(12) 0.82987(12) 0.0359(5) Uani 1 1 d . . . . .
H3X H 1.078909 0.173154 0.795507 0.054 Uiso 1 1 calc R U . . .
C4 C 0.7561(2) 0.33649(14) 0.82093(13) 0.0422(5) Uani 1 1 d . . . . .
C5 C 0.28990(17) 1.03800(10) 0.64268(9) 0.0220(4) Uani 1 1 d . . . . .
C6 C 0.17528(18) 1.00623(11) 0.62992(9) 0.0267(4) Uani 1 1 d . . . . .
C7 C 0.50501(15) 0.84245(9) 0.78020(8) 0.0166(3) Uani 1 1 d . . . . .
H7 H 0.481178 0.847746 0.832248 0.020 Uiso 1 1 calc R U . . .
C8 C 0.51640(16) 0.75976(9) 0.78052(8) 0.0171(3) Uani 1 1 d . . . . .
H8 H 0.497509 0.730236 0.832673 0.020 Uiso 1 1 calc R U . . .
C7A C 0.1475(2) 1.00792(13) 0.56389(10) 0.0356(5) Uani 1 1 d . . . . .
H7B H 0.071673 0.986135 0.553146 0.043 Uiso 1 1 calc R U . . .
C9 C 0.3386(2) 1.07414(13) 0.52779(10) 0.0369(5) Uani 1 1 d . . . . .
H9 H 0.391904 1.097950 0.492581 0.044 Uiso 1 1 calc R U . . .
C8A C 0.2291(2) 1.04105(15) 0.51342(11) 0.0423(5) Uani 1 1 d . . . . .
H8B H 0.209312 1.040911 0.468624 0.051 Uiso 1 1 calc R U . . .
C10 C 0.37249(19) 1.07325(11) 0.59309(9) 0.0262(4) Uani 1 1 d . . . . .
C11 C 0.36577(15) 0.97333(9) 0.75334(8) 0.0164(3) Uani 1 1 d . . . . .
C12 C 0.35008(17) 1.06916(10) 0.80565(9) 0.0220(4) Uani 1 1 d . . . . .
H12 H 0.353310 1.097221 0.839438 0.026 Uiso 1 1 calc R U . . .
C13 C 0.31486(18) 1.09370(10) 0.74261(9) 0.0242(4) Uani 1 1 d . . . . .
H13 H 0.288630 1.142511 0.723283 0.029 Uiso 1 1 calc R U . . .
C14 C 0.08042(19) 0.97450(13) 0.68435(11) 0.0344(5) Uani 1 1 d . . . . .
H14 H 0.129502 0.958274 0.726036 0.041 Uiso 1 1 calc R U . . .
C15 C 0.0135(4) 0.9078(2) 0.67090(16) 0.0796(11) Uani 1 1 d . . . . .
H15A H -0.030737 0.883065 0.711272 0.119 Uiso 1 1 calc R U . . .
H15B H 0.075986 0.873765 0.657141 0.119 Uiso 1 1 calc R U . . .
H15C H -0.048377 0.923291 0.635563 0.119 Uiso 1 1 calc R U . . .
C16 C 0.4930(2) 1.11059(12) 0.60684(10) 0.0307(4) Uani 1 1 d . . . . .
H16 H 0.505367 1.100608 0.655867 0.037 Uiso 1 1 calc R U . . .
C17 C 0.4799(3) 1.19418(13) 0.58244(13) 0.0489(6) Uani 1 1 d . . . . .
H17A H 0.557017 1.217983 0.593207 0.073 Uiso 1 1 calc R U . . .
H17B H 0.406248 1.212798 0.604165 0.073 Uiso 1 1 calc R U . . .
H17C H 0.468266 1.205155 0.534344 0.073 Uiso 1 1 calc R U . . .
C19 C 0.39879(16) 0.94429(9) 0.87439(8) 0.0178(3) Uani 1 1 d . . . . .
C20 C 0.51987(16) 0.93380(10) 0.90212(8) 0.0204(3) Uani 1 1 d . . . . .
C21 C 0.53454(18) 0.87707(11) 0.95718(9) 0.0265(4) Uani 1 1 d . . . . .
H21 H 0.615492 0.867804 0.977189 0.032 Uiso 1 1 calc R U . . .
C22 C 0.4325(2) 0.83396(11) 0.98317(10) 0.0308(4) Uani 1 1 d . . . . .
H22 H 0.445354 0.793436 1.018925 0.037 Uiso 1 1 calc R U . . .
C23 C 0.31246(19) 0.84935(11) 0.95758(10) 0.0298(4) Uani 1 1 d . . . . .
H23 H 0.242701 0.820938 0.977504 0.036 Uiso 1 1 calc R U . . .
C24 C 0.29208(17) 0.90594(10) 0.90297(9) 0.0225(4) Uani 1 1 d . . . . .
C25 C -0.0134(3) 1.0343(2) 0.69627(19) 0.0864(12) Uani 1 1 d . . . . .
H25A H -0.070190 1.014345 0.733435 0.130 Uiso 1 1 calc R U . . .
H25B H -0.063615 1.051446 0.656329 0.130 Uiso 1 1 calc R U . . .
H25C H 0.033378 1.075725 0.706701 0.130 Uiso 1 1 calc R U . . .
C26 C 0.6096(2) 1.08032(15) 0.57477(12) 0.0446(6) Uani 1 1 d . . . . .
H26A H 0.686430 1.103388 0.586834 0.067 Uiso 1 1 calc R U . . .
H26B H 0.600901 1.091372 0.526490 0.067 Uiso 1 1 calc R U . . .
H26C H 0.616035 1.026865 0.590499 0.067 Uiso 1 1 calc R U . . .
C28 C 0.63015(17) 0.98288(12) 0.87503(10) 0.0279(4) Uani 1 1 d . . . . .
H28 H 0.603514 1.015069 0.832314 0.033 Uiso 1 1 calc R U . . .
C29 C 0.6602(3) 1.03190(16) 0.92345(15) 0.0563(7) Uani 1 1 d . . . . .
H29A H 0.730930 1.064032 0.905892 0.084 Uiso 1 1 calc R U . . .
H29B H 0.684011 1.001221 0.966128 0.084 Uiso 1 1 calc R U . . .
H29C H 0.585158 1.062089 0.929582 0.084 Uiso 1 1 calc R U . . .
C30 C 0.15752(17) 0.92840(11) 0.87863(10) 0.0265(4) Uani 1 1 d . . . . .
H30 H 0.165032 0.968604 0.838426 0.032 Uiso 1 1 calc R U . . .
C31 C 0.08748(19) 0.86528(12) 0.85909(11) 0.0344(5) Uani 1 1 d . . . . .
H31A H 0.004930 0.883151 0.840454 0.052 Uiso 1 1 calc R U . . .
H31B H 0.074369 0.826249 0.898292 0.052 Uiso 1 1 calc R U . . .
H31C H 0.137943 0.845698 0.825909 0.052 Uiso 1 1 calc R U . . .
C32 C 0.41466(16) 0.63256(9) 0.75503(8) 0.0188(3) Uani 1 1 d . . . . .
C33 C 0.3944(2) 0.51499(10) 0.74324(10) 0.0298(4) Uani 1 1 d . . . . .
H33 H 0.378919 0.473751 0.723720 0.036 Uiso 1 1 calc R U . . .
C34 C 0.42783(19) 0.51320(10) 0.80584(9) 0.0266(4) Uani 1 1 d . . . . .
H34 H 0.440887 0.470364 0.839242 0.032 Uiso 1 1 calc R U . . .
C35 C 0.7495(2) 0.93931(15) 0.86165(14) 0.0468(6) Uani 1 1 d . . . . .
H35A H 0.816347 0.973572 0.842613 0.070 Uiso 1 1 calc R U . . .
H35B H 0.729537 0.907683 0.830459 0.070 Uiso 1 1 calc R U . . .
H35C H 0.778904 0.908758 0.903308 0.070 Uiso 1 1 calc R U . . .
C36 C 0.08350(19) 0.95965(12) 0.93195(11) 0.0329(4) Uani 1 1 d . . . . .
H36A H 0.000732 0.978868 0.914583 0.049 Uiso 1 1 calc R U . . .
H36B H 0.131777 0.999508 0.944185 0.049 Uiso 1 1 calc R U . . .
H36C H 0.070743 0.920532 0.971121 0.049 Uiso 1 1 calc R U . . .
C37 C 0.3470(2) 0.61174(10) 0.64427(9) 0.0271(4) Uani 1 1 d . . . . .
C38 C 0.4355(2) 0.60815(11) 0.59397(10) 0.0308(4) Uani 1 1 d . . . . .
C39 C 0.3921(3) 0.62890(12) 0.52904(10) 0.0385(5) Uani 1 1 d . . . . .
H39 H 0.449244 0.627193 0.493143 0.046 Uiso 1 1 calc R U . . .
C40 C 0.2688(3) 0.65165(14) 0.51617(11) 0.0457(6) Uani 1 1 d . . . . .
H40 H 0.241838 0.666049 0.471596 0.055 Uiso 1 1 calc R U . . .
C41 C 0.1829(3) 0.65386(14) 0.56763(11) 0.0428(5) Uani 1 1 d . . . . .
H41 H 0.097520 0.669370 0.557868 0.051 Uiso 1 1 calc R U . . .
C42 C 0.2201(2) 0.63368(11) 0.63319(10) 0.0328(4) Uani 1 1 d . . . . .
C43 C 0.45824(16) 0.60227(9) 0.87794(8) 0.0179(3) Uani 1 1 d . . . . .
C44 C 0.35036(17) 0.60750(10) 0.91694(9) 0.0221(4) Uani 1 1 d . . . . .
C45 C 0.36927(19) 0.62001(11) 0.98046(9) 0.0282(4) Uani 1 1 d . . . . .
H45 H 0.297860 0.624785 1.008224 0.034 Uiso 1 1 calc R U . . .
C46 C 0.4904(2) 0.62560(11) 1.00373(9) 0.0288(4) Uani 1 1 d . . . . .
H46 H 0.501553 0.633663 1.047373 0.035 Uiso 1 1 calc R U . . .
C47 C 0.59582(18) 0.61949(11) 0.96370(9) 0.0270(4) Uani 1 1 d . . . . .
H47 H 0.678522 0.623718 0.980236 0.032 Uiso 1 1 calc R U . . .
C48 C 0.58235(16) 0.60728(9) 0.89974(9) 0.0205(3) Uani 1 1 d . . . . .
C49 C 0.5725(2) 0.58358(12) 0.60681(10) 0.0363(5) Uani 1 1 d . . . . .
H49 H 0.587500 0.577743 0.655404 0.044 Uiso 1 1 calc R U . . .
C50 C 0.6659(3) 0.64088(14) 0.57011(12) 0.0459(6) Uani 1 1 d . . . . .
H50A H 0.753086 0.625145 0.582620 0.069 Uiso 1 1 calc R U . . .
H50B H 0.647570 0.688634 0.582091 0.069 Uiso 1 1 calc R U . . .
H50C H 0.656608 0.645439 0.522199 0.069 Uiso 1 1 calc R U . . .
C51 C 0.1241(2) 0.63422(13) 0.68931(11) 0.0393(5) Uani 1 1 d . . . . .
H51 H 0.172998 0.638050 0.729646 0.047 Uiso 1 1 calc R U . . .
C52 C 0.0329(3) 0.6989(2) 0.67587(17) 0.0748(10) Uani 1 1 d . . . . .
H52A H -0.021620 0.698680 0.714972 0.112 Uiso 1 1 calc R U . . .
H52B H -0.019941 0.695464 0.637910 0.112 Uiso 1 1 calc R U . . .
H52C H 0.080767 0.744748 0.665988 0.112 Uiso 1 1 calc R U . . .
C53 C 0.21632(18) 0.60320(12) 0.89148(10) 0.0298(4) Uani 1 1 d . . . . .
H53 H 0.222607 0.586336 0.848353 0.036 Uiso 1 1 calc R U . . .
C54 C 0.1344(2) 0.54827(14) 0.93933(14) 0.0469(6) Uani 1 1 d . . . . .
H54A H 0.052934 0.542693 0.918665 0.070 Uiso 1 1 calc R U . . .
H54B H 0.119245 0.566592 0.980279 0.070 Uiso 1 1 calc R U . . .
H54C H 0.178793 0.500439 0.949626 0.070 Uiso 1 1 calc R U . . .
C55 C 0.69723(17) 0.59989(11) 0.85590(10) 0.0284(4) Uani 1 1 d . . . . .
H55 H 0.668898 0.612572 0.808833 0.034 Uiso 1 1 calc R U . . .
C56 C 0.8028(2) 0.65231(14) 0.86373(13) 0.0433(6) Uani 1 1 d . . . . .
H56A H 0.868798 0.650855 0.829845 0.065 Uiso 1 1 calc R U . . .
H56B H 0.839843 0.637333 0.907819 0.065 Uiso 1 1 calc R U . . .
H56C H 0.767814 0.702499 0.858573 0.065 Uiso 1 1 calc R U . . .
C57 C 0.5988(3) 0.50882(14) 0.58773(13) 0.0498(6) Uani 1 1 d . . . . .
H57A H 0.686024 0.492536 0.599559 0.075 Uiso 1 1 calc R U . . .
H57B H 0.587999 0.513555 0.539897 0.075 Uiso 1 1 calc R U . . .
H57C H 0.539059 0.472566 0.611549 0.075 Uiso 1 1 calc R U . . .
C58 C 0.0513(4) 0.5622(2) 0.7053(2) 0.0898(13) Uani 1 1 d . . . . .
H58A H -0.009745 0.564021 0.741460 0.135 Uiso 1 1 calc R U . . .
H58B H 0.111151 0.520985 0.718808 0.135 Uiso 1 1 calc R U . . .
H58C H 0.005608 0.555445 0.665945 0.135 Uiso 1 1 calc R U . . .
C59 C 0.1560(2) 0.67972(14) 0.87870(13) 0.0445(6) Uani 1 1 d . . . . .
H59A H 0.073919 0.678611 0.857112 0.067 Uiso 1 1 calc R U . . .
H59B H 0.212136 0.714162 0.849872 0.067 Uiso 1 1 calc R U . . .
H59C H 0.142846 0.695776 0.920876 0.067 Uiso 1 1 calc R U . . .
C60 C 0.7466(2) 0.52037(14) 0.86893(14) 0.0469(6) Uani 1 1 d . . . . .
H60A H 0.817320 0.515828 0.838376 0.070 Uiso 1 1 calc R U . . .
H60B H 0.678013 0.487724 0.862082 0.070 Uiso 1 1 calc R U . . .
H60C H 0.776012 0.506499 0.914687 0.070 Uiso 1 1 calc R U . . .
B1 B 0.5951(2) 0.83155(11) 0.65502(10) 0.0231(4) Uani 1 1 d . . . . .
H1 H 0.668870 0.842815 0.614566 0.028 Uiso 1 1 calc R U . . .
B2 B 0.55160(19) 0.89521(11) 0.70563(10) 0.0201(4) Uani 1 1 d . . . . .
H2 H 0.598493 0.950112 0.697221 0.024 Uiso 1 1 calc R U . . .
B3 B 0.63496(19) 0.81379(11) 0.74070(10) 0.0211(4) Uani 1 1 d . . . . .
H3 H 0.735846 0.813303 0.757322 0.025 Uiso 1 1 calc R U . . .
B4 B 0.57224(19) 0.74363(11) 0.70594(10) 0.0203(4) Uani 1 1 d . . . . .
H4 H 0.633068 0.696034 0.697423 0.024 Uiso 1 1 calc R U . . .
B5 B 0.4450(2) 0.87851(11) 0.64720(10) 0.0210(4) Uani 1 1 d . . . . .
H5 H 0.421(2) 0.9175(13) 0.6047(11) 0.031 Uiso 1 1 d . U . . .
H4AA H 0.759(2) 0.3695(13) 0.8570(11) 0.031 Uiso 1 1 d . U . . .
B6 B 0.39257(18) 0.89278(10) 0.73746(9) 0.0165(4) Uani 1 1 d . . . . .
H6 H 0.302(2) 0.8619(11) 0.7359(10) 0.025 Uiso 1 1 d . U . . .
B9 B 0.41665(19) 0.72107(10) 0.73840(9) 0.0183(4) Uani 1 1 d . . . . .
B10 B 0.4585(2) 0.77895(11) 0.64753(10) 0.0228(4) Uani 1 1 d . . . . .
H10 H 0.434(2) 0.7580(13) 0.6056(12) 0.034 Uiso 1 1 d . U . . .
H9AA H 0.325(2) 0.7441(13) 0.7364(12) 0.034 Uiso 1 1 d . U . . .
H10A H 0.369(2) 0.8234(13) 0.6521(11) 0.034 Uiso 1 1 d . U . . .
B11 B 1.0066(2) 0.20269(12) 0.90256(11) 0.0244(4) Uani 1 1 d . . . . .
H11 H 0.967(2) 0.1719(14) 0.9137(13) 0.037 Uiso 1 1 d . U . . .
B12 B 1.1681(2) 0.18572(13) 0.90482(13) 0.0310(5) Uani 1 1 d . . . . .
H12A H 1.212196 0.129581 0.920664 0.037 Uiso 1 1 calc R U . . .
B13 B 1.0941(2) 0.23117(14) 0.96202(12) 0.0332(5) Uani 1 1 d . . . . .
H13A H 1.089125 0.205674 1.016080 0.040 Uiso 1 1 calc R U . . .
B14 B 1.2389(2) 0.26427(13) 0.92326(13) 0.0336(5) Uani 1 1 d . . . . .
H14A H 1.329995 0.261582 0.951081 0.040 Uiso 1 1 calc R U . . .
B15 B 1.1119(2) 0.32684(14) 0.93366(14) 0.0369(5) Uani 1 1 d . . . . .
H15 H 1.117702 0.365667 0.968724 0.044 Uiso 1 1 calc R U . . .
B16 B 1.0357(2) 0.35123(13) 0.85714(13) 0.0326(5) Uani 1 1 d . . . . .
H16A H 1.006(3) 0.3942(16) 0.8439(14) 0.049 Uiso 1 1 d . U . . .
B17 B 1.1089(2) 0.30441(15) 0.80449(12) 0.0304(5) Uani 1 1 d . . . . .
H17 H 1.109(3) 0.3129(17) 0.7779(14) 0.046 Uiso 1 1 d . U . . .
B18 B 1.2340(2) 0.25073(14) 0.84035(13) 0.0349(5) Uani 1 1 d . . . . .
H18 H 1.321355 0.238420 0.812422 0.042 Uiso 1 1 calc R U . . .
B19 B 1.2023(2) 0.33876(14) 0.85877(16) 0.0432(6) Uani 1 1 d . . . . .
H19 H 1.269471 0.385464 0.843683 0.052 Uiso 1 1 calc R U . . .
B20 B 0.7378(2) 0.24374(17) 0.84741(14) 0.0407(6) Uani 1 1 d . . . . .
B21 B 0.6106(3) 0.2995(2) 0.80967(17) 0.0554(8) Uani 1 1 d . . . . .
H21A H 0.522011 0.310494 0.837249 0.066 Uiso 1 1 calc R U . . .
B22 B 0.6449(3) 0.2126(2) 0.7899(2) 0.0667(10) Uani 1 1 d . . . . .
H22A H 0.579676 0.164839 0.804490 0.080 Uiso 1 1 calc R U . . .
B23 B 0.6062(3) 0.2889(2) 0.72731(18) 0.0594(9) Uani 1 1 d . . . . .
H23A H 0.514676 0.291887 0.699835 0.071 Uiso 1 1 calc R U . . .
B24 B 0.7324(3) 0.2292(2) 0.71285(19) 0.0627(9) Uani 1 1 d . . . . .
H24 H 0.726025 0.193196 0.675424 0.075 Uiso 1 1 calc R U . . .
B25 B 0.8697(3) 0.2697(2) 0.72989(15) 0.0447(6) Uani 1 1 d . U . . .
H25 H 0.907(3) 0.265(2) 0.7170(18) 0.067 Uiso 1 1 d . U . . .
B26 B 0.8429(3) 0.35284(16) 0.75021(13) 0.0407(6) Uani 1 1 d . . . . .
H26 H 0.900(3) 0.4012(17) 0.7356(15) 0.061 Uiso 1 1 d . U . . .
B27 B 0.6760(3) 0.3671(2) 0.74867(16) 0.0521(7) Uani 1 1 d . . . . .
H27 H 0.631593 0.423364 0.735018 0.062 Uiso 1 1 calc R U . . .
B28 B 0.7494(3) 0.3235(2) 0.68948(15) 0.0557(8) Uani 1 1 d . . . . .
H28A H 0.753818 0.350820 0.635836 0.067 Uiso 1 1 calc R U . . .
 
loop_
 _atom_site_aniso_label
 _atom_site_aniso_U_11
 _atom_site_aniso_U_22
 _atom_site_aniso_U_33
 _atom_site_aniso_U_23
 _atom_site_aniso_U_13
 _atom_site_aniso_U_12
Co3 0.01797(12) 0.02069(13) 0.02094(13) -0.00749(10) 0.00104(9) 0.00003(9)
N1 0.0227(7) 0.0181(7) 0.0150(7) -0.0029(5) -0.0013(6) 0.0030(5)
N2 0.0182(7) 0.0181(7) 0.0140(7) -0.0047(5) -0.0007(5) 0.0008(5)
N3 0.0392(9) 0.0169(7) 0.0168(7) -0.0050(6) -0.0053(6) -0.0038(6)
N4 0.0250(7) 0.0166(7) 0.0148(7) -0.0032(5) -0.0022(6) -0.0019(5)
C1 0.0347(10) 0.0465(12) 0.0268(6) -0.0165(9) -0.0077(8) 0.0045(9)
C2 0.0440(13) 0.0434(13) 0.0792(17) -0.0254(11) -0.0221(12) 0.0000(10)
C3 0.0292(10) 0.0378(11) 0.0429(12) -0.0136(9) 0.0020(9) 0.0034(8)
C4 0.0334(11) 0.0503(14) 0.0491(14) -0.0254(11) -0.0114(10) 0.0133(10)
C5 0.0276(9) 0.0217(9) 0.0157(8) -0.0016(7) -0.0043(7) 0.0059(7)
C6 0.0281(9) 0.0285(10) 0.0225(9) -0.0022(7) -0.0066(7) 0.0040(7)
C7 0.0194(8) 0.0157(8) 0.0149(8) -0.0034(6) 0.0001(6) -0.0007(6)
C8 0.0213(8) 0.0163(8) 0.0141(8) -0.0041(6) 0.0001(6) -0.0008(6)
C7A 0.0325(10) 0.0475(13) 0.0264(10) -0.0057(9) -0.0127(8) -0.0002(9)
C9 0.0406(11) 0.0492(13) 0.0183(10) 0.0001(9) -0.0036(8) -0.0014(10)
C8A 0.0447(12) 0.0624(15) 0.0188(10) -0.0047(10) -0.0108(9) -0.0001(11)
C10 0.0311(9) 0.0277(9) 0.0178(9) -0.0002(7) -0.0027(7) 0.0030(7)
C11 0.0155(7) 0.0192(8) 0.0142(8) -0.0025(6) -0.0003(6) -0.0007(6)
C12 0.0255(9) 0.0187(8) 0.0231(9) -0.0077(7) 0.0005(7) 0.0018(7)
C13 0.0295(9) 0.0186(8) 0.0248(9) -0.0053(7) 0.0003(7) 0.0039(7)
C14 0.0274(10) 0.0467(12) 0.0267(10) -0.0009(9) -0.0056(8) -0.0054(9)
C15 0.090(2) 0.099(3) 0.0508(18) -0.0114(17) 0.0005(16) -0.063(2)
C16 0.0352(10) 0.0361(11) 0.0185(9) 0.0010(8) -0.0017(8) -0.0052(8)
C17 0.0635(16) 0.0362(12) 0.0433(14) 0.0028(10) -0.0108(12) -0.0123(11)
C19 0.0215(8) 0.0205(8) 0.0126(8) -0.0063(6) -0.0008(6) 0.0022(6)
C20 0.0213(8) 0.0252(9) 0.0168(8) -0.0096(7) -0.0007(6) 0.0033(7)
C21 0.0266(9) 0.0344(10) 0.0191(9) -0.0076(7) -0.0057(7) 0.0087(8)
C22 0.0397(11) 0.0302(10) 0.0201(9) 0.0003(8) -0.0012(8) 0.0064(8)
C23 0.0323(10) 0.0308(10) 0.0238(10) 0.0003(8) 0.0019(8) -0.0034(8)
C24 0.0227(8) 0.0262(9) 0.0191(8) -0.0059(7) 0.0007(7) -0.0016(7)
C25 0.069(2) 0.090(2) 0.085(3) 0.0115(19) 0.0432(19) 0.0262(18)
C26 0.0352(11) 0.0623(16) 0.0348(12) -0.0060(11) 0.0061(9) -0.0070(11)
C28 0.0204(8) 0.0375(11) 0.0265(10) -0.0079(8) -0.0033(7) -0.0022(8)
C29 0.0531(15) 0.0579(16) 0.0692(18) -0.0386(15) 0.0121(13) -0.0223(13)
C30 0.0207(8) 0.0324(10) 0.0251(9) -0.0027(8) 0.0004(7) -0.0026(7)
C31 0.0270(10) 0.0433(12) 0.0366(12) -0.0165(10) 0.0018(8) -0.0054(9)
C32 0.0232(8) 0.0190(8) 0.0148(8) -0.0048(6) -0.0017(6) -0.0020(6)
C33 0.0487(12) 0.0169(9) 0.0246(10) -0.0051(7) -0.0043(8) -0.0049(8)
C34 0.0405(11) 0.0156(8) 0.0235(9) -0.0032(7) -0.0024(8) -0.0035(7)
C35 0.0203(10) 0.0638(16) 0.0651(17) -0.0339(14) 0.0040(10) -0.0057(10)
C36 0.0259(9) 0.0348(11) 0.0406(12) -0.0137(9) 0.0014(8) -0.0005(8)
C37 0.0470(11) 0.0193(9) 0.0165(9) -0.0062(7) -0.0082(8) -0.0064(8)
C38 0.0530(12) 0.0210(9) 0.0207(9) -0.0089(7) -0.0035(8) -0.0030(8)
C39 0.0658(14) 0.0335(11) 0.0183(10) -0.0099(8) -0.0028(9) -0.0030(10)
C40 0.0721(16) 0.0449(13) 0.0210(10) -0.0076(9) -0.0158(10) 0.0007(12)
C41 0.0535(14) 0.0451(13) 0.0296(11) -0.0062(10) -0.0160(10) 0.0005(11)
C42 0.0461(11) 0.0283(10) 0.0253(10) -0.0073(8) -0.0096(9) -0.0063(9)
C43 0.0246(8) 0.0152(8) 0.0135(8) -0.0018(6) -0.0026(6) -0.0012(6)
C44 0.0228(8) 0.0216(9) 0.0217(9) -0.0037(7) -0.0003(7) -0.0013(7)
C45 0.0316(10) 0.0321(10) 0.0210(9) -0.0063(8) 0.0051(8) -0.0010(8)
C46 0.0386(10) 0.0324(10) 0.0164(9) -0.0071(8) -0.0028(8) -0.0030(8)
C47 0.0272(9) 0.0301(10) 0.0233(9) -0.0036(8) -0.0082(7) -0.0036(7)
C48 0.0219(8) 0.0183(8) 0.0193(8) 0.0008(6) -0.0026(7) -0.0001(6)
C49 0.0545(13) 0.0351(11) 0.0216(10) -0.0115(8) -0.0001(9) 0.0016(9)
C50 0.0569(15) 0.0468(14) 0.0380(13) -0.0184(11) 0.0084(11) -0.0020(11)
C51 0.0395(11) 0.0472(13) 0.0315(11) -0.0074(10) -0.0074(9) -0.0060(10)
C52 0.075(2) 0.085(2) 0.0578(19) -0.0013(16) 0.0105(16) 0.0270(18)
C53 0.0209(9) 0.0393(11) 0.0287(10) -0.0053(8) -0.0009(7) -0.0033(8)
C54 0.0296(11) 0.0447(13) 0.0600(16) 0.0063(12) -0.0032(11) -0.0122(10)
C55 0.0218(9) 0.0378(11) 0.0225(9) 0.0010(8) -0.0003(7) 0.0036(8)
C56 0.0225(10) 0.0547(14) 0.0473(14) 0.0033(11) -0.0007(9) -0.0050(9)
C57 0.0697(17) 0.0346(12) 0.0468(14) -0.0136(11) -0.0013(12) 0.0105(11)
C58 0.092(3) 0.074(2) 0.106(3) -0.024(2) 0.044(2) -0.038(2)
C59 0.0265(10) 0.0463(13) 0.0527(15) 0.0086(11) -0.0030(10) 0.0035(9)
C60 0.0397(12) 0.0432(13) 0.0556(15) -0.0071(11) 0.0112(11) 0.0127(10)
B1 0.0300(10) 0.0196(9) 0.0191(10) -0.0032(7) 0.0067(8) 0.0007(8)
B2 0.0217(9) 0.0183(9) 0.0199(9) -0.0031(7) 0.0032(7) -0.0009(7)
B3 0.0213(9) 0.0187(9) 0.0232(10) -0.0041(7) 0.0020(7) -0.0004(7)
B4 0.0266(9) 0.0183(9) 0.0162(9) -0.0046(7) 0.0029(7) 0.0001(7)
B5 0.0300(10) 0.0182(9) 0.0142(9) -0.0023(7) 0.0004(8) 0.0003(7)
B6 0.0196(8) 0.0174(9) 0.0126(8) -0.0035(7) -0.0012(7) 0.0008(7)
B9 0.0250(9) 0.0170(9) 0.0133(9) -0.0040(7) -0.0018(7) -0.0014(7)
B10 0.0343(11) 0.0198(9) 0.0145(9) -0.0042(7) 0.0000(8) 0.0013(8)
B11 0.0199(9) 0.0239(10) 0.0272(11) 0.0003(8) -0.0004(8) -0.0027(8)
B12 0.0259(10) 0.0251(11) 0.0422(13) -0.0071(9) -0.0047(9) 0.0035(8)
B13 0.0304(11) 0.0400(13) 0.0288(12) -0.0060(10) -0.0057(9) 0.0032(9)
B14 0.0255(10) 0.0299(12) 0.0466(14) -0.0104(10) -0.0080(10) 0.0002(9)
B15 0.0349(12) 0.0307(12) 0.0502(15) -0.0190(11) -0.0194(11) 0.0037(9)
B16 0.0341(11) 0.0194(10) 0.0449(14) -0.0068(9) -0.0117(10) -0.0003(9)
B17 0.0238(10) 0.0374(12) 0.0254(11) 0.0054(10) 0.0044(9) -0.0062(9)
B18 0.0196(10) 0.0424(13) 0.0418(14) -0.0063(11) 0.0028(9) -0.0009(9)
B19 0.0297(12) 0.0287(12) 0.0671(18) 0.0018(12) -0.0100(11) -0.0111(9)
B20 0.0180(10) 0.0581(16) 0.0418(14) 0.0006(12) -0.0024(9) -0.0069(10)
B21 0.0242(12) 0.093(2) 0.0557(18) -0.0322(17) -0.0110(11) 0.0119(13)
B22 0.0356(14) 0.070(2) 0.098(3) -0.0217(19) -0.0262(16) -0.0097(14)
B23 0.0411(15) 0.089(2) 0.0592(19) -0.0403(17) -0.0251(13) 0.0190(15)
B24 0.0523(17) 0.077(2) 0.074(2) -0.0503(18) -0.0320(15) 0.0176(15)
B25 0.0387(14) 0.0707(16) 0.0342(13) -0.0334(10) -0.0090(10) 0.0111(12)
B26 0.0467(14) 0.0466(15) 0.0273(12) -0.0039(11) -0.0115(10) 0.0111(11)
B27 0.0481(15) 0.0670(19) 0.0458(16) -0.0233(14) -0.0222(13) 0.0266(14)
B28 0.0582(17) 0.083(2) 0.0313(14) -0.0241(14) -0.0188(12) 0.0224(15)
 
_geom_special_details
;
 All esds (except the esd in the dihedral angle between two l.s. planes)
 are estimated using the full covariance matrix.  The cell esds are taken
 into account individually in the estimation of esds in distances, angles
 and torsion angles; correlations between esds in cell parameters are only
 used when they are defined by crystal symmetry.  An approximate (isotropic)
 treatment of cell esds is used for estimating esds involving l.s. planes.
;
 
loop_
 _geom_bond_atom_site_label_1
 _geom_bond_atom_site_label_2
 _geom_bond_distance
 _geom_bond_site_symmetry_2
 _geom_bond_publ_flag
Co3 B26 2.052(3) . ?
Co3 C4 2.055(2) . ?
Co3 B17 2.056(2) . ?
Co3 C3 2.060(2) . ?
Co3 B20 2.061(2) . ?
Co3 B25 2.065(3) . ?
Co3 C2 2.066(2) . ?
Co3 B16 2.070(2) . ?
Co3 C1 2.077(2) . ?
Co3 B11 2.079(2) . ?
N1 C11 1.352(2) . ?
N1 C13 1.386(2) . ?
N1 C5 1.448(2) . ?
N2 C11 1.359(2) . ?
N2 C12 1.386(2) . ?
N2 C19 1.446(2) . ?
N3 C32 1.356(2) . ?
N3 C33 1.381(2) . ?
N3 C37 1.449(2) . ?
N4 C32 1.355(2) . ?
N4 C34 1.385(2) . ?
N4 C43 1.452(2) . ?
C1 B11 1.690(3) . ?
C1 B16 1.752(3) . ?
C1 B15 1.768(3) . ?
C1 B13 1.781(3) . ?
C1 H1X 1.1200 . ?
C2 B25 1.678(5) . ?
C2 B20 1.733(4) . ?
C2 B24 1.770(4) . ?
C2 B22 1.772(4) . ?
C2 H2X 1.1200 . ?
C3 B11 1.684(3) . ?
C3 B17 1.696(3) . ?
C3 B18 1.751(3) . ?
C3 B12 1.757(3) . ?
C3 H3X 1.1200 . ?
C4 B26 1.684(4) . ?
C4 B20 1.709(4) . ?
C4 B27 1.712(4) . ?
C4 B21 1.728(4) . ?
C4 H4AA 1.05(2) . ?
C5 C10 1.396(3) . ?
C5 C6 1.404(3) . ?
C6 C7A 1.390(3) . ?
C6 C14 1.523(3) . ?
C7 C8 1.533(2) . ?
C7 B6 1.645(2) . ?
C7 B3 1.709(2) . ?
C7 B2 1.717(2) . ?
C7 H7 1.1200 . ?
C8 B9 1.636(2) . ?
C8 B3 1.708(2) . ?
C8 B4 1.715(2) . ?
C8 H8 1.1200 . ?
C7A C8A 1.389(3) . ?
C7A H7B 0.9500 . ?
C9 C8A 1.380(3) . ?
C9 C10 1.394(3) . ?
C9 H9 0.9500 . ?
C8A H8B 0.9500 . ?
C10 C16 1.513(3) . ?
C11 B6 1.610(2) . ?
C12 C13 1.343(3) . ?
C12 H12 0.9500 . ?
C13 H13 0.9500 . ?
C14 C15 1.509(4) . ?
C14 C25 1.524(4) . ?
C14 H14 1.0000 . ?
C15 H15A 0.9800 . ?
C15 H15B 0.9800 . ?
C15 H15C 0.9800 . ?
C16 C26 1.533(3) . ?
C16 C17 1.534(3) . ?
C16 H16 1.0000 . ?
C17 H17A 0.9800 . ?
C17 H17B 0.9800 . ?
C17 H17C 0.9800 . ?
C19 C24 1.397(2) . ?
C19 C20 1.399(2) . ?
C20 C21 1.392(3) . ?
C20 C28 1.517(3) . ?
C21 C22 1.385(3) . ?
C21 H21 0.9500 . ?
C22 C23 1.379(3) . ?
C22 H22 0.9500 . ?
C23 C24 1.392(3) . ?
C23 H23 0.9500 . ?
C24 C30 1.532(3) . ?
C25 H25A 0.9800 . ?
C25 H25B 0.9800 . ?
C25 H25C 0.9800 . ?
C26 H26A 0.9800 . ?
C26 H26B 0.9800 . ?
C26 H26C 0.9800 . ?
C28 C29 1.518(3) . ?
C28 C35 1.530(3) . ?
C28 H28 1.0000 . ?
C29 H29A 0.9800 . ?
C29 H29B 0.9800 . ?
C29 H29C 0.9800 . ?
C30 C31 1.518(3) . ?
C30 C36 1.535(3) . ?
C30 H30 1.0000 . ?
C31 H31A 0.9800 . ?
C31 H31B 0.9800 . ?
C31 H31C 0.9800 . ?
C32 B9 1.608(2) . ?
C33 C34 1.336(3) . ?
C33 H33 0.9500 . ?
C34 H34 0.9500 . ?
C35 H35A 0.9800 . ?
C35 H35B 0.9800 . ?
C35 H35C 0.9800 . ?
C36 H36A 0.9800 . ?
C36 H36B 0.9800 . ?
C36 H36C 0.9800 . ?
C37 C38 1.392(3) . ?
C37 C42 1.396(3) . ?
C38 C39 1.397(3) . ?
C38 C49 1.515(3) . ?
C39 C40 1.370(4) . ?
C39 H39 0.9500 . ?
C40 C41 1.388(4) . ?
C40 H40 0.9500 . ?
C41 C42 1.388(3) . ?
C41 H41 0.9500 . ?
C42 C51 1.524(3) . ?
C43 C44 1.392(2) . ?
C43 C48 1.399(2) . ?
C44 C45 1.392(3) . ?
C44 C53 1.522(3) . ?
C45 C46 1.382(3) . ?
C45 H45 0.9500 . ?
C46 C47 1.387(3) . ?
C46 H46 0.9500 . ?
C47 C48 1.391(3) . ?
C47 H47 0.9500 . ?
C48 C55 1.517(2) . ?
C49 C57 1.533(3) . ?
C49 C50 1.536(3) . ?
C49 H49 1.0000 . ?
C50 H50A 0.9800 . ?
C50 H50B 0.9800 . ?
C50 H50C 0.9800 . ?
C51 C52 1.505(4) . ?
C51 C58 1.527(4) . ?
C51 H51 1.0000 . ?
C52 H52A 0.9800 . ?
C52 H52B 0.9800 . ?
C52 H52C 0.9800 . ?
C53 C59 1.518(3) . ?
C53 C54 1.534(3) . ?
C53 H53 1.0000 . ?
C54 H54A 0.9800 . ?
C54 H54B 0.9800 . ?
C54 H54C 0.9800 . ?
C55 C56 1.521(3) . ?
C55 C60 1.526(3) . ?
C55 H55 1.0000 . ?
C56 H56A 0.9800 . ?
C56 H56B 0.9800 . ?
C56 H56C 0.9800 . ?
C57 H57A 0.9800 . ?
C57 H57B 0.9800 . ?
C57 H57C 0.9800 . ?
C58 H58A 0.9800 . ?
C58 H58B 0.9800 . ?
C58 H58C 0.9800 . ?
C59 H59A 0.9800 . ?
C59 H59B 0.9800 . ?
C59 H59C 0.9800 . ?
C60 H60A 0.9800 . ?
C60 H60B 0.9800 . ?
C60 H60C 0.9800 . ?
B1 B4 1.771(3) . ?
B1 B2 1.773(3) . ?
B1 B10 1.778(3) . ?
B1 B5 1.782(3) . ?
B1 B3 1.785(3) . ?
B1 H1 1.1200 . ?
B2 B5 1.735(3) . ?
B2 B3 1.761(3) . ?
B2 B6 1.785(3) . ?
B2 H2 1.1200 . ?
B3 B4 1.750(3) . ?
B3 H3 1.1200 . ?
B4 B10 1.735(3) . ?
B4 B9 1.783(3) . ?
B4 H4 1.1200 . ?
B5 B10 1.846(3) . ?
B5 B6 1.997(3) . ?
B5 H5 1.05(2) . ?
B5 H10A 1.30(2) . ?
B6 H6 1.12(2) . ?
B9 B10 2.009(3) . ?
B9 H9AA 1.04(2) . ?
B10 H10 1.05(2) . ?
B10 H10A 1.25(2) . ?
B11 B13 1.716(3) . ?
B11 B12 1.721(3) . ?
B11 H11 0.71(3) . ?
B12 B13 1.745(3) . ?
B12 B18 1.748(3) . ?
B12 B14 1.758(3) . ?
B12 H12A 1.1200 . ?
B13 B15 1.765(4) . ?
B13 B14 1.770(3) . ?
B13 H13A 1.1200 . ?
B14 B19 1.755(4) . ?
B14 B18 1.777(4) . ?
B14 B15 1.790(3) . ?
B14 H14A 1.1200 . ?
B15 B16 1.754(4) . ?
B15 B19 1.776(4) . ?
B15 H15 1.1200 . ?
B16 B17 1.687(4) . ?
B16 B19 1.763(4) . ?
B16 H16A 0.84(3) . ?
B17 B18 1.719(4) . ?
B17 B19 1.722(4) . ?
B17 H17 0.54(3) . ?
B18 B19 1.772(4) . ?
B18 H18 1.1200 . ?
B19 H19 1.1200 . ?
B20 B22 1.741(4) . ?
B20 B21 1.767(4) . ?
B21 B27 1.731(5) . ?
B21 B23 1.748(4) . ?
B21 B22 1.768(5) . ?
B21 H21A 1.1200 . ?
B22 B23 1.758(6) . ?
B22 B24 1.796(6) . ?
B22 H22A 1.1200 . ?
B23 B28 1.757(5) . ?
B23 B24 1.770(4) . ?
B23 B27 1.772(5) . ?
B23 H23A 1.1200 . ?
B24 B25 1.714(5) . ?
B24 B28 1.729(6) . ?
B24 H24 1.1200 . ?
B25 B26 1.693(4) . ?
B25 B28 1.716(4) . ?
B25 H25 0.49(3) . ?
B26 B27 1.769(4) . ?
B26 B28 1.778(4) . ?
B26 H26 1.08(3) . ?
B27 B28 1.752(4) . ?
B27 H27 1.1200 . ?
B28 H28A 1.1200 . ?
 
loop_
 _geom_angle_atom_site_label_1
 _geom_angle_atom_site_label_2
 _geom_angle_atom_site_label_3
 _geom_angle
 _geom_angle_site_symmetry_1
 _geom_angle_site_symmetry_3
 _geom_angle_publ_flag
B26 Co3 C4 48.40(11) . . ?
B26 Co3 B17 97.19(11) . . ?
C4 Co3 B17 132.82(11) . . ?
B26 Co3 C3 132.74(10) . . ?
C4 Co3 C3 178.47(10) . . ?
B17 Co3 C3 48.68(10) . . ?
B26 Co3 B20 84.90(12) . . ?
C4 Co3 B20 49.08(11) . . ?
B17 Co3 B20 177.87(11) . . ?
C3 Co3 B20 129.41(11) . . ?
B26 Co3 B25 48.55(13) . . ?
C4 Co3 B25 81.77(11) . . ?
B17 Co3 B25 98.16(11) . . ?
C3 Co3 B25 98.45(10) . . ?
B20 Co3 B25 82.93(12) . . ?
B26 Co3 C2 84.82(12) . . ?
C4 Co3 C2 84.11(10) . . ?
B17 Co3 C2 130.03(11) . . ?
C3 Co3 C2 94.90(10) . . ?
B20 Co3 C2 49.65(12) . . ?
B25 Co3 C2 47.94(14) . . ?
B26 Co3 B16 94.02(11) . . ?
C4 Co3 B16 96.48(10) . . ?
B17 Co3 B16 48.27(11) . . ?
C3 Co3 B16 84.54(10) . . ?
B20 Co3 B16 132.11(11) . . ?
B25 Co3 B16 130.05(13) . . ?
C2 Co3 B16 177.84(12) . . ?
B26 Co3 C1 129.06(10) . . ?
C4 Co3 C1 95.25(9) . . ?
B17 Co3 C1 83.76(9) . . ?
C3 Co3 C1 84.53(9) . . ?
B20 Co3 C1 95.22(10) . . ?
B25 Co3 C1 177.02(10) . . ?
C2 Co3 C1 132.07(11) . . ?
B16 Co3 C1 49.99(10) . . ?
B26 Co3 B11 176.76(10) . . ?
C4 Co3 B11 130.91(10) . . ?
B17 Co3 B11 81.42(9) . . ?
C3 Co3 B11 48.03(9) . . ?
B20 Co3 B11 96.51(10) . . ?
B25 Co3 B11 134.45(12) . . ?
C2 Co3 B11 98.32(10) . . ?
B16 Co3 B11 82.87(10) . . ?
C1 Co3 B11 47.98(9) . . ?
C11 N1 C13 110.67(15) . . ?
C11 N1 C5 125.47(14) . . ?
C13 N1 C5 123.84(15) . . ?
C11 N2 C12 110.53(14) . . ?
C11 N2 C19 123.59(14) . . ?
C12 N2 C19 124.58(14) . . ?
C32 N3 C33 110.90(15) . . ?
C32 N3 C37 126.57(15) . . ?
C33 N3 C37 122.45(15) . . ?
C32 N4 C34 110.59(15) . . ?
C32 N4 C43 128.54(14) . . ?
C34 N4 C43 120.24(14) . . ?
B11 C1 B16 105.82(16) . . ?
B11 C1 B15 106.19(16) . . ?
B16 C1 B15 59.77(14) . . ?
B11 C1 B13 59.18(13) . . ?
B16 C1 B13 106.96(16) . . ?
B15 C1 B13 59.62(13) . . ?
B11 C1 Co3 66.09(10) . . ?
B16 C1 Co3 64.80(11) . . ?
B15 C1 Co3 118.83(15) . . ?
B13 C1 Co3 119.47(14) . . ?
B11 C1 H1X 123.7 . . ?
B16 C1 H1X 123.6 . . ?
B15 C1 H1X 120.4 . . ?
B13 C1 H1X 120.1 . . ?
Co3 C1 H1X 110.4 . . ?
B25 C2 B20 106.44(19) . . ?
B25 C2 B24 59.6(2) . . ?
B20 C2 B24 108.4(2) . . ?
B25 C2 B22 107.2(2) . . ?
B20 C2 B22 59.56(18) . . ?
B24 C2 B22 60.9(2) . . ?
B25 C2 Co3 66.02(13) . . ?
B20 C2 Co3 65.03(12) . . ?
B24 C2 Co3 120.2(2) . . ?
B22 C2 Co3 119.01(19) . . ?
B25 C2 H2X 123.3 . . ?
B20 C2 H2X 123.2 . . ?
B24 C2 H2X 118.9 . . ?
B22 C2 H2X 119.9 . . ?
Co3 C2 H2X 110.3 . . ?
B11 C3 B17 105.83(16) . . ?
B11 C3 B18 107.54(17) . . ?
B17 C3 B18 59.80(14) . . ?
B11 C3 B12 59.98(13) . . ?
B17 C3 B12 106.59(17) . . ?
B18 C3 B12 59.78(14) . . ?
B11 C3 Co3 66.59(10) . . ?
B17 C3 Co3 65.53(11) . . ?
B18 C3 Co3 120.59(14) . . ?
B12 C3 Co3 121.03(14) . . ?
B11 C3 H3X 123.1 . . ?
B17 C3 H3X 124.1 . . ?
B18 C3 H3X 119.6 . . ?
B12 C3 H3X 119.8 . . ?
Co3 C3 H3X 109.0 . . ?
B26 C4 B20 109.79(18) . . ?
B26 C4 B27 62.79(17) . . ?
B20 C4 B27 110.5(2) . . ?
B26 C4 B21 111.5(2) . . ?
B20 C4 B21 61.87(17) . . ?
B27 C4 B21 60.41(19) . . ?
B26 C4 Co3 65.71(12) . . ?
B20 C4 Co3 65.63(11) . . ?
B27 C4 Co3 122.49(16) . . ?
B21 C4 Co3 122.02(18) . . ?
B26 C4 H4AA 123.7(12) . . ?
B20 C4 H4AA 118.0(13) . . ?
B27 C4 H4AA 120.0(13) . . ?
B21 C4 H4AA 116.1(12) . . ?
Co3 C4 H4AA 108.8(13) . . ?
C10 C5 C6 123.64(17) . . ?
C10 C5 N1 118.21(16) . . ?
C6 C5 N1 118.15(16) . . ?
C7A C6 C5 116.87(18) . . ?
C7A C6 C14 120.18(18) . . ?
C5 C6 C14 122.87(17) . . ?
C8 C7 B6 120.21(14) . . ?
C8 C7 B3 63.29(11) . . ?
B6 C7 B3 120.37(14) . . ?
C8 C7 B2 112.14(13) . . ?
B6 C7 B2 64.08(11) . . ?
B3 C7 B2 61.86(11) . . ?
C8 C7 H7 106.7 . . ?
B6 C7 H7 102.5 . . ?
B3 C7 H7 135.5 . . ?
B2 C7 H7 140.5 . . ?
C7 C8 B9 120.15(14) . . ?
C7 C8 B3 63.38(11) . . ?
B9 C8 B3 120.36(14) . . ?
C7 C8 B4 111.60(13) . . ?
B9 C8 B4 64.22(11) . . ?
B3 C8 B4 61.48(11) . . ?
C7 C8 H8 106.9 . . ?
B9 C8 H8 102.4 . . ?
B3 C8 H8 135.5 . . ?
B4 C8 H8 140.8 . . ?
C8A C7A C6 120.9(2) . . ?
C8A C7A H7B 119.6 . . ?
C6 C7A H7B 119.6 . . ?
C8A C9 C10 121.1(2) . . ?
C8A C9 H9 119.4 . . ?
C10 C9 H9 119.4 . . ?
C9 C8A C7A 120.6(2) . . ?
C9 C8A H8B 119.7 . . ?
C7A C8A H8B 119.7 . . ?
C9 C10 C5 116.82(19) . . ?
C9 C10 C16 119.58(17) . . ?
C5 C10 C16 123.59(17) . . ?
N1 C11 N2 104.93(14) . . ?
N1 C11 B6 127.46(15) . . ?
N2 C11 B6 127.60(15) . . ?
C13 C12 N2 106.83(15) . . ?
C13 C12 H12 126.6 . . ?
N2 C12 H12 126.6 . . ?
C12 C13 N1 107.04(16) . . ?
C12 C13 H13 126.5 . . ?
N1 C13 H13 126.5 . . ?
C15 C14 C6 113.0(2) . . ?
C15 C14 C25 111.8(3) . . ?
C6 C14 C25 110.0(2) . . ?
C15 C14 H14 107.2 . . ?
C6 C14 H14 107.2 . . ?
C25 C14 H14 107.2 . . ?
C14 C15 H15A 109.5 . . ?
C14 C15 H15B 109.5 . . ?
H15A C15 H15B 109.5 . . ?
C14 C15 H15C 109.5 . . ?
H15A C15 H15C 109.5 . . ?
H15B C15 H15C 109.5 . . ?
C10 C16 C26 111.52(18) . . ?
C10 C16 C17 110.13(18) . . ?
C26 C16 C17 110.50(19) . . ?
C10 C16 H16 108.2 . . ?
C26 C16 H16 108.2 . . ?
C17 C16 H16 108.2 . . ?
C16 C17 H17A 109.5 . . ?
C16 C17 H17B 109.5 . . ?
H17A C17 H17B 109.5 . . ?
C16 C17 H17C 109.5 . . ?
H17A C17 H17C 109.5 . . ?
H17B C17 H17C 109.5 . . ?
C24 C19 C20 123.23(16) . . ?
C24 C19 N2 116.91(15) . . ?
C20 C19 N2 119.83(15) . . ?
C21 C20 C19 116.99(16) . . ?
C21 C20 C28 120.97(17) . . ?
C19 C20 C28 122.03(16) . . ?
C22 C21 C20 120.80(18) . . ?
C22 C21 H21 119.6 . . ?
C20 C21 H21 119.6 . . ?
C23 C22 C21 120.58(18) . . ?
C23 C22 H22 119.7 . . ?
C21 C22 H22 119.7 . . ?
C22 C23 C24 120.92(18) . . ?
C22 C23 H23 119.5 . . ?
C24 C23 H23 119.5 . . ?
C23 C24 C19 117.02(17) . . ?
C23 C24 C30 121.15(16) . . ?
C19 C24 C30 121.69(16) . . ?
C14 C25 H25A 109.5 . . ?
C14 C25 H25B 109.5 . . ?
H25A C25 H25B 109.5 . . ?
C14 C25 H25C 109.5 . . ?
H25A C25 H25C 109.5 . . ?
H25B C25 H25C 109.5 . . ?
C16 C26 H26A 109.5 . . ?
C16 C26 H26B 109.5 . . ?
H26A C26 H26B 109.5 . . ?
C16 C26 H26C 109.5 . . ?
H26A C26 H26C 109.5 . . ?
H26B C26 H26C 109.5 . . ?
C20 C28 C29 109.25(17) . . ?
C20 C28 C35 112.88(18) . . ?
C29 C28 C35 109.77(19) . . ?
C20 C28 H28 108.3 . . ?
C29 C28 H28 108.3 . . ?
C35 C28 H28 108.3 . . ?
C28 C29 H29A 109.5 . . ?
C28 C29 H29B 109.5 . . ?
H29A C29 H29B 109.5 . . ?
C28 C29 H29C 109.5 . . ?
H29A C29 H29C 109.5 . . ?
H29B C29 H29C 109.5 . . ?
C31 C30 C24 112.34(17) . . ?
C31 C30 C36 111.36(15) . . ?
C24 C30 C36 109.48(16) . . ?
C31 C30 H30 107.8 . . ?
C24 C30 H30 107.8 . . ?
C36 C30 H30 107.8 . . ?
C30 C31 H31A 109.5 . . ?
C30 C31 H31B 109.5 . . ?
H31A C31 H31B 109.5 . . ?
C30 C31 H31C 109.5 . . ?
H31A C31 H31C 109.5 . . ?
H31B C31 H31C 109.5 . . ?
N4 C32 N3 104.54(15) . . ?
N4 C32 B9 129.13(15) . . ?
N3 C32 B9 126.33(15) . . ?
C34 C33 N3 106.85(16) . . ?
C34 C33 H33 126.6 . . ?
N3 C33 H33 126.6 . . ?
C33 C34 N4 107.12(16) . . ?
C33 C34 H34 126.4 . . ?
N4 C34 H34 126.4 . . ?
C28 C35 H35A 109.5 . . ?
C28 C35 H35B 109.5 . . ?
H35A C35 H35B 109.5 . . ?
C28 C35 H35C 109.5 . . ?
H35A C35 H35C 109.5 . . ?
H35B C35 H35C 109.5 . . ?
C30 C36 H36A 109.5 . . ?
C30 C36 H36B 109.5 . . ?
H36A C36 H36B 109.5 . . ?
C30 C36 H36C 109.5 . . ?
H36A C36 H36C 109.5 . . ?
H36B C36 H36C 109.5 . . ?
C38 C37 C42 123.95(18) . . ?
C38 C37 N3 118.31(19) . . ?
C42 C37 N3 117.68(17) . . ?
C37 C38 C39 116.5(2) . . ?
C37 C38 C49 123.32(18) . . ?
C39 C38 C49 120.16(19) . . ?
C40 C39 C38 121.2(2) . . ?
C40 C39 H39 119.4 . . ?
C38 C39 H39 119.4 . . ?
C39 C40 C41 120.6(2) . . ?
C39 C40 H40 119.7 . . ?
C41 C40 H40 119.7 . . ?
C40 C41 C42 120.8(2) . . ?
C40 C41 H41 119.6 . . ?
C42 C41 H41 119.6 . . ?
C41 C42 C37 116.8(2) . . ?
C41 C42 C51 120.4(2) . . ?
C37 C42 C51 122.77(18) . . ?
C44 C43 C48 123.64(16) . . ?
C44 C43 N4 117.51(15) . . ?
C48 C43 N4 118.70(15) . . ?
C45 C44 C43 117.12(17) . . ?
C45 C44 C53 120.33(16) . . ?
C43 C44 C53 122.50(16) . . ?
C46 C45 C44 120.97(17) . . ?
C46 C45 H45 119.5 . . ?
C44 C45 H45 119.5 . . ?
C45 C46 C47 120.36(17) . . ?
C45 C46 H46 119.8 . . ?
C47 C46 H46 119.8 . . ?
C46 C47 C48 121.05(17) . . ?
C46 C47 H47 119.5 . . ?
C48 C47 H47 119.5 . . ?
C47 C48 C43 116.85(16) . . ?
C47 C48 C55 121.33(17) . . ?
C43 C48 C55 121.82(16) . . ?
C38 C49 C57 111.2(2) . . ?
C38 C49 C50 111.83(19) . . ?
C57 C49 C50 110.05(19) . . ?
C38 C49 H49 107.9 . . ?
C57 C49 H49 107.9 . . ?
C50 C49 H49 107.9 . . ?
C49 C50 H50A 109.5 . . ?
C49 C50 H50B 109.5 . . ?
H50A C50 H50B 109.5 . . ?
C49 C50 H50C 109.5 . . ?
H50A C50 H50C 109.5 . . ?
H50B C50 H50C 109.5 . . ?
C52 C51 C42 113.1(2) . . ?
C52 C51 C58 110.3(3) . . ?
C42 C51 C58 111.1(2) . . ?
C52 C51 H51 107.3 . . ?
C42 C51 H51 107.3 . . ?
C58 C51 H51 107.3 . . ?
C51 C52 H52A 109.5 . . ?
C51 C52 H52B 109.5 . . ?
H52A C52 H52B 109.5 . . ?
C51 C52 H52C 109.5 . . ?
H52A C52 H52C 109.5 . . ?
H52B C52 H52C 109.5 . . ?
C59 C53 C44 108.94(17) . . ?
C59 C53 C54 111.14(18) . . ?
C44 C53 C54 112.24(17) . . ?
C59 C53 H53 108.1 . . ?
C44 C53 H53 108.1 . . ?
C54 C53 H53 108.1 . . ?
C53 C54 H54A 109.5 . . ?
C53 C54 H54B 109.5 . . ?
H54A C54 H54B 109.5 . . ?
C53 C54 H54C 109.5 . . ?
H54A C54 H54C 109.5 . . ?
H54B C54 H54C 109.5 . . ?
C48 C55 C56 112.68(18) . . ?
C48 C55 C60 110.42(16) . . ?
C56 C55 C60 110.75(18) . . ?
C48 C55 H55 107.6 . . ?
C56 C55 H55 107.6 . . ?
C60 C55 H55 107.6 . . ?
C55 C56 H56A 109.5 . . ?
C55 C56 H56B 109.5 . . ?
H56A C56 H56B 109.5 . . ?
C55 C56 H56C 109.5 . . ?
H56A C56 H56C 109.5 . . ?
H56B C56 H56C 109.5 . . ?
C49 C57 H57A 109.5 . . ?
C49 C57 H57B 109.5 . . ?
H57A C57 H57B 109.5 . . ?
C49 C57 H57C 109.5 . . ?
H57A C57 H57C 109.5 . . ?
H57B C57 H57C 109.5 . . ?
C51 C58 H58A 109.5 . . ?
C51 C58 H58B 109.5 . . ?
H58A C58 H58B 109.5 . . ?
C51 C58 H58C 109.5 . . ?
H58A C58 H58C 109.5 . . ?
H58B C58 H58C 109.5 . . ?
C53 C59 H59A 109.5 . . ?
C53 C59 H59B 109.5 . . ?
H59A C59 H59B 109.5 . . ?
C53 C59 H59C 109.5 . . ?
H59A C59 H59C 109.5 . . ?
H59B C59 H59C 109.5 . . ?
C55 C60 H60A 109.5 . . ?
C55 C60 H60B 109.5 . . ?
H60A C60 H60B 109.5 . . ?
C55 C60 H60C 109.5 . . ?
H60A C60 H60C 109.5 . . ?
H60B C60 H60C 109.5 . . ?
B4 B1 B2 105.02(13) . . ?
B4 B1 B10 58.54(11) . . ?
B2 B1 B10 107.35(14) . . ?
B4 B1 B5 107.57(14) . . ?
B2 B1 B5 58.41(11) . . ?
B10 B1 B5 62.47(12) . . ?
B4 B1 B3 58.95(11) . . ?
B2 B1 B3 59.32(11) . . ?
B10 B1 B3 107.05(13) . . ?
B5 B1 B3 107.28(13) . . ?
B4 B1 H1 123.5 . . ?
B2 B1 H1 123.5 . . ?
B10 B1 H1 121.3 . . ?
B5 B1 H1 121.2 . . ?
B3 B1 H1 122.4 . . ?
C7 B2 B5 106.61(13) . . ?
C7 B2 B3 58.85(10) . . ?
B5 B2 B3 110.52(14) . . ?
C7 B2 B1 105.41(13) . . ?
B5 B2 B1 61.05(12) . . ?
B3 B2 B1 60.67(12) . . ?
C7 B2 B6 56.02(10) . . ?
B5 B2 B6 69.13(12) . . ?
B3 B2 B6 110.34(13) . . ?
B1 B2 B6 117.68(14) . . ?
C7 B2 H2 127.1 . . ?
B5 B2 H2 118.5 . . ?
B3 B2 H2 121.2 . . ?
B1 B2 H2 119.5 . . ?
B6 B2 H2 115.9 . . ?
C8 B3 C7 53.33(9) . . ?
C8 B3 B4 59.47(10) . . ?
C7 B3 B4 102.05(13) . . ?
C8 B3 B2 102.15(13) . . ?
C7 B3 B2 59.29(10) . . ?
B4 B3 B2 106.45(15) . . ?
C8 B3 B1 105.52(14) . . ?
C7 B3 B1 105.23(14) . . ?
B4 B3 B1 60.11(11) . . ?
B2 B3 B1 60.01(11) . . ?
C8 B3 H3 125.7 . . ?
C7 B3 H3 126.0 . . ?
B4 B3 H3 122.9 . . ?
B2 B3 H3 123.0 . . ?
B1 B3 H3 121.8 . . ?
C8 B4 B10 106.68(14) . . ?
C8 B4 B3 59.05(10) . . ?
B10 B4 B3 110.62(14) . . ?
C8 B4 B1 105.82(13) . . ?
B10 B4 B1 60.95(12) . . ?
B3 B4 B1 60.93(12) . . ?
C8 B4 B9 55.74(10) . . ?
B10 B4 B9 69.61(12) . . ?
B3 B4 B9 110.44(13) . . ?
B1 B4 B9 118.22(15) . . ?
C8 B4 H4 127.1 . . ?
B10 B4 H4 118.4 . . ?
B3 B4 H4 121.1 . . ?
B1 B4 H4 119.2 . . ?
B9 B4 H4 115.7 . . ?
B2 B5 B1 60.54(12) . . ?
B2 B5 B10 106.04(14) . . ?
B1 B5 B10 58.67(11) . . ?
B2 B5 B6 56.61(10) . . ?
B1 B5 B6 107.20(13) . . ?
B10 B5 B6 109.24(12) . . ?
B2 B5 H5 123.5(13) . . ?
B1 B5 H5 122.2(12) . . ?
B10 B5 H5 122.5(12) . . ?
B6 B5 H5 121.0(12) . . ?
B2 B5 H10A 127.6(11) . . ?
B1 B5 H10A 100.6(10) . . ?
B10 B5 H10A 42.7(10) . . ?
B6 B5 H10A 90.7(10) . . ?
H5 B5 H10A 108.1(16) . . ?
C11 B6 C7 116.78(14) . . ?
C11 B6 B2 105.17(13) . . ?
C7 B6 B2 59.90(11) . . ?
C11 B6 B5 121.99(13) . . ?
C7 B6 B5 98.43(12) . . ?
B2 B6 B5 54.26(10) . . ?
C11 B6 H6 111.8(11) . . ?
C7 B6 H6 113.1(11) . . ?
B2 B6 H6 139.8(11) . . ?
B5 B6 H6 91.9(11) . . ?
C32 B9 C8 116.27(15) . . ?
C32 B9 B4 105.02(14) . . ?
C8 B9 B4 60.04(11) . . ?
C32 B9 B10 122.45(13) . . ?
C8 B9 B10 98.31(12) . . ?
B4 B9 B10 54.08(10) . . ?
C32 B9 H9AA 112.0(13) . . ?
C8 B9 H9AA 113.8(13) . . ?
B4 B9 H9AA 139.5(13) . . ?
B10 B9 H9AA 91.2(13) . . ?
B4 B10 B1 60.50(12) . . ?
B4 B10 B5 106.28(14) . . ?
B1 B10 B5 58.87(11) . . ?
B4 B10 B9 56.31(10) . . ?
B1 B10 B9 107.11(13) . . ?
B5 B10 B9 109.75(12) . . ?
B4 B10 H10 127.2(13) . . ?
B1 B10 H10 126.0(13) . . ?
B5 B10 H10 120.9(13) . . ?
B9 B10 H10 119.4(13) . . ?
B4 B10 H10A 128.4(11) . . ?
B1 B10 H10A 102.6(11) . . ?
B5 B10 H10A 44.5(10) . . ?
B9 B10 H10A 90.5(11) . . ?
H10 B10 H10A 102.8(17) . . ?
C3 B11 C1 111.08(16) . . ?
C3 B11 B13 111.71(16) . . ?
C1 B11 B13 63.07(14) . . ?
C3 B11 B12 62.10(14) . . ?
C1 B11 B12 112.54(16) . . ?
B13 B11 B12 61.02(14) . . ?
C3 B11 Co3 65.38(11) . . ?
C1 B11 Co3 65.93(10) . . ?
B13 B11 Co3 122.74(15) . . ?
B12 B11 Co3 121.82(14) . . ?
C3 B11 H11 121(2) . . ?
C1 B11 H11 120(2) . . ?
B13 B11 H11 116(2) . . ?
B12 B11 H11 116(2) . . ?
Co3 B11 H11 111(2) . . ?
B11 B12 B13 59.33(13) . . ?
B11 B12 B18 106.02(17) . . ?
B13 B12 B18 109.23(17) . . ?
B11 B12 C3 57.92(12) . . ?
B13 B12 C3 106.95(16) . . ?
B18 B12 C3 59.93(14) . . ?
B11 B12 B14 106.71(16) . . ?
B13 B12 B14 60.69(14) . . ?
B18 B12 B14 60.90(15) . . ?
C3 B12 B14 107.99(17) . . ?
B11 B12 H12A 123.8 . . ?
B13 B12 H12A 121.3 . . ?
B18 B12 H12A 121.4 . . ?
C3 B12 H12A 122.6 . . ?
B14 B12 H12A 121.3 . . ?
B11 B13 B12 59.66(13) . . ?
B11 B13 B15 105.22(17) . . ?
B12 B13 B15 108.30(18) . . ?
B11 B13 B14 106.46(17) . . ?
B12 B13 B14 60.03(13) . . ?
B15 B13 B14 60.86(14) . . ?
B11 B13 C1 57.75(12) . . ?
B12 B13 C1 107.14(17) . . ?
B15 B13 C1 59.82(13) . . ?
B14 B13 C1 108.28(17) . . ?
B11 B13 H13A 124.0 . . ?
B12 B13 H13A 121.5 . . ?
B15 B13 H13A 122.0 . . ?
B14 B13 H13A 121.4 . . ?
C1 B13 H13A 122.4 . . ?
B19 B14 B12 107.43(18) . . ?
B19 B14 B13 107.68(17) . . ?
B12 B14 B13 59.28(13) . . ?
B19 B14 B18 60.20(16) . . ?
B12 B14 B18 59.27(14) . . ?
B13 B14 B18 106.82(16) . . ?
B19 B14 B15 60.12(16) . . ?
B12 B14 B15 106.58(16) . . ?
B13 B14 B15 59.42(14) . . ?
B18 B14 B15 107.41(17) . . ?
B19 B14 H14A 121.5 . . ?
B12 B14 H14A 122.6 . . ?
B13 B14 H14A 122.4 . . ?
B18 B14 H14A 122.2 . . ?
B15 B14 H14A 122.3 . . ?
B16 B15 B13 107.60(17) . . ?
B16 B15 C1 59.66(13) . . ?
B13 B15 C1 60.55(14) . . ?
B16 B15 B19 59.92(15) . . ?
B13 B15 B19 106.99(17) . . ?
C1 B15 B19 107.70(17) . . ?
B16 B15 B14 106.92(19) . . ?
B13 B15 B14 59.72(13) . . ?
C1 B15 B14 107.96(16) . . ?
B19 B15 B14 58.97(15) . . ?
B16 B15 H15 122.2 . . ?
B13 B15 H15 121.9 . . ?
C1 B15 H15 121.5 . . ?
B19 B15 H15 122.4 . . ?
B14 B15 H15 122.4 . . ?
B17 B16 C1 106.67(16) . . ?
B17 B16 B15 107.51(18) . . ?
C1 B16 B15 60.58(14) . . ?
B17 B16 B19 59.86(16) . . ?
C1 B16 B19 109.01(18) . . ?
B15 B16 B19 60.66(16) . . ?
B17 B16 Co3 65.43(12) . . ?
C1 B16 Co3 65.22(10) . . ?
B15 B16 Co3 119.91(15) . . ?
B19 B16 Co3 120.07(16) . . ?
B17 B16 H16A 121.4(19) . . ?
C1 B16 H16A 124.6(19) . . ?
B15 B16 H16A 120.7(19) . . ?
B19 B16 H16A 117.8(19) . . ?
Co3 B16 H16A 110.1(19) . . ?
B16 B17 C3 110.38(16) . . ?
B16 B17 B18 112.54(19) . . ?
C3 B17 B18 61.69(14) . . ?
B16 B17 B19 62.27(16) . . ?
C3 B17 B19 111.57(18) . . ?
B18 B17 B19 61.97(15) . . ?
B16 B17 Co3 66.30(11) . . ?
C3 B17 Co3 65.79(10) . . ?
B18 B17 Co3 122.52(15) . . ?
B19 B17 Co3 122.98(16) . . ?
B16 B17 H17 125(4) . . ?
C3 B17 H17 113(3) . . ?
B18 B17 H17 118(4) . . ?
B19 B17 H17 126(3) . . ?
Co3 B17 H17 102(3) . . ?
B17 B18 B12 105.98(16) . . ?
B17 B18 C3 58.51(13) . . ?
B12 B18 C3 60.28(13) . . ?
B17 B18 B19 59.11(15) . . ?
B12 B18 B19 107.15(18) . . ?
C3 B18 B19 106.74(16) . . ?
B17 B18 B14 105.59(17) . . ?
B12 B18 B14 59.83(14) . . ?
C3 B18 B14 107.43(16) . . ?
B19 B18 B14 59.28(15) . . ?
B17 B18 H18 123.7 . . ?
B12 B18 H18 122.1 . . ?
C3 B18 H18 122.1 . . ?
B19 B18 H18 122.4 . . ?
B14 B18 H18 122.5 . . ?
B17 B19 B14 106.40(17) . . ?
B17 B19 B16 57.88(14) . . ?
B14 B19 B16 108.06(18) . . ?
B17 B19 B18 58.92(15) . . ?
B14 B19 B18 60.51(15) . . ?
B16 B19 B18 106.52(16) . . ?
B17 B19 B15 104.98(16) . . ?
B14 B19 B15 60.92(15) . . ?
B16 B19 B15 59.42(15) . . ?
B18 B19 B15 108.28(17) . . ?
B17 B19 H19 124.2 . . ?
B14 B19 H19 121.2 . . ?
B16 B19 H19 122.7 . . ?
B18 B19 H19 121.8 . . ?
B15 B19 H19 122.1 . . ?
C4 B20 C2 106.64(19) . . ?
C4 B20 B22 107.8(2) . . ?
C2 B20 B22 61.34(18) . . ?
C4 B20 B21 59.58(17) . . ?
C2 B20 B21 109.0(2) . . ?
B22 B20 B21 60.52(19) . . ?
C4 B20 Co3 65.29(11) . . ?
C2 B20 Co3 65.32(11) . . ?
B22 B20 Co3 120.8(2) . . ?
B21 B20 Co3 119.68(19) . . ?
C4 B21 B27 59.35(17) . . ?
C4 B21 B23 107.2(2) . . ?
B27 B21 B23 61.3(2) . . ?
C4 B21 B20 58.55(15) . . ?
B27 B21 B20 107.00(19) . . ?
B23 B21 B20 107.0(2) . . ?
C4 B21 B22 105.76(19) . . ?
B27 B21 B22 108.6(2) . . ?
B23 B21 B22 60.0(2) . . ?
B20 B21 B22 59.00(18) . . ?
C4 B21 H21A 123.3 . . ?
B27 B21 H21A 121.1 . . ?
B23 B21 H21A 121.5 . . ?
B20 B21 H21A 123.0 . . ?
B22 B21 H21A 122.3 . . ?
B20 B22 B23 107.7(2) . . ?
B20 B22 B21 60.48(18) . . ?
B23 B22 B21 59.4(2) . . ?
B20 B22 C2 59.10(16) . . ?
B23 B22 C2 107.2(3) . . ?
B21 B22 C2 107.2(2) . . ?
B20 B22 B24 106.8(2) . . ?
B23 B22 B24 59.7(2) . . ?
B21 B22 B24 107.0(3) . . ?
C2 B22 B24 59.48(19) . . ?
B20 B22 H22A 122.0 . . ?
B23 B22 H22A 122.0 . . ?
B21 B22 H22A 122.0 . . ?
C2 B22 H22A 122.5 . . ?
B24 B22 H22A 122.5 . . ?
B21 B23 B28 106.8(2) . . ?
B21 B23 B22 60.6(2) . . ?
B28 B23 B22 107.4(2) . . ?
B21 B23 B24 109.0(2) . . ?
B28 B23 B24 58.7(2) . . ?
B22 B23 B24 61.2(2) . . ?
B21 B23 B27 58.89(19) . . ?
B28 B23 B27 59.54(19) . . ?
B22 B23 B27 107.2(2) . . ?
B24 B23 B27 106.9(2) . . ?
B21 B23 H23A 121.7 . . ?
B28 B23 H23A 122.8 . . ?
B22 B23 H23A 121.3 . . ?
B24 B23 H23A 121.5 . . ?
B27 B23 H23A 122.8 . . ?
B25 B24 B28 59.8(2) . . ?
B25 B24 C2 57.57(18) . . ?
B28 B24 C2 106.6(2) . . ?
B25 B24 B23 106.3(2) . . ?
B28 B24 B23 60.2(2) . . ?
C2 B24 B23 106.7(2) . . ?
B25 B24 B22 104.6(2) . . ?
B28 B24 B22 106.9(2) . . ?
C2 B24 B22 59.59(19) . . ?
B23 B24 B22 59.1(2) . . ?
B25 B24 H24 123.9 . . ?
B28 B24 H24 121.8 . . ?
C2 B24 H24 122.9 . . ?
B23 B24 H24 122.2 . . ?
B22 B24 H24 123.1 . . ?
C2 B25 B26 110.9(2) . . ?
C2 B25 B24 62.9(2) . . ?
B26 B25 B24 112.6(2) . . ?
C2 B25 B28 111.4(2) . . ?
B26 B25 B28 62.87(19) . . ?
B24 B25 B28 60.6(2) . . ?
C2 B25 Co3 66.04(14) . . ?
B26 B25 Co3 65.33(13) . . ?
B24 B25 Co3 123.2(2) . . ?
B28 B25 Co3 122.13(17) . . ?
C2 B25 H25 118(5) . . ?
B26 B25 H25 122(5) . . ?
B24 B25 H25 115(5) . . ?
B28 B25 H25 119(5) . . ?
Co3 B25 H25 110(5) . . ?
C4 B26 B25 106.0(2) . . ?
C4 B26 B27 59.39(16) . . ?
B25 B26 B27 106.2(2) . . ?
C4 B26 B28 106.2(2) . . ?
B25 B26 B28 59.20(18) . . ?
B27 B26 B28 59.20(17) . . ?
C4 B26 Co3 65.89(12) . . ?
B25 B26 Co3 66.12(15) . . ?
B27 B26 Co3 119.65(19) . . ?
B28 B26 Co3 119.6(2) . . ?
C4 B26 H26 122.6(16) . . ?
B25 B26 H26 126.4(16) . . ?
B27 B26 H26 116.7(16) . . ?
B28 B26 H26 119.0(16) . . ?
Co3 B26 H26 112.9(17) . . ?
C4 B27 B21 60.24(17) . . ?
C4 B27 B28 106.1(2) . . ?
B21 B27 B28 107.8(3) . . ?
C4 B27 B26 57.82(15) . . ?
B21 B27 B26 107.4(2) . . ?
B28 B27 B26 60.64(17) . . ?
C4 B27 B23 106.8(2) . . ?
B21 B27 B23 59.9(2) . . ?
B28 B27 B23 59.79(19) . . ?
B26 B27 B23 107.9(2) . . ?
C4 B27 H27 123.3 . . ?
B21 B27 H27 121.6 . . ?
B28 B27 H27 122.0 . . ?
B26 B27 H27 122.1 . . ?
B23 B27 H27 121.9 . . ?
B25 B28 B24 59.7(2) . . ?
B25 B28 B27 105.9(2) . . ?
B24 B28 B27 109.7(3) . . ?
B25 B28 B23 106.8(3) . . ?
B24 B28 B23 61.0(2) . . ?
B27 B28 B23 60.67(19) . . ?
B25 B28 B26 57.93(16) . . ?
B24 B28 B26 107.8(2) . . ?
B27 B28 B26 60.15(16) . . ?
B23 B28 B26 108.3(2) . . ?
B25 B28 H28A 123.9 . . ?
B24 B28 H28A 120.7 . . ?
B27 B28 H28A 121.4 . . ?
B23 B28 H28A 121.3 . . ?
B26 B28 H28A 122.3 . . ?
 
_refine_diff_density_max    0.758
_refine_diff_density_min   -0.679
_refine_diff_density_rms    0.066

_shelx_res_file
;
TITL jhlcat_0m_a.res in P-1
    jhlcat_0m_a_sq_s.res
    created by SHELXL-2019/1 at 16:48:18 on 16-May-2025
REM Old TITL jhlcat_0m in P-1
REM SHELXT solution in P-1
REM R1 0.176,  Rweak 0.013,  Alpha 0.060,  Orientation as input
REM Formula found by SHELXT:  C58 B30 Co N8
CELL  0.71073  10.5201  18.5311  20.6009   78.440   89.034   88.887
ZERR    2.000   0.0004   0.0007   0.0009    0.002    0.002    0.002
LATT  1
SFAC C H B Co N
UNIT 134 224 52 2 8
LIST 4
ACTA
TEMP -123.160
SIZE 0.290 0.406 0.592
L.S. 10
BOND $H
FMAP 2
PLAN 20
RIGU
ABIN
DELU 0.0001 C2 B25
DELU 0.0001 Co3 C1
OMIT     1   0   1
OMIT    -2   0   1
OMIT    -1   1   0
OMIT     1   1   0
OMIT     1  -1   2
OMIT    -2  -3   2
OMIT     0  -1   3
OMIT    -2   1   0
OMIT     1   2   0
OMIT    -2  -4   1
OMIT     1   3   1
OMIT    -1   3   3
OMIT 0 52
WGHT    0.088500    1.703200
FVAR       0.39042
CO3   4    0.922450    0.275837    0.824716    11.00000    0.01797    0.02069 =
         0.02094   -0.00749    0.00104    0.00003
N1    5    0.324009    1.034362    0.711092    11.00000    0.02268    0.01812 =
         0.01501   -0.00294   -0.00133    0.00302
N2    5    0.380817    0.995009    0.811957    11.00000    0.01817    0.01809 =
         0.01400   -0.00471   -0.00072    0.00083
N3    5    0.386773    0.588286    0.712361    11.00000    0.03921    0.01690 =
         0.01683   -0.00500   -0.00533   -0.00376
N4    5    0.439844    0.585509    0.812864    11.00000    0.02499    0.01655 =
         0.01483   -0.00319   -0.00215   -0.00187
C1    1    0.967174    0.285450    0.920380    11.00000    0.03466    0.04651 =
         0.02676   -0.01655   -0.00769    0.00455
AFIX 153
H1X   2    0.878961    0.295962    0.948483    11.00000   -1.50000
AFIX   0
C2    1    0.812587    0.201692    0.788859    11.00000    0.04399    0.04344 =
         0.07918   -0.02539   -0.02212   -0.00005
AFIX 153
H2X   2    0.856824    0.145221    0.801021    11.00000   -1.50000
AFIX   0
C3    1    1.086573    0.212623    0.829872    11.00000    0.02915    0.03781 =
         0.04288   -0.01361    0.00195    0.00340
AFIX 153
H3X   2    1.078909    0.173154    0.795507    11.00000   -1.50000
AFIX   0
C4    1    0.756137    0.336494    0.820926    11.00000    0.03344    0.05031 =
         0.04911   -0.02540   -0.01142    0.01327
C5    1    0.289904    1.038000    0.642684    11.00000    0.02757    0.02173 =
         0.01565   -0.00163   -0.00425    0.00586
C6    1    0.175276    1.006230    0.629924    11.00000    0.02810    0.02848 =
         0.02252   -0.00225   -0.00655    0.00396
C7    1    0.505011    0.842455    0.780198    11.00000    0.01937    0.01571 =
         0.01495   -0.00336    0.00009   -0.00070
AFIX 153
H7    2    0.481178    0.847746    0.832248    11.00000   -1.20000
AFIX   0
C8    1    0.516398    0.759760    0.780525    11.00000    0.02126    0.01632 =
         0.01411   -0.00407    0.00012   -0.00085
AFIX 153
H8    2    0.497509    0.730236    0.832673    11.00000   -1.20000
AFIX   0
C7A   1    0.147489    1.007924    0.563893    11.00000    0.03254    0.04750 =
         0.02640   -0.00570   -0.01266   -0.00019
AFIX  43
H7B   2    0.071673    0.986135    0.553146    11.00000   -1.20000
AFIX   0
C9    1    0.338630    1.074143    0.527790    11.00000    0.04064    0.04919 =
         0.01828    0.00011   -0.00365   -0.00139
AFIX  43
H9    2    0.391904    1.097950    0.492581    11.00000   -1.20000
AFIX   0
C8A   1    0.229097    1.041048    0.513423    11.00000    0.04468    0.06236 =
         0.01876   -0.00471   -0.01080   -0.00007
AFIX  43
H8B   2    0.209312    1.040911    0.468624    11.00000   -1.20000
AFIX   0
C10   1    0.372494    1.073254    0.593090    11.00000    0.03114    0.02772 =
         0.01785   -0.00020   -0.00270    0.00299
C11   1    0.365767    0.973329    0.753342    11.00000    0.01549    0.01919 =
         0.01421   -0.00253   -0.00028   -0.00069
C12   1    0.350079    1.069160    0.805654    11.00000    0.02555    0.01872 =
         0.02306   -0.00775    0.00055    0.00183
AFIX  43
H12   2    0.353310    1.097221    0.839438    11.00000   -1.20000
AFIX   0
C13   1    0.314858    1.093700    0.742611    11.00000    0.02952    0.01862 =
         0.02481   -0.00532    0.00026    0.00389
AFIX  43
H13   2    0.288630    1.142511    0.723283    11.00000   -1.20000
AFIX   0
C14   1    0.080423    0.974500    0.684347    11.00000    0.02742    0.04671 =
         0.02670   -0.00091   -0.00556   -0.00544
AFIX  13
H14   2    0.129502    0.958274    0.726036    11.00000   -1.20000
AFIX   0
C15   1    0.013452    0.907808    0.670902    11.00000    0.08956    0.09929 =
         0.05079   -0.01141    0.00053   -0.06335
AFIX 137
H15A  2   -0.030737    0.883065    0.711272    11.00000   -1.50000
H15B  2    0.075986    0.873765    0.657141    11.00000   -1.50000
H15C  2   -0.048377    0.923291    0.635563    11.00000   -1.50000
AFIX   0
C16   1    0.492962    1.110587    0.606839    11.00000    0.03520    0.03608 =
         0.01847    0.00098   -0.00171   -0.00521
AFIX  13
H16   2    0.505367    1.100608    0.655867    11.00000   -1.20000
AFIX   0
C17   1    0.479948    1.194177    0.582435    11.00000    0.06350    0.03618 =
         0.04326    0.00278   -0.01078   -0.01226
AFIX 137
H17A  2    0.557017    1.217983    0.593207    11.00000   -1.50000
H17B  2    0.406248    1.212798    0.604165    11.00000   -1.50000
H17C  2    0.468266    1.205155    0.534344    11.00000   -1.50000
AFIX   0
C19   1    0.398786    0.944287    0.874394    11.00000    0.02151    0.02050 =
         0.01265   -0.00627   -0.00079    0.00224
C20   1    0.519870    0.933798    0.902125    11.00000    0.02135    0.02524 =
         0.01678   -0.00956   -0.00069    0.00328
C21   1    0.534535    0.877073    0.957182    11.00000    0.02664    0.03436 =
         0.01914   -0.00763   -0.00570    0.00873
AFIX  43
H21   2    0.615492    0.867804    0.977189    11.00000   -1.20000
AFIX   0
C22   1    0.432513    0.833959    0.983167    11.00000    0.03972    0.03019 =
         0.02007    0.00026   -0.00115    0.00636
AFIX  43
H22   2    0.445354    0.793436    1.018925    11.00000   -1.20000
AFIX   0
C23   1    0.312459    0.849352    0.957580    11.00000    0.03228    0.03078 =
         0.02383    0.00032    0.00191   -0.00344
AFIX  43
H23   2    0.242701    0.820938    0.977504    11.00000   -1.20000
AFIX   0
C24   1    0.292081    0.905940    0.902970    11.00000    0.02269    0.02624 =
         0.01907   -0.00586    0.00065   -0.00156
C25   1   -0.013369    1.034343    0.696266    11.00000    0.06917    0.09028 =
         0.08499    0.01147    0.04319    0.02625
AFIX 137
H25A  2   -0.070190    1.014345    0.733435    11.00000   -1.50000
H25B  2   -0.063615    1.051446    0.656329    11.00000   -1.50000
H25C  2    0.033378    1.075725    0.706701    11.00000   -1.50000
AFIX   0
C26   1    0.609605    1.080323    0.574773    11.00000    0.03517    0.06225 =
         0.03482   -0.00601    0.00609   -0.00701
AFIX 137
H26A  2    0.686430    1.103388    0.586834    11.00000   -1.50000
H26B  2    0.600901    1.091372    0.526490    11.00000   -1.50000
H26C  2    0.616035    1.026865    0.590499    11.00000   -1.50000
AFIX   0
C28   1    0.630145    0.982878    0.875025    11.00000    0.02037    0.03747 =
         0.02651   -0.00788   -0.00330   -0.00222
AFIX  13
H28   2    0.603514    1.015069    0.832314    11.00000   -1.20000
AFIX   0
C29   1    0.660228    1.031901    0.923449    11.00000    0.05307    0.05786 =
         0.06917   -0.03864    0.01205   -0.02230
AFIX 137
H29A  2    0.730930    1.064032    0.905892    11.00000   -1.50000
H29B  2    0.684011    1.001221    0.966128    11.00000   -1.50000
H29C  2    0.585158    1.062089    0.929582    11.00000   -1.50000
AFIX   0
C30   1    0.157525    0.928402    0.878630    11.00000    0.02068    0.03245 =
         0.02507   -0.00270    0.00037   -0.00262
AFIX  13
H30   2    0.165032    0.968604    0.838426    11.00000   -1.20000
AFIX   0
C31   1    0.087483    0.865280    0.859089    11.00000    0.02701    0.04332 =
         0.03663   -0.01646    0.00181   -0.00541
AFIX 137
H31A  2    0.004930    0.883151    0.840454    11.00000   -1.50000
H31B  2    0.074369    0.826249    0.898292    11.00000   -1.50000
H31C  2    0.137943    0.845698    0.825909    11.00000   -1.50000
AFIX   0
C32   1    0.414664    0.632555    0.755034    11.00000    0.02319    0.01903 =
         0.01484   -0.00478   -0.00168   -0.00198
C33   1    0.394428    0.514988    0.743241    11.00000    0.04866    0.01688 =
         0.02456   -0.00512   -0.00434   -0.00493
AFIX  43
H33   2    0.378919    0.473751    0.723720    11.00000   -1.20000
AFIX   0
C34   1    0.427831    0.513196    0.805836    11.00000    0.04054    0.01560 =
         0.02348   -0.00320   -0.00242   -0.00350
AFIX  43
H34   2    0.440887    0.470364    0.839242    11.00000   -1.20000
AFIX   0
C35   1    0.749458    0.939306    0.861649    11.00000    0.02032    0.06383 =
         0.06508   -0.03389    0.00405   -0.00570
AFIX 137
H35A  2    0.816347    0.973572    0.842613    11.00000   -1.50000
H35B  2    0.729537    0.907683    0.830459    11.00000   -1.50000
H35C  2    0.778904    0.908758    0.903308    11.00000   -1.50000
AFIX   0
C36   1    0.083501    0.959653    0.931951    11.00000    0.02585    0.03479 =
         0.04057   -0.01368    0.00137   -0.00049
AFIX 137
H36A  2    0.000732    0.978868    0.914583    11.00000   -1.50000
H36B  2    0.131777    0.999508    0.944185    11.00000   -1.50000
H36C  2    0.070743    0.920532    0.971121    11.00000   -1.50000
AFIX   0
C37   1    0.346958    0.611740    0.644269    11.00000    0.04700    0.01927 =
         0.01652   -0.00622   -0.00822   -0.00639
C38   1    0.435457    0.608149    0.593969    11.00000    0.05300    0.02100 =
         0.02066   -0.00888   -0.00349   -0.00298
C39   1    0.392120    0.628897    0.529035    11.00000    0.06581    0.03349 =
         0.01825   -0.00993   -0.00277   -0.00298
AFIX  43
H39   2    0.449244    0.627193    0.493143    11.00000   -1.20000
AFIX   0
C40   1    0.268804    0.651647    0.516169    11.00000    0.07214    0.04494 =
         0.02101   -0.00758   -0.01578    0.00075
AFIX  43
H40   2    0.241838    0.666049    0.471596    11.00000   -1.20000
AFIX   0
C41   1    0.182887    0.653857    0.567631    11.00000    0.05350    0.04514 =
         0.02964   -0.00616   -0.01599    0.00050
AFIX  43
H41   2    0.097520    0.669370    0.557868    11.00000   -1.20000
AFIX   0
C42   1    0.220127    0.633685    0.633189    11.00000    0.04615    0.02830 =
         0.02528   -0.00730   -0.00955   -0.00628
C43   1    0.458235    0.602269    0.877943    11.00000    0.02457    0.01522 =
         0.01345   -0.00182   -0.00262   -0.00121
C44   1    0.350362    0.607500    0.916936    11.00000    0.02276    0.02164 =
         0.02168   -0.00368   -0.00032   -0.00133
C45   1    0.369272    0.620014    0.980462    11.00000    0.03156    0.03215 =
         0.02102   -0.00631    0.00512   -0.00101
AFIX  43
H45   2    0.297860    0.624785    1.008224    11.00000   -1.20000
AFIX   0
C46   1    0.490414    0.625599    1.003730    11.00000    0.03861    0.03244 =
         0.01645   -0.00712   -0.00282   -0.00298
AFIX  43
H46   2    0.501553    0.633663    1.047373    11.00000   -1.20000
AFIX   0
C47   1    0.595817    0.619493    0.963701    11.00000    0.02719    0.03010 =
         0.02332   -0.00360   -0.00820   -0.00355
AFIX  43
H47   2    0.678522    0.623718    0.980236    11.00000   -1.20000
AFIX   0
C48   1    0.582346    0.607282    0.899735    11.00000    0.02193    0.01834 =
         0.01928    0.00078   -0.00259   -0.00006
C49   1    0.572500    0.583578    0.606811    11.00000    0.05454    0.03510 =
         0.02161   -0.01150   -0.00006    0.00162
AFIX  13
H49   2    0.587500    0.577743    0.655404    11.00000   -1.20000
AFIX   0
C50   1    0.665889    0.640883    0.570110    11.00000    0.05693    0.04679 =
         0.03796   -0.01840    0.00840   -0.00203
AFIX 137
H50A  2    0.753086    0.625145    0.582620    11.00000   -1.50000
H50B  2    0.647570    0.688634    0.582091    11.00000   -1.50000
H50C  2    0.656608    0.645439    0.522199    11.00000   -1.50000
AFIX   0
C51   1    0.124068    0.634224    0.689308    11.00000    0.03950    0.04724 =
         0.03151   -0.00738   -0.00739   -0.00595
AFIX  13
H51   2    0.172998    0.638050    0.729646    11.00000   -1.20000
AFIX   0
C52   1    0.032861    0.698924    0.675872    11.00000    0.07472    0.08490 =
         0.05781   -0.00131    0.01051    0.02702
AFIX 137
H52A  2   -0.021620    0.698680    0.714972    11.00000   -1.50000
H52B  2   -0.019941    0.695464    0.637910    11.00000   -1.50000
H52C  2    0.080767    0.744748    0.665988    11.00000   -1.50000
AFIX   0
C53   1    0.216317    0.603200    0.891483    11.00000    0.02091    0.03933 =
         0.02871   -0.00528   -0.00095   -0.00326
AFIX  13
H53   2    0.222607    0.586336    0.848353    11.00000   -1.20000
AFIX   0
C54   1    0.134429    0.548272    0.939334    11.00000    0.02964    0.04466 =
         0.06005    0.00630   -0.00321   -0.01223
AFIX 137
H54A  2    0.052934    0.542693    0.918665    11.00000   -1.50000
H54B  2    0.119245    0.566592    0.980279    11.00000   -1.50000
H54C  2    0.178793    0.500439    0.949626    11.00000   -1.50000
AFIX   0
C55   1    0.697225    0.599886    0.855903    11.00000    0.02182    0.03783 =
         0.02250    0.00104   -0.00029    0.00361
AFIX  13
H55   2    0.668898    0.612572    0.808833    11.00000   -1.20000
AFIX   0
C56   1    0.802812    0.652306    0.863731    11.00000    0.02248    0.05469 =
         0.04727    0.00335   -0.00069   -0.00499
AFIX 137
H56A  2    0.868798    0.650855    0.829845    11.00000   -1.50000
H56B  2    0.839843    0.637333    0.907819    11.00000   -1.50000
H56C  2    0.767814    0.702499    0.858573    11.00000   -1.50000
AFIX   0
C57   1    0.598764    0.508817    0.587734    11.00000    0.06975    0.03461 =
         0.04676   -0.01364   -0.00130    0.01054
AFIX 137
H57A  2    0.686024    0.492536    0.599559    11.00000   -1.50000
H57B  2    0.587999    0.513555    0.539897    11.00000   -1.50000
H57C  2    0.539059    0.472566    0.611549    11.00000   -1.50000
AFIX   0
C58   1    0.051252    0.562224    0.705313    11.00000    0.09223    0.07405 =
         0.10551   -0.02373    0.04389   -0.03751
AFIX 137
H58A  2   -0.009745    0.564021    0.741460    11.00000   -1.50000
H58B  2    0.111151    0.520985    0.718808    11.00000   -1.50000
H58C  2    0.005608    0.555445    0.665945    11.00000   -1.50000
AFIX   0
C59   1    0.155957    0.679716    0.878703    11.00000    0.02654    0.04630 =
         0.05273    0.00855   -0.00304    0.00348
AFIX 137
H59A  2    0.073919    0.678611    0.857112    11.00000   -1.50000
H59B  2    0.212136    0.714162    0.849872    11.00000   -1.50000
H59C  2    0.142846    0.695776    0.920876    11.00000   -1.50000
AFIX   0
C60   1    0.746556    0.520371    0.868927    11.00000    0.03974    0.04324 =
         0.05565   -0.00708    0.01125    0.01267
AFIX 137
H60A  2    0.817320    0.515828    0.838376    11.00000   -1.50000
H60B  2    0.678013    0.487724    0.862082    11.00000   -1.50000
H60C  2    0.776012    0.506499    0.914687    11.00000   -1.50000
AFIX   0
B1    3    0.595143    0.831549    0.655018    11.00000    0.03005    0.01956 =
         0.01914   -0.00323    0.00669    0.00066
AFIX 153
H1    2    0.668870    0.842815    0.614566    11.00000   -1.20000
AFIX   0
B2    3    0.551604    0.895210    0.705629    11.00000    0.02174    0.01832 =
         0.01992   -0.00315    0.00325   -0.00091
AFIX 153
H2    2    0.598493    0.950112    0.697221    11.00000   -1.20000
AFIX   0
B3    3    0.634961    0.813791    0.740699    11.00000    0.02135    0.01870 =
         0.02316   -0.00407    0.00202   -0.00040
AFIX 153
H3    2    0.735846    0.813303    0.757322    11.00000   -1.20000
AFIX   0
B4    3    0.572241    0.743626    0.705941    11.00000    0.02657    0.01834 =
         0.01624   -0.00455    0.00289    0.00009
AFIX 153
H4    2    0.633068    0.696034    0.697423    11.00000   -1.20000
AFIX   0
B5    3    0.445033    0.878510    0.647196    11.00000    0.03003    0.01819 =
         0.01421   -0.00230    0.00038    0.00033
H5    2    0.420570    0.917550    0.604666    11.00000   -1.50000
H4AA  2    0.758713    0.369518    0.857030    11.00000   -1.50000
B6    3    0.392570    0.892778    0.737459    11.00000    0.01959    0.01744 =
         0.01257   -0.00347   -0.00115    0.00083
H6    2    0.302009    0.861914    0.735940    11.00000   -1.50000
B9    3    0.416649    0.721074    0.738396    11.00000    0.02499    0.01701 =
         0.01330   -0.00399   -0.00185   -0.00143
B10   3    0.458489    0.778954    0.647530    11.00000    0.03426    0.01978 =
         0.01451   -0.00418    0.00003    0.00132
H10   2    0.433886    0.758045    0.605644    11.00000   -1.50000
H9AA  2    0.325179    0.744130    0.736407    11.00000   -1.50000
H10A  2    0.369083    0.823392    0.652148    11.00000   -1.50000
B11   3    1.006582    0.202686    0.902561    11.00000    0.01988    0.02388 =
         0.02724    0.00032   -0.00040   -0.00274
H11   2    0.967416    0.171947    0.913730    11.00000   -1.50000
B12   3    1.168078    0.185717    0.904817    11.00000    0.02593    0.02515 =
         0.04215   -0.00711   -0.00466    0.00352
AFIX 153
H12A  2    1.212196    0.129581    0.920664    11.00000   -1.20000
AFIX   0
B13   3    1.094138    0.231171    0.962020    11.00000    0.03036    0.04003 =
         0.02879   -0.00596   -0.00567    0.00322
AFIX 153
H13A  2    1.089125    0.205674    1.016080    11.00000   -1.20000
AFIX   0
B14   3    1.238909    0.264272    0.923261    11.00000    0.02549    0.02990 =
         0.04664   -0.01039   -0.00798    0.00018
AFIX 153
H14A  2    1.329995    0.261582    0.951081    11.00000   -1.20000
AFIX   0
B15   3    1.111938    0.326843    0.933663    11.00000    0.03493    0.03066 =
         0.05020   -0.01899   -0.01935    0.00365
AFIX 153
H15   2    1.117702    0.365667    0.968724    11.00000   -1.20000
AFIX   0
B16   3    1.035688    0.351234    0.857138    11.00000    0.03413    0.01936 =
         0.04490   -0.00684   -0.01173   -0.00025
H16A  2    1.006497    0.394243    0.843949    11.00000   -1.50000
B17   3    1.108889    0.304406    0.804492    11.00000    0.02380    0.03736 =
         0.02538    0.00537    0.00435   -0.00616
H17   2    1.109361    0.312898    0.777893    11.00000   -1.50000
B18   3    1.233992    0.250732    0.840351    11.00000    0.01963    0.04243 =
         0.04181   -0.00635    0.00277   -0.00089
AFIX 153
H18   2    1.321355    0.238420    0.812422    11.00000   -1.20000
AFIX   0
B19   3    1.202253    0.338755    0.858770    11.00000    0.02967    0.02872 =
         0.06713    0.00178   -0.01000   -0.01114
AFIX 153
H19   2    1.269471    0.385464    0.843683    11.00000   -1.20000
AFIX   0
B20   3    0.737849    0.243744    0.847415    11.00000    0.01799    0.05812 =
         0.04178    0.00060   -0.00235   -0.00694
B21   3    0.610598    0.299465    0.809670    11.00000    0.02423    0.09329 =
         0.05567   -0.03216   -0.01100    0.01195
AFIX 153
H21A  2    0.522011    0.310494    0.837249    11.00000   -1.20000
AFIX   0
B22   3    0.644933    0.212576    0.789869    11.00000    0.03557    0.06992 =
         0.09799   -0.02165   -0.02619   -0.00970
AFIX 153
H22A  2    0.579676    0.164839    0.804490    11.00000   -1.20000
AFIX   0
B23   3    0.606211    0.288862    0.727311    11.00000    0.04112    0.08860 =
         0.05924   -0.04029   -0.02513    0.01903
AFIX 153
H23A  2    0.514676    0.291887    0.699835    11.00000   -1.20000
AFIX   0
B24   3    0.732368    0.229218    0.712854    11.00000    0.05230    0.07716 =
         0.07367   -0.05028   -0.03204    0.01758
AFIX 153
H24   2    0.726025    0.193196    0.675424    11.00000   -1.20000
AFIX   0
B25   3    0.869718    0.269702    0.729889    11.00000    0.03868    0.07073 =
         0.03418   -0.03335   -0.00895    0.01114
H25   2    0.907440    0.264506    0.717021    11.00000   -1.50000
B26   3    0.842863    0.352837    0.750210    11.00000    0.04667    0.04662 =
         0.02733   -0.00389   -0.01151    0.01109
H26   2    0.900471    0.401233    0.735642    11.00000   -1.50000
B27   3    0.676041    0.367056    0.748674    11.00000    0.04812    0.06701 =
         0.04577   -0.02333   -0.02220    0.02660
AFIX 153
H27   2    0.631593    0.423364    0.735018    11.00000   -1.20000
AFIX   0
B28   3    0.749377    0.323539    0.689482    11.00000    0.05816    0.08261 =
         0.03129   -0.02411   -0.01877    0.02243
AFIX 153
H28A  2    0.753818    0.350820    0.635836    11.00000   -1.20000
REM #####
REM #####
REM #####
AFIX   0
HKLF 4


REM  jhlcat_0m_a.res in P-1
REM wR2 = 0.1434, GooF = S = 1.056, Restrained GooF = 1.046 for all data
REM R1 = 0.0464 for 13064 Fo > 4sig(Fo) and 0.0561 for all 15438 data
REM 869 parameters refined using 1029 restraints

END

WGHT      0.0885      1.7032

REM Highest difference peak  0.758,  deepest hole -0.679,  1-sigma level  0.066
Q1    1   0.5617  0.7312  0.8193  11.00000  0.05    0.76
Q2    1   0.5436  0.8563  0.8191  11.00000  0.05    0.74
Q3    1   0.7237  0.2181  0.8961  11.00000  0.05    0.63
Q4    1   0.8368  0.3119  0.7345  11.00000  0.05    0.44
Q5    1   0.9565  0.2612  0.6969  11.00000  0.05    0.37
Q6    1   1.1246  0.3351  0.7477  11.00000  0.05    0.37
Q7    1   0.6188  0.2310  0.8243  11.00000  0.05    0.35
Q8    1   1.0456  0.2097  0.8770  11.00000  0.05    0.34
Q9    1   1.0109  0.2251  0.9190  11.00000  0.05    0.33
Q10   1   0.6166  0.3161  0.7661  11.00000  0.05    0.31
Q11   1   0.7583  0.2081  0.8364  11.00000  0.05    0.31
Q12   1   0.7391  0.2643  0.8518  11.00000  0.05    0.30
Q13   1   0.6961  0.1788  0.7640  11.00000  0.05    0.29
Q14   1   0.1374  0.4981  0.5379  11.00000  0.05    0.29
Q15   1   0.9401  0.5126  0.4878  11.00000  0.05    0.28
Q16   1   0.3433  0.9294  0.8887  11.00000  0.05    0.28
Q17   1   0.5731  0.9562  0.8895  11.00000  0.05    0.28
Q18   1   0.2171  0.9157  0.8910  11.00000  0.05    0.28
Q19   1   0.3626  0.6015  0.6772  11.00000  0.05    0.28
Q20   1   0.7619  0.3504  0.7623  11.00000  0.05    0.27
;
_shelx_res_checksum   25442

_shelx_hkl_file
;
  -2   0   0  909.61   24.30
   2   0   0  910.81   19.00
   2   0   0  932.61   24.20
   2   0   0  913.91   18.90
  -3   0   0  450.15    9.70
  -3   0   0  456.55    9.70
  -3   0   0  457.25   16.80
  -3   0   0  436.86    9.60
   3   0   0  456.55   16.30
   3   0   0  473.55   10.10
   3   0   0  466.65   10.30
   3   0   0  442.76    9.60
   3   0   0  450.35    9.70
  -4   0   0  876.91   18.40
  -4   0   0  840.42   18.40
  -4   0   0  858.61   18.40
  -4   0   0  914.11   28.40
   4   0   0  935.01   28.40
   4   0   0  894.11   19.20
   4   0   0  920.91   19.30
   4   0   0  863.41   18.40
   4   0   0  873.61   18.40
  -5   0   0    5.80    0.90
  -5   0   0    6.50    5.30
  -5   0   0    4.90    0.80
  -5   0   0    4.60    0.80
   5   0   0    5.40    4.70
   5   0   0    7.00    1.50
   5   0   0    6.40    1.40
   5   0   0    6.00    0.90
   5   0   0    5.40    0.80
  -6   0   0  448.16   10.30
  -6   0   0  467.95   22.00
  -6   0   0  467.05   12.60
  -6   0   0  459.55   10.50
  -6   0   0  457.15   10.30
   6   0   0  448.56   11.70
   6   0   0  469.25   11.40
   6   0   0  466.15   10.30
   6   0   0  461.95   21.60
   6   0   0  464.95   10.40
   6   0   0  476.25   10.40
  -7   0   0  121.49    5.70
  -7   0   0  111.79    3.40
  -7   0   0  100.59    4.50
  -7   0   0   96.69   15.80
  -7   0   0  114.69    3.70
   7   0   0  121.19    3.60
   7   0   0  114.49    3.40
   7   0   0  117.09    4.60
   7   0   0  118.39    3.80
   7   0   0  111.19    5.00
  -8   0   0    4.90    0.90
  -8   0   0    4.70    1.60
  -8   0   0    4.50    1.00
  -8   0   0    8.00    7.50
  -8   0   0    2.40    1.00
   8   0   0    3.80    2.20
   8   0   0   -4.60    7.30
   8   0   0    5.20    1.90
   8   0   0    5.70    0.90
   8   0   0    4.90    1.00
  -9   0   0   20.00    3.40
  -9   0   0   21.40    1.60
  -9   0   0   24.40    1.70
  -9   0   0   19.00    2.10
   9   0   0   17.30    3.10
   9   0   0   26.80    3.40
   9   0   0   21.80    1.50
   9   0   0   25.10    7.40
 -10   0   0   19.00    3.70
 -10   0   0   11.10    1.60
 -10   0   0   12.70    1.30
 -10   0   0   11.50    2.80
 -10   0   0   12.70    1.40
  10   0   0   16.10    1.40
  10   0   0   13.50    1.20
  10   0   0   14.50    2.90
  10   0   0   15.20    8.50
  10   0   0   17.00    3.40
  10   0   0   22.90    7.20
 -11   0   0   24.60    1.30
 -11   0   0   23.90    2.70
 -11   0   0   26.50    3.70
 -11   0   0   17.40    3.80
 -11   0   0   21.00    1.30
  11   0   0   18.30    6.10
  11   0   0   11.40    7.20
  11   0   0   17.50    3.70
  11   0   0   15.80    3.20
 -12   0   0   94.29    6.40
 -12   0   0   78.49    6.80
 -12   0   0   92.09    4.30
  12   0   0   94.79    5.90
  12   0   0   84.69    6.70
 -13   0   0   57.79    6.40
 -13   0   0   69.89    4.20
 -13   0   0   68.29    7.00
  13   0   0   59.79    6.50
  13   0   0   61.69    5.80
 -14   0   0   -0.70    4.60
 -14   0   0   16.40    3.30
  14   0   0    8.00    3.80
  14   0   0   16.20    4.60
  14  -1   0   13.60    4.20
 -14   1   0   16.80    5.20
 -14   1   0   17.30    3.50
 -14   1   0   19.50    3.00
  13  -1   0   43.30    6.30
  13  -1   0   57.69    5.30
 -13   1   0   58.59    4.10
 -13   1   0   65.49    8.00
 -13   1   0   61.29    6.50
  12  -1   0    6.90    3.70
  12  -1   0   14.00    3.10
 -12   1   0    7.00    0.90
 -12   1   0   11.20    2.00
 -12   1   0    7.70    3.40
 -12   1   0    2.60    3.00
  11  -1   0  186.28   16.70
  11  -1   0  187.68    8.60
  11  -1   0  186.08    4.60
  11  -1   0  188.18    7.40
  11  -1   0  179.28   16.40
  11  -1   0  187.28    4.50
 -11   1   0  190.38    6.30
 -11   1   0  197.48    9.70
 -11   1   0  188.48    4.80
 -11   1   0  185.38    4.80
 -11   1   0  180.78    7.70
  10  -1   0  110.99    6.20
  10  -1   0   89.99   15.70
  10  -1   0  108.99    5.30
  10  -1   0  101.39   16.10
  10  -1   0  103.39    3.30
  10  -1   0  106.29    3.40
 -10   1   0  103.59    3.30
 -10   1   0  101.69    7.10
 -10   1   0  102.59    4.30
 -10   1   0  103.09    3.50
   9  -1   0   -4.70   11.00
   9  -1   0    4.80    1.10
   9  -1   0    1.10    2.30
   9  -1   0    3.40    1.00
   9  -1   0    4.50    2.20
   9  -1   0    5.50    1.40
  -9   1   0    0.70    2.10
  -9   1   0    2.50    1.00
  -9   1   0    3.40    1.00
  -9   1   0    0.90    1.20
   8  -1   0    0.60    0.90
   8  -1   0   -0.70    1.50
   8  -1   0   -2.70    8.20
   8  -1   0   -0.50    1.00
   8  -1   0   -1.70    1.90
  -8   1   0    0.80    8.30
  -8   1   0   -0.40    1.00
  -8   1   0   -1.10    1.60
  -8   1   0    1.00    0.70
  -8   1   0   -0.60    0.90
   7  -1   0   56.69    3.60
   7  -1   0   64.79    3.40
   7  -1   0   63.09    3.80
   7  -1   0   62.39    2.80
   7  -1   0   54.69   12.30
   7  -1   0   63.39    2.50
  -7   1   0   62.79    2.70
  -7   1   0   57.49    2.70
  -7   1   0   65.19    2.60
  -7   1   0   69.59   12.00
   6  -1   0   27.20    2.60
   6  -1   0   29.10    1.80
   6  -1   0   31.20    1.90
   6  -1   0   27.30    8.30
   6  -1   0   31.00    2.30
  -6   1   0   29.80    8.60
  -6   1   0   30.50    1.80
  -6   1   0   26.60    1.80
  -6   1   0   30.00    1.80
   5  -1   0  858.21   18.30
   5  -1   0  844.82   18.80
   5  -1   0  798.02   17.70
   5  -1   0  828.82   17.70
   5  -1   0  883.01   31.40
  -5   1   0  817.92   17.90
  -5   1   0  845.82   17.90
  -5   1   0  819.12   17.80
  -5   1   0  846.02   30.50
   4  -1   0  271.07   15.30
   4  -1   0  260.67    6.20
   4  -1   0  272.67    7.00
   4  -1   0  263.87    6.20
   4  -1   0  263.87    6.50
  -4   1   0  259.27    6.20
  -4   1   0  257.27   14.80
  -4   1   0  262.87    6.30
  -4   1   0  259.27    6.20
   3  -1   0  172.58    4.30
   3  -1   0  176.78    4.70
   3  -1   0  177.48    4.40
   3  -1   0  171.68    4.20
  -3   1   0  175.78    4.30
  -3   1   0  176.48    4.30
  -3   1   0  174.98    4.30
  -3   1   0  179.68   10.90
   2  -1   0   27.50    1.30
   2  -1   0   24.80    1.00
   2  -1   0   28.20    1.10
   2  -1   0   24.60    4.40
   2  -1   0   23.90    1.00
  -2   1   0   23.20    1.00
  -2   1   0   24.90    1.10
  -2   1   0   30.50    4.70
  -2   1   0   25.40    1.10
   1  -1   0  118.89    6.60
  -1  -1   0  115.99    2.50
  -2  -1   0   90.19    5.50
  -2  -1   0   86.79    2.10
  -2  -1   0   92.09    2.10
  -2  -1   0   93.69    2.80
  -2  -1   0   85.59    2.10
   2   1   0   94.69    2.60
   2   1   0   90.49    2.90
   2   1   0   86.39    4.60
   2   1   0   93.99    2.60
   2   1   0   87.59    2.20
  -3  -1   0 1951.30   46.30
  -3  -1   0 1781.82   39.50
   3   1   0 1972.80   44.90
   3   1   0 1921.21   39.10
   3   1   0 1923.91   39.10
  -4  -1   0    1.00    0.40
  -4  -1   0    3.80    3.80
  -4  -1   0    1.00    0.40
  -4  -1   0    1.20    0.80
  -4  -1   0    0.10    0.50
   4   1   0    0.30    0.40
   4   1   0    0.90    0.90
   4   1   0    3.70    2.90
   4   1   0   -0.80    0.80
  -5  -1   0   38.00    7.70
  -5  -1   0   35.30    1.70
  -5  -1   0   38.10    1.60
  -5  -1   0   33.00    1.60
  -5  -1   0   35.90    2.70
   5   1   0   34.60    2.40
   5   1   0   43.50    7.00
   5   1   0   37.00    1.50
   5   1   0   33.30    1.60
   5   1   0   42.20    2.70
  -6  -1   0  566.84   14.40
  -6  -1   0  559.84   12.20
  -6  -1   0  565.14   12.00
  -6  -1   0  557.74   23.50
  -6  -1   0  506.95   12.90
   6   1   0  551.34   11.90
   6   1   0  547.45   13.60
   6   1   0  572.24   13.50
   6   1   0  574.54   12.20
   6   1   0  592.34   22.20
  -7  -1   0  303.87    6.90
  -7  -1   0  297.37    9.40
  -7  -1   0  277.07    7.10
  -7  -1   0  294.17    7.20
   7   1   0  307.97   16.80
   7   1   0  296.07    6.70
   7   1   0  292.87    7.00
   7   1   0  305.17    8.60
   7   1   0  294.77    8.80
  -8  -1   0   15.90    1.30
  -8  -1   0   14.00    1.60
  -8  -1   0   16.40    8.00
  -8  -1   0   15.40    2.60
  -8  -1   0   17.60    1.50
   8   1   0   17.30    1.20
   8   1   0   25.70    3.20
   8   1   0   17.50    1.50
   8   1   0   32.00    6.90
   8   1   0   20.00    2.70
  -9  -1   0  174.38    7.90
  -9  -1   0  167.38    5.10
  -9  -1   0  177.88    4.60
  -9  -1   0  140.79   14.80
  -9  -1   0  181.38    4.30
   9   1   0  180.38    7.30
   9   1   0  177.38    6.80
   9   1   0  173.68    4.20
   9   1   0  175.48   11.90
 -10  -1   0   73.59    2.40
 -10  -1   0   79.69    6.20
 -10  -1   0   79.99    5.00
 -10  -1   0   76.19    2.30
 -10  -1   0   71.09    3.30
  10   1   0   76.29    2.00
  10   1   0   71.19    4.90
  10   1   0   76.19    2.20
  10   1   0   74.49    5.30
  10   1   0   75.29    9.10
 -11  -1   0   11.20    1.60
 -11  -1   0    9.60    3.20
 -11  -1   0    8.00    2.70
  11   1   0    8.30    2.80
  11   1   0    6.30    3.10
 -12  -1   0    4.30    3.40
 -12  -1   0    0.30    1.50
 -12  -1   0    4.20    2.80
  12   1   0   -4.60    3.10
  12   1   0    4.00    2.80
 -13  -1   0   22.40    3.40
 -13  -1   0   12.80    2.10
 -13  -1   0   14.40    3.80
  13   1   0    9.00    4.40
  13   1   0   10.90    3.80
 -14  -1   0   11.30    3.70
 -14  -1   0    1.30    4.80
  13  -2   0    3.70    4.30
 -13   2   0    5.50    4.00
 -13   2   0   -3.00    2.40
 -13   2   0   -1.00    3.80
  12  -2   0   82.49    5.20
  12  -2   0   58.39   11.60
  12  -2   0   75.79    2.30
  12  -2   0   73.89    6.80
  12  -2   0   74.39    2.30
 -12   2   0   76.69    2.70
 -12   2   0   67.79    6.10
 -12   2   0   96.09    7.30
 -12   2   0   84.79    4.50
 -12   2   0   75.19    2.60
  11  -2   0   40.80   13.60
  11  -2   0   30.60    2.10
  11  -2   0   31.80    4.50
  11  -2   0   30.20    2.00
  11  -2   0   29.50    3.60
  11  -2   0   25.20   11.90
 -11   2   0   28.70    2.00
 -11   2   0   30.90    2.20
 -11   2   0   39.50    5.90
 -11   2   0   32.10    3.10
  10  -2   0   18.90   12.60
  10  -2   0   22.60    2.70
  10  -2   0   19.00    3.50
  10  -2   0   25.00    2.00
  10  -2   0   29.80    3.30
  10  -2   0   22.90    2.00
  10  -2   0    7.80   17.40
 -10   2   0   27.20    2.60
 -10   2   0   23.70    2.00
 -10   2   0   23.70    2.00
   9  -2   0  125.49    5.10
   9  -2   0  119.79    4.60
   9  -2   0  142.49   20.40
   9  -2   0  125.19    4.20
   9  -2   0  128.49    6.30
   9  -2   0  127.19    4.10
  -9   2   0  117.09    4.60
  -9   2   0  115.69    4.10
  -9   2   0  120.49    4.20
   8  -2   0   23.00    2.20
   8  -2   0   25.40    3.30
   8  -2   0   27.30    2.60
   8  -2   0   40.90   11.90
  -8   2   0   25.30    2.10
  -8   2   0   24.90    2.20
  -8   2   0   23.10    2.00
   7  -2   0  215.98    6.40
   7  -2   0  216.48    6.00
   7  -2   0  218.58   19.10
   7  -2   0  209.38    7.10
   7  -2   0  210.28    5.70
  -7   2   0  198.78   17.30
  -7   2   0  207.78    5.80
  -7   2   0  212.98    5.90
  -7   2   0  208.08    6.00
   6  -2   0  471.75   11.90
   6  -2   0  475.25   11.00
   6  -2   0  468.15   10.60
   6  -2   0  466.95   25.70
   6  -2   0  389.26   10.60
   6  -2   0  466.65   10.70
  -6   2   0  463.55   24.40
  -6   2   0  465.45   10.60
  -6   2   0  485.05   10.90
  -6   2   0  466.85   10.90
   5  -2   0  515.95   11.50
   5  -2   0  505.25   11.60
   5  -2   0  474.35   12.10
   5  -2   0  508.85   11.50
   5  -2   0  525.85   25.50
   5  -2   0  518.95   12.40
  -5   2   0  515.45   11.50
  -5   2   0  500.15   11.60
  -5   2   0  552.94   24.90
  -5   2   0  511.95   11.60
   4  -2   0  707.03   15.30
   4  -2   0  727.23   29.00
   4  -2   0  741.53   16.00
   4  -2   0  746.43   15.30
   4  -2   0  681.13   15.20
  -4   2   0  714.73   15.40
  -4   2   0  695.03   15.30
  -4   2   0  682.93   15.30
  -4   2   0  702.03   27.50
   3  -2   0 1168.98   24.70
   3  -2   0 1254.97   37.80
   3  -2   0 1226.58   24.50
   3  -2   0 1245.18   25.10
   3  -2   0 1161.18   24.70
  -3   2   0 1197.48   36.60
  -3   2   0 1165.88   24.70
  -3   2   0 1176.98   24.80
  -3   2   0 1164.88   24.70
   2  -2   0 1522.95   32.00
   2  -2   0 1695.93   43.90
   2  -2   0 1507.25   32.00
   2  -2   0 1465.25   32.20
   2  -2   0 1648.73   32.20
  -2   2   0 1600.24   31.70
  -2   2   0 1702.93   43.30
  -2   2   0 1481.45   32.00
   1  -2   0  528.15   11.20
   1  -2   0  513.45   11.10
   1  -2   0  567.34   19.10
   1  -2   0  524.35   10.90
  -1   2   0  526.35   11.10
  -1   2   0  561.44   18.60
  -1   2   0  528.95   11.20
  -1   2   0  516.95   11.10
  -1   2   0  521.25   10.90
   0  -2   0   18.80    1.00
   0   2   0   22.20    3.30
   0   2   0   25.90    1.20
   1   2   0 1888.51   44.10
  -2  -2   0    3.00    0.60
  -2  -2   0    2.80    0.30
  -2  -2   0    3.60    2.00
  -2  -2   0    3.10    0.40
   2   2   0    3.40    0.70
   2   2   0    2.20    0.60
   2   2   0    2.10    1.60
  -3  -2   0  500.45   10.90
  -3  -2   0  500.65   11.00
  -3  -2   0  542.45   12.20
  -3  -2   0  518.55   10.90
  -3  -2   0  542.45   17.90
   3   2   0  537.65   11.90
   3   2   0  539.95   12.30
   3   2   0  565.34   11.80
   3   2   0  534.75   16.10
   3   2   0  507.15   11.10
  -4  -2   0   33.60    1.20
  -4  -2   0   30.90    1.20
  -4  -2   0   30.60    1.40
  -4  -2   0   45.00    7.10
  -4  -2   0   36.00    2.30
   4   2   0   31.90    1.40
   4   2   0   31.30    2.00
   4   2   0   29.00    4.60
   4   2   0   32.10    2.00
  -5  -2   0  869.01   18.20
  -5  -2   0  874.01   18.50
  -5  -2   0  850.31   18.30
  -5  -2   0  887.81   29.20
  -5  -2   0  902.31   20.40
   5   2   0  846.12   18.10
   5   2   0  895.31   19.80
   5   2   0  912.21   19.80
   5   2   0  886.41   18.50
   5   2   0  951.90   26.20
  -6  -2   0  291.57    6.80
  -6  -2   0  300.67    6.60
  -6  -2   0  303.77   17.80
  -6  -2   0  301.67    8.90
   6   2   0  282.37    8.30
   6   2   0  292.07    8.30
   6   2   0  285.57    6.40
   6   2   0  297.07   14.00
   6   2   0  290.17    6.90
  -7  -2   0   76.89    2.30
  -7  -2   0   56.09   12.00
  -7  -2   0   74.39    2.60
  -7  -2   0   77.39    2.70
  -7  -2   0   70.49    4.30
   7   2   0   73.89    2.60
   7   2   0   79.99    4.10
   7   2   0   72.09    2.10
   7   2   0   77.29    4.10
   7   2   0   71.29    9.50
  -8  -2   0  306.77    7.50
  -8  -2   0  312.57    6.90
  -8  -2   0  299.07   18.00
  -8  -2   0  312.77    7.30
  -8  -2   0  318.37   10.20
   8   2   0  309.37    9.40
   8   2   0  310.47    6.80
   8   2   0  300.27    9.40
   8   2   0  291.77   13.90
   8   2   0  309.27    7.20
  -9  -2   0  148.29    4.50
  -9  -2   0  153.28    7.30
  -9  -2   0  151.78    3.70
  -9  -2   0  153.28    4.10
  -9  -2   0  114.99   13.10
  -9  -2   0  150.68    5.90
   9   2   0  150.48    3.60
   9   2   0  163.58   10.10
   9   2   0  153.48    6.40
   9   2   0  138.89    6.30
   9   2   0  154.88    3.90
 -10  -2   0    1.80    2.40
 -10  -2   0   -0.30    0.50
 -10  -2   0    2.60    1.00
 -10  -2   0   -1.60    2.00
 -10  -2   0    0.00    0.50
  10   2   0   -1.50    2.30
  10   2   0    2.30    5.00
  10   2   0   -1.30    2.10
 -11  -2   0    0.80    2.20
 -11  -2   0    0.20    1.20
 -11  -2   0    1.40    2.80
  11   2   0    0.00    2.50
  11   2   0    3.80    2.80
 -12  -2   0   12.10    3.80
 -12  -2   0   15.70    3.20
 -12  -2   0   14.80    1.90
  12   2   0   12.70    3.90
  12   2   0   14.90    3.70
 -13  -2   0   -0.10    3.20
 -13  -2   0    2.60    1.70
 -13  -2   0   -1.60    2.70
 -13  -2   0   -0.80    3.70
  13   2   0    3.20    3.50
 -14  -2   0    1.60    3.30
 -14  -2   0   -1.60    4.50
  14   2   0   -3.70    3.80
 -13   3   0   10.50    1.00
 -13   3   0   12.40    4.60
 -13   3   0   11.50    4.40
 -13   3   0   16.50    3.00
 -13   3   0   12.30    1.30
  12  -3   0    0.50    1.10
  12  -3   0    9.20   13.50
  12  -3   0    3.50    3.70
 -12   3   0    2.50    3.60
 -12   3   0    0.40    2.30
 -12   3   0   -0.10    1.10
 -12   3   0    1.40    3.40
  11  -3   0   32.00    2.50
  11  -3   0   31.90    4.60
  11  -3   0   32.90    2.40
  11  -3   0   26.70    3.60
  11  -3   0   28.90   13.80
  11  -3   0   17.50   17.80
 -11   3   0   43.60    6.20
 -11   3   0   31.20    2.30
 -11   3   0   31.60    2.90
 -11   3   0   30.00    3.20
  10  -3   0   52.29    3.80
  10  -3   0   50.79    2.80
  10  -3   0   43.50   15.10
  10  -3   0   54.79    3.10
  10  -3   0   44.00    5.10
  10  -3   0   50.19    3.60
  10  -3   0   40.80   15.40
 -10   3   0   48.60    2.90
 -10   3   0   46.60    3.30
 -10   3   0   47.70    3.30
   9  -3   0   25.30   13.60
   9  -3   0   37.10    2.40
   9  -3   0   36.70    3.10
   9  -3   0   28.90   10.60
   9  -3   0   29.10    2.80
   9  -3   0   31.10    4.00
  -9   3   0   32.20    2.40
  -9   3   0   34.10    2.50
  -9   3   0   26.50    2.70
   8  -3   0   12.40    1.70
   8  -3   0   16.80    3.00
   8  -3   0   13.40    2.10
   8  -3   0   -0.60   10.80
   8  -3   0   15.70    1.90
  -8   3   0   14.00    1.90
  -8   3   0   14.50    1.90
  -8   3   0   14.80    2.10
   7  -3   0    3.70    1.90
   7  -3   0    2.80    1.30
   7  -3   0    4.20    1.30
   7  -3   0   12.20    9.20
  -7   3   0    2.40    1.10
  -7   3   0    4.10    1.00
  -7   3   0  -11.00    8.50
  -7   3   0    3.40    1.10
   6  -3   0    6.00    9.40
   6  -3   0    2.30    1.10
   6  -3   0    2.10    1.10
   6  -3   0    0.50    1.00
   6  -3   0    0.90    1.60
  -6   3   0    1.30    0.90
  -6   3   0    3.80    9.00
  -6   3   0    1.60    1.00
  -6   3   0    1.00    0.90
   5  -3   0  426.56   24.70
   5  -3   0  408.86   10.20
   5  -3   0  391.66    9.30
   5  -3   0  402.86    9.40
   5  -3   0  389.26    9.20
   5  -3   0  389.16    9.60
  -5   3   0  387.06    9.50
  -5   3   0  373.96   22.50
  -5   3   0  400.76    9.60
  -5   3   0  385.66    9.30
   4  -3   0    5.00    0.90
   4  -3   0    3.10    0.80
   4  -3   0    1.20    0.80
   4  -3   0    0.70    6.00
   4  -3   0    1.80    0.90
   4  -3   0    3.80    1.20
  -4   3   0    2.20    0.80
  -4   3   0    4.80    6.00
  -4   3   0    3.00    0.80
  -4   3   0    2.00    0.80
   3  -3   0  251.57   16.00
   3  -3   0  268.97    6.80
   3  -3   0  279.47    6.70
   3  -3   0  291.87    6.90
   3  -3   0  274.97    6.60
  -3   3   0  275.47    6.70
  -3   3   0  275.77   16.60
  -3   3   0  284.07    6.70
  -3   3   0  278.27    6.80
  -3   3   0  267.37    6.20
   2  -3   0 2248.48   44.40
   2  -3   0 2069.69   44.30
   2  -3   0 2254.77   59.29
  -2   3   0 2269.37   57.99
  -2   3   0 2114.89   44.50
   1  -3   0  392.76    8.50
   1  -3   0  445.16   18.50
   1  -3   0  379.56    8.10
   1  -3   0  376.06    8.50
   1  -3   0  380.26    8.40
   1  -3   0  376.76   17.30
  -1   3   0  387.36    8.60
  -1   3   0  370.86    8.40
  -1   3   0  377.76    8.50
  -1   3   0  380.06    8.10
   0  -3   0 4274.77   96.29
   0   3   0 4324.27   96.89
  -1  -3   0  157.78    3.90
  -1  -3   0  151.68    3.80
  -1  -3   0  153.48    3.70
  -1  -3   0  167.58    3.70
  -1  -3   0  178.48    9.90
  -1  -3   0  159.98    3.80
   1   3   0  154.48    3.90
   1   3   0  157.18    3.80
   1   3   0  158.18    3.80
   1   3   0  158.98    3.90
   1   3   0  167.78    3.80
  -2  -3   0 1092.49   22.90
  -2  -3   0 1080.09   22.80
  -2  -3   0 1084.19   23.30
  -2  -3   0 1210.08   30.50
   2   3   0 1180.68   23.50
   2   3   0 1105.99   23.50
  -3  -3   0 1081.89   22.80
  -3  -3   0 1178.88   31.40
  -3  -3   0 1104.39   22.90
  -3  -3   0 1084.89   23.00
  -3  -3   0 1132.49   23.90
   3   3   0 1120.79   22.90
   3   3   0 1193.58   30.70
   3   3   0 1067.09   24.40
   3   3   0 1152.38   24.20
  -4  -3   0 1388.56   29.30
  -4  -3   0 1517.75   40.20
  -4  -3   0 1425.56   30.70
  -4  -3   0 1385.26   29.10
  -4  -3   0 1358.26   29.00
   4   3   0 1523.65   37.60
   4   3   0 1410.16   29.30
   4   3   0 1504.05   30.60
   4   3   0 1432.46   31.00
  -5  -3   0   21.90    6.40
  -5  -3   0   21.40    1.40
  -5  -3   0   19.90    2.20
  -5  -3   0   22.20    1.10
  -5  -3   0   26.30    1.10
   5   3   0   23.90    2.20
   5   3   0   21.40    2.30
   5   3   0   19.30    1.50
   5   3   0   20.90    1.40
   5   3   0   21.10    4.50
  -6  -3   0   10.30    7.10
  -6  -3   0    1.40    0.50
  -6  -3   0    1.30    1.10
  -6  -3   0    1.70    0.60
  -6  -3   0    0.80    1.00
   6   3   0    1.20    0.50
   6   3   0    2.80    1.60
   6   3   0    1.60    0.70
   6   3   0    1.50    3.80
   6   3   0    1.60    1.50
  -7  -3   0  201.68    5.00
  -7  -3   0  200.98    4.70
  -7  -3   0  207.28    5.20
  -7  -3   0  163.38   15.20
  -7  -3   0  201.48    7.30
  -7  -3   0  195.18    6.00
   7   3   0  199.38    4.70
   7   3   0  200.48    6.90
   7   3   0  208.48    5.20
   7   3   0  197.08    6.70
  -8  -3   0    5.10    1.70
  -8  -3   0    0.20    8.20
  -8  -3   0    7.10    1.00
  -8  -3   0    6.50    1.80
  -8  -3   0    5.60    1.00
  -8  -3   0    5.70    0.70
   8   3   0    5.60    0.70
   8   3   0    9.50    5.00
   8   3   0    5.70    2.40
   8   3   0    6.50    1.00
   8   3   0    1.40    2.00
  -9  -3   0    9.30    1.30
  -9  -3   0    9.60    0.90
  -9  -3   0   10.10    1.40
  -9  -3   0    4.20    7.50
  -9  -3   0   10.60    2.80
  -9  -3   0    9.40    2.20
   9   3   0   11.10    1.30
   9   3   0   13.60    2.90
   9   3   0    4.70    5.40
   9   3   0   14.30    3.00
   9   3   0    8.10    0.90
 -10  -3   0   22.90    3.60
 -10  -3   0   26.60    1.20
 -10  -3   0   25.10    1.80
 -10  -3   0   28.30    3.60
 -10  -3   0   27.00    1.10
  10   3   0   25.90    3.80
  10   3   0   17.10    4.60
  10   3   0   27.00    3.70
 -11  -3   0   15.20    3.60
 -11  -3   0   15.90    1.90
 -11  -3   0   13.60    2.80
  11   3   0   12.30    3.20
 -12  -3   0    2.00    2.50
 -12  -3   0    0.40    1.20
 -12  -3   0    0.30    2.80
 -12  -3   0   -6.00    2.40
  12   3   0    4.40    3.60
 -13  -3   0   12.60    3.80
 -13  -3   0    5.90    3.40
 -13  -3   0    1.80    2.90
 -13  -3   0    3.60    1.40
  13   3   0    0.60    3.60
  13  -4   0    0.90    1.20
  13  -4   0    1.60    1.10
 -13   4   0   10.30    4.80
 -13   4   0   -7.20    2.90
 -13   4   0   -1.80    1.10
  12  -4   0   76.39   18.00
  12  -4   0  108.99    4.20
  12  -4   0  113.39    4.00
  12  -4   0  123.29    8.00
 -12   4   0  101.69    7.10
 -12   4   0  108.49    4.00
 -12   4   0  118.39    4.70
 -12   4   0  116.79    9.00
 -12   4   0  119.59    5.90
 -12   4   0  109.49    5.90
  11  -4   0   68.69    6.00
  11  -4   0   60.29    3.20
  11  -4   0   64.49    3.60
  11  -4   0   34.10   16.20
  11  -4   0   96.29   34.80
 -11   4   0   53.39    4.30
 -11   4   0   59.09    3.60
  10  -4   0   35.60    4.50
  10  -4   0   34.70   14.60
  10  -4   0   35.70    2.80
  10  -4   0   42.70    3.50
  10  -4   0   58.19   18.60
 -10   4   0   39.00    3.10
 -10   4   0   39.20    2.90
 -10   4   0   42.90    3.30
   9  -4   0    1.30    2.20
   9  -4   0   -0.30   10.10
   9  -4   0   -9.10   13.60
   9  -4   0    1.30    1.60
   9  -4   0    1.70    1.20
   9  -4   0    2.40    1.60
  -9   4   0   -0.50    1.10
  -9   4   0    1.80    1.40
  -9   4   0    0.30    1.20
   8  -4   0   68.09    4.60
   8  -4   0   84.09    3.40
   8  -4   0   82.69    4.00
   8  -4   0   65.29   14.10
   8  -4   0  102.89   18.90
   8  -4   0   78.69    3.70
  -8   4   0   81.29    3.80
  -8   4   0   77.49    3.80
  -8   4   0   75.19    3.40
   7  -4   0    5.50    1.30
   7  -4   0   -8.30   11.10
   7  -4   0    4.00    1.30
   7  -4   0    3.50    2.10
   7  -4   0    3.60    1.40
  -7   4   0    5.40    1.20
  -7   4   0    5.00    1.30
  -7   4   0    5.30    1.30
   6  -4   0  373.76    9.40
   6  -4   0  388.96    9.60
   6  -4   0  364.46    9.10
   6  -4   0  382.36   10.20
   6  -4   0  361.06   28.20
  -6   4   0  374.56    9.50
  -6   4   0  364.76    9.40
  -6   4   0  369.46    9.20
   5  -4   0  160.98    5.30
   5  -4   0  148.89   17.70
   5  -4   0  152.18    4.70
   5  -4   0  155.78    4.90
  -5   4   0  149.39    4.30
  -5   4   0  152.48    4.90
  -5   4   0  161.78   16.60
  -5   4   0  149.39    4.60
  -5   4   0  152.68    4.80
   4  -4   0  302.67    7.60
   4  -4   0  309.57    7.90
   4  -4   0  305.17   21.20
  -4   4   0  296.77    7.60
  -4   4   0  307.97    7.10
  -4   4   0  326.97   20.20
  -4   4   0  302.37    7.70
  -4   4   0  314.87    7.90
   3  -4   0  245.18    6.30
   3  -4   0  256.47    6.40
   3  -4   0  259.37    6.60
   3  -4   0  259.27    6.40
   3  -4   0  237.88   16.40
  -3   4   0  258.67    6.40
  -3   4   0  249.68    6.30
  -3   4   0  249.28    5.80
  -3   4   0  244.18    6.50
   2  -4   0  133.99    3.80
   2  -4   0  135.49    3.40
   2  -4   0  134.69    4.00
   2  -4   0  133.29    3.80
   2  -4   0  136.99   12.60
   2  -4   0  140.69   16.00
  -2   4   0  133.39    3.80
  -2   4   0  129.09    3.90
  -2   4   0  131.79    3.30
  -2   4   0  136.99    3.80
   1  -4   0 2410.36   62.49
   1  -4   0 2555.34   64.89
   1  -4   0 2112.09   47.60
   0  -4   0  444.66    9.80
   0  -4   0  492.25   20.40
   0  -4   0  452.35   10.00
   0  -4   0  451.35    9.90
   0  -4   0  461.85   10.10
   0  -4   0  442.76    9.90
   0   4   0  453.95   10.00
   0   4   0  527.05   21.60
   0   4   0  452.05    9.80
   0   4   0  452.65   10.00
   0   4   0  434.26    9.70
   0   4   0  454.45   10.10
   1   4   0 2896.31   70.69
  -2  -4   0  644.54   14.10
  -2  -4   0  642.74   14.10
  -2  -4   0  659.53   13.70
  -2  -4   0  687.53   22.60
  -2  -4   0  648.14   13.80
  -2  -4   0  639.74   13.70
   2   4   0  635.74   13.80
   2   4   0  646.74   14.30
   2   4   0  718.23   14.50
   2   4   0  645.84   13.80
  -3  -4   0  194.78    4.70
  -3  -4   0  203.08    4.80
  -3  -4   0  202.48   11.60
  -3  -4   0  198.88    4.60
  -3  -4   0  193.48    5.40
   3   4   0  199.38    5.70
   3   4   0  216.18    5.70
   3   4   0  194.88    4.70
  -4  -4   0  224.18    6.40
  -4  -4   0  219.78   13.00
  -4  -4   0  218.08    5.20
  -4  -4   0  214.78    5.30
  -4  -4   0  223.98    5.20
   4   4   0  218.08   12.20
   4   4   0  220.98    6.70
   4   4   0  224.48    5.30
   4   4   0  212.68    6.30
  -5  -4   0    1.00    0.40
  -5  -4   0    0.60    0.70
  -5  -4   0    0.00    0.60
  -5  -4   0    0.30    0.40
  -5  -4   0   -0.40    5.90
  -5  -4   0    1.00    1.00
   5   4   0   -0.70    0.60
   5   4   0   -0.70    1.30
   5   4   0    0.70    1.20
   5   4   0    2.50    3.90
  -6  -4   0   94.19    3.10
  -6  -4   0   87.59    3.30
  -6  -4   0   96.79   13.10
  -6  -4   0   91.59    2.60
  -6  -4   0   89.19    4.30
  -6  -4   0   90.99    2.60
   6   4   0   88.49    4.20
   6   4   0   89.79    2.60
   6   4   0  104.29   10.10
   6   4   0   90.89    3.00
  -7  -4   0  338.27    9.90
  -7  -4   0  309.57    8.10
  -7  -4   0  331.77    7.30
  -7  -4   0  297.77   19.10
  -7  -4   0  329.67    7.40
  -7  -4   0  321.97    8.40
   7   4   0  327.37    7.30
   7   4   0  335.27    7.80
   7   4   0  330.97    9.70
   7   4   0  306.37   15.40
  -8  -4   0  247.48    8.50
  -8  -4   0  247.88   19.10
  -8  -4   0  241.78    5.70
  -8  -4   0  244.88    7.20
  -8  -4   0  235.98    5.90
  -8  -4   0  246.78    6.20
   8   4   0  233.48   13.90
   8   4   0  246.88    5.60
   8   4   0  238.88    8.30
   8   4   0  248.28    6.10
  -9  -4   0   99.69    4.60
  -9  -4   0   82.09   13.80
  -9  -4   0  102.49    3.10
  -9  -4   0   97.59    5.80
  -9  -4   0  104.09    2.80
  -9  -4   0  101.49    3.20
   9   4   0  102.69    3.00
   9   4   0   97.39    5.60
   9   4   0  101.69    2.70
   9   4   0   92.39   10.40
 -10  -4   0  139.29    6.70
 -10  -4   0  109.09    7.00
 -10  -4   0  134.39    7.40
 -10  -4   0  132.99    3.30
 -10  -4   0  135.29    3.10
 -10  -4   0  128.79    3.80
  10   4   0  136.09    6.80
  10   4   0  125.69    7.90
 -11  -4   0    4.30    2.30
 -11  -4   0    2.30    2.10
 -11  -4   0    4.40    2.80
 -11  -4   0    5.40    1.00
  11   4   0    4.80    2.80
 -12  -4   0    1.60    3.00
 -12  -4   0    1.30    2.50
 -12  -4   0   -0.80    1.10
 -12  -4   0    0.00    2.60
  12   4   0    0.10    3.30
 -13  -4   0  114.59    6.80
 -13  -4   0  107.89    8.10
 -13  -4   0  102.39    6.30
 -13  -4   0  102.99    3.20
  13   4   0   87.69    8.30
  13  -5   0    1.20    3.70
  13  -5   0   -0.70    1.50
 -13   5   0    4.60    3.10
 -13   5   0    4.00    1.90
 -13   5   0    5.30    2.90
 -13   5   0    9.30    4.70
  12  -5   0    9.40    3.90
  12  -5   0   13.60    1.80
  12  -5   0   10.50    2.00
  12  -5   0   13.30    2.90
 -12   5   0   12.90    3.30
 -12   5   0    8.30    3.10
 -12   5   0   12.20    2.10
 -12   5   0    4.80    3.80
 -12   5   0   10.40    2.10
  11  -5   0    3.30    1.60
  11  -5   0    2.90    3.30
  11  -5   0   -2.70    2.10
  11  -5   0    5.70   15.70
 -11   5   0    3.30    2.00
 -11   5   0    1.90    2.10
 -11   5   0   -0.20    1.70
 -11   5   0    3.20    1.70
  10  -5   0   45.80   20.60
  10  -5   0   37.20    3.80
  10  -5   0   52.49   15.50
  10  -5   0   41.40    4.50
  10  -5   0   45.10    3.10
  10  -5   0   46.40    5.10
 -10   5   0   39.40    3.40
 -10   5   0   42.40    3.60
 -10   5   0   43.10    3.10
 -10   5   0   42.60    3.70
   9  -5   0   81.79   18.90
   9  -5   0   94.79    5.80
   9  -5   0   95.49    4.60
   9  -5   0   85.99    3.90
   9  -5   0   88.49   16.50
   9  -5   0   91.39    4.40
  -9   5   0   88.59    4.40
  -9   5   0   82.39    4.00
  -9   5   0   92.99    3.90
  -9   5   0   96.29    4.20
   8  -5   0   -3.30   12.70
   8  -5   0    2.80    1.60
   8  -5   0    1.60    1.40
   8  -5   0    2.10    1.20
   8  -5   0  -11.40   10.10
   8  -5   0    2.20    2.10
  -8   5   0    1.80    1.30
  -8   5   0    0.60    1.30
  -8   5   0    1.70    1.10
  -8   5   0    2.30    1.20
   7  -5   0   15.70    2.70
   7  -5   0   26.20   10.80
   7  -5   0   -2.30   13.10
   7  -5   0   18.80    2.30
   7  -5   0   16.20    2.30
   7  -5   0   19.00    2.20
  -7   5   0   15.40    2.20
  -7   5   0   20.40    2.30
  -7   5   0   15.60    2.00
  -7   5   0   18.00    2.10
   6  -5   0   26.90   15.30
   6  -5   0   25.00    2.10
   6  -5   0   28.40    2.30
   6  -5   0   26.90    2.40
   6  -5   0   30.30    2.80
  -6   5   0   30.40    2.30
  -6   5   0   29.30    2.40
  -6   5   0   29.70    2.00
  -6   5   0   26.40    2.20
   5  -5   0  109.69    4.20
   5  -5   0  109.49   18.20
   5  -5   0  114.09    4.00
   5  -5   0  118.49    4.50
   5  -5   0  109.79    4.00
  -5   5   0  114.69    4.00
  -5   5   0  109.99    4.20
  -5   5   0  114.69    3.50
  -5   5   0  114.59    4.20
   4  -5   0   50.19    2.50
   4  -5   0   48.30    2.70
   4  -5   0   50.09    2.70
   4  -5   0   47.40    2.50
   4  -5   0   48.00   11.90
  -4   5   0   46.90    2.50
  -4   5   0   48.80    2.50
  -4   5   0   45.70    2.00
  -4   5   0   47.80    2.50
   3  -5   0  286.77    7.30
   3  -5   0  289.17    7.30
   3  -5   0  299.87   21.50
   3  -5   0  298.17    7.30
   3  -5   0  296.97    7.60
   3  -5   0  284.47    6.70
  -3   5   0  285.77    7.50
  -3   5   0  301.07    7.40
  -3   5   0  288.47    6.70
  -3   5   0  284.77    7.40
   2  -5   0  164.58    4.60
   2  -5   0  167.08    4.20
   2  -5   0  170.78   15.40
   2  -5   0  168.38    4.70
   2  -5   0  174.68    4.90
   2  -5   0  167.18   14.90
  -2   5   0  167.48    4.20
  -2   5   0  171.58    4.70
  -2   5   0  169.08    4.70
  -2   5   0  170.58    4.90
   1  -5   0   30.30    7.60
   1  -5   0   30.40    1.70
   1  -5   0   32.90    7.90
   1  -5   0   30.40    1.60
   1  -5   0   27.80    1.30
   1  -5   0   27.40    1.60
  -1   5   0   27.90    1.60
  -1   5   0   29.20    1.30
  -1   5   0   26.70    1.50
  -1   5   0   28.00    1.60
   0  -5   0  913.01   19.50
   0  -5   0  888.91   19.40
   0  -5   0  893.21   19.20
   0  -5   0  918.61   19.60
   0  -5   0 1058.19   34.90
   0  -5   0  898.71   19.30
   0   5   0  895.71   19.30
   0   5   0  881.21   19.20
   0   5   0  900.01   19.60
   0   5   0  927.21   19.50
   0   5   0 1069.19   36.00
   0   5   0  917.41   19.50
  -1  -5   0 1965.10   41.30
   1   5   0 1963.40   41.20
   1   5   0 2185.88   57.19
   1   5   0 1996.40   41.30
  -2  -5   0    5.00    0.90
  -2  -5   0    3.30    4.40
  -2  -5   0    4.30    0.70
  -2  -5   0    3.20    0.60
  -2  -5   0    4.60    0.70
   2   5   0    5.70    0.50
   2   5   0    1.00    4.20
   2   5   0    4.70    0.70
   2   5   0    4.50    0.90
   2   5   0    3.70    0.70
  -3  -5   0  899.81   18.80
  -3  -5   0  918.01   29.60
  -3  -5   0  852.71   18.20
  -3  -5   0  892.31   19.30
  -3  -5   0  893.01   18.60
  -3  -5   0  871.31   18.60
  -3  -5   0  896.61   19.30
   3   5   0  905.81   19.80
   3   5   0  901.61   18.80
   3   5   0  943.81   19.70
   3   5   0  874.21   18.70
  -4  -5   0   18.80    1.30
  -4  -5   0   17.90    1.20
  -4  -5   0   21.40    6.00
  -4  -5   0   18.00    1.90
  -4  -5   0   18.50    1.20
  -4  -5   0   17.70    1.70
   4   5   0   18.10    1.40
   4   5   0   17.00    2.30
   4   5   0   10.90    5.50
   4   5   0   19.40    2.30
  -5  -5   0  120.49   13.20
  -5  -5   0  118.89    4.60
  -5  -5   0  116.89    3.50
  -5  -5   0  122.39    3.40
  -5  -5   0  116.99    3.50
   5   5   0  125.39    5.10
   5   5   0  134.39   12.50
   5   5   0  122.69    3.60
   5   5   0  117.19    4.70
  -6  -5   0  304.27    7.30
  -6  -5   0  294.87   20.20
  -6  -5   0  294.77    8.80
  -6  -5   0  302.77    6.70
  -6  -5   0  305.17    7.50
  -6  -5   0  300.37    7.00
   6   5   0  308.07    9.60
   6   5   0  310.97    9.00
   6   5   0  302.57    7.40
   6   5   0  285.27   17.40
  -7  -5   0    5.60    0.70
  -7  -5   0    4.70    1.60
  -7  -5   0    4.90    0.80
  -7  -5   0    6.40    8.40
  -7  -5   0    4.80    1.30
  -7  -5   0    5.20    1.30
   7   5   0    1.40    6.00
   7   5   0    3.60    2.00
   7   5   0    5.40    1.10
   7   5   0    5.20    0.80
  -8  -5   0   43.30    3.60
  -8  -5   0   45.40    1.80
  -8  -5   0   44.70    2.30
  -8  -5   0   44.80    1.80
  -8  -5   0   40.90    2.90
  -8  -5   0   53.39   11.20
   8   5   0   48.30    4.10
   8   5   0   36.80    8.50
   8   5   0   45.90    2.20
   8   5   0   47.20    1.90
  -9  -5   0    9.30    1.20
  -9  -5   0   11.10    1.20
  -9  -5   0    8.00    2.40
  -9  -5   0   15.20   10.70
  -9  -5   0    8.10    1.90
  -9  -5   0    7.20    1.90
  -9  -5   0   11.20    1.20
   9   5   0    8.00    7.30
   9   5   0    8.90    1.00
   9   5   0    9.80    2.90
   9   5   0   10.00    1.10
 -10  -5   0   74.59    2.20
 -10  -5   0   72.39    4.60
 -10  -5   0   70.09    4.30
 -10  -5   0   59.89    8.20
 -10  -5   0   69.49    2.30
 -10  -5   0   70.49    2.50
  10   5   0   68.89    5.10
 -11  -5   0   19.60    3.60
 -11  -5   0   29.30    3.80
 -11  -5   0   28.00    3.30
 -11  -5   0   27.90    1.70
  11   5   0   28.50    4.40
 -12  -5   0    3.60    2.70
 -12  -5   0   -1.80    2.70
 -12  -5   0    6.90    2.70
  12   5   0    4.20    3.60
 -13  -5   0   19.50    3.90
 -13  -5   0   20.10    3.90
 -13  -5   0   14.70    3.90
  13   5   0   18.50    5.00
  13  -6   0   -0.10    3.50
  13  -6   0   -1.00    3.20
  13  -6   0    3.10    2.10
 -13   6   0    4.10    4.90
 -13   6   0   -0.50    3.20
 -13   6   0    3.40    2.30
 -13   6   0    2.60    3.10
  12  -6   0   30.80    3.90
  12  -6   0   14.00    4.50
 -12   6   0   16.80    3.50
 -12   6   0   25.00    3.60
 -12   6   0   21.20    2.90
 -12   6   0   23.50    5.50
  11  -6   0   -1.80    2.70
  11  -6   0    6.00    2.50
  11  -6   0    2.30    1.60
  11  -6   0    4.10    2.40
 -11   6   0    5.50    2.30
 -11   6   0    4.10    2.50
 -11   6   0    5.20    2.00
 -11   6   0    1.60    1.70
  10  -6   0    3.70    2.20
  10  -6   0    3.20    2.10
  10  -6   0    9.90   15.20
  10  -6   0   -2.70   21.80
  10  -6   0    0.20    3.00
  10  -6   0    2.80    1.60
 -10   6   0    2.90    2.00
 -10   6   0    5.70    1.80
 -10   6   0    3.50    1.60
 -10   6   0    5.20    2.00
   9  -6   0  233.18   31.40
   9  -6   0  228.48    8.90
   9  -6   0  194.28   25.20
   9  -6   0  240.58    7.70
   9  -6   0  198.28    8.90
   9  -6   0  237.18    7.60
  -9   6   0  232.08    6.80
  -9   6   0  233.28    7.70
  -9   6   0  225.78    6.90
  -9   6   0  232.78    7.60
   8  -6   0   33.70    3.10
   8  -6   0   34.00    3.20
   8  -6   0   38.20    2.90
   8  -6   0   35.50    4.00
   8  -6   0   13.50   12.70
   8  -6   0    5.80   17.00
  -8   6   0   35.60    2.80
  -8   6   0   31.00    2.60
  -8   6   0   37.30    3.00
  -8   6   0   35.90    2.90
   7  -6   0    7.60    2.30
   7  -6   0    9.30    1.90
   7  -6   0    9.20   15.10
   7  -6   0   11.70    1.80
   7  -6   0    9.10    1.80
   7  -6   0   18.60   10.50
  -7   6   0    8.00    1.60
  -7   6   0   11.20    1.60
  -7   6   0   10.20    1.90
  -7   6   0    7.80    1.50
   6  -6   0   83.39    3.60
   6  -6   0  110.19   17.50
   6  -6   0   84.49   17.70
   6  -6   0   85.39    4.30
   6  -6   0   78.19    3.80
   6  -6   0   85.89    4.00
  -6   6   0   82.69    3.80
  -6   6   0   80.89    3.10
  -6   6   0   80.69    3.60
  -6   6   0   80.09    3.90
   5  -6   0  310.97    8.50
   5  -6   0  296.57    8.10
   5  -6   0  297.47    8.00
   5  -6   0  303.67   23.70
   5  -6   0  307.37   26.10
   5  -6   0  305.47    8.50
  -5   6   0  304.97    7.30
  -5   6   0  310.27    8.10
  -5   6   0  307.27    8.50
  -5   6   0  289.97    8.10
   4  -6   0  269.77   23.40
   4  -6   0  275.87    7.80
   4  -6   0  278.67    7.50
   4  -6   0  285.67    7.60
   4  -6   0  277.57    7.40
  -4   6   0  274.27    7.40
  -4   6   0  278.97    7.60
  -4   6   0  280.17    7.80
  -4   6   0  280.27    6.70
   3  -6   0   -5.60    8.00
   3  -6   0    1.10    0.90
   3  -6   0    0.70    0.60
   3  -6   0    0.20    0.90
   3  -6   0    1.00    0.90
   3  -6   0   -3.30    7.60
  -3   6   0    1.60    0.90
  -3   6   0   -0.70    0.80
  -3   6   0    1.00    0.70
  -3   6   0    2.00    0.90
   2  -6   0    0.20    0.80
   2  -6   0    0.30    0.80
   2  -6   0    3.70    6.50
   2  -6   0    0.60    0.60
   2  -6   0   -0.50    6.60
   2  -6   0    0.00    0.80
  -2   6   0   -0.40    0.80
  -2   6   0    0.80    0.60
  -2   6   0   -0.10    0.70
  -2   6   0    1.40    0.80
   1  -6   0  610.74   13.60
   1  -6   0  598.84   29.30
   1  -6   0  613.44   13.90
   1  -6   0  609.64   13.20
   1  -6   0  631.44   13.70
   1  -6   0  669.03   29.60
  -1   6   0  612.14   13.80
  -1   6   0  603.44   13.50
  -1   6   0  599.24   13.10
  -1   6   0  612.24   13.70
   0  -6   0  277.57    7.10
   0  -6   0  266.07   18.40
   0  -6   0  279.57    6.80
   0  -6   0  278.17    6.60
   0  -6   0  276.67    6.90
   0  -6   0  277.07    6.80
   0   6   0  274.37    6.70
   0   6   0  281.17    6.60
   0   6   0  293.37    7.10
   0   6   0  276.97    7.00
   0   6   0  286.67    6.90
   0   6   0  306.07   19.80
  -1  -6   0   81.09    2.70
  -1  -6   0   79.99    2.80
  -1  -6   0   81.39    2.70
  -1  -6   0   80.89    2.70
  -1  -6   0   77.19    2.60
   1   6   0   73.49    2.60
   1   6   0   78.99    2.80
   1   6   0   73.09   10.00
   1   6   0   81.39    2.70
   1   6   0   86.79    2.90
   1   6   0   80.99    2.70
  -2  -6   0  979.90   21.10
  -2  -6   0  989.50   21.10
  -2  -6   0  995.60   21.00
  -2  -6   0 1005.20   21.30
  -2  -6   0 1000.20   21.40
  -2  -6   0 1029.70   35.00
   2   6   0 1011.50   21.20
   2   6   0 1005.40   21.60
   2   6   0 1088.29   37.00
   2   6   0  984.40   21.30
  -3  -6   0  655.43   14.20
  -3  -6   0  615.44   13.40
  -3  -6   0  681.33   26.20
  -3  -6   0  648.34   14.60
  -3  -6   0  649.43   14.50
  -3  -6   0  626.54   14.00
  -3  -6   0  670.93   14.00
   3   6   0  642.04   14.10
   3   6   0  652.93   14.30
   3   6   0  668.03   15.20
   3   6   0  681.63   15.10
   3   6   0  660.03   28.00
  -4  -6   0 1201.18   26.00
  -4  -6   0 1321.27   40.50
  -4  -6   0 1245.58   26.90
  -4  -6   0 1253.87   27.00
  -4  -6   0 1224.78   25.90
  -4  -6   0 1218.18   26.20
  -4  -6   0 1225.78   25.60
   4   6   0 1309.47   27.60
   4   6   0 1259.07   26.20
   4   6   0 1352.16   43.10
   4   6   0 1281.37   27.70
   4   6   0 1228.98   26.10
  -5  -6   0    2.20    0.70
  -5  -6   0   10.70    6.60
  -5  -6   0    1.40    0.70
  -5  -6   0    0.30    1.00
  -5  -6   0    0.70    0.70
  -5  -6   0    1.50    1.00
   5   6   0    0.90    1.20
   5   6   0   -1.10    6.50
   5   6   0    1.30    1.40
   5   6   0    1.00    0.80
  -6  -6   0   92.59    4.00
  -6  -6   0   99.19    4.40
  -6  -6   0   93.69    2.60
  -6  -6   0   95.19    3.20
  -6  -6   0   96.49    3.10
  -6  -6   0   91.09   15.10
  -6  -6   0   90.79    3.20
   6   6   0   90.49    4.70
   6   6   0   91.29    4.90
   6   6   0   91.29    3.30
  -7  -6   0    4.00    1.20
  -7  -6   0    5.00    1.20
  -7  -6   0    3.10    1.40
  -7  -6   0    8.40    1.10
  -7  -6   0    6.30    1.80
  -7  -6   0   -1.20    8.80
  -7  -6   0    6.90    0.90
   7   6   0    9.10    7.50
   7   6   0    6.90    2.30
   7   6   0    5.20    1.10
   7   6   0    5.90    1.20
  -8  -6   0   31.70    3.30
  -8  -6   0   26.10    1.30
  -8  -6   0   24.50    2.80
  -8  -6   0   25.20    1.60
  -8  -6   0   25.20    2.20
  -8  -6   0   22.50    2.30
  -8  -6   0   34.40   11.80
   8   6   0   29.50    3.50
   8   6   0   25.90    2.00
   8   6   0   23.10    8.20
   8   6   0   28.10    1.70
  -9  -6   0   27.70    2.00
  -9  -6   0   30.90    1.40
  -9  -6   0   32.50   11.40
  -9  -6   0   28.00    1.70
  -9  -6   0   34.00    4.00
  -9  -6   0   32.00    3.40
  -9  -6   0   29.30    2.90
   9   6   0   34.70    9.00
   9   6   0   31.60    1.80
   9   6   0   34.70    4.40
   9   6   0   32.10    2.10
 -10  -6   0   39.20    5.30
 -10  -6   0   36.50    4.60
 -10  -6   0   36.80    1.70
 -10  -6   0   37.40    2.00
 -10  -6   0   43.00    3.40
 -10  -6   0   36.90    1.50
 -10  -6   0   29.20   10.30
  10   6   0   44.90    4.90
 -11  -6   0    2.00    2.10
 -11  -6   0    3.90    2.30
 -11  -6   0   -1.80    2.60
  11   6   0    7.40    3.70
 -12  -6   0    3.90    2.50
 -12  -6   0    7.70    2.90
 -12  -6   0    3.30    2.90
  12   6   0    3.40    3.70
 -13  -6   0   31.70    4.00
 -13  -6   0   38.10    4.60
 -13  -6   0   36.80    5.20
  13   6   0   36.40    5.80
  13  -7   0   16.00    4.10
  13  -7   0   11.90    2.30
  13  -7   0   10.40    4.10
 -13   7   0   16.00    4.00
 -13   7   0   12.00    2.80
 -13   7   0   13.40    3.30
  12  -7   0   16.10    4.60
  12  -7   0   16.10    2.30
  12  -7   0   11.80    3.40
 -12   7   0   11.00    3.30
 -12   7   0   13.50    2.70
 -12   7   0   13.70    2.40
 -12   7   0    9.00    2.70
  11  -7   0    6.90    2.40
  11  -7   0    6.90    3.40
  11  -7   0   10.80    2.70
 -11   7   0   12.00    2.40
 -11   7   0   11.30    2.00
 -11   7   0   11.00    2.80
 -11   7   0   11.00    2.40
  10  -7   0   10.80    3.40
  10  -7   0   10.60    2.40
  10  -7   0    5.50    2.30
  10  -7   0  -14.70   17.60
  10  -7   0   10.00    1.90
  10  -7   0  -20.60   26.40
 -10   7   0    9.20    1.90
 -10   7   0   13.20    2.70
 -10   7   0   10.60    2.10
   9  -7   0   10.60    1.90
   9  -7   0   11.90   15.70
   9  -7   0    8.70    2.30
   9  -7   0    8.30    3.10
   9  -7   0    8.20    2.00
   9  -7   0  -14.80   19.20
  -9   7   0    6.80    2.10
  -9   7   0    7.70    1.80
  -9   7   0   11.60    2.50
  -9   7   0   10.10    1.90
   8  -7   0  177.98    6.30
   8  -7   0  190.18   31.70
   8  -7   0  188.68    6.60
   8  -7   0  181.38    7.50
   8  -7   0  175.98   22.60
   8  -7   0  181.28    6.80
  -8   7   0  194.18    6.30
  -8   7   0  183.08    5.70
  -8   7   0  196.28    6.80
  -8   7   0  191.58    6.90
   7  -7   0   23.40    3.20
   7  -7   0   17.10    2.10
   7  -7   0   26.10    2.90
   7  -7   0   20.60    2.70
   7  -7   0   36.70   13.00
   7  -7   0   37.90   17.80
  -7   7   0   16.50    2.40
  -7   7   0   19.30    2.20
  -7   7   0   23.60    2.60
  -7   7   0   21.50    2.60
   6  -7   0   96.79    4.10
   6  -7   0   83.49   16.60
   6  -7   0  103.79   21.10
   6  -7   0   88.69    4.50
   6  -7   0   94.59    4.50
   6  -7   0   94.69    4.30
  -6   7   0   96.69    4.10
  -6   7   0   99.09    3.40
  -6   7   0   88.19    4.10
  -6   7   0   93.99    4.50
   5  -7   0  234.68    7.20
   5  -7   0  242.38    7.10
   5  -7   0  229.58   25.40
   5  -7   0  244.48    7.00
   5  -7   0  246.98   22.90
   5  -7   0  233.88    7.40
  -5   7   0  231.98    6.10
  -5   7   0  244.58    7.00
  -5   7   0  252.27    7.30
  -5   7   0  237.18    7.40
   4  -7   0   82.59    3.50
   4  -7   0   86.09   17.40
   4  -7   0   81.39    3.80
   4  -7   0   79.09    3.50
   4  -7   0   86.49    3.70
  -4   7   0   81.49    3.50
  -4   7   0   85.39    3.60
  -4   7   0   82.49    2.90
  -4   7   0   81.59    3.70
   3  -7   0    1.40    1.00
   3  -7   0    1.40    0.80
   3  -7   0    2.20    1.10
   3  -7   0    5.50    8.60
   3  -7   0    1.80    9.10
  -3   7   0    2.50    1.10
  -3   7   0    0.40    1.00
  -3   7   0    0.70    0.70
  -3   7   0    0.90    1.00
   2  -7   0  525.75   30.40
   2  -7   0  494.85   11.80
   2  -7   0  511.55   11.80
   2  -7   0  495.55   28.50
   2  -7   0  500.45   11.10
   2  -7   0  488.05   12.10
  -2   7   0  507.65   12.20
  -2   7   0  502.55   11.80
  -2   7   0  495.05   11.90
  -2   7   0  495.35   11.00
   1  -7   0 1139.59   24.30
   1  -7   0 1215.48   44.90
   1  -7   0 1196.78   46.00
   1  -7   0 1153.98   24.80
   1  -7   0 1162.98   24.70
   1  -7   0 1159.08   25.10
  -1   7   0 1147.59   24.60
  -1   7   0 1132.39   24.10
  -1   7   0 1161.68   24.90
  -1   7   0 1165.48   24.80
   0  -7   0  109.99    3.50
   0  -7   0  108.99    3.30
   0  -7   0   92.89   14.10
   0  -7   0  107.79    3.50
   0  -7   0  104.09    3.70
   0  -7   0  106.29    3.50
   0   7   0   99.39    3.30
   0   7   0   87.69   13.40
   0   7   0  112.89    3.70
   0   7   0  110.09    3.60
   0   7   0  107.69    3.30
   0   7   0  108.99    3.80
  -1  -7   0  699.23   15.30
  -1  -7   0  704.63   15.40
  -1  -7   0  711.23   15.30
  -1  -7   0  704.33   15.70
  -1  -7   0  703.73   15.40
   1   7   0  702.73   15.50
   1   7   0  709.83   32.00
   1   7   0  698.33   15.70
   1   7   0  707.93   15.40
   1   7   0  705.43   15.60
   1   7   0  690.73   15.30
  -2  -7   0 1474.05   30.70
  -2  -7   0 1466.45   30.30
  -2  -7   0 1433.76   30.60
  -2  -7   0 1450.25   30.40
  -2  -7   0 1478.55   47.10
  -2  -7   0 1436.76   30.40
   2   7   0 1469.95   30.50
   2   7   0 1447.06   30.70
   2   7   0 1442.06   30.80
   2   7   0 1563.34   50.49
  -3  -7   0   16.40    7.10
  -3  -7   0   24.00    1.70
  -3  -7   0   27.10    1.90
  -3  -7   0   25.90    2.00
  -3  -7   0   23.60    1.60
  -3  -7   0   26.10    1.60
   3   7   0   30.30    8.60
   3   7   0   24.00    1.80
   3   7   0   22.90    2.30
   3   7   0   25.90    1.80
   3   7   0   24.60    2.20
  -4  -7   0   17.30    1.50
  -4  -7   0   18.10    1.80
  -4  -7   0   24.10    7.40
  -4  -7   0   19.00    1.40
  -4  -7   0   17.80    1.60
  -4  -7   0   17.80    1.00
  -4  -7   0   18.30    1.80
   4   7   0   14.90    1.50
   4   7   0   18.40    2.50
   4   7   0   20.90    8.10
   4   7   0   23.30    1.70
   4   7   0   19.30    2.30
  -5  -7   0   35.40    9.20
  -5  -7   0   35.60    1.60
  -5  -7   0   37.20    2.60
  -5  -7   0   33.50    2.40
  -5  -7   0   37.40    1.90
  -5  -7   0   36.00    1.90
  -5  -7   0   38.10    1.80
   5   7   0   36.20    3.00
   5   7   0   38.50    2.10
   5   7   0   39.40    3.20
   5   7   0   30.00   10.00
   5   7   0   35.40    2.10
  -6  -7   0  396.96   10.60
  -6  -7   0  382.46    9.20
  -6  -7   0  382.76    9.10
  -6  -7   0  359.66   22.70
  -6  -7   0  389.16    8.70
  -6  -7   0  384.26    8.80
  -6  -7   0  386.16   10.20
   6   7   0  396.96    9.40
   6   7   0  371.46   21.80
   6   7   0  397.16   11.60
   6   7   0  403.26   11.30
  -7  -7   0   34.00    1.70
  -7  -7   0   35.40    3.10
  -7  -7   0   31.80   11.10
  -7  -7   0   32.60    1.90
  -7  -7   0   32.90    2.30
  -7  -7   0   29.20    2.10
  -7  -7   0   32.80    2.90
  -7  -7   0   34.40    1.40
   7   7   0   31.90    3.70
   7   7   0   27.70    9.20
   7   7   0   36.70    2.30
   7   7   0   34.00    4.10
  -8  -7   0    9.30    2.00
  -8  -7   0   12.90    1.40
  -8  -7   0    9.60    1.50
  -8  -7   0   10.10    1.60
  -8  -7   0   11.20   11.20
  -8  -7   0   12.90    2.40
  -8  -7   0    8.40    1.00
   8   7   0   11.30    2.90
   8   7   0   10.50    1.30
   8   7   0   22.40    8.50
   8   7   0   10.20    1.50
  -9  -7   0    6.00    1.20
  -9  -7   0    6.20    1.10
  -9  -7   0    3.90    0.60
  -9  -7   0    4.20    2.00
  -9  -7   0   -3.60   11.90
  -9  -7   0    2.60    1.40
  -9  -7   0    5.50    0.80
  -9  -7   0    7.10    2.20
   9   7   0    3.40    2.90
   9   7   0    5.40    8.60
   9   7   0    4.00    1.00
   9   7   0    6.50    1.40
 -10  -7   0    9.70   12.30
 -10  -7   0   17.00    1.90
 -10  -7   0   16.80    1.60
 -10  -7   0   17.60    3.00
 -10  -7   0   17.70    2.40
 -10  -7   0   14.20    2.80
  10   7   0   19.70    3.80
  10   7   0   19.90    1.90
 -11  -7   0    0.10    2.40
 -11  -7   0   -0.90    2.20
 -11  -7   0    2.40    2.30
  11   7   0   -0.10    3.20
 -12  -7   0    7.10    2.80
 -12  -7   0   -0.40    2.40
 -12  -7   0    4.50    3.20
  12   7   0    0.90    4.30
 -13  -7   0   65.99    5.50
 -13  -7   0   63.59    6.00
 -13  -7   0   61.99    6.90
  13   7   0   51.79    6.40
  13  -8   0   -0.40    4.00
  13  -8   0   -0.10    3.70
  13  -8   0    2.10    2.30
 -13   8   0    6.90    4.00
 -13   8   0   -0.70    3.00
 -13   8   0    3.50    3.20
  12  -8   0    2.90    3.10
  12  -8   0   -0.60    3.80
  12  -8   0    2.70    3.10
  12  -8   0    4.00    2.10
 -12   8   0   -1.60    2.00
 -12   8   0    4.10    2.60
 -12   8   0    2.70    3.00
 -12   8   0    5.10    2.60
  11  -8   0   -1.70    3.00
  11  -8   0    2.40    2.40
  11  -8   0    4.00    2.00
 -11   8   0    6.80    2.60
 -11   8   0   -1.40    2.00
 -11   8   0    0.60    2.60
 -11   8   0    2.70    2.00
  10  -8   0   46.60    4.30
  10  -8   0   40.50    4.30
  10  -8   0   68.19   20.70
  10  -8   0   49.99    5.40
 -10   8   0   47.60    3.70
 -10   8   0   39.40    3.40
 -10   8   0   41.90    4.30
   9  -8   0   40.70   16.00
   9  -8   0   59.99    3.90
   9  -8   0   59.19    4.50
   9  -8   0   61.19    4.50
   9  -8   0   58.19    4.90
  -9   8   0   56.39    4.40
  -9   8   0   59.69    4.60
  -9   8   0   55.49    3.30
  -9   8   0   62.59    3.90
   8  -8   0  186.38    7.80
   8  -8   0  207.98   25.30
   8  -8   0  192.88    6.50
   8  -8   0  191.08    7.20
   8  -8   0  174.18   28.80
  -8   8   0  191.58    7.20
  -8   8   0  202.08    7.40
  -8   8   0  196.08    6.60
  -8   8   0  193.28    5.80
   7  -8   0    3.60    2.20
   7  -8   0    5.90   13.70
   7  -8   0    5.80    1.80
   7  -8   0   17.30   16.10
   7  -8   0    3.20    1.60
   7  -8   0    5.20    2.00
  -7   8   0    3.30    1.70
  -7   8   0    4.70    1.40
  -7   8   0    3.20    1.50
  -7   8   0    3.40    1.60
   6  -8   0  383.26   29.50
   6  -8   0  399.96   33.00
   6  -8   0  372.06   10.80
   6  -8   0  384.86   10.50
   6  -8   0  404.96   11.10
   6  -8   0  414.16   10.50
  -6   8   0  395.96   11.00
  -6   8   0  388.26   10.70
  -6   8   0  390.16    9.40
  -6   8   0  384.56   10.30
   5  -8   0  184.98    6.40
   5  -8   0  174.48    6.00
   5  -8   0  180.48    6.00
   5  -8   0  181.88    5.90
   5  -8   0  164.98   26.60
  -5   8   0  176.28    6.30
  -5   8   0  180.98    6.20
  -5   8   0  179.28    5.00
  -5   8   0  181.58    5.90
   4  -8   0  666.53   15.00
   4  -8   0  612.44   14.00
   4  -8   0  634.14   14.90
   4  -8   0  645.04   37.40
   4  -8   0  642.94   40.70
   4  -8   0  641.04   15.00
   4  -8   0  638.14   15.60
  -4   8   0  626.34   15.50
  -4   8   0  631.24   15.20
  -4   8   0  626.34   14.90
  -4   8   0  621.64   13.90
   3  -8   0 2363.06   49.00
   3  -8   0 2240.18   47.40
   3  -8   0 2311.97   48.30
   3  -8   0 2285.87   48.20
   3  -8   0 2436.86   81.09
   3  -8   0 2490.55   76.99
  -3   8   0 2300.37   48.30
  -3   8   0 2254.67   47.30
  -3   8   0 2308.87   48.50
  -3   8   0 2264.17   48.80
   2  -8   0  310.17    8.60
   2  -8   0  301.07   25.70
   2  -8   0  308.87    7.50
   2  -8   0  301.27   24.20
   2  -8   0  315.37    8.20
   2  -8   0  308.47    8.20
  -2   8   0  312.97    8.40
  -2   8   0  318.47    8.60
  -2   8   0  303.97    8.20
  -2   8   0  311.47    8.00
  -2   8   0  315.77    7.40
   1  -8   0  858.31   18.80
   1  -8   0  933.01   42.20
   1  -8   0  841.12   18.30
   1  -8   0  852.01   39.20
   1  -8   0  856.21   19.30
   1  -8   0  850.41   18.90
  -1   8   0  830.22   18.60
  -1   8   0  827.82   18.20
  -1   8   0  864.31   19.10
  -1   8   0  844.42   18.90
   0  -8   0  652.83   14.40
   0  -8   0  631.04   14.60
   0  -8   0  653.93   14.70
   0  -8   0  657.53   14.70
   0  -8   0  647.64   15.10
   0   8   0  633.54   14.40
   0   8   0  650.33   14.80
   0   8   0  687.13   15.00
   0   8   0  651.23   14.40
   0   8   0  657.03   15.10
  -1  -8   0  445.36   10.30
  -1  -8   0  432.96   10.30
  -1  -8   0  449.36   10.40
  -1  -8   0  442.36   10.70
  -1  -8   0  433.66   10.30
   1   8   0  429.16   10.20
   1   8   0  448.46   10.60
   1   8   0  436.86   26.00
   1   8   0  437.86   10.30
   1   8   0  434.66   10.40
   1   8   0  437.56   10.70
  -2  -8   0  113.39    3.60
  -2  -8   0  120.29   14.80
  -2  -8   0  115.59    3.70
  -2  -8   0  110.09    3.60
  -2  -8   0  108.49    3.80
  -2  -8   0  118.89    4.00
   2   8   0  109.09    2.60
   2   8   0  111.99   15.00
   2   8   0  113.49    4.00
   2   8   0  113.59    4.00
   2   8   0  111.29    3.80
  -3  -8   0 1202.18   25.10
  -3  -8   0 1216.28   25.90
  -3  -8   0 1160.58   25.40
  -3  -8   0 1171.58   25.20
  -3  -8   0 1271.87   43.70
  -3  -8   0 1186.58   25.60
   3   8   0 1178.88   25.30
   3   8   0 1186.28   25.60
   3   8   0 1197.28   26.30
   3   8   0 1225.38   26.40
   3   8   0 1204.38   45.40
  -4  -8   0  207.18    5.60
  -4  -8   0  217.78    5.50
  -4  -8   0  208.58    6.30
  -4  -8   0  207.08    6.00
  -4  -8   0  187.38   16.90
  -4  -8   0  221.08    5.90
   4   8   0  218.88    7.00
   4   8   0  218.98    6.00
   4   8   0  207.88    5.70
   4   8   0  208.58    6.90
   4   8   0  244.18   19.80
  -5  -8   0   -2.10    7.50
  -5  -8   0    2.40    0.70
  -5  -8   0    1.80    0.80
  -5  -8   0    0.90    0.90
  -5  -8   0    2.30    0.90
  -5  -8   0    1.90    1.10
  -5  -8   0    1.20    1.30
   5   8   0    2.10    1.00
   5   8   0    1.90    1.00
   5   8   0    3.10    1.80
   5   8   0    0.90    1.50
  -6  -8   0    0.90    0.80
  -6  -8   0   -0.10    0.70
  -6  -8   0   -6.60    8.00
  -6  -8   0   -0.10    0.70
  -6  -8   0    0.90    0.90
  -6  -8   0    0.10    1.20
  -6  -8   0   -0.60    1.10
   6   8   0    1.50    2.00
   6   8   0   -1.10    0.90
   6   8   0   -1.50    0.80
   6   8   0   -5.10    7.60
   6   8   0   -2.20    1.50
  -7  -8   0   -0.90    1.00
  -7  -8   0    0.30    0.90
  -7  -8   0    0.50    0.70
  -7  -8   0    2.00    1.30
  -7  -8   0    0.40    0.70
  -7  -8   0   -7.70   10.40
  -7  -8   0    0.40    0.50
  -7  -8   0   -0.60    1.30
   7   8   0    0.80    1.00
   7   8   0   -0.40    1.70
   7   8   0    1.10    2.00
   7   8   0    0.00    1.20
   7   8   0    7.20    9.30
  -8  -8   0  513.25   11.00
  -8  -8   0  524.65   14.00
  -8  -8   0  518.25   10.90
  -8  -8   0  526.25   11.90
  -8  -8   0  511.85   12.30
  -8  -8   0  545.75   13.80
  -8  -8   0  529.55   12.00
  -8  -8   0  439.16   30.90
   8   8   0  531.85   12.30
   8   8   0  477.65   27.50
   8   8   0  521.65   15.00
  -9  -8   0   67.19   17.30
  -9  -8   0   84.79    5.20
  -9  -8   0   77.19    3.00
  -9  -8   0   76.19    3.50
  -9  -8   0   77.59    3.50
   9   8   0   82.29    3.20
   9   8   0   68.99   13.00
   9   8   0   78.79    5.80
   9   8   0   80.39    3.50
 -10  -8   0   28.80   14.50
 -10  -8   0   46.00    3.30
 -10  -8   0   48.40    4.50
 -10  -8   0   47.60    2.60
 -10  -8   0   45.50    2.30
 -10  -8   0   47.20    4.40
  10   8   0   43.50    5.20
  10   8   0   42.40    2.60
 -11  -8   0   36.10    1.80
 -11  -8   0   37.60    1.80
 -11  -8   0   43.10    5.10
 -11  -8   0   39.30    7.80
 -11  -8   0   36.90    3.70
 -11  -8   0   27.80    7.10
 -11  -8   0   47.80    4.60
  11   8   0   39.90    5.50
 -12  -8   0    4.60    3.00
 -12  -8   0   -1.70    2.30
 -12  -8   0   -1.90    3.00
  12   8   0    5.30    4.10
 -13  -8   0    9.00    3.10
 -13  -8   0    8.70    3.60
 -13  -8   0   -3.20    3.50
  13   8   0    2.40    3.30
  12  -9   0  100.99    6.80
  12  -9   0  104.39    6.60
  12  -9   0  102.39    8.40
  12  -9   0  114.79    5.50
 -12   9   0  106.89    5.40
 -12   9   0   95.89    6.50
 -12   9   0  105.79    5.60
 -12   9   0   92.49    6.50
  11  -9   0   42.70    5.10
  11  -9   0   31.70    3.80
  11  -9   0   37.20    4.90
  11  -9   0   28.00    5.00
 -11   9   0   40.60    3.70
 -11   9   0   39.00    4.00
 -11   9   0   39.30    4.60
 -11   9   0   37.10    4.90
  10  -9   0    4.00    2.20
  10  -9   0   -2.00    2.80
 -10   9   0   -0.70    1.60
 -10   9   0   -1.00    2.20
 -10   9   0    0.60    1.90
 -10   9   0   -0.80    2.30
   9  -9   0   32.40    4.30
   9  -9   0   28.90    3.80
   9  -9   0    1.80   27.00
   9  -9   0   36.90   21.60
   9  -9   0   22.90    3.20
   9  -9   0   29.30    3.80
  -9   9   0   33.10    3.50
  -9   9   0   31.20    4.10
  -9   9   0   31.30    4.00
  -9   9   0   27.50    2.70
   8  -9   0  143.99    6.90
   8  -9   0  149.79   22.90
   8  -9   0  148.79    6.50
   8  -9   0  163.98    6.00
   8  -9   0  159.68    6.50
   8  -9   0  166.08   28.80
  -8   9   0  159.48    6.60
  -8   9   0  165.88    6.90
  -8   9   0  158.98    6.00
  -8   9   0  153.68    5.10
   7  -9   0  157.78    6.50
   7  -9   0  184.08   25.20
   7  -9   0  152.58    6.50
   7  -9   0  150.88    7.00
   7  -9   0  148.59   26.60
   7  -9   0  163.98    6.80
  -7   9   0  153.78    6.60
  -7   9   0  155.68    5.90
  -7   9   0  158.78    5.00
  -7   9   0  158.98    6.40
   6  -9   0  437.56   11.60
   6  -9   0  365.86   35.50
   6  -9   0  436.46   11.30
   6  -9   0  405.26   33.20
   6  -9   0  435.76   12.10
   6  -9   0  411.46   11.70
  -6   9   0  427.66   11.30
  -6   9   0  439.66   10.20
  -6   9   0  430.86   11.80
  -6   9   0  441.76   12.10
   5  -9   0   55.49    3.30
   5  -9   0   50.49    3.40
   5  -9   0   65.89   22.20
   5  -9   0   54.89    3.40
   5  -9   0   31.60   16.00
   5  -9   0   49.99    3.50
  -5   9   0   51.19    3.50
  -5   9   0   51.09    3.30
  -5   9   0   47.90    2.50
  -5   9   0   43.90    3.30
   4  -9   0    0.70    1.40
   4  -9   0    1.30    1.30
   4  -9   0   -0.60   13.10
   4  -9   0   -0.80    0.70
   4  -9   0    1.90    1.40
   4  -9   0  -10.70   10.50
  -4   9   0   -0.10    1.10
  -4   9   0    1.10    1.20
  -4   9   0   -0.50    0.90
  -4   9   0   -0.50    1.20
   3  -9   0  713.73   41.00
   3  -9   0  669.43   15.10
   3  -9   0  698.53   16.00
   3  -9   0  664.53   16.50
   3  -9   0  695.83   16.00
   3  -9   0  674.13   37.90
  -3   9   0  658.43   16.10
  -3   9   0  668.73   15.90
  -3   9   0  709.83   16.70
  -3   9   0  670.13   14.90
   2  -9   0   92.79    3.80
   2  -9   0   91.69    3.30
   2  -9   0   95.79   17.50
   2  -9   0   87.09    3.70
   2  -9   0   96.89   18.40
   2  -9   0   90.79    4.10
  -2   9   0   90.99    3.90
  -2   9   0   91.19    4.10
  -2   9   0   84.39    3.80
  -2   9   0   87.09    3.70
  -2   9   0   89.89    3.20
   1  -9   0   73.29    3.30
   1  -9   0   51.99   12.90
   1  -9   0   75.49    2.90
   1  -9   0   71.29    3.50
   1  -9   0   80.69   17.20
   1  -9   0   71.89    3.20
  -1   9   0   74.39    3.40
  -1   9   0   74.49    2.90
  -1   9   0   75.79    3.60
  -1   9   0   76.09    3.50
  -1   9   0   77.39    3.30
   0  -9   0 1414.16   30.40
   0  -9   0 1441.36   30.40
   0  -9   0 1425.96   30.40
   0  -9   0 1416.06   30.20
   0  -9   0 1456.85   31.00
   0   9   0 1482.45   30.80
   0   9   0 1411.56   30.20
   0   9   0 1457.85   31.00
   0   9   0 1419.86   30.10
   0   9   0 1426.56   30.50
  -1  -9   0  354.86    8.90
  -1  -9   0  365.86    9.10
  -1  -9   0  363.56    9.00
  -1  -9   0  368.46    9.00
  -1  -9   0  373.16    9.50
   1   9   0  354.86    8.90
   1   9   0  356.76   25.60
   1   9   0  378.46    9.40
   1   9   0  353.96    9.40
   1   9   0  356.86    9.10
   1   9   0  371.66    9.10
  -2  -9   0   79.19    3.10
  -2  -9   0   80.59    3.20
  -2  -9   0   80.29    3.20
  -2  -9   0   79.99   14.70
  -2  -9   0   79.19    3.40
  -2  -9   0   76.59    3.20
   2   9   0   81.69    3.50
   2   9   0   79.89    3.30
   2   9   0   85.99   13.90
   2   9   0   78.69    3.50
   2   9   0   76.69    2.00
  -3  -9   0   65.49   13.00
  -3  -9   0   43.70    2.40
  -3  -9   0   41.50    2.60
  -3  -9   0   44.10    2.40
  -3  -9   0   43.20    2.30
  -3  -9   0   42.60    2.30
   3   9   0   41.30    2.30
   3   9   0   44.40    3.10
   3   9   0   42.60    3.00
   3   9   0   61.89   13.70
   3   9   0   36.20    2.50
  -4  -9   0  598.44   14.10
  -4  -9   0  600.84   14.50
  -4  -9   0  618.94   14.10
  -4  -9   0  605.04   13.50
  -4  -9   0  615.34   13.80
  -4  -9   0  618.34   30.60
   4   9   0  603.74   13.80
   4   9   0  599.94   14.20
   4   9   0  598.94   15.20
   4   9   0  626.74   33.60
   4   9   0  625.14   15.30
  -5  -9   0   12.80    1.90
  -5  -9   0   10.20    1.30
  -5  -9   0    6.80    9.10
  -5  -9   0   10.20    1.70
  -5  -9   0   10.90    1.50
  -5  -9   0   10.50    1.30
   5   9   0   12.70    2.50
   5   9   0   13.40    1.80
   5   9   0   13.20    2.30
   5   9   0    4.70    9.00
   5   9   0   13.40    1.80
  -6  -9   0  348.87   24.40
  -6  -9   0  390.46    8.90
  -6  -9   0  394.86    9.50
  -6  -9   0  393.26    9.70
  -6  -9   0  406.06   10.50
  -6  -9   0  394.26   10.60
  -6  -9   0  391.46    8.70
   6   9   0  351.06   25.10
   6   9   0  386.96   11.60
   6   9   0  407.46    9.80
   6   9   0  388.06   11.80
   6   9   0  394.26    9.70
  -7  -9   0   29.80    2.40
  -7  -9   0   31.90    2.30
  -7  -9   0   32.10    2.80
  -7  -9   0   30.10    1.70
  -7  -9   0   27.80    1.80
  -7  -9   0   28.10    3.20
  -7  -9   0   17.30   13.60
   7   9   0   28.50    4.30
   7   9   0   16.20   10.10
   7   9   0   28.90    3.90
   7   9   0   25.30    2.40
   7   9   0   33.80    2.60
  -8  -9   0    3.80    0.80
  -8  -9   0    3.70    1.40
  -8  -9   0   12.90   15.00
  -8  -9   0    4.20    0.60
  -8  -9   0    4.30    1.00
  -8  -9   0    2.50    1.80
  -8  -9   0    2.90    1.80
  -8  -9   0    4.40    1.20
   8   9   0    4.20    2.70
   8   9   0    0.60    2.50
   8   9   0    3.80    1.40
   8   9   0   14.60   11.20
  -9  -9   0   -0.70    0.90
  -9  -9   0    2.10    1.90
  -9  -9   0    1.70    2.40
  -9  -9   0    0.80    1.10
  -9  -9   0    0.90    2.10
  -9  -9   0    9.00   15.70
   9   9   0    0.80    2.70
   9   9   0    0.60    1.50
   9   9   0    1.40    1.30
   9   9   0    7.40   12.40
 -10  -9   0   41.00   16.40
 -10  -9   0   19.20    2.10
 -10  -9   0   27.00    3.60
 -10  -9   0   22.00    2.40
 -10  -9   0   17.60    3.00
 -10  -9   0   26.50    2.40
  10   9   0   20.20    2.60
  10   9   0   21.70    4.10
 -11  -9   0    0.10    1.90
 -11  -9   0   -2.20    2.40
 -11  -9   0    2.60   13.60
 -11  -9   0    2.70    2.40
 -11  -9   0    0.10    1.10
 -11  -9   0    0.60    1.00
  11   9   0   -6.20    3.50
  11   9   0    0.40    1.00
 -12  -9   0   46.10    5.10
 -12  -9   0   33.90    4.50
 -12  -9   0   29.80    4.00
  12   9   0   25.50    4.90
 -13  -9   0   -6.40    3.50
 -13  -9   0   -3.30    2.80
 -13  -9   0    4.80    3.90
  13   9   0   -4.70    3.40
  12 -10   0   44.90    6.20
  12 -10   0   46.90    4.70
 -12  10   0   48.50    5.90
 -12  10   0   41.00    5.60
 -12  10   0   56.19    6.40
 -12  10   0   59.19    4.60
  11 -10   0   38.70    5.00
  11 -10   0   27.30    3.20
  11 -10   0   39.40    4.70
  11 -10   0   32.00    5.40
 -11  10   0   34.90    4.90
 -11  10   0   28.30    3.70
 -11  10   0   35.30    4.40
 -11  10   0   30.20    4.30
  10 -10   0   -0.60    1.90
  10 -10   0   -3.00    2.50
  10 -10   0    2.80    2.50
  10 -10   0   -3.60    2.60
 -10  10   0   -1.40    2.40
 -10  10   0    1.40    2.30
 -10  10   0   -1.80    1.60
 -10  10   0   -3.50    2.40
   9 -10   0  176.08    8.30
   9 -10   0  130.09   23.80
   9 -10   0  189.68    7.80
  -9  10   0  184.08    7.00
  -9  10   0  174.88    5.80
  -9  10   0  187.58    7.90
  -9  10   0  193.68    7.90
   8 -10   0   24.10    3.20
   8 -10   0   57.69   25.10
   8 -10   0   10.30   18.70
   8 -10   0   26.90    3.40
   8 -10   0   22.50    3.10
   8 -10   0   18.70    3.40
  -8  10   0   23.30    2.60
  -8  10   0   26.60    3.80
  -8  10   0   25.40    3.00
   7 -10   0   23.10    3.10
   7 -10   0   19.30    2.80
   7 -10   0   25.70    3.60
   7 -10   0   24.40    3.40
   7 -10   0    8.00   15.60
   7 -10   0   38.40   23.90
  -7  10   0   25.60    3.30
  -7  10   0   22.70    2.30
  -7  10   0   25.40    3.30
  -7  10   0   25.60    3.60
   6 -10   0    0.30    1.50
   6 -10   0    2.90    2.10
   6 -10   0   -1.60    1.70
   6 -10   0  -19.50   17.70
  -6  10   0   -2.90    1.60
  -6  10   0    1.40    1.70
  -6  10   0    0.30    1.20
  -6  10   0   -1.10    1.50
   5 -10   0  273.87    9.00
   5 -10   0  277.37    8.30
   5 -10   0  259.87    8.20
   5 -10   0  294.17    8.60
   5 -10   0  242.08   30.90
   5 -10   0  261.07   28.50
  -5  10   0  273.37    8.30
  -5  10   0  287.77    9.10
  -5  10   0  280.47    7.20
  -5  10   0  289.97    8.70
   4 -10   0   -5.40   14.70
   4 -10   0    1.60    1.60
   4 -10   0    7.30   11.30
   4 -10   0    2.80    1.00
   4 -10   0    3.90    1.60
   4 -10   0    1.70    1.30
  -4  10   0    1.80    1.30
  -4  10   0    2.70    1.50
  -4  10   0    0.70    1.50
  -4  10   0    2.70    1.10
   3 -10   0  785.52   45.30
   3 -10   0  726.23   16.50
   3 -10   0  751.22   18.20
   3 -10   0  753.22   17.50
   3 -10   0  764.02   17.40
   3 -10   0  782.52   43.50
  -3  10   0  716.63   17.70
  -3  10   0  735.63   16.30
  -3  10   0  725.93   17.30
  -3  10   0  750.62   18.10
  -3  10   0  725.53   17.20
   2 -10   0  667.83   15.80
   2 -10   0  653.43   15.00
   2 -10   0  678.03   41.60
   2 -10   0  681.13   15.80
   2 -10   0  677.23   16.50
   2 -10   0  669.33   38.50
  -2  10   0  677.63   16.50
  -2  10   0  666.43   15.80
  -2  10   0  665.83   16.10
  -2  10   0  669.63   15.60
  -2  10   0  663.33   14.90
   1 -10   0  198.48   25.40
   1 -10   0  230.78    7.30
   1 -10   0  229.78    6.40
   1 -10   0  192.48   23.80
   1 -10   0  247.78    6.90
   1 -10   0  227.78    6.70
  -1  10   0  234.88    6.30
  -1  10   0  236.68    7.00
  -1  10   0  235.58    7.30
  -1  10   0  237.98    6.60
  -1  10   0  230.88    6.90
   0 -10   0   71.79    3.30
   0 -10   0   67.99    3.20
   0 -10   0   78.59   15.70
   0 -10   0   67.69    3.00
   0 -10   0   68.19    3.20
   0 -10   0   71.99    3.50
   0  10   0   71.89    3.00
   0  10   0   71.59    3.50
   0  10   0   64.99    3.00
   0  10   0   68.19    3.30
  -1 -10   0  634.54   15.40
  -1 -10   0  616.54   35.50
  -1 -10   0  654.73   15.00
  -1 -10   0  648.04   14.90
  -1 -10   0  647.44   14.90
  -1 -10   0  666.73   15.00
   1  10   0  659.73   37.70
   1  10   0  636.54   14.80
   1  10   0  665.73   15.40
   1  10   0  666.03   15.60
   1  10   0  649.83   14.90
   1  10   0  649.74   15.10
  -2 -10   0   43.80    2.60
  -2 -10   0   45.40    2.60
  -2 -10   0   54.29   14.00
  -2 -10   0   42.00    2.40
  -2 -10   0   45.30    2.90
  -2 -10   0   43.00    2.50
   2  10   0   43.30    2.60
   2  10   0   40.00    2.70
   2  10   0   49.90    2.80
   2  10   0   45.00    1.40
   2  10   0   46.10   12.90
  -3 -10   0   74.59    3.10
  -3 -10   0   76.89    3.30
  -3 -10   0   79.19    3.20
  -3 -10   0   83.69   15.20
  -3 -10   0   76.79    3.50
  -3 -10   0   76.39    3.50
   3  10   0   77.69    4.00
   3  10   0   77.19    3.50
   3  10   0   75.79    3.30
   3  10   0   79.09    3.90
   3  10   0   75.49   15.80
  -4 -10   0  120.69    4.50
  -4 -10   0  116.19    4.60
  -4 -10   0  119.19    3.90
  -4 -10   0  116.29    4.10
  -4 -10   0  120.49   17.10
  -4 -10   0  121.99    4.30
   4  10   0  114.89    5.20
   4  10   0  121.39    4.20
   4  10   0  119.99    5.20
   4  10   0  108.89   23.50
   4  10   0  116.79    4.50
  -5 -10   0   30.60    2.60
  -5 -10   0   25.30    1.90
  -5 -10   0   28.60    2.30
  -5 -10   0   29.90   11.00
  -5 -10   0   25.50    2.20
  -5 -10   0   27.20    2.30
   5  10   0   24.10    2.30
   5  10   0   27.50    3.50
   5  10   0   25.10    2.30
   5  10   0   30.20    3.60
   5  10   0    9.50   10.70
  -6 -10   0  -13.80   10.00
  -6 -10   0    3.10    1.70
  -6 -10   0    2.00    1.00
  -6 -10   0    2.60    1.20
  -6 -10   0    3.30    1.20
  -6 -10   0    2.80    1.00
   6  10   0   -8.90   10.80
   6  10   0    5.10    1.30
   6  10   0    3.00    2.00
   6  10   0    3.70    1.40
   6  10   0    2.70    2.20
  -7 -10   0   37.80    2.50
  -7 -10   0   38.40    3.50
  -7 -10   0   32.90    1.90
  -7 -10   0   24.70   13.00
  -7 -10   0   33.00    3.00
  -7 -10   0   31.90    1.80
  -7 -10   0   33.30    2.70
   7  10   0   37.10    2.80
   7  10   0   35.80    2.80
   7  10   0   27.70   12.50
   7  10   0   32.10    4.20
  -8 -10   0   34.00   16.80
  -8 -10   0    6.80    1.30
  -8 -10   0    8.10    1.60
  -8 -10   0    7.20    1.90
  -8 -10   0    8.00    0.90
  -8 -10   0    7.80    1.30
  -8 -10   0    8.10    0.90
   8  10   0    8.00    1.80
   8  10   0   20.10   13.70
   8  10   0    6.70    2.90
   8  10   0    7.20    2.90
  -9 -10   0   89.99    5.30
  -9 -10   0   62.09   19.60
  -9 -10   0   85.79    5.20
  -9 -10   0   88.39    3.50
  -9 -10   0   88.09    4.30
  -9 -10   0   93.69    3.90
   9  10   0   81.29    6.50
 -10 -10   0    1.90   18.10
 -10 -10   0    5.40    1.60
 -10 -10   0    2.60    1.40
 -10 -10   0    0.80    1.50
 -10 -10   0   -3.30    2.40
 -10 -10   0    2.50    2.20
  10  10   0    6.00    1.50
  10  10   0    4.80    2.20
  10  10   0    8.20    3.70
 -11 -10   0   28.20    2.50
 -11 -10   0    9.00   17.50
 -11 -10   0   30.10    3.90
 -11 -10   0   17.00    2.90
 -11 -10   0   26.40    3.10
 -11 -10   0   25.90    2.50
  11  10   0   33.00    4.30
  11  10   0   23.30    2.40
 -12 -10   0    0.30    2.80
 -12 -10   0   -1.00    3.50
 -12 -10   0    4.80    3.30
  12  10   0    4.00    3.70
  12 -11   0    1.50    4.10
  12 -11   0    1.20    4.10
  12 -11   0   -4.00    2.80
 -12  11   0   -3.30    2.50
 -12  11   0   15.20    4.60
 -12  11   0    1.20    3.30
  11 -11   0   16.00    3.10
  11 -11   0   18.70    3.90
  11 -11   0   12.10    3.30
  11 -11   0   18.40    4.70
 -11  11   0   18.60    2.60
 -11  11   0   12.00    3.90
 -11  11   0   13.30    3.70
 -11  11   0   13.70    3.00
  10 -11   0    2.00    2.20
  10 -11   0    7.00    3.10
  10 -11   0    2.40    3.40
  10 -11   0   -5.80    2.50
 -10  11   0    5.60    2.80
 -10  11   0   -0.70    1.70
 -10  11   0   -2.50    2.30
 -10  11   0   -0.40    2.70
   9 -11   0  107.89    6.30
   9 -11   0  104.59    6.50
   9 -11   0  118.89    5.70
  -9  11   0  117.89    4.60
  -9  11   0  118.69    6.70
  -9  11   0  111.09    6.40
  -9  11   0  113.79    5.70
   8 -11   0   17.10    3.40
   8 -11   0   -8.50   27.40
   8 -11   0   71.29   21.70
   8 -11   0   11.90    2.90
  -8  11   0   11.90    2.90
  -8  11   0   15.20    2.60
  -8  11   0   16.60    2.90
  -8  11   0   18.40    2.50
   7 -11   0   91.09   25.90
   7 -11   0   75.59   23.50
   7 -11   0   67.69    5.10
   7 -11   0   74.79    4.60
   7 -11   0   66.49    5.00
   7 -11   0   76.89    4.40
  -7  11   0   68.19    4.70
  -7  11   0   75.79    5.20
  -7  11   0   67.09    3.40
  -7  11   0   68.39    4.40
   6 -11   0  125.89   24.70
   6 -11   0  105.39   27.00
   6 -11   0  104.69    5.60
   6 -11   0  107.09    5.40
   6 -11   0  109.39    5.30
   6 -11   0  110.19    5.00
  -6  11   0  108.09    5.80
  -6  11   0  121.19    5.30
  -6  11   0  108.99    4.10
  -6  11   0  113.99    5.70
   5 -11   0    5.50    2.00
   5 -11   0    5.20    1.30
   5 -11   0    8.10   15.20
   5 -11   0    3.20    1.70
   5 -11   0    8.40   16.80
   5 -11   0    7.40    2.00
   5 -11   0    5.20    2.00
  -5  11   0    6.10    1.40
  -5  11   0    7.70    1.90
  -5  11   0    4.50    1.80
  -5  11   0    5.90    2.10
   4 -11   0   67.49    4.20
   4 -11   0   74.49    4.20
   4 -11   0   74.89   19.20
   4 -11   0   79.99    4.00
   4 -11   0   75.89    3.20
   4 -11   0   61.99   22.20
  -4  11   0   67.49    3.90
  -4  11   0   75.39    3.20
  -4  11   0   80.29    4.10
  -4  11   0   78.89    4.40
   3 -11   0  152.58   26.20
   3 -11   0  127.79   21.70
   3 -11   0  142.59    5.80
   3 -11   0  139.09    5.30
   3 -11   0  140.29    5.40
   3 -11   0  140.99    4.60
  -3  11   0  141.39    6.00
  -3  11   0  140.49    4.50
  -3  11   0  138.29    5.30
  -3  11   0  137.69    5.60
  -3  11   0  141.99    5.20
   2 -11   0  204.58    6.60
   2 -11   0  196.58    7.00
   2 -11   0  199.18   27.90
   2 -11   0  190.68    6.40
   2 -11   0  194.08    5.80
   2 -11   0  218.18   28.40
  -2  11   0  199.78    5.70
  -2  11   0  206.58    6.30
  -2  11   0  193.98    6.90
  -2  11   0  199.68    6.80
  -2  11   0  201.28    6.50
   1 -11   0  175.58   26.10
   1 -11   0  166.38    6.20
   1 -11   0  162.98    5.60
   1 -11   0  204.38   25.80
   1 -11   0  168.98    5.60
   1 -11   0  159.68    5.20
  -1  11   0  167.38    5.90
  -1  11   0  161.08    5.70
  -1  11   0  160.98    6.10
  -1  11   0  167.98    5.40
  -1  11   0  166.38    5.10
   0 -11   0  124.39   21.20
   0 -11   0  174.88    5.40
   0 -11   0  170.88    6.10
   0 -11   0  180.28    5.70
   0 -11   0  175.78    5.70
   0 -11   0  157.38   23.00
   0  11   0  176.58    5.50
   0  11   0  180.48    6.00
   0  11   0  170.88    5.40
   0  11   0  177.18    5.70
  -1 -11   0  415.66   10.60
  -1 -11   0  427.56   10.70
  -1 -11   0  423.06   10.60
  -1 -11   0  426.56   11.30
  -1 -11   0  420.26   10.60
   1  11   0  431.96   10.60
   1  11   0  416.06   11.20
   1  11   0  423.56   10.60
   1  11   0  425.46   10.80
   1  11   0  432.26   11.10
  -2 -11   0   23.30    2.40
  -2 -11   0   19.60    2.00
  -2 -11   0   28.80   13.70
  -2 -11   0   18.60    2.20
  -2 -11   0   20.40    2.20
  -2 -11   0   20.60    2.10
   2  11   0   14.00   12.70
   2  11   0   19.90    1.00
   2  11   0   20.00    2.40
   2  11   0   19.80    2.30
   2  11   0   18.40    2.30
  -3 -11   0  186.98    6.00
  -3 -11   0  181.28    6.00
  -3 -11   0  180.48    5.60
  -3 -11   0  177.98    5.60
  -3 -11   0  172.48    5.40
   3  11   0  172.78    6.20
   3  11   0  187.38   24.50
   3  11   0  177.88    6.10
   3  11   0  169.78    6.30
   3  11   0  179.28    5.60
  -4 -11   0  161.28    5.50
  -4 -11   0  162.88    5.30
  -4 -11   0  151.78    5.40
  -4 -11   0  128.89   18.60
  -4 -11   0  144.09    4.70
  -4 -11   0  160.48    5.10
   4  11   0  157.98    6.20
   4  11   0  153.48   20.60
   4  11   0  159.18    5.20
   4  11   0  155.88    5.50
   4  11   0  152.28    6.20
  -5 -11   0    4.30    1.50
  -5 -11   0    7.50    1.50
  -5 -11   0    9.40    1.50
  -5 -11   0    7.90    1.30
  -5 -11   0   27.80   11.50
  -5 -11   0    7.90    1.50
   5  11   0    4.70    1.50
   5  11   0    5.50    2.00
   5  11   0    6.80    1.50
   5  11   0    7.70    2.40
  -6 -11   0  130.79   20.50
  -6 -11   0  122.09    4.50
  -6 -11   0  116.69    4.60
  -6 -11   0  118.89    5.30
  -6 -11   0  126.99    4.90
  -6 -11   0  114.39    3.80
   6  11   0  122.69    4.80
   6  11   0  126.19    6.40
   6  11   0  117.69    6.10
   6  11   0  118.29    4.60
   6  11   0  106.79   17.80
  -7 -11   0   33.90    2.80
  -7 -11   0   33.20    3.40
  -7 -11   0   39.60    2.00
  -7 -11   0   37.50    2.80
  -7 -11   0   40.50    3.30
   7  11   0   54.79   14.30
   7  11   0   37.60    3.00
   7  11   0   35.50    5.00
   7  11   0   33.40    4.40
   7  11   0   36.00    3.10
  -8 -11   0  131.99    5.00
  -8 -11   0  137.39    6.00
  -8 -11   0  129.69    4.90
  -8 -11   0  131.79    6.00
  -8 -11   0  128.69    3.40
  -8 -11   0  123.89    3.80
  -8 -11   0  130.99    3.50
   8  11   0  133.69    5.20
   8  11   0  130.99    7.90
   8  11   0  124.49    7.00
   8  11   0  130.69    5.20
  -9 -11   0   12.80   19.80
  -9 -11   0   21.70    3.10
  -9 -11   0   18.70    2.80
  -9 -11   0   18.50    2.10
  -9 -11   0   16.60    3.00
  -9 -11   0   19.20    2.70
   9  11   0   17.30    4.30
   9  11   0   17.70    2.40
 -10 -11   0    3.30    2.50
 -10 -11   0    3.50    1.70
 -10 -11   0  -12.10   20.00
 -10 -11   0    5.20    2.40
 -10 -11   0    4.40    1.40
  10  11   0    1.70    1.80
  10  11   0    2.10    3.90
  10  11   0    3.50    1.60
 -11 -11   0    1.70    3.00
 -11 -11   0    3.50    1.60
 -11 -11   0  -11.30   21.10
 -11 -11   0    0.80    1.80
 -11 -11   0   -0.70    1.60
 -11 -11   0   -4.10    2.60
  11  11   0    4.60    3.80
  11  11   0    1.40    1.80
  11  11   0    0.60    1.60
 -12 -11   0   17.60    4.00
 -12 -11   0   17.20    2.70
 -12 -11   0   11.40    3.20
  12  11   0   21.30    4.80
  12 -12   0   11.10    4.40
 -12  12   0   -3.70    3.90
 -12  12   0    0.70    3.90
  11 -12   0    3.70    2.70
  11 -12   0   -0.80    3.30
  11 -12   0    2.10    4.20
  11 -12   0   -0.60    3.50
 -11  12   0    4.40    2.30
 -11  12   0    7.70    3.40
 -11  12   0    0.20    2.70
 -11  12   0    6.50    3.60
  10 -12   0    5.10    3.20
  10 -12   0    2.90    3.60
  10 -12   0    3.00    3.00
  10 -12   0   -2.30    2.40
 -10  12   0    2.90    1.90
 -10  12   0   -2.80    3.20
 -10  12   0    1.30    2.40
 -10  12   0    3.90    2.90
   9 -12   0   11.90    3.30
   9 -12   0   14.70    3.00
   9 -12   0   12.90    3.80
   9 -12   0   12.70    2.60
  -9  12   0   18.50    3.00
  -9  12   0   15.70    3.20
  -9  12   0   16.70    2.30
  -9  12   0   16.20    3.20
   8 -12   0   22.50    3.70
   8 -12   0   -6.90   22.20
   8 -12   0  105.69   31.60
   8 -12   0   25.10    3.30
  -8  12   0   28.50    4.00
  -8  12   0   26.20    2.70
  -8  12   0   18.40    2.80
  -8  12   0   27.10    3.90
   7 -12   0  197.28    7.90
   7 -12   0  210.88   34.20
   7 -12   0  176.38    7.50
   7 -12   0  216.58    8.50
  -7  12   0  192.38    9.40
  -7  12   0  212.08    6.10
  -7  12   0  214.68    7.60
  -7  12   0  219.48    8.60
   6 -12   0   -2.60    2.20
   6 -12   0  -28.20   20.40
   6 -12   0   -1.90    1.60
   6 -12   0   -3.90    1.90
   6 -12   0  -11.20   17.50
   6 -12   0   -1.20    1.90
  -6  12   0   -1.20    1.90
  -6  12   0   -1.90    2.10
  -6  12   0   -0.70    1.20
  -6  12   0   -0.20    1.80
   5 -12   0    0.10    1.50
   5 -12   0   -0.50    1.80
   5 -12   0    1.30    2.00
   5 -12   0    0.30    1.10
   5 -12   0    1.20   19.80
   5 -12   0    0.70    2.00
   5 -12   0  -15.90   15.00
  -5  12   0   -0.90    1.90
  -5  12   0    0.90    1.80
  -5  12   0   -1.70    1.20
  -5  12   0    0.20    1.90
   4 -12   0  133.09   23.50
   4 -12   0  144.49   34.20
   4 -12   0  156.48    6.70
   4 -12   0  155.98    6.00
   4 -12   0  155.18    5.10
   4 -12   0  157.08    6.10
  -4  12   0  154.28    6.20
  -4  12   0  149.39    5.90
  -4  12   0  155.88    6.60
  -4  12   0  153.48    6.00
  -4  12   0  155.48    4.90
   3 -12   0  133.59    5.30
   3 -12   0  130.79    4.60
   3 -12   0  137.59   24.70
   3 -12   0  142.49    6.20
   3 -12   0  132.89    5.40
   3 -12   0  131.59   24.60
  -3  12   0  130.49    5.30
  -3  12   0  130.39    4.50
  -3  12   0  128.99    5.80
  -3  12   0  125.89    5.50
  -3  12   0  135.29    5.50
   2 -12   0  325.37    9.20
   2 -12   0  288.17   29.80
   2 -12   0  319.17    8.50
   2 -12   0  321.57    9.20
   2 -12   0  331.77   10.10
  -2  12   0  337.57    9.50
  -2  12   0  330.27    9.00
  -2  12   0  325.67   10.00
  -2  12   0  310.87    8.30
  -2  12   0  335.47    9.80
   1 -12   0   68.59    3.20
   1 -12   0   72.89    3.70
   1 -12   0   69.29   19.20
   1 -12   0   66.89    3.70
   1 -12   0   67.79    4.10
  -1  12   0   69.29    4.10
  -1  12   0   79.69    3.80
  -1  12   0   68.29    3.30
  -1  12   0   68.79    3.80
  -1  12   0   74.89    4.00
   0 -12   0    5.20    1.60
   0 -12   0    6.50    1.70
   0 -12   0   15.00   14.60
   0 -12   0    6.70    1.50
   0 -12   0    5.10    1.60
   0 -12   0   28.70   15.50
   0  12   0    5.10    1.50
   0  12   0    5.30    1.50
   0  12   0    2.70    1.40
   0  12   0    4.40    1.60
   0  12   0    5.40    1.70
  -1 -12   0   -1.00    1.10
  -1 -12   0   -0.70    1.10
  -1 -12   0    2.30   12.30
  -1 -12   0    4.40    1.40
  -1 -12   0   -0.30    1.10
  -1 -12   0    1.10    1.50
   1  12   0    0.10    1.10
   1  12   0   -0.20    1.20
   1  12   0   -1.10    1.10
   1  12   0    1.00    1.30
  -2 -12   0   22.80    2.50
  -2 -12   0   19.40    2.30
  -2 -12   0   20.80    2.50
  -2 -12   0   21.50    2.40
  -2 -12   0   20.50    2.20
  -2 -12   0   31.20   13.20
   2  12   0   20.10    1.00
   2  12   0   21.20    2.40
   2  12   0   14.00    2.10
   2  12   0   18.00    2.40
  -3 -12   0    3.10   10.70
  -3 -12   0    2.70    1.30
  -3 -12   0    2.50    1.30
  -3 -12   0    2.60    1.30
  -3 -12   0    3.90    1.40
  -3 -12   0    4.00    1.40
   3  12   0    6.20    1.50
   3  12   0    4.90    1.50
   3  12   0    1.80    1.60
   3  12   0    1.90    2.00
   3  12   0    6.90   12.70
  -4 -12   0  195.78    5.80
  -4 -12   0  198.08    6.10
  -4 -12   0  189.38    6.00
  -4 -12   0  190.08    6.50
  -4 -12   0  196.68    6.50
  -4 -12   0  198.48   23.70
   4  12   0  191.38    7.30
   4  12   0  174.48   25.10
   4  12   0  199.08    6.70
   4  12   0  189.88    7.20
   4  12   0  191.48    6.10
  -5 -12   0  166.28   21.50
  -5 -12   0  172.28    6.00
  -5 -12   0  170.78    5.70
  -5 -12   0  167.68    5.60
  -5 -12   0  162.68    6.10
  -5 -12   0  168.58    5.20
   5  12   0  165.98    5.60
   5  12   0  166.18    7.30
   5  12   0  176.68    6.10
   5  12   0  169.58    7.10
   5  12   0  177.78   25.30
  -6 -12   0    0.20    1.30
  -6 -12   0   -0.30    1.50
  -6 -12   0    1.40    1.70
  -6 -12   0   -8.10   13.00
  -6 -12   0   -0.10    1.40
  -6 -12   0   -0.30    1.10
   6  12   0    0.10    1.40
   6  12   0   19.20   15.30
   6  12   0   -4.00    2.10
   6  12   0    1.30    2.10
   6  12   0   -3.80    1.90
  -7 -12   0   30.00    2.90
  -7 -12   0   25.30    1.90
  -7 -12   0   21.80    3.00
  -7 -12   0   26.30    3.50
  -7 -12   0   19.90    2.70
   7  12   0   22.40    3.50
   7  12   0   28.10    3.10
   7  12   0   21.50    3.70
   7  12   0   23.20    2.90
  -8 -12   0    4.20    2.30
  -8 -12   0    1.60    1.60
  -8 -12   0    0.80    1.40
  -8 -12   0    0.60    0.90
  -8 -12   0    0.90    1.70
   8  12   0    2.00    2.50
   8  12   0    1.70    1.70
   8  12   0    2.60    3.00
  -9 -12   0   69.99    4.30
  -9 -12   0   69.19    4.70
  -9 -12   0   65.09    5.10
  -9 -12   0   64.79    2.80
  -9 -12   0   68.49    4.80
  -9 -12   0   50.59   32.90
   9  12   0   74.39    4.40
   9  12   0   60.19    6.50
   9  12   0   69.29   10.30
 -10 -12   0   26.20   23.50
 -10 -12   0   41.60    4.10
 -10 -12   0   35.50    4.30
 -10 -12   0   32.40    2.60
 -10 -12   0   41.20    3.50
 -10 -12   0   44.30    4.90
  10  12   0   34.40    3.80
  10  12   0   35.80    3.70
 -11 -12   0    3.40    1.80
 -11 -12   0    6.70    2.90
 -11 -12   0    6.40    1.70
 -11 -12   0    3.80    2.90
 -11 -12   0    5.80    2.00
  11  12   0   11.00    2.30
  11  12   0    4.20    2.00
  11  12   0    3.40    3.80
 -12 -12   0    8.80    3.90
 -12 -12   0    9.90    3.40
  12  12   0   13.80    4.70
  11 -13   0    8.70    3.70
  11 -13   0    9.50    4.30
  11 -13   0    9.60    3.60
 -11  13   0    8.40    2.50
 -11  13   0   11.60    3.90
 -11  13   0   12.80    4.00
 -11  13   0    9.00    3.20
  10 -13   0    4.40    3.20
  10 -13   0    3.20    2.60
  10 -13   0    1.70    3.30
  10 -13   0    0.90    3.60
 -10  13   0    2.00    2.10
 -10  13   0    0.30    3.20
 -10  13   0   -1.80    2.70
 -10  13   0    4.10    3.30
   9 -13   0   59.59    6.00
   9 -13   0   61.69    6.00
   9 -13   0   57.89    5.00
   9 -13   0   59.19    6.30
  -9  13   0   62.49    5.80
  -9  13   0   61.29    5.80
  -9  13   0   62.09    5.20
  -9  13   0   63.39    3.80
   8 -13   0   73.99   43.90
   8 -13   0  114.89    6.40
   8 -13   0  100.09    6.90
   8 -13   0  111.89    5.70
   8 -13   0  107.89    6.80
  -8  13   0  106.29    6.10
  -8  13   0  110.49    6.50
  -8  13   0  113.49    4.50
  -8  13   0  106.29    6.80
   7 -13   0    0.10    2.30
   7 -13   0    1.50    2.40
   7 -13   0   -0.30   29.50
   7 -13   0  -10.60   24.50
  -7  13   0    1.00    2.20
  -7  13   0    4.20    2.60
  -7  13   0    0.00    2.30
  -7  13   0    1.90    1.40
   6 -13   0   46.50   22.70
   6 -13   0   60.79    4.70
   6 -13   0   42.00   27.00
   6 -13   0   48.30    4.20
   6 -13   0   54.49    4.80
  -6  13   0   60.79    5.30
  -6  13   0   56.39    3.10
  -6  13   0   53.79    4.50
   5 -13   0   -1.30    1.00
   5 -13   0    0.50    2.10
   5 -13   0    2.50    2.10
   5 -13   0    2.50   20.30
  -5  13   0   -1.00    1.90
  -5  13   0    1.40    2.00
  -5  13   0    0.80    1.30
  -5  13   0   -1.10    1.90
   4 -13   0   24.80    3.20
   4 -13   0   27.10    3.50
   4 -13   0   -1.30   16.80
   4 -13   0   43.00   22.70
   4 -13   0   19.10    2.20
   4 -13   0   25.60    3.50
  -4  13   0   27.30    3.50
  -4  13   0   28.80    3.90
  -4  13   0   29.20    3.50
  -4  13   0   19.90    3.10
  -4  13   0   25.00    2.50
   3 -13   0   36.10    3.50
   3 -13   0   34.80   20.30
   3 -13   0   37.60    3.80
   3 -13   0   37.40    2.50
   3 -13   0    5.80   16.00
   3 -13   0   37.30    3.40
  -3  13   0   40.60    3.70
  -3  13   0   35.50    3.50
  -3  13   0   38.80    3.60
  -3  13   0   40.90    3.70
  -3  13   0   37.00    2.70
   2 -13   0    3.90    1.80
   2 -13   0    5.00    1.70
   2 -13   0    3.30    2.10
   2 -13   0   18.40   16.50
   2 -13   0  -13.20   16.10
   2 -13   0    6.10    1.40
  -2  13   0    6.00    1.70
  -2  13   0    4.90    1.40
  -2  13   0    3.90    1.70
  -2  13   0    4.60    1.90
  -2  13   0    4.30    1.90
   1 -13   0   11.70   16.50
   1 -13   0   19.00    2.30
   1 -13   0   21.90    2.90
   1 -13   0   20.80    2.70
   1 -13   0   22.30    2.90
   1 -13   0  -18.30   14.30
  -1  13   0   20.80    2.90
  -1  13   0   21.20    2.90
  -1  13   0   23.20    2.40
  -1  13   0   23.70    3.10
  -1  13   0   22.60    2.50
   0 -13   0   64.89    3.80
   0 -13   0   66.89    4.10
   0 -13   0   54.99   18.50
   0 -13   0   38.90   16.60
   0 -13   0   59.69    3.60
   0 -13   0   65.39    3.40
   0  13   0   64.79    3.60
   0  13   0   62.09    3.90
   0  13   0   58.69    4.00
   0  13   0   58.89    3.70
   0  13   0   61.09    3.40
  -1 -13   0  498.25   12.80
  -1 -13   0  444.16   36.80
  -1 -13   0  517.15   12.70
  -1 -13   0  486.35   12.70
  -1 -13   0  515.65   13.60
  -1 -13   0  509.55   12.70
   1  13   0  523.35   12.80
   1  13   0  533.25   13.10
   1  13   0  507.15   12.70
   1  13   0  511.55   13.30
  -2 -13   0  183.88    6.00
  -2 -13   0  185.68    6.10
  -2 -13   0  182.98    6.20
  -2 -13   0  173.28    6.50
  -2 -13   0  151.28   24.40
  -2 -13   0  180.18    5.90
   2  13   0  173.48    6.50
   2  13   0  176.18    6.10
   2  13   0  183.58    6.30
  -3 -13   0   18.30    2.30
  -3 -13   0   17.50    2.30
  -3 -13   0   20.70    2.50
  -3 -13   0   19.60    2.50
  -3 -13   0   39.40   14.20
  -3 -13   0   19.70    2.60
   3  13   0   19.90    2.70
   3  13   0   23.10    3.20
   3  13   0   19.50    2.60
   3  13   0   15.90    2.60
  -4 -13   0   37.30    3.10
  -4 -13   0   41.30    3.00
  -4 -13   0   38.60    3.50
  -4 -13   0   31.00   15.20
  -4 -13   0   44.00    3.50
  -4 -13   0   41.10    2.80
   4  13   0   37.40    3.80
   4  13   0   38.90    3.20
   4  13   0   45.40    4.20
  -5 -13   0    3.50    1.90
  -5 -13   0    3.50    1.60
  -5 -13   0    1.80   13.70
  -5 -13   0    3.60    1.40
  -5 -13   0    1.30    1.50
  -5 -13   0    6.00    1.70
   5  13   0    5.20    2.80
   5  13   0    1.20    1.60
   5  13   0    3.00    1.60
   5  13   0    0.50    2.30
  -6 -13   0  113.39    4.70
  -6 -13   0  118.39    4.90
  -6 -13   0  116.39    4.00
  -6 -13   0  112.29    5.10
   6  13   0  112.79    6.50
   6  13   0  107.89    6.80
   6  13   0  114.09    4.90
   6  13   0  115.49    5.10
  -7 -13   0   32.00    2.20
  -7 -13   0   29.80    3.50
  -7 -13   0   31.70    3.10
  -7 -13   0   31.30    3.70
  -7 -13   0   29.90    3.30
   7  13   0   29.80    3.40
   7  13   0   26.30    4.10
   7  13   0   26.70    4.10
   7  13   0   32.50    3.30
  -8 -13   0   49.60    2.30
  -8 -13   0   50.19    3.90
  -8 -13   0   45.00    4.50
  -8 -13   0   58.29    4.50
  -8 -13   0   48.80    3.80
   8  13   0   55.69    5.50
   8  13   0   49.70    4.00
  -9 -13   0    6.10    2.20
  -9 -13   0   37.90   28.20
  -9 -13   0    8.50    2.60
  -9 -13   0    5.30    2.00
  -9 -13   0    9.90    2.20
   9  13   0    4.70    2.30
   9  13   0    6.70    2.40
   9  13   0    3.40    3.70
   9  13   0    2.50    4.00
 -10 -13   0    8.00    2.40
 -10 -13   0   -1.70    2.70
 -10 -13   0    6.30    2.30
 -10 -13   0    3.40    2.00
  10  13   0    9.50    4.70
  10  13   0   10.30    4.20
 -11 -13   0    3.60    2.40
 -11 -13   0    7.70    2.20
 -11 -13   0    3.00    2.20
 -11 -13   0    0.60    3.30
  11  13   0    4.40    2.30
  11  13   0    6.60    3.70
  11 -14   0    1.40    4.10
  11 -14   0    7.70    7.20
 -11  14   0   -0.60    3.90
 -11  14   0   -6.50    4.10
  10 -14   0   -3.60    3.70
  10 -14   0    6.20    3.80
  10 -14   0    0.00    3.60
  10 -14   0    5.70    3.00
 -10  14   0   -6.20    3.40
 -10  14   0    2.80    2.30
 -10  14   0    9.40    3.80
 -10  14   0    1.20    3.00
   9 -14   0  138.39    8.50
   9 -14   0  133.39    7.40
   9 -14   0  130.89    7.80
   9 -14   0  111.59    6.50
  -9  14   0  129.89    8.10
  -9  14   0  126.09    5.10
  -9  14   0  122.99    7.00
  -9  14   0  125.89    7.80
   8 -14   0   19.80    4.00
   8 -14   0   15.10    3.00
   8 -14   0   26.00    4.00
   8 -14   0   17.40    3.70
  -8  14   0   27.90    3.00
  -8  14   0   20.20    3.30
  -8  14   0   17.60    3.60
  -8  14   0   17.60    3.60
   7 -14   0   63.99    5.80
   7 -14   0   91.49   37.30
   7 -14   0   70.89   31.00
   7 -14   0   68.49    4.90
   7 -14   0   62.99    5.40
   7 -14   0   58.19    5.30
  -7  14   0   58.29    5.70
  -7  14   0   69.69    3.60
  -7  14   0   66.59    5.20
  -7  14   0   64.89    5.60
   6 -14   0   17.70   24.70
   6 -14   0    5.10    2.50
   6 -14   0    1.40    2.50
   6 -14   0   10.60   29.00
  -6  14   0    4.30    2.40
  -6  14   0    0.00    2.10
  -6  14   0    6.10    1.60
  -6  14   0    4.00    2.60
   5 -14   0    2.30    1.40
   5 -14   0   -2.00    2.10
   5 -14   0  -24.90   20.10
  -5  14   0    1.80    1.40
  -5  14   0   -3.40    3.40
  -5  14   0   -1.80    2.00
   4 -14   0   32.50    3.80
   4 -14   0   17.10   22.60
   4 -14   0   44.80   25.00
   4 -14   0   35.40    2.80
   4 -14   0   31.10    3.50
  -4  14   0   29.30    3.90
  -4  14   0   27.50    3.60
  -4  14   0   26.70    3.30
  -4  14   0   28.60    2.80
   3 -14   0   35.30   24.00
   3 -14   0   52.09    4.00
   3 -14   0   58.89    4.20
   3 -14   0   50.59    3.30
   3 -14   0   56.49    4.10
  -3  14   0   52.39    3.30
  -3  14   0   57.29    4.10
  -3  14   0   52.99    4.40
  -3  14   0   49.99    4.60
  -3  14   0   52.39    4.00
   2 -14   0  119.09    5.90
   2 -14   0  110.89    5.30
   2 -14   0  142.09   30.20
   2 -14   0  112.69    6.20
   2 -14   0  119.49    4.70
  -2  14   0  113.79    4.60
  -2  14   0  113.89    5.50
  -2  14   0  115.19    6.00
  -2  14   0  119.89    5.70
  -2  14   0   96.79    5.70
   1 -14   0   54.89   22.30
   1 -14   0   72.29    4.30
   1 -14   0   70.49    4.60
   1 -14   0   26.90   21.30
   1 -14   0   74.49    4.40
   1 -14   0   75.59    3.70
  -1  14   0   71.39    4.00
  -1  14   0   75.29    4.60
  -1  14   0   76.49    4.50
  -1  14   0   77.29    4.50
  -1  14   0   73.39    3.90
   0 -14   0  -30.40   17.40
   0 -14   0    5.90    1.80
   0 -14   0    5.10    1.50
   0 -14   0    3.10    1.60
   0 -14   0   -4.10   12.70
   0  14   0    5.30    1.90
   0  14   0    2.50    1.50
   0  14   0    5.30    1.70
   0  14   0    4.00    1.80
   0  14   0    3.70    1.60
  -1 -14   0  203.38    7.40
  -1 -14   0  175.38   28.20
  -1 -14   0  194.68    6.50
  -1 -14   0  202.68    6.90
  -1 -14   0  195.48    6.60
  -1 -14   0  204.58    6.80
   1  14   0  196.58    7.20
   1  14   0  196.18    6.70
   1  14   0  203.88    7.50
   1  14   0  200.48    6.90
   1  14   0  198.68    6.70
  -2 -14   0   11.80    2.40
  -2 -14   0    7.80    1.80
  -2 -14   0   13.20    2.20
  -2 -14   0   13.00    2.20
  -2 -14   0   32.00   15.60
  -2 -14   0   12.00    1.90
  -2 -14   0   15.10   15.60
   2  14   0   11.90    2.50
   2  14   0   11.60    1.00
   2  14   0    9.50    2.00
  -3 -14   0   34.50    3.30
  -3 -14   0   38.30    3.60
  -3 -14   0   38.20    3.10
  -3 -14   0   49.99   17.40
  -3 -14   0   34.00    3.50
  -3 -14   0   34.00    2.90
   3  14   0   36.90    3.90
   3  14   0   36.70    4.40
   3  14   0   45.40    3.40
  -4 -14   0   24.90   15.90
  -4 -14   0   11.80    2.10
  -4 -14   0   14.10    2.40
  -4 -14   0   11.40    1.90
  -4 -14   0   16.60    2.10
  -4 -14   0   10.20    2.20
   4  14   0   11.50    2.40
   4  14   0   11.90    2.50
   4  14   0   14.10    2.20
   4  14   0   14.20    3.10
  -5 -14   0   -4.60   15.40
  -5 -14   0   18.30    3.00
  -5 -14   0   14.90    2.30
  -5 -14   0   18.80    2.80
  -5 -14   0   15.60    2.60
  -5 -14   0   14.80    1.90
   5  14   0   13.10    2.20
   5  14   0   14.80    2.30
   5  14   0   14.10    3.20
   5  14   0   17.00    3.60
  -6 -14   0    0.40    1.60
  -6 -14   0   -2.50    1.90
  -6 -14   0    0.80    1.10
  -6 -14   0   -0.90    1.80
  -6 -14   0    0.80    1.50
   6  14   0    0.50    1.70
   6  14   0    0.90    2.70
   6  14   0   -1.00    2.50
  -7 -14   0    8.60    2.00
  -7 -14   0    7.20    1.50
  -7 -14   0    8.50    2.20
  -7 -14   0    4.70    1.90
  -7 -14   0    3.80    2.50
   7  14   0    2.50    1.80
   7  14   0    3.20    3.00
  -8 -14   0    1.00    1.10
  -8 -14   0  -25.10   24.00
  -8 -14   0   -2.20    1.70
  -8 -14   0    3.00    1.80
  -8 -14   0   -0.60    1.80
  -8 -14   0    3.10    2.50
   8  14   0   -1.10    1.90
   8  14   0    3.00    3.40
   8  14   0   -0.90    3.50
  -9 -14   0    6.60    3.00
  -9 -14   0   12.00    2.40
  -9 -14   0   11.60    2.40
  -9 -14   0   13.30    2.50
   9  14   0    9.10    2.40
   9  14   0   12.70    4.20
   9  14   0   16.10    2.70
 -10 -14   0   26.80    3.50
 -10 -14   0   25.40    3.40
 -10 -14   0   21.70    3.00
 -10 -14   0   26.50    3.90
  10  14   0   22.20    5.50
  10  14   0   22.80    5.00
  10  14   0   28.80    3.50
  10  14   0   20.80    3.90
 -11 -14   0   31.30    3.50
 -11 -14   0   30.60    4.50
 -11 -14   0   22.90    3.40
  11  14   0   37.70    4.70
  11  14   0   28.90    5.10
  10 -15   0    2.60    4.10
  10 -15   0    1.80    3.90
 -10  15   0   -5.20    4.20
 -10  15   0    3.60    2.40
 -10  15   0   14.70    4.10
 -10  15   0   -1.40    3.60
   9 -15   0   25.80    5.00
   9 -15   0   32.40    4.60
   9 -15   0   32.30    5.20
   9 -15   0   16.30    3.60
  -9  15   0   28.60    4.50
  -9  15   0   25.40    4.20
  -9  15   0   32.10    3.70
  -9  15   0   20.10    4.00
   8 -15   0    2.30    3.20
   8 -15   0    5.30    3.40
   8 -15   0    0.90    2.70
   8 -15   0   -6.50    2.70
  -8  15   0    1.40    2.00
  -8  15   0   -7.10    3.20
  -8  15   0   -3.30    2.90
  -8  15   0   -1.00    3.30
   7 -15   0   12.30    3.50
   7 -15   0  -33.20   35.80
   7 -15   0    6.50    3.10
   7 -15   0    8.90    2.80
   7 -15   0   13.20    3.40
  -7  15   0    8.20    1.90
  -7  15   0    9.80    3.00
  -7  15   0    5.80    2.90
  -7  15   0    5.60    3.20
   6 -15   0   -1.30    2.30
   6 -15   0   -1.70    2.50
   6 -15   0  -24.60   26.90
  -6  15   0   -0.80    1.50
  -6  15   0   -0.40    2.70
  -6  15   0   -0.20    2.30
  -6  15   0    2.60    2.40
   5 -15   0   36.30    3.00
   5 -15   0   43.40    4.80
   5 -15   0   31.30   31.00
  -5  15   0   40.40    3.20
  -5  15   0   35.30    4.90
  -5  15   0   43.60    4.50
  -5  15   0   35.90    4.60
   4 -15   0    9.20    2.50
   4 -15   0    9.70    1.80
   4 -15   0   12.70   21.00
   4 -15   0   30.80   26.80
   4 -15   0   11.10    2.70
  -4  15   0   10.10    2.50
  -4  15   0   12.30    2.20
   3 -15   0  182.48   34.30
   3 -15   0  222.78    8.70
   3 -15   0  228.18    7.90
   3 -15   0  219.48    6.90
   3 -15   0  225.78    7.90
  -3  15   0  216.78    6.90
  -3  15   0  205.88    8.20
  -3  15   0  221.98    8.20
  -3  15   0  215.58    9.00
   2 -15   0   29.10   21.80
   2 -15   0   30.60    3.90
   2 -15   0   28.40    3.50
   2 -15   0   31.30    3.50
   2 -15   0   11.10   19.50
   2 -15   0   25.40    2.90
  -2  15   0   30.10    3.70
  -2  15   0   30.40    3.10
  -2  15   0   32.30    5.10
  -2  15   0   33.90    4.20
  -2  15   0   34.40    4.10
   1 -15   0    2.40   19.70
   1 -15   0    6.00    2.00
   1 -15   0   10.00    1.90
   1 -15   0   36.80   20.40
   1 -15   0    5.40    2.60
  -1  15   0    8.30    2.10
  -1  15   0    6.50    2.20
  -1  15   0    5.90    1.80
  -1  15   0    4.90    2.50
   0 -15   0   37.50    4.10
   0 -15   0   34.90    3.00
   0 -15   0   32.10    3.40
   0 -15   0   33.20   20.30
   0 -15   0   35.10    3.50
   0  15   0   29.00    3.30
   0  15   0   32.30    3.20
   0  15   0   40.10    3.70
   0  15   0   36.30    3.50
   0  15   0   30.40    3.40
  -1 -15   0  178.68    6.70
  -1 -15   0  165.68    7.20
  -1 -15   0  171.78    6.10
  -1 -15   0  202.58   30.50
  -1 -15   0  177.48    6.40
  -1 -15   0  178.18    6.50
  -1 -15   0  163.38   28.10
   1  15   0  178.08    7.30
   1  15   0  174.88    6.50
   1  15   0  172.98    6.60
   1  15   0  173.18    6.80
  -2 -15   0    1.20    1.60
  -2 -15   0    1.80    1.70
  -2 -15   0    2.90    1.80
  -2 -15   0    3.30    2.00
  -2 -15   0   -1.50   14.00
  -2 -15   0    0.60    1.40
  -2 -15   0   26.40   19.00
   2  15   0    2.50    1.90
   2  15   0    0.60    1.60
   2  15   0    1.80    0.60
   2  15   0    2.00    2.10
   2  15   0    2.00    1.90
  -3 -15   0   16.70    2.40
  -3 -15   0   18.60    2.80
  -3 -15   0   13.70   16.10
  -3 -15   0   17.00    2.50
  -3 -15   0   19.70    2.80
  -3 -15   0   21.50    3.00
  -3 -15   0   -3.40   17.60
   3  15   0   16.10    2.90
   3  15   0   23.50    3.50
   3  15   0   13.00    2.50
  -4 -15   0    3.50    1.60
  -4 -15   0    3.90    1.70
  -4 -15   0    4.70    2.10
  -4 -15   0    1.50    2.10
  -4 -15   0  -18.10   19.90
  -4 -15   0    1.00    1.50
  -4 -15   0   -9.60   16.20
   4  15   0    1.40    2.50
   4  15   0    2.10    2.10
   4  15   0    0.00    1.70
  -5 -15   0   60.09   25.90
  -5 -15   0   83.69    5.20
  -5 -15   0   38.20   18.40
  -5 -15   0   80.59    4.70
  -5 -15   0   80.89    3.90
  -5 -15   0   84.79    4.40
  -5 -15   0   90.59    5.10
   5  15   0   90.49    6.00
   5  15   0   89.79    6.20
  -6 -15   0   33.70    3.40
  -6 -15   0   27.00    3.70
  -6 -15   0   28.60   25.10
  -6 -15   0   37.00    4.10
  -6 -15   0   32.50    2.80
  -6 -15   0   37.30    3.40
   6  15   0   22.50    4.10
  -7 -15   0   46.10    3.90
  -7 -15   0   50.69    4.40
  -7 -15   0   48.70    4.10
  -7 -15   0   49.20    4.60
  -7 -15   0   36.40   28.20
  -7 -15   0   49.30    3.00
   7  15   0   48.30    5.60
   7  15   0   49.70    4.20
  -8 -15   0    0.60    2.10
  -8 -15   0    5.00    1.30
  -8 -15   0    4.20    2.20
  -8 -15   0   -0.60    3.10
  -8 -15   0    7.40    2.10
   8  15   0    4.20    2.30
   8  15   0    6.30    4.10
   8  15   0    6.80    2.40
   8  15   0    5.00    3.60
  -9 -15   0   26.00    3.60
  -9 -15   0   30.30    4.20
  -9 -15   0   15.40    2.60
  -9 -15   0   23.80    3.20
   9  15   0   27.80    5.30
   9  15   0   22.10    3.30
   9  15   0   23.80    3.30
   9  15   0   16.10    5.10
 -10 -15   0   54.29    5.70
 -10 -15   0   61.79    4.80
 -10 -15   0   54.09    5.10
 -10 -15   0   57.39    5.00
  10  15   0   67.39   10.10
  10  15   0   59.29    5.70
  10  15   0   55.29    6.30
  10  15   0   53.19    6.50
 -11 -15   0    6.40    3.00
 -11 -15   0    7.20    3.20
 -11 -15   0    0.80    4.60
  11  15   0    2.70    3.10
  11  15   0    8.90    4.10
  10 -16   0   -7.70    5.00
  10 -16   0    0.20    4.50
 -10  16   0    1.30    4.50
 -10  16   0    2.00    4.30
 -10  16   0   -6.20    4.10
   9 -16   0    6.10    5.00
   9 -16   0    7.50    4.60
   9 -16   0    3.30    3.70
  -9  16   0    1.10    3.50
  -9  16   0   10.60    4.00
  -9  16   0    0.00    4.00
  -9  16   0    3.10    2.10
   8 -16   0  257.17   11.70
   8 -16   0  231.18    9.30
   8 -16   0  241.78    9.90
   8 -16   0  232.08   10.10
  -8  16   0  237.48    9.70
  -8  16   0  248.38   10.00
  -8  16   0  237.08    7.40
  -8  16   0  233.78   10.80
  -8  16   0  247.58   10.30
   7 -16   0    6.60    3.10
   7 -16   0   37.10   45.60
   7 -16   0    1.60    3.00
   7 -16   0    2.80    2.50
   7 -16   0   -4.30    3.60
  -7  16   0    4.00    2.00
  -7  16   0    7.20    3.20
  -7  16   0    0.00    3.40
  -7  16   0    6.20    3.30
  -7  16   0    8.30    3.40
   6 -16   0   77.59    7.50
   6 -16   0   71.09    5.50
   6 -16   0   67.39    6.60
   6 -16   0   24.80   37.80
  -6  16   0   76.79    6.20
  -6  16   0   72.09    5.90
  -6  16   0   53.79    5.20
  -6  16   0   73.19    4.10
  -6  16   0   71.39    6.30
   5 -16   0   78.09    6.40
   5 -16   0   79.69    4.20
  -5  16   0   75.19    5.70
  -5  16   0   79.49    4.10
  -5  16   0   84.59    5.80
  -5  16   0   78.29    6.20
   4 -16   0   94.99   34.30
   4 -16   0   48.80    4.30
   4 -16   0   49.99    3.50
   4 -16   0   50.49    5.50
  -4  16   0   60.49    5.20
  -4  16   0   47.80    3.50
  -4  16   0   50.49    4.90
  -4  16   0   47.30    5.20
   3 -16   0   35.00    4.30
   3 -16   0    5.20   22.10
   3 -16   0   24.00   29.90
   3 -16   0   44.50    4.10
   3 -16   0   33.70    3.00
   3 -16   0   44.70    5.00
  -3  16   0   32.70    4.10
  -3  16   0   33.40    4.60
  -3  16   0   38.40    3.40
   2 -16   0   38.60   26.80
   2 -16   0    8.30   23.30
   2 -16   0   40.10    4.20
   2 -16   0   36.70    4.90
   2 -16   0   40.30    3.10
   2 -16   0   41.60    4.10
  -2  16   0   29.80    4.10
  -2  16   0   40.50    4.20
  -2  16   0   38.30    3.40
  -2  16   0   41.60    4.90
   1 -16   0   82.19   26.20
   1 -16   0   72.19    4.50
   1 -16   0   71.69    4.80
   1 -16   0   71.79    5.40
   1 -16   0   74.29    4.10
  -1  16   0   67.19    4.70
  -1  16   0   73.59    5.20
  -1  16   0   83.59    4.50
  -1  16   0   67.49    5.60
  -1  16   0   79.79    4.30
   0 -16   0   88.39    4.50
   0 -16   0   87.09    5.10
   0 -16   0   64.99   21.90
   0 -16   0   86.69    6.00
   0 -16   0   91.69    5.90
   0 -16   0   48.10   23.80
   0  16   0   94.99    4.90
   0  16   0   89.39    5.50
   0  16   0   88.29    5.10
   0  16   0   87.99    4.70
   0  16   0   90.99    5.60
  -1 -16   0   51.99   22.80
  -1 -16   0   38.50   21.10
  -1 -16   0   70.59    4.30
  -1 -16   0   60.79    4.20
  -1 -16   0   70.99    4.40
  -1 -16   0   73.79    5.30
   1  16   0   63.29    4.50
   1  16   0   60.49    4.30
   1  16   0   69.09    4.50
   1  16   0   63.19    4.50
   1  16   0   62.49    4.80
  -2 -16   0   17.10    2.60
  -2 -16   0   17.30    2.60
  -2 -16   0   17.50    2.60
  -2 -16   0   17.70    2.70
  -2 -16   0   23.20   20.20
  -2 -16   0   22.00    3.60
  -2 -16   0   18.50   19.10
   2  16   0   15.80    2.90
   2  16   0   12.00    2.50
   2  16   0   18.20    3.30
   2  16   0   16.80    1.20
  -3 -16   0   58.29    4.10
  -3 -16   0   72.89   21.70
  -3 -16   0   53.99    4.10
  -3 -16   0   49.20    5.20
  -3 -16   0   48.10    3.70
  -3 -16   0   47.80   23.00
  -3 -16   0   54.99    3.90
   3  16   0   49.60    4.60
   3  16   0   56.89    4.60
   3  16   0   53.29    4.80
  -4 -16   0  -19.30   18.00
  -4 -16   0    9.10    2.00
  -4 -16   0    8.50    2.40
  -4 -16   0   10.00    2.20
  -4 -16   0    4.20    2.40
  -4 -16   0   -1.30   21.70
   4  16   0    5.30    2.90
   4  16   0    7.30    2.70
   4  16   0    9.00    2.60
  -5 -16   0   68.79    4.70
  -5 -16   0   71.99   29.80
  -5 -16   0   63.69    4.90
  -5 -16   0   63.89    3.90
  -5 -16   0   66.59    4.20
  -5 -16   0   59.19    4.00
   5  16   0   69.49    4.90
   5  16   0   70.59    5.50
  -6 -16   0   42.40    4.40
  -6 -16   0    6.20   21.30
  -6 -16   0   46.20    3.80
  -6 -16   0   40.70    3.10
  -6 -16   0   36.00    4.20
  -6 -16   0   45.70   29.10
  -6 -16   0   38.70    3.80
   6  16   0   42.20    4.00
   6  16   0   35.50    4.90
   6  16   0   37.80    4.40
  -7 -16   0   73.19    5.00
  -7 -16   0   79.89    4.80
  -7 -16   0   77.19    3.70
  -7 -16   0   80.49    4.80
  -7 -16   0   78.59    5.20
   7  16   0   63.99    7.50
   7  16   0   76.59    5.00
   7  16   0   65.79    6.90
   7  16   0   68.49    5.10
  -8 -16   0   22.60    3.20
  -8 -16   0   18.50    2.70
  -8 -16   0   25.70    3.20
  -8 -16   0   23.30    2.40
  -8 -16   0   24.90    3.90
   8  16   0   22.80    3.50
   8  16   0   22.20    4.80
   8  16   0   19.60    5.40
   8  16   0   21.90    3.30
  -9 -16   0    0.30    2.60
  -9 -16   0    0.20    2.30
  -9 -16   0    0.80    0.90
  -9 -16   0    2.20    2.90
  -9 -16   0   -0.20    2.10
   9  16   0    1.10    2.80
   9  16   0    1.00    3.40
   9  16   0    0.40    2.80
   9  16   0   -1.80    4.20
 -10 -16   0   34.30    4.60
 -10 -16   0   36.40    4.80
 -10 -16   0   36.10    4.00
  10  16   0   19.80    6.70
  10  16   0   33.10    5.80
  10  16   0   43.90    5.70
   9 -17   0   -4.20    3.80
   9 -17   0    5.10    5.00
  -9  17   0   -2.90    3.80
  -9  17   0    6.60    4.40
  -9  17   0   -0.30    4.50
  -9  17   0    1.20    2.30
   8 -17   0   21.00    4.60
   8 -17   0   12.40    4.10
   8 -17   0   17.00    5.00
   8 -17   0   16.00    4.40
  -8  17   0   23.70    4.80
  -8  17   0   21.70    4.60
  -8  17   0   16.60    2.70
  -8  17   0   24.10    5.10
  -8  17   0   19.60    4.10
   7 -17   0    8.30    3.70
   7 -17   0    0.90    4.00
   7 -17   0    6.40    3.30
   7 -17   0    6.80    2.80
  -7  17   0    1.30    3.70
  -7  17   0    7.20    3.50
  -7  17   0    2.30    3.10
  -7  17   0   -2.70    3.00
  -7  17   0    3.70    2.20
   6 -17   0   14.90    4.20
   6 -17   0    5.20   39.70
   6 -17   0   11.70    3.30
   6 -17   0   11.20    3.30
   6 -17   0   12.00    2.90
  -6  17   0   22.40    4.20
  -6  17   0   11.90    3.50
  -6  17   0   14.60    2.50
  -6  17   0   14.50    3.40
  -6  17   0   15.50    3.30
   5 -17   0  117.19    5.00
   5 -17   0  116.19    6.40
   5 -17   0  128.19    8.40
  -5  17   0  127.69    7.80
  -5  17   0  139.19    7.60
  -5  17   0  122.69    5.20
  -5  17   0  126.79    6.90
   4 -17   0   37.90   29.20
   4 -17   0   62.59    5.30
   4 -17   0   34.70   38.50
   4 -17   0   66.49    3.90
   4 -17   0   70.39    5.30
   4 -17   0   67.19    6.60
  -4  17   0   75.29    6.30
  -4  17   0   68.49    5.40
  -4  17   0   66.19    4.10
  -4  17   0   71.39    5.70
   3 -17   0   -3.60   28.00
   3 -17   0   12.10    2.70
   3 -17   0   40.10   33.90
   3 -17   0    6.50    1.90
   3 -17   0    8.70    2.80
   3 -17   0    4.40    3.30
  -3  17   0    7.90    3.10
  -3  17   0    9.00    2.90
  -3  17   0    5.00    2.80
  -3  17   0   10.10    2.20
   2 -17   0   50.69    4.40
   2 -17   0   30.20   28.40
   2 -17   0   33.40    4.50
   2 -17   0   48.90   35.50
   2 -17   0   45.60    4.60
   2 -17   0   45.10    3.40
  -2  17   0   50.49    3.90
  -2  17   0   45.20    4.70
  -2  17   0   36.80    4.80
   1 -17   0    2.50    2.10
   1 -17   0    7.60   26.90
   1 -17   0   -3.10   21.10
   1 -17   0    1.40    1.90
   1 -17   0   -0.60    2.20
  -1  17   0   -1.50    2.50
  -1  17   0   -0.20    1.80
  -1  17   0    0.50    2.10
  -1  17   0    0.30    2.60
   0 -17   0   32.40   24.30
   0 -17   0   17.30    4.50
   0 -17   0   18.30    3.00
   0 -17   0   11.10   21.40
   0 -17   0   21.40    3.00
   0 -17   0   21.50    2.80
   0  17   0   28.40    3.80
   0  17   0   16.30    3.20
   0  17   0   23.70    3.50
   0  17   0   18.00    2.80
  -1 -17   0  170.38    6.70
  -1 -17   0  149.29    7.30
  -1 -17   0  108.49   31.20
  -1 -17   0  160.58    6.50
  -1 -17   0  103.09   28.70
   1  17   0  152.38    7.90
   1  17   0  160.38    6.70
   1  17   0  148.39    6.60
   1  17   0  152.28    7.00
  -2 -17   0   11.70    2.60
  -2 -17   0   12.40    2.70
  -2 -17   0   15.50   24.20
  -2 -17   0   14.20    2.60
  -2 -17   0   29.30   23.10
  -2 -17   0    9.60    2.70
   2  17   0   14.40    3.20
   2  17   0   11.30    2.70
   2  17   0   11.90    1.10
  -3 -17   0  342.47   10.10
  -3 -17   0  340.17   11.40
  -3 -17   0  343.17   10.40
  -3 -17   0  340.47    9.90
  -3 -17   0  319.67   38.10
  -3 -17   0  261.27   41.10
  -3 -17   0  333.17   10.40
   3  17   0  333.87   11.20
   3  17   0  341.07   11.30
  -4 -17   0   14.70    3.00
  -4 -17   0   11.40    2.40
  -4 -17   0   16.10   25.20
  -4 -17   0   16.40    3.10
  -4 -17   0   16.50    2.40
  -4 -17   0   15.20    2.50
   4  17   0   15.10    2.80
   4  17   0   15.70    3.20
   4  17   0    9.80    3.10
  -5 -17   0   17.60   21.70
  -5 -17   0   11.70    2.80
  -5 -17   0   12.20    2.60
  -5 -17   0   -3.50   30.80
  -5 -17   0   13.70    2.50
  -5 -17   0   11.30    2.90
  -5 -17   0   18.10    2.50
   5  17   0   17.80    3.30
   5  17   0   15.90    2.70
   5  17   0   13.80    4.00
   5  17   0   12.30    4.50
  -6 -17   0    0.50    2.10
  -6 -17   0    3.80    2.50
  -6 -17   0    1.80    2.00
  -6 -17   0    3.70    2.50
  -6 -17   0   -1.40    1.90
   6  17   0    9.60    2.80
   6  17   0   -0.50    3.50
   6  17   0    4.80    3.60
   6  17   0    4.60    2.20
  -7 -17   0    9.00    3.00
  -7 -17   0    4.10    2.50
  -7 -17   0    8.70    1.90
  -7 -17   0    4.90    2.10
  -7 -17   0   11.50    2.60
   7  17   0    6.30    4.10
   7  17   0    5.00    2.70
   7  17   0    7.40    2.70
   7  17   0    9.80    4.20
  -8 -17   0   80.39    5.10
  -8 -17   0   76.19    6.00
  -8 -17   0   84.89    3.70
  -8 -17   0   70.19    5.80
  -8 -17   0   72.79    5.70
   8  17   0   76.19    5.90
   8  17   0   87.99    6.00
   8  17   0   93.09    7.60
   8  17   0   88.89    9.30
  -9 -17   0   20.70    3.50
  -9 -17   0   22.30    4.40
  -9 -17   0   23.90    3.30
  -9 -17   0   23.50    1.80
  -9 -17   0   29.00    3.80
   9  17   0   20.20    6.20
   9  17   0   21.20    3.70
   9  17   0   20.70    3.60
   9  17   0   24.10    5.10
 -10 -17   0    3.70    3.10
 -10 -17   0    8.30    5.20
  10  17   0   10.60    4.60
  10  17   0    8.50    3.80
   9 -18   0    2.70    4.20
   9 -18   0   10.80    5.60
  -9  18   0   14.40    4.80
  -9  18   0   15.10    6.10
  -9  18   0   24.20    5.80
   8 -18   0   22.30    5.20
   8 -18   0   26.70    5.70
  -8  18   0   22.40    5.30
  -8  18   0   32.30    5.10
  -8  18   0   30.70    4.10
  -8  18   0   22.10    5.00
   7 -18   0   11.90    3.80
   7 -18   0    1.00    3.10
   7 -18   0    3.70    3.70
   7 -18   0    5.00    4.30
  -7  18   0    5.50    4.30
  -7  18   0    6.60    3.70
  -7  18   0    4.60    4.00
  -7  18   0    6.60    2.40
  -7  18   0    7.40    3.80
   6 -18   0   41.90    3.60
   6 -18   0   49.30    5.40
   6 -18   0  -34.50   50.59
   6 -18   0   53.49    7.20
   6 -18   0   39.70    4.90
   6 -18   0   35.70    5.10
  -6  18   0   42.10    4.20
  -6  18   0   48.60    5.80
  -6  18   0   47.80    5.90
  -6  18   0   46.10    5.60
  -6  18   0   41.30    5.50
   5 -18   0   40.20    5.10
   5 -18   0   33.10    4.40
   5 -18   0  -35.40   37.00
   5 -18   0   49.40    7.00
   5 -18   0   42.00    3.50
  -5  18   0   45.40    5.90
  -5  18   0   35.40    3.90
  -5  18   0   34.10    4.20
  -5  18   0   33.60    4.60
  -5  18   0   43.80    6.10
   4 -18   0   -0.40    3.40
   4 -18   0   -1.00    1.80
   4 -18   0   -3.30   27.80
   4 -18   0   -4.80    2.60
   4 -18   0   64.29   37.00
   4 -18   0   -3.60    2.30
  -4  18   0    3.50    2.90
  -4  18   0    4.40    3.30
  -4  18   0    3.10    2.90
  -4  18   0    1.10    2.10
  -4  18   0    0.30    3.20
   3 -18   0    2.70    2.10
   3 -18   0   51.69   36.00
   3 -18   0   -2.00    3.00
   3 -18   0    1.10    2.40
   3 -18   0    5.00    2.90
   3 -18   0  -30.50   27.90
  -3  18   0    3.20    2.70
  -3  18   0    1.00    3.90
  -3  18   0    5.00    3.30
  -3  18   0   -2.50    2.60
   2 -18   0   50.29    4.00
   2 -18   0   42.00    4.50
   2 -18   0   45.90    5.30
   2 -18   0   27.00   33.90
   2 -18   0   36.80    4.70
   2 -18   0   27.20   23.60
  -2  18   0   47.10    4.20
  -2  18   0   40.60    4.90
  -2  18   0   52.09    5.00
  -2  18   0   43.60    5.20
   1 -18   0   14.00   33.80
   1 -18   0   19.20    2.80
   1 -18   0    8.50   26.80
   1 -18   0   22.60    3.40
   1 -18   0   18.50    3.10
   1 -18   0   17.30    3.40
  -1  18   0   23.80    4.40
  -1  18   0   17.10    2.70
  -1  18   0   19.80    3.40
  -1  18   0   17.80    3.20
  -1  18   0   19.80    3.80
   0 -18   0   73.09    4.80
   0 -18   0   95.79   29.10
   0 -18   0   65.99    4.80
   0 -18   0   66.89    5.00
   0 -18   0   66.89    5.90
   0 -18   0   71.69   29.80
   0  18   0   70.79    5.10
   0  18   0   64.19    6.00
   0  18   0   63.09    4.70
  -1 -18   0  -33.40   24.50
  -1 -18   0   14.20   23.90
  -1 -18   0    5.30    2.60
   1  18   0    4.40    3.00
  -2 -18   0   62.09    4.50
  -2 -18   0   57.89    4.70
  -2 -18   0   57.49    4.50
  -2 -18   0   48.50    5.20
  -2 -18   0   50.89   26.60
  -2 -18   0   83.29   30.10
  -2 -18   0   58.79    4.70
   2  18   0   57.99    5.90
   2  18   0   57.49    1.80
   2  18   0   54.39    4.90
  -3 -18   0   45.10    4.30
  -3 -18   0   39.50    4.20
  -3 -18   0   40.30    3.90
  -3 -18   0   42.90    5.10
  -3 -18   0   45.10    4.40
  -3 -18   0   89.29   28.40
   3  18   0   44.00    6.10
   3  18   0   50.29    5.00
   3  18   0   42.80    4.80
  -4 -18   0   25.40    3.80
  -4 -18   0   17.00   24.80
  -4 -18   0   36.60   32.40
  -4 -18   0   22.60    3.40
  -4 -18   0   24.10    3.10
  -4 -18   0   27.20    3.90
  -4 -18   0   19.90    2.90
   4  18   0   18.50    3.00
   4  18   0   13.90    3.00
   4  18   0   17.90    4.00
   4  18   0   21.60    3.90
  -5 -18   0    1.20    2.40
  -5 -18   0    3.60    2.20
  -5 -18   0    1.60    2.30
  -5 -18   0   -2.60    2.50
  -5 -18   0    0.20    2.10
   5  18   0   -1.40    2.70
   5  18   0    3.00    3.10
   5  18   0    3.70    2.50
   5  18   0    1.80    3.60
  -6 -18   0  149.09    7.60
  -6 -18   0  139.99    6.60
  -6 -18   0  144.19    6.40
  -6 -18   0  142.49    7.40
  -6 -18   0  153.68    5.90
   6  18   0  155.08    9.60
   6  18   0  145.99    7.70
   6  18   0  143.89    8.90
   6  18   0  143.19    6.80
  -7 -18   0   33.00    4.50
  -7 -18   0   31.30    4.00
  -7 -18   0   35.10    4.60
  -7 -18   0   36.60    3.50
  -7 -18   0   38.80    5.00
   7  18   0   40.80    5.50
   7  18   0   31.50    5.40
   7  18   0   29.40    5.10
   7  18   0   31.00    3.90
  -8 -18   0    8.80    2.70
  -8 -18   0   11.00    3.30
  -8 -18   0    8.80    3.20
  -8 -18   0   17.30    3.70
  -8 -18   0   10.40    2.00
   8  18   0   16.90    4.50
   8  18   0   11.60    3.80
   8  18   0    9.40    3.40
   8  18   0    9.80    5.30
  -9 -18   0    3.00    2.90
  -9 -18   0    7.40    3.40
   9  18   0    4.40    3.70
   9  18   0    3.80    3.90
   8 -19   0   13.60    6.00
  -8  19   0    2.30    2.90
  -8  19   0   -2.50    4.30
  -8  19   0    0.40    5.80
  -8  19   0    7.00    5.30
   7 -19   0    2.80    3.70
   7 -19   0    0.30    4.80
  -7  19   0   -3.70    3.70
  -7  19   0   -3.00    4.50
  -7  19   0    8.90    4.10
   6 -19   0   15.30    3.70
   6 -19   0   19.70    4.10
   6 -19   0   17.60    3.00
   6 -19   0   19.70    4.30
   6 -19   0   26.20    5.20
  -6  19   0   15.30    4.40
  -6  19   0   15.10    3.60
  -6  19   0   20.70    4.30
  -6  19   0   15.80    4.00
   5 -19   0   21.30    5.50
   5 -19   0   57.69   50.99
   5 -19   0   31.30    4.10
   5 -19   0   25.60    4.30
   5 -19   0   25.40    3.80
  -5  19   0   27.10    4.50
  -5  19   0   36.90    4.30
  -5  19   0   28.40    4.10
  -5  19   0   21.60    4.20
  -5  19   0   29.80    5.00
   4 -19   0   38.10    4.80
   4 -19   0   32.50    3.90
   4 -19   0   31.40    5.30
   4 -19   0   23.70    3.70
   4 -19   0  -26.40   41.70
  -4  19   0   34.20    5.20
  -4  19   0   25.50    4.10
  -4  19   0   24.40    3.70
  -4  19   0   27.40    3.30
  -4  19   0   27.70    4.90
   3 -19   0  108.39    8.00
   3 -19   0  107.69    6.60
   3 -19   0  110.09    6.50
   3 -19   0   87.79   35.90
   3 -19   0  104.19    5.60
  -3  19   0  119.89    6.40
  -3  19   0  114.59    7.60
  -3  19   0  108.99    6.80
  -3  19   0  112.49    5.60
  -3  19   0  107.99    7.80
   2 -19   0    2.20    3.30
   2 -19   0    0.40    2.50
   2 -19   0  -15.20   26.80
   2 -19   0    6.70    2.90
   2 -19   0   21.40   40.00
   2 -19   0    2.50    2.30
  -2  19   0    8.90    2.80
  -2  19   0    7.00    3.50
  -2  19   0    4.70    3.30
  -2  19   0    4.50    2.90
  -2  19   0    5.50    2.60
   1 -19   0   55.69   33.10
   1 -19   0   18.90    3.10
   1 -19   0   24.90    4.60
   1 -19   0   18.90    3.50
   1 -19   0   23.70    3.70
  -1  19   0   22.00    3.40
  -1  19   0   19.10    3.10
  -1  19   0   21.80    4.30
  -1  19   0   25.10    4.20
  -1  19   0   23.20    3.30
  -1  19   0   21.10    3.60
   0 -19   0   -2.60    2.00
   0 -19   0   10.10    3.30
   0 -19   0    1.10    2.50
   0 -19   0   33.50   40.00
   0 -19   0    0.00    2.40
   0 -19   0  -16.00   28.60
   0  19   0   -4.60    2.00
   0  19   0    2.20    2.30
   0  19   0    3.30    2.50
   0  19   0    2.80    2.80
   0  19   0   -0.10    3.00
  -1 -19   0   13.30   26.70
  -1 -19   0   17.80    3.30
  -1 -19   0   19.70    3.40
  -1 -19   0   -8.70   32.20
  -1 -19   0   13.50    3.40
  -1 -19   0   14.70    3.00
   1  19   0   15.40    2.90
   1  19   0   12.00    3.20
   1  19   0   15.30    3.00
   1  19   0   19.60    4.20
  -2 -19   0   44.30    4.50
  -2 -19   0   60.09   29.00
  -2 -19   0  -13.70   26.10
  -2 -19   0   43.90    5.70
  -2 -19   0   41.00    4.70
  -2 -19   0   37.60    4.40
   2  19   0   55.89    6.10
   2  19   0   45.20    4.80
   2  19   0   34.10    4.60
   2  19   0   46.40    5.00
  -3 -19   0   29.50    4.10
  -3 -19   0   21.90    3.60
  -3 -19   0   21.60    3.50
  -3 -19   0   26.00    3.40
  -3 -19   0   31.20    4.30
   3  19   0   26.00    4.20
   3  19   0   23.30    4.00
   3  19   0   25.90    4.00
   3  19   0   22.90    3.30
  -4 -19   0   28.20    3.80
  -4 -19   0   31.60    3.50
  -4 -19   0   20.00    3.60
  -4 -19   0   19.00    3.00
   4  19   0   21.10    4.30
   4  19   0   23.50    3.40
   4  19   0   17.70    4.20
   4  19   0   32.30    4.70
  -5 -19   0   32.10    4.00
  -5 -19   0   34.00    4.60
  -5 -19   0   27.50    4.00
  -5 -19   0   32.70    4.10
   5  19   0   24.60    4.40
   5  19   0   30.60    3.70
   5  19   0   30.40    4.50
   5  19   0   25.90    5.10
  -6 -19   0   24.20    3.30
  -6 -19   0   21.90    3.70
  -6 -19   0   23.60    2.90
  -6 -19   0   16.50    3.20
  -6 -19   0   15.50    3.60
   6  19   0   28.00    3.50
   6  19   0   29.00    4.30
   6  19   0   20.40    4.80
   6  19   0   23.40    5.60
  -7 -19   0   15.80    3.40
  -7 -19   0   13.90    2.40
  -7 -19   0    9.40    2.80
  -7 -19   0    8.50    3.40
  -7 -19   0   12.10    3.70
   7  19   0    7.20    3.30
   7  19   0    9.20    5.00
   7  19   0   14.10    4.60
   7  19   0    9.50    3.60
  -8 -19   0   -6.60    3.50
  -8 -19   0   -1.80    2.60
  -8 -19   0    2.90    1.90
  -8 -19   0   -0.60    3.30
  -8 -19   0    0.50    3.20
   8  19   0    1.20    3.70
   8  19   0   -6.00    3.30
   7 -20   0   33.20    6.30
   7 -20   0   29.40    5.50
  -7  20   0   19.40    5.80
  -7  20   0   20.90    3.50
  -7  20   0   19.80    5.00
  -7  20   0   22.50    5.90
   6 -20   0   49.40    4.80
   6 -20   0   52.39    6.10
   6 -20   0   49.80    7.10
  -6  20   0   40.90    6.20
  -6  20   0   46.70    6.30
  -6  20   0   55.89    7.40
  -6  20   0   49.60    5.10
   5 -20   0    3.00   60.19
   5 -20   0   29.30    5.90
   5 -20   0   32.80    4.40
   5 -20   0   33.20    5.20
   5 -20   0   17.90    3.80
  -5  20   0   29.80    4.90
  -5  20   0   35.70    5.60
  -5  20   0   30.40    5.20
  -5  20   0   33.90    4.60
  -5  20   0   28.20    3.70
   4 -20   0   26.00   51.99
   4 -20   0   68.79    5.20
   4 -20   0   62.59    5.90
   4 -20   0   62.79    6.20
   4 -20   0   59.19    7.80
  -4  20   0   64.39    6.80
  -4  20   0   57.99    5.50
  -4  20   0   70.79    8.00
  -4  20   0   59.19    4.50
  -4  20   0   65.89    5.10
  -4  20   0   58.19    6.50
   3 -20   0  -67.39   44.60
   3 -20   0    0.60    3.30
   3 -20   0    3.10    2.50
   3 -20   0    5.30    4.00
   3 -20   0   -3.20    2.90
  -3  20   0    9.10    3.60
  -3  20   0   -1.70    2.40
  -3  20   0   -0.10    3.40
  -3  20   0    2.50    2.40
  -3  20   0   -1.30    2.60
  -3  20   0    0.20    6.00
   2 -20   0   36.10   37.40
   2 -20   0   15.30    4.10
   2 -20   0    8.30    3.30
   2 -20   0   42.40   45.40
   2 -20   0    8.30    3.40
   2 -20   0   15.60    3.40
  -2  20   0   10.40    3.00
  -2  20   0   12.90    3.80
  -2  20   0   13.80    4.20
  -2  20   0   14.50    3.10
  -2  20   0   14.90    3.00
  -2  20   0   16.80    3.70
   1 -20   0   -8.70   39.80
   1 -20   0    9.70    2.70
   1 -20   0    6.80    2.90
   1 -20   0   15.00   27.30
   1 -20   0   10.40    3.40
   1 -20   0    3.80    3.70
  -1  20   0    6.50    2.80
  -1  20   0    5.50    2.50
  -1  20   0    4.70    3.20
  -1  20   0   11.70    4.00
  -1  20   0    8.40    3.40
   0 -20   0    2.90    3.30
   0 -20   0   57.09   33.70
   0 -20   0   33.30   37.80
   0 -20   0    9.10    2.80
   0 -20   0   15.50    3.10
   0 -20   0    8.70    3.30
   0  20   0   10.10    4.00
   0  20   0    1.90    3.30
   0  20   0    8.90    3.20
   0  20   0    9.40    3.20
   0  20   0    8.40    2.90
  -1 -20   0    0.00    2.50
  -1 -20   0   -5.10    2.60
  -1 -20   0    0.80    2.50
  -1 -20   0    0.00    3.00
   1  20   0   -0.60    2.60
   1  20   0    0.90    2.70
   1  20   0    0.30    1.10
   1  20   0    2.50    3.40
   1  20   0   -0.60    2.40
  -2 -20   0   38.00    4.60
  -2 -20   0   36.80    4.30
  -2 -20   0   40.20    4.90
  -2 -20   0   39.90    5.20
   2  20   0   37.00    4.70
   2  20   0   34.30    4.60
   2  20   0   37.30    4.90
  -3 -20   0    8.20    2.80
  -3 -20   0  -12.00   37.80
  -3 -20   0    6.30    2.40
  -3 -20   0   10.40    3.20
  -3 -20   0   18.00    4.10
  -3 -20   0   10.60    3.00
   3  20   0    4.40    3.40
   3  20   0    9.10    3.70
   3  20   0   18.10    4.40
   3  20   0   10.40    3.10
  -4 -20   0   14.00    3.10
  -4 -20   0   10.00    3.30
  -4 -20   0   18.60    3.60
  -4 -20   0    5.80    2.80
  -4 -20   0    8.70    3.40
   4  20   0   12.30    3.80
   4  20   0   14.90    3.40
   4  20   0   14.00    4.00
   4  20   0    8.30    4.30
  -5 -20   0    1.10    2.60
  -5 -20   0   -1.10    2.80
  -5 -20   0    3.20    2.40
  -5 -20   0    3.70    2.70
  -5 -20   0    6.70    3.30
   5  20   0   -3.70    3.40
   5  20   0    1.60    2.80
   5  20   0    4.20    3.90
  -6 -20   0   31.00    4.50
  -6 -20   0   37.70    5.10
  -6 -20   0   37.10    4.70
  -6 -20   0   45.10    5.40
  -6 -20   0   42.20    4.90
   6  20   0   37.10    4.80
   6  20   0   21.40    5.30
   6  20   0   28.80    4.20
   6  20   0   27.60    4.90
  -7 -20   0   27.90    4.40
  -7 -20   0   33.80    4.40
  -7 -20   0   36.10    4.90
  -7 -20   0   39.70    4.30
  -7 -20   0   32.50    4.80
   7  20   0   28.10    4.50
   7  20   0   29.10    5.00
  -8 -20   0    9.60    4.10
  -8 -20   0    4.40    3.20
   8  20   0   11.00    4.10
   6 -21   0   -1.10    3.90
   6 -21   0    1.30    3.30
   6 -21   0   20.10    6.10
  -6  21   0    5.20    5.60
  -6  21   0   -8.70    5.10
  -6  21   0    4.50    3.10
  -6  21   0    0.40    4.50
   5 -21   0   19.50    6.10
   5 -21   0   27.60    6.10
  -5  21   0   31.20    5.80
  -5  21   0   18.70    3.50
  -5  21   0   14.90    4.50
  -5  21   0   23.90    3.30
  -5  21   0   26.00    5.10
   4 -21   0   11.50    6.90
   4 -21   0    4.10    3.70
   4 -21   0    5.90    2.70
   4 -21   0    6.80    5.40
   4 -21   0  -48.00   54.39
  -4  21   0    7.50    4.50
  -4  21   0    6.40    2.90
  -4  21   0   -0.20    2.90
  -4  21   0   -0.60    4.00
  -4  21   0   15.50    4.70
   3 -21   0   56.49    7.00
   3 -21   0   59.39    6.60
   3 -21   0  -42.30   50.29
   3 -21   0   67.19    5.30
   3 -21   0   41.00    4.90
  -3  21   0   62.69    6.10
  -3  21   0   58.89    6.60
  -3  21   0   42.90    5.80
  -3  21   0   57.39    4.80
  -3  21   0   58.99    5.40
  -3  21   0   73.09    7.10
   2 -21   0   15.80    5.00
   2 -21   0   10.00    3.00
   2 -21   0   10.50    3.80
   2 -21   0   11.60    3.50
   2 -21   0   26.50   50.49
  -2  21   0    9.50    3.90
  -2  21   0   11.20    3.20
  -2  21   0    7.90    3.00
  -2  21   0   14.90    4.50
  -2  21   0    5.50    4.90
   1 -21   0   21.40    3.60
   1 -21   0   19.50    3.80
   1 -21   0   22.20   34.50
   1 -21   0   25.90    5.20
   1 -21   0   14.10    3.40
  -1  21   0   15.00    3.10
  -1  21   0   15.60    3.40
  -1  21   0   13.70    4.30
  -1  21   0   13.20    3.50
  -1  21   0   17.00    4.00
   0 -21   0    5.80    3.90
   0 -21   0    7.80    3.30
   0 -21   0    6.80    3.30
   0 -21   0    2.60    2.80
   0 -21   0   -6.20   33.00
   0  21   0   -4.30    3.70
   0  21   0    1.20    3.00
   0  21   0    8.00    3.00
   0  21   0    1.30    2.70
  -1 -21   0    2.30    3.10
  -1 -21   0    4.00    3.20
  -1 -21   0    6.90    4.00
  -1 -21   0    1.20    2.80
   1  21   0    2.50    3.10
   1  21   0    1.10    1.10
   1  21   0    0.90    4.00
   1  21   0    2.90    2.90
   1  21   0    3.30    3.10
  -2 -21   0   59.89    6.50
  -2 -21   0   72.19   45.70
  -2 -21   0   68.09    5.30
  -2 -21   0   63.89    5.80
  -2 -21   0   65.39    6.00
   2  21   0   55.89    7.40
   2  21   0   53.09    6.50
   2  21   0   48.20    5.70
   2  21   0   56.09    6.10
  -3 -21   0   27.70    3.90
  -3 -21   0   22.40    4.10
  -3 -21   0   23.90    4.20
  -3 -21   0   28.80    3.90
   3  21   0   17.00    4.10
   3  21   0   20.30    4.50
   3  21   0   18.80    4.90
   3  21   0   19.90    3.60
  -4 -21   0    2.50    2.50
  -4 -21   0   -0.10    2.90
  -4 -21   0    7.00    3.20
  -4 -21   0    4.70    3.60
  -4 -21   0    7.80    3.40
   4  21   0    5.50    3.40
   4  21   0   12.90    5.50
   4  21   0   -5.50    5.10
   4  21   0   -0.20    4.00
  -5 -21   0   31.40    4.20
  -5 -21   0   38.10    4.70
  -5 -21   0   39.10    5.00
  -5 -21   0   40.30    5.00
  -5 -21   0   39.20    5.50
   5  21   0   32.00    5.50
   5  21   0   38.60    5.70
  -6 -21   0    0.90    3.60
  -6 -21   0    1.90    2.90
  -6 -21   0   -2.60    2.70
  -6 -21   0   11.10    4.20
  -6 -21   0    0.90    3.10
   6  21   0   -0.50    4.10
   6  21   0    1.60    3.60
  -7 -21   0   -1.00    2.90
  -7 -21   0   -3.90    4.60
  -7 -21   0    0.60    4.20
   7  21   0    2.00    4.50
   7  21   0    0.00    3.60
   5 -22   0   31.30    3.80
   5 -22   0   17.00    5.80
  -5  22   0   15.00    5.80
  -5  22   0   30.10    7.10
  -5  22   0   28.90    3.90
  -5  22   0   23.20    6.50
  -5  22   0   26.20    4.10
   4 -22   0   84.69    9.80
   4 -22   0   83.79    6.20
  -4  22   0   65.19    6.10
  -4  22   0   77.19    5.50
  -4  22   0   82.19    8.00
  -4  22   0   65.59    8.00
  -4  22   0   68.99    8.10
   3 -22   0    0.30    2.90
   3 -22   0   -6.20    4.30
  -3  22   0   -3.00    2.90
  -3  22   0   -1.90    4.50
  -3  22   0   -3.50    4.80
  -3  22   0    0.60    4.10
   2 -22   0   -0.60    2.80
   2 -22   0   -5.10    4.30
   2 -22   0    1.90    3.70
   2 -22   0    0.90    3.70
  -2  22   0    0.40    3.90
  -2  22   0    8.10    3.90
  -2  22   0    5.10    4.90
  -2  22   0    0.70    2.90
   1 -22   0   10.60    3.80
   1 -22   0   12.00    4.60
   1 -22   0    9.70    3.70
   1 -22   0   13.60    3.40
  -1  22   0    5.90    3.50
  -1  22   0    7.00    3.20
  -1  22   0    7.50    4.30
  -1  22   0    7.40    3.80
  -1  22   0   10.00    4.90
   0 -22   0   -1.60    2.90
   0 -22   0   19.40   42.20
   0 -22   0    1.00    3.30
   0 -22   0   -8.60    3.60
   0 -22   0    4.20    3.40
   0  22   0   -2.50    2.80
   0  22   0   -0.80    1.60
   0  22   0   -1.80    4.20
   0  22   0   -4.50    3.40
   0  22   0   -1.80    3.00
  -1 -22   0   72.09    6.40
  -1 -22   0   79.89    6.30
  -1 -22   0   74.79    6.70
  -1 -22   0   80.19    8.00
   1  22   0   71.79    7.30
   1  22   0   73.59    6.90
   1  22   0   72.29    6.50
   1  22   0   66.29    8.60
   1  22   0   75.39    2.70
  -2 -22   0    0.00    3.20
  -2 -22   0   -2.50    3.10
  -2 -22   0    2.30    3.70
  -2 -22   0   -2.80    4.10
   2  22   0    1.40    4.50
   2  22   0    0.40    3.80
   2  22   0   -1.90    3.60
  -3 -22   0    8.80    4.30
  -3 -22   0   -1.20    3.20
  -3 -22   0    1.60    3.40
  -3 -22   0   -2.70    3.20
   3  22   0    1.00    4.40
   3  22   0    4.60    4.60
   3  22   0    1.50    4.50
  -4 -22   0    7.00    3.40
  -4 -22   0    2.40    4.10
  -4 -22   0    5.50    3.50
  -4 -22   0    4.60    3.40
  -4 -22   0    3.20    2.90
   4  22   0   -1.50    3.60
   4  22   0    0.90    4.40
  -5 -22   0    4.40    4.20
  -5 -22   0   13.80    3.60
  -5 -22   0    5.50    3.20
  -5 -22   0    4.50    3.80
  -5 -22   0    7.70    3.60
   5  22   0    5.50    5.70
   5  22   0    3.20    3.50
  -6 -22   0   16.50    3.50
  -6 -22   0   -0.40    5.00
  -6 -22   0    5.10    4.90
  -6 -22   0    9.40    3.50
  -6 -22   0    7.80    4.00
   6  22   0    6.70    3.80
   6  22   0    4.90    5.50
   4 -23   0    7.40    6.60
   4 -23   0    0.70    3.30
  -4  23   0    5.00    6.50
  -4  23   0   16.70    7.10
   3 -23   0    9.90    6.00
   3 -23   0   15.90    3.80
  -3  23   0    8.60    6.00
  -3  23   0    4.20    4.90
  -3  23   0    9.90    3.40
   2 -23   0   26.70    4.00
   2 -23   0   18.20    5.90
  -2  23   0   10.70    5.50
  -2  23   0   24.60    6.20
  -2  23   0   23.30    3.50
  -2  23   0   21.50    4.00
   1 -23   0    2.20    5.40
   1 -23   0    6.20    5.20
   1 -23   0    3.10    3.90
   1 -23   0    3.50    3.40
  -1  23   0  -11.30    4.70
  -1  23   0    1.40    3.10
  -1  23   0    1.90    2.20
   0 -23   0   11.90    4.10
   0 -23   0   15.30    3.80
   0 -23   0   14.50    4.70
   0 -23   0   13.50    5.40
   0  23   0   11.00    5.70
   0  23   0   10.10    4.00
   0  23   0   14.40    2.00
  -1 -23   0   24.10    4.50
  -1 -23   0   14.70    4.00
  -1 -23   0   14.90    4.00
  -1 -23   0    8.70    5.00
   1  23   0   16.30    4.60
   1  23   0   12.10    5.70
  -2 -23   0   22.40    5.30
  -2 -23   0   28.10    4.60
  -2 -23   0   32.80    4.60
  -2 -23   0   26.90    4.60
   2  23   0   30.70    5.40
   2  23   0   21.40    5.80
  -3 -23   0   35.80    6.00
  -3 -23   0   50.09    5.70
  -3 -23   0   54.29    6.30
  -3 -23   0   42.10    5.30
   3  23   0   39.50    7.00
   3  23   0   37.80    5.60
  -4 -23   0    1.90    5.80
  -4 -23   0   -0.60    4.00
  -4 -23   0   -2.80    3.90
  -4 -23   0   -2.50    3.60
   4  23   0   -4.80    5.70
   4  23   0    3.80    3.60
   1 -24   0   -2.20    6.40
   1 -24   0   10.70    4.00
  -1  24   0    0.80    6.00
  -1  24   0   -0.10    3.70
   0 -24   0    5.20    6.30
   0 -24   0   12.30    3.90
   0  24   0   11.10    6.50
   0  24   0   20.40    4.70
  -1 -24   0   24.00    7.60
  -1 -24   0   30.90    6.00
  -1 -24   0   41.60    5.30
  -1 -24   0   28.30    5.30
   1  24   0   36.80    6.70
  -2 -24   0   22.60    4.90
  -2 -24   0   19.80    4.80
  -2 -24   0   30.40    5.10
   2  24   0   31.10    5.40
   2  24   0   32.90    6.90
   1  24  -1   10.30    5.80
  -1 -24   1    9.30    4.30
   0  24  -1    8.00    6.70
   0 -24   1   12.60    4.20
   0 -24   1    2.00    7.10
   4  23  -1   16.50    4.60
   4  23  -1   22.80    6.20
  -4 -23   1   17.20    4.40
  -4 -23   1   14.50    4.10
  -4 -23   1   19.60    4.50
   3  23  -1   24.00    4.90
   3  23  -1   25.60    6.10
  -3 -23   1   33.10    5.00
  -3 -23   1   30.70    4.80
  -3 -23   1   29.20    5.00
  -3 -23   1   18.40    5.70
   2  23  -1   28.70    5.80
   2  23  -1   23.80    5.20
  -2 -23   1   29.70    4.70
  -2 -23   1   25.80    4.60
  -2 -23   1   10.70    5.00
  -2 -23   1   26.50    4.70
   1  23  -1   48.60    6.00
   1  23  -1   51.19    6.90
  -1 -23   1   33.20    5.10
  -1 -23   1   54.39    6.10
  -1 -23   1   40.70    5.20
  -1 -23   1   47.10    6.40
   0  23  -1    3.60    3.40
   0  23  -1   -4.80    5.20
   0  23  -1    2.30    2.20
   0 -23   1    4.20    3.70
   0 -23   1    0.50    3.90
   0 -23   1    2.30    5.10
   0 -23   1   -1.40    3.80
  -1  23  -1   47.50    7.20
  -1  23  -1   36.40    4.70
   1 -23   1   34.00    4.80
   1 -23   1   30.10    6.20
   1 -23   1   29.70    5.40
  -2  23  -1    1.20    3.30
  -2  23  -1   -0.50    5.20
   2 -23   1    7.20    5.70
   2 -23   1   -0.80    3.60
  -3  23  -1    1.10    5.60
  -3  23  -1    0.40    5.40
  -3  23  -1   -3.30    3.20
   3 -23   1   -4.20    5.70
   3 -23   1    5.60    3.40
   5  22  -1    9.50    6.00
   5  22  -1    3.80    3.60
  -5 -22   1    7.10    3.50
  -5 -22   1    4.70    3.60
  -5 -22   1   -1.30    4.00
  -5 -22   1   -5.10    4.80
  -5 -22   1    9.30    3.20
   4  22  -1   25.60    5.40
   4  22  -1    7.00    4.10
  -4 -22   1    8.80    4.70
  -4 -22   1   10.60    3.60
  -4 -22   1   15.20    4.10
  -4 -22   1   14.20    3.70
   3  22  -1   19.50    5.30
   3  22  -1   23.20    6.10
   3  22  -1   21.60    5.50
  -3 -22   1   15.90    4.20
  -3 -22   1   19.30    4.00
  -3 -22   1   28.00    4.70
  -3 -22   1   13.40    4.60
   2  22  -1   15.50    4.70
   2  22  -1   28.50    4.90
   2  22  -1   30.60    5.70
  -2 -22   1   21.10    4.10
  -2 -22   1   19.70    4.00
  -2 -22   1   15.40    3.60
  -2 -22   1   22.00    5.10
   1  22  -1    2.90    3.50
   1  22  -1    0.70    3.50
   1  22  -1    6.00    5.00
   1  22  -1    5.90    1.50
  -1 -22   1    6.80    3.60
  -1 -22   1    6.00    3.20
  -1 -22   1    3.10    3.40
  -1 -22   1    2.80    4.40
   0  22  -1    5.20    4.50
   0  22  -1   -5.10    3.10
   0  22  -1    4.80    3.10
   0  22  -1   -0.20    3.70
   0 -22   1   11.00    4.50
   0 -22   1   -3.60    3.00
   0 -22   1   62.39   41.60
   0 -22   1    1.80    3.60
   0 -22   1    4.00    3.50
  -1  22  -1    0.60    4.70
  -1  22  -1    2.00    4.70
  -1  22  -1   -3.00    2.80
  -1  22  -1    3.70    3.80
   1 -22   1    1.50    3.20
   1 -22   1   -2.10    4.40
   1 -22   1    4.00    3.40
   1 -22   1    6.40    3.80
  -2  22  -1    0.20    4.70
  -2  22  -1    5.90    4.10
  -2  22  -1    6.30    3.00
  -2  22  -1   -1.30    4.00
   2 -22   1   11.40    4.70
   2 -22   1   -2.30    4.10
   2 -22   1    0.10    3.60
   2 -22   1    5.80    3.20
  -3  22  -1    4.30    3.10
  -3  22  -1    4.70    3.50
  -3  22  -1    3.70    5.40
  -3  22  -1   -2.50    4.20
  -3  22  -1    5.50    4.50
   3 -22   1    5.50    3.20
   3 -22   1    4.10    4.90
  -4  22  -1   77.39    5.60
  -4  22  -1   77.29    8.30
  -4  22  -1   81.09    6.50
  -4  22  -1  100.29    9.80
  -4  22  -1  100.29    8.90
   4 -22   1   83.49    9.80
   4 -22   1  106.89    6.80
  -5  22  -1   24.30    6.60
  -5  22  -1   41.40    7.80
  -5  22  -1   26.90    5.90
  -5  22  -1   27.90    4.20
   5 -22   1   28.90    6.30
   5 -22   1   26.40    4.20
  -7 -21   1   41.30    5.80
   6  21  -1   24.90    5.00
   6  21  -1   32.50    5.30
  -6 -21   1   38.10    5.20
  -6 -21   1   33.10    5.00
  -6 -21   1   44.40    5.40
  -6 -21   1   33.80    4.30
  -6 -21   1   37.20    5.20
   5  21  -1   22.30    5.00
   5  21  -1   23.50    4.60
   5  21  -1   24.10    5.20
  -5 -21   1   32.60    4.70
  -5 -21   1   27.00    5.20
  -5 -21   1   31.80    4.40
  -5 -21   1   26.80    3.80
  -5 -21   1   37.70    5.10
   4  21  -1   42.00    5.80
   4  21  -1   57.09    7.10
  -4 -21   1   51.59    5.40
  -4 -21   1   62.29    6.00
  -4 -21   1   62.79    5.80
  -4 -21   1   60.09    7.20
  -4 -21   1   57.79    5.80
   3  21  -1   30.50    5.30
   3  21  -1   31.30    4.20
   3  21  -1   38.30    5.20
   3  21  -1   37.60    5.70
  -3 -21   1   28.70    4.00
  -3 -21   1   27.90    4.00
  -3 -21   1   29.50    4.30
  -3 -21   1   28.50    4.90
   2  21  -1    7.10    4.20
   2  21  -1    3.20    3.30
   2  21  -1    2.50    3.30
   2  21  -1    4.40    3.70
  -2 -21   1    4.60    3.40
  -2 -21   1    2.70    3.20
  -2 -21   1    8.50    3.40
  -2 -21   1   15.50    4.10
   1  21  -1   -1.00    2.80
   1  21  -1   -2.40    4.10
   1  21  -1    4.40    3.10
   1  21  -1   -3.20    2.60
  -1 -21   1    3.50    3.20
  -1 -21   1    9.90   33.20
  -1 -21   1   -4.40    3.00
  -1 -21   1    3.40    2.90
  -1 -21   1    1.80    3.60
   0  21  -1  127.49    9.30
   0  21  -1  103.39    6.50
   0  21  -1  105.99    7.00
   0  21  -1  100.19    6.40
   0 -21   1  111.99    7.20
   0 -21   1  112.99    6.60
   0 -21   1  111.89    8.40
   0 -21   1  108.79    6.80
  -1  21  -1   -3.70    3.10
  -1  21  -1   -0.90    2.60
  -1  21  -1   -6.60    3.60
   1 -21   1    2.80    4.00
   1 -21   1    0.50    2.70
   1 -21   1    3.20    3.20
   1 -21   1   23.30   35.90
   1 -21   1    2.90    3.30
  -2  21  -1    7.90    4.10
  -2  21  -1    7.80    3.80
  -2  21  -1   12.30    3.50
  -2  21  -1    4.10    4.60
  -2  21  -1    6.30    3.20
  -2  21  -1    5.50    2.90
   2 -21   1    9.40    3.10
   2 -21   1   12.90    3.70
   2 -21   1    6.40    3.60
   2 -21   1    8.00    4.40
  -3  21  -1   18.40    3.60
  -3  21  -1   19.80    3.60
  -3  21  -1    7.70    4.60
  -3  21  -1   15.40    4.10
  -3  21  -1   20.30    3.50
  -3  21  -1   22.10    4.70
   3 -21   1   12.60    4.90
   3 -21   1   67.49   49.20
   3 -21   1   24.40    3.60
   3 -21   1   16.40    4.00
   3 -21   1   16.20    4.10
  -4  21  -1    0.00    4.80
  -4  21  -1    4.40    4.00
  -4  21  -1    4.40    3.20
  -4  21  -1   -5.70    4.40
  -4  21  -1   -6.80    2.50
   4 -21   1    4.30    3.00
   4 -21   1  -54.49   60.19
   4 -21   1   -8.40    4.60
   4 -21   1    5.10    6.20
  -5  21  -1   25.90    4.90
  -5  21  -1   15.30    5.50
  -5  21  -1   19.00    3.60
  -5  21  -1   21.60    5.20
   5 -21   1   16.60    3.30
   5 -21   1   27.70    6.00
  -6  21  -1   18.70    6.60
  -6  21  -1   24.70    6.00
  -6  21  -1   14.20    3.80
  -6  21  -1   22.40    5.10
   6 -21   1   21.20    6.20
   6 -21   1   22.00    3.50
   6 -21   1   25.20    5.20
   7  20  -1   56.69    6.90
   7  20  -1   66.19   12.10
   7  20  -1   51.99    7.20
  -7 -20   1   68.99    6.10
  -7 -20   1   48.00    5.60
  -7 -20   1   61.79    6.50
  -7 -20   1   56.39    5.60
   6  20  -1    6.50    3.80
   6  20  -1    1.90    3.40
   6  20  -1   11.50    5.00
   6  20  -1    8.50    5.70
  -6 -20   1    3.90    2.60
  -6 -20   1   12.90    3.80
  -6 -20   1   11.20    3.20
  -6 -20   1    9.70    3.60
  -6 -20   1    9.20    2.90
   5  20  -1   -4.10    3.80
   5  20  -1    3.60    3.00
   5  20  -1   -7.60    3.90
  -5 -20   1    2.50    3.10
  -5 -20   1   -0.10    2.40
  -5 -20   1    1.40    3.00
  -5 -20   1   -1.30    2.90
  -5 -20   1    2.10    2.70
   4  20  -1   86.69    7.30
   4  20  -1   85.09    7.80
   4  20  -1   87.59    7.60
   4  20  -1   74.39    5.90
  -4 -20   1   94.19    6.10
  -4 -20   1   83.89    6.30
  -4 -20   1   93.19    6.20
  -4 -20   1   90.09    6.90
  -4 -20   1   87.29    5.80
   3  20  -1    6.80    3.60
   3  20  -1    7.20    2.80
   3  20  -1    3.80    3.40
   3  20  -1    2.80    3.90
  -3 -20   1    2.00    2.60
  -3 -20   1    1.60    2.60
  -3 -20   1    6.50    2.60
  -3 -20   1   -0.90    3.50
   2  20  -1   71.39    6.30
   2  20  -1   65.79    5.50
   2  20  -1   67.39    2.10
   2  20  -1   61.29    5.50
  -2 -20   1   73.99    5.70
  -2 -20   1   82.79    5.80
  -2 -20   1   71.99    5.60
  -2 -20   1    1.80   32.50
  -2 -20   1   65.69    6.90
   1  20  -1   56.49    7.10
   1  20  -1   70.99    5.50
   1  20  -1   67.99    5.40
   1  20  -1   70.19    5.80
  -1 -20   1   64.09    5.60
  -1 -20   1   71.19    6.80
  -1 -20   1   61.69    5.50
  -1 -20   1   64.69    5.50
   0  20  -1    1.60    3.10
   0  20  -1    5.00    2.80
   0  20  -1    5.30    2.60
   0  20  -1   -1.60    3.70
   0 -20   1    5.10    2.80
   0 -20   1    3.30    2.70
   0 -20   1    3.50    2.90
   0 -20   1   -0.40    3.00
   0 -20   1  -81.19   41.70
   0 -20   1    9.90   34.70
  -1  20  -1    8.60    3.40
  -1  20  -1    7.70    4.20
  -1  20  -1   11.40    3.70
  -1  20  -1   11.10    3.20
  -1  20  -1    8.60    2.70
  -1  20  -1    6.60    2.80
   1 -20   1    8.30    2.80
   1 -20   1  -12.40   28.10
   1 -20   1    7.10    3.60
   1 -20   1  -34.90   43.10
   1 -20   1    6.50    3.00
   1 -20   1   14.10    3.80
  -2  20  -1   11.80    3.00
  -2  20  -1   10.40    2.90
  -2  20  -1   13.50    3.40
  -2  20  -1    3.20    3.70
  -2  20  -1    9.70    3.00
  -2  20  -1   14.70    4.20
   2 -20   1   36.70   45.30
   2 -20   1   11.70    3.40
   2 -20   1   11.80    2.90
   2 -20   1    4.10    3.70
   2 -20   1   40.80   39.90
   2 -20   1    6.60    3.30
  -3  20  -1   12.90    3.30
  -3  20  -1   20.10    4.60
  -3  20  -1   16.60    3.90
  -3  20  -1   16.80    3.30
  -3  20  -1   14.70    3.10
  -3  20  -1   12.00    4.90
   3 -20   1  -53.89   47.40
   3 -20   1   13.80    3.70
   3 -20   1   20.80    4.10
   3 -20   1    6.00    4.10
   3 -20   1   14.80    3.10
  -4  20  -1  204.68    7.20
  -4  20  -1  203.48    9.70
  -4  20  -1  219.48    8.20
  -4  20  -1  220.98   10.20
  -4  20  -1  228.58   11.40
  -4  20  -1  211.38    8.80
   4 -20   1  227.38   11.80
   4 -20   1  220.88    9.90
   4 -20   1  211.18    9.40
   4 -20   1  207.48    9.30
  -5  20  -1   93.19    4.90
  -5  20  -1  103.59    8.10
  -5  20  -1  109.79    9.40
  -5  20  -1  116.49   10.70
  -5  20  -1  102.49    6.10
  -5  20  -1  103.09    8.50
   5 -20   1   87.79    9.30
   5 -20   1  121.99    9.50
   5 -20   1   77.79   70.09
   5 -20   1  101.49    8.60
  -6  20  -1    4.30    3.00
  -6  20  -1   12.60    5.50
  -6  20  -1   12.80    5.10
  -6  20  -1    0.60    4.20
   6 -20   1    1.10    4.70
   6 -20   1   10.70    3.80
   6 -20   1    4.70    3.60
  -7  20  -1   -0.40    6.10
  -7  20  -1    6.00    6.00
  -7  20  -1    9.00    3.30
  -7  20  -1    1.60    4.50
   7 -20   1    8.80    5.90
   7 -20   1    4.00    4.50
   8  19  -1    0.20    4.00
   8  19  -1    7.20    4.10
   8  19  -1    7.70    7.20
  -8 -19   1    2.40    4.00
  -8 -19   1    4.80    3.00
  -8 -19   1    9.20    2.50
  -8 -19   1    2.70    3.70
  -8 -19   1   -0.50    4.10
   7  19  -1   87.19    6.40
   7  19  -1   84.69    7.70
   7  19  -1  100.69    9.60
   7  19  -1   88.39    7.20
  -7 -19   1  102.79    6.10
  -7 -19   1  104.49    6.40
  -7 -19   1   89.59    5.10
  -7 -19   1   81.59    6.60
  -7 -19   1   85.29    6.80
   6  19  -1   36.00    5.60
   6  19  -1   31.60    4.60
   6  19  -1   29.30    3.70
   6  19  -1   29.40    5.20
  -6 -19   1   39.70    5.50
  -6 -19   1   41.80    4.80
  -6 -19   1   40.20    5.20
  -6 -19   1   32.00    4.50
   5  19  -1   16.50    4.40
   5  19  -1   13.30    3.50
   5  19  -1   13.00    4.50
   5  19  -1   16.00    3.10
  -5 -19   1   19.40    3.80
  -5 -19   1   19.10    3.10
  -5 -19   1   21.20    3.90
  -5 -19   1   19.90    3.40
  -5 -19   1   19.90    2.80
   4  19  -1   12.40    3.60
   4  19  -1   20.30    3.90
   4  19  -1   19.70    3.30
   4  19  -1   20.60    4.50
  -4 -19   1   19.50    4.20
  -4 -19   1   19.30    3.00
  -4 -19   1   16.40    3.10
  -4 -19   1   25.70    6.10
  -4 -19   1   19.00    3.50
   3  19  -1    9.00    3.40
   3  19  -1   19.00    3.30
   3  19  -1    7.10    3.60
   3  19  -1   12.60    3.40
  -3 -19   1   15.80    3.20
  -3 -19   1   11.10    2.70
  -3 -19   1   16.60    3.20
  -3 -19   1    6.40   27.60
  -3 -19   1   17.80    3.10
  -3 -19   1   12.60    2.90
   2  19  -1    0.90    2.70
   2  19  -1   -1.40    2.40
   2  19  -1   -0.90    2.40
   2  19  -1   -5.30    2.90
   2  19  -1    0.60    0.70
  -2 -19   1   10.80   32.20
  -2 -19   1    1.30    3.00
  -2 -19   1   -1.10    2.50
  -2 -19   1   -1.80    2.50
  -2 -19   1   -2.60    2.40
   1  19  -1  132.19    6.80
   1  19  -1  129.69    6.80
   1  19  -1  128.39    9.70
   1  19  -1  137.39    6.80
  -1 -19   1  153.78    7.00
  -1 -19   1   92.39   38.40
  -1 -19   1  137.29    7.80
  -1 -19   1  141.29    6.70
  -1 -19   1   92.99   34.50
  -1 -19   1  135.59    6.60
   0  19  -1    9.30    4.00
   0  19  -1    9.50    2.80
   0  19  -1   11.70    3.00
   0  19  -1    4.40    2.60
   0  19  -1    8.00    2.80
   0 -19   1   -9.70   31.20
   0 -19   1   -0.50    3.20
   0 -19   1    1.40   37.30
   0 -19   1    8.60    2.90
   0 -19   1    8.00    2.60
   0 -19   1    9.60    2.90
  -1  19  -1   90.49    6.10
  -1  19  -1   92.29    7.50
  -1  19  -1   75.49    5.40
  -1  19  -1   81.59    6.30
  -1  19  -1   86.09    5.10
  -1  19  -1   81.19    5.30
   1 -19   1   70.19    5.80
   1 -19   1   78.79    5.60
   1 -19   1   91.09    7.40
   1 -19   1   91.69    6.20
   1 -19   1   83.59   35.40
   1 -19   1   17.00   44.60
  -2  19  -1   47.30    5.40
  -2  19  -1   46.10    4.20
  -2  19  -1   52.59    4.70
  -2  19  -1   51.79    5.10
  -2  19  -1   53.39    6.60
  -2  19  -1   46.80    5.60
   2 -19   1   39.20    4.70
   2 -19   1   53.89    6.70
   2 -19   1   42.10    5.30
   2 -19   1   25.20   29.40
   2 -19   1   44.50    5.10
   2 -19   1    1.40   41.50
  -3  19  -1   10.00    2.60
  -3  19  -1    8.50    3.50
  -3  19  -1   12.20    3.00
  -3  19  -1   17.90    4.30
  -3  19  -1   19.00    3.90
  -3  19  -1   10.60    2.80
   3 -19   1    7.90    3.30
   3 -19   1   11.90    2.80
   3 -19   1   34.90   34.90
   3 -19   1   13.00    3.50
   3 -19   1   13.00    4.00
   3 -19   1   36.50   40.90
  -4  19  -1    3.50    2.80
  -4  19  -1    3.40    3.80
  -4  19  -1    0.50    3.40
  -4  19  -1    2.10    2.40
  -4  19  -1   -1.40    2.00
  -4  19  -1   -5.20    3.90
   4 -19   1   -5.30    4.00
   4 -19   1   12.50   39.30
   4 -19   1   -1.30    2.30
   4 -19   1   -0.90    3.00
   4 -19   1    1.30    2.90
  -5  19  -1   50.59    4.00
  -5  19  -1   53.49    6.00
  -5  19  -1   58.89    6.40
  -5  19  -1   48.00    4.80
  -5  19  -1   47.10    6.20
  -5  19  -1   43.10    5.90
   5 -19   1  -71.29   46.50
   5 -19   1   52.29    4.70
   5 -19   1   48.80    6.30
   5 -19   1   45.60    5.40
   5 -19   1   41.30    5.50
  -6  19  -1   -2.50    2.70
  -6  19  -1    3.60    4.40
  -6  19  -1    1.30    3.80
  -6  19  -1   -4.30    3.70
  -6  19  -1   -2.40    3.00
   6 -19   1   -1.40    4.70
   6 -19   1   -4.10    2.40
   6 -19   1   -2.60    3.00
   6 -19   1   -2.60    4.20
   6 -19   1    4.30    3.70
  -7  19  -1   14.50    5.40
  -7  19  -1   16.90    4.60
  -7  19  -1   10.70    4.80
  -7  19  -1   18.30    3.20
   7 -19   1   30.20    5.90
   7 -19   1   17.00    4.70
  -8  19  -1   29.00    5.70
  -8  19  -1   28.90    3.70
  -8  19  -1   33.90    6.80
  -8  19  -1   24.00    5.90
   8 -19   1   30.40    6.40
   8 -19   1   21.60    5.60
   9  18  -1    1.30    3.60
   9  18  -1   -3.50    3.50
  -9 -18   1   -4.40    3.30
  -9 -18   1   -2.00    2.70
  -9 -18   1    2.10    4.70
   8  18  -1    5.70    3.70
   8  18  -1    9.10    5.00
   8  18  -1    5.60    3.30
   8  18  -1    4.90    3.20
  -8 -18   1    6.60    2.10
  -8 -18   1    2.90    2.50
  -8 -18   1    1.20    3.00
  -8 -18   1    3.20    2.90
  -8 -18   1   11.60    4.00
   7  18  -1  110.39    6.80
   7  18  -1  105.89    6.20
   7  18  -1  100.79    7.90
   7  18  -1  118.39    9.40
  -7 -18   1  114.19    7.00
  -7 -18   1  108.69    6.70
  -7 -18   1  109.19    5.20
  -7 -18   1  125.99    6.10
  -7 -18   1  111.79    6.20
   6  18  -1   -0.10    2.40
   6  18  -1    2.70    3.10
   6  18  -1   -4.80    3.50
   6  18  -1    0.50    3.70
  -6 -18   1    0.40    2.10
  -6 -18   1   -1.70    2.80
  -6 -18   1    4.40    2.20
  -6 -18   1    2.00    2.80
  -6 -18   1    2.20    2.50
   5  18  -1   -1.40    2.20
   5  18  -1    0.10    2.80
   5  18  -1   -1.50    3.10
   5  18  -1   -3.90    3.00
  -5 -18   1   -1.00    2.30
  -5 -18   1   -0.90    2.10
  -5 -18   1   -0.40    2.00
  -5 -18   1   -1.10    2.40
  -5 -18   1   -1.70    2.20
   4  18  -1    8.70    3.20
   4  18  -1    9.50    3.60
   4  18  -1    8.80    2.60
   4  18  -1   12.00    3.00
  -4 -18   1    7.60   24.10
  -4 -18   1   13.80    2.60
  -4 -18   1    8.90    2.50
  -4 -18   1   15.00    3.10
  -4 -18   1    5.20    2.40
  -4 -18   1   12.50    3.10
   3  18  -1   41.80    5.90
   3  18  -1   49.20    5.10
   3  18  -1   42.30    4.90
  -3 -18   1   50.69    4.10
  -3 -18   1   50.39    4.50
  -3 -18   1   46.80    4.40
  -3 -18   1   46.70    5.10
  -3 -18   1   44.90    4.20
  -3 -18   1   43.60   28.00
   2  18  -1   91.19    6.70
   2  18  -1   89.99    2.60
   2  18  -1   86.79    5.80
  -2 -18   1   59.69   28.50
  -2 -18   1   74.09    5.00
  -2 -18   1   88.69    5.30
  -2 -18   1   42.90   26.40
  -2 -18   1   78.09    6.10
  -2 -18   1   87.29    5.40
   1  18  -1    1.60    2.40
   1  18  -1    3.90    2.50
   1  18  -1    4.30    3.10
  -1 -18   1    7.20   25.50
  -1 -18   1    1.40    2.10
  -1 -18   1   -0.70    2.20
  -1 -18   1    4.60    2.30
  -1 -18   1   51.19   27.40
  -1 -18   1    0.40    2.50
   0  18  -1   65.89    5.60
   0  18  -1   66.79    5.00
   0  18  -1   75.39    5.00
   0  18  -1   61.99    6.20
   0  18  -1   73.19    4.80
   0 -18   1   85.79   34.20
   0 -18   1   69.09    6.30
   0 -18   1   68.69    5.00
   0 -18   1   66.39    5.10
   0 -18   1   72.09    5.20
   0 -18   1   17.90   25.10
  -1  18  -1    2.30    2.70
  -1  18  -1    0.10    2.60
  -1  18  -1    2.80    2.30
  -1  18  -1   -2.10    2.80
  -1  18  -1    0.20    2.20
  -1  18  -1   -1.50    2.00
   1 -18   1    1.60    2.10
   1 -18   1  -38.60   32.90
   1 -18   1    2.60    2.30
   1 -18   1    2.60    2.40
   1 -18   1   -0.50    3.00
   1 -18   1    0.70   25.30
  -2  18  -1   47.30    5.40
  -2  18  -1   34.80    3.70
  -2  18  -1   38.20    4.50
  -2  18  -1   39.80    4.10
  -2  18  -1   45.50    4.70
  -2  18  -1   26.70    4.30
   2 -18   1   37.20    4.40
   2 -18   1   37.50    4.40
   2 -18   1   70.89   37.30
   2 -18   1  -18.60   28.20
   2 -18   1   44.50    4.20
   2 -18   1   36.40    4.60
  -3  18  -1    1.90    3.20
  -3  18  -1   -2.30    2.20
  -3  18  -1    4.00    2.90
  -3  18  -1    3.20    3.30
  -3  18  -1    1.10    2.10
  -3  18  -1    1.70    2.00
   3 -18   1   -1.30    3.10
   3 -18   1   10.20   32.20
   3 -18   1   -1.70    2.50
   3 -18   1  -31.40   35.00
   3 -18   1    0.40    2.00
   3 -18   1   -0.50    2.60
  -4  18  -1   95.19    6.50
  -4  18  -1  102.09    5.40
  -4  18  -1  107.69    7.80
  -4  18  -1   95.79    5.80
  -4  18  -1   99.69    4.50
  -4  18  -1  103.69    7.00
   4 -18   1  112.79    8.10
   4 -18   1   28.10   41.90
   4 -18   1   96.09    6.20
   4 -18   1   99.39    6.20
   4 -18   1   97.89    5.20
  -5  18  -1   74.69    7.00
  -5  18  -1   66.39    4.80
  -5  18  -1   64.39    3.70
  -5  18  -1   76.09    7.20
  -5  18  -1   68.99    6.20
  -5  18  -1   84.69    5.90
   5 -18   1  -12.90   43.90
   5 -18   1   72.59    7.60
   5 -18   1   53.79    5.50
   5 -18   1   65.99    5.90
   5 -18   1   60.59    4.60
  -6  18  -1   13.00    3.30
  -6  18  -1   19.20    4.10
  -6  18  -1   13.10    3.50
  -6  18  -1   11.70    3.70
  -6  18  -1   13.00    4.20
   6 -18   1   15.70    3.50
   6 -18   1   11.30    3.50
   6 -18   1   16.00    2.80
   6 -18   1   17.60    3.90
   6 -18   1   21.70    4.90
  -7  18  -1   -2.00    4.00
  -7  18  -1    0.80    3.90
  -7  18  -1    0.00    2.90
  -7  18  -1   -5.50    3.60
  -7  18  -1    1.50    4.20
   7 -18   1   -0.40    5.30
   7 -18   1   -3.40    3.10
   7 -18   1    1.90    4.70
   7 -18   1    5.60    4.00
  -8  18  -1   -3.80    3.90
  -8  18  -1   -0.40    3.00
  -8  18  -1    1.10    4.80
  -8  18  -1   -3.20    4.20
   8 -18   1    3.00    3.80
   8 -18   1   -4.70    5.00
  -9  18  -1   -1.00    5.60
  -9  18  -1    7.10    4.90
   9 -18   1   10.40    5.00
   9 -18   1    8.20    5.40
  10  17  -1    6.90    4.00
  10  17  -1    2.10    3.50
 -10 -17   1    3.20    2.90
 -10 -17   1   -1.90    2.90
   9  17  -1    6.80    4.00
   9  17  -1    2.80    3.10
   9  17  -1    5.50    3.10
   9  17  -1   -2.60    5.50
  -9 -17   1    3.30    2.50
  -9 -17   1    0.90    1.50
  -9 -17   1    4.80    3.00
  -9 -17   1    2.60    2.80
   8  17  -1    4.30    4.70
   8  17  -1    4.20    2.90
   8  17  -1    4.60    4.00
   8  17  -1    5.30    2.90
  -8 -17   1    4.00    1.80
  -8 -17   1    8.60    2.60
  -8 -17   1    2.50    2.60
  -8 -17   1    4.90    3.00
   7  17  -1   -0.30    2.70
   7  17  -1   -3.50    2.20
   7  17  -1    5.70    4.20
   7  17  -1    9.60    7.20
  -7 -17   1   -0.60    2.70
  -7 -17   1   -3.30    2.30
  -7 -17   1    0.70    2.20
  -7 -17   1    1.70    1.90
  -7 -17   1    0.30    2.10
   6  17  -1  116.59    5.90
   6  17  -1  118.99    7.80
   6  17  -1  131.79    6.70
   6  17  -1  113.19    7.50
  -6 -17   1  114.69    5.80
  -6 -17   1  120.89    6.60
  -6 -17   1  111.49    5.10
  -6 -17   1  102.79    6.20
  -6 -17   1  127.79    5.60
   5  17  -1   40.80    4.90
   5  17  -1   42.50    5.20
   5  17  -1   42.20    4.10
  -5 -17   1   39.80    4.70
  -5 -17   1   69.69   25.50
  -5 -17   1   44.70    4.10
  -5 -17   1   46.80    3.70
  -5 -17   1   41.20    4.00
  -5 -17   1   40.40    4.40
  -5 -17   1   42.00   33.40
   4  17  -1   -0.50    2.00
   4  17  -1    3.40    2.60
   4  17  -1    2.90    2.80
  -4 -17   1   10.30   26.50
  -4 -17   1   -1.20    1.80
  -4 -17   1    3.00    2.30
  -4 -17   1    2.10    2.00
  -4 -17   1    0.10    1.90
  -4 -17   1   -4.10    2.20
   3  17  -1    9.50    2.70
   3  17  -1    7.40    3.00
  -3 -17   1   -1.50    2.30
  -3 -17   1    7.30    2.40
  -3 -17   1    4.80    2.30
  -3 -17   1    5.20    2.00
  -3 -17   1   20.60   26.30
  -3 -17   1   30.80   21.50
  -3 -17   1    2.20    3.20
   2  17  -1    5.40    2.70
   2  17  -1    1.20    1.70
   2  17  -1    5.50    2.40
  -2 -17   1  -37.40   23.10
  -2 -17   1    5.60    2.40
  -2 -17   1    8.80    2.40
  -2 -17   1   10.20    2.60
  -2 -17   1    4.30    2.30
   1  17  -1   44.20    4.30
   1  17  -1   33.70    3.90
   1  17  -1   45.20    5.30
   1  17  -1   43.10    4.20
  -1 -17   1   40.20    4.10
  -1 -17   1   11.00   23.80
  -1 -17   1   15.70   24.50
  -1 -17   1   39.50    4.60
  -1 -17   1   45.60    4.10
   0  17  -1   26.80    3.70
   0  17  -1   32.10    4.10
   0  17  -1   26.40    3.80
   0  17  -1   30.30    3.80
   0  17  -1   32.10    3.70
   0 -17   1   39.40    4.20
   0 -17   1   39.10   26.60
   0 -17   1   39.30    4.80
   0 -17   1   23.70   19.90
   0 -17   1   32.50    3.70
   0 -17   1   35.30    4.00
  -1  17  -1   43.60    4.50
  -1  17  -1   39.40    3.90
  -1  17  -1   28.50    3.60
  -1  17  -1   46.50    5.30
   1 -17   1   33.50    4.10
   1 -17   1   32.90    4.20
   1 -17   1   31.00    5.10
   1 -17   1   52.89   32.80
   1 -17   1   39.80    3.70
   1 -17   1   10.20   22.60
  -2  17  -1   33.10    4.70
  -2  17  -1   35.80    4.90
  -2  17  -1   32.20    4.50
   2 -17   1  -31.40   57.89
   2 -17   1   34.60    3.80
   2 -17   1   32.70    3.80
   2 -17   1   -9.40   31.60
   2 -17   1   29.80    4.00
  -3  17  -1   37.00    4.20
  -3  17  -1   38.50    5.30
  -3  17  -1   39.10    4.50
  -3  17  -1   42.80    5.20
   3 -17   1   59.79   32.30
   3 -17   1   33.20    5.10
   3 -17   1   33.70    3.50
   3 -17   1   37.40    4.50
   3 -17   1   13.90   27.20
   3 -17   1   38.50    4.60
  -4  17  -1    9.30    2.20
  -4  17  -1   10.30    3.40
  -4  17  -1    5.50    2.90
  -4  17  -1    7.60    3.00
   4 -17   1    7.10    3.00
   4 -17   1    9.00    2.00
   4 -17   1   13.00    3.10
   4 -17   1   -1.40   29.40
   4 -17   1   -8.50   33.20
   4 -17   1   12.10    4.30
  -5  17  -1    7.40    2.20
  -5  17  -1    8.30    3.20
  -5  17  -1    4.50    3.20
  -5  17  -1    3.40    3.00
  -5  17  -1    9.10    4.60
   5 -17   1   27.50   30.50
   5 -17   1   -4.00   32.50
   5 -17   1    7.00    1.90
   5 -17   1   10.30    4.10
   5 -17   1    3.40    3.80
   5 -17   1   10.10    3.10
  -6  17  -1   14.00    2.60
  -6  17  -1   18.30    3.90
  -6  17  -1   16.80    3.40
  -6  17  -1    5.80    4.10
  -6  17  -1   19.50    4.50
   6 -17   1   14.30    2.30
   6 -17   1   15.80    3.40
   6 -17   1    8.30    2.90
   6 -17   1   17.30    3.60
   6 -17   1   13.00    4.40
  -7  17  -1   32.80    5.10
  -7  17  -1   41.00    5.30
  -7  17  -1   37.10    4.10
  -7  17  -1   37.60    4.70
  -7  17  -1   30.30    4.40
   7 -17   1   39.60    5.00
   7 -17   1   44.00    5.50
   7 -17   1   34.70    5.70
   7 -17   1   37.90    4.40
  -8  17  -1    8.50    4.40
  -8  17  -1    1.60    3.90
  -8  17  -1    6.00    2.40
  -8  17  -1    9.80    4.20
   8 -17   1    6.30    3.70
   8 -17   1   11.20    4.80
   8 -17   1    3.70    5.60
  -9  17  -1    9.60    4.30
  -9  17  -1    9.70    3.10
  -9  17  -1   11.00    4.60
  -9  17  -1    9.30    4.70
   9 -17   1   10.30    6.20
   9 -17   1   10.50    4.60
  10  16  -1    2.30    5.70
  10  16  -1   14.10    4.40
  10  16  -1    9.60    3.40
 -10 -16   1    6.00    3.10
 -10 -16   1   16.80    4.20
 -10 -16   1    4.00    2.60
   9  16  -1    2.40    3.60
   9  16  -1    9.10    4.50
   9  16  -1    1.90    3.00
   9  16  -1    4.30    2.80
  -9 -16   1    6.20    2.70
  -9 -16   1    7.00    3.20
  -9 -16   1    7.10    1.50
  -9 -16   1    2.20    2.50
  -9 -16   1    3.60    2.40
   8  16  -1   16.10    3.00
   8  16  -1   11.60    4.20
   8  16  -1   19.10    3.30
   8  16  -1   20.10    5.00
  -8 -16   1   15.70    3.50
  -8 -16   1   16.30    2.50
  -8 -16   1   22.10    2.70
  -8 -16   1   16.20    2.90
  -8 -16   1   15.50    3.00
   7  16  -1   42.30    5.90
   7  16  -1   50.59    4.90
   7  16  -1   42.30    4.30
   7  16  -1   44.10    6.70
  -7 -16   1   40.50    4.00
  -7 -16   1   43.80    4.70
  -7 -16   1   64.29    5.10
  -7 -16   1   51.99    4.30
  -7 -16   1   49.40    3.40
   6  16  -1   17.30    4.00
   6  16  -1   12.50    2.40
   6  16  -1   20.40    3.30
  -6 -16   1   12.60    2.40
  -6 -16   1   11.80    2.40
  -6 -16   1   14.30    2.80
  -6 -16   1   27.90   27.90
  -6 -16   1   17.40    2.30
  -6 -16   1   13.10    3.10
   5  16  -1   15.10    2.70
   5  16  -1   14.90    3.40
  -5 -16   1   13.70    2.20
  -5 -16   1   19.40    3.10
  -5 -16   1   16.80    3.00
  -5 -16   1   13.60    2.20
  -5 -16   1   15.80    2.30
  -5 -16   1   30.60   28.20
   4  16  -1   17.40    3.40
   4  16  -1   16.00    3.10
   4  16  -1   16.40    3.00
  -4 -16   1   17.00    2.40
  -4 -16   1   14.40    2.90
  -4 -16   1   36.10   20.40
  -4 -16   1   29.50   24.20
  -4 -16   1   13.60    2.80
  -4 -16   1    9.70    2.20
   3  16  -1   50.39    4.30
   3  16  -1   40.70    4.50
   3  16  -1   48.70    4.80
  -3 -16   1   56.69    4.10
  -3 -16   1   39.10   20.10
  -3 -16   1   54.39   25.30
  -3 -16   1   46.70    3.90
  -3 -16   1   40.70    4.50
  -3 -16   1   49.30    3.80
  -3 -16   1   38.70    6.00
   2  16  -1   27.90    3.50
   2  16  -1   34.50    1.70
   2  16  -1   28.30    3.60
   2  16  -1   29.00    3.80
  -2 -16   1   26.90    3.60
  -2 -16   1    5.10   18.40
  -2 -16   1   27.60    3.50
  -2 -16   1   22.00   22.30
  -2 -16   1   29.20    3.50
  -2 -16   1   27.80    3.40
   1  16  -1   10.70    2.80
   1  16  -1   10.40    2.30
   1  16  -1   11.20    2.40
   1  16  -1   10.30    2.50
   1  16  -1    9.60    2.60
  -1 -16   1    1.80   19.20
  -1 -16   1   -5.80   20.80
  -1 -16   1    8.60    2.70
  -1 -16   1    8.60    2.50
  -1 -16   1    9.30    2.30
   0  16  -1  147.29    6.50
   0  16  -1  147.19    7.30
   0  16  -1  155.68    6.10
   0  16  -1  134.69    6.60
   0  16  -1  143.19    6.00
   0 -16   1  146.99    6.30
   0 -16   1  115.69   30.20
   0 -16   1  140.69    7.20
   0 -16   1   85.99   30.00
   0 -16   1  138.09    5.90
  -1  16  -1   31.10    4.30
  -1  16  -1   22.80    3.10
  -1  16  -1   18.90    3.60
  -1  16  -1   27.50    3.30
  -1  16  -1   24.90    2.80
   1 -16   1   28.80    3.80
   1 -16   1   27.10    3.40
   1 -16   1   28.90    3.10
   1 -16   1   31.80   23.70
   1 -16   1   27.80    4.10
  -2  16  -1    4.40    2.00
  -2  16  -1    2.00    2.30
  -2  16  -1   10.90    2.90
  -2  16  -1    2.50    2.60
  -2  16  -1    6.00    2.10
   2 -16   1    4.10   19.10
   2 -16   1    6.20    2.80
   2 -16   1   17.80   26.80
   2 -16   1    6.00    2.30
   2 -16   1    6.90    1.90
   2 -16   1    3.60    2.20
  -3  16  -1   37.20    4.40
  -3  16  -1   37.50    5.60
  -3  16  -1   34.90    4.20
  -3  16  -1   39.90    3.40
   3 -16   1   -4.00   26.40
   3 -16   1   36.20    4.80
   3 -16   1   34.80    3.90
   3 -16   1   18.80   32.40
   3 -16   1   42.00    4.10
   3 -16   1   41.90    3.30
  -4  16  -1   -0.80    1.80
  -4  16  -1    5.50    2.70
  -4  16  -1   -1.90    2.60
  -4  16  -1    1.10    2.50
   4 -16   1    5.30   21.60
   4 -16   1   -1.30    1.40
   4 -16   1    1.60    2.10
   4 -16   1   -0.80    2.60
  -5  16  -1    2.10    2.70
  -5  16  -1    5.20    2.80
  -5  16  -1    5.90    3.20
  -5  16  -1    3.10    1.90
   5 -16   1    2.90    1.50
   5 -16   1    2.10    3.10
   5 -16   1   16.50   30.40
   5 -16   1    2.30    2.20
   5 -16   1  -32.70   33.40
  -6  16  -1  120.49    5.20
  -6  16  -1  125.59    7.00
  -6  16  -1   93.49    7.70
  -6  16  -1  126.39    7.10
  -6  16  -1  135.79    8.00
   6 -16   1  125.09    7.00
   6 -16   1  117.79    6.50
   6 -16   1   98.09   37.70
   6 -16   1  120.59    8.00
   6 -16   1  115.79    7.40
  -7  16  -1    2.00    3.20
  -7  16  -1    5.10    3.50
  -7  16  -1    4.40    2.10
  -7  16  -1   -0.40    3.00
  -7  16  -1    2.60    3.10
   7 -16   1    5.00    3.30
   7 -16   1   25.20   52.89
   7 -16   1    7.80    3.40
   7 -16   1    4.50    3.70
   7 -16   1    6.20    2.70
  -8  16  -1   36.20    4.70
  -8  16  -1   37.50    5.40
  -8  16  -1   42.20    4.00
  -8  16  -1   33.50    5.30
   8 -16   1   28.80    5.30
   8 -16   1   43.70    6.20
   8 -16   1   34.90    5.00
   8 -16   1   34.10    4.30
  -9  16  -1   35.10    5.20
  -9  16  -1   19.90    4.90
  -9  16  -1   18.90    4.60
  -9  16  -1   22.50    3.00
   9 -16   1   24.40    5.00
   9 -16   1   28.90    5.00
 -10  16  -1   -3.50    4.30
 -10  16  -1    2.90    4.00
 -10  16  -1   15.30    4.80
  10 -16   1    2.40    5.00
  10 -16   1    2.50    4.60
  11  15  -1   19.90    3.60
  11  15  -1   23.00    5.40
 -11 -15   1   22.40    2.90
 -11 -15   1   18.50    3.50
 -11 -15   1   22.10    4.90
  10  15  -1   23.80    5.00
  10  15  -1   22.00    4.90
  10  15  -1   26.60    3.50
  10  15  -1   25.30    5.90
 -10 -15   1   30.00    4.50
 -10 -15   1   21.00    3.30
 -10 -15   1   19.30    3.10
 -10 -15   1   27.30    3.50
   9  15  -1   26.50    5.60
   9  15  -1   33.10    5.50
   9  15  -1   36.30    4.70
   9  15  -1   48.80    4.70
  -9 -15   1   36.80    4.60
  -9 -15   1   36.00    4.90
  -9 -15   1   42.00    2.40
  -9 -15   1   35.40    4.00
  -9 -15   1   44.40    4.40
   8  15  -1   17.30    4.90
   8  15  -1   10.00    2.70
   8  15  -1   11.70    2.60
   8  15  -1   10.70    4.20
  -8 -15   1   11.10    3.30
  -8 -15   1    8.00    2.60
  -8 -15   1   12.90    1.90
  -8 -15   1   12.00    2.40
  -8 -15   1    6.70    2.20
   7  15  -1    9.00    3.70
   7  15  -1    5.30    2.20
  -7 -15   1    8.50    2.40
  -7 -15   1    7.80    2.60
  -7 -15   1    5.50    2.20
  -7 -15   1    8.00   26.30
  -7 -15   1    5.50    2.00
  -7 -15   1    8.40    1.70
   6  15  -1    1.20    2.00
   6  15  -1    6.00    3.00
   6  15  -1    0.50    2.60
  -6 -15   1    3.80    2.00
  -6 -15   1   17.60   18.10
  -6 -15   1    4.90    2.30
  -6 -15   1    5.30    2.00
  -6 -15   1   29.60   24.60
  -6 -15   1    4.60    1.60
  -6 -15   1    5.00    2.00
   5  15  -1  123.39    6.10
   5  15  -1  123.89    7.00
   5  15  -1  117.89    6.70
  -5 -15   1  116.39    5.10
  -5 -15   1  113.09   28.70
  -5 -15   1  123.19    5.80
  -5 -15   1  107.19    5.80
  -5 -15   1  113.19    4.70
  -5 -15   1  118.69    5.40
   4  15  -1  203.98    8.20
   4  15  -1  205.98    8.30
   4  15  -1  209.38    7.10
   4  15  -1  206.48    7.70
  -4 -15   1  207.28    6.80
  -4 -15   1  215.58    7.20
  -4 -15   1  192.78   31.20
  -4 -15   1  188.98    9.00
  -4 -15   1  184.38    9.50
  -4 -15   1  198.98    6.80
   3  15  -1   12.40    2.50
   3  15  -1   16.70    2.80
   3  15  -1   15.10    3.20
   3  15  -1   14.70    2.90
  -3 -15   1   16.80    2.60
  -3 -15   1   10.30    2.50
  -3 -15   1   11.20    2.20
  -3 -15   1  -23.50   18.10
  -3 -15   1   33.50   16.50
  -3 -15   1   14.30    2.40
  -3 -15   1   10.40    2.10
   2  15  -1    0.70    0.70
   2  15  -1   -2.40    1.90
   2  15  -1   -1.40    1.60
   2  15  -1    2.30    1.90
   2  15  -1   -0.30    2.10
  -2 -15   1    0.90    1.60
  -2 -15   1    1.40    1.70
  -2 -15   1    1.10    1.60
  -2 -15   1  -12.30   15.30
  -2 -15   1    2.60    1.90
  -2 -15   1    0.20    1.70
  -2 -15   1   12.30   18.60
   1  15  -1    9.20    2.40
   1  15  -1    6.40    2.10
   1  15  -1   11.70    2.40
   1  15  -1   12.20    2.50
   1  15  -1   11.30    2.10
  -1 -15   1   12.50    2.30
  -1 -15   1   -7.40   19.90
  -1 -15   1   12.10    2.40
  -1 -15   1   12.20   16.50
  -1 -15   1   13.80    2.40
  -1 -15   1   10.70    2.50
   0  15  -1   22.80    3.00
   0  15  -1   16.10    3.00
   0  15  -1   19.30    2.70
   0  15  -1   24.30    3.20
   0  15  -1   24.50    3.00
   0  15  -1   21.20    2.90
   0 -15   1   22.50    2.80
   0 -15   1   46.20   22.80
   0 -15   1   20.00    2.70
   0 -15   1   21.30    3.30
   0 -15   1   23.90    3.20
   0 -15   1  -10.80   21.30
  -1  15  -1   55.49    4.40
  -1  15  -1   59.29    4.70
  -1  15  -1   58.69    3.90
  -1  15  -1   65.29    4.90
  -1  15  -1   56.49    3.70
   1 -15   1   55.49    4.20
   1 -15   1   62.39    4.40
   1 -15   1   85.59   25.70
   1 -15   1   60.59    4.90
   1 -15   1   53.39    3.50
  -2  15  -1   36.50    3.20
  -2  15  -1   37.30    4.10
  -2  15  -1   42.10    4.60
  -2  15  -1   33.90    3.40
  -2  15  -1   38.70    4.30
   2 -15   1   34.80    3.70
   2 -15   1   36.10    3.80
   2 -15   1   -1.20   20.70
   2 -15   1   19.50   22.90
   2 -15   1   36.20    4.70
   2 -15   1   36.20    3.20
  -3  15  -1   50.19    4.90
  -3  15  -1   48.90    5.10
  -3  15  -1   50.79    3.50
   3 -15   1   53.69    4.30
   3 -15   1   47.20   23.20
   3 -15   1    5.70   22.50
   3 -15   1   53.09    5.00
   3 -15   1   54.79    4.50
   3 -15   1   57.49    3.60
  -4  15  -1    3.10    1.80
  -4  15  -1    0.10    2.10
  -4  15  -1    3.60    3.30
   4 -15   1    4.00    2.70
   4 -15   1  -11.00   25.70
   4 -15   1   -8.60   24.10
   4 -15   1    2.00    2.00
   4 -15   1    2.00    1.70
  -5  15  -1    8.50    2.90
  -5  15  -1   -1.40    2.50
  -5  15  -1    3.40    1.70
   5 -15   1  -12.10   33.20
   5 -15   1    4.60   24.40
   5 -15   1    1.20    1.50
   5 -15   1    3.50    2.70
  -6  15  -1    5.70    1.90
  -6  15  -1    3.90    2.70
  -6  15  -1    5.20    3.00
  -6  15  -1    8.00    2.80
   6 -15   1    8.70   27.40
   6 -15   1    8.60    2.90
   6 -15   1  -60.59   28.90
   6 -15   1    4.80    2.80
  -7  15  -1    2.50    3.20
   7 -15   1    4.20    3.00
   7 -15   1   13.30    3.60
   7 -15   1   82.19   41.70
  -8  15  -1   16.60    4.00
  -8  15  -1   18.30    2.60
  -8  15  -1   12.60    3.80
  -8  15  -1   16.50    4.70
   8 -15   1   16.60    3.80
   8 -15   1   23.90    4.00
   8 -15   1   24.70    4.30
   8 -15   1   16.70    3.10
  -9  15  -1   81.79    4.60
  -9  15  -1   84.39    7.20
  -9  15  -1   89.49    8.10
  -9  15  -1   99.69    7.70
   9 -15   1   74.29    6.40
   9 -15   1   87.29    7.20
   9 -15   1   90.69    7.60
   9 -15   1   79.29    7.20
 -10  15  -1    3.40    3.90
 -10  15  -1  -10.50    4.20
 -10  15  -1   -1.80    4.30
 -10  15  -1    1.60    2.50
  10 -15   1   -6.40    3.80
  10 -15   1    2.20    4.30
  11  14  -1    3.30    2.50
  11  14  -1    4.30    3.60
 -11 -14   1    0.90    2.80
 -11 -14   1    3.40    3.70
 -11 -14   1    4.40    2.50
  10  14  -1    7.90    4.10
  10  14  -1    0.40    4.50
  10  14  -1    5.80    2.50
 -10 -14   1    6.20    2.40
 -10 -14   1   -0.50    3.20
 -10 -14   1    5.80    2.50
 -10 -14   1    3.10    2.40
   9  14  -1    1.70    2.40
   9  14  -1    1.60    4.20
   9  14  -1    1.10    3.70
  -9 -14   1    3.60    2.20
  -9 -14   1    4.30    1.10
  -9 -14   1    4.00    2.00
  -9 -14   1    6.90    2.80
  -9 -14   1    4.10    1.10
  -9 -14   1    5.30    2.20
   8  14  -1    4.20    2.20
   8  14  -1   -0.50    5.30
   8  14  -1    0.70    3.30
  -8 -14   1    0.20    1.80
  -8 -14   1  -17.40   25.60
  -8 -14   1    0.50    1.70
  -8 -14   1    4.80    1.40
  -8 -14   1    5.60    2.00
  -8 -14   1    3.10    2.60
   7  14  -1   21.70    2.80
   7  14  -1   21.60    4.10
  -7 -14   1   21.10    2.40
  -7 -14   1   33.40   26.40
  -7 -14   1   21.10    3.10
  -7 -14   1   23.60    3.20
  -7 -14   1   30.10    3.60
  -7 -14   1   26.60    3.40
   6  14  -1   20.10    3.90
   6  14  -1   20.30    3.50
   6  14  -1   21.30    3.00
   6  14  -1   20.90    2.80
  -6 -14   1   16.80    2.40
  -6 -14   1   18.10    2.50
  -6 -14   1   13.60   21.50
  -6 -14   1   15.50    2.10
  -6 -14   1   19.30    2.70
   5  14  -1  314.37    9.00
   5  14  -1  310.67   10.80
   5  14  -1  325.77    9.90
   5  14  -1  294.97   10.50
  -5 -14   1  316.37    9.80
  -5 -14   1  241.08   30.50
  -5 -14   1  313.67    9.10
  -5 -14   1  266.07   36.40
  -5 -14   1  311.57    8.50
  -5 -14   1  327.07    9.00
   4  14  -1   83.89    5.30
   4  14  -1   85.69    5.00
   4  14  -1   84.29    4.40
   4  14  -1   82.79    5.40
  -4 -14   1   87.19    4.10
  -4 -14   1   78.89    4.40
  -4 -14   1   76.39    4.70
  -4 -14   1   83.49    4.30
  -4 -14   1   94.99   20.00
  -4 -14   1   88.89   26.10
  -4 -14   1   79.79    4.10
   3  14  -1  219.78    7.10
   3  14  -1  215.38    4.60
   3  14  -1  205.18    7.60
   3  14  -1  194.08    8.60
   3  14  -1  203.18    7.80
  -3 -14   1  217.38    6.90
  -3 -14   1  205.58   31.50
  -3 -14   1  204.08    7.30
  -3 -14   1  217.48    7.00
  -3 -14   1  214.88    7.80
  -3 -14   1  211.28    6.80
  -3 -14   1  187.08   28.40
   2  14  -1  135.99    5.70
   2  14  -1  127.89    6.00
   2  14  -1  127.79    5.60
   2  14  -1  135.49    5.80
  -2 -14   1  133.89    5.30
  -2 -14   1  141.09    5.40
  -2 -14   1  135.19    5.30
  -2 -14   1  125.89   25.10
  -2 -14   1  133.79    6.00
  -2 -14   1  125.39   24.20
  -2 -14   1  132.39    5.40
   1  14  -1  451.15   15.30
   1  14  -1  509.85   13.10
   1  14  -1  524.45   12.90
   1  14  -1  497.25   13.50
   1  14  -1  500.75   14.00
   1  14  -1  485.05   12.70
  -1 -14   1  514.45   13.00
  -1 -14   1  494.55   12.90
  -1 -14   1  506.55   12.90
  -1 -14   1  519.45   14.10
  -1 -14   1  492.45   12.80
  -1 -14   1  451.15   39.40
   0  14  -1   31.80    3.30
   0  14  -1   33.60    3.10
   0  14  -1   32.80    3.30
   0  14  -1   27.80    2.90
   0  14  -1   37.80    3.80
   0 -14   1   -9.20   15.00
   0 -14   1   32.00   18.60
   0 -14   1   26.40    2.70
   0 -14   1   28.80    3.10
   0 -14   1   29.20    3.30
   0 -14   1   27.80    3.20
  -1  14  -1  119.09    5.60
  -1  14  -1  119.49    5.50
  -1  14  -1  136.19    5.10
  -1  14  -1  116.39    5.90
  -1  14  -1  127.69    5.80
   1 -14   1  123.89    5.50
   1 -14   1  145.99   28.50
   1 -14   1  126.69    6.00
   1 -14   1  124.99    5.40
   1 -14   1  118.89    4.90
  -2  14  -1   54.89    4.40
  -2  14  -1   54.69    4.60
  -2  14  -1   55.09    3.60
  -2  14  -1   58.99    4.60
  -2  14  -1   45.30    4.00
   2 -14   1   55.39    3.40
   2 -14   1   59.19    4.20
   2 -14   1   28.90   23.60
   2 -14   1   54.09    4.40
  -3  14  -1  122.79    6.00
  -3  14  -1  130.49    5.90
  -3  14  -1  124.19    5.50
  -3  14  -1  124.89    6.50
  -3  14  -1  126.09    4.90
   3 -14   1  130.99    6.50
   3 -14   1  126.49    5.80
   3 -14   1  111.39   30.60
   3 -14   1   82.09   24.60
   3 -14   1  132.99    5.90
   3 -14   1  119.49    4.90
  -4  14  -1    6.10    2.30
  -4  14  -1    5.70    2.60
  -4  14  -1    5.00    1.70
  -4  14  -1    4.90    2.50
   4 -14   1    7.30    2.20
   4 -14   1   -5.60   17.70
   4 -14   1    4.50    1.60
   4 -14   1    8.00    2.40
   4 -14   1   -1.70   22.50
  -5  14  -1   11.60    2.90
  -5  14  -1   18.90    2.20
  -5  14  -1   16.00    3.20
  -5  14  -1   17.50    2.80
   5 -14   1   16.70    3.10
   5 -14   1    0.10   27.20
   5 -14   1  -20.20   21.20
   5 -14   1   16.80    2.10
  -6  14  -1    8.10    2.90
  -6  14  -1    8.80    2.80
   6 -14   1   18.30   23.70
   6 -14   1    7.40    2.70
   6 -14   1  -44.70   26.80
  -7  14  -1  264.07   10.10
  -7  14  -1  260.97    9.30
  -7  14  -1  259.07    7.70
  -7  14  -1  255.67   10.40
   7 -14   1  259.97    9.60
   7 -14   1  261.97   47.20
   7 -14   1  184.28   34.70
   7 -14   1  267.77   10.40
   7 -14   1  255.27    9.20
   7 -14   1  252.07    9.60
  -8  14  -1    1.60    1.90
  -8  14  -1   11.60    3.00
  -8  14  -1   -2.90    2.60
  -8  14  -1    1.20    2.80
   8 -14   1    3.50    2.90
   8 -14   1    1.80    2.90
   8 -14   1    1.20    2.50
   8 -14   1   -2.20    2.90
  -9  14  -1   35.30    4.90
  -9  14  -1   48.00    6.30
  -9  14  -1   34.70    3.70
  -9  14  -1   38.00    4.50
   9 -14   1   26.70    3.50
   9 -14   1   33.80    4.90
   9 -14   1   32.00    5.10
   9 -14   1   23.80    4.20
 -10  14  -1    7.20    4.00
 -10  14  -1    9.60    3.70
 -10  14  -1   14.80    3.70
 -10  14  -1    7.70    2.40
  10 -14   1    6.40    4.10
  10 -14   1    6.20    3.90
  10 -14   1    8.40    3.40
  10 -14   1    1.70    3.60
 -11  14  -1    4.70    4.50
 -11  14  -1   -1.50    4.10
  11 -14   1   -2.10    7.20
  11 -14   1   -4.10    3.70
  11  13  -1   27.00    5.20
  11  13  -1   49.20    6.10
 -11 -13   1   40.60    3.90
 -11 -13   1   30.90    4.40
 -11 -13   1   32.50    3.90
 -11 -13   1   45.20    3.60
  10  13  -1   60.89    8.80
  10  13  -1   54.79    4.50
  10  13  -1   58.49    6.50
 -10 -13   1   59.19    4.80
 -10 -13   1   68.69    4.40
 -10 -13   1   51.39    4.60
 -10 -13   1   68.69    5.40
   9  13  -1    1.20    1.80
   9  13  -1    2.30    3.40
   9  13  -1    1.10    3.80
  -9 -13   1    8.50    2.40
  -9 -13   1    2.80    2.20
  -9 -13   1    4.60    0.90
  -9 -13   1    9.50    2.10
  -9 -13   1    6.50    2.00
  -9 -13   1    4.50    1.10
  -9 -13   1    6.40   25.30
   8  13  -1  109.49    5.10
   8  13  -1  110.19    5.30
   8  13  -1  108.69    7.20
  -8 -13   1   82.19   27.70
  -8 -13   1  108.19    4.90
  -8 -13   1  111.09    3.90
  -8 -13   1  117.39    5.40
  -8 -13   1  114.29    6.10
   7  13  -1    3.80    2.90
   7  13  -1    2.00    1.70
   7  13  -1    3.80    2.60
   7  13  -1    3.20    1.80
  -7 -13   1    4.90    1.70
  -7 -13   1    4.40   20.00
  -7 -13   1    5.50    1.80
  -7 -13   1    3.30    1.40
  -7 -13   1    6.20    1.90
  -7 -13   1    3.80    2.30
   6  13  -1   10.50    2.00
   6  13  -1   12.20    2.10
   6  13  -1   14.80    3.40
   6  13  -1   10.00    2.80
  -6 -13   1    9.90    3.30
  -6 -13   1   10.80    1.70
  -6 -13   1   -5.50   17.90
  -6 -13   1   10.20    1.90
  -6 -13   1   12.00    2.10
  -6 -13   1    8.90    1.80
   5  13  -1   53.69    3.50
   5  13  -1   54.09    4.90
  -5 -13   1   57.49    3.90
  -5 -13   1   59.29    4.20
  -5 -13   1   56.69    3.50
  -5 -13   1   51.49   20.40
  -5 -13   1   22.30   14.00
  -5 -13   1   59.09    3.30
  -5 -13   1   55.59    3.50
   4  13  -1  306.27   10.10
   4  13  -1  304.27    9.80
  -4 -13   1  307.87    8.60
  -4 -13   1  323.77    8.80
  -4 -13   1  307.37    8.40
  -4 -13   1  305.17    9.20
  -4 -13   1  322.17    9.50
  -4 -13   1  266.97   26.30
  -4 -13   1  255.37   34.80
   3  13  -1   17.30    0.90
   3  13  -1   17.70    2.90
   3  13  -1   13.60    2.30
   3  13  -1   16.30    2.40
   3  13  -1   15.60    2.20
  -3 -13   1   25.20   14.40
  -3 -13   1   16.20    2.30
  -3 -13   1   18.20    2.20
  -3 -13   1   17.10    2.40
  -3 -13   1   22.60   16.70
  -3 -13   1   20.30    2.60
  -3 -13   1   17.90    2.50
   2  13  -1   21.70    2.80
   2  13  -1   20.10    2.50
   2  13  -1   20.10    2.80
   2  13  -1   20.60    2.60
   2  13  -1   20.40    2.80
  -2 -13   1   33.10   16.00
  -2 -13   1   18.70    2.50
  -2 -13   1   16.10    2.30
  -2 -13   1   28.30   16.90
  -2 -13   1   16.60    2.40
  -2 -13   1   19.20    2.30
  -2 -13   1   15.80    2.10
   1  13  -1  437.76   11.80
   1  13  -1  412.26   11.20
   1  13  -1  406.76   11.20
   1  13  -1  439.56   12.20
   1  13  -1  444.46   11.10
   1  13  -1  420.36   11.10
  -1 -13   1  416.36   11.10
  -1 -13   1  422.36   12.00
  -1 -13   1  413.36   11.20
  -1 -13   1  430.96   36.20
  -1 -13   1  435.66   11.30
  -1 -13   1  399.86   35.40
  -1 -13   1  428.86   11.20
   0  13  -1  279.07    8.10
   0  13  -1  283.17    8.60
   0  13  -1  287.27    9.00
   0  13  -1  277.47    9.20
   0  13  -1  281.47    8.00
   0 -13   1  281.57    8.40
   0 -13   1  241.38   29.20
   0 -13   1  272.87    8.30
   0 -13   1  269.47    8.00
   0 -13   1  283.87    9.10
  -1  13  -1   86.79    4.60
  -1  13  -1   93.29    4.30
  -1  13  -1   82.99    4.40
  -1  13  -1   87.99    5.10
  -1  13  -1   84.19    3.90
   1 -13   1   87.99    5.00
   1 -13   1   88.59    4.40
   1 -13   1   86.69    4.00
   1 -13   1   82.39   20.60
   1 -13   1   75.99    4.20
  -2  13  -1  528.85   14.00
  -2  13  -1  517.95   13.50
  -2  13  -1  514.15   14.30
  -2  13  -1  510.25   13.00
  -2  13  -1  507.85   12.40
   2 -13   1  511.95   13.40
   2 -13   1  508.05   39.00
   2 -13   1  449.76   39.10
   2 -13   1  520.35   13.40
   2 -13   1  508.95   12.70
   2 -13   1  509.85   14.40
  -3  13  -1  185.18    6.80
  -3  13  -1  176.18    5.60
  -3  13  -1  173.18    7.30
  -3  13  -1  178.38    7.10
  -3  13  -1  166.58    8.60
   3 -13   1  176.28    6.10
   3 -13   1  166.28   31.00
   3 -13   1  177.88    6.70
   3 -13   1  170.68    7.30
   3 -13   1  179.78   29.10
   3 -13   1  151.78    9.50
  -4  13  -1   43.30    3.90
  -4  13  -1   47.60    4.10
  -4  13  -1   46.30    3.00
  -4  13  -1   51.49    4.40
  -4  13  -1   44.40    4.00
   4 -13   1   42.40    3.90
   4 -13   1   44.50    3.70
   4 -13   1   40.60    3.00
   4 -13   1   31.30   19.40
   4 -13   1   41.60    4.40
   4 -13   1    3.20   21.20
  -5  13  -1   12.70    2.90
  -5  13  -1    9.80    1.80
  -5  13  -1   11.00    2.40
  -5  13  -1   11.20    2.80
   5 -13   1   10.70    1.80
   5 -13   1   12.10    2.90
   5 -13   1   10.90    2.50
   5 -13   1  -23.00   23.80
   5 -13   1   -3.10   19.90
   5 -13   1    5.90    2.40
  -6  13  -1   37.50    3.00
  -6  13  -1   33.90    4.30
  -6  13  -1   35.80    4.20
  -6  13  -1   41.50    4.20
   6 -13   1   43.40    4.30
   6 -13   1   51.59   31.00
   6 -13   1   45.60    4.90
   6 -13   1   40.00   22.70
   6 -13   1   29.50    3.90
  -7  13  -1    6.20    2.30
  -7  13  -1    8.20    2.70
  -7  13  -1    4.90    2.80
  -7  13  -1    8.10    1.80
   7 -13   1    8.10    2.80
   7 -13   1    2.30   24.60
   7 -13   1    7.50    2.90
   7 -13   1   -9.40   29.20
  -8  13  -1   21.80    3.70
  -8  13  -1   26.00    3.90
  -8  13  -1   27.70    3.60
  -8  13  -1   28.90    3.40
   8 -13   1   17.10    3.90
   8 -13   1   56.39   40.80
   8 -13   1   20.00    3.10
   8 -13   1   21.70    3.70
   8 -13   1   20.90    4.00
  -9  13  -1   28.70    3.80
  -9  13  -1   25.90    4.00
  -9  13  -1   36.30    3.60
  -9  13  -1   32.50    4.30
   9 -13   1   26.10    4.30
   9 -13   1   26.30    4.60
   9 -13   1   27.50    3.70
   9 -13   1   28.90    4.30
 -10  13  -1    0.20    2.20
 -10  13  -1    4.00    3.40
 -10  13  -1    0.70    3.20
 -10  13  -1    3.30    3.30
  10 -13   1    5.20    3.50
  10 -13   1   -2.20    3.50
  10 -13   1    3.90    2.70
  10 -13   1    5.40    3.60
 -11  13  -1    9.90    2.90
 -11  13  -1   12.40    4.30
 -11  13  -1    3.70    3.50
 -11  13  -1   15.30    4.30
  11 -13   1    7.10    4.00
  11 -13   1   11.30    6.60
  11 -13   1   11.00    4.20
  12  12  -1   97.49    7.90
 -12 -12   1  100.19    6.80
 -12 -12   1  114.09    7.50
  11  12  -1   -1.10    1.80
  11  12  -1    2.50    3.50
  11  12  -1    1.30    1.90
 -11 -12   1   -1.60   23.30
 -11 -12   1   -1.70    2.50
 -11 -12   1    0.60    1.70
 -11 -12   1    6.30    2.90
 -11 -12   1   -2.80    1.60
  10  12  -1    4.40    1.80
  10  12  -1    8.40    4.50
  10  12  -1    3.50    1.90
 -10 -12   1  -28.70   23.60
 -10 -12   1   10.70    3.00
 -10 -12   1    2.50    2.40
 -10 -12   1    5.30    2.50
 -10 -12   1    5.90    1.60
   9  12  -1   -0.60    3.40
   9  12  -1    1.50    1.80
  -9 -12   1    2.70    1.90
  -9 -12   1    0.10    1.70
  -9 -12   1   -0.30    1.80
  -9 -12   1    0.10    0.80
  -9 -12   1    2.20    2.40
  -9 -12   1    1.40    0.90
  -9 -12   1   -9.80   22.30
   8  12  -1    2.40    1.70
   8  12  -1    2.80    2.80
   8  12  -1   -0.70    1.60
   8  12  -1   -4.10    2.90
  -8 -12   1    2.00    1.50
  -8 -12   1  -16.70   18.80
  -8 -12   1   16.00   17.50
  -8 -12   1   -0.10    2.00
  -8 -12   1   -1.10    1.40
  -8 -12   1    0.20    1.00
   7  12  -1   13.20    3.30
   7  12  -1   13.00    1.90
   7  12  -1   13.30    2.00
   7  12  -1    9.70    3.30
  -7 -12   1    9.00    1.70
  -7 -12   1   -7.10   17.10
  -7 -12   1   12.90    1.60
  -7 -12   1   13.10    2.10
  -7 -12   1   16.00    2.70
  -7 -12   1   11.90    2.00
   6  12  -1   65.89    4.20
   6  12  -1   68.19    5.30
  -6 -12   1   71.79    3.40
  -6 -12   1   73.39    4.50
  -6 -12   1   75.09    3.60
  -6 -12   1   75.79    3.90
  -6 -12   1   49.00   18.20
  -6 -12   1   73.79    4.10
   5  12  -1  255.87    7.50
   5  12  -1  249.78    9.20
   5  12  -1  265.47    9.30
  -5 -12   1  262.07    8.00
  -5 -12   1  249.88   25.60
  -5 -12   1  267.07    7.40
  -5 -12   1  261.87    7.60
  -5 -12   1  248.18    7.10
  -5 -12   1  252.97    8.20
   4  12  -1   97.89    5.40
   4  12  -1   97.19    5.20
   4  12  -1   97.39    4.20
  -4 -12   1   79.79   16.60
  -4 -12   1   86.09   21.30
  -4 -12   1   92.39    4.00
  -4 -12   1   96.79    4.10
  -4 -12   1   96.89    4.00
  -4 -12   1  100.89    4.50
  -4 -12   1   96.89    4.50
   3  12  -1   86.99    4.00
   3  12  -1   87.89    2.30
   3  12  -1   86.59    4.40
   3  12  -1   86.49    4.70
  -3 -12   1   90.79    3.90
  -3 -12   1   85.99    4.00
  -3 -12   1   85.89    3.90
  -3 -12   1   76.29   17.50
  -3 -12   1   83.39    4.20
  -3 -12   1   90.39   19.50
  -3 -12   1   88.29    3.80
   2  12  -1  261.17    8.00
   2  12  -1  248.68    7.60
   2  12  -1  268.47    7.80
   2  12  -1  261.07    8.20
   2  12  -1  257.97    7.60
  -2 -12   1  260.37   28.10
  -2 -12   1  263.17    7.50
  -2 -12   1  215.78   30.90
  -2 -12   1  276.87    8.30
  -2 -12   1  251.07    7.50
  -2 -12   1  266.37    7.50
  -2 -12   1  264.17    7.70
   1  12  -1  228.28    7.60
   1  12  -1  231.68    7.10
   1  12  -1  223.88    6.90
   1  12  -1  235.28    6.80
   1  12  -1  225.98    7.00
   1  12  -1  238.48    7.50
  -1 -12   1  200.18   26.40
  -1 -12   1  227.88    6.90
  -1 -12   1  177.48   25.30
  -1 -12   1  225.98    7.60
  -1 -12   1  235.48    7.00
  -1 -12   1  225.18    7.00
  -1 -12   1  233.58    7.00
   0  12  -1  705.93   16.30
   0  12  -1  702.43   17.30
   0  12  -1  720.53   16.40
   0  12  -1  693.03   17.60
   0  12  -1  688.83   16.70
   0 -12   1  708.73   43.60
   0 -12   1  714.53   16.70
   0 -12   1  703.83   16.70
   0 -12   1  708.23   17.60
   0 -12   1  701.03   16.50
  -1  12  -1   66.79    3.30
  -1  12  -1   62.89    4.20
  -1  12  -1   57.59    3.80
  -1  12  -1   55.19    3.70
  -1  12  -1   63.09    3.40
   1 -12   1   57.39    3.60
   1 -12   1   77.79   19.20
   1 -12   1   55.99    3.10
   1 -12   1   66.39    3.70
   1 -12   1   35.80   15.50
   1 -12   1   62.29    4.10
  -2  12  -1  409.46   10.30
  -2  12  -1  430.36   10.90
  -2  12  -1  423.36   11.70
  -2  12  -1  427.86   12.20
  -2  12  -1  426.96   11.40
   2 -12   1  413.96   12.10
   2 -12   1  406.66   10.50
   2 -12   1  356.26   33.30
   2 -12   1  375.86   33.40
   2 -12   1  415.86   11.20
   2 -12   1  411.86   11.20
  -3  12  -1   39.10    3.40
  -3  12  -1   34.20    3.20
  -3  12  -1   34.00    3.30
  -3  12  -1   34.20    3.30
  -3  12  -1   29.60    2.50
   3 -12   1   31.00    2.40
   3 -12   1   55.39   18.90
   3 -12   1   30.50    3.20
   3 -12   1   30.60    3.60
   3 -12   1   30.40    3.10
   3 -12   1   27.00   16.00
  -4  12  -1    0.10    1.80
  -4  12  -1   -1.50    1.60
  -4  12  -1    1.30    1.70
  -4  12  -1   -0.70    1.20
   4 -12   1   -0.30    1.50
   4 -12   1    0.20    2.10
   4 -12   1    0.30    1.90
   4 -12   1   -1.20   14.70
   4 -12   1    0.90    1.00
  -5  12  -1   13.70    1.80
  -5  12  -1    9.40    2.50
  -5  12  -1   13.70    2.40
  -5  12  -1   11.10    2.70
   5 -12   1   24.70   20.40
   5 -12   1   12.60    2.40
   5 -12   1   13.20    2.80
   5 -12   1   13.50    2.50
   5 -12   1   -9.20   16.70
   5 -12   1   13.50    2.60
   5 -12   1   15.60    2.00
  -6  12  -1  121.59    4.50
  -6  12  -1  118.39    6.50
  -6  12  -1  127.19    5.80
  -6  12  -1  118.39    6.10
   6 -12   1   98.69   22.40
   6 -12   1  103.59   27.30
   6 -12   1  123.29    6.50
   6 -12   1  115.89    5.90
   6 -12   1  131.19    5.90
  -7  12  -1   79.99    5.50
  -7  12  -1   92.79    5.20
  -7  12  -1   91.39    5.90
  -7  12  -1   92.79    4.10
   7 -12   1   88.59    6.00
   7 -12   1   82.19    5.20
   7 -12   1   75.99   26.30
   7 -12   1   74.89   26.10
  -8  12  -1   81.69    6.00
  -8  12  -1   73.69    5.20
  -8  12  -1   78.39    5.60
  -8  12  -1   76.69    4.00
   8 -12   1   66.69    5.90
   8 -12   1   33.00   26.00
   8 -12   1  134.59   37.40
   8 -12   1   76.49    5.00
   8 -12   1   79.49    5.90
  -9  12  -1   64.89    6.00
  -9  12  -1   65.89    5.60
  -9  12  -1   64.19    4.20
  -9  12  -1   60.89    5.10
   9 -12   1   64.79    6.00
   9 -12   1   60.09    5.40
   9 -12   1   60.89    5.10
   9 -12   1   57.99    5.80
 -10  12  -1    7.70    3.20
 -10  12  -1   12.20    2.40
 -10  12  -1    6.10    2.60
 -10  12  -1   13.70    3.20
  10 -12   1    8.20    2.90
  10 -12   1    5.20    3.80
  10 -12   1   12.80    3.70
  10 -12   1    4.70    2.90
 -11  12  -1   -0.10    3.70
 -11  12  -1    6.40    3.30
 -11  12  -1   10.30    3.00
 -11  12  -1   11.50    2.70
  11 -12   1    6.10    4.50
  11 -12   1    3.20    3.60
  11 -12   1    4.40    3.50
  11 -12   1    4.20    3.00
 -12  12  -1   71.19    7.40
 -12  12  -1   56.89    8.10
  12 -12   1   74.89    7.30
  12  11  -1    8.30    4.10
 -12 -11   1    4.30    3.00
 -12 -11   1    5.80    2.50
 -12 -11   1    7.70    3.80
  11  11  -1    0.60    1.40
  11  11  -1    4.90    3.60
 -11 -11   1    2.90    1.30
 -11 -11   1    0.60    2.80
 -11 -11   1   -1.10    1.80
 -11 -11   1   -2.50    1.50
 -11 -11   1   -2.50   17.60
 -11 -11   1   -2.40    2.20
  10  11  -1  237.18   10.80
  10  11  -1  240.78    7.10
  10  11  -1  244.88    7.20
 -10 -11   1  249.68    8.90
 -10 -11   1  237.78    7.10
 -10 -11   1  239.18    6.80
 -10 -11   1  254.37    9.00
 -10 -11   1  258.57    7.30
 -10 -11   1  253.97   33.80
   9  11  -1   17.40    4.30
   9  11  -1   19.00    2.30
  -9 -11   1   18.30    1.60
  -9 -11   1   23.80    3.40
  -9 -11   1   18.50    2.30
  -9 -11   1   19.10    2.60
  -9 -11   1   19.20    2.10
  -9 -11   1   12.50   18.50
  -9 -11   1   -0.30   18.50
  -9 -11   1   18.20    1.30
  -9 -11   1   17.90    3.00
   8  11  -1  153.68    8.20
   8  11  -1  154.28    7.60
   8  11  -1  128.19    7.90
   8  11  -1  144.39    6.00
  -8 -11   1  156.78    5.50
  -8 -11   1  153.98    4.40
  -8 -11   1  151.48    4.40
  -8 -11   1  119.49   21.70
  -8 -11   1  147.69    5.30
  -8 -11   1  146.29    6.20
  -8 -11   1  152.38    6.10
  -8 -11   1  121.39   23.60
   7  11  -1   -0.80    2.30
   7  11  -1    2.00    1.40
   7  11  -1    1.20    2.60
  -7 -11   1   -0.40    1.40
  -7 -11   1    1.10    1.20
  -7 -11   1   -1.20    1.00
  -7 -11   1    1.90    1.30
  -7 -11   1   -1.40    1.70
   6  11  -1   40.20    4.50
   6  11  -1   35.50    2.80
   6  11  -1   35.10    3.90
  -6 -11   1   25.00   13.10
  -6 -11   1   35.50    2.70
  -6 -11   1   35.90    3.20
  -6 -11   1   34.90    2.40
  -6 -11   1   32.80    2.60
  -6 -11   1   33.80    2.60
   5  11  -1  321.77    8.50
   5  11  -1  325.77   10.30
   5  11  -1  333.77    9.20
   5  11  -1  333.87   10.40
  -5 -11   1  334.67    8.80
  -5 -11   1  324.37    9.30
  -5 -11   1  326.57    8.50
  -5 -11   1  321.67    9.00
  -5 -11   1  331.77    8.40
  -5 -11   1  273.77   24.20
   4  11  -1  135.69    4.80
   4  11  -1  129.49    5.70
   4  11  -1  138.49    6.00
   4  11  -1  136.89    5.20
  -4 -11   1  134.09    4.60
  -4 -11   1  129.29   18.20
  -4 -11   1  141.09    4.80
  -4 -11   1  133.39    4.60
  -4 -11   1  134.39    5.10
  -4 -11   1  124.59    5.00
   3  11  -1  375.36   10.70
   3  11  -1  396.76   10.00
   3  11  -1  402.66   10.70
   3  11  -1  389.26    8.30
  -3 -11   1  405.66   10.00
  -3 -11   1  387.96   10.50
  -3 -11   1  388.46    9.90
  -3 -11   1  350.26   27.80
  -3 -11   1  399.66    9.90
  -3 -11   1  391.86   10.30
   2  11  -1  102.59    4.50
   2  11  -1   97.79    4.10
   2  11  -1   97.29    4.20
   2  11  -1   97.09    4.10
  -2 -11   1   98.79    3.90
  -2 -11   1   93.99    3.90
  -2 -11   1   97.89    4.00
  -2 -11   1   95.19   18.30
  -2 -11   1   91.49    4.00
  -2 -11   1   82.89   17.90
  -2 -11   1   98.09    4.40
   1  11  -1   30.30    2.50
   1  11  -1   33.40    2.60
   1  11  -1   28.40    2.60
   1  11  -1   32.20    2.80
   1  11  -1   33.80    2.30
  -1 -11   1   11.80   12.80
  -1 -11   1   30.00    2.50
  -1 -11   1   29.90    2.50
  -1 -11   1   54.89   16.00
  -1 -11   1   31.20    2.50
  -1 -11   1   36.80    2.90
  -1 -11   1   29.50    2.30
   0  11  -1    0.00    1.10
   0  11  -1    3.40    1.40
   0  11  -1    1.50    1.20
   0  11  -1    2.00    1.40
   0  11  -1    1.10    1.10
   0 -11   1    0.10    1.20
   0 -11   1    4.80   11.20
   0 -11   1    1.90    1.00
   0 -11   1    2.00    1.20
   0 -11   1   -5.40   10.40
   0 -11   1    1.80    1.20
  -1  11  -1  129.29    5.30
  -1  11  -1  124.39    4.60
  -1  11  -1  124.09    5.40
  -1  11  -1  131.59    4.50
  -1  11  -1  137.19    5.20
   1 -11   1  129.39    5.50
   1 -11   1  130.19    4.50
   1 -11   1  125.79   21.20
   1 -11   1  130.39    5.00
   1 -11   1  132.09   22.80
   1 -11   1  133.29    5.00
  -2  11  -1  373.36   10.50
  -2  11  -1  364.26    9.20
  -2  11  -1  383.96   10.30
  -2  11  -1  376.86    9.90
  -2  11  -1  359.96   10.70
   2 -11   1  366.86   10.10
   2 -11   1  376.06   10.90
   2 -11   1  327.87   34.10
   2 -11   1  367.16   32.10
   2 -11   1  378.66    9.50
   2 -11   1  373.26   10.20
  -3  11  -1    0.40    1.10
  -3  11  -1   -0.40    1.50
  -3  11  -1   -0.80    1.30
  -3  11  -1    1.70    1.40
  -3  11  -1    0.60    1.30
   3 -11   1    0.40    1.10
   3 -11   1   -0.50   14.30
   3 -11   1   -1.70   12.40
   3 -11   1   -0.20    1.40
   3 -11   1   -0.30    1.40
   3 -11   1   -1.20    1.50
  -4  11  -1  183.28    5.60
  -4  11  -1  189.58    6.90
  -4  11  -1  183.78    6.50
  -4  11  -1  185.98    7.20
   4 -11   1  153.18   26.30
   4 -11   1  190.88    6.70
   4 -11   1  199.78    7.30
   4 -11   1  192.08    6.60
   4 -11   1  188.98    5.80
   4 -11   1  154.18   25.30
  -5  11  -1   -0.70    1.50
  -5  11  -1    4.50    1.70
  -5  11  -1    3.10    2.00
  -5  11  -1   -0.20    1.30
   5 -11   1  -18.80   17.90
   5 -11   1    1.50    1.10
   5 -11   1    1.30    1.50
   5 -11   1    2.30    1.80
   5 -11   1   -0.60    1.80
   5 -11   1   16.70   15.30
  -6  11  -1  141.19    6.40
  -6  11  -1  147.99    5.00
  -6  11  -1  144.89    5.90
  -6  11  -1  152.78    6.90
   6 -11   1  139.69    6.40
   6 -11   1  171.38   31.00
   6 -11   1  138.69    6.10
   6 -11   1  146.79    6.00
   6 -11   1  145.39    6.10
   6 -11   1  192.98   31.80
  -7  11  -1    2.70    1.50
  -7  11  -1    4.40    1.90
  -7  11  -1    2.50    2.60
  -7  11  -1    2.60    2.30
   7 -11   1    2.30    2.20
   7 -11   1    4.00    2.10
   7 -11   1    3.50    2.60
   7 -11   1   25.70   23.20
   7 -11   1    1.70    1.90
  -8  11  -1  242.58    9.10
  -8  11  -1  245.08    7.10
  -8  11  -1  245.78    8.40
  -8  11  -1  254.67    9.50
   8 -11   1  229.98   35.00
   8 -11   1  223.88    8.90
   8 -11   1  249.18    9.40
   8 -11   1  167.88   37.20
  -9  11  -1   43.90    3.70
  -9  11  -1   43.80    4.70
  -9  11  -1   46.20    5.10
  -9  11  -1   42.30    4.40
   9 -11   1   38.40    4.90
   9 -11   1   35.30    4.20
   9 -11   1   35.80    4.60
 -10  11  -1   -1.10    2.00
 -10  11  -1    0.90    2.90
 -10  11  -1    2.70    2.40
 -10  11  -1    3.50    2.90
  10 -11   1    4.30    2.40
  10 -11   1    0.70    2.90
  10 -11   1    5.80    3.30
  10 -11   1   -2.90    2.70
 -11  11  -1   19.30    4.00
 -11  11  -1   15.90    3.20
 -11  11  -1   12.60    3.70
 -11  11  -1   15.50    2.80
  11 -11   1   18.70    3.60
  11 -11   1   18.80    3.10
  11 -11   1   15.60    3.60
  11 -11   1    8.30    4.30
 -12  11  -1   12.10    3.70
 -12  11  -1   15.10    4.00
  12 -11   1   13.60    4.20
  12 -11   1   15.10    4.70
  12 -11   1    9.20    3.40
  12  10  -1   15.60    4.50
 -12 -10   1   11.40    3.10
 -12 -10   1    9.70    3.40
 -12 -10   1   16.90    2.90
  11  10  -1   44.70    6.30
 -11 -10   1   57.69    5.60
 -11 -10   1   57.99    2.40
 -11 -10   1   58.19    2.50
 -11 -10   1   54.49    5.20
 -11 -10   1   65.39   12.80
 -11 -10   1   55.79    3.70
  10  10  -1   18.50    2.50
  10  10  -1   25.40    2.70
  10  10  -1   21.40    4.60
 -10 -10   1   18.00    2.50
 -10 -10   1   40.70   17.40
 -10 -10   1   21.20    3.40
 -10 -10   1   19.40    2.40
 -10 -10   1   18.50    2.20
 -10 -10   1   15.90    2.90
   9  10  -1    7.00    3.30
   9  10  -1    8.60    1.70
   9  10  -1    3.90    1.60
   9  10  -1    6.20    3.50
  -9 -10   1    5.90    2.50
  -9 -10   1    8.70    1.10
  -9 -10   1   21.60   16.30
  -9 -10   1    4.00    1.40
  -9 -10   1    7.50    1.60
  -9 -10   1   21.70   17.40
  -9 -10   1    1.30    2.10
  -9 -10   1    6.20    0.80
   8  10  -1   27.40    2.70
   8  10  -1   22.30    3.80
   8  10  -1   22.60    3.80
  -8 -10   1   23.50    2.20
  -8 -10   1   24.50    2.00
  -8 -10   1   13.80    3.50
  -8 -10   1   25.60    3.20
  -8 -10   1   25.70    1.90
  -8 -10   1   24.40    2.60
  -8 -10   1    8.00   15.00
  -8 -10   1   25.40   15.80
  -8 -10   1   24.70    1.60
   7  10  -1  165.48    7.50
   7  10  -1  186.58    5.70
   7  10  -1  167.98    7.90
  -7 -10   1  180.18    6.70
  -7 -10   1  175.68    5.60
  -7 -10   1  172.48    4.70
  -7 -10   1  176.88    5.40
  -7 -10   1  177.08   22.00
  -7 -10   1  181.08    6.30
  -7 -10   1  180.48    5.10
   6  10  -1    9.10    1.60
   6  10  -1   10.90    2.40
   6  10  -1    8.30    1.50
   6  10  -1   11.50    2.70
  -6 -10   1   -1.10   10.20
  -6 -10   1   10.60    1.60
  -6 -10   1   10.70    1.50
  -6 -10   1   11.40    1.50
  -6 -10   1   12.10    2.20
  -6 -10   1   11.70    1.70
   5  10  -1  151.88    5.30
   5  10  -1  152.28    4.90
   5  10  -1  151.68    6.50
   5  10  -1  162.68    6.60
  -5 -10   1  157.58    5.20
  -5 -10   1  136.19   17.70
  -5 -10   1  152.68    4.80
  -5 -10   1  148.69    5.20
  -5 -10   1  154.28    5.60
  -5 -10   1  152.48    4.80
   4  10  -1  136.69    4.60
   4  10  -1  136.69    5.70
   4  10  -1  129.09    5.70
   4  10  -1  137.29    5.00
  -4 -10   1  132.39   16.90
  -4 -10   1  136.59    5.10
  -4 -10   1  141.89    4.90
  -4 -10   1  145.29    4.70
  -4 -10   1  139.39    4.50
  -4 -10   1  138.09    4.50
   3  10  -1   18.20    2.20
   3  10  -1   24.40    1.00
   3  10  -1   20.00    2.00
   3  10  -1   15.50    2.20
   3  10  -1   18.00    2.50
  -3 -10   1   21.60    2.10
  -3 -10   1   20.60    2.20
  -3 -10   1   19.50   11.50
  -3 -10   1   21.90    2.20
  -3 -10   1   22.90    2.10
  -3 -10   1   20.30    2.00
   2  10  -1  157.18    3.80
   2  10  -1  162.78    5.30
   2  10  -1  160.18    5.50
   2  10  -1  152.28    5.10
   2  10  -1  162.18    5.20
  -2 -10   1  156.88    5.10
  -2 -10   1  157.18    5.10
  -2 -10   1  164.08    5.60
  -2 -10   1  158.98    4.90
  -2 -10   1  161.08    5.10
   1  10  -1  152.48    5.30
   1  10  -1  152.28    5.50
   1  10  -1  151.98    4.80
   1  10  -1  148.29    5.00
   1  10  -1  156.28    5.10
  -1 -10   1  148.59    5.00
  -1 -10   1  155.38    5.50
  -1 -10   1  147.99    5.00
  -1 -10   1  154.08    4.90
  -1 -10   1  155.38   22.30
  -1 -10   1  152.38    4.90
   0  10  -1   43.00    2.80
   0  10  -1   46.50    2.60
   0  10  -1   43.10    2.50
   0  10  -1   42.50    2.70
   0  10  -1   42.20    3.00
   0 -10   1   41.10    2.70
   0 -10   1   43.40    2.70
   0 -10   1   46.00   14.90
   0 -10   1   45.30    2.90
   0 -10   1   43.90    2.60
   0 -10   1   47.50   14.80
  -1  10  -1  504.95   12.50
  -1  10  -1  516.75   12.10
  -1  10  -1  518.35   12.80
  -1  10  -1  498.55   11.70
  -1  10  -1  506.65   13.00
   1 -10   1  500.05   35.70
   1 -10   1  503.25   12.40
   1 -10   1  500.55   12.30
   1 -10   1  480.45   11.90
   1 -10   1  456.75   33.80
   1 -10   1  507.35   13.00
  -2  10  -1   35.80    3.00
  -2  10  -1   35.10    3.00
  -2  10  -1   37.20    2.40
  -2  10  -1   41.50    2.90
  -2  10  -1   38.30    3.20
   2 -10   1   40.70    3.00
   2 -10   1   36.00    3.00
   2 -10   1   37.40    2.30
   2 -10   1   38.90    3.10
   2 -10   1   50.89   15.80
   2 -10   1   38.90   15.20
  -3  10  -1  345.67    9.60
  -3  10  -1  342.47    8.50
  -3  10  -1  322.77    9.90
  -3  10  -1  346.37    9.90
   3 -10   1  391.16   34.10
   3 -10   1  342.97   10.20
   3 -10   1  336.97    9.40
   3 -10   1  341.37    8.70
   3 -10   1  392.26   33.40
   3 -10   1  334.07    9.50
  -4  10  -1  119.59    5.00
  -4  10  -1  115.89    4.10
  -4  10  -1  110.79    4.90
  -4  10  -1  113.09    5.20
   4 -10   1  109.89    5.30
   4 -10   1  123.19    5.00
   4 -10   1   99.39   23.30
   4 -10   1  121.09   21.70
   4 -10   1  116.39    4.90
   4 -10   1  114.19    4.00
  -5  10  -1   23.00    2.90
  -5  10  -1   27.90    3.10
  -5  10  -1   25.10    2.30
  -5  10  -1   26.10    2.90
   5 -10   1   24.00    2.60
   5 -10   1   23.20    3.10
   5 -10   1   22.80    3.20
   5 -10   1   24.20    3.00
   5 -10   1   36.80   15.80
   5 -10   1   19.60   16.10
  -6  10  -1   75.09    3.40
  -6  10  -1   74.49    4.70
  -6  10  -1   73.79    4.20
  -6  10  -1   67.19    4.20
   6 -10   1   69.09   22.70
   6 -10   1   67.09    4.20
   6 -10   1   67.69    4.50
   6 -10   1   65.69   22.90
   6 -10   1   72.89    4.70
   6 -10   1   68.79    5.00
  -7  10  -1   60.99    4.40
  -7  10  -1   67.29    4.80
  -7  10  -1   60.09    3.30
  -7  10  -1   64.69    4.10
   7 -10   1   61.19    4.10
   7 -10   1   58.89    4.70
   7 -10   1   56.79    4.30
   7 -10   1   74.09   24.90
   7 -10   1   55.19    4.40
   7 -10   1   46.60   21.00
  -8  10  -1  168.48    8.10
  -8  10  -1  182.68    6.90
  -8  10  -1  188.48    7.60
  -8  10  -1  172.68    5.70
   8 -10   1  190.28    7.30
   8 -10   1  187.08    7.70
   8 -10   1  156.68   26.40
   8 -10   1  135.19   34.80
   8 -10   1  176.28    7.60
   8 -10   1  145.09    6.30
  -9  10  -1   -0.50    1.60
  -9  10  -1    3.50    2.20
  -9  10  -1    1.80    2.40
  -9  10  -1   -2.00    2.20
   9 -10   1    0.20    2.20
   9 -10   1   37.20   37.80
   9 -10   1    4.20   21.00
   9 -10   1    1.30    3.10
 -10  10  -1   36.20    5.10
 -10  10  -1   42.30    4.80
 -10  10  -1   38.30    4.50
 -10  10  -1   29.50    3.60
  10 -10   1   40.70    5.10
  10 -10   1   38.60    4.30
  10 -10   1   39.70    4.70
  10 -10   1   35.00    5.00
 -11  10  -1   68.99    6.20
 -11  10  -1   70.79    5.30
 -11  10  -1   81.59    6.30
 -11  10  -1   77.29    4.80
  11 -10   1   70.79    6.90
  11 -10   1   72.49    6.10
  11 -10   1   71.59    6.00
  11 -10   1   74.79    5.20
 -12  10  -1    4.60    3.70
 -12  10  -1    4.80    3.80
 -12  10  -1    0.00    3.10
  12 -10   1    1.80    3.60
  12 -10   1   -0.60    2.60
  13   9  -1   16.80    4.40
 -13  -9   1    5.30    6.60
 -13  -9   1   16.90    3.90
 -13  -9   1   21.40    3.50
  12   9  -1    1.20    3.40
 -12  -9   1    0.90    2.40
 -12  -9   1    0.30    2.90
 -12  -9   1    4.50    3.20
  11   9  -1    4.10    4.20
 -11  -9   1    0.90    2.70
 -11  -9   1    5.20    2.40
 -11  -9   1    4.10    2.00
  10   9  -1  175.08    5.00
  10   9  -1  164.58    8.70
  10   9  -1  179.78    4.90
 -10  -9   1  175.48    5.80
 -10  -9   1  164.38   22.70
 -10  -9   1  178.08    7.40
 -10  -9   1  161.98   23.10
 -10  -9   1  182.58    7.60
 -10  -9   1  172.08    5.10
 -10  -9   1  181.78    5.10
   9   9  -1   50.09    5.20
   9   9  -1   44.60    2.60
   9   9  -1   45.30    2.90
  -9  -9   1   46.60    4.20
  -9  -9   1   38.80   15.70
  -9  -9   1   43.70    2.50
  -9  -9   1   52.79   16.30
  -9  -9   1   45.20    2.70
  -9  -9   1   42.10    1.80
  -9  -9   1   44.20    2.10
  -9  -9   1   50.39    2.90
  -9  -9   1   48.20    4.20
   8   9  -1   65.89    5.80
   8   9  -1   64.79    5.30
   8   9  -1   70.49    3.30
  -8  -9   1   70.79    3.00
  -8  -9   1   68.79    3.40
  -8  -9   1   67.59    2.90
  -8  -9   1   66.59    2.70
  -8  -9   1   66.19    4.30
  -8  -9   1   90.09   17.20
  -8  -9   1   70.19    4.50
  -8  -9   1   67.79    2.40
   7   9  -1   14.80    2.80
   7   9  -1    9.60    2.50
   7   9  -1   16.30    3.10
   7   9  -1   13.90    1.80
  -7  -9   1    9.90    1.70
  -7  -9   1   10.50    1.60
  -7  -9   1   12.90    1.70
  -7  -9   1   12.60    1.60
  -7  -9   1   12.20    2.10
  -7  -9   1   13.60   10.90
  -7  -9   1   13.80    1.90
   6   9  -1   80.69    3.50
   6   9  -1   76.89    4.70
   6   9  -1   94.69   15.40
   6   9  -1   79.49    3.30
   6   9  -1   77.29    5.00
  -6  -9   1   75.79    3.00
  -6  -9   1   76.89    3.10
  -6  -9   1   83.19    3.90
  -6  -9   1   78.69   14.00
  -6  -9   1   79.49    2.70
  -6  -9   1   81.19    4.00
  -6  -9   1   74.29    3.30
   5   9  -1  173.28   18.80
   5   9  -1  181.98    6.80
   5   9  -1  175.58    6.80
   5   9  -1  177.28    5.20
   5   9  -1  178.08    5.50
  -5  -9   1  172.28    5.10
  -5  -9   1  171.28    5.40
  -5  -9   1  177.48    6.00
  -5  -9   1  195.78   17.70
  -5  -9   1  176.38    5.10
  -5  -9   1  181.28    5.60
   4   9  -1  273.37    8.50
   4   9  -1  268.47   23.70
   4   9  -1  301.87    8.90
   4   9  -1  299.17    7.50
   4   9  -1  284.77    7.90
  -4  -9   1  290.37    7.40
  -4  -9   1  286.17    7.60
  -4  -9   1  293.47    7.50
  -4  -9   1  297.67    7.90
  -4  -9   1  297.07    8.20
  -4  -9   1  265.87   24.60
   3   9  -1  224.88    6.10
   3   9  -1  222.18    6.80
   3   9  -1  224.68    6.60
   3   9  -1  219.58    4.90
   3   9  -1  218.98    6.90
   3   9  -1  218.28   21.10
  -3  -9   1  225.18    6.10
  -3  -9   1  215.18    6.00
  -3  -9   1  227.68    6.60
  -3  -9   1  217.48    6.40
  -3  -9   1  214.98   20.10
  -3  -9   1  220.88    6.10
   2   9  -1  329.67    8.70
   2   9  -1  348.47    9.10
   2   9  -1  349.57    9.10
   2   9  -1  336.37    7.40
   2   9  -1  342.47    8.60
   2   9  -1  333.77    8.70
  -2  -9   1  347.27    9.00
  -2  -9   1  337.37    8.60
  -2  -9   1  332.77    8.50
  -2  -9   1  344.67    8.50
  -2  -9   1  342.97    8.70
   1   9  -1   14.60    1.80
   1   9  -1   14.80    1.70
   1   9  -1   15.30    1.80
   1   9  -1   14.50    1.80
  -1  -9   1   13.00    1.80
  -1  -9   1   18.40   11.00
  -1  -9   1   17.20    1.80
  -1  -9   1   14.70    1.70
  -1  -9   1   17.00    2.00
  -1  -9   1    6.50    8.90
  -1  -9   1   14.50    1.90
   0   9  -1   19.10    1.80
   0   9  -1   18.60    2.20
   0   9  -1   18.80    2.00
   0   9  -1   17.00    1.80
   0   9  -1   18.10    2.00
   0  -9   1   17.30    2.10
   0  -9   1   16.50    1.90
   0  -9   1   19.40    1.80
   0  -9   1   16.20    2.00
   0  -9   1   13.30   10.50
   0  -9   1   14.90    9.70
  -1   9  -1   40.10    2.90
  -1   9  -1   40.50    2.60
  -1   9  -1   40.90    2.30
  -1   9  -1   38.20    2.70
  -1   9  -1   42.20    2.70
   1  -9   1   37.20    2.50
   1  -9   1   40.30    2.90
   1  -9   1   23.60   12.80
   1  -9   1   40.10    2.30
   1  -9   1   39.80    2.50
   1  -9   1   50.79   15.20
  -2   9  -1  251.07    7.70
  -2   9  -1  241.88    7.30
  -2   9  -1  249.28    7.00
  -2   9  -1  246.98    6.40
  -2   9  -1  244.68    7.20
   2  -9   1  242.88   25.10
   2  -9   1  252.87    6.60
   2  -9   1  228.78    7.10
   2  -9   1  290.27   28.00
   2  -9   1  236.98    7.60
   2  -9   1  237.68    7.00
  -3   9  -1  309.67    7.90
  -3   9  -1  311.47    9.00
  -3   9  -1  324.27    9.40
  -3   9  -1  327.67    8.90
   3  -9   1  321.57    8.10
   3  -9   1  314.27    8.70
   3  -9   1  322.97    8.90
   3  -9   1  316.17   28.70
   3  -9   1  316.97   27.60
   3  -9   1  322.27    9.40
  -4   9  -1   80.09    3.20
  -4   9  -1   82.49    4.10
  -4   9  -1   80.79    4.20
  -4   9  -1   77.79    3.90
   4  -9   1  117.89   21.50
   4  -9   1   85.69    4.00
   4  -9   1   95.49   19.10
   4  -9   1   81.59    4.00
   4  -9   1   80.49    3.20
   4  -9   1   89.59    4.30
  -5   9  -1  153.38    6.10
  -5   9  -1  148.09    5.70
  -5   9  -1  146.09    4.70
  -5   9  -1  160.08    5.80
   5  -9   1  147.39    5.60
   5  -9   1  153.18    6.10
   5  -9   1  154.78    5.70
   5  -9   1  140.09   23.40
   5  -9   1  155.58    5.70
  -6   9  -1    2.50    1.60
  -6   9  -1    3.90    1.30
  -6   9  -1    3.10    1.80
  -6   9  -1    5.20    1.70
   6  -9   1    3.20    1.80
   6  -9   1   17.20   19.00
   6  -9   1    3.20    1.90
   6  -9   1    2.00    1.90
   6  -9   1    6.10    1.80
  -7   9  -1   30.80    3.30
  -7   9  -1   29.60    2.60
  -7   9  -1   38.50    3.60
  -7   9  -1   33.20    3.50
   7  -9   1   29.00    3.30
   7  -9   1   33.00    5.00
   7  -9   1   31.60   20.00
   7  -9   1   34.00    3.90
   7  -9   1   32.90    3.60
   7  -9   1   18.50   16.40
  -8   9  -1   23.90    2.70
  -8   9  -1   24.70    3.30
  -8   9  -1   25.00    3.60
  -8   9  -1   24.70    3.20
   8  -9   1   34.70   18.10
   8  -9   1   26.30    3.70
   8  -9   1   26.70    3.50
   8  -9   1   25.10    3.30
   8  -9   1   23.30    3.40
   8  -9   1   19.40   21.30
  -9   9  -1   20.70    2.90
  -9   9  -1   14.50    2.80
  -9   9  -1   21.10    2.40
  -9   9  -1   18.00    3.20
   9  -9   1   44.40   19.90
   9  -9   1   23.20    3.20
   9  -9   1   18.70    3.00
   9  -9   1    9.90   28.80
   9  -9   1   15.90    3.60
 -10   9  -1    0.00    1.80
 -10   9  -1   -1.60    2.00
 -10   9  -1    3.30    2.40
 -10   9  -1   -0.50    2.40
  10  -9   1   -0.30    3.00
  10  -9   1   -1.70    2.20
  10  -9   1    0.40    2.00
 -11   9  -1    6.20    2.40
 -11   9  -1   10.50    2.50
 -11   9  -1    3.30    3.10
 -11   9  -1   11.40    3.00
  11  -9   1    6.10    3.90
  11  -9   1   10.20    2.70
  11  -9   1   11.40    3.20
  11  -9   1    9.60    3.00
 -12   9  -1   53.79    5.70
 -12   9  -1   51.79    5.00
 -12   9  -1   37.20    4.30
  12  -9   1   41.30    6.40
  12  -9   1   50.39    5.80
  12  -9   1   51.99    6.00
  12  -9   1   44.80    4.70
  13   8  -1   -0.90    3.40
 -13  -8   1    5.80    3.60
 -13  -8   1    1.60    3.20
 -13  -8   1    4.40    2.90
  12   8  -1   -0.10    3.60
 -12  -8   1    1.30    3.10
 -12  -8   1    2.20    2.30
 -12  -8   1    0.40    2.90
  11   8  -1    2.40    3.90
 -11  -8   1    1.30    3.80
 -11  -8   1    2.10    2.40
 -11  -8   1    1.20    2.40
  10   8  -1    0.20    0.80
  10   8  -1    3.60    3.20
  10   8  -1   -1.20    0.80
 -10  -8   1    0.20    0.80
 -10  -8   1    1.80    0.90
 -10  -8   1    1.50    0.90
 -10  -8   1   -1.10    2.00
 -10  -8   1   -2.10    1.50
 -10  -8   1    0.10    0.60
 -10  -8   1   -2.20    2.20
 -10  -8   1   -3.70   10.70
   9   8  -1    5.10    1.30
   9   8  -1    6.50    1.20
   9   8  -1    8.00    3.10
  -9  -8   1    5.20    1.50
  -9  -8   1    6.10    1.20
  -9  -8   1    0.60   12.00
  -9  -8   1   25.20   12.10
  -9  -8   1    4.90    1.10
  -9  -8   1    6.30    1.10
  -9  -8   1    4.80    2.10
  -9  -8   1    5.50    0.80
   8   8  -1    1.30    1.30
   8   8  -1    4.30    2.40
   8   8  -1    2.40    2.90
  -8  -8   1   -7.90   11.40
  -8  -8   1    2.80    1.20
  -8  -8   1    2.50    1.00
  -8  -8   1    3.70    1.90
  -8  -8   1    3.10    1.90
  -8  -8   1    2.30    1.00
  -8  -8   1    3.40    0.80
  -8  -8   1    3.00    1.80
   7   8  -1   13.90    9.70
   7   8  -1    6.10    2.20
   7   8  -1    6.90    2.60
   7   8  -1    5.80    1.20
  -7  -8   1    4.70    1.00
  -7  -8   1    4.00    1.70
  -7  -8   1    4.90    1.40
  -7  -8   1    6.30   10.70
  -7  -8   1    4.70    1.10
  -7  -8   1    5.20    1.20
  -7  -8   1    3.20    1.10
   6   8  -1    3.50    1.00
   6   8  -1    1.30    2.00
   6   8  -1    2.10    1.20
   6   8  -1   -1.90    8.00
   6   8  -1    3.40    2.00
  -6  -8   1    3.50    1.30
  -6  -8   1    3.00    1.00
  -6  -8   1    7.90    8.40
  -6  -8   1    4.00    1.40
  -6  -8   1    3.90    0.90
  -6  -8   1    1.50    0.90
  -6  -8   1    3.90    1.00
   5   8  -1  414.66    9.60
   5   8  -1  341.27   28.40
   5   8  -1  410.76   11.40
   5   8  -1  415.96   11.50
   5   8  -1  419.96   10.00
  -5  -8   1  406.36   10.30
  -5  -8   1  411.26    9.90
  -5  -8   1  416.26   10.60
  -5  -8   1  423.06   23.50
  -5  -8   1  406.36    9.50
  -5  -8   1  403.26    9.60
  -5  -8   1  401.36    9.00
   4   8  -1  176.48    5.40
   4   8  -1  181.38   18.50
   4   8  -1  187.18    6.30
   4   8  -1  175.48    5.00
   4   8  -1  182.88    6.40
  -4  -8   1  183.18    5.10
  -4  -8   1  186.08    5.10
  -4  -8   1  176.18   16.90
  -4  -8   1  183.98    5.80
  -4  -8   1  184.98    5.30
  -4  -8   1  180.98    5.40
   3   8  -1  458.55   11.40
   3   8  -1  454.35   11.10
   3   8  -1  473.35   11.70
   3   8  -1  473.55   26.90
   3   8  -1  458.65    9.70
   3   8  -1  453.75   10.70
  -3  -8   1  463.55   10.70
  -3  -8   1  457.95   10.70
  -3  -8   1  462.15   10.70
  -3  -8   1  465.05   11.10
  -3  -8   1  453.25   11.10
  -3  -8   1  453.95   25.40
   2   8  -1  463.45   11.40
   2   8  -1  499.65   11.70
   2   8  -1  495.45   11.50
   2   8  -1  484.45   11.30
   2   8  -1  501.95   11.80
   2   8  -1  462.75   10.10
  -2  -8   1  471.85   11.20
  -2  -8   1  492.45   11.60
  -2  -8   1  481.65   11.10
  -2  -8   1  493.45   11.50
  -2  -8   1  474.85   11.20
   1   8  -1  388.76    9.40
   1   8  -1  372.86    9.10
   1   8  -1  381.06    9.30
   1   8  -1  391.66    9.60
  -1  -8   1  372.66    9.30
  -1  -8   1  387.26    9.30
  -1  -8   1  380.16   25.90
  -1  -8   1  381.46    9.20
  -1  -8   1  386.26    9.70
  -1  -8   1  373.86    9.30
   0   8  -1   53.29    2.80
   0   8  -1   48.80    2.40
   0   8  -1   52.29    2.70
   0   8  -1   53.29    2.90
   0   8  -1   51.99    2.50
   0  -8   1   54.79    2.90
   0  -8   1   56.09    2.70
   0  -8   1   46.20   12.20
   0  -8   1   73.49   13.50
   0  -8   1   49.30    2.40
   0  -8   1   51.59    2.50
  -1   8  -1 1804.62   38.60
  -1   8  -1 1850.61   39.40
  -1   8  -1 1879.61   39.80
  -1   8  -1 1886.11   39.60
  -1   8  -1 1820.62   39.00
   1  -8   1 1841.02   39.80
   1  -8   1 1844.52   38.80
   1  -8   1 1857.01   39.40
   1  -8   1 2070.99   67.19
   1  -8   1 2025.40   69.39
   1  -8   1 1857.31   39.30
  -2   8  -1  199.28    6.40
  -2   8  -1  192.38    6.00
  -2   8  -1  191.18    6.10
  -2   8  -1  199.58    5.30
   2  -8   1  190.78    5.40
   2  -8   1  204.48    6.50
   2  -8   1  201.08   21.30
   2  -8   1  189.38    6.00
   2  -8   1  198.68    5.90
   2  -8   1  196.88   21.50
  -3   8  -1  131.89    5.10
  -3   8  -1  139.39    4.20
  -3   8  -1  139.49    5.00
  -3   8  -1  134.19    5.00
   3  -8   1  144.59    4.90
   3  -8   1  133.09    4.20
   3  -8   1  134.19    4.90
   3  -8   1  139.59    5.30
   3  -8   1  116.19   20.00
   3  -8   1  147.79   22.00
  -4   8  -1    5.50    1.50
  -4   8  -1    5.80    1.50
  -4   8  -1    5.10    1.50
  -4   8  -1    5.10    1.10
   4  -8   1    6.30    1.20
   4  -8   1    4.20    1.40
   4  -8   1   -7.90   12.20
   4  -8   1    6.40    1.50
   4  -8   1    4.60    1.40
   4  -8   1    6.50    1.50
   4  -8   1   -4.20   12.30
  -5   8  -1    5.30    1.60
  -5   8  -1    4.60    1.50
  -5   8  -1    5.00    1.20
  -5   8  -1    3.70    1.50
   5  -8   1    4.80    1.60
   5  -8   1    6.40    1.70
   5  -8   1   -9.80   14.90
   5  -8   1    4.60    1.50
   5  -8   1    7.70    1.80
  -6   8  -1   72.99    4.10
  -6   8  -1   71.89    3.90
  -6   8  -1   68.39    3.90
  -6   8  -1   65.49    3.10
   6  -8   1   72.09    4.00
   6  -8   1   72.29   20.20
   6  -8   1   70.49    4.10
   6  -8   1   65.69    4.10
   6  -8   1   66.29    3.80
   6  -8   1   57.29   16.90
  -7   8  -1  204.98    6.90
  -7   8  -1  200.88    7.10
  -7   8  -1  199.58    6.00
  -7   8  -1  201.68    7.40
   7  -8   1  204.58    6.90
   7  -8   1  198.48    7.60
   7  -8   1  212.08   30.70
   7  -8   1  200.88    7.00
   7  -8   1  206.98    7.40
   7  -8   1  211.98   25.90
  -8   8  -1  116.19    5.10
  -8   8  -1  116.09    4.40
  -8   8  -1  115.79    5.80
  -8   8  -1  112.69    5.60
   8  -8   1  114.49    5.60
   8  -8   1   75.59   24.30
   8  -8   1  126.09    5.30
   8  -8   1  101.89   21.70
   8  -8   1  124.29    6.20
  -9   8  -1   53.69    4.00
  -9   8  -1   47.30    5.30
  -9   8  -1   53.89    4.40
  -9   8  -1   59.59    3.60
   9  -8   1   64.39    4.50
   9  -8   1   84.39   26.60
   9  -8   1   50.29    3.90
   9  -8   1   55.19   20.00
   9  -8   1   54.79    5.10
   9  -8   1   53.59    4.30
 -10   8  -1    4.00    2.30
 -10   8  -1    4.90    2.00
 -10   8  -1    4.50    2.00
  10  -8   1    5.00    2.40
  10  -8   1    3.30    2.90
  10  -8   1    7.10    2.60
  10  -8   1    4.50   19.90
 -11   8  -1    5.00    2.70
 -11   8  -1    0.70    2.10
 -11   8  -1    2.80    2.50
 -11   8  -1    2.20    2.20
  11  -8   1   -0.70    2.10
  11  -8   1   -0.10    2.60
  11  -8   1    2.50    3.60
 -12   8  -1   14.60    3.50
 -12   8  -1   13.30    2.80
 -12   8  -1   24.40    3.80
 -12   8  -1   12.50    2.70
  12  -8   1   10.70    3.00
  12  -8   1   13.40    5.00
  12  -8   1   16.40    2.70
  12  -8   1   14.30    3.40
 -13   8  -1   14.10    3.40
 -13   8  -1   16.20    4.10
 -13   8  -1   18.50    3.50
  13  -8   1   19.30    2.90
  13  -8   1   15.20    4.10
  13  -8   1    8.50    4.20
  13   7  -1   36.80    5.40
 -13  -7   1   47.50    5.30
 -13  -7   1   26.40    4.00
 -13  -7   1   30.10    4.00
 -12  -7   1   38.50    4.40
 -12  -7   1   30.50    4.00
 -12  -7   1   40.90    4.80
  11   7  -1    6.10    3.70
 -11  -7   1    2.90    2.40
 -11  -7   1    2.10    2.10
 -11  -7   1    1.90    2.40
  10   7  -1    2.70    3.20
 -10  -7   1    0.40    2.00
 -10  -7   1   -1.70    2.10
 -10  -7   1    0.10    1.60
 -10  -7   1    0.20    0.60
 -10  -7   1    1.20    0.70
   9   7  -1  222.88    9.00
   9   7  -1  235.98    5.70
   9   7  -1  232.98    5.90
  -9  -7   1  193.18   19.70
  -9  -7   1  236.78    5.80
  -9  -7   1  229.28    6.70
  -9  -7   1  229.38    7.90
  -9  -7   1  234.88    6.00
  -9  -7   1  229.78    5.60
  -9  -7   1  240.58    8.60
  -9  -7   1  233.88   19.00
   8   7  -1   22.50    2.00
   8   7  -1   26.10    3.70
  -8  -7   1   25.90    1.80
  -8  -7   1   26.90    2.30
  -8  -7   1   21.60   11.20
  -8  -7   1   29.60    2.10
  -8  -7   1   25.50    1.50
  -8  -7   1   25.10    3.10
  -8  -7   1   28.00    3.00
   7   7  -1  262.57    6.70
   7   7  -1  231.78   18.40
   7   7  -1  252.07    8.90
   7   7  -1  238.38    6.90
   7   7  -1  270.27    9.40
  -7  -7   1  234.18   19.60
  -7  -7   1  262.77    6.70
  -7  -7   1  256.27    6.10
  -7  -7   1  262.07    6.50
  -7  -7   1  268.27    8.20
  -7  -7   1  266.67    7.90
  -7  -7   1  255.67    6.70
   6   7  -1  132.99    4.00
   6   7  -1  115.79   13.90
   6   7  -1  129.69    5.80
   6   7  -1  130.69    5.70
  -6  -7   1  119.19   14.30
  -6  -7   1  124.29    3.70
  -6  -7   1  127.49    4.90
  -6  -7   1  123.69    4.90
  -6  -7   1  127.99    3.90
  -6  -7   1  124.79    3.90
   5   7  -1  140.99   15.70
   5   7  -1  176.88    4.70
   5   7  -1  164.78    4.90
   5   7  -1  173.68    6.30
   5   7  -1  176.18    6.40
  -5  -7   1  175.88    5.60
  -5  -7   1  168.78    4.30
  -5  -7   1  168.18    4.60
  -5  -7   1  179.58    5.60
  -5  -7   1  174.18    4.90
  -5  -7   1  184.28   15.90
   4   7  -1  226.08   18.50
   4   7  -1  234.38    7.20
   4   7  -1  237.78    6.30
   4   7  -1  233.98    7.30
   4   7  -1  239.78    6.00
  -4  -7   1  235.68    6.10
  -4  -7   1  231.98    6.20
  -4  -7   1  265.37   17.40
  -4  -7   1  233.58    5.50
  -4  -7   1  241.58    6.80
  -4  -7   1  241.38    6.00
  -4  -7   1  249.18    6.60
   3   7  -1 1201.18   26.20
   3   7  -1 1256.47   26.40
   3   7  -1 1193.48   25.30
   3   7  -1 1179.88   24.50
   3   7  -1 1243.08   43.40
   3   7  -1 1202.98   25.60
  -3  -7   1 1167.28   25.40
  -3  -7   1 1286.47   41.60
  -3  -7   1 1191.88   25.30
  -3  -7   1 1191.58   25.60
  -3  -7   1 1190.58   25.40
  -3  -7   1 1210.78   25.90
   2   7  -1  553.84   12.70
   2   7  -1  568.84   13.00
   2   7  -1  560.84   28.30
   2   7  -1  560.54   12.70
   2   7  -1  527.25   11.40
   2   7  -1  570.84   12.80
   2   7  -1  542.35   12.40
  -2  -7   1  551.94   12.70
  -2  -7   1  555.94   12.50
  -2  -7   1  557.24   12.70
  -2  -7   1  544.45   12.30
  -2  -7   1  547.45   12.40
   1   7  -1   29.40    1.90
   1   7  -1   25.90    1.80
   1   7  -1   27.80    2.00
   1   7  -1   21.90    1.60
   1   7  -1   24.70    1.80
  -1  -7   1   26.50    1.80
  -1  -7   1   28.10    1.90
  -1  -7   1   23.20    1.70
  -1  -7   1   23.50    1.60
  -1  -7   1    8.20    8.00
  -1  -7   1   25.50    1.80
   0   7  -1   16.10    1.50
   0   7  -1   20.10    1.60
   0   7  -1   21.80    1.80
   0   7  -1   17.00    1.60
   0   7  -1   17.00    1.50
   0  -7   1   19.10    1.70
   0  -7   1   17.90    9.10
   0  -7   1   24.20    8.60
   0  -7   1   17.80    1.70
   0  -7   1   18.80    1.40
   0  -7   1   18.40    1.60
   0  -7   1   14.40    1.50
  -1   7  -1   13.50    1.70
  -1   7  -1    8.60    1.20
  -1   7  -1   11.60    1.50
  -1   7  -1    7.50    1.20
  -1   7  -1   10.80    1.30
   1  -7   1    6.80    7.40
   1  -7   1    8.90    1.40
   1  -7   1   11.80    1.30
   1  -7   1    8.90    8.90
   1  -7   1   12.10    1.70
   1  -7   1    9.40    1.40
  -2   7  -1   10.00    1.50
  -2   7  -1   10.10    1.40
  -2   7  -1    9.90    1.50
  -2   7  -1   10.80    1.60
   2  -7   1    8.00    1.10
   2  -7   1    8.30    1.50
   2  -7   1    8.80    1.50
   2  -7   1   -1.20    8.70
   2  -7   1    8.90    1.50
   2  -7   1   -1.40    8.80
  -3   7  -1  279.87    6.90
  -3   7  -1  278.67    7.80
  -3   7  -1  285.57    8.10
  -3   7  -1  276.97    7.70
   3  -7   1  290.47   24.20
   3  -7   1  281.97   24.40
   3  -7   1  281.37    7.00
   3  -7   1  282.57    8.10
   3  -7   1  286.17    7.80
   3  -7   1  277.97    7.60
  -4   7  -1   72.79    2.80
  -4   7  -1   73.99    3.60
  -4   7  -1   78.29    3.40
  -4   7  -1   73.79    3.50
   4  -7   1   70.59    3.40
   4  -7   1   77.39    3.40
   4  -7   1   73.89    3.70
   4  -7   1   71.09   14.60
   4  -7   1   68.09    3.40
  -5   7  -1  108.89    4.60
  -5   7  -1  104.19    3.60
  -5   7  -1  108.19    4.40
  -5   7  -1  103.49    4.30
   5  -7   1  105.99    4.60
   5  -7   1  105.59    4.50
   5  -7   1  104.29   20.60
   5  -7   1  104.09    4.30
   5  -7   1  102.19    4.20
  -6   7  -1   95.39    4.20
  -6   7  -1   87.99    4.50
  -6   7  -1   95.49    4.30
  -6   7  -1   86.19    3.50
   6  -7   1   88.99    4.50
   6  -7   1   94.49    4.50
   6  -7   1   96.29    4.20
   6  -7   1   96.59    4.20
   6  -7   1   57.59   17.90
  -7   7  -1  125.99    5.40
  -7   7  -1  129.09    5.00
  -7   7  -1  129.19    5.20
  -7   7  -1  123.29    4.40
   7  -7   1  121.89    5.70
   7  -7   1   98.39   19.70
   7  -7   1  120.39    5.40
   7  -7   1  129.19    5.20
   7  -7   1  123.89    5.10
   7  -7   1  107.99   23.10
  -8   7  -1    8.10    2.20
  -8   7  -1    6.20    1.80
  -8   7  -1    7.30    1.70
  -8   7  -1    7.30    1.80
   8  -7   1    5.90    2.00
   8  -7   1    5.70   14.40
   8  -7   1    4.10    1.90
   8  -7   1    1.90   17.50
   8  -7   1    6.30    2.60
  -9   7  -1   18.00    2.40
  -9   7  -1   24.60    2.90
  -9   7  -1   22.70    3.10
  -9   7  -1   25.20    3.10
   9  -7   1   13.60   15.50
   9  -7   1   23.10    3.30
   9  -7   1   20.00    3.60
   9  -7   1   22.60    3.00
   9  -7   1   27.00    3.50
   9  -7   1    1.10   22.00
 -10   7  -1   11.50    2.20
 -10   7  -1   16.80    2.40
 -10   7  -1   13.30    2.60
 -10   7  -1   16.00    2.90
  10  -7   1   11.90   18.80
  10  -7   1   12.50    2.50
  10  -7   1  -38.10   27.00
  10  -7   1   11.80    2.60
  10  -7   1   11.30    3.40
  10  -7   1   11.80    2.20
 -11   7  -1   10.20    2.30
 -11   7  -1    6.50    2.40
 -11   7  -1    2.90    2.40
 -11   7  -1    6.00    2.50
  11  -7   1   10.90    3.80
  11  -7   1    5.90    2.50
  11  -7   1    6.80    2.60
 -12   7  -1   48.20    4.10
 -12   7  -1   51.79    4.90
 -12   7  -1   55.79    5.60
 -12   7  -1   43.70    4.90
  12  -7   1   41.80    5.80
  12  -7   1   44.90    4.00
  12  -7   1   53.59    6.30
  12  -7   1   48.60    5.30
 -13   7  -1   13.00    3.20
 -13   7  -1    5.70    3.60
 -13   7  -1    7.60    3.30
  13  -7   1   10.90    3.60
  13  -7   1    9.60    2.50
  13  -7   1    7.40    4.30
  13   6  -1   -0.10    3.60
 -13  -6   1    0.00    3.40
 -13  -6   1   12.30    3.50
 -13  -6   1    0.40    2.90
  12   6  -1    0.20    3.70
 -12  -6   1   -1.50    2.40
 -12  -6   1    0.50    2.60
 -12  -6   1    5.70    2.80
  11   6  -1    6.90    3.40
 -11  -6   1    2.40    2.40
 -11  -6   1    7.10    2.30
 -11  -6   1    3.40    2.50
 -11  -6   1    8.00    1.10
  10   6  -1   54.99    5.10
 -10  -6   1   57.49    8.50
 -10  -6   1   57.99    3.80
 -10  -6   1   59.29    2.30
   9   6  -1  205.08    4.90
   9   6  -1  197.58    8.30
   9   6  -1  200.08    4.70
  -9  -6   1  221.18    7.30
  -9  -6   1  195.78    5.10
  -9  -6   1  205.68    4.90
  -9  -6   1  205.38    6.40
  -9  -6   1  197.78    5.10
  -9  -6   1  211.28    8.00
  -9  -6   1  183.78   14.30
   8   6  -1   -0.60    2.20
   8   6  -1    0.20    0.80
   8   6  -1    1.10    0.70
   8   6  -1    3.50    7.00
  -8  -6   1    0.00    0.70
  -8  -6   1    2.50    8.80
  -8  -6   1   -1.10    1.20
  -8  -6   1    1.20    1.50
  -8  -6   1    1.00    0.90
  -8  -6   1    1.20    0.60
  -8  -6   1   -1.10    1.30
   7   6  -1   11.20    1.60
   7   6  -1    7.50    6.90
   7   6  -1   13.70    2.60
   7   6  -1   13.70    1.40
  -7  -6   1   11.70    1.20
  -7  -6   1   11.80    1.50
  -7  -6   1    9.50    1.80
  -7  -6   1   13.20    1.30
  -7  -6   1   10.30    8.70
  -7  -6   1    9.40    1.90
   6   6  -1    2.20    2.00
   6   6  -1    0.40    1.50
   6   6  -1   -0.10    0.80
  -6  -6   1   -0.80    0.80
  -6  -6   1    3.00    1.20
  -6  -6   1   -0.90    1.10
  -6  -6   1    7.10    7.60
  -6  -6   1    2.90    0.70
  -6  -6   1    1.70    0.90
   5   6  -1    0.90    0.80
   5   6  -1    2.20    1.30
   5   6  -1    1.80    5.90
   5   6  -1    0.90    0.70
   5   6  -1   -0.50    1.40
  -5  -6   1   -0.70    5.40
  -5  -6   1    1.20    0.60
  -5  -6   1    0.60    0.90
  -5  -6   1    0.50    0.70
  -5  -6   1    1.70    0.70
  -5  -6   1    1.00    1.00
   4   6  -1  522.05   23.90
   4   6  -1  540.55   13.00
   4   6  -1  517.95   11.40
   4   6  -1  534.85   11.70
   4   6  -1  516.45   12.90
  -4  -6   1  530.65   12.30
  -4  -6   1  505.45   12.20
  -4  -6   1  535.25   11.70
  -4  -6   1  513.15   11.40
  -4  -6   1  500.35   11.10
  -4  -6   1  512.35   22.50
   3   6  -1 1131.39   23.90
   3   6  -1 1147.89   24.20
   3   6  -1 1220.48   40.30
   3   6  -1 1120.09   23.40
   3   6  -1 1144.89   24.80
   3   6  -1 1219.28   25.10
  -3  -6   1 1120.19   24.20
  -3  -6   1 1092.79   23.30
  -3  -6   1 1112.29   23.80
  -3  -6   1 1153.28   24.50
  -3  -6   1 1130.29   24.10
  -3  -6   1 1139.69   24.00
  -3  -6   1 1211.48   37.70
   2   6  -1  515.35   11.60
   2   6  -1  491.75   11.30
   2   6  -1  475.25   11.20
   2   6  -1  514.45   24.30
   2   6  -1  496.75   11.30
   2   6  -1  468.95   10.20
   2   6  -1  496.25   11.10
  -2  -6   1  500.65   11.30
  -2  -6   1  487.05   11.00
  -2  -6   1  492.35   10.90
  -2  -6   1  502.45   11.10
  -2  -6   1  495.25   11.30
   1   6  -1    2.70    0.80
   1   6  -1    1.40    0.60
   1   6  -1    2.70    0.80
   1   6  -1    2.50    0.70
  -1  -6   1    4.50    0.90
  -1  -6   1    2.40    0.70
  -1  -6   1    2.30    0.70
  -1  -6   1    2.80    0.70
  -1  -6   1    2.30    0.60
  -1  -6   1    3.60    5.90
   0   6  -1   33.30    1.70
   0   6  -1   30.90    1.80
   0   6  -1   30.10    1.80
   0   6  -1   32.90    1.70
   0   6  -1   31.20    1.90
   0  -6   1   32.50    1.90
   0  -6   1   32.00    1.80
   0  -6   1   30.40    1.80
   0  -6   1   31.30    1.60
   0  -6   1   37.90    8.50
   0  -6   1   33.70    1.70
   0  -6   1   28.60    8.50
  -1   6  -1  197.38    5.10
  -1   6  -1  213.18    5.90
  -1   6  -1  201.68    5.40
  -1   6  -1  202.58    5.60
  -1   6  -1  214.88    5.80
   1  -6   1  200.98    5.20
   1  -6   1  198.98   16.90
   1  -6   1  214.68    5.90
   1  -6   1  202.58    5.60
   1  -6   1  186.38   17.60
   1  -6   1  216.88    5.70
  -2   6  -1 2084.39   42.90
  -2   6  -1 2084.79   43.90
  -2   6  -1 2106.89   43.70
  -2   6  -1 2120.69   43.70
   2  -6   1 2085.09   43.60
   2  -6   1 2097.79   43.50
   2  -6   1 2120.89   44.00
   2  -6   1 2240.68   69.79
   2  -6   1 2036.60   42.90
  -3   6  -1  636.34   14.00
  -3   6  -1  660.13   15.20
  -3   6  -1  658.83   14.90
  -3   6  -1  640.14   14.80
   3  -6   1  645.94   14.90
   3  -6   1  656.83   15.20
   3  -6   1  633.34   14.10
   3  -6   1  653.13   35.20
   3  -6   1  639.34   14.70
  -4   6  -1  258.87    7.30
  -4   6  -1  258.37    7.60
  -4   6  -1  243.88   22.60
  -4   6  -1  269.57    7.40
  -4   6  -1  258.27    6.50
   4  -6   1  267.87    7.70
   4  -6   1  243.68   22.90
   4  -6   1  274.87    7.30
   4  -6   1  273.37    7.30
  -5   6  -1  131.99   19.30
  -5   6  -1  118.39    3.90
  -5   6  -1  117.49    4.40
  -5   6  -1  122.99    4.60
  -5   6  -1  115.99    4.70
   5  -6   1  119.99    4.80
   5  -6   1  124.99    4.50
   5  -6   1  126.09    4.70
   5  -6   1  110.89   19.10
  -6   6  -1   88.79    4.00
  -6   6  -1   86.09    4.10
  -6   6  -1   91.69    3.50
  -6   6  -1   93.29    4.00
   6  -6   1   87.19    4.20
   6  -6   1   95.89    4.00
   6  -6   1   84.99    3.90
   6  -6   1   91.29    4.40
   6  -6   1   73.09   18.00
  -7   6  -1   75.29    3.90
  -7   6  -1   78.09    3.40
  -7   6  -1   75.69    3.80
  -7   6  -1   74.29    3.90
   7  -6   1   79.89    3.90
   7  -6   1   72.09    4.30
   7  -6   1   73.69    3.90
   7  -6   1   77.49    4.10
   7  -6   1   78.29   19.10
  -8   6  -1  101.19    4.60
  -8   6  -1  108.99    4.60
  -8   6  -1  108.69    4.80
  -8   6  -1  102.89    4.20
   8  -6   1  103.19    5.70
   8  -6   1  116.09    4.80
   8  -6   1   73.99   23.90
   8  -6   1  109.89    5.00
   8  -6   1   85.89   16.10
   8  -6   1  114.29    4.70
  -9   6  -1  139.89    5.20
  -9   6  -1  140.59    5.70
  -9   6  -1  140.59    5.30
  -9   6  -1  132.69    5.80
   9  -6   1  134.39   23.80
   9  -6   1  154.18    5.60
   9  -6   1  144.79    5.70
   9  -6   1  139.59    5.90
   9  -6   1  131.59    6.60
   9  -6   1  129.99   22.20
 -10   6  -1    4.50    1.70
 -10   6  -1    2.30    1.90
 -10   6  -1    4.80    2.00
 -10   6  -1    8.00    2.20
  10  -6   1   12.50   16.10
  10  -6   1    5.60    3.00
  10  -6   1    5.30    1.80
  10  -6   1  -13.90   22.90
  10  -6   1    3.30    2.00
  10  -6   1    5.80    2.20
 -11   6  -1    1.20    2.20
 -11   6  -1    1.50    2.00
 -11   6  -1    0.60    1.70
 -11   6  -1   -0.70    2.20
  11  -6   1   -1.40    2.20
  11  -6   1    1.60    3.00
  11  -6   1   -2.40    2.20
  11  -6   1   11.20   20.60
  11  -6   1    0.80    1.90
 -12   6  -1    7.00    3.00
 -12   6  -1    4.80    2.10
 -12   6  -1    7.60    3.00
 -12   6  -1    6.00    2.30
  12  -6   1   13.30    4.50
  12  -6   1    8.80    2.10
  12  -6   1    7.90    2.80
 -13   6  -1    5.80    3.20
 -13   6  -1    8.10    2.60
 -13   6  -1   11.00    3.30
 -13   6  -1   13.40    5.50
  13  -6   1    8.50    2.10
  13  -6   1    7.30    4.00
  13  -6   1    9.10    3.50
  13   5  -1   21.50    4.60
 -13  -5   1   30.00    4.10
 -13  -5   1   25.50    4.70
 -13  -5   1   30.10    4.20
  12   5  -1    5.30    3.80
 -12  -5   1    4.80    3.30
 -12  -5   1    4.20    2.60
 -12  -5   1    7.60    1.20
 -12  -5   1   11.40    2.80
  11   5  -1    1.20    3.00
 -11  -5   1   -0.90    0.90
 -11  -5   1    1.50    2.40
 -11  -5   1   -1.00    2.10
 -11  -5   1   -0.50    2.10
  10   5  -1   35.20    4.50
 -10  -5   1   33.30    3.70
 -10  -5   1   27.60    3.40
 -10  -5   1   31.40    1.80
 -10  -5   1   28.50    4.20
   9   5  -1   28.60    4.00
  -9  -5   1   23.90    1.60
  -9  -5   1   22.90    2.70
  -9  -5   1   23.20    4.80
  -9  -5   1   24.30    1.20
  -9  -5   1   22.90    3.20
  -9  -5   1   28.00    3.20
  -9  -5   1   27.00    1.20
  -9  -5   1   29.10    5.20
   8   5  -1  239.48    5.60
   8   5  -1  236.18    5.40
   8   5  -1  213.68   13.00
   8   5  -1  228.58    8.30
  -8  -5   1  238.28    5.70
  -8  -5   1  237.78    5.50
  -8  -5   1  233.78    7.30
  -8  -5   1  230.28    5.70
  -8  -5   1  232.78    6.70
  -8  -5   1  212.08   15.70
  -8  -5   1  224.88    7.90
   7   5  -1   57.09    2.30
   7   5  -1   57.69    8.90
   7   5  -1   59.09    4.00
   7   5  -1   53.09    2.00
  -7  -5   1   49.00   10.20
  -7  -5   1   55.29    2.10
  -7  -5   1   55.79    3.70
  -7  -5   1   55.59    2.30
  -7  -5   1   56.19    2.00
  -7  -5   1   53.39    2.80
  -7  -5   1   56.89    3.30
   6   5  -1   61.79    2.30
   6   5  -1   50.19    8.60
   6   5  -1   59.09    2.10
   6   5  -1   59.29    3.80
   6   5  -1   62.69    3.90
  -6  -5   1   59.59    2.40
  -6  -5   1   61.99    2.10
  -6  -5   1   70.89   11.60
  -6  -5   1   61.69    3.00
  -6  -5   1   58.79    2.10
  -6  -5   1   60.79    2.60
  -6  -5   1   57.69    3.30
   5   5  -1   31.70    2.60
   5   5  -1   26.60    2.70
   5   5  -1   27.70    6.80
   5   5  -1   25.10    1.50
  -5  -5   1   26.50    2.10
  -5  -5   1   23.70    1.50
  -5  -5   1   26.90    2.30
  -5  -5   1   25.40    1.40
  -5  -5   1   26.60    6.70
  -5  -5   1   23.30    1.60
   4   5  -1   10.90    1.60
   4   5  -1    8.60    1.00
   4   5  -1    7.20    4.60
   4   5  -1   14.90    2.10
   4   5  -1   12.30    1.10
  -4  -5   1   11.70    1.10
  -4  -5   1   12.40    1.50
  -4  -5   1   10.20    1.00
  -4  -5   1    9.90    4.80
  -4  -5   1   14.00    1.70
  -4  -5   1   11.20    1.10
   3   5  -1   35.80    1.60
   3   5  -1   36.10    1.40
   3   5  -1   38.40    1.70
   3   5  -1   45.00    8.20
   3   5  -1   39.60    2.30
   3   5  -1   38.30    2.20
  -3  -5   1   37.60    1.90
  -3  -5   1   33.60    1.30
  -3  -5   1   36.90    1.70
  -3  -5   1   37.80    2.00
  -3  -5   1   36.10    6.90
  -3  -5   1   35.60    1.60
   2   5  -1  652.73   25.90
   2   5  -1  633.94   13.90
   2   5  -1  635.64   14.10
   2   5  -1  609.04   13.10
   2   5  -1  671.53   14.30
   2   5  -1  631.74   13.70
   2   5  -1  647.24   14.10
  -2  -5   1  628.94   14.00
  -2  -5   1  617.64   13.70
  -2  -5   1  624.34   13.80
  -2  -5   1  634.04   13.70
  -2  -5   1  647.14   13.80
  -2  -5   1  701.43   26.30
   1   5  -1  418.56    9.00
   1   5  -1  371.76    8.60
   1   5  -1  379.46    8.90
   1   5  -1  380.76    8.80
   1   5  -1  382.46    8.80
  -1  -5   1  384.06    8.60
  -1  -5   1  386.56    8.80
  -1  -5   1  384.46    8.90
  -1  -5   1  377.26    8.70
  -1  -5   1  375.36    8.70
  -1  -5   1  405.16   20.10
   0   5  -1  996.70   21.30
   0   5  -1  972.20   20.70
   0   5  -1  969.70   21.00
   0   5  -1  916.71   20.70
   0   5  -1 1024.60   21.20
   0  -5   1  989.70   21.20
   0  -5   1 1115.99   38.70
   0  -5   1  952.50   20.70
   0  -5   1  975.70   20.80
   0  -5   1  996.40   21.00
   0  -5   1 1032.10   21.10
   0  -5   1 1050.89   36.30
  -1   5  -1 2651.63   55.59
  -1   5  -1 2603.34   55.79
   1  -5   1 3077.59   79.49
   1  -5   1 2633.34   55.79
  -2   5  -1    6.90    1.10
  -2   5  -1   13.90    7.50
  -2   5  -1   10.50    1.40
  -2   5  -1    9.60    1.00
  -2   5  -1    9.40    1.20
   2  -5   1    4.50    6.70
   2  -5   1    8.80    1.00
   2  -5   1    8.40    1.20
   2  -5   1   11.50    1.30
  -3   5  -1   43.40    2.20
  -3   5  -1   55.79   12.10
  -3   5  -1   39.80    2.30
  -3   5  -1   41.50    1.40
  -3   5  -1   38.90    1.80
  -3   5  -1   34.70    2.30
   3  -5   1   39.10    2.40
   3  -5   1   41.00    2.30
   3  -5   1   43.60    2.30
   3  -5   1   33.30   10.20
   3  -5   1   46.60    2.20
   3  -5   1   40.70    1.90
  -4   5  -1    1.70    0.80
  -4   5  -1   -0.60    8.20
  -4   5  -1    3.00    1.10
  -4   5  -1    2.70    1.00
  -4   5  -1    1.50    0.90
   4  -5   1   -7.00    8.30
   4  -5   1    2.20    1.10
   4  -5   1    3.90    1.30
   4  -5   1    1.50    1.10
   4  -5   1    2.90    1.10
  -5   5  -1  931.91   20.40
  -5   5  -1  950.90   21.20
  -5   5  -1  976.70   43.00
  -5   5  -1  966.50   21.50
  -5   5  -1  942.31   21.10
   5  -5   1  962.10   21.50
   5  -5   1  947.71   21.00
   5  -5   1  987.80   46.00
   5  -5   1  953.70   21.40
   5  -5   1  952.90   21.10
  -6   5  -1   24.10    2.20
  -6   5  -1   27.30    2.50
  -6   5  -1   18.30   15.60
  -6   5  -1   26.00    2.40
  -6   5  -1   26.80    2.10
   6  -5   1   25.30    2.30
   6  -5   1   24.50    2.40
   6  -5   1   22.90    2.70
   6  -5   1   29.60   23.30
  -7   5  -1    1.60    1.20
  -7   5  -1    1.10    1.10
  -7   5  -1    1.50    1.20
  -7   5  -1    1.20    1.20
   7  -5   1    1.30    1.30
   7  -5   1    2.70    1.30
   7  -5   1   -0.60    1.80
   7  -5   1   -8.40   13.00
  -8   5  -1    6.90    1.60
  -8   5  -1    7.00    1.70
  -8   5  -1    9.10    1.70
  -8   5  -1    8.60    1.60
   8  -5   1   10.00    1.70
   8  -5   1    9.00    2.50
   8  -5   1   -3.30   13.10
   8  -5   1   10.60    1.90
   8  -5   1    5.40    1.70
  -9   5  -1   25.10    2.80
  -9   5  -1   22.70    3.00
  -9   5  -1   24.80    2.70
  -9   5  -1   22.30    2.80
   9  -5   1   40.00   16.60
   9  -5   1   20.30    2.50
   9  -5   1   25.60    3.60
   9  -5   1   23.30    3.20
   9  -5   1   24.20    3.00
   9  -5   1  -15.10   14.30
 -10   5  -1   47.00    3.70
 -10   5  -1   43.80    3.70
 -10   5  -1   49.00    3.70
 -10   5  -1   42.00    3.20
  10  -5   1   47.00    3.40
  10  -5   1   64.69   21.90
  10  -5   1   42.80    3.90
  10  -5   1   47.90    3.80
  10  -5   1   35.30   15.40
  10  -5   1   36.70    4.60
 -11   5  -1   32.00    5.10
 -11   5  -1   34.70    4.00
 -11   5  -1   26.50    3.30
 -11   5  -1   34.30    3.40
  11  -5   1   29.30    3.20
  11  -5   1   29.80    4.50
  11  -5   1   34.80    4.00
  11  -5   1   27.70    3.50
 -12   5  -1   27.20    3.80
 -12   5  -1   32.10    4.00
 -12   5  -1   30.30    3.60
 -12   5  -1   29.80    3.60
  12  -5   1   23.70    4.80
  12  -5   1   24.60    3.20
  12  -5   1   33.00    4.40
 -13   5  -1    2.70    3.10
 -13   5  -1    5.50    4.90
 -13   5  -1    0.90    1.80
 -13   5  -1    7.90    2.20
 -13   5  -1   -0.90    2.90
  13  -5   1    1.10    4.40
  13  -5   1    1.60    2.60
 -13  -4   1    0.80    3.50
 -13  -4   1   -1.30    3.30
 -13  -4   1    1.20    2.60
 -13  -4   1    0.70    1.30
  12   4  -1   13.80    4.00
 -12  -4   1   14.90    3.10
 -12  -4   1   11.50    3.00
 -12  -4   1    7.80    3.20
 -12  -4   1   11.70    1.50
  11   4  -1    0.80    2.60
 -11  -4   1   -3.00    2.30
 -11  -4   1   -0.20    2.20
 -11  -4   1    0.40    1.00
 -11  -4   1    2.50    2.20
  10   4  -1  110.89    6.30
 -10  -4   1  114.69    3.70
 -10  -4   1  113.29    5.30
 -10  -4   1  122.99    6.80
   9   4  -1   75.59    5.10
  -9  -4   1   72.99    2.70
  -9  -4   1   74.09    4.10
  -9  -4   1   67.89    3.90
  -9  -4   1   75.19    5.20
   8   4  -1   11.50    4.40
   8   4  -1    6.60    2.40
   8   4  -1    5.60    0.70
   8   4  -1    5.90    0.80
  -8  -4   1    5.90    1.00
  -8  -4   1    5.90    1.70
  -8  -4   1    3.80    1.40
  -8  -4   1    3.70    0.70
  -8  -4   1    5.10    0.60
  -8  -4   1    2.30    1.40
  -8  -4   1   -4.80    5.80
   7   4  -1    0.60    0.50
   7   4  -1    7.10    5.20
   7   4  -1    1.30    0.70
   7   4  -1   -1.10    1.80
  -7  -4   1    0.80    0.50
  -7  -4   1    0.10    1.10
  -7  -4   1    5.50    6.10
  -7  -4   1    0.20    1.20
  -7  -4   1    1.50    0.70
  -7  -4   1    1.30    1.30
  -7  -4   1    2.40    0.80
   6   4  -1    7.00    2.00
   6   4  -1    7.90    0.90
   6   4  -1    8.30    0.90
   6   4  -1   10.50    4.80
  -6  -4   1    7.20    1.40
  -6  -4   1    7.30    1.30
  -6  -4   1    8.20    0.80
  -6  -4   1    7.50    0.90
  -6  -4   1    8.20    1.00
  -6  -4   1    5.30    1.10
  -6  -4   1   10.70    6.40
   5   4  -1  258.67    7.90
   5   4  -1  269.07   13.50
   5   4  -1  247.48    5.80
   5   4  -1  258.47    6.00
   5   4  -1  255.47    7.60
  -5  -4   1  253.87    5.80
  -5  -4   1  257.67    7.40
  -5  -4   1  256.07    5.90
  -5  -4   1  246.78    6.30
  -5  -4   1  260.37    6.90
  -5  -4   1  257.37    5.90
  -5  -4   1  257.67   14.90
   4   4  -1 1630.64   42.80
   4   4  -1 1623.64   33.60
   4   4  -1 1612.14   33.80
  -4  -4   1 1599.14   41.50
  -4  -4   1 1558.74   32.90
  -4  -4   1 1527.25   32.10
  -4  -4   1 1597.84   33.40
  -4  -4   1 1549.84   32.20
  -4  -4   1 1522.75   32.00
   3   4  -1  430.86   10.00
   3   4  -1  409.26    9.90
   3   4  -1  410.96    8.90
   3   4  -1  436.46   17.60
  -3  -4   1  399.26    8.80
  -3  -4   1  400.76   16.20
  -3  -4   1  405.06    8.80
  -3  -4   1  407.46    9.50
  -3  -4   1  415.36    9.60
  -3  -4   1  411.16    9.00
   2   4  -1   13.80    1.40
   2   4  -1   13.00    1.10
   2   4  -1   15.10    1.00
   2   4  -1   13.50    1.20
   2   4  -1   13.60    0.90
   2   4  -1    9.90    4.00
   2   4  -1   15.00    0.70
  -2  -4   1   11.10    1.00
  -2  -4   1   14.10    1.20
  -2  -4   1   12.10    0.90
  -2  -4   1   14.70    0.70
  -2  -4   1   11.60    4.80
  -2  -4   1   13.70    1.00
   1   4  -1 1659.23   32.20
   1   4  -1 1546.85   32.00
   1   4  -1 1537.75   32.00
   1   4  -1 1555.54   32.10
  -1  -4   1 1520.45   32.10
  -1  -4   1 1670.93   44.50
  -1  -4   1 1542.45   32.00
  -1  -4   1 1532.45   31.90
  -1  -4   1 1541.05   32.00
   0   4  -1  642.54   13.90
   0   4  -1  617.04   13.60
   0   4  -1  653.83   14.00
   0   4  -1  628.24   13.60
   0   4  -1  648.14   14.00
   0  -4   1  703.53   27.20
   0  -4   1  623.94   13.90
   0  -4   1  621.24   13.60
   0  -4   1  647.14   13.90
   0  -4   1  625.74   13.70
   0  -4   1  763.22   27.60
   0  -4   1  623.94   14.00
  -1   4  -1  150.88    4.10
  -1   4  -1  132.49   12.40
  -1   4  -1  148.49    3.70
  -1   4  -1  141.89    4.20
  -1   4  -1  150.68    4.10
   1  -4   1  144.59    4.00
   1  -4   1  142.99    3.70
   1  -4   1  145.89   12.90
  -2   4  -1  405.46    9.10
  -2   4  -1  421.46    9.70
  -2   4  -1  416.16    9.80
  -2   4  -1  409.36    9.60
  -2   4  -1  392.06   21.80
   2  -4   1  421.36    9.80
   2  -4   1  412.26    9.10
   2  -4   1  426.96   23.10
   2  -4   1  412.26    9.50
   2  -4   1  426.16    9.70
  -3   4  -1  139.59    4.20
  -3   4  -1  135.49    3.60
  -3   4  -1  137.59    3.30
  -3   4  -1  131.09    4.20
  -3   4  -1  118.89   14.70
  -3   4  -1  132.59    4.00
   3  -4   1  125.89   13.40
   3  -4   1  129.79    4.00
   3  -4   1  132.19    4.30
   3  -4   1  131.99    4.10
   3  -4   1  140.79    4.10
  -4   4  -1  229.68    6.20
  -4   4  -1  235.78   18.80
  -4   4  -1  238.08    5.80
  -4   4  -1  230.38    6.30
  -4   4  -1  235.28    6.50
   4  -4   1  227.28    6.50
   4  -4   1  221.78    6.30
   4  -4   1  230.08    6.20
   4  -4   1  235.18    8.20
   4  -4   1  218.48   19.60
  -5   4  -1    7.40    8.80
  -5   4  -1    4.30    1.10
  -5   4  -1    3.90    1.30
  -5   4  -1    5.40    1.10
  -5   4  -1    5.20    1.20
   5  -4   1    5.10    1.10
   5  -4   1    5.60    1.20
   5  -4   1    4.70    1.20
   5  -4   1    2.50    9.80
  -6   4  -1   68.09    3.20
  -6   4  -1   73.79   16.10
  -6   4  -1   60.69    3.10
  -6   4  -1   62.99    2.80
  -6   4  -1   68.99    3.20
   6  -4   1   64.69    3.10
   6  -4   1   66.99    3.80
   6  -4   1   64.09    3.10
   6  -4   1   64.99    3.30
  -7   4  -1   19.80   10.70
  -7   4  -1    3.90    1.30
  -7   4  -1    3.20    1.20
  -7   4  -1    6.00    1.40
   7  -4   1    5.10    1.40
   7  -4   1    5.30    2.00
   7  -4   1   -1.70   12.40
   7  -4   1    6.50    1.30
   7  -4   1    5.80    1.40
  -8   4  -1   46.40    3.00
  -8   4  -1   43.90    3.00
  -8   4  -1   30.60   13.50
  -8   4  -1   43.50    2.90
   8  -4   1   46.00   15.10
   8  -4   1   48.80    4.00
   8  -4   1   50.29    3.10
   8  -4   1   48.10    3.30
  -9   4  -1   12.90    1.80
  -9   4  -1   17.70    2.30
  -9   4  -1   14.70    2.30
   9  -4   1   17.70    2.20
   9  -4   1   12.60    2.20
   9  -4   1   11.70    2.90
   9  -4   1   16.50    2.00
   9  -4   1   15.60   15.90
 -10   4  -1   63.69    3.50
 -10   4  -1   61.99    3.70
 -10   4  -1   55.29    3.70
  10  -4   1   57.89    3.80
  10  -4   1   50.19    4.90
  10  -4   1   27.50   19.80
  10  -4   1   57.49    3.80
  10  -4   1   49.70    5.70
  10  -4   1   59.69   17.70
 -11   4  -1  133.89    5.50
 -11   4  -1  126.99    5.00
 -11   4  -1  132.49    5.80
 -11   4  -1  123.89    5.90
  11  -4   1   77.39   20.40
  11  -4   1  138.09    5.00
  11  -4   1  122.39    6.60
  11  -4   1  134.39    7.20
 -12   4  -1   33.30    4.60
 -12   4  -1   35.80    3.60
 -12   4  -1   47.00    6.70
 -12   4  -1   31.00    4.10
  12  -4   1   35.80    3.10
  12  -4   1    6.10   24.00
  12  -4   1   28.00    3.20
  12  -4   1   37.90    4.40
  12  -4   1   31.90    5.20
 -13   4  -1    2.80    3.30
 -13   4  -1   11.00    4.50
 -13   4  -1    5.50    2.00
 -13   4  -1    1.10    3.20
 -13   4  -1   -2.80    1.50
  13  -4   1    0.70    1.80
  13  -4   1   -3.60    1.80
  13   3  -1   54.19    6.40
 -13  -3   1   51.19    5.10
 -13  -3   1   51.09    5.60
 -13  -3   1   43.50    6.50
 -13  -3   1   50.59    3.00
  12   3  -1    0.50    3.20
 -12  -3   1    1.10    1.30
 -12  -3   1    2.80    2.70
 -12  -3   1    1.40    3.00
 -12  -3   1    2.50    2.40
  11   3  -1    5.60    2.90
 -11  -3   1    3.00    2.30
 -11  -3   1    4.70    1.20
 -11  -3   1    7.20    2.80
 -11  -3   1    5.80    2.40
  10   3  -1   18.20    3.50
  10   3  -1   18.90    3.40
 -10  -3   1   11.30    2.90
 -10  -3   1   17.60    2.80
 -10  -3   1   11.70    1.50
 -10  -3   1   10.80    2.30
   9   3  -1   25.40    3.60
   9   3  -1   31.60    3.90
  -9  -3   1   33.00    3.80
  -9  -3   1   27.10    1.90
  -9  -3   1   24.90    3.20
   8   3  -1   29.00    3.50
   8   3  -1   28.30    3.40
   8   3  -1   25.40    4.40
  -8  -3   1   30.00    1.20
  -8  -3   1   28.90    1.80
  -8  -3   1   31.20    1.10
  -8  -3   1   23.20    2.80
  -8  -3   1   26.10    4.90
  -8  -3   1   30.40    3.10
   7   3  -1  214.98    4.70
   7   3  -1  214.28    7.00
   7   3  -1  208.58    7.20
   7   3  -1  207.98   10.80
   7   3  -1  215.58    4.90
  -7  -3   1  211.78    5.40
  -7  -3   1  216.88    7.50
  -7  -3   1  218.08    5.00
  -7  -3   1  210.78    4.80
  -7  -3   1  210.78    6.30
   6   3  -1 1152.18   25.70
   6   3  -1 1149.39   23.60
   6   3  -1 1170.08   25.50
   6   3  -1 1097.49   23.30
   6   3  -1 1219.28   31.20
  -6  -3   1 1127.09   23.30
  -6  -3   1 1145.39   23.60
  -6  -3   1 1124.79   23.80
  -6  -3   1 1179.38   33.60
  -6  -3   1 1143.89   24.60
  -6  -3   1 1158.18   26.00
   5   3  -1   12.10    1.00
   5   3  -1   15.90    0.90
   5   3  -1   19.00    2.20
   5   3  -1   15.50    4.00
   5   3  -1   17.80    2.10
  -5  -3   1   14.20    2.00
  -5  -3   1   14.10    1.50
  -5  -3   1   15.30    1.10
  -5  -3   1   15.10    0.80
  -5  -3   1   18.50    5.10
  -5  -3   1   14.00    1.30
   4   3  -1  265.07    7.40
   4   3  -1  266.37    6.80
   4   3  -1  260.17    7.10
   4   3  -1  241.88    5.70
   4   3  -1  264.97    5.80
   4   3  -1  251.97   11.70
  -4  -3   1  260.77    6.20
  -4  -3   1  254.37    5.70
  -4  -3   1  252.57    5.70
  -4  -3   1  260.47    7.00
  -4  -3   1  259.57   12.30
   3   3  -1  311.97    6.70
   3   3  -1  324.57    8.00
   3   3  -1  319.97    7.90
   3   3  -1  304.77   12.80
  -3  -3   1  319.17    7.40
  -3  -3   1  306.97    6.90
  -3  -3   1  306.77    6.80
  -3  -3   1  329.17    7.70
  -3  -3   1  313.87   12.20
  -3  -3   1  301.27    6.70
   2   3  -1 1866.81   37.60
   2   3  -1 1824.92   45.50
  -2  -3   1 1907.21   45.10
  -2  -3   1 1724.13   37.20
   1   3  -1  239.68    5.50
   1   3  -1  232.38    5.00
   1   3  -1  252.27    5.60
   1   3  -1  234.68    5.50
   1   3  -1  230.98    5.30
   1   3  -1  240.58    5.40
  -1  -3   1  241.98    5.50
  -1  -3   1  237.68    5.50
  -1  -3   1  225.68    5.30
  -1  -3   1  230.78    5.30
  -1  -3   1  239.08   11.80
   0  -3   1 7037.60  153.88
  -1   3  -1   61.59    1.90
  -1   3  -1   53.69    7.90
  -1   3  -1   60.49    2.20
  -1   3  -1   63.49    2.10
  -1   3  -1   61.19    2.20
   1  -3   1   59.49    2.20
   1  -3   1   63.39    2.20
   1  -3   1   76.99    8.90
   1  -3   1   63.79    2.10
   1  -3   1   63.79    1.90
  -2   3  -1 1857.61   38.90
  -2   3  -1 2075.29   55.69
  -2   3  -1 1813.02   38.80
   2  -3   1 1856.11   38.80
   2  -3   1 1815.02   38.90
   2  -3   1 1962.10   38.50
   2  -3   1 1992.50   55.69
   2  -3   1 1823.12   38.60
  -3   3  -1   20.20    1.40
  -3   3  -1   23.50    1.10
  -3   3  -1   25.30    1.60
  -3   3  -1   23.10    1.60
  -3   3  -1   24.50    7.50
  -3   3  -1   23.80    1.30
   3  -3   1   25.30    1.60
   3  -3   1   25.80    1.60
   3  -3   1   22.60    1.50
   3  -3   1   20.60    7.20
   3  -3   1   22.80    1.40
  -4   3  -1  983.80   21.50
  -4   3  -1 1020.00   38.70
  -4   3  -1  975.40   21.30
  -4   3  -1  992.90   21.40
   4  -3   1 1018.70   21.70
   4  -3   1 1075.99   41.10
   4  -3   1  973.20   21.50
   4  -3   1  971.50   21.40
   4  -3   1  986.20   21.20
   4  -3   1 1008.00   20.60
  -5   3  -1   -2.60    8.20
  -5   3  -1    7.80    1.30
  -5   3  -1    6.50    1.10
  -5   3  -1    7.40    1.20
   5  -3   1   -4.50    8.50
   5  -3   1    7.60    1.60
   5  -3   1    6.50    1.20
   5  -3   1    7.80    1.30
   5  -3   1    8.80    1.20
   5  -3   1    6.60    1.20
  -6   3  -1  769.52   17.10
  -6   3  -1  755.52   36.10
  -6   3  -1  769.82   17.40
  -6   3  -1  755.52   17.10
   6  -3   1  775.92   37.80
   6  -3   1  749.82   17.30
   6  -3   1  755.32   17.10
   6  -3   1  792.52   18.10
   6  -3   1  751.62   16.90
   6  -3   1  773.12   16.70
  -7   3  -1  350.76    9.00
  -7   3  -1  357.06    9.10
  -7   3  -1  328.57   25.20
  -7   3  -1  363.06    9.40
   7  -3   1  345.27   25.70
   7  -3   1  348.87   10.10
   7  -3   1  351.06    9.30
   7  -3   1  360.56    8.90
   7  -3   1  358.36    9.10
   7  -3   1  354.86    9.00
  -8   3  -1    5.60   11.40
  -8   3  -1   10.60    1.70
  -8   3  -1   11.30    1.70
  -8   3  -1    9.90    1.60
   8  -3   1   13.00    1.90
   8  -3   1   16.00   11.70
   8  -3   1   12.10    1.80
   8  -3   1   13.00    1.90
   8  -3   1   10.40    2.60
   8  -3   1   10.20    1.60
  -9   3  -1   21.10    2.20
  -9   3  -1   16.80    1.90
  -9   3  -1   16.30    2.10
   9  -3   1   19.90    3.40
   9  -3   1    8.00   15.10
   9  -3   1   22.00    2.70
   9  -3   1   17.80    2.40
   9  -3   1   16.20    2.00
 -10   3  -1    2.90    1.60
 -10   3  -1    1.40    1.50
 -10   3  -1    4.00    1.60
  10  -3   1    3.00    1.60
  10  -3   1    1.50    2.00
  10  -3   1    2.20    2.50
  10  -3   1    9.00   15.70
  10  -3   1    1.80    1.40
 -11   3  -1   56.59    3.70
 -11   3  -1   48.60    3.70
 -11   3  -1   58.39    6.60
 -11   3  -1   50.39    3.50
  11  -3   1   49.60    3.90
  11  -3   1   55.29    3.40
  11  -3   1   42.90    5.30
  11  -3   1   51.79    3.20
  11  -3   1   49.90   22.00
  11  -3   1   41.00   16.20
  11  -3   1   57.69    4.10
 -12   3  -1   14.40    2.00
 -12   3  -1   13.30    1.80
 -12   3  -1    9.50    2.50
 -12   3  -1   16.10    4.70
  12  -3   1    9.20    3.80
  12  -3   1   15.30    1.90
  12  -3   1   11.70    1.80
  12  -3   1   -1.80   17.30
 -13   3  -1   19.30    2.30
 -13   3  -1   28.10    5.00
 -13   3  -1   21.90    4.90
 -13   3  -1   32.00    4.40
  13  -3   1   21.00    2.30
  13  -3   1   26.80    2.20
  13   2  -1    8.90    3.90
 -13  -2   1    5.40    2.90
 -13  -2   1    9.00    1.80
 -13  -2   1    5.30    3.80
 -13  -2   1    8.00    3.60
  12   2  -1    0.60    3.00
  12   2  -1    3.50    3.20
 -12  -2   1   -3.20    3.00
 -12  -2   1    2.30    1.40
 -12  -2   1    3.40    2.80
  11   2  -1   44.80    4.60
  11   2  -1   51.99    5.00
 -11  -2   1   50.39    4.00
 -11  -2   1   53.99    5.40
 -11  -2   1   55.49    4.60
 -11  -2   1   46.00    2.80
  10   2  -1  169.38    7.50
  10   2  -1  186.78    7.60
 -10  -2   1  185.98    6.90
 -10  -2   1  180.88    8.30
 -10  -2   1  180.88    5.40
   9   2  -1   50.69    4.20
   9   2  -1   52.99    4.10
  -9  -2   1   50.29    3.80
  -9  -2   1   46.50    2.50
  -9  -2   1   44.40    4.30
   8   2  -1  229.98    8.00
   8   2  -1  211.28    8.60
   8   2  -1  247.78    8.10
  -8  -2   1  238.88    5.20
  -8  -2   1  244.78    6.20
  -8  -2   1  243.98    8.50
  -8  -2   1  243.58    5.10
  -8  -2   1  235.88    7.30
  -8  -2   1  217.28    9.50
   7   2  -1    1.00    0.50
   7   2  -1    0.10    1.50
   7   2  -1    0.40    0.30
   7   2  -1   -0.60    1.50
   7   2  -1    1.90    3.10
  -7  -2   1   -0.50    1.30
  -7  -2   1    5.60    4.40
  -7  -2   1    1.90    1.30
  -7  -2   1   -0.30    0.70
  -7  -2   1    0.50    0.50
  -7  -2   1    0.30    0.30
   6   2  -1  179.68    4.00
   6   2  -1  177.08    8.40
   6   2  -1  184.18    6.10
   6   2  -1  181.68    6.00
   6   2  -1  189.38    4.30
  -6  -2   1  183.68    6.40
  -6  -2   1  180.88    5.50
  -6  -2   1  185.98    4.10
  -6  -2   1  189.68    4.40
  -6  -2   1  187.88   11.70
  -6  -2   1  180.38    4.70
   5   2  -1  484.25   11.70
   5   2  -1  454.55    9.80
   5   2  -1  488.65   10.10
   5   2  -1  481.05   14.60
   5   2  -1  488.35   11.70
  -5  -2   1  480.85   10.10
  -5  -2   1  466.85   16.80
  -5  -2   1  474.95    9.90
  -5  -2   1  478.05   11.00
  -5  -2   1  463.25   10.30
  -5  -2   1  488.95   12.10
   4   2  -1   63.19    1.80
   4   2  -1   69.09    4.90
   4   2  -1   66.29    2.80
   4   2  -1   61.89    1.60
   4   2  -1   63.59    2.90
  -4  -2   1   64.09    2.00
  -4  -2   1   63.49    2.40
  -4  -2   1   61.39    6.10
  -4  -2   1   64.59    1.60
  -4  -2   1   64.29    2.90
   3   2  -1 1663.93   32.60
   3   2  -1 1468.15   33.40
   3   2  -1 1666.43   37.00
   3   2  -1 1537.55   33.00
  -3  -2   1 1618.24   37.00
  -3  -2   1 1516.35   32.80
   2   2  -1  200.68    4.60
   2   2  -1  180.08    7.80
   2   2  -1  188.68    4.80
   2   2  -1  189.38    4.00
   2   2  -1  182.48    4.30
   2   2  -1  192.68    4.80
  -2  -2   1  181.38    4.10
  -2  -2   1  179.78    4.00
  -2  -2   1  186.58    7.60
  -2  -2   1  184.18    4.20
  -2  -2   1  185.08    4.50
  -2  -2   1  189.58    4.60
   1   2  -1  803.92   15.70
   1   2  -1  733.33   15.30
   1   2  -1  733.23   15.40
   1   2  -1  723.13   15.40
  -1  -2   1  736.23   15.40
  -1  -2   1  720.73   15.30
  -1  -2   1  711.33   15.30
  -1  -2   1  748.03   15.40
  -1  -2   1  794.62   22.00
  -1  -2   1  798.42   21.50
   0   2  -1  603.04   12.00
   0   2  -1  538.55   12.00
   0   2  -1  586.24   12.30
   0   2  -1  560.04   12.10
   0   2  -1  585.84   12.30
   0   2  -1  600.84   20.00
   0   2  -1  580.94   12.30
   0  -2   1  586.34   12.30
   0  -2   1  587.44   12.30
   0  -2   1  666.83   20.90
   0  -2   1  573.44   12.10
   0  -2   1  587.04   12.30
  -1   2  -1  812.82   26.10
  -1   2  -1  757.62   16.10
  -1   2  -1  770.92   15.90
  -1   2  -1  751.62   16.00
  -1   2  -1  728.53   15.70
   1  -2   1  749.03   15.90
   1  -2   1  754.12   15.70
   1  -2   1  759.92   16.10
   1  -2   1  824.82   26.40
   1  -2   1  758.52   16.00
  -2   2  -1   27.20    6.30
  -2   2  -1   32.80    1.40
  -2   2  -1   34.70    1.10
  -2   2  -1   33.10    1.30
  -2   2  -1   34.20    1.60
  -2   2  -1   32.40    1.50
   2  -2   1   32.70    1.50
   2  -2   1   33.70    1.40
   2  -2   1   34.60    1.50
   2  -2   1   34.70    1.00
   2  -2   1   41.50    7.20
   2  -2   1   34.70    1.60
  -3   2  -1  497.45   11.30
  -3   2  -1  508.95   11.50
  -3   2  -1  502.15   11.50
  -3   2  -1  526.55   23.60
   3  -2   1  529.35   11.60
   3  -2   1  513.35   11.50
   3  -2   1  532.55   10.90
   3  -2   1  506.85   11.50
   3  -2   1  538.95   24.30
   3  -2   1  515.35   11.30
  -4   2  -1  455.05   10.50
  -4   2  -1  469.35   10.80
  -4   2  -1  456.05   10.70
  -4   2  -1  467.85   23.70
   4  -2   1  487.95   11.10
   4  -2   1  464.85   10.80
   4  -2   1  472.05   10.70
   4  -2   1  452.65   10.40
   4  -2   1  481.45   10.30
  -5   2  -1  171.88    5.00
  -5   2  -1  163.38   16.10
  -5   2  -1  173.18    5.00
  -5   2  -1  173.28    4.80
   5  -2   1  170.98    4.90
   5  -2   1  165.28    5.00
   5  -2   1  163.38   16.00
   5  -2   1  174.98    4.80
   5  -2   1  169.88    4.70
   5  -2   1  167.18    5.40
  -6   2  -1    0.30    0.90
  -6   2  -1    0.10    8.60
  -6   2  -1   -1.10    0.70
  -6   2  -1    0.10    0.90
   6  -2   1    3.80    8.30
   6  -2   1    0.70    0.90
   6  -2   1    0.90    1.10
   6  -2   1    0.20    0.90
   6  -2   1    0.70    0.90
   6  -2   1   -1.30    1.40
  -7   2  -1    2.70    1.00
  -7   2  -1    2.60    0.90
  -7   2  -1    1.20    1.00
  -7   2  -1    4.10    9.40
   7  -2   1    1.10    1.10
   7  -2   1   16.30    9.70
   7  -2   1   -0.60    1.50
   7  -2   1    0.90    1.20
   7  -2   1    1.60    1.00
  -8   2  -1    3.60    1.20
  -8   2  -1    1.00   10.30
  -8   2  -1    3.70    1.20
  -8   2  -1    4.30    1.20
   8  -2   1    3.30    2.30
   8  -2   1   -1.50   10.40
   8  -2   1    3.60    1.20
   8  -2   1    5.50    1.30
   8  -2   1    3.00    1.40
   8  -2   1    4.00    1.60
  -9   2  -1   12.80    1.90
  -9   2  -1   11.70    1.60
  -9   2  -1   10.40    1.60
  -9   2  -1   26.40   13.00
   9  -2   1   -0.10   12.40
   9  -2   1   10.60    2.10
   9  -2   1    8.80    2.70
   9  -2   1   12.40    1.90
 -10   2  -1  380.36   10.10
 -10   2  -1  384.66   14.00
 -10   2  -1  376.16    9.60
 -10   2  -1  369.16    9.50
  10  -2   1  369.76    9.50
  10  -2   1  391.36    9.50
  10  -2   1  369.36   12.10
  10  -2   1  382.56    9.90
  10  -2   1  373.26   10.50
  10  -2   1  305.97   28.50
 -11   2  -1   38.80    3.30
 -11   2  -1   32.10    2.60
 -11   2  -1   36.80    2.90
 -11   2  -1   30.30    4.50
  11  -2   1   44.30   18.70
  11  -2   1   34.40    4.70
  11  -2   1   33.00    3.80
  11  -2   1   29.60   14.40
  11  -2   1   33.20    3.00
  11  -2   1   36.30    2.50
 -12   2  -1   35.10    3.40
 -12   2  -1   28.80    2.30
 -12   2  -1   24.70    4.70
 -12   2  -1   27.90    2.60
  12  -2   1   25.80   14.30
  12  -2   1   31.00    2.20
  12  -2   1   32.20    3.80
  12  -2   1   32.30    2.80
  12  -2   1   34.30    5.10
 -13   2  -1    3.50    4.20
 -13   2  -1   -2.50    1.00
 -13   2  -1   -1.50    3.90
 -13   2  -1   -1.90    1.10
 -13   2  -1    1.80    2.30
  13  -2   1   -1.10    4.00
  14   1  -1    8.20    4.30
 -14  -1   1   11.60    3.10
 -14  -1   1   23.40    5.30
  13   1  -1   68.79    6.20
  13   1  -1   81.09    8.10
 -13  -1   1   71.19    5.50
 -13  -1   1   74.79    7.50
 -13  -1   1   77.39    6.50
 -13  -1   1   73.79    4.10
  12   1  -1    5.00    2.90
  12   1  -1    1.80    3.40
 -12  -1   1    5.20    2.70
 -12  -1   1    1.20    2.90
 -12  -1   1   -1.70    3.30
 -12  -1   1    5.80    1.70
  11   1  -1   17.70    3.40
  11   1  -1   14.00    3.40
 -11  -1   1   16.60    3.10
 -11  -1   1   17.90    2.30
 -11  -1   1   12.50    2.70
  10   1  -1    2.80    2.50
  10   1  -1    6.20    2.60
 -10  -1   1    6.40    2.40
 -10  -1   1    5.00    2.70
 -10  -1   1    5.10    1.40
   9   1  -1   65.89    4.50
   9   1  -1   67.59    4.60
   9   1  -1   72.89    5.20
   9   1  -1   70.69    4.60
  -9  -1   1   62.49    4.20
  -9  -1   1   66.59    1.80
  -9  -1   1   63.29    3.00
  -9  -1   1   74.89    5.30
   8   1  -1   -1.20    2.00
   8   1  -1    4.50    3.30
   8   1  -1    1.40    2.10
   8   1  -1    1.00    0.50
   8   1  -1    1.50    0.40
  -8  -1   1   -0.20    1.60
  -8  -1   1    1.20    0.90
  -8  -1   1    0.70    0.50
  -8  -1   1    0.40    1.60
  -8  -1   1    0.50    0.40
   7   1  -1  302.17    6.40
   7   1  -1  296.97    8.80
   7   1  -1  288.17    6.20
   7   1  -1  296.67    8.60
  -7  -1   1  289.27    6.30
  -7  -1   1  259.37   12.80
  -7  -1   1  308.77    9.40
  -7  -1   1  291.17    7.20
  -7  -1   1  285.87    8.10
  -7  -1   1  293.67    6.50
   6   1  -1   54.79    3.30
   6   1  -1   62.69    5.70
   6   1  -1   54.79    1.50
   6   1  -1   54.99    3.30
   6   1  -1   52.39    1.70
  -6  -1   1   56.19    1.60
  -6  -1   1   49.40    7.30
  -6  -1   1   53.79    3.40
  -6  -1   1   52.99    2.20
  -6  -1   1   52.79    1.80
   5   1  -1 1006.10   24.70
   5   1  -1  933.01   19.20
   5   1  -1  987.40   21.00
   5   1  -1  974.30   20.90
   5   1  -1  893.61   19.00
  -5  -1   1  926.81   19.70
  -5  -1   1  924.41   19.10
  -5  -1   1  942.41   26.20
  -5  -1   1  933.11   21.40
  -5  -1   1  920.71   19.30
   4   1  -1   20.80    1.80
   4   1  -1   20.50    0.90
   4   1  -1   19.30    0.70
   4   1  -1   18.10    1.70
   4   1  -1   17.60    2.80
  -4  -1   1   20.30    0.70
  -4  -1   1   17.80    1.80
  -4  -1   1   20.80    1.10
  -4  -1   1   20.70    0.90
  -4  -1   1   21.50    4.20
   3   1  -1  281.57    5.80
   3   1  -1  286.27    6.80
   3   1  -1  287.07    8.00
   3   1  -1  277.17    6.80
   3   1  -1  260.67    5.60
  -3  -1   1  275.37    5.70
  -3  -1   1  271.17    6.10
  -3  -1   1  277.87    7.00
  -3  -1   1  275.67    6.40
  -3  -1   1  271.77    9.20
   2   1  -1  322.27    6.80
   2   1  -1  335.87    7.70
   2   1  -1  350.06    7.60
   2   1  -1  370.06    7.60
   2   1  -1  331.07    6.80
   2   1  -1  339.37    8.90
  -2  -1   1  313.37    6.80
  -2  -1   1  332.87    7.30
  -2  -1   1  328.07    7.60
  -2  -1   1  326.67    6.80
  -2  -1   1  341.57    8.80
  -1  -1   1 3698.03   77.39
  -1   1  -1 3016.10   65.49
   1  -1   1 2526.15   64.19
  -2   1  -1  508.45   10.00
  -2   1  -1  476.85   10.40
  -2   1  -1  462.75   10.10
  -2   1  -1  496.45   19.30
  -2   1  -1  478.45   10.40
   2  -1   1  481.15   10.40
   2  -1   1  455.85   10.10
   2  -1   1  510.65   10.40
   2  -1   1  502.25   10.00
   2  -1   1  423.06   10.70
  -3   1  -1  157.38    4.00
  -3   1  -1  152.78    4.20
  -3   1  -1  156.58   12.10
  -3   1  -1  160.98    4.20
   3  -1   1  169.88   12.20
   3  -1   1  161.18    4.00
   3  -1   1  159.88    4.40
   3  -1   1  170.48    4.00
   3  -1   1  156.48    4.20
  -4   1  -1   70.49    2.60
  -4   1  -1   57.69   10.00
  -4   1  -1   73.29    2.40
  -4   1  -1   72.89    2.60
   4  -1   1   73.79    2.60
   4  -1   1   56.39    9.50
   4  -1   1   76.79    2.60
   4  -1   1   73.89    3.00
   4  -1   1   71.79    2.40
  -5   1  -1  148.29    4.20
  -5   1  -1  154.68    4.40
  -5   1  -1  147.59    4.40
  -5   1  -1  163.48   14.90
   5  -1   1  138.89    4.90
   5  -1   1  156.08    4.10
   5  -1   1  137.39    5.10
   5  -1   1  149.69    5.00
   5  -1   1  149.88   13.60
   5  -1   1  149.88    4.40
  -6   1  -1  155.58    4.50
  -6   1  -1  155.18   16.30
  -6   1  -1  157.38    4.70
  -6   1  -1  152.38    4.70
   6  -1   1  159.68    4.50
   6  -1   1  163.88   16.50
   6  -1   1  168.08    5.10
   6  -1   1  158.88    4.70
   6  -1   1  156.18    4.70
   6  -1   1  164.08    5.70
  -7   1  -1  256.07   20.70
  -7   1  -1  266.97    7.10
  -7   1  -1  262.77    6.90
  -7   1  -1  271.67    7.10
   7  -1   1  268.17    6.80
   7  -1   1  269.47    7.00
   7  -1   1  233.28   19.50
   7  -1   1  273.07    8.30
   7  -1   1  269.37    7.60
  -8   1  -1   -0.50    1.00
  -8   1  -1    8.30   10.00
  -8   1  -1    0.00    0.90
  -8   1  -1   -0.20    1.60
  -8   1  -1   -0.50    0.90
   8  -1   1   -1.30    1.30
   8  -1   1   -1.20    9.30
   8  -1   1    0.00    0.90
   8  -1   1    0.30    1.00
   8  -1   1   -1.10    1.80
  -9   1  -1   14.50    3.20
  -9   1  -1   14.60    1.80
  -9   1  -1   16.80    2.30
  -9   1  -1   17.30   11.80
  -9   1  -1   13.90    1.70
   9  -1   1   15.20    2.40
   9  -1   1   22.00    3.30
   9  -1   1   16.40    2.20
   9  -1   1   19.90   11.80
   9  -1   1   15.30    1.80
   9  -1   1   14.30    1.80
 -10   1  -1    1.20    1.00
 -10   1  -1    2.30    1.30
  10  -1   1    8.40   12.00
  10  -1   1   -0.30    2.40
  10  -1   1    3.00    2.10
  10  -1   1    1.60    1.10
 -11   1  -1    0.40    1.00
 -11   1  -1   -1.20    2.70
 -11   1  -1   -0.40    1.50
 -11   1  -1    0.80    1.10
  11  -1   1   13.70   12.70
  11  -1   1    1.80   12.60
  11  -1   1    1.80    1.20
  11  -1   1    2.20    2.30
  11  -1   1    1.90    1.00
  11  -1   1    1.00    2.80
 -12   1  -1   38.80    2.30
 -12   1  -1   34.80    4.90
 -12   1  -1   43.20    3.50
 -12   1  -1   40.90    5.00
 -12   1  -1   31.60    2.20
  12  -1   1   35.80    2.10
  12  -1   1    7.40   11.80
  12  -1   1   32.00    5.10
  12  -1   1   36.40    1.90
  12  -1   1   37.30    4.40
 -13   1  -1   -3.40    3.90
 -13   1  -1    0.30    1.90
 -13   1  -1    4.30    3.70
  13  -1   1    3.20    2.80
  13  -1   1    3.50    4.00
 -14   1  -1    3.90    3.20
 -14   1  -1    3.60    4.50
  14  -1   1    3.70    3.30
  14   0  -1   10.00    4.70
  14   0  -1    2.60    3.70
 -14   0   1    7.30    3.30
 -14   0   1    6.80    3.00
 -14   0   1  -10.90    4.70
  13   0  -1   25.50    5.40
  13   0  -1   29.60    4.40
 -13   0   1   37.10    3.40
 -13   0   1   35.90    4.60
 -13   0   1   30.50    4.70
 -13   0   1   29.50    4.40
  12   0  -1   -2.40    2.50
  12   0  -1    1.20    3.20
 -12   0   1   -2.70    1.60
 -12   0   1   -2.20    2.80
 -12   0   1    1.40    2.90
  11   0  -1    7.60    2.70
  11   0  -1   10.30    3.30
 -11   0   1    6.10    2.80
 -11   0   1    6.90    1.70
 -11   0   1    4.30    2.70
  10   0  -1   53.69    4.30
  10   0  -1   49.80    4.60
 -10   0   1   50.79    2.90
 -10   0   1   56.09    5.40
 -10   0   1   45.50    4.20
   9   0  -1   -1.20    2.00
   9   0  -1    1.70    0.50
   9   0  -1    3.80    2.40
   9   0  -1    1.00    0.40
   9   0  -1    1.60    5.10
   9   0  -1    2.70    4.60
  -9   0   1    3.30    2.20
  -9   0   1    2.30    0.60
  -9   0   1   -2.30    2.10
  -9   0   1   -0.50    0.50
  -9   0   1   -0.40    1.10
   8   0  -1   27.40    3.30
   8   0  -1   31.00    6.40
   8   0  -1   30.90    3.10
   8   0  -1   26.30    1.20
   8   0  -1   28.90    1.40
  -8   0   1   29.30    1.40
  -8   0   1   25.90    3.40
  -8   0   1   24.90    2.00
  -8   0   1   28.40    1.40
   7   0  -1  137.09    3.40
   7   0  -1  136.29    5.10
   7   0  -1  132.39    5.40
   7   0  -1  121.59   10.50
  -7   0   1  139.49    6.00
  -7   0   1  135.99    3.50
  -7   0   1  130.09   13.20
  -7   0   1  134.89    4.20
  -7   0   1  133.69    3.50
   6   0  -1    2.90    4.50
   6   0  -1    7.20    0.80
   6   0  -1    4.90    1.70
   6   0  -1    5.30    1.70
   6   0  -1    6.80    0.90
  -6   0   1    6.30    0.80
  -6   0   1    6.60    0.80
  -6   0   1    7.50    1.70
  -6   0   1    8.40    5.10
  -6   0   1    8.30    1.10
   5   0  -1   15.60    1.90
   5   0  -1   18.60    1.10
   5   0  -1   20.00    1.40
   5   0  -1    9.90    4.30
   5   0  -1   21.90    2.10
   5   0  -1   17.80    1.00
  -5   0   1   15.90    1.20
  -5   0   1   18.50    4.90
  -5   0   1   19.60    1.40
  -5   0   1   16.80    1.10
   4   0  -1    7.70    1.00
   4   0  -1   11.20    2.80
   4   0  -1   12.00    1.50
   4   0  -1   10.90    0.70
   4   0  -1   10.20    0.70
   4   0  -1   12.60    1.60
  -4   0   1   12.80    3.80
  -4   0   1    8.50    0.70
  -4   0   1    9.80    0.90
   3   0  -1 1246.48   25.40
   3   0  -1 1163.98   24.80
   3   0  -1 1238.18   25.30
   3   0  -1 1279.37   29.40
  -3   0   1 1161.18   24.80
  -3   0   1 1208.98   29.00
   2   0  -1  177.88    4.10
   2   0  -1  156.58    3.80
   2   0  -1  171.48    4.10
  -2   0   1  157.28    3.40
  -2   0   1  165.38    3.80
  -2   0   1  164.28    3.50
   1   0   1   25.90    4.10
  -2   0  -1   72.89    6.70
  -2   0  -1   71.99    2.10
  -2   0  -1   70.69    2.10
  -2   0  -1   69.99    1.80
   2   0   1   71.79    1.80
   2   0   1   76.39    2.10
   2   0   1   71.49    2.10
   2   0   1   73.29    6.50
   2   0   1   71.29    2.20
  -3   0  -1   67.09    1.90
  -3   0  -1   68.09    2.20
  -3   0  -1   67.19    2.10
   3   0   1   67.49    2.20
   3   0   1   73.29    7.60
   3   0   1   66.69    2.40
   3   0   1   65.89    2.20
   3   0   1   65.59    1.90
  -4   0  -1   75.49    2.50
  -4   0  -1   76.19    2.50
  -4   0  -1   74.49    2.30
  -4   0  -1   66.69   10.70
   4   0   1   74.79    3.00
   4   0   1   80.09    9.60
   4   0   1   79.89    2.80
   4   0   1   69.99    2.20
   4   0   1   72.09    2.50
  -5   0  -1  525.35   11.80
  -5   0  -1  552.44   12.20
  -5   0  -1  528.85   24.90
  -5   0  -1  551.24   12.10
   5   0   1  548.95   12.50
   5   0   1  529.85   11.70
   5   0   1  542.65   12.10
   5   0   1  566.54   13.10
   5   0   1  546.85   23.90
  -6   0  -1   29.10   10.10
  -6   0  -1   25.60    1.80
  -6   0  -1   26.10    2.70
  -6   0  -1   24.10    1.60
  -6   0  -1   26.40    1.70
   6   0   1   30.90    2.40
   6   0   1   30.40    7.90
   6   0   1   30.90    1.90
   6   0   1   28.20    2.70
   6   0   1   25.30    1.60
  -7   0  -1    9.20    1.20
  -7   0  -1    7.90    1.10
  -7   0  -1   10.10    1.40
  -7   0  -1    9.30    2.00
  -7   0  -1   13.30    9.70
   7   0   1    9.90    1.30
   7   0   1    9.70    1.90
   7   0   1   10.50    2.20
   7   0   1    1.40    9.80
   7   0   1    9.00    1.20
  -8   0  -1    9.20    1.30
  -8   0  -1   11.40    2.40
  -8   0  -1   12.20   10.10
  -8   0  -1   10.50    1.50
  -8   0  -1    8.60    1.20
   8   0   1    9.60    1.40
   8   0   1    8.40    1.60
   8   0   1    8.40    2.00
   8   0   1   11.80    2.50
   8   0   1   10.80    1.30
   8   0   1   -4.60    8.40
  -9   0  -1    8.80    1.30
  -9   0  -1    5.30    2.30
  -9   0  -1    6.00   11.20
  -9   0  -1    6.70    1.40
   9   0   1   13.60   11.30
   9   0   1    8.20    1.30
   9   0   1    8.60    1.20
   9   0   1   12.10    2.90
   9   0   1    9.00    2.40
 -10   0  -1   72.09   15.10
 -10   0  -1   96.29    3.90
 -10   0  -1   96.39    3.60
 -10   0  -1   99.09    3.40
  10   0   1   90.89    5.60
  10   0   1   98.29   13.90
  10   0   1   96.99    3.20
  10   0   1  101.19    5.20
 -11   0  -1   50.69    2.40
 -11   0  -1   54.29    2.30
 -11   0  -1   52.99    6.10
 -11   0  -1   50.29    3.10
  11   0   1   53.49    4.40
  11   0   1   55.99    2.20
  11   0   1   54.39    5.00
  11   0   1   45.10   11.40
  11   0   1   50.39    2.50
 -12   0  -1   16.90    1.50
 -12   0  -1   22.50    3.80
 -12   0  -1   14.60    1.40
 -12   0  -1   20.40    3.90
 -12   0  -1   24.60    3.00
  12   0   1   21.20    4.40
  12   0   1   13.60    9.60
  12   0   1   18.50    3.60
 -13   0  -1   -0.40    3.50
 -13   0  -1    2.00    3.80
 -13   0  -1   -1.70    1.90
  13   0   1    3.70    3.70
  13   0   1   -1.70    2.90
 -14   0  -1   11.10    5.10
  14   0   1   20.50    4.40
  14   0   1   12.60    4.20
 -14   1   1   29.80    3.30
 -14   1   1   14.50    5.90
 -14   1   1   25.00    3.70
  13  -1  -1   37.30    4.70
  13  -1  -1   28.80    5.70
 -13   1   1   31.80    4.90
 -13   1   1   41.60    3.80
 -13   1   1   37.60    4.40
 -13   1   1   30.00    5.00
  12  -1  -1  118.09    7.60
  12  -1  -1  118.09    6.30
 -12   1   1  118.69    5.10
 -12   1   1  125.69    7.20
 -12   1   1  136.49    8.40
  11  -1  -1  153.08    6.80
  11  -1  -1  156.28    8.00
 -11   1   1  178.88    9.20
 -11   1   1  163.08    7.20
 -11   1   1  161.48    5.80
  10  -1  -1   73.69   10.30
  10  -1  -1   54.09    1.70
  10  -1  -1   46.60    4.00
  10  -1  -1   56.99    5.10
 -10   1   1   52.89    4.60
 -10   1   1   54.39    5.40
 -10   1   1   55.49    2.00
 -10   1   1   51.59    3.20
 -10   1   1   51.19    1.90
   9  -1  -1    5.60    2.10
   9  -1  -1    6.50    2.70
   9  -1  -1    8.40    1.00
   9  -1  -1    7.60    0.90
   9  -1  -1    2.00    7.20
   9  -1  -1    8.30    8.10
  -9   1   1    4.30    2.50
  -9   1   1    7.40    1.50
  -9   1   1    6.90    1.00
  -9   1   1    8.90    1.20
   8  -1  -1    8.80    1.20
   8  -1  -1   18.10    5.80
   8  -1  -1    6.90    1.40
   8  -1  -1    7.70    1.00
   8  -1  -1   10.10    2.40
   8  -1  -1    6.10    1.90
   8  -1  -1    0.10    7.20
  -8   1   1    4.80    1.30
  -8   1   1    7.30    1.00
  -8   1   1    7.80    2.00
  -8   1   1    8.60    1.10
   7  -1  -1  107.99    3.10
   7  -1  -1  107.59    4.90
   7  -1  -1   98.99   13.40
   7  -1  -1  106.59    3.80
   7  -1  -1  109.99    3.20
   7  -1  -1  101.39    4.30
  -7   1   1  105.69    3.20
  -7   1   1  106.39    3.30
  -7   1   1  109.39    3.70
   6  -1  -1   17.90    2.10
   6  -1  -1   18.20    2.30
   6  -1  -1   13.90    7.10
   6  -1  -1   12.00    1.60
   6  -1  -1   12.40    1.30
  -6   1   1   15.70    1.20
  -6   1   1   15.30    5.80
  -6   1   1   13.00    1.40
  -6   1   1   14.00    1.40
   5  -1  -1    4.20    1.50
   5  -1  -1   -0.80    4.60
   5  -1  -1    2.60    0.70
   5  -1  -1    3.40    0.90
   5  -1  -1    3.60    1.20
  -5   1   1    2.50    0.70
  -5   1   1    3.00    0.80
  -5   1   1    3.90    0.70
  -5   1   1    5.60    4.50
   4  -1  -1  765.72   16.40
   4  -1  -1  722.03   15.20
   4  -1  -1  756.22   16.10
   4  -1  -1  744.73   24.60
   4  -1  -1  716.33   15.60
  -4   1   1  707.43   15.60
  -4   1   1  718.33   15.20
  -4   1   1  734.33   15.30
  -4   1   1  729.03   23.30
   3  -1  -1  475.25   10.00
   3  -1  -1  439.36    9.80
   3  -1  -1  473.75   10.30
   3  -1  -1  452.75   16.20
  -3   1   1  445.76    9.60
  -3   1   1  436.46    9.50
  -3   1   1  448.86   15.40
  -3   1   1  443.06    9.80
   2  -1  -1  350.46    7.90
   2  -1  -1  376.86   12.70
   2  -1  -1  387.86    8.00
   2  -1  -1  410.36    8.30
   2  -1  -1  355.46    7.70
   2  -1  -1  376.26   12.10
  -2   1   1  359.06    7.70
  -2   1   1  349.47    7.70
  -2   1   1  357.06    7.90
  -1   1   1  372.16    9.00
  -1   1   1  493.05    8.90
  -1  -1  -1 4661.93  103.49
  -2  -1  -1  958.40   20.50
  -2  -1  -1  965.00   21.10
  -2  -1  -1 1028.20   28.50
   2   1   1 1047.40   27.70
   2   1   1  956.00   20.50
   2   1   1 1033.00   20.80
   2   1   1 1041.00   20.70
  -3  -1  -1  677.33   15.10
  -3  -1  -1  652.33   14.00
  -3  -1  -1  643.04   13.70
  -3  -1  -1  679.13   23.60
  -3  -1  -1  660.23   14.10
   3   1   1  696.43   22.60
   3   1   1  697.93   14.60
   3   1   1  644.44   13.70
   3   1   1  706.33   14.50
   3   1   1  654.33   14.10
  -4  -1  -1 1342.07   28.30
  -4  -1  -1 1370.46   29.80
  -4  -1  -1 1328.37   28.20
  -4  -1  -1 1457.45   41.70
  -4  -1  -1 1322.47   27.90
   4   1   1 1410.16   29.10
   4   1   1 1352.26   28.40
   4   1   1 1463.55   40.10
  -5  -1  -1 1279.47   27.70
  -5  -1  -1 1334.77   28.00
  -5  -1  -1 1340.27   28.10
  -5  -1  -1 1377.36   30.00
   5   1   1 1309.37   27.70
   5   1   1 1442.66   41.20
   5   1   1 1328.97   28.10
   5   1   1 1410.76   29.20
   5   1   1 1400.76   28.90
  -6  -1  -1  245.78   19.30
  -6  -1  -1  239.98    7.90
  -6  -1  -1  236.88    5.90
  -6  -1  -1  243.38    6.20
  -6  -1  -1  243.58    6.00
   6   1   1  237.18    7.00
   6   1   1  248.08   16.30
   6   1   1  241.28    7.30
   6   1   1  241.78    5.80
   6   1   1  239.68    6.20
  -7  -1  -1   20.80    1.50
  -7  -1  -1   25.30    9.70
  -7  -1  -1   26.80    2.10
  -7  -1  -1   23.80    1.70
  -7  -1  -1   21.20    2.70
   7   1   1   26.90    1.90
   7   1   1   27.30    2.90
   7   1   1   24.70    2.60
   7   1   1   19.80   11.50
  -8  -1  -1    2.70    1.80
  -8  -1  -1    3.60    1.20
  -8  -1  -1    3.00    0.90
  -8  -1  -1    2.90    0.70
  -8  -1  -1    1.70    9.30
   8   1   1    4.00    7.20
   8   1   1    3.30    1.90
   8   1   1    4.90    1.10
   8   1   1    0.00    2.00
   8   1   1    4.60    0.90
  -9  -1  -1   77.19   14.00
  -9  -1  -1  112.79    6.40
  -9  -1  -1   93.99    3.50
  -9  -1  -1   98.39    3.60
  -9  -1  -1  100.69    3.30
   9   1   1  117.39   15.20
   9   1   1   96.69    5.30
   9   1   1   96.99    3.50
   9   1   1   94.59    3.00
   9   1   1   97.19    5.00
 -10  -1  -1   22.40    4.40
 -10  -1  -1   26.20    1.80
 -10  -1  -1   33.30   12.20
 -10  -1  -1   34.30    2.30
 -10  -1  -1   30.60    2.00
  10   1   1   36.90    4.30
  10   1   1   28.80    1.60
  10   1   1   41.60    8.20
  10   1   1   29.20    2.20
  10   1   1   30.30    3.80
 -11  -1  -1    8.20    2.70
 -11  -1  -1    8.70    1.20
 -11  -1  -1    7.70    1.60
 -11  -1  -1    7.20    1.20
 -11  -1  -1    6.20    2.90
  11   1   1    9.80    1.10
  11   1   1   14.00    3.20
  11   1   1    5.20    8.30
  11   1   1    9.70    1.20
  11   1   1    2.60    3.10
 -12  -1  -1    5.90    3.10
 -12  -1  -1    8.50    1.60
 -12  -1  -1   10.40    3.50
 -12  -1  -1    6.10    0.70
  12   1   1   -1.70    5.60
  12   1   1    6.60    3.20
  12   1   1   21.50    9.50
  12   1   1    6.80    3.60
 -13  -1  -1   14.40    4.20
 -13  -1  -1   26.50    4.40
 -13  -1  -1   26.20    2.90
  13   1   1   23.40    4.90
  13   1   1   26.00    4.30
 -14  -1  -1    4.50    4.90
 -14  -1  -1   15.60    3.70
  14   1   1    4.30    4.20
  13  -2  -1   16.90    7.30
 -13   2   1   26.90    4.90
 -13   2   1   29.40    3.40
 -13   2   1   31.90    4.20
 -13   2   1   26.30    4.80
  12  -2  -1   15.40    3.00
  12  -2  -1    9.50    3.90
 -12   2   1    7.80    2.10
 -12   2   1   16.90    3.80
 -12   2   1   14.00    3.70
  11  -2  -1   13.10    3.50
  11  -2  -1   19.50    7.90
  11  -2  -1   15.60    1.10
  11  -2  -1   21.80    3.30
  11  -2  -1    3.70    8.40
 -11   2   1   16.00    3.40
 -11   2   1   16.30    3.60
 -11   2   1   18.00    1.60
 -11   2   1   14.40    1.30
 -11   2   1   17.60    2.20
  10  -2  -1   16.70    9.30
  10  -2  -1    9.80    2.50
  10  -2  -1    9.30    1.30
  10  -2  -1    7.80    1.10
  10  -2  -1    1.70    9.40
  10  -2  -1   10.10    3.20
 -10   2   1    7.90    2.60
 -10   2   1   10.10    1.90
 -10   2   1   11.00    1.30
 -10   2   1    8.90    1.20
 -10   2   1    7.00    3.00
   9  -2  -1  312.07    9.20
   9  -2  -1  314.87    7.60
   9  -2  -1  322.17    7.30
   9  -2  -1  304.27   10.20
   9  -2  -1  297.87   18.60
   9  -2  -1  315.47    8.60
   9  -2  -1  283.87   22.90
  -9   2   1  316.97    7.40
  -9   2   1  307.67    8.60
  -9   2   1  315.37    7.70
   8  -2  -1   52.09    4.00
   8  -2  -1   54.59    3.40
   8  -2  -1   47.20    8.90
   8  -2  -1   44.00   11.00
   8  -2  -1   57.49    2.30
   8  -2  -1   57.49    3.00
   8  -2  -1   56.29    2.60
  -8   2   1   49.60    2.80
  -8   2   1   55.39    2.40
   7  -2  -1  104.39   14.30
   7  -2  -1  116.39    3.40
   7  -2  -1  114.59    3.70
   7  -2  -1  112.09    4.90
   7  -2  -1  113.79    4.40
   7  -2  -1  107.59    4.00
   7  -2  -1  116.19   12.10
  -7   2   1  113.69    3.70
  -7   2   1  114.69    4.00
  -7   2   1  119.59    3.60
   6  -2  -1   21.40    8.30
   6  -2  -1   16.50    1.80
   6  -2  -1   18.10    1.40
   6  -2  -1   13.60    2.20
   6  -2  -1   18.20    2.00
  -6   2   1   18.60    1.50
  -6   2   1   19.30    1.50
  -6   2   1   18.30    1.70
   5  -2  -1  192.88    5.20
   5  -2  -1  201.58    5.40
   5  -2  -1  196.88    6.00
   5  -2  -1  189.88    4.80
  -5   2   1  190.88    5.00
  -5   2   1  191.48    4.90
  -5   2   1  190.08    5.20
   4  -2  -1  501.35   21.50
   4  -2  -1  476.35   10.80
   4  -2  -1  493.35   10.90
   4  -2  -1  493.35   11.50
   4  -2  -1  478.35   10.50
  -4   2   1  488.75   10.90
  -4   2   1  479.55   10.50
  -4   2   1  481.75   10.70
   3  -2  -1  346.07    7.80
   3  -2  -1  313.17    7.10
   3  -2  -1  328.27   15.50
   3  -2  -1  335.77    7.30
   3  -2  -1  309.57    7.30
  -3   2   1  308.37    7.10
  -3   2   1  304.47    7.30
  -3   2   1  318.87    7.20
   2  -2  -1  363.56    7.90
   2  -2  -1  368.36   14.70
   2  -2  -1  359.26    8.60
   2  -2  -1  358.16    7.70
   2  -2  -1  379.86   14.30
   2  -2  -1  315.07    7.80
  -2   2   1  355.56    7.90
  -2   2   1  358.56    7.70
  -2   2   1  358.56    7.80
  -1   2   1 8520.65  177.28
   0  -2  -1   80.99    2.50
   0   2   1   82.59    2.30
   0   2   1   95.19    2.50
  -1  -2  -1  291.27   10.80
  -1  -2  -1  271.87    6.10
  -1  -2  -1  268.57    5.80
  -1  -2  -1  270.47    5.50
  -1  -2  -1  269.37    5.80
   1   2   1  278.27    6.10
   1   2   1  280.47   10.40
   1   2   1  242.88    5.90
   1   2   1  269.07    5.80
  -2  -2  -1  703.63   14.70
  -2  -2  -1  729.23   15.40
  -2  -2  -1  722.93   22.40
  -2  -2  -1  718.93   14.70
   2   2   1  714.23   15.50
   2   2   1  708.13   14.80
   2   2   1  785.42   21.50
   2   2   1  643.94   14.70
  -3  -2  -1  462.85   18.70
  -3  -2  -1  447.16   10.00
  -3  -2  -1  460.55   10.90
  -3  -2  -1  442.66    9.90
   3   2   1  496.65   10.60
   3   2   1  469.55   17.00
   3   2   1  456.05   11.10
   3   2   1  487.05   10.60
   3   2   1  461.45   10.10
  -4  -2  -1  192.68    4.40
  -4  -2  -1  190.38    4.90
  -4  -2  -1  209.18    4.80
  -4  -2  -1  202.68    6.10
  -4  -2  -1  187.28   13.40
   4   2   1  190.98    4.90
   4   2   1  209.78   11.70
   4   2   1  197.68    5.50
   4   2   1  195.98    5.50
  -5  -2  -1    8.50    1.60
  -5  -2  -1   10.00    1.30
  -5  -2  -1    8.70    6.30
  -5  -2  -1    9.70    0.90
  -5  -2  -1   13.00    1.10
   5   2   1    9.40    1.60
   5   2   1   10.60    1.30
   5   2   1   10.50    4.30
   5   2   1   10.70    1.70
  -6  -2  -1  247.18    5.90
  -6  -2  -1  268.97   19.00
  -6  -2  -1  262.57    6.40
  -6  -2  -1  246.48    8.00
  -6  -2  -1  248.18    6.10
   6   2   1  251.77    7.40
   6   2   1  249.68   15.00
   6   2   1  254.07    7.40
   6   2   1  249.58    6.40
  -7  -2  -1    5.30    9.90
  -7  -2  -1    3.50    1.10
  -7  -2  -1    2.60    0.80
  -7  -2  -1    2.90    0.80
  -7  -2  -1    4.90    1.60
   7   2   1    6.00    1.80
   7   2   1    3.00    1.60
   7   2   1    4.00    1.00
   7   2   1    4.60    0.90
   7   2   1    9.40    7.40
  -8  -2  -1    0.70    0.80
  -8  -2  -1    0.80    0.60
  -8  -2  -1   -0.70    9.60
  -8  -2  -1   -1.50    1.40
   8   2   1   11.60    6.30
   8   2   1    1.60    0.70
   8   2   1    0.90    1.80
   8   2   1    2.30    1.00
   8   2   1    0.10    2.00
  -9  -2  -1   66.89    2.90
  -9  -2  -1   78.79   14.20
  -9  -2  -1   66.89    2.40
  -9  -2  -1   67.59    2.70
  -9  -2  -1   63.19    5.20
   9   2   1   62.99    4.50
   9   2   1   69.79    2.90
   9   2   1   65.19    2.30
   9   2   1   44.40   10.90
   9   2   1   60.99    4.60
 -10  -2  -1   72.79    4.70
 -10  -2  -1   64.29    6.60
 -10  -2  -1   71.09    2.90
 -10  -2  -1   68.59    2.40
 -10  -2  -1   40.70   12.20
 -10  -2  -1   68.39    2.80
  10   2   1   72.19    4.90
  10   2   1   72.59   10.90
  10   2   1   62.19    5.00
  10   2   1   68.69    2.30
  10   2   1   71.19    2.80
 -11  -2  -1   24.90    3.30
 -11  -2  -1   33.30    1.80
 -11  -2  -1   33.70    1.60
 -11  -2  -1   29.20    4.30
 -11  -2  -1   29.60    2.30
  11   2   1   37.70    4.40
  11   2   1   23.80    3.90
  11   2   1   26.50    8.00
  11   2   1   31.60    1.40
  11   2   1   32.80    1.70
 -12  -2  -1   53.99    2.90
 -12  -2  -1   41.30    6.00
 -12  -2  -1   54.79    5.40
  12   2   1   58.29    5.20
 -13  -2  -1   57.29    7.30
 -13  -2  -1   55.29    6.10
 -13  -2  -1   45.80    3.00
  13   2   1   49.90    5.90
 -14  -2  -1   -4.70    4.40
 -14  -2  -1    8.00    3.50
 -14  -2  -1   -5.10    4.10
 -13   3   1   13.20    4.50
 -13   3   1   14.60    4.50
 -13   3   1   14.70    3.00
  12  -3  -1   54.19    9.00
  12  -3  -1   56.89    6.40
 -12   3   1   53.49    4.40
 -12   3   1   55.29    2.20
 -12   3   1   68.49    6.10
 -12   3   1   55.79    2.00
  11  -3  -1   78.09    5.90
  11  -3  -1   73.29   12.50
  11  -3  -1   51.99   14.50
  11  -3  -1   80.89    3.00
  11  -3  -1   85.19    2.80
 -11   3   1   83.39    4.40
 -11   3   1   84.79    3.20
 -11   3   1   96.79    7.20
 -11   3   1   80.79    2.90
 -11   3   1   77.69    5.80
  10  -3  -1    3.70    1.90
  10  -3  -1   18.90   12.40
  10  -3  -1    3.70    1.00
  10  -3  -1    4.60    1.20
  10  -3  -1   11.70   10.90
  10  -3  -1    8.30    3.00
  10  -3  -1    5.60    2.10
 -10   3   1    6.20    1.20
 -10   3   1    7.80    1.80
 -10   3   1    5.00    1.10
   9  -3  -1   60.59   15.00
   9  -3  -1   75.89    3.90
   9  -3  -1   73.39    4.00
   9  -3  -1   73.79    4.90
   9  -3  -1   73.49   12.00
   9  -3  -1   77.09    3.30
   9  -3  -1   73.09    2.90
  -9   3   1   71.39    3.20
  -9   3   1   74.19    3.80
   8  -3  -1    9.50   11.00
   8  -3  -1   25.00    8.70
   8  -3  -1   22.10    2.50
   8  -3  -1   23.50    1.70
   8  -3  -1   25.60    3.50
   8  -3  -1   21.30    2.30
  -8   3   1   23.70    2.10
  -8   3   1   17.90    2.30
  -8   3   1   25.50    2.00
   7  -3  -1   55.49    2.40
   7  -3  -1   52.19    2.80
   7  -3  -1   49.60   11.30
   7  -3  -1   71.29   12.10
   7  -3  -1   52.49    3.80
   7  -3  -1   53.59    3.00
  -7   3   1   51.49    2.40
  -7   3   1   56.99    2.90
  -7   3   1   51.99    2.50
   6  -3  -1  516.25   13.00
   6  -3  -1  528.85   24.30
   6  -3  -1  492.45   11.90
   6  -3  -1  536.35   12.10
   6  -3  -1  513.85   11.60
   6  -3  -1  512.85   12.00
  -6   3   1  522.05   12.20
  -6   3   1  514.55   11.60
  -6   3   1  511.75   11.90
   5  -3  -1  220.08   15.40
   5  -3  -1  232.48    6.10
   5  -3  -1  250.17    6.10
   5  -3  -1  228.38    6.70
   5  -3  -1  223.38   17.50
   5  -3  -1  204.38    6.50
   5  -3  -1  233.98    5.80
  -5   3   1  233.58    5.80
  -5   3   1  229.48    6.20
  -5   3   1  232.78    6.10
   4  -3  -1  189.18    5.50
   4  -3  -1  189.98    5.00
   4  -3  -1  184.48    4.70
   4  -3  -1  165.48    5.40
   4  -3  -1  178.58   13.20
   4  -3  -1  181.28   14.20
  -4   3   1  182.78    4.90
  -4   3   1  180.38    4.70
  -4   3   1  187.18    5.00
   3  -3  -1 1173.98   23.70
   3  -3  -1 1099.49   23.40
   3  -3  -1 1199.78   37.30
   3  -3  -1 1108.09   23.40
   3  -3  -1 1189.48   35.40
   3  -3  -1 1085.89   23.20
  -3   3   1 1078.89   23.20
  -3   3   1 1094.09   23.40
  -3   3   1 1081.09   23.40
   2  -3  -1  716.63   15.20
   2  -3  -1  706.13   15.00
   2  -3  -1  721.13   15.20
   2  -3  -1  760.62   26.00
  -2   3   1  695.03   14.60
  -2   3   1  709.63   15.00
  -2   3   1  708.13   15.20
   1  -3  -1 1615.64   35.40
   1  -3  -1 1707.13   49.99
  -1   3   1 1931.51   46.90
  -1  -3  -1  336.07   13.50
  -1  -3  -1  320.77    7.10
  -1  -3  -1  321.47    7.00
  -1  -3  -1  314.17    6.80
  -1  -3  -1  310.57    6.90
   1   3   1  321.97    6.80
   1   3   1  340.47   13.50
   1   3   1  313.57    7.00
   1   3   1  319.57    7.20
   1   3   1  322.67    7.00
  -2  -3  -1   77.99    1.80
  -2  -3  -1   73.79    2.50
  -2  -3  -1   77.49    6.90
  -2  -3  -1   74.99    2.10
  -2  -3  -1   72.99    2.10
   2   3   1   76.49    2.70
   2   3   1   69.89    6.10
   2   3   1   73.59    2.10
   2   3   1   77.29    2.20
  -3  -3  -1   98.39    2.80
  -3  -3  -1  102.49    3.50
  -3  -3  -1  103.79    2.70
  -3  -3  -1   88.79    2.30
  -3  -3  -1  108.09    9.40
   3   3   1  100.59    7.50
   3   3   1  104.59    3.70
   3   3   1  104.29    2.90
  -4  -3  -1    5.60    0.70
  -4  -3  -1    4.70    0.80
  -4  -3  -1    6.00    0.50
  -4  -3  -1    4.60    5.20
  -4  -3  -1    5.20    1.20
   4   3   1    4.60    1.20
   4   3   1    8.70    3.60
   4   3   1    3.60    0.80
   4   3   1    3.70    1.20
  -5  -3  -1  338.07    9.30
  -5  -3  -1  330.57    7.50
  -5  -3  -1  329.67    7.20
  -5  -3  -1  341.57   19.50
  -5  -3  -1  333.87    7.90
   5   3   1  350.16    9.00
   5   3   1  334.77    7.90
   5   3   1  334.37   15.50
   5   3   1  334.97    8.70
  -6  -3  -1  423.96    9.30
  -6  -3  -1  432.66   10.00
  -6  -3  -1  438.46   11.80
  -6  -3  -1  451.35   23.70
  -6  -3  -1  429.06    9.50
   6   3   1  411.66   10.90
   6   3   1  454.95   19.30
   6   3   1  433.36   10.00
   6   3   1  424.76   11.10
  -7  -3  -1    7.10    7.90
  -7  -3  -1    0.60    0.60
  -7  -3  -1    0.80    0.60
  -7  -3  -1    1.10    1.30
  -7  -3  -1   -0.70    0.90
   7   3   1    0.50    0.90
   7   3   1    1.60    1.60
   7   3   1    0.10    0.60
   7   3   1    0.30    1.50
   7   3   1    5.20    5.20
  -8  -3  -1   28.40    3.20
  -8  -3  -1   37.90   11.60
  -8  -3  -1   27.90    1.40
  -8  -3  -1   22.30    1.50
   8   3   1   28.20    7.10
   8   3   1   28.10    3.40
   8   3   1   26.80    2.00
   8   3   1   26.00    1.50
   8   3   1   24.10    3.00
  -9  -3  -1   39.10    4.10
  -9  -3  -1   45.40    2.50
  -9  -3  -1   44.90    1.90
  -9  -3  -1   49.70   12.80
  -9  -3  -1   41.20    3.50
  -9  -3  -1   49.50    2.20
   9   3   1   48.30    1.90
   9   3   1   49.30    2.50
   9   3   1   42.60    8.80
   9   3   1   41.00    3.90
   9   3   1   39.20    4.00
 -10  -3  -1   42.50    2.10
 -10  -3  -1   31.00   11.60
 -10  -3  -1   33.60    4.40
 -10  -3  -1   37.40    1.70
 -10  -3  -1   39.00    2.10
  10   3   1   45.60    4.40
  10   3   1   40.90    2.20
  10   3   1   23.60    7.30
  10   3   1   38.10    1.70
 -11  -3  -1    2.90    0.70
 -11  -3  -1    4.00    1.00
 -11  -3  -1    1.60    2.70
 -11  -3  -1    2.30    0.80
 -11  -3  -1    1.20    2.40
  11   3   1    2.70    2.50
  11   3   1    7.20    7.40
 -12  -3  -1    2.40    1.10
 -12  -3  -1    7.30    3.10
 -12  -3  -1    3.10    2.70
  12   3   1   -2.80    2.80
 -13  -3  -1   89.19    5.70
 -13  -3  -1   80.49    6.40
 -13  -3  -1   78.19    7.80
  13   3   1   78.69    6.70
 -13   4   1    4.00    3.00
 -13   4   1    6.20    4.10
  12  -4  -1   61.79    2.80
  12  -4  -1   60.79    6.20
  12  -4  -1  117.99   19.30
 -12   4   1   81.09    6.80
 -12   4   1   66.59    3.20
 -12   4   1   62.69    2.70
 -12   4   1   69.49    4.90
 -12   4   1   63.49    7.30
  11  -4  -1   38.10   18.00
  11  -4  -1   15.10    1.80
  11  -4  -1   12.20    3.30
  11  -4  -1   10.80    3.10
  11  -4  -1   14.10    1.90
  11  -4  -1   16.60   13.20
 -11   4   1   18.20    3.70
 -11   4   1   14.00    1.90
 -11   4   1   13.60    2.50
 -11   4   1   15.40    2.00
  10  -4  -1   -0.90    2.30
  10  -4  -1   -0.40    1.00
  10  -4  -1   -1.90    1.30
  10  -4  -1    8.80   15.30
  10  -4  -1   -0.90    1.90
 -10   4   1    3.30    1.70
 -10   4   1   -0.80    1.10
   9  -4  -1   24.80   10.40
   9  -4  -1   18.00    2.30
   9  -4  -1   21.20    2.00
   9  -4  -1   20.90   14.50
   9  -4  -1   18.40    3.30
  -9   4   1   22.50    2.20
  -9   4   1   20.80    2.20
  -9   4   1   16.80    2.30
   8  -4  -1    2.90    8.90
   8  -4  -1   11.90    2.70
   8  -4  -1   11.70   11.90
   8  -4  -1    5.40    1.60
   8  -4  -1    9.60    1.30
   8  -4  -1    8.20    1.60
  -8   4   1    8.60    1.40
  -8   4   1    7.30    1.70
  -8   4   1    9.20    1.40
   7  -4  -1  389.56    9.10
   7  -4  -1  384.26    9.70
   7  -4  -1  380.56   10.80
   7  -4  -1  337.37   21.70
  -7   4   1  388.36    9.70
  -7   4   1  375.86    9.80
  -7   4   1  371.76    9.10
   6  -4  -1  398.86   10.80
   6  -4  -1  418.06    9.70
   6  -4  -1  368.86   27.20
   6  -4  -1  425.86   10.10
   6  -4  -1  404.56   10.10
   6  -4  -1  400.56   22.80
  -6   4   1  399.56    9.60
  -6   4   1  409.16   10.20
  -6   4   1  413.06   10.10
   5  -4  -1   27.10    1.80
   5  -4  -1   27.60    2.10
   5  -4  -1   32.20    9.40
   5  -4  -1   17.20    6.90
   5  -4  -1   31.20    2.10
   5  -4  -1   25.30    2.30
  -5   4   1   25.70    2.00
  -5   4   1   25.50    1.70
  -5   4   1   28.40    1.90
   4  -4  -1  289.47   17.70
   4  -4  -1  295.17    7.10
   4  -4  -1  285.17    8.20
   4  -4  -1  285.77    7.20
   4  -4  -1  297.27   20.00
   4  -4  -1  289.17    7.40
  -4   4   1  276.97    7.30
  -4   4   1  292.47    7.30
  -4   4   1  280.77    7.00
  -4   4   1  292.57    6.60
   3  -4  -1  801.02   17.50
   3  -4  -1  845.32   30.60
   3  -4  -1  814.52   17.60
   3  -4  -1  856.11   17.70
   3  -4  -1  808.02   17.30
   3  -4  -1  828.22   32.20
  -3   4   1  776.22   16.70
  -3   4   1  806.92   17.60
  -3   4   1  785.72   17.30
  -3   4   1  819.02   17.60
   2  -4  -1    7.90    0.70
   2  -4  -1   11.20    4.80
   2  -4  -1    8.00    1.00
   2  -4  -1    7.40    0.90
  -2   4   1    7.50    0.60
  -2   4   1    7.10    0.90
  -2   4   1    8.20    0.90
   1  -4  -1   20.00    1.20
   1  -4  -1   16.20    5.90
   1  -4  -1   19.00    1.20
   1  -4  -1   20.00    0.90
   1  -4  -1   21.50    1.20
  -1   4   1   19.10    1.20
  -1   4   1   19.30    1.20
  -1   4   1   19.50    0.90
  -1   4   1   15.60    5.30
  -1   4   1   22.30    1.20
  -1   4   1   20.00    1.20
   0  -4  -1  882.21   18.10
   0  -4  -1  860.91   18.10
   0  -4  -1  880.51   18.30
   0  -4  -1  931.41   30.00
   0  -4  -1  854.51   18.10
   0  -4  -1  876.91   18.00
   0   4   1  857.21   18.10
   0   4   1  872.41   18.20
   0   4   1  859.91   18.00
   0   4   1  869.41   18.20
   0   4   1  877.81   18.20
  -1  -4  -1  930.11   19.10
  -1  -4  -1  903.11   19.00
  -1  -4  -1  909.21   19.10
  -1  -4  -1  925.91   18.90
  -1  -4  -1 1014.10   29.60
  -1  -4  -1  903.21   19.00
   1   4   1  916.11   19.10
   1   4   1  901.11   19.20
   1   4   1  886.11   19.10
   1   4   1  933.01   19.00
  -2  -4  -1    2.60    0.60
  -2  -4  -1    1.40    0.40
  -2  -4  -1    4.50    3.40
  -2  -4  -1    3.20    0.50
  -2  -4  -1    1.30    0.20
  -2  -4  -1    1.40    0.30
   2   4   1    1.80    0.70
   2   4   1    2.50    0.50
   2   4   1    1.40    0.40
   2   4   1    2.80    3.20
  -3  -4  -1  714.63   15.90
  -3  -4  -1  678.73   15.00
  -3  -4  -1  701.73   15.00
  -3  -4  -1  720.83   25.40
  -3  -4  -1  707.33   14.60
   3   4   1  683.13   14.90
   3   4   1  718.93   15.10
   3   4   1  743.83   15.90
   3   4   1  722.93   16.20
   3   4   1  768.72   24.60
  -4  -4  -1    0.30    0.80
  -4  -4  -1    2.20    4.70
  -4  -4  -1    0.40    0.30
  -4  -4  -1    0.10    0.60
  -4  -4  -1    0.00    0.40
   4   4   1    0.40    0.60
   4   4   1   -0.60    1.00
   4   4   1    0.40    1.00
   4   4   1   -0.10    3.70
  -5  -4  -1  747.13   16.40
  -5  -4  -1  783.12   31.00
  -5  -4  -1  783.02   17.90
  -5  -4  -1  741.93   15.50
  -5  -4  -1  751.82   16.00
   5   4   1  787.32   18.40
   5   4   1  695.33   15.90
   5   4   1  807.62   26.50
   5   4   1  752.22   16.40
   5   4   1  775.82   17.60
  -6  -4  -1  274.97    6.20
  -6  -4  -1  281.67    6.60
  -6  -4  -1  288.27    8.70
  -6  -4  -1  281.27    7.10
  -6  -4  -1  294.67   20.60
   6   4   1  301.17   15.80
   6   4   1  283.97    7.10
   6   4   1  286.37    8.40
  -7  -4  -1  144.29    6.00
  -7  -4  -1  141.29    3.60
  -7  -4  -1  147.09    3.90
  -7  -4  -1  147.29   17.10
  -7  -4  -1  143.29    4.50
   7   4   1  154.58    5.90
   7   4   1  132.59   11.80
   7   4   1  154.58    4.50
  -8  -4  -1   12.10   10.40
  -8  -4  -1    3.50    0.70
  -8  -4  -1    3.70    0.80
  -8  -4  -1    4.20    1.80
  -8  -4  -1    0.80    1.40
   8   4   1    3.80    0.80
   8   4   1    4.80    2.40
   8   4   1    3.10    1.00
   8   4   1   13.90    6.20
  -9  -4  -1    8.30    2.00
  -9  -4  -1    8.50    1.30
  -9  -4  -1    9.00    1.20
  -9  -4  -1   10.50    1.20
  -9  -4  -1   10.70    2.40
  -9  -4  -1   19.40   12.60
   9   4   1   10.50    1.20
   9   4   1   10.50    1.40
   9   4   1    9.20    7.40
   9   4   1   14.30    3.00
 -10  -4  -1   15.10   11.00
 -10  -4  -1    0.00    2.10
  10   4   1    6.70    7.60
  10   4   1    6.90    2.90
 -11  -4  -1    2.80    0.70
 -11  -4  -1    5.90    7.80
 -11  -4  -1    5.90    2.70
 -11  -4  -1    3.10    0.80
 -11  -4  -1    1.40    2.30
 -11  -4  -1    2.10    0.90
  11   4   1    7.50    3.20
  11   4   1   12.20    7.80
 -12  -4  -1   -1.20    2.60
 -12  -4  -1    6.50    2.80
 -12  -4  -1    3.00    2.70
  12   4   1   -0.60    3.20
 -13  -4  -1   24.70    4.10
 -13  -4  -1   26.90    4.10
 -13  -4  -1   25.80    4.50
  13   4   1   32.40    5.30
  13  -5  -1    5.50    1.20
  13  -5  -1    3.50    1.20
  13  -5  -1   -1.00    3.80
 -13   5   1    2.20    1.10
 -13   5   1    7.80    3.00
 -13   5   1    3.10    3.10
 -13   5   1   -5.10    4.30
  12  -5  -1    6.10   15.50
  12  -5  -1    8.00    4.10
  12  -5  -1    6.50    1.50
  12  -5  -1    8.50    1.80
 -12   5   1    6.70    1.90
 -12   5   1   10.70    3.40
 -12   5   1    6.20    4.40
 -12   5   1    4.00    2.50
 -12   5   1    5.40    1.40
  11  -5  -1   38.90    3.10
  11  -5  -1   38.00    2.70
  11  -5  -1   39.20    4.20
  11  -5  -1   50.29   16.30
  11  -5  -1   30.20    4.60
 -11   5   1   38.00    5.30
 -11   5   1   35.60    3.60
 -11   5   1   38.90    4.10
 -11   5   1   37.20    3.40
  10  -5  -1  193.78    6.20
  10  -5  -1  178.88    9.10
  10  -5  -1  186.08   25.60
  10  -5  -1  136.79   24.10
  10  -5  -1  185.38    8.20
 -10   5   1  189.98    6.40
 -10   5   1  179.78    6.00
 -10   5   1  184.38    5.70
 -10   5   1  183.98    6.90
   9  -5  -1   74.59    3.30
   9  -5  -1   73.19    5.10
   9  -5  -1   79.99    4.20
   9  -5  -1   74.39   14.70
   9  -5  -1   77.69    4.20
   9  -5  -1   42.10   16.10
  -9   5   1   72.19    3.70
  -9   5   1   75.49    4.00
  -9   5   1   77.79    3.40
  -9   5   1   74.99    3.60
   8  -5  -1   21.60    2.10
   8  -5  -1   20.20    3.20
   8  -5  -1   27.90   13.40
   8  -5  -1   12.10   10.30
   8  -5  -1   19.70    2.60
   8  -5  -1   25.80    2.70
  -8   5   1   23.80    2.20
  -8   5   1   20.30    2.40
  -8   5   1   18.80    2.50
  -8   5   1   18.00    2.20
   7  -5  -1   14.00    2.00
   7  -5  -1   35.20   13.50
   7  -5  -1   15.90    9.80
   7  -5  -1   12.20    1.80
   7  -5  -1   10.90    1.40
   7  -5  -1   11.20    2.40
  -7   5   1   14.70    1.80
  -7   5   1   14.60    2.10
  -7   5   1   15.40    2.00
  -7   5   1   11.40    1.50
   6  -5  -1   -9.60    7.60
   6  -5  -1   -0.80    0.80
   6  -5  -1    0.70   11.20
   6  -5  -1    1.80    1.50
   6  -5  -1    0.40    1.10
   6  -5  -1    0.30    1.00
  -6   5   1    0.50    0.90
  -6   5   1    1.10    1.00
  -6   5   1   -1.00    0.80
  -6   5   1    2.90    1.10
   5  -5  -1  146.39   19.50
   5  -5  -1  172.48    5.30
   5  -5  -1  180.18    5.80
   5  -5  -1  181.28    5.50
   5  -5  -1  210.38   18.20
   5  -5  -1  176.78    5.10
  -5   5   1  179.68    5.50
  -5   5   1  166.78    5.00
  -5   5   1  179.78    5.50
  -5   5   1  178.38    4.60
   4  -5  -1  266.57   20.30
   4  -5  -1  281.17   19.40
   4  -5  -1  277.07    7.30
   4  -5  -1  280.17    7.40
   4  -5  -1  278.77    7.00
   4  -5  -1  277.97    7.50
  -4   5   1  281.17    7.10
  -4   5   1  273.47    6.40
  -4   5   1  281.77    7.40
  -4   5   1  285.27    7.40
   3  -5  -1   36.50    9.50
   3  -5  -1   37.30    1.90
   3  -5  -1   37.20    2.00
   3  -5  -1   36.40    2.10
  -3   5   1   36.70    2.00
  -3   5   1   45.70    2.10
  -3   5   1   37.40    2.00
  -3   5   1   36.20    1.50
   2  -5  -1 1184.78   39.10
   2  -5  -1 1091.19   22.90
   2  -5  -1 1051.69   22.10
   2  -5  -1 1060.79   22.70
   2  -5  -1 1178.28   40.20
   2  -5  -1 1061.59   23.00
  -2   5   1 1048.10   22.70
  -2   5   1 1056.19   22.10
  -2   5   1 1060.39   22.90
   1  -5  -1 2977.80   76.09
  -1   5   1 2660.33   58.29
  -1   5   1 2678.63   58.49
  -1   5   1 3277.17   78.89
   0  -5  -1  200.38    4.70
   0  -5  -1  208.18    5.00
   0  -5  -1  185.98    4.90
   0  -5  -1  195.28    5.00
   0  -5  -1  197.38    4.90
   0   5   1  184.68   13.90
   0   5   1  202.08    5.00
   0   5   1  199.88    4.90
   0   5   1  197.18    5.00
   0   5   1  203.28    5.00
   0   5   1  189.78    4.70
  -1  -5  -1  816.12   17.30
  -1  -5  -1  826.92   17.10
  -1  -5  -1  819.62   17.40
  -1  -5  -1  796.92   17.20
  -1  -5  -1  801.22   17.30
  -1  -5  -1  898.41   29.60
   1   5   1  833.22   17.30
   1   5   1  822.02   17.40
   1   5   1  814.52   17.40
   1   5   1  817.12   17.30
  -2  -5  -1 1243.28   25.70
  -2  -5  -1 1233.58   26.00
  -2  -5  -1 1344.37   38.40
  -2  -5  -1 1222.38   25.80
  -2  -5  -1 1247.98   25.40
  -2  -5  -1 1243.68   26.00
   2   5   1 1274.77   25.60
   2   5   1 1215.58   25.70
   2   5   1 1230.28   26.30
   2   5   1 1250.67   25.80
  -3  -5  -1 2496.05   52.39
  -3  -5  -1 2496.25   52.99
  -3  -5  -1 2378.16   52.29
  -3  -5  -1 2778.92   66.89
   3   5   1 2541.95   53.49
   3   5   1 2895.31   68.09
  -4  -5  -1  197.58    4.40
  -4  -5  -1  194.18   14.20
  -4  -5  -1  193.28    4.90
  -4  -5  -1  191.18    4.70
  -4  -5  -1  197.78    5.90
  -4  -5  -1  191.38    5.00
   4   5   1  196.28    6.40
   4   5   1  199.68    5.10
   4   5   1  192.88    4.90
   4   5   1  192.28   12.80
   4   5   1  197.88    6.00
  -5  -5  -1  271.97    7.80
  -5  -5  -1  267.27    5.70
  -5  -5  -1  265.97    6.50
  -5  -5  -1  257.87   19.00
  -5  -5  -1  261.17    6.70
  -5  -5  -1  270.37    6.40
   5   5   1  277.57    6.80
   5   5   1  282.27   16.30
   5   5   1  280.37    7.90
   5   5   1  268.57    8.40
  -6  -5  -1  116.49    5.00
  -6  -5  -1  132.89   17.00
  -6  -5  -1  117.89    3.40
  -6  -5  -1  118.49    2.80
  -6  -5  -1  115.59    3.90
  -6  -5  -1  113.49    3.80
   6   5   1  125.49   12.40
   6   5   1  116.79    3.90
   6   5   1  125.89    5.20
   6   5   1  127.39    5.80
  -7  -5  -1  204.18    5.80
  -7  -5  -1  200.08   19.60
  -7  -5  -1  211.48    5.30
  -7  -5  -1  212.68    7.40
  -7  -5  -1  204.68    6.00
  -7  -5  -1  208.18    4.70
   7   5   1  210.38    5.80
   7   5   1  213.28    7.50
   7   5   1  213.88   14.40
  -8  -5  -1   33.20    1.40
  -8  -5  -1   31.10    2.50
  -8  -5  -1   36.60    1.80
  -8  -5  -1   36.60    3.30
  -8  -5  -1   30.40    2.60
  -8  -5  -1   25.10   11.90
   8   5   1   32.60    1.80
   8   5   1   28.90    3.60
   8   5   1   42.70    8.70
   8   5   1   33.20    2.30
  -9  -5  -1    2.60    0.70
  -9  -5  -1    2.30    1.20
  -9  -5  -1   12.40   11.40
  -9  -5  -1    1.50    0.60
  -9  -5  -1    2.10    1.60
  -9  -5  -1   -1.00    1.70
   9   5   1    1.40    0.70
   9   5   1   -0.30    7.90
   9   5   1    2.40    1.10
   9   5   1   -2.50    2.20
 -10  -5  -1   14.60    3.10
 -10  -5  -1   14.50    1.80
 -10  -5  -1   14.00    1.10
 -10  -5  -1    5.50   12.60
 -10  -5  -1   13.80    2.50
 -10  -5  -1   13.80    1.40
  10   5   1   16.20    3.60
  10   5   1   14.10    2.00
  10   5   1   14.90    1.40
  10   5   1   17.40    9.20
 -11  -5  -1    1.90    2.70
 -11  -5  -1    7.80    2.50
 -11  -5  -1   25.30    8.70
 -11  -5  -1    5.80    0.90
 -11  -5  -1    9.10    1.30
  11   5   1    7.20    7.30
  11   5   1    9.70    3.20
 -12  -5  -1   -3.50    2.80
 -12  -5  -1    1.10    2.60
 -12  -5  -1   -6.10    2.50
  12   5   1    2.30    3.40
 -13  -5  -1   14.00    3.30
 -13  -5  -1    8.00    3.90
 -13  -5  -1    9.40    3.30
  13  -6  -1   25.00    5.10
  13  -6  -1   18.40    2.70
 -13   6   1   34.30    3.60
 -13   6   1   34.30    4.20
 -13   6   1   32.20    3.80
 -13   6   1   22.30    2.60
  12  -6  -1   27.00    5.30
  12  -6  -1   21.80    2.60
  12  -6  -1   29.50    3.40
 -12   6   1   23.50    3.30
 -12   6   1   22.90    3.10
 -12   6   1   20.60    2.60
 -12   6   1   17.50    4.30
 -12   6   1   20.30    2.80
  11  -6  -1    3.50    2.90
  11  -6  -1    2.10    1.50
  11  -6  -1   -1.00    2.20
  11  -6  -1   20.50   17.60
 -11   6   1    0.00    2.40
 -11   6   1    0.20    1.90
 -11   6   1    1.20    1.90
 -11   6   1   -0.30    1.60
  10  -6  -1    2.90    2.70
  10  -6  -1    2.10    1.30
  10  -6  -1    4.70   15.90
  10  -6  -1    1.10    2.00
  10  -6  -1  -12.50   19.40
  10  -6  -1    1.80    2.40
 -10   6   1    2.00    1.90
 -10   6   1    1.90    1.70
 -10   6   1    3.40    1.70
 -10   6   1    0.20    1.40
   9  -6  -1   34.60    3.40
   9  -6  -1   29.10    2.70
   9  -6  -1   35.50   14.40
   9  -6  -1   29.20    4.00
   9  -6  -1   26.50   17.00
   9  -6  -1   32.40    3.30
  -9   6   1   31.90    3.10
  -9   6   1   36.90    2.70
  -9   6   1   35.80    3.20
  -9   6   1   29.20    2.70
   8  -6  -1   47.50    3.40
   8  -6  -1   32.40   10.50
   8  -6  -1   20.90   18.30
   8  -6  -1   47.00    4.10
   8  -6  -1   49.70    2.90
   8  -6  -1   43.30    3.30
  -8   6   1   47.30    3.30
  -8   6   1   53.49    3.20
  -8   6   1   50.99    2.90
  -8   6   1   50.59    3.00
   7  -6  -1  310.77   29.00
   7  -6  -1  343.97    9.30
   7  -6  -1  316.07    9.80
   7  -6  -1  338.17    8.50
   7  -6  -1  327.37   23.50
   7  -6  -1  328.57    9.00
  -7   6   1  332.07    8.60
  -7   6   1  314.67    8.10
  -7   6   1  332.77    9.20
  -7   6   1  320.17    9.10
   6  -6  -1  604.14   14.40
   6  -6  -1  571.14   14.00
   6  -6  -1  595.14   31.60
   6  -6  -1  587.74   14.70
   6  -6  -1  613.34   37.10
   6  -6  -1  580.74   13.60
  -6   6   1  571.24   13.60
  -6   6   1  580.84   13.00
  -6   6   1  600.14   14.30
  -6   6   1  583.84   14.20
   5  -6  -1   88.59    3.80
   5  -6  -1  100.09   17.80
   5  -6  -1   90.19    4.00
   5  -6  -1   92.59   15.10
   5  -6  -1   91.49    3.40
   5  -6  -1   88.99    3.70
  -5   6   1   90.39    3.50
  -5   6   1   89.49    2.90
  -5   6   1   90.79    3.70
  -5   6   1   91.39    3.70
   4  -6  -1   94.39   14.70
   4  -6  -1  119.59    4.00
   4  -6  -1  124.19    4.40
   4  -6  -1  119.89   15.10
   4  -6  -1  116.09    4.30
   4  -6  -1  125.79    4.30
  -4   6   1  116.99    4.30
  -4   6   1  121.59    3.30
  -4   6   1  119.09    4.30
  -4   6   1  122.69    4.10
   3  -6  -1  190.88    5.40
   3  -6  -1  196.88    5.60
   3  -6  -1  187.98   18.90
   3  -6  -1  189.98    4.70
   3  -6  -1  201.08    5.80
  -3   6   1  193.58    5.70
  -3   6   1  198.08    4.70
  -3   6   1  190.48    5.40
  -3   6   1  190.08    5.60
   2  -6  -1   35.40    9.70
   2  -6  -1   41.40    1.60
   2  -6  -1   41.90    2.10
   2  -6  -1   44.40    2.30
   2  -6  -1   39.80    2.10
   2  -6  -1   45.80   10.80
  -2   6   1   41.40    1.60
  -2   6   1   39.70    2.10
  -2   6   1   40.90    2.10
   1  -6  -1   36.40    1.80
   1  -6  -1   21.20    8.00
   1  -6  -1   35.00    1.80
   1  -6  -1   33.80    1.90
   1  -6  -1   39.60    1.60
  -1   6   1   37.80    1.90
  -1   6   1   44.50    1.60
  -1   6   1   43.70    9.40
  -1   6   1   36.20    1.90
  -1   6   1   35.90    1.90
  -1   6   1   34.50    1.80
   0  -6  -1   71.59    2.30
   0  -6  -1   73.39    2.50
   0  -6  -1   69.69    2.50
   0  -6  -1   85.59   12.10
   0   6   1   65.99    2.50
   0   6   1   66.49    2.60
   0   6   1   76.79    2.40
   0   6   1   80.99    9.70
   0   6   1   68.99    2.60
   0   6   1   69.69    2.40
  -1  -6  -1  164.18    4.30
  -1  -6  -1  168.38    4.40
  -1  -6  -1  158.38    4.20
  -1  -6  -1  183.08   14.40
  -1  -6  -1  159.88    4.40
  -1  -6  -1  166.08    4.50
   1   6   1  164.78    4.50
   1   6   1  166.98    4.40
   1   6   1  161.38    4.40
   1   6   1  155.68   13.50
   1   6   1  168.28    4.50
  -2  -6  -1   28.00    1.70
  -2  -6  -1   28.10    1.30
  -2  -6  -1   27.50    1.60
  -2  -6  -1   26.90    1.60
  -2  -6  -1   25.00    1.50
  -2  -6  -1   29.20    7.30
   2   6   1   29.50    1.50
   2   6   1   26.40    1.50
   2   6   1   25.40    1.90
   2   6   1   26.70    1.60
  -3  -6  -1  168.68    4.60
  -3  -6  -1  165.28    3.70
  -3  -6  -1  171.98   13.40
  -3  -6  -1  182.78    5.10
  -3  -6  -1  167.88    5.00
  -3  -6  -1  172.18    4.20
  -3  -6  -1  181.08    4.60
   3   6   1  171.98    4.60
   3   6   1  179.68    5.50
   3   6   1  171.78   14.40
   3   6   1  165.68    4.60
  -4  -6  -1  167.58    4.00
  -4  -6  -1  166.08    4.50
  -4  -6  -1  172.38   14.40
  -4  -6  -1  168.58    4.00
  -4  -6  -1  170.98    5.30
  -4  -6  -1  164.58    4.50
   4   6   1  173.88    4.70
   4   6   1  164.08    5.50
   4   6   1  158.98   14.00
   4   6   1  163.28    4.50
   4   6   1  168.38    5.80
  -5  -6  -1  208.58    4.70
  -5  -6  -1  208.68    5.20
  -5  -6  -1  212.68    6.50
  -5  -6  -1  218.68   17.40
  -5  -6  -1  205.18    5.50
  -5  -6  -1  209.48    5.40
   5   6   1  207.48    5.70
   5   6   1  210.58    5.40
   5   6   1  230.48   16.30
   5   6   1  208.38    7.20
   5   6   1  205.88    6.70
  -6  -6  -1  168.78   18.20
  -6  -6  -1  158.18    5.80
  -6  -6  -1  155.38    4.70
  -6  -6  -1  151.68    4.30
  -6  -6  -1  153.78    3.60
  -6  -6  -1  152.48    3.50
  -6  -6  -1  154.28    4.40
   6   6   1  160.68    4.80
   6   6   1  153.18    6.00
   6   6   1  155.28    6.50
  -7  -6  -1  392.96    9.40
  -7  -6  -1  354.56   24.70
  -7  -6  -1  384.86    8.90
  -7  -6  -1  381.46    8.00
  -7  -6  -1  393.46   11.10
  -7  -6  -1  389.86    9.50
   7   6   1  378.86   11.20
   7   6   1  360.96   20.70
   7   6   1  389.46    9.50
  -8  -6  -1   -2.90   11.20
  -8  -6  -1    4.00    1.40
  -8  -6  -1    1.70    1.30
  -8  -6  -1    3.00    1.60
  -8  -6  -1    3.10    0.90
   8   6   1    3.10    2.50
   8   6   1    3.00    1.30
   8   6   1    8.30    8.30
   8   6   1    3.30    1.00
  -9  -6  -1   14.90   13.00
  -9  -6  -1   22.30    2.80
  -9  -6  -1   27.50    3.80
  -9  -6  -1   20.40    1.60
  -9  -6  -1   19.60    2.20
   9   6   1   24.70    9.70
   9   6   1   24.20    2.40
   9   6   1   20.30    1.70
   9   6   1   23.50    3.80
 -10  -6  -1   25.40    3.40
 -10  -6  -1   26.50    2.20
 -10  -6  -1   21.00    3.10
 -10  -6  -1   26.80   14.30
 -10  -6  -1   25.20    1.70
 -10  -6  -1   22.70    3.40
  10   6   1   25.60   10.40
  10   6   1   25.30    2.30
  10   6   1   24.50    4.00
  10   6   1   25.50    1.80
 -11  -6  -1    6.40    2.50
 -11  -6  -1    3.00    2.20
 -11  -6  -1    4.40    0.90
 -11  -6  -1    2.60    2.90
 -11  -6  -1    2.20    1.00
 -11  -6  -1    7.40   10.30
  11   6   1   23.30    8.90
  11   6   1   -0.20    3.20
 -12  -6  -1   11.50    2.80
 -12  -6  -1    6.60    3.60
 -12  -6  -1   14.90    3.00
  12   6   1   10.50    4.20
 -13  -6  -1   46.20    5.50
 -13  -6  -1   43.20    4.70
 -13  -6  -1   40.80    5.40
  13   6   1   40.20    5.70
  13  -7  -1    2.70    1.70
  13  -7  -1   -4.00    3.70
  13  -7  -1   -2.00    3.50
 -13   7   1    4.40    2.40
 -13   7   1    2.40    3.30
  12  -7  -1   22.10    3.70
  12  -7  -1   18.50    2.80
  12  -7  -1   22.80    5.00
 -12   7   1   17.20    4.70
 -12   7   1   17.80    2.50
 -12   7   1   23.50    2.90
 -12   7   1   24.90    3.00
 -12   7   1   19.40    3.40
  11  -7  -1    9.50   22.30
  11  -7  -1    1.70    3.40
  11  -7  -1    1.30    2.70
  11  -7  -1    0.70    1.50
  11  -7  -1    0.10    2.30
 -11   7   1    0.90    2.10
 -11   7   1    3.30    2.60
 -11   7   1    3.90    2.20
 -11   7   1    2.60    1.70
  10  -7  -1   43.20    5.10
  10  -7  -1   60.89   26.90
  10  -7  -1   54.09    4.30
  10  -7  -1   47.90    3.30
  10  -7  -1   51.49    4.20
  10  -7  -1   41.60   19.20
 -10   7   1   51.79    4.40
 -10   7   1   50.59    3.30
 -10   7   1   50.59    4.10
 -10   7   1   50.79    3.40
   9  -7  -1   15.40   14.20
   9  -7  -1   13.80    2.40
   9  -7  -1   16.20   19.70
   9  -7  -1   12.30    3.20
   9  -7  -1   15.00    2.30
   9  -7  -1   15.10    2.00
  -9   7   1   16.60    2.30
  -9   7   1   15.40    1.90
  -9   7   1   16.80    2.60
  -9   7   1   14.50    2.00
   8  -7  -1  162.68   23.00
   8  -7  -1  186.68    7.60
   8  -7  -1  191.18    6.70
   8  -7  -1  186.28    6.00
   8  -7  -1  190.28    6.80
   8  -7  -1  215.18   31.60
  -8   7   1  193.18    6.70
  -8   7   1  189.48    6.00
  -8   7   1  191.78    6.70
  -8   7   1  188.28    5.60
   7  -7  -1    7.20   10.40
   7  -7  -1    9.90    1.90
   7  -7  -1    8.40    2.50
   7  -7  -1    3.40   14.80
   7  -7  -1    4.50    1.80
   7  -7  -1    8.70    1.60
  -7   7   1   10.80    1.80
  -7   7   1    8.20    1.70
  -7   7   1    9.00    1.40
  -7   7   1    5.60    1.60
   6  -7  -1    6.40   12.00
   6  -7  -1   24.90    2.40
   6  -7  -1   24.70    2.90
   6  -7  -1   23.80    2.70
   6  -7  -1   23.70   12.00
   6  -7  -1   25.70    2.70
  -6   7   1   27.80    2.40
  -6   7   1   23.20    1.80
  -6   7   1   25.40    2.60
  -6   7   1   19.90    2.50
   5  -7  -1  107.59   17.20
   5  -7  -1  111.29    4.30
   5  -7  -1  103.29    4.50
   5  -7  -1  125.49   21.50
   5  -7  -1  107.99    4.00
   5  -7  -1  108.99    4.50
  -5   7   1  104.59    3.30
  -5   7   1  101.79    4.20
  -5   7   1  108.09    4.00
  -5   7   1  104.69    4.40
   4  -7  -1  364.86    9.60
   4  -7  -1  360.56    9.00
   4  -7  -1  362.86    9.20
   4  -7  -1  372.06   27.00
   4  -7  -1  357.96    9.30
  -4   7   1  360.26    9.50
  -4   7   1  351.06    9.00
  -4   7   1  346.97    9.30
  -4   7   1  357.36    8.20
   3  -7  -1  572.94   13.60
   3  -7  -1  595.64   33.50
   3  -7  -1  555.04   12.30
   3  -7  -1  570.44   13.20
   3  -7  -1  568.44   13.10
   3  -7  -1  561.74   30.90
  -3   7   1  572.74   13.60
  -3   7   1  578.14   13.40
  -3   7   1  564.54   13.10
  -3   7   1  552.64   12.20
   2  -7  -1  617.14   13.70
   2  -7  -1  602.24   31.30
   2  -7  -1  594.14   13.00
   2  -7  -1  642.74   31.30
   2  -7  -1  592.04   13.70
   2  -7  -1  601.64   14.10
  -2   7   1  598.74   13.70
  -2   7   1  600.74   13.90
  -2   7   1  602.24   12.90
   1  -7  -1 1307.37   28.20
   1  -7  -1 1304.17   27.80
   1  -7  -1 1308.67   27.30
   1  -7  -1 1329.57   27.90
  -1   7   1 1297.77   27.70
  -1   7   1 1436.16   49.80
  -1   7   1 1295.67   27.20
  -1   7   1 1319.37   28.10
  -1   7   1 1327.77   27.90
  -1   7   1 1332.17   28.00
   0  -7  -1  254.87    6.50
   0  -7  -1  261.47    6.80
   0  -7  -1  255.17    6.50
   0  -7  -1  259.97    6.30
   0  -7  -1  255.47    6.50
   0  -7  -1  289.27   20.50
   0   7   1  252.67    6.20
   0   7   1  259.57    6.60
   0   7   1  245.08   18.80
   0   7   1  258.07    6.80
   0   7   1  261.27    6.60
   0   7   1  245.58    6.40
  -1  -7  -1  841.82   18.20
  -1  -7  -1  835.02   18.10
  -1  -7  -1  823.52   18.20
  -1  -7  -1  938.71   35.60
  -1  -7  -1  855.01   18.50
  -1  -7  -1  847.52   18.30
   1   7   1  859.71   18.40
   1   7   1  909.81   36.20
   1   7   1  837.92   18.30
   1   7   1  818.32   18.20
   1   7   1  838.72   18.50
  -2  -7  -1  368.76    8.50
  -2  -7  -1  373.46    9.00
  -2  -7  -1  367.76   20.50
  -2  -7  -1  367.26    9.00
  -2  -7  -1  360.26    8.70
  -2  -7  -1  378.76    8.80
   2   7   1  410.56   23.70
   2   7   1  383.26    9.40
   2   7   1  376.76    8.90
   2   7   1  388.56    8.80
   2   7   1  382.56    9.00
  -3  -7  -1   92.49    2.70
  -3  -7  -1   86.99   11.70
  -3  -7  -1   86.99    3.10
  -3  -7  -1   87.59    3.40
  -3  -7  -1   88.59    3.20
  -3  -7  -1   85.49    3.00
   3   7   1   86.69    3.10
   3   7   1   84.39    3.00
   3   7   1   89.79    3.90
  -4  -7  -1  706.63   16.10
  -4  -7  -1  715.33   16.20
  -4  -7  -1  676.13   14.50
  -4  -7  -1  717.53   15.60
  -4  -7  -1  707.03   15.40
  -4  -7  -1  728.63   30.50
  -4  -7  -1  690.63   14.80
   4   7   1  703.23   15.50
   4   7   1  639.84   30.20
   4   7   1  732.33   17.10
   4   7   1  729.23   15.50
   4   7   1  731.93   16.70
  -5  -7  -1    9.60    8.60
  -5  -7  -1    5.00    1.00
  -5  -7  -1    4.60    1.20
  -5  -7  -1    5.90    1.40
  -5  -7  -1    4.90    0.70
  -5  -7  -1    4.60    0.80
  -5  -7  -1    5.60    1.00
   5   7   1    5.90    8.10
   5   7   1    6.10    1.70
   5   7   1    6.50    1.20
   5   7   1    7.00    2.00
   5   7   1    4.60    1.00
  -6  -7  -1    0.40    1.20
  -6  -7  -1    0.10    0.40
  -6  -7  -1    2.30    0.80
  -6  -7  -1   -0.30    9.70
  -6  -7  -1    0.40    0.50
  -6  -7  -1    1.00    1.10
  -6  -7  -1    1.00    0.90
  -6  -7  -1    1.30    0.80
   6   7   1    1.40    1.90
   6   7   1    0.50    0.90
   6   7   1    0.90    7.80
   6   7   1    0.80    1.90
   6   7   1    1.10    0.80
  -7  -7  -1   40.60    2.60
  -7  -7  -1   40.50    2.10
  -7  -7  -1   40.10    3.20
  -7  -7  -1   54.19   13.60
  -7  -7  -1   42.40    2.30
  -7  -7  -1   45.80    3.00
   7   7   1   43.00    2.40
   7   7   1   41.60    4.40
   7   7   1   42.50    3.90
   7   7   1   37.30   10.00
   7   7   1   47.40    2.70
  -8  -7  -1    8.00   12.60
  -8  -7  -1   -1.60    1.50
  -8  -7  -1    0.30    1.70
  -8  -7  -1    2.10    0.90
  -8  -7  -1    2.10    1.30
  -8  -7  -1    1.40    1.20
   8   7   1    0.00    1.30
   8   7   1   -0.10    2.20
   8   7   1    6.40   10.50
  -9  -7  -1  283.97    7.90
  -9  -7  -1  279.87    7.10
  -9  -7  -1  289.77    9.10
  -9  -7  -1  319.87   27.20
  -9  -7  -1  290.77    9.90
   9   7   1  253.37   20.70
   9   7   1  290.37    7.70
   9   7   1  281.07   10.20
   9   7   1  285.87    7.10
 -10  -7  -1   58.39    3.00
 -10  -7  -1   61.29    4.40
 -10  -7  -1   28.60   15.00
 -10  -7  -1   56.99    3.70
 -10  -7  -1   54.29    4.60
 -10  -7  -1   56.79    2.50
  10   7   1   55.79    3.10
  10   7   1   49.99    5.10
  10   7   1   40.80   12.10
  10   7   1   57.79    2.60
 -11  -7  -1   -5.70   15.90
 -11  -7  -1   -1.20    2.40
 -11  -7  -1   -1.10    0.90
 -11  -7  -1    0.80    1.10
 -11  -7  -1   -0.60    2.40
  11   7   1    0.40    1.10
  11   7   1    1.90    3.20
 -12  -7  -1   49.30    5.30
 -12  -7  -1   57.39    6.20
 -12  -7  -1   49.80    4.60
  12   7   1   43.40    6.10
 -13  -7  -1    1.20    3.70
 -13  -7  -1    7.00    3.30
 -13  -7  -1    9.80    3.20
  13   7   1   12.30    4.30
  13  -8  -1   21.60    2.70
  13  -8  -1   17.20    5.00
  13  -8  -1   18.90    4.30
 -13   8   1   20.10    3.00
 -13   8   1   23.10    4.60
  12  -8  -1   -1.80    1.90
  12  -8  -1    0.40    3.10
  12  -8  -1    4.60    4.30
 -12   8   1   -0.20    2.00
 -12   8   1    6.50    3.30
 -12   8   1   -0.80    2.20
 -12   8   1    3.80    2.50
  11  -8  -1    1.90    3.50
  11  -8  -1    0.00    2.40
 -11   8   1    0.30    1.80
 -11   8   1    1.30    2.20
 -11   8   1   -0.60    2.60
 -11   8   1   -1.60    1.90
  10  -8  -1   14.20    2.50
  10  -8  -1   13.90    3.60
  10  -8  -1  -10.60   18.60
  10  -8  -1   11.60    2.00
  10  -8  -1   12.20    2.70
 -10   8   1   15.40    2.20
 -10   8   1   12.20    2.00
 -10   8   1   13.10    2.50
   9  -8  -1   23.50   17.20
   9  -8  -1    1.60    1.80
   9  -8  -1   -2.00    2.00
   9  -8  -1    3.00    2.60
   9  -8  -1  -29.90   22.00
   9  -8  -1    1.30    1.50
  -9   8   1   -0.60    1.40
  -9   8   1   -1.60    1.80
  -9   8   1   -1.50    1.80
  -9   8   1    1.50    1.40
   8  -8  -1    1.70    1.80
   8  -8  -1   -0.30   13.30
   8  -8  -1   -1.10    2.00
   8  -8  -1    0.90    1.50
   8  -8  -1   -0.10   19.80
  -8   8   1    0.30    1.60
  -8   8   1   -0.40    1.40
  -8   8   1   -0.80    1.80
  -8   8   1    1.00    1.30
   7  -8  -1   19.00    2.60
   7  -8  -1   19.60    2.50
   7  -8  -1   14.60   12.10
   7  -8  -1   20.10    2.80
   7  -8  -1    9.20   16.00
   7  -8  -1   14.50    2.80
  -7   8   1   14.70    2.10
  -7   8   1   13.30    1.90
  -7   8   1   16.60    2.00
  -7   8   1   19.70    2.80
   6  -8  -1  264.27    8.20
   6  -8  -1  267.97    7.90
   6  -8  -1  247.58    8.10
   6  -8  -1  260.37   28.60
   6  -8  -1  264.07    7.50
   6  -8  -1  243.78   23.40
  -6   8   1  265.97    7.60
  -6   8   1  256.37    8.00
  -6   8   1  260.87    8.20
  -6   8   1  259.37    6.60
   5  -8  -1  326.07    8.90
   5  -8  -1  318.57    8.60
   5  -8  -1  325.67    9.10
   5  -8  -1  325.27   26.20
   5  -8  -1  328.77    9.30
   5  -8  -1  288.37   30.10
  -5   8   1  321.07    7.60
  -5   8   1  326.07    8.70
  -5   8   1  319.57    9.20
  -5   8   1  325.27    9.00
   4  -8  -1  294.37    8.20
   4  -8  -1  303.17    8.00
   4  -8  -1  290.67   28.70
   4  -8  -1  298.17    7.20
   4  -8  -1  300.57    8.60
   4  -8  -1  300.37   27.20
  -4   8   1  302.07    8.60
  -4   8   1  313.17    8.50
  -4   8   1  298.57    8.10
  -4   8   1  302.87    7.10
   3  -8  -1  205.58    6.50
   3  -8  -1  210.38    6.20
   3  -8  -1  211.58    5.40
   3  -8  -1  246.48   23.20
   3  -8  -1  205.38   21.90
   3  -8  -1  205.78    6.10
  -3   8   1  206.58    6.20
  -3   8   1  215.28    6.40
  -3   8   1  209.28    6.50
  -3   8   1  208.48    5.30
   2  -8  -1  151.98    5.20
   2  -8  -1  148.99    4.80
   2  -8  -1  152.78    4.80
   2  -8  -1  186.68   20.30
   2  -8  -1  148.09    4.20
  -2   8   1  149.49    4.90
  -2   8   1  152.18    4.80
  -2   8   1  151.28    4.80
  -2   8   1  152.28    4.10
   1  -8  -1   47.00    2.50
   1  -8  -1   45.90    2.60
   1  -8  -1   25.50   10.00
   1  -8  -1   41.20    2.40
   1  -8  -1   47.00    2.10
  -1   8   1   45.00    2.50
  -1   8   1   47.90    2.50
  -1   8   1   42.90    2.30
  -1   8   1   56.09   12.00
  -1   8   1   42.90    2.50
  -1   8   1   43.40    2.00
   0  -8  -1    3.40    1.00
   0  -8  -1   -6.10    6.00
   0  -8  -1    1.40    0.90
   0  -8  -1    3.20    0.80
   0  -8  -1    3.30    1.00
   0  -8  -1    2.10    0.90
   0   8   1   -3.90    7.20
   0   8   1    3.30    1.00
   0   8   1    1.90    0.80
   0   8   1    3.00    1.00
   0   8   1    3.00    0.90
   0   8   1    2.90    0.80
  -1  -8  -1 1674.93   35.00
  -1  -8  -1 1674.33   35.40
  -1  -8  -1 1676.63   35.10
  -1  -8  -1 1666.33   35.10
  -1  -8  -1 1682.73   35.10
   1   8   1 1682.73   35.40
   1   8   1 1639.84   35.10
   1   8   1 1688.03   35.20
   1   8   1 1680.93   35.20
   1   8   1 1871.41   59.49
  -2  -8  -1    9.90    1.30
  -2  -8  -1    8.60    1.30
  -2  -8  -1    8.70    1.20
  -2  -8  -1    7.80    1.20
  -2  -8  -1    8.90    1.20
  -2  -8  -1    7.00    6.40
   2   8   1    7.20    1.10
   2   8   1    7.80    1.20
   2   8   1   11.30    1.70
   2   8   1   10.20    8.10
   2   8   1   10.20    1.30
  -3  -8  -1  141.99    4.40
  -3  -8  -1  139.59    4.50
  -3  -8  -1  145.19    4.00
  -3  -8  -1  143.19    4.30
  -3  -8  -1  148.89   15.40
  -3  -8  -1  145.09    4.70
   3   8   1  144.59    4.40
   3   8   1  147.59    4.50
   3   8   1  144.39    5.10
  -4  -8  -1   12.50    1.50
  -4  -8  -1   11.30    1.20
  -4  -8  -1   13.40    1.60
  -4  -8  -1   12.00    0.70
  -4  -8  -1   14.50    1.70
  -4  -8  -1   16.50    8.30
  -4  -8  -1   14.40    1.90
   4   8   1   11.80    1.40
   4   8   1   14.40    8.70
   4   8   1   13.50    1.60
   4   8   1   11.50    1.90
   4   8   1   14.10    2.20
  -5  -8  -1   26.10    1.40
  -5  -8  -1   29.70    1.30
  -5  -8  -1   26.70    2.00
  -5  -8  -1   28.20    1.90
  -5  -8  -1   27.10    2.50
  -5  -8  -1   16.30   11.60
  -5  -8  -1   34.40    2.50
   5   8   1   27.80    3.20
   5   8   1   31.40    3.00
   5   8   1   26.70    1.90
   5   8   1   13.80   11.60
   5   8   1   30.00    2.10
  -6  -8  -1    7.30    9.30
  -6  -8  -1    0.80    1.20
  -6  -8  -1    1.10    0.50
  -6  -8  -1    2.00    1.20
  -6  -8  -1    0.80    1.00
  -6  -8  -1    0.70    0.90
  -6  -8  -1    1.10    0.70
   6   8   1   -0.50    1.70
   6   8   1    2.70    2.00
   6   8   1    0.10    1.00
   6   8   1    5.40    9.60
   6   8   1    0.50    0.90
  -7  -8  -1  165.58    5.30
  -7  -8  -1  170.08    6.10
  -7  -8  -1  178.38    6.50
  -7  -8  -1  164.08    4.60
  -7  -8  -1  164.58   21.10
  -7  -8  -1  164.18    4.90
  -7  -8  -1  166.78    3.70
   7   8   1  173.78    5.50
   7   8   1  161.58    7.50
   7   8   1  157.18    6.80
   7   8   1  165.28    5.00
  -8  -8  -1   58.59    3.30
  -8  -8  -1   57.79   16.10
  -8  -8  -1   53.49    2.70
  -8  -8  -1   56.79    4.20
  -8  -8  -1   57.39    4.00
  -8  -8  -1   54.89    2.60
   8   8   1   55.39    3.30
   8   8   1   48.20    4.60
   8   8   1   50.89   12.80
   8   8   1   58.09    5.50
  -9  -8  -1   15.40    2.20
  -9  -8  -1   16.80    2.80
  -9  -8  -1   17.90    1.80
  -9  -8  -1   14.60   16.00
  -9  -8  -1   16.80    2.20
   9   8   1   17.90    2.10
   9   8   1   20.10    2.50
   9   8   1   20.10   11.20
   9   8   1   13.50    3.30
 -10  -8  -1    7.20    1.20
 -10  -8  -1    6.90    1.90
 -10  -8  -1  -16.10   15.20
 -10  -8  -1   13.00    2.90
 -10  -8  -1    4.10    2.20
 -10  -8  -1    9.60    1.70
  10   8   1    7.40    3.40
  10   8   1    5.40   12.90
  10   8   1    8.40    1.40
  10   8   1    7.00    1.70
 -11  -8  -1   31.10    2.50
 -11  -8  -1   38.00    4.80
[truncated: 4,911,172 more chars]
