# Supplementary material for: The Far Side of Carboranes: Anticancer Active Monocations and Ambiently Stable Dications
Source: Angew Chem Int Ed Engl. 2026 Apr 2;65(20):e21595. doi: 10.1002/anie.202521595 (PMC13159407; doi:10.1002/anie.202521595)
Supplement: Supplementary file 2 — Supporting File 2: anie71935‐sup‐0002‐Data.zip. [file ANIE-65-e21595-s002.zip › jvr220607B1_sq_o-2c.cif]

 
data_jvr220607B1sq

_publ_requested_journal   'Nature Communications'
loop_
_publ_author_name
_publ_author_address

'N\<emec, Vlastimil'
;Department of General and Inorganic Chemistry
Faculty of Chemical Technology
University of Pardubice
Studentsk\'a 573 
Pardubice 532 10
Czech Republic
;

'Holub, Josef'
;Institute of Inorganic Chemistry
Czech Academy of Sciences
\<Re\<z 250 68
Czech Republic
;

'Samsonov, Maksim A.'
;Department of General and Inorganic Chemistry
Faculty of Chemical Technology
University of Pardubice
Studentsk\'a 573 
Pardubice 532 10
Czech Republic
;

'R\%u\<zi\<ckov\'a, Zde\<nka'
;Department of General and Inorganic Chemistry
Faculty of Chemical Technology
University of Pardubice
Studentsk\'a 573 
Pardubice 532 10
Czech Republic
;

'Cva\<cka, Josef'
;Institute of Organic Chemistry and Biochemistry
Czech Academy of Sciences
Flemingovo n\'am\<est\'i 542/2 
Praha 6, 166 10
Czech Republic
;

'Van\<co, J\'an '
;Regional Centre of Advanced Technologies and Materials
Czech Advanced Technology and Research Institute
Palack\'y University
\<Slechtitel\%u 27
Olomouc 779 00
Czech Republic
;

'Tr\'avn\'i\<cek, Zden\<ek'
;Regional Centre of Advanced Technologies and Materials
Czech Advanced Technology and Research Institute
Palack\'y University
\<Slechtitel\%u 27
Olomouc 779 00
Czech Republic
;

'Belza, Jan'
;Regional Centre of Advanced Technologies and Materials
Czech Advanced Technology and Research Institute
Palack\'y University
\<Slechtitel\%u 27
Olomouc 779 00
Czech Republic
;

'Dvo\<r\'ak, Zden\<ek'
;Department of Cell Biology and Genetics
Faculty of Science
Palack\'y University
\<Slechtitel\%u 27
Olomouc 779 00
Czech Republic
;

'Vr\'ana, Jan'
;Department of General and Inorganic Chemistry
Faculty of Chemical Technology
University of Pardubice
Studentsk\'a 573 
Pardubice 532 10
Czech Republic
;

'R\%u\<zi\<cka, Ale\<s'
;Department of General and Inorganic Chemistry
Faculty of Chemical Technology
University of Pardubice
Studentsk\'a 573 
Pardubice 532 10
Czech Republic
;

# start Validation Reply Form
_vrf_PLAT097_jvr220607B1sq
;
PROBLEM: Large Reported Max. (Positive) Residual Density  
RESPONSE: The larger maximum of residual electron density is caused 
by an artifactal electron density from artifact molecules
;
_vrf_PLAT971_jvr220607B1sq
;
PROBLEM: Check Calcd Resid. Dens. 1.69Ang From B7A
RESPONSE: The larger maximum of residual electron density is caused 
by an artifactal electron density from artifact molecules
;

_vrf_PLAT082_jvr220607B1sq
;
PROBLEM: High R1 Value  
RESPONSE: The larger maximum of residual electron density is caused 
by an artifactal electron density from artifact molecules`poor crystals
;
_vrf_PLAT094_jvr220607B1sq
;
PROBLEM: Ratio of Maximum / Minimum Residual Density ....
RESPONSE: poor crystals; modelled el. density, masked solvents
;
_vrf_PLAT220_jvr220607B1sq
;
PROBLEM: NonSolvent Resd 2 C Ueq(max)/Ueq(min) Range.
RESPONSE: poor crystals; modelled el. density, masked solvents
;
_vrf_PLAT910_jvr220607B1sq
;
PROBLEM: Missing FCF Reflection(s) Below Theta(Min)[De
RESPONSE: poor crystals; modelled el. density, masked solvents
;
# end Validation Reply Form
 
_audit_creation_method            'SHELXL-2019/1'
_shelx_SHELXL_version_number      '2019/1'
_chemical_name_systematic         ?
_chemical_name_common             ?
_chemical_melting_point           ?
_chemical_formula_moiety          ?
_chemical_formula_sum
 'C115 H184 B28 Cl6 N8' 
_chemical_formula_weight          2194.07

loop_
 _atom_type_symbol
 _atom_type_description
 _atom_type_scat_dispersion_real
 _atom_type_scat_dispersion_imag
 _atom_type_scat_source
 'C'  'C'   0.0033   0.0016
 'International Tables Vol C Tables 4.2.6.8 and 6.1.1.4'
 'H'  'H'   0.0000   0.0000
 'International Tables Vol C Tables 4.2.6.8 and 6.1.1.4'
 'B'  'B'   0.0013   0.0007
 'International Tables Vol C Tables 4.2.6.8 and 6.1.1.4'
 'Cl'  'Cl'   0.1484   0.1585
 'International Tables Vol C Tables 4.2.6.8 and 6.1.1.4'
 'N'  'N'   0.0061   0.0033
 'International Tables Vol C Tables 4.2.6.8 and 6.1.1.4'
 
_space_group_crystal_system       monoclinic
_space_group_IT_number            14
_space_group_name_H-M_alt         'P 21/c'
_space_group_name_Hall            '-P 2ybc'
 
_shelx_space_group_comment
;
The symmetry employed for this shelxl refinement is uniquely defined
by the following loop, which should always be used as a source of
symmetry information in preference to the above space-group names.
They are only intended as comments.
;
 
loop_
 _space_group_symop_operation_xyz
 'x, y, z'
 '-x, y+1/2, -z+1/2'
 '-x, -y, -z'
 'x, -y-1/2, z-1/2'
 
_cell_length_a                    28.8967(12)
_cell_length_b                    28.1135(11)
_cell_length_c                    20.2878(9)
_cell_angle_alpha                 90
_cell_angle_beta                  103.379(2)
_cell_angle_gamma                 90
_cell_volume                      16034.3(12)
_cell_formula_units_Z             4
_cell_measurement_temperature     150(2)
_cell_measurement_reflns_used     288891
_cell_measurement_theta_min       1
_cell_measurement_theta_max       25
 
_exptl_crystal_description        plate
_exptl_crystal_colour             colorless
_exptl_crystal_density_meas       ?
_exptl_crystal_density_method     ?
_exptl_crystal_density_diffrn     0.909          
_exptl_crystal_F_000              4688
_exptl_transmission_factor_min    ?
_exptl_transmission_factor_max    ?
_exptl_crystal_size_max           0.592
_exptl_crystal_size_mid           0.546
_exptl_crystal_size_min           0.537
_exptl_absorpt_coefficient_mu     0.146
_shelx_estimated_absorpt_T_min    0.919
_shelx_estimated_absorpt_T_max    0.926
_exptl_absorpt_correction_type    none
_exptl_absorpt_correction_T_min   ?
_exptl_absorpt_correction_T_max   ?
_exptl_absorpt_process_details    ?
_exptl_absorpt_special_details    ?

_diffrn_ambient_temperature       150(2)
_diffrn_radiation_wavelength      0.71073
_diffrn_radiation_type            MoK\a
_diffrn_source                    'sealed X-ray tube'
_diffrn_measurement_device_type   'Bruker D8 - Venture'
_diffrn_measurement_method        '\f and \w scans to fill the Ewald sphere'
_diffrn_detector_area_resol_mean  10.4167
_diffrn_reflns_number             288891
_diffrn_reflns_av_unetI/netI      0.0227
_diffrn_reflns_av_R_equivalents   0.0458
_diffrn_reflns_limit_h_min        -34
_diffrn_reflns_limit_h_max        34
_diffrn_reflns_limit_k_min        -33
_diffrn_reflns_limit_k_max        33
_diffrn_reflns_limit_l_min        -24
_diffrn_reflns_limit_l_max        24
_diffrn_reflns_theta_min          2.009
_diffrn_reflns_theta_max          25.350
_diffrn_reflns_theta_full         25.242
_diffrn_measured_fraction_theta_max   0.990
_diffrn_measured_fraction_theta_full  0.991
_diffrn_reflns_Laue_measured_fraction_max    0.990
_diffrn_reflns_Laue_measured_fraction_full   0.991
_diffrn_reflns_point_group_measured_fraction_max   0.990
_diffrn_reflns_point_group_measured_fraction_full  0.991
_reflns_number_total              29099
_reflns_number_gt                 25411
_reflns_threshold_expression      'I > 2\s(I)'
_reflns_Friedel_coverage          0.000
_reflns_Friedel_fraction_max      .
_reflns_Friedel_fraction_full     .
 
_reflns_special_details
;
 Reflections were merged by SHELXL according to the crystal
 class for the calculation of statistics and refinement.
 
 Structure factors included contributions from the .fab file.
 
 _reflns_Friedel_fraction is defined as the number of unique
 Friedel pairs measured divided by the number that would be
 possible theoretically, ignoring centric projections and
 systematic absences.
;
 
_computing_data_collection        'Bruker Instrument Service vV6.2.3'
_computing_cell_refinement        'APEX4 v2022.10-0 (Bruker AXS)'
_computing_data_reduction         'SAINT V8.37A (Bruker AXS Inc., 2015)'
_computing_structure_solution     'XT, VERSION 2014/5'
_computing_structure_refinement   'SHELXL-2019/1 (Sheldrick, 2019)'
_computing_molecular_graphics     'Platon (Spek, 2009)'
_computing_publication_material   'Platon (Spek, 2009)'
_refine_special_details           ?
_refine_ls_structure_factor_coef  Fsqd
_refine_ls_matrix_type            full
_refine_ls_weighting_scheme       calc
_refine_ls_weighting_details
'w=1/[\s^2^(Fo^2^)+(0.0300P)^2^+108.0000P] where P=(Fo^2^+2Fc^2^)/3'
_atom_sites_solution_primary      ?
_atom_sites_solution_secondary    ?
_atom_sites_solution_hydrogens    mixed
_refine_ls_hydrogen_treatment     mixed
_refine_ls_extinction_method      none
_refine_ls_extinction_coef        .
_refine_ls_number_reflns          29099
_refine_ls_number_parameters      1482
_refine_ls_number_restraints      1470
_refine_ls_R_factor_all           0.1708
_refine_ls_R_factor_gt            0.1577
_refine_ls_wR_factor_ref          0.3237
_refine_ls_wR_factor_gt           0.3171
_refine_ls_goodness_of_fit_ref    1.061
_refine_ls_restrained_S_all       1.085
_refine_ls_shift/su_max           0.021
_refine_ls_shift/su_mean          0.000
 
loop_
 _atom_site_label
 _atom_site_type_symbol
 _atom_site_fract_x
 _atom_site_fract_y
 _atom_site_fract_z
 _atom_site_U_iso_or_equiv
 _atom_site_adp_type
 _atom_site_occupancy
 _atom_site_site_symmetry_order  
 _atom_site_calc_flag
 _atom_site_refinement_flags_posn
 _atom_site_refinement_flags_adp
 _atom_site_refinement_flags_occupancy
 _atom_site_disorder_assembly
 _atom_site_disorder_group
Cl2 Cl 0.10820(17) 0.56365(17) 0.55863(17) 0.1675(17) Uani 1 1 d . . . . .
Cl3 Cl 0.23337(7) 0.33426(8) 0.08337(13) 0.0860(7) Uani 1 1 d . . . . .
Cl4 Cl 0.14076(9) 0.36269(11) 0.00235(13) 0.1081(9) Uani 1 1 d . U . . .
Cl5 Cl 0.37288(13) 0.39341(11) 0.45703(18) 0.1375(12) Uani 1 1 d . U . . .
Cl6 Cl 0.3850(2) 0.49922(18) 0.4987(2) 0.1864(17) Uani 1 1 d . U . . .
Cl1 Cl 0.15976(10) 0.54999(10) 0.69673(16) 0.1104(9) Uani 1 1 d . . . . .
N1 N -0.14073(13) 0.20360(14) 0.2859(2) 0.0289(8) Uani 1 1 d . . . . .
N2 N -0.08929(14) 0.15494(14) 0.2646(2) 0.0306(9) Uani 1 1 d . . . . .
N3 N 0.12270(13) 0.33431(13) 0.3251(2) 0.0279(8) Uani 1 1 d . . . . .
N4 N 0.07083(13) 0.38934(13) 0.29082(19) 0.0254(8) Uani 1 1 d . . . . .
N5 N 0.62964(13) 0.68124(13) 0.78542(19) 0.0252(8) Uani 1 1 d . . . . .
N6 N 0.57012(13) 0.63323(13) 0.7695(2) 0.0275(8) Uani 1 1 d . . . . .
N7 N 0.38061(14) 0.83507(16) 0.6528(2) 0.0360(9) Uani 1 1 d . . . . .
N8 N 0.43281(16) 0.88145(15) 0.7120(2) 0.0377(10) Uani 1 1 d . . . . .
C11 C -0.16499(17) 0.16288(18) 0.2607(3) 0.0346(11) Uani 1 1 d . . . . .
H11 H -0.198199 0.157545 0.254285 0.042 Uiso 1 1 calc R U . . .
C11' C 0.64736(18) 0.63651(17) 0.8074(2) 0.0317(10) Uani 1 1 d . . . . .
H11' H 0.679756 0.628623 0.825646 0.038 Uiso 1 1 calc R U . . .
C12 C -0.13304(18) 0.13222(18) 0.2469(3) 0.0367(11) Uani 1 1 d . . . . .
H12 H -0.139115 0.101113 0.228664 0.044 Uiso 1 1 calc R U . . .
C12' C 0.61073(17) 0.60695(17) 0.7980(3) 0.0325(10) Uani 1 1 d . . . . .
H12' H 0.611896 0.574017 0.808780 0.039 Uiso 1 1 calc R U . . .
C13 C -0.16400(16) 0.24428(18) 0.3084(3) 0.0307(10) Uani 1 1 d . . . . .
C13' C 0.65958(16) 0.72309(17) 0.7917(2) 0.0299(10) Uani 1 1 d . . . . .
C14 C -0.17404(17) 0.28412(19) 0.2654(3) 0.0360(11) Uani 1 1 d . . . . .
C14' C 0.65985(19) 0.75390(19) 0.8468(3) 0.0396(11) Uani 1 1 d . . . . .
C15 C -0.19642(19) 0.3222(2) 0.2887(3) 0.0452(13) Uani 1 1 d . . . . .
H15A H -0.204460 0.349496 0.260796 0.054 Uiso 1 1 calc R U . . .
C15' C 0.6908(2) 0.7922(2) 0.8534(3) 0.0558(15) Uani 1 1 d . . . . .
H15' H 0.691757 0.814300 0.889131 0.067 Uiso 1 1 calc R U . . .
C16 C -0.2073(2) 0.3211(2) 0.3520(3) 0.0497(14) Uani 1 1 d . . . . .
H16A H -0.221949 0.347902 0.367343 0.060 Uiso 1 1 calc R U . . .
C16' C 0.7200(2) 0.7990(2) 0.8097(4) 0.0614(16) Uani 1 1 d . . . . .
H16' H 0.741504 0.825127 0.816515 0.074 Uiso 1 1 calc R U . . .
C17 C -0.1971(2) 0.2819(2) 0.3921(3) 0.0460(13) Uani 1 1 d . . . . .
H17A H -0.204649 0.281908 0.435228 0.055 Uiso 1 1 calc R U . . .
C17' C 0.71857(19) 0.7687(2) 0.7564(3) 0.0461(13) Uani 1 1 d . . . . .
H17' H 0.738560 0.774329 0.726078 0.055 Uiso 1 1 calc R U . . .
C18 C -0.17579(17) 0.2415(2) 0.3714(3) 0.0363(11) Uani 1 1 d . . . . .
C18' C 0.68829(16) 0.72982(18) 0.7463(3) 0.0339(10) Uani 1 1 d . . . . .
C19 C -0.1634(2) 0.2857(2) 0.1961(3) 0.0450(13) Uani 1 1 d . . . . .
H19 H -0.142689 0.257946 0.191872 0.054 Uiso 1 1 calc R U . . .
C19' C 0.6288(2) 0.7445(2) 0.8972(3) 0.0457(13) Uani 1 1 d . . . . .
H19' H 0.599396 0.727741 0.872526 0.055 Uiso 1 1 calc R U . . .
C20 C -0.1377(3) 0.3311(2) 0.1831(4) 0.0663(19) Uani 1 1 d . . . . .
H20A H -0.131059 0.329544 0.137967 0.099 Uiso 1 1 calc R U . . .
H20B H -0.107742 0.334014 0.217346 0.099 Uiso 1 1 calc R U . . .
H20C H -0.157872 0.358704 0.185777 0.099 Uiso 1 1 calc R U . . .
C20' C 0.6137(3) 0.7911(3) 0.9263(4) 0.076(2) Uani 1 1 d . . . . .
H20X H 0.584125 0.785842 0.941133 0.114 Uiso 1 1 calc R U . . .
H20Y H 0.608533 0.815829 0.891283 0.114 Uiso 1 1 calc R U . . .
H20Z H 0.638730 0.801357 0.965026 0.114 Uiso 1 1 calc R U . . .
C21 C -0.2109(3) 0.2806(4) 0.1416(4) 0.088(3) Uani 1 1 d . . . . .
H21A H -0.204527 0.282899 0.096326 0.131 Uiso 1 1 calc R U . . .
H21B H -0.232818 0.305991 0.147513 0.131 Uiso 1 1 calc R U . . .
H21C H -0.225280 0.249620 0.146658 0.131 Uiso 1 1 calc R U . . .
C21' C 0.6545(3) 0.7122(2) 0.9547(3) 0.0577(16) Uani 1 1 d . . . . .
H21X H 0.634661 0.708053 0.987527 0.086 Uiso 1 1 calc R U . . .
H21Y H 0.684852 0.726722 0.977310 0.086 Uiso 1 1 calc R U . . .
H21Z H 0.660353 0.681182 0.936259 0.086 Uiso 1 1 calc R U . . .
C22 C -0.16731(19) 0.1975(2) 0.4157(3) 0.0451(13) Uani 1 1 d . . . . .
H22 H -0.147537 0.175041 0.395557 0.054 Uiso 1 1 calc R U . . .
C22' C 0.68770(17) 0.69676(19) 0.6869(3) 0.0337(11) Uani 1 1 d . . . . .
H22' H 0.661171 0.673486 0.684249 0.040 Uiso 1 1 calc R U . . .
C23 C -0.1395(2) 0.2092(3) 0.4873(3) 0.069(2) Uani 1 1 d . . . . .
H23A H -0.133895 0.179991 0.514250 0.103 Uiso 1 1 calc R U . . .
H23B H -0.157790 0.231641 0.508171 0.103 Uiso 1 1 calc R U . . .
H23C H -0.108931 0.223579 0.485365 0.103 Uiso 1 1 calc R U . . .
C23' C 0.6790(2) 0.7236(2) 0.6197(3) 0.0499(15) Uani 1 1 d . . . . .
H23X H 0.678200 0.700992 0.582650 0.075 Uiso 1 1 calc R U . . .
H23Y H 0.704706 0.746597 0.621042 0.075 Uiso 1 1 calc R U . . .
H23Z H 0.648543 0.740445 0.612177 0.075 Uiso 1 1 calc R U . . .
C24 C -0.2149(2) 0.1727(2) 0.4145(4) 0.0581(17) Uani 1 1 d . . . . .
H24A H -0.209437 0.145449 0.445477 0.087 Uiso 1 1 calc R U . . .
H24B H -0.229051 0.161640 0.368442 0.087 Uiso 1 1 calc R U . . .
H24C H -0.236566 0.195184 0.428840 0.087 Uiso 1 1 calc R U . . .
C24' C 0.73445(19) 0.6687(2) 0.6978(3) 0.0462(14) Uani 1 1 d . . . . .
H24X H 0.733098 0.646969 0.659691 0.069 Uiso 1 1 calc R U . . .
H24Y H 0.739067 0.650439 0.739958 0.069 Uiso 1 1 calc R U . . .
H24Z H 0.761027 0.690903 0.700803 0.069 Uiso 1 1 calc R U . . .
C25 C -0.04676(17) 0.13543(17) 0.2487(3) 0.0375(11) Uani 1 1 d . . . . .
C25' C 0.52270(17) 0.61425(17) 0.7599(3) 0.0341(10) Uani 1 1 d . . . . .
C26 C -0.0187(2) 0.10433(19) 0.2968(4) 0.0501(13) Uani 1 1 d . . . . .
C26' C 0.5041(2) 0.58848(18) 0.7011(3) 0.0416(12) Uani 1 1 d . . . . .
C27 C 0.0230(2) 0.0883(2) 0.2809(5) 0.0690(18) Uani 1 1 d . . . . .
H27 H 0.043520 0.067670 0.311603 0.083 Uiso 1 1 calc R U . . .
C27' C 0.4571(2) 0.5715(2) 0.6924(4) 0.0590(16) Uani 1 1 d . . . . .
H27' H 0.442751 0.553997 0.652876 0.071 Uiso 1 1 calc R U . . .
C28 C 0.0349(3) 0.1012(2) 0.2237(5) 0.074(2) Uani 1 1 d . . . . .
H28 H 0.064160 0.090231 0.215370 0.089 Uiso 1 1 calc R U . . .
C28' C 0.4320(2) 0.5802(3) 0.7415(4) 0.0638(17) Uani 1 1 d . . . . .
H28' H 0.400231 0.569098 0.734792 0.077 Uiso 1 1 calc R U . . .
C29 C 0.0055(3) 0.1307(2) 0.1750(4) 0.0680(18) Uani 1 1 d . . . . .
H29 H 0.014317 0.138655 0.134130 0.082 Uiso 1 1 calc R U . . .
C29' C 0.4518(2) 0.6042(2) 0.7987(4) 0.0575(15) Uani 1 1 d . . . . .
H29' H 0.433538 0.609131 0.831559 0.069 Uiso 1 1 calc R U . . .
C30 C -0.0367(2) 0.14788(19) 0.1880(3) 0.0476(13) Uani 1 1 d . . . . .
C30' C 0.4983(2) 0.62222(19) 0.8113(3) 0.0427(12) Uani 1 1 d . . . . .
C31 C -0.0330(3) 0.0868(2) 0.3597(4) 0.0608(16) Uani 1 1 d . . . . .
H31 H -0.060954 0.106090 0.365203 0.073 Uiso 1 1 calc R U . . .
C31' C 0.5320(2) 0.5770(2) 0.6481(3) 0.0510(14) Uani 1 1 d . . . . .
H31' H 0.560079 0.598860 0.655655 0.061 Uiso 1 1 calc R U . . .
C32 C -0.0491(3) 0.0353(3) 0.3490(5) 0.077(2) Uani 1 1 d . . . . .
H32A H -0.059458 0.024002 0.388955 0.115 Uiso 1 1 calc R U . . .
H32B H -0.022527 0.015689 0.342214 0.115 Uiso 1 1 calc R U . . .
H32C H -0.075536 0.033073 0.309038 0.115 Uiso 1 1 calc R U . . .
C32' C 0.5040(4) 0.5837(3) 0.5764(4) 0.086(3) Uani 1 1 d . . . . .
H32X H 0.525860 0.585187 0.546031 0.129 Uiso 1 1 calc R U . . .
H32Y H 0.485852 0.613407 0.573090 0.129 Uiso 1 1 calc R U . . .
H32Z H 0.482107 0.556932 0.563448 0.129 Uiso 1 1 calc R U . . .
C33 C 0.0051(4) 0.0922(3) 0.4230(5) 0.106(3) Uani 1 1 d . . . . .
H33A H -0.004679 0.076001 0.460434 0.159 Uiso 1 1 calc R U . . .
H33B H 0.010241 0.126004 0.433829 0.159 Uiso 1 1 calc R U . . .
H33C H 0.034641 0.077966 0.416417 0.159 Uiso 1 1 calc R U . . .
B10 B -0.0077(2) 0.3311(2) 0.3852(3) 0.0348(12) Uani 1 1 d . . . . .
C7 C 0.00107(17) 0.22091(17) 0.3446(3) 0.0323(10) Uani 1 1 d . . . . .
H7 H 0.005912 0.192026 0.308814 0.039 Uiso 1 1 calc R U . . .
B3' B 0.4917(2) 0.7328(2) 0.5911(3) 0.0418(14) Uani 1 1 d . . . . .
H3' H 0.476603 0.713037 0.543021 0.050 Uiso 1 1 calc R U . . .
B4 B 0.0429(2) 0.2984(2) 0.4106(3) 0.0328(12) Uani 1 1 d . . . . .
H4 H 0.074523 0.316679 0.443023 0.039 Uiso 1 1 calc R U . . .
B3A B 0.2830(3) 0.4621(3) 0.2654(5) 0.0626(19) Uani 1 1 d . . . . .
H3A H 0.309035 0.435468 0.293496 0.075 Uiso 1 1 calc R U . . .
C33' C 0.5509(3) 0.5256(2) 0.6581(4) 0.0667(19) Uani 1 1 d . . . . .
H33X H 0.569302 0.518442 0.624324 0.100 Uiso 1 1 calc R U . . .
H33Y H 0.524072 0.503466 0.652587 0.100 Uiso 1 1 calc R U . . .
H33Z H 0.571351 0.522153 0.703662 0.100 Uiso 1 1 calc R U . . .
C34 C -0.0701(3) 0.1790(2) 0.1360(3) 0.0549(15) Uani 1 1 d . . . . .
H34 H -0.099071 0.185529 0.153668 0.066 Uiso 1 1 calc R U . . .
C34' C 0.5207(2) 0.6469(2) 0.8767(3) 0.0501(14) Uani 1 1 d . . . . .
H34' H 0.554465 0.654166 0.875997 0.060 Uiso 1 1 calc R U . . .
C35 C -0.0473(3) 0.2268(2) 0.1268(4) 0.072(2) Uani 1 1 d . . . . .
H35A H -0.068494 0.244732 0.090659 0.108 Uiso 1 1 calc R U . . .
H35B H -0.016838 0.221363 0.114757 0.108 Uiso 1 1 calc R U . . .
H35C H -0.042064 0.244833 0.169234 0.108 Uiso 1 1 calc R U . . .
C35' C 0.5212(3) 0.6160(3) 0.9390(4) 0.078(2) Uani 1 1 d . . . . .
H35X H 0.534141 0.634392 0.980205 0.117 Uiso 1 1 calc R U . . .
H35Y H 0.541109 0.587901 0.938020 0.117 Uiso 1 1 calc R U . . .
H35Z H 0.488699 0.605917 0.938766 0.117 Uiso 1 1 calc R U . . .
C36 C -0.0861(3) 0.1532(3) 0.0687(4) 0.081(2) Uani 1 1 d . . . . .
H36A H -0.107551 0.173784 0.036355 0.122 Uiso 1 1 calc R U . . .
H36B H -0.102729 0.123907 0.075369 0.122 Uiso 1 1 calc R U . . .
H36C H -0.058217 0.145408 0.050919 0.122 Uiso 1 1 calc R U . . .
C36' C 0.4960(3) 0.6940(3) 0.8840(4) 0.074(2) Uani 1 1 d . . . . .
H36X H 0.511096 0.708728 0.927440 0.111 Uiso 1 1 calc R U . . .
H36Y H 0.462329 0.688109 0.882394 0.111 Uiso 1 1 calc R U . . .
H36Z H 0.498732 0.715337 0.846913 0.111 Uiso 1 1 calc R U . . .
C37 C 0.07543(15) 0.34359(15) 0.3135(2) 0.0237(9) Uani 1 1 d . . . . .
C37' C 0.42763(17) 0.83847(17) 0.6818(2) 0.0301(10) Uani 1 1 d . . . . .
C38 C 0.14689(17) 0.37393(17) 0.3103(3) 0.0335(11) Uani 1 1 d . . . . .
H38 H 0.180216 0.376349 0.314283 0.040 Uiso 1 1 calc R U . . .
C38' C 0.3563(2) 0.8753(2) 0.6659(3) 0.0496(14) Uani 1 1 d . . . . .
H38' H 0.323104 0.881176 0.651223 0.060 Uiso 1 1 calc R U . . .
C39 C 0.11493(16) 0.40799(17) 0.2894(3) 0.0314(10) Uani 1 1 d . . . . .
H39 H 0.121186 0.439270 0.276044 0.038 Uiso 1 1 calc R U . . .
C39' C 0.3885(2) 0.9038(2) 0.7030(3) 0.0529(15) Uani 1 1 d . . . . .
H39' H 0.382564 0.933992 0.720403 0.063 Uiso 1 1 calc R U . . .
C40 C 0.14614(16) 0.28901(17) 0.3413(3) 0.0350(11) Uani 1 1 d . . . . .
C40' C 0.35577(17) 0.7945(2) 0.6166(3) 0.0462(13) Uani 1 1 d . . . . .
C41 C 0.14324(19) 0.25598(18) 0.2887(3) 0.0430(12) Uani 1 1 d . . . . .
C41' C 0.3444(2) 0.7567(3) 0.6552(5) 0.0723(18) Uani 1 1 d . . . . .
C42 C 0.1673(2) 0.2127(2) 0.3055(4) 0.0598(16) Uani 1 1 d . . . . .
H42 H 0.166353 0.189238 0.271449 0.072 Uiso 1 1 calc R U . . .
C42' C 0.3215(3) 0.7176(3) 0.6197(7) 0.098(3) Uani 1 1 d . . . . .
H42' H 0.313750 0.690607 0.643087 0.118 Uiso 1 1 calc R U . . .
C43 C 0.1922(3) 0.2039(2) 0.3706(4) 0.0687(18) Uani 1 1 d . . . . .
H43 H 0.207487 0.173974 0.380905 0.082 Uiso 1 1 calc R U . . .
C43' C 0.3105(3) 0.7190(4) 0.5509(7) 0.108(3) Uani 1 1 d . . . . .
H43' H 0.294623 0.692296 0.527205 0.129 Uiso 1 1 calc R U . . .
C44 C 0.1958(2) 0.2371(2) 0.4213(4) 0.0632(17) Uani 1 1 d . . . . .
H44 H 0.214128 0.230216 0.465499 0.076 Uiso 1 1 calc R U . . .
C44' C 0.3203(3) 0.7549(3) 0.5148(5) 0.086(2) Uani 1 1 d . . . . .
H44' H 0.311568 0.753315 0.466784 0.104 Uiso 1 1 calc R U . . .
C45 C 0.17245(18) 0.2811(2) 0.4082(3) 0.0438(12) Uani 1 1 d . . . . .
C45' C 0.3437(2) 0.7957(3) 0.5466(4) 0.0586(15) Uani 1 1 d . . . . .
C46 C 0.1170(2) 0.2661(2) 0.2169(3) 0.0516(14) Uani 1 1 d . . . . .
H46 H 0.091656 0.290042 0.218451 0.062 Uiso 1 1 calc R U . . .
C46' C 0.3547(3) 0.7586(4) 0.7308(5) 0.101(2) Uani 1 1 d . U . . .
H46' H 0.378438 0.784447 0.746451 0.121 Uiso 1 1 calc R U . . .
C47 C 0.0927(4) 0.2217(4) 0.1805(5) 0.114(4) Uani 1 1 d . . . . .
H47A H 0.099815 0.219255 0.135726 0.171 Uiso 1 1 calc R U . . .
H47B H 0.058225 0.224229 0.175438 0.171 Uiso 1 1 calc R U . . .
H47C H 0.104552 0.193374 0.207237 0.171 Uiso 1 1 calc R U . . .
C47' C 0.3757(5) 0.7122(5) 0.7626(7) 0.152(4) Uani 1 1 d . U . . .
H47X H 0.407277 0.718269 0.791826 0.228 Uiso 1 1 calc R U . . .
H47Y H 0.378620 0.689740 0.726861 0.228 Uiso 1 1 calc R U . . .
H47Z H 0.354945 0.698708 0.789709 0.228 Uiso 1 1 calc R U . . .
C48 C 0.1494(3) 0.2871(3) 0.1760(4) 0.080(2) Uani 1 1 d . . . . .
H48A H 0.131095 0.293638 0.129888 0.120 Uiso 1 1 calc R U . . .
H48B H 0.174939 0.264558 0.174462 0.120 Uiso 1 1 calc R U . . .
H48C H 0.163115 0.316817 0.197204 0.120 Uiso 1 1 calc R U . . .
C48' C 0.3110(3) 0.7693(5) 0.7576(6) 0.122(4) Uani 1 1 d . . . . .
H48X H 0.287630 0.743733 0.744132 0.183 Uiso 1 1 calc R U . . .
H48Y H 0.297093 0.799530 0.738765 0.183 Uiso 1 1 calc R U . . .
H48Z H 0.320051 0.771413 0.807094 0.183 Uiso 1 1 calc R U . . .
C49 C 0.17769(19) 0.3171(2) 0.4632(3) 0.0467(13) Uani 1 1 d . . . . .
H49 H 0.152942 0.342150 0.447981 0.056 Uiso 1 1 calc R U . . .
C49' C 0.3523(2) 0.8379(3) 0.5062(3) 0.0643(17) Uani 1 1 d . . . . .
H49' H 0.377598 0.857850 0.535446 0.077 Uiso 1 1 calc R U . . .
C50 C 0.1699(2) 0.2955(3) 0.5301(4) 0.067(2) Uani 1 1 d . . . . .
H50A H 0.167582 0.321153 0.561834 0.100 Uiso 1 1 calc R U . . .
H50B H 0.196751 0.274777 0.550031 0.100 Uiso 1 1 calc R U . . .
H50C H 0.140408 0.276894 0.520583 0.100 Uiso 1 1 calc R U . . .
C50' C 0.3690(3) 0.8244(4) 0.4426(4) 0.091(3) Uani 1 1 d . U . . .
H50X H 0.387030 0.850872 0.429512 0.137 Uiso 1 1 calc R U . . .
H50Y H 0.341306 0.817550 0.405737 0.137 Uiso 1 1 calc R U . . .
H50Z H 0.389321 0.796170 0.451857 0.137 Uiso 1 1 calc R U . . .
C51 C 0.2268(2) 0.3414(3) 0.4766(4) 0.0600(17) Uani 1 1 d . . . . .
H51A H 0.229637 0.364128 0.513852 0.090 Uiso 1 1 calc R U . . .
H51B H 0.230285 0.358125 0.435629 0.090 Uiso 1 1 calc R U . . .
H51C H 0.251826 0.317216 0.488747 0.090 Uiso 1 1 calc R U . . .
C51' C 0.3066(3) 0.8684(3) 0.4856(4) 0.082(2) Uani 1 1 d . . . . .
H51X H 0.313575 0.897480 0.463058 0.123 Uiso 1 1 calc R U . . .
H51Y H 0.295418 0.876812 0.526132 0.123 Uiso 1 1 calc R U . . .
H51Z H 0.281907 0.850196 0.454512 0.123 Uiso 1 1 calc R U . . .
C52 C 0.02633(16) 0.41423(15) 0.2661(2) 0.0270(9) Uani 1 1 d . . . . .
C52' C 0.4771(2) 0.90136(19) 0.7520(3) 0.0459(12) Uani 1 1 d . . . . .
C53 C 0.01279(18) 0.44886(17) 0.3077(3) 0.0358(11) Uani 1 1 d . . . . .
C53' C 0.5034(2) 0.9317(2) 0.7208(3) 0.0505(13) Uani 1 1 d . . . . .
C54 C -0.0311(2) 0.4710(2) 0.2812(4) 0.0504(14) Uani 1 1 d . . . . .
H54 H -0.041850 0.494850 0.307282 0.061 Uiso 1 1 calc R U . . .
C54' C 0.5463(3) 0.9486(3) 0.7609(4) 0.0705(19) Uani 1 1 d . . . . .
H54' H 0.566160 0.968751 0.741805 0.085 Uiso 1 1 calc R U . . .
C55 C -0.0586(2) 0.4596(2) 0.2194(4) 0.0554(15) Uani 1 1 d . . . . .
H55 H -0.088914 0.474093 0.204124 0.066 Uiso 1 1 calc R U . . .
C55' C 0.5596(3) 0.9357(3) 0.8290(4) 0.082(2) Uani 1 1 d . . . . .
H55' H 0.588829 0.947242 0.855863 0.099 Uiso 1 1 calc R U . . .
C56 C -0.0428(2) 0.4273(2) 0.1789(3) 0.0511(14) Uani 1 1 d . . . . .
H56 H -0.061577 0.421029 0.134778 0.061 Uiso 1 1 calc R U . . .
C56' C 0.5322(3) 0.9073(3) 0.8582(4) 0.079(2) Uani 1 1 d . . . . .
H56' H 0.542244 0.899820 0.905050 0.095 Uiso 1 1 calc R U . . .
C57 C -0.00008(19) 0.40355(18) 0.2011(3) 0.0371(11) Uani 1 1 d . . . . .
C57' C 0.4889(3) 0.8885(2) 0.8199(3) 0.0613(16) Uani 1 1 d . . . . .
C58 C 0.0452(2) 0.4646(2) 0.3744(3) 0.0451(13) Uani 1 1 d . . . . .
H58 H 0.068570 0.438595 0.391402 0.054 Uiso 1 1 calc R U . . .
C58' C 0.4854(3) 0.9477(2) 0.6477(3) 0.0565(16) Uani 1 1 d . . . . .
H58' H 0.465025 0.921764 0.622677 0.068 Uiso 1 1 calc R U . . .
C59 C 0.0169(3) 0.4752(3) 0.4284(4) 0.076(2) Uani 1 1 d . . . . .
H59A H 0.038812 0.477409 0.473004 0.114 Uiso 1 1 calc R U . . .
H59B H -0.005973 0.449465 0.428721 0.114 Uiso 1 1 calc R U . . .
H59C H -0.000199 0.505318 0.417669 0.114 Uiso 1 1 calc R U . . .
C59' C 0.5248(3) 0.9585(3) 0.6101(5) 0.084(2) Uani 1 1 d . . . . .
H59X H 0.510412 0.963677 0.561953 0.125 Uiso 1 1 calc R U . . .
H59Y H 0.546823 0.931579 0.615163 0.125 Uiso 1 1 calc R U . . .
H59Z H 0.542080 0.987164 0.629289 0.125 Uiso 1 1 calc R U . . .
C60 C 0.0731(2) 0.5103(2) 0.3624(4) 0.0570(16) Uani 1 1 d . . . . .
H60A H 0.097764 0.517260 0.403330 0.085 Uiso 1 1 calc R U . . .
H60B H 0.051078 0.537169 0.352219 0.085 Uiso 1 1 calc R U . . .
H60C H 0.088022 0.504946 0.324298 0.085 Uiso 1 1 calc R U . . .
C60' C 0.4542(3) 0.9922(2) 0.6458(4) 0.077(2) Uani 1 1 d . . . . .
H60X H 0.442334 1.002388 0.598709 0.115 Uiso 1 1 calc R U . . .
H60Y H 0.473138 1.017861 0.671636 0.115 Uiso 1 1 calc R U . . .
H60Z H 0.427283 0.984803 0.665815 0.115 Uiso 1 1 calc R U . . .
C61 C 0.0194(2) 0.3712(2) 0.1536(3) 0.0493(14) Uani 1 1 d . . . . .
H61 H 0.039683 0.346402 0.181740 0.059 Uiso 1 1 calc R U . . .
C61' C 0.4573(3) 0.8596(3) 0.8531(3) 0.0729(19) Uani 1 1 d . . . . .
H61' H 0.433717 0.842610 0.816870 0.087 Uiso 1 1 calc R U . . .
C62 C 0.0510(3) 0.4004(3) 0.1179(4) 0.070(2) Uani 1 1 d . . . . .
H62A H 0.062210 0.380125 0.085559 0.105 Uiso 1 1 calc R U . . .
H62B H 0.078289 0.412723 0.151566 0.105 Uiso 1 1 calc R U . . .
H62C H 0.032599 0.426975 0.093801 0.105 Uiso 1 1 calc R U . . .
C62' C 0.4298(4) 0.8925(3) 0.8905(4) 0.103(3) Uani 1 1 d . . . . .
H62X H 0.410973 0.873408 0.915074 0.155 Uiso 1 1 calc R U . . .
H62Y H 0.408599 0.912944 0.857634 0.155 Uiso 1 1 calc R U . . .
H62Z H 0.452299 0.912308 0.922580 0.155 Uiso 1 1 calc R U . . .
C63 C -0.0196(3) 0.3459(3) 0.1013(4) 0.074(2) Uani 1 1 d . . . . .
H63A H -0.004875 0.324373 0.073988 0.111 Uiso 1 1 calc R U . . .
H63B H -0.038963 0.369503 0.071708 0.111 Uiso 1 1 calc R U . . .
H63C H -0.039751 0.327506 0.124686 0.111 Uiso 1 1 calc R U . . .
C63' C 0.4853(3) 0.8219(3) 0.9017(5) 0.090(2) Uani 1 1 d . U . . .
H63X H 0.463256 0.803123 0.921342 0.136 Uiso 1 1 calc R U . . .
H63Y H 0.508410 0.837762 0.938092 0.136 Uiso 1 1 calc R U . . .
H63Z H 0.502151 0.800814 0.876651 0.136 Uiso 1 1 calc R U . . .
C64 C 0.1178(3) 0.5838(3) 0.6397(4) 0.078(2) Uani 1 1 d . . . . .
H64A H 0.087328 0.583357 0.654195 0.093 Uiso 1 1 calc R U . . .
H64B H 0.128838 0.617205 0.641271 0.093 Uiso 1 1 calc R U . . .
C65 C 0.1892(3) 0.3795(3) 0.0673(4) 0.075(2) Uani 1 1 d . . . . .
H65A H 0.178096 0.385830 0.109111 0.090 Uiso 1 1 calc R U . . .
H65B H 0.203184 0.409222 0.054319 0.090 Uiso 1 1 calc R U . . .
C66 C 0.3446(6) 0.4504(5) 0.4448(8) 0.168(6) Uani 1 1 d . U . . .
H66A H 0.313799 0.448809 0.458191 0.202 Uiso 1 1 calc R U . . .
H66B H 0.338142 0.459025 0.396209 0.202 Uiso 1 1 calc R U . . .
B4' B 0.4794(2) 0.7930(2) 0.6029(3) 0.0355(12) Uani 1 1 d . . . . .
H4' H 0.456317 0.814389 0.561443 0.043 Uiso 1 1 calc R U . . .
B5 B -0.0579(2) 0.2894(2) 0.3794(3) 0.0360(12) Uani 1 1 d . . . . .
B4A B 0.2633(3) 0.4640(3) 0.1775(6) 0.075(2) Uani 1 1 d . . . . .
H4A H 0.274793 0.435569 0.146140 0.090 Uiso 1 1 calc R U . . .
B1 B -0.0057(2) 0.2851(2) 0.4459(3) 0.0397(13) Uani 1 1 d . . . . .
H1 H -0.006608 0.292989 0.499736 0.048 Uiso 1 1 calc R U . . .
B1' B 0.5369(2) 0.7765(2) 0.5967(4) 0.0471(15) Uani 1 1 d . . . . .
H1' H 0.552279 0.786076 0.552579 0.057 Uiso 1 1 calc R U . . .
B2 B -0.0326(2) 0.2341(2) 0.4016(3) 0.0352(12) Uani 1 1 d . . . . .
H2 H -0.052059 0.208360 0.427527 0.042 Uiso 1 1 calc R U . . .
B1A B 0.3008(3) 0.5060(2) 0.2161(4) 0.0550(17) Uani 1 1 d . . . . .
H1A H 0.338274 0.506496 0.209777 0.066 Uiso 1 1 calc R U . . .
B2' B 0.5487(2) 0.7221(2) 0.6408(3) 0.0338(12) Uani 1 1 d . . . . .
H2' H 0.572677 0.695415 0.624761 0.041 Uiso 1 1 calc R U . . .
B3 B 0.0302(2) 0.2385(2) 0.4243(3) 0.0380(13) Uani 1 1 d . . . . .
H3 H 0.053225 0.215504 0.463773 0.046 Uiso 1 1 calc R U . . .
B2A B 0.2853(3) 0.5209(3) 0.2962(5) 0.078(2) Uani 1 1 d . . . . .
H2A H 0.311127 0.532510 0.343505 0.093 Uiso 1 1 calc R U . . .
C7' C 0.49914(17) 0.71020(18) 0.6714(2) 0.0318(10) Uani 1 1 d . . . . .
H7' H 0.482673 0.680883 0.695592 0.038 Uiso 1 1 calc R U . . .
C8 C 0.04326(16) 0.25554(17) 0.3501(2) 0.0295(10) Uani 1 1 d . . . . .
H8 H 0.066475 0.241218 0.317472 0.035 Uiso 1 1 calc R U . . .
C8' C 0.46102(17) 0.74938(18) 0.6504(2) 0.0324(10) Uani 1 1 d . . . . .
H8' H 0.428183 0.736793 0.665560 0.039 Uiso 1 1 calc R U . . .
C10 C -0.09413(16) 0.19904(16) 0.2889(2) 0.0269(9) Uani 1 1 d . . . . .
C10' C 0.58194(16) 0.67936(16) 0.7607(2) 0.0252(9) Uani 1 1 d . . . . .
B5' B 0.5735(2) 0.7740(2) 0.6796(4) 0.0426(14) Uani 1 1 d D . . . .
B6 B -0.05353(18) 0.23886(19) 0.3125(3) 0.0274(10) Uani 1 1 d . . . . .
B5A B 0.2563(4) 0.5259(3) 0.1535(6) 0.077(2) Uani 1 1 d . . . . .
H5A H 0.264040 0.540757 0.105945 0.092 Uiso 1 1 calc R U . . .
B6' B 0.54825(19) 0.72225(19) 0.7285(3) 0.0266(10) Uani 1 1 d . . . . .
B6A B 0.2669(3) 0.5585(3) 0.2210(5) 0.0638(19) Uani 1 1 d . . . . .
H6A H 0.281554 0.595031 0.217018 0.077 Uiso 1 1 calc R U . . .
B7A B 0.2344(3) 0.4795(4) 0.2967(5) 0.070(2) Uani 1 1 d . . . . .
H7A H 0.226703 0.462329 0.342772 0.084 Uiso 1 1 calc R U . . .
B9 B 0.03241(18) 0.31011(19) 0.3232(3) 0.0263(10) Uani 1 1 d . . . . .
B8A B 0.2210(3) 0.4501(3) 0.2232(5) 0.071(2) Uani 1 1 d . . . . .
H8A H 0.203806 0.414254 0.220724 0.085 Uiso 1 1 calc R U . . .
B9' B 0.47006(19) 0.80173(19) 0.6857(3) 0.0273(11) Uani 1 1 d . . . . .
B10' B 0.5273(2) 0.8198(2) 0.6535(4) 0.0416(14) Uani 1 1 d D . . . .
H10' H 0.540298 0.856584 0.669182 0.050 Uiso 1 1 calc R U . . .
B9A B 0.2078(4) 0.4906(3) 0.1531(5) 0.077(2) Uani 1 1 d . . . . .
H9A H 0.183357 0.481643 0.103180 0.092 Uiso 1 1 calc R U . . .
B10A B 0.2077(3) 0.5469(3) 0.1889(4) 0.0524(16) Uani 1 1 d . . . . .
H10A H 0.180700 0.574307 0.165813 0.063 Uiso 1 1 calc R U . . .
B11A B 0.2291(3) 0.5474(4) 0.2753(4) 0.070(2) Uani 1 1 d . . . . .
H11A H 0.220094 0.575620 0.309249 0.083 Uiso 1 1 calc R U . . .
B12A B 0.1890(3) 0.5011(3) 0.2305(5) 0.073(2) Uani 1 1 d . . . . .
H12A H 0.151092 0.499063 0.234633 0.087 Uiso 1 1 calc R U . . .
H5'A H 0.552(2) 0.804(2) 0.7083(11) 0.10(3) Uiso 1 1 d D . . . .
H10 H -0.012(2) 0.369(2) 0.406(3) 0.07(2) Uiso 1 1 d . . . . .
H9 H 0.0041(19) 0.3122(19) 0.278(3) 0.038(14) Uiso 1 1 d . . . . .
H5X H -0.045(2) 0.319(2) 0.336(3) 0.055(18) Uiso 1 1 d . . . . .
H5 H -0.096(2) 0.301(2) 0.391(3) 0.060(18) Uiso 1 1 d . . . . .
H6 H -0.0564(19) 0.2622(19) 0.268(3) 0.039(15) Uiso 1 1 d . . . . .
H9' H 0.488(2) 0.798(2) 0.738(4) 0.07(2) Uiso 1 1 d . . . . .
H6' H 0.548(2) 0.744(2) 0.768(3) 0.059(19) Uiso 1 1 d . . . . .
H5' H 0.613(2) 0.790(2) 0.698(3) 0.07(2) Uiso 1 1 d . . . . .
 
loop_
 _atom_site_aniso_label
 _atom_site_aniso_U_11
 _atom_site_aniso_U_22
 _atom_site_aniso_U_33
 _atom_site_aniso_U_23
 _atom_site_aniso_U_13
 _atom_site_aniso_U_12
Cl2 0.207(4) 0.210(4) 0.088(2) 0.019(2) 0.040(2) 0.063(3)
Cl3 0.0533(10) 0.0785(13) 0.1173(17) -0.0486(12) 0.0015(10) -0.0003(9)
Cl4 0.0783(14) 0.146(2) 0.0906(15) -0.0330(15) -0.0003(12) 0.0242(14)
Cl5 0.142(2) 0.0994(18) 0.141(2) 0.0439(17) -0.0281(18) -0.0025(16)
Cl6 0.255(4) 0.185(3) 0.115(2) 0.011(2) 0.032(2) 0.018(3)
Cl1 0.1034(19) 0.0880(17) 0.128(2) 0.0150(15) 0.0022(16) 0.0253(14)
N1 0.0224(18) 0.0298(19) 0.036(2) 0.0008(16) 0.0107(16) -0.0060(14)
N2 0.0239(18) 0.0225(18) 0.046(2) -0.0013(16) 0.0103(16) -0.0047(14)
N3 0.0221(18) 0.0245(18) 0.040(2) 0.0055(15) 0.0124(16) -0.0022(14)
N4 0.0237(17) 0.0241(18) 0.0291(19) 0.0008(15) 0.0074(15) -0.0010(14)
N5 0.0232(17) 0.0249(18) 0.0284(19) 0.0051(14) 0.0078(15) 0.0065(14)
N6 0.0256(18) 0.0233(18) 0.034(2) 0.0057(15) 0.0088(15) 0.0072(14)
N7 0.030(2) 0.044(2) 0.038(2) 0.0062(17) 0.0160(17) 0.0185(17)
N8 0.048(2) 0.034(2) 0.031(2) 0.0032(16) 0.0089(17) 0.0238(17)
C11 0.024(2) 0.037(2) 0.045(3) -0.001(2) 0.012(2) -0.0113(18)
C11' 0.032(2) 0.029(2) 0.035(3) 0.0078(19) 0.0078(19) 0.0132(18)
C12 0.031(2) 0.031(2) 0.050(3) 0.000(2) 0.014(2) -0.0126(19)
C12' 0.033(2) 0.024(2) 0.040(3) 0.0071(19) 0.008(2) 0.0117(18)
C13 0.020(2) 0.035(2) 0.039(2) -0.0027(18) 0.0094(18) -0.0045(17)
C13' 0.024(2) 0.026(2) 0.037(2) 0.0053(18) 0.0021(18) 0.0035(17)
C14 0.023(2) 0.038(2) 0.048(3) 0.004(2) 0.010(2) -0.0007(19)
C14' 0.038(3) 0.038(3) 0.038(3) -0.003(2) -0.002(2) 0.006(2)
C15 0.036(3) 0.040(3) 0.064(3) 0.001(2) 0.021(3) 0.002(2)
C15' 0.054(3) 0.044(3) 0.062(4) -0.005(3) -0.001(3) -0.003(3)
C16 0.040(3) 0.047(3) 0.069(4) -0.007(3) 0.026(3) 0.002(2)
C16' 0.051(4) 0.048(3) 0.080(4) -0.001(3) 0.007(3) -0.011(3)
C17 0.038(3) 0.054(3) 0.052(3) -0.007(2) 0.023(2) -0.004(2)
C17' 0.030(3) 0.042(3) 0.065(3) 0.012(2) 0.008(2) 0.001(2)
C18 0.023(2) 0.048(3) 0.041(3) -0.003(2) 0.0131(19) -0.006(2)
C18' 0.022(2) 0.035(2) 0.044(3) 0.0111(19) 0.0050(19) 0.0061(18)
C19 0.043(3) 0.049(3) 0.044(3) 0.009(2) 0.015(2) 0.005(2)
C19' 0.052(3) 0.044(3) 0.041(3) -0.008(2) 0.008(2) 0.006(2)
C20 0.085(5) 0.053(4) 0.071(5) 0.018(3) 0.040(4) 0.001(3)
C20' 0.109(6) 0.058(4) 0.066(4) -0.009(3) 0.032(4) 0.028(4)
C21 0.050(4) 0.163(9) 0.050(4) 0.002(4) 0.013(3) -0.005(4)
C21' 0.068(4) 0.064(4) 0.040(3) 0.001(3) 0.010(3) 0.014(3)
C22 0.036(3) 0.058(3) 0.048(3) 0.009(2) 0.023(2) 0.005(2)
C22' 0.023(2) 0.041(3) 0.040(3) 0.011(2) 0.0119(19) 0.005(2)
C23 0.049(4) 0.114(6) 0.045(3) 0.008(3) 0.016(3) 0.005(4)
C23' 0.042(3) 0.067(4) 0.045(3) 0.019(3) 0.019(2) 0.020(3)
C24 0.044(3) 0.060(4) 0.079(5) 0.021(3) 0.031(3) 0.002(3)
C24' 0.033(3) 0.047(3) 0.062(4) 0.017(3) 0.019(3) 0.012(2)
C25 0.026(2) 0.023(2) 0.065(3) -0.011(2) 0.015(2) -0.0070(18)
C25' 0.030(2) 0.024(2) 0.048(3) 0.0133(19) 0.0084(19) 0.0045(18)
C26 0.038(3) 0.028(3) 0.078(3) -0.010(2) 0.001(2) 0.004(2)
C26' 0.046(3) 0.027(2) 0.048(3) 0.012(2) 0.002(2) -0.003(2)
C27 0.046(3) 0.040(3) 0.121(5) -0.013(3) 0.019(3) 0.004(3)
C27' 0.048(3) 0.047(3) 0.074(4) 0.014(3) -0.002(3) -0.011(3)
C28 0.054(4) 0.041(3) 0.137(6) -0.022(3) 0.042(4) 0.003(3)
C28' 0.039(3) 0.059(4) 0.093(4) 0.021(3) 0.012(3) -0.002(3)
C29 0.060(4) 0.045(3) 0.115(5) -0.017(3) 0.055(3) -0.013(3)
C29' 0.040(3) 0.054(4) 0.083(4) 0.021(3) 0.023(3) 0.006(2)
C30 0.049(3) 0.028(3) 0.077(3) -0.009(2) 0.036(3) -0.009(2)
C30' 0.040(3) 0.034(3) 0.057(3) 0.017(2) 0.019(2) 0.012(2)
C31 0.069(4) 0.041(3) 0.068(4) 0.004(3) 0.006(3) 0.012(3)
C31' 0.066(4) 0.037(3) 0.047(3) 0.005(2) 0.008(3) -0.009(3)
C32 0.089(5) 0.047(4) 0.099(6) -0.001(4) 0.030(5) -0.001(3)
C32' 0.124(7) 0.078(5) 0.049(4) 0.003(3) 0.003(4) 0.019(5)
C33 0.133(8) 0.070(5) 0.088(5) 0.017(4) -0.030(5) -0.013(5)
B10 0.034(3) 0.034(3) 0.042(3) -0.008(2) 0.019(2) -0.008(2)
C7 0.030(2) 0.029(2) 0.041(3) 0.0024(19) 0.0140(19) -0.0025(18)
B3' 0.047(3) 0.047(3) 0.032(3) 0.003(2) 0.011(2) 0.026(2)
B4 0.031(3) 0.036(3) 0.033(3) 0.000(2) 0.011(2) -0.012(2)
B3A 0.051(4) 0.052(4) 0.094(5) 0.021(3) 0.036(3) 0.019(3)
C33' 0.085(5) 0.046(3) 0.073(5) 0.007(3) 0.024(4) 0.006(3)
C34 0.070(4) 0.041(3) 0.064(3) -0.001(2) 0.035(3) -0.011(3)
C34' 0.054(3) 0.047(3) 0.057(3) 0.007(2) 0.030(3) 0.005(3)
C35 0.126(7) 0.047(3) 0.054(4) -0.006(3) 0.042(4) -0.027(4)
C35' 0.121(7) 0.056(4) 0.062(4) 0.013(3) 0.029(4) 0.010(4)
C36 0.113(6) 0.062(4) 0.073(4) -0.009(3) 0.030(4) -0.033(4)
C36' 0.103(6) 0.054(4) 0.081(5) 0.014(3) 0.053(5) 0.025(4)
C37 0.0222(19) 0.0216(19) 0.029(2) -0.0005(16) 0.0097(17) -0.0030(15)
C37' 0.036(2) 0.031(2) 0.026(2) 0.0069(17) 0.0134(18) 0.0162(18)
C38 0.024(2) 0.029(2) 0.051(3) 0.006(2) 0.018(2) -0.0056(17)
C38' 0.046(3) 0.057(3) 0.049(3) 0.003(2) 0.018(2) 0.034(2)
C39 0.027(2) 0.024(2) 0.045(3) 0.0029(19) 0.014(2) -0.0048(17)
C39' 0.060(3) 0.047(3) 0.053(3) -0.001(3) 0.016(3) 0.040(3)
C40 0.022(2) 0.025(2) 0.064(3) 0.0132(19) 0.024(2) 0.0018(17)
C40' 0.018(2) 0.051(3) 0.072(3) -0.007(2) 0.015(2) 0.005(2)
C41 0.032(3) 0.028(2) 0.078(3) -0.001(2) 0.032(2) -0.0062(19)
C41' 0.030(3) 0.064(4) 0.127(5) 0.021(3) 0.026(3) 0.010(3)
C42 0.056(4) 0.032(3) 0.106(4) 0.007(3) 0.048(3) 0.003(2)
C42' 0.046(4) 0.073(5) 0.181(7) -0.006(5) 0.039(5) -0.006(4)
C43 0.070(4) 0.043(3) 0.108(5) 0.028(3) 0.051(4) 0.022(3)
C43' 0.069(6) 0.081(5) 0.178(7) -0.030(5) 0.038(5) -0.005(4)
C44 0.056(4) 0.054(3) 0.091(4) 0.036(3) 0.039(3) 0.022(3)
C44' 0.044(4) 0.097(5) 0.119(6) -0.041(4) 0.021(4) -0.003(4)
C45 0.029(2) 0.045(3) 0.064(3) 0.024(2) 0.024(2) 0.009(2)
C45' 0.031(3) 0.080(4) 0.067(3) -0.016(3) 0.017(3) 0.008(3)
C46 0.039(3) 0.048(3) 0.074(4) -0.017(3) 0.025(3) -0.002(2)
C46' 0.047(4) 0.142(6) 0.118(5) 0.033(4) 0.027(4) -0.018(4)
C47 0.141(9) 0.105(7) 0.099(6) -0.036(5) 0.035(6) -0.074(7)
C47' 0.154(5) 0.147(5) 0.155(5) 0.030(3) 0.037(4) 0.022(4)
C48 0.064(4) 0.102(6) 0.073(5) 0.017(4) 0.014(4) -0.023(4)
C48' 0.061(5) 0.185(11) 0.118(8) 0.006(7) 0.018(5) 0.005(6)
C49 0.031(3) 0.059(3) 0.052(3) 0.023(2) 0.014(2) 0.013(2)
C49' 0.034(3) 0.109(5) 0.052(3) -0.004(3) 0.012(3) 0.004(3)
C50 0.050(4) 0.092(5) 0.061(4) 0.035(4) 0.019(3) 0.015(4)
C50' 0.085(4) 0.113(4) 0.080(4) -0.007(3) 0.031(3) 0.009(3)
C51 0.037(3) 0.083(5) 0.061(4) 0.016(3) 0.014(3) 0.003(3)
C51' 0.053(4) 0.124(7) 0.073(5) 0.013(5) 0.022(4) 0.020(4)
C52 0.026(2) 0.019(2) 0.037(2) 0.0042(17) 0.0084(17) -0.0023(16)
C52' 0.058(3) 0.030(3) 0.043(3) -0.008(2) -0.002(2) 0.022(2)
C53 0.037(2) 0.024(2) 0.049(3) 0.0020(19) 0.015(2) 0.0010(19)
C53' 0.063(3) 0.030(3) 0.054(3) -0.011(2) 0.003(2) 0.013(2)
C54 0.037(3) 0.036(3) 0.079(4) 0.003(3) 0.016(2) 0.008(2)
C54' 0.078(4) 0.047(4) 0.077(4) -0.022(3) -0.003(3) 0.011(3)
C55 0.034(3) 0.042(3) 0.083(4) 0.012(3) 0.001(3) 0.002(2)
C55' 0.089(5) 0.065(5) 0.077(4) -0.026(3) -0.013(4) 0.023(4)
C56 0.043(3) 0.037(3) 0.063(3) 0.012(2) -0.010(2) -0.004(2)
C56' 0.103(5) 0.062(4) 0.056(4) -0.018(3) -0.014(3) 0.032(3)
C57 0.038(3) 0.027(2) 0.041(2) 0.0060(19) -0.001(2) -0.0070(19)
C57' 0.094(4) 0.039(3) 0.042(3) -0.011(2) -0.002(3) 0.034(3)
C58 0.050(3) 0.037(3) 0.050(3) -0.010(2) 0.017(2) 0.000(2)
C58' 0.081(4) 0.025(3) 0.057(3) -0.005(2) 0.003(3) 0.003(3)
C59 0.099(6) 0.070(5) 0.073(4) -0.030(4) 0.049(4) -0.017(4)
C59' 0.117(6) 0.040(4) 0.100(6) 0.005(4) 0.040(5) 0.004(4)
C60 0.055(4) 0.048(3) 0.069(4) -0.016(3) 0.016(3) -0.008(3)
C60' 0.110(6) 0.043(4) 0.069(5) 0.003(3) 0.007(4) 0.026(4)
C61 0.069(4) 0.040(3) 0.036(3) 0.000(2) 0.007(3) -0.003(3)
C61' 0.119(5) 0.057(4) 0.039(3) -0.004(3) 0.012(3) 0.032(3)
C62 0.087(5) 0.074(5) 0.056(4) -0.016(3) 0.030(4) -0.023(4)
C62' 0.158(8) 0.086(6) 0.072(5) 0.003(4) 0.039(6) 0.056(6)
C63 0.110(6) 0.058(4) 0.051(4) -0.010(3) 0.013(4) -0.033(4)
C63' 0.105(4) 0.085(4) 0.081(4) 0.008(3) 0.019(3) 0.018(3)
C64 0.069(5) 0.054(4) 0.105(6) 0.009(4) 0.008(4) 0.003(4)
C65 0.066(4) 0.069(5) 0.084(5) -0.018(4) 0.006(4) 0.005(4)
C66 0.169(6) 0.167(6) 0.167(6) 0.000(2) 0.036(2) 0.002(2)
B4' 0.039(3) 0.038(3) 0.034(3) 0.010(2) 0.018(2) 0.019(2)
B5 0.030(3) 0.037(3) 0.045(3) -0.005(2) 0.016(2) -0.009(2)
B4A 0.076(5) 0.040(3) 0.107(5) 0.006(3) 0.021(4) 0.014(3)
B1 0.037(3) 0.049(3) 0.037(3) -0.006(2) 0.016(2) -0.015(2)
B1' 0.049(3) 0.050(3) 0.052(3) 0.025(3) 0.030(3) 0.029(3)
B2 0.031(3) 0.038(3) 0.040(3) 0.001(2) 0.016(2) -0.012(2)
B1A 0.043(3) 0.037(3) 0.095(5) 0.012(3) 0.036(3) 0.008(2)
B2' 0.037(3) 0.041(3) 0.028(2) 0.014(2) 0.016(2) 0.022(2)
B3 0.032(3) 0.043(3) 0.040(3) 0.010(2) 0.009(2) -0.009(2)
B2A 0.061(4) 0.071(5) 0.091(5) -0.008(4) 0.000(3) 0.018(3)
C7' 0.030(2) 0.033(2) 0.033(2) 0.0029(19) 0.0081(18) 0.0110(19)
C8 0.026(2) 0.029(2) 0.036(2) 0.0017(18) 0.0112(19) -0.0031(18)
C8' 0.031(2) 0.033(2) 0.034(2) 0.0026(19) 0.0086(19) 0.0105(19)
C10 0.024(2) 0.025(2) 0.034(2) 0.0038(17) 0.0110(17) -0.0028(16)
C10' 0.026(2) 0.025(2) 0.026(2) 0.0048(16) 0.0097(17) 0.0065(16)
B5' 0.037(3) 0.036(3) 0.060(4) 0.018(2) 0.021(3) 0.018(2)
B6 0.023(2) 0.025(2) 0.037(3) 0.001(2) 0.0110(19) -0.0046(18)
B5A 0.089(5) 0.052(4) 0.098(5) 0.010(3) 0.039(4) 0.022(3)
B6' 0.027(2) 0.025(2) 0.029(2) 0.0059(19) 0.0089(19) 0.0091(19)
B6A 0.049(4) 0.037(3) 0.113(5) 0.004(3) 0.035(3) 0.004(3)
B7A 0.038(3) 0.103(5) 0.070(4) 0.023(4) 0.015(3) 0.009(3)
B9 0.023(2) 0.026(2) 0.033(3) 0.0000(19) 0.014(2) -0.0038(19)
B8A 0.059(4) 0.061(4) 0.090(5) 0.017(3) 0.012(3) -0.003(3)
B9' 0.027(2) 0.027(2) 0.030(3) 0.0067(19) 0.011(2) 0.0135(19)
B10' 0.034(3) 0.037(3) 0.057(4) 0.016(2) 0.018(3) 0.014(2)
B9A 0.103(5) 0.046(4) 0.079(4) 0.010(3) 0.015(4) 0.018(3)
B10A 0.045(3) 0.042(3) 0.070(4) -0.004(3) 0.011(3) 0.011(3)
B11A 0.054(4) 0.091(5) 0.064(4) 0.001(3) 0.016(3) 0.033(3)
B12A 0.050(4) 0.074(4) 0.092(5) 0.027(4) 0.012(3) 0.002(3)
 
_geom_special_details
;
 All esds (except the esd in the dihedral angle between two l.s. planes)
 are estimated using the full covariance matrix.  The cell esds are taken
 into account individually in the estimation of esds in distances, angles
 and torsion angles; correlations between esds in cell parameters are only
 used when they are defined by crystal symmetry.  An approximate (isotropic)
 treatment of cell esds is used for estimating esds involving l.s. planes.
;
 
loop_
 _geom_bond_atom_site_label_1
 _geom_bond_atom_site_label_2
 _geom_bond_distance
 _geom_bond_site_symmetry_2
 _geom_bond_publ_flag
Cl2 C64 1.701(9) . ?
Cl3 C65 1.778(8) . ?
Cl4 C65 1.751(8) . ?
Cl5 C66 1.789(15) . ?
Cl6 C66 1.964(16) . ?
Cl1 C64 1.750(8) . ?
N1 C10 1.340(6) . ?
N1 C11 1.378(6) . ?
N1 C13 1.453(6) . ?
N2 C10 1.354(6) . ?
N2 C12 1.387(6) . ?
N2 C25 1.448(6) . ?
N3 C37 1.356(6) . ?
N3 C38 1.384(6) . ?
N3 C40 1.444(6) . ?
N4 C37 1.362(6) . ?
N4 C39 1.384(6) . ?
N4 C52 1.448(6) . ?
N5 C10' 1.354(6) . ?
N5 C11' 1.391(6) . ?
N5 C13' 1.449(6) . ?
N6 C10' 1.363(6) . ?
N6 C12' 1.394(6) . ?
N6 C25' 1.441(6) . ?
N7 C37' 1.353(7) . ?
N7 C38' 1.390(6) . ?
N7 C40' 1.454(7) . ?
N8 C37' 1.347(6) . ?
N8 C39' 1.401(7) . ?
N8 C52' 1.459(8) . ?
C11 C12 1.339(7) . ?
C11' C12' 1.324(7) . ?
C13 C18 1.398(7) . ?
C13 C14 1.408(7) . ?
C13' C18' 1.388(7) . ?
C13' C14' 1.413(7) . ?
C14 C15 1.388(7) . ?
C14 C19 1.508(7) . ?
C14' C15' 1.386(8) . ?
C14' C19' 1.530(8) . ?
C15 C16 1.393(8) . ?
C15' C16' 1.372(10) . ?
C16 C17 1.361(9) . ?
C16' C17' 1.371(9) . ?
C17 C18 1.403(8) . ?
C17' C18' 1.385(7) . ?
C18 C22 1.515(8) . ?
C18' C22' 1.520(7) . ?
C19 C20 1.528(8) . ?
C19 C21 1.558(9) . ?
C19' C21' 1.528(8) . ?
C19' C20' 1.542(8) . ?
C22 C23 1.524(9) . ?
C22 C24 1.537(8) . ?
C22' C24' 1.535(7) . ?
C22' C23' 1.528(7) . ?
C25 C30 1.374(8) . ?
C25 C26 1.416(8) . ?
C25' C26' 1.392(8) . ?
C25' C30' 1.405(8) . ?
C26 C27 1.394(9) . ?
C26 C31 1.512(10) . ?
C26' C27' 1.412(8) . ?
C26' C31' 1.520(9) . ?
C27 C28 1.336(11) . ?
C27' C28' 1.383(10) . ?
C28 C29 1.413(12) . ?
C28' C29' 1.350(10) . ?
C29 C30 1.393(8) . ?
C29' C30' 1.404(8) . ?
C30 C34 1.529(9) . ?
C30' C34' 1.504(9) . ?
C31 C33 1.493(10) . ?
C31 C32 1.521(9) . ?
C31' C32' 1.504(9) . ?
C31' C33' 1.542(9) . ?
B10 B4 1.703(9) . ?
B10 B1 1.780(9) . ?
B10 B5 1.850(8) . ?
B10 B9 1.986(8) . ?
C7 C8 1.544(6) . ?
C7 B6 1.641(7) . ?
C7 B3 1.713(8) . ?
C7 B2 1.715(7) . ?
B3' C7' 1.715(8) . ?
B3' C8' 1.716(7) . ?
B3' B2' 1.746(8) . ?
B3' B4' 1.757(8) . ?
B3' B1' 1.779(11) . ?
B4 C8 1.723(7) . ?
B4 B1 1.758(8) . ?
B4 B3 1.760(8) . ?
B4 B9 1.760(8) . ?
B3A B7A 1.740(11) . ?
B3A B2A 1.763(13) . ?
B3A B1A 1.740(10) . ?
B3A B4A 1.742(14) . ?
B3A B8A 1.830(12) . ?
C34 C36 1.521(10) . ?
C34 C35 1.524(8) . ?
C34' C36' 1.527(9) . ?
C34' C35' 1.532(9) . ?
C37 B9 1.608(6) . ?
C37' B9' 1.591(6) . ?
C38 C39 1.329(7) . ?
C38' C39' 1.322(9) . ?
C40 C45 1.411(8) . ?
C40 C41 1.402(8) . ?
C40' C45' 1.381(9) . ?
C40' C41' 1.403(9) . ?
C41 C42 1.405(8) . ?
C41 C46 1.506(9) . ?
C41' C42' 1.393(12) . ?
C41' C46' 1.495(13) . ?
C42 C43 1.372(11) . ?
C42' C43' 1.359(15) . ?
C43 C44 1.376(11) . ?
C43' C44' 1.315(14) . ?
C44 C45 1.404(8) . ?
C44' C45' 1.409(11) . ?
C45 C49 1.488(9) . ?
C45' C49' 1.495(11) . ?
C46 C48 1.507(9) . ?
C46 C47 1.534(10) . ?
C46' C48' 1.514(12) . ?
C46' C47' 1.519(15) . ?
C49 C51 1.542(8) . ?
C49 C50 1.550(8) . ?
C49' C50' 1.525(10) . ?
C49' C51' 1.548(10) . ?
C52 C57 1.395(7) . ?
C52 C53 1.403(7) . ?
C52' C53' 1.389(9) . ?
C52' C57' 1.389(8) . ?
C53 C54 1.403(8) . ?
C53 C58 1.521(8) . ?
C53' C54' 1.399(9) . ?
C53' C58' 1.521(9) . ?
C54 C55 1.359(9) . ?
C54' C55' 1.396(11) . ?
C55 C56 1.372(9) . ?
C55' C56' 1.353(13) . ?
C56 C57 1.383(8) . ?
C56' C57' 1.414(11) . ?
C57 C61 1.523(8) . ?
C57' C61' 1.496(11) . ?
C58 C59 1.541(8) . ?
C58 C60 1.565(8) . ?
C58' C60' 1.537(9) . ?
C58' C59' 1.539(11) . ?
C61 C62 1.527(9) . ?
C61 C63 1.534(9) . ?
C61' C62' 1.529(10) . ?
C61' C63' 1.543(10) . ?
B4' B10' 1.697(10) . ?
B4' C8' 1.718(8) . ?
B4' B1' 1.759(8) . ?
B4' B9' 1.777(8) . ?
B5 B2 1.731(9) . ?
B5 B1 1.781(9) . ?
B5 B6 1.988(8) . ?
B4A B1A 1.669(12) . ?
B4A B9A 1.735(13) . ?
B4A B8A 1.742(13) . ?
B4A B5A 1.804(12) . ?
B1 B2 1.772(8) . ?
B1 B3 1.787(9) . ?
B1' B10' 1.742(10) . ?
B1' B5' 1.767(10) . ?
B1' B2' 1.765(8) . ?
B2 B3 1.769(8) . ?
B2 B6 1.774(8) . ?
B1A B5A 1.679(13) . ?
B1A B6A 1.787(10) . ?
B1A B2A 1.831(13) . ?
B2' C7' 1.720(7) . ?
B2' B5' 1.732(10) . ?
B2' B6' 1.782(7) . ?
B3 C8 1.705(7) . ?
B2A B11A 1.745(11) . ?
B2A B6A 1.831(14) . ?
B2A B7A 1.877(14) . ?
C7' C8' 1.546(6) . ?
C7' B6' 1.646(7) . ?
C8 B9 1.634(7) . ?
C8' B9' 1.631(7) . ?
C10 B6 1.612(7) . ?
C10' B6' 1.592(6) . ?
B5' B10' 1.843(8) . ?
B5' B6' 1.991(8) . ?
B5A B6A 1.618(14) . ?
B5A B9A 1.717(15) . ?
B5A B10A 1.817(11) . ?
B6A B10A 1.714(11) . ?
B6A B11A 1.749(12) . ?
B7A B8A 1.670(14) . ?
B7A B12A 1.753(12) . ?
B7A B11A 1.954(14) . ?
B8A B12A 1.729(13) . ?
B8A B9A 1.792(12) . ?
B9' B10' 1.979(8) . ?
B9A B10A 1.742(11) . ?
B9A B12A 1.800(14) . ?
B10A B12A 1.695(11) . ?
B10A B11A 1.720(12) . ?
B11A B12A 1.839(14) . ?
 
loop_
 _geom_angle_atom_site_label_1
 _geom_angle_atom_site_label_2
 _geom_angle_atom_site_label_3
 _geom_angle
 _geom_angle_site_symmetry_1
 _geom_angle_site_symmetry_3
 _geom_angle_publ_flag
C10 N1 C11 110.9(4) . . ?
C10 N1 C13 126.5(4) . . ?
C11 N1 C13 122.5(4) . . ?
C10 N2 C12 110.5(4) . . ?
C10 N2 C25 126.3(4) . . ?
C12 N2 C25 122.5(4) . . ?
C37 N3 C38 110.3(4) . . ?
C37 N3 C40 127.5(4) . . ?
C38 N3 C40 121.7(4) . . ?
C37 N4 C39 110.2(4) . . ?
C37 N4 C52 125.7(4) . . ?
C39 N4 C52 123.9(4) . . ?
C10' N5 C11' 110.5(4) . . ?
C10' N5 C13' 126.9(4) . . ?
C11' N5 C13' 122.5(4) . . ?
C10' N6 C12' 110.3(4) . . ?
C10' N6 C25' 126.4(4) . . ?
C12' N6 C25' 122.8(4) . . ?
C37' N7 C38' 111.2(5) . . ?
C37' N7 C40' 127.1(4) . . ?
C38' N7 C40' 121.6(5) . . ?
C37' N8 C39' 109.9(5) . . ?
C37' N8 C52' 126.0(4) . . ?
C39' N8 C52' 123.9(5) . . ?
C12 C11 N1 107.2(4) . . ?
C12' C11' N5 107.4(4) . . ?
C11 C12 N2 106.3(4) . . ?
C11' C12' N6 107.1(4) . . ?
C18 C13 C14 123.5(5) . . ?
C18 C13 N1 118.1(4) . . ?
C14 C13 N1 118.4(4) . . ?
C18' C13' C14' 123.1(5) . . ?
C18' C13' N5 119.3(4) . . ?
C14' C13' N5 117.5(4) . . ?
C15 C14 C13 116.7(5) . . ?
C15 C14 C19 120.3(5) . . ?
C13 C14 C19 123.0(5) . . ?
C15' C14' C13' 116.0(5) . . ?
C15' C14' C19' 122.3(5) . . ?
C13' C14' C19' 121.7(5) . . ?
C16 C15 C14 121.3(6) . . ?
C16' C15' C14' 121.8(6) . . ?
C17 C16 C15 120.3(5) . . ?
C17' C16' C15' 120.7(6) . . ?
C16 C17 C18 121.8(5) . . ?
C16' C17' C18' 120.7(6) . . ?
C13 C18 C17 116.4(5) . . ?
C13 C18 C22 123.3(5) . . ?
C17 C18 C22 120.3(5) . . ?
C13' C18' C17' 117.6(5) . . ?
C13' C18' C22' 123.0(4) . . ?
C17' C18' C22' 119.4(5) . . ?
C14 C19 C20 113.5(5) . . ?
C14 C19 C21 108.8(5) . . ?
C20 C19 C21 109.8(6) . . ?
C21' C19' C20' 110.1(5) . . ?
C21' C19' C14' 110.9(5) . . ?
C20' C19' C14' 111.8(5) . . ?
C18 C22 C23 111.5(6) . . ?
C18 C22 C24 109.8(5) . . ?
C23 C22 C24 112.7(5) . . ?
C18' C22' C24' 110.6(4) . . ?
C18' C22' C23' 112.1(5) . . ?
C24' C22' C23' 109.9(4) . . ?
C30 C25 C26 124.7(5) . . ?
C30 C25 N2 117.9(5) . . ?
C26 C25 N2 117.4(5) . . ?
C26' C25' C30' 123.9(5) . . ?
C26' C25' N6 118.3(5) . . ?
C30' C25' N6 117.7(5) . . ?
C27 C26 C25 115.4(7) . . ?
C27 C26 C31 120.6(6) . . ?
C25 C26 C31 123.9(5) . . ?
C25' C26' C27' 116.9(6) . . ?
C25' C26' C31' 123.6(5) . . ?
C27' C26' C31' 119.5(6) . . ?
C28 C27 C26 121.5(7) . . ?
C28' C27' C26' 119.9(7) . . ?
C27 C28 C29 122.1(7) . . ?
C29' C28' C27' 121.4(6) . . ?
C30 C29 C28 119.0(7) . . ?
C28' C29' C30' 122.2(6) . . ?
C25 C30 C29 117.1(6) . . ?
C25 C30 C34 122.3(5) . . ?
C29 C30 C34 120.6(6) . . ?
C29' C30' C25' 115.6(6) . . ?
C29' C30' C34' 121.7(6) . . ?
C25' C30' C34' 122.8(5) . . ?
C33 C31 C32 111.0(6) . . ?
C33 C31 C26 113.8(7) . . ?
C32 C31 C26 108.9(6) . . ?
C26' C31' C32' 113.7(6) . . ?
C26' C31' C33' 109.6(5) . . ?
C32' C31' C33' 109.8(6) . . ?
B4 B10 B1 60.6(3) . . ?
B4 B10 B5 106.4(4) . . ?
B1 B10 B5 58.7(3) . . ?
B4 B10 B9 56.4(3) . . ?
B1 B10 B9 107.0(4) . . ?
B5 B10 B9 109.6(4) . . ?
C8 C7 B6 120.3(4) . . ?
C8 C7 B3 62.9(3) . . ?
B6 C7 B3 120.2(4) . . ?
C8 C7 B2 112.2(4) . . ?
B6 C7 B2 63.8(3) . . ?
B3 C7 B2 62.1(3) . . ?
C7' B3' C8' 53.6(3) . . ?
C7' B3' B2' 59.6(3) . . ?
C8' B3' B2' 102.3(4) . . ?
C7' B3' B4' 102.3(4) . . ?
C8' B3' B4' 59.3(3) . . ?
B2' B3' B4' 106.3(5) . . ?
C7' B3' B1' 105.5(5) . . ?
C8' B3' B1' 105.0(4) . . ?
B2' B3' B1' 60.1(4) . . ?
B4' B3' B1' 59.7(4) . . ?
B10 B4 C8 108.0(4) . . ?
B10 B4 B1 61.9(4) . . ?
C8 B4 B1 106.2(4) . . ?
B10 B4 B3 111.7(4) . . ?
C8 B4 B3 58.6(3) . . ?
B1 B4 B3 61.1(3) . . ?
B10 B4 B9 70.0(3) . . ?
C8 B4 B9 55.9(3) . . ?
B1 B4 B9 118.9(4) . . ?
B3 B4 B9 110.2(4) . . ?
B7A B3A B2A 64.8(5) . . ?
B7A B3A B1A 112.4(6) . . ?
B2A B3A B1A 63.0(5) . . ?
B7A B3A B4A 105.3(6) . . ?
B2A B3A B4A 108.0(6) . . ?
B1A B3A B4A 57.3(5) . . ?
B7A B3A B8A 55.7(5) . . ?
B2A B3A B8A 106.9(6) . . ?
B1A B3A B8A 104.4(6) . . ?
B4A B3A B8A 58.3(5) . . ?
C36 C34 C35 111.1(5) . . ?
C36 C34 C30 111.0(6) . . ?
C35 C34 C30 111.5(6) . . ?
C30' C34' C36' 111.8(6) . . ?
C30' C34' C35' 112.7(6) . . ?
C36' C34' C35' 109.1(5) . . ?
N4 C37 N3 104.8(4) . . ?
N4 C37 B9 125.2(4) . . ?
N3 C37 B9 130.0(4) . . ?
N8 C37' N7 104.8(4) . . ?
N8 C37' B9' 123.8(5) . . ?
N7 C37' B9' 131.3(5) . . ?
C39 C38 N3 107.5(4) . . ?
C39' C38' N7 106.3(5) . . ?
C38 C39 N4 107.2(4) . . ?
C38' C39' N8 107.7(5) . . ?
C45 C40 C41 123.4(5) . . ?
C45 C40 N3 118.6(5) . . ?
C41 C40 N3 117.9(5) . . ?
C45' C40' C41' 123.8(7) . . ?
C45' C40' N7 118.5(6) . . ?
C41' C40' N7 117.6(6) . . ?
C42 C41 C40 116.8(6) . . ?
C42 C41 C46 120.6(6) . . ?
C40 C41 C46 122.6(5) . . ?
C42' C41' C40' 116.9(9) . . ?
C42' C41' C46' 121.1(9) . . ?
C40' C41' C46' 122.0(8) . . ?
C43 C42 C41 120.6(7) . . ?
C43' C42' C41' 118.6(10) . . ?
C42 C43 C44 122.0(6) . . ?
C44' C43' C42' 124.3(11) . . ?
C43 C44 C45 120.4(7) . . ?
C43' C44' C45' 120.9(10) . . ?
C44 C45 C40 116.7(6) . . ?
C44 C45 C49 119.7(6) . . ?
C40 C45 C49 123.5(5) . . ?
C40' C45' C44' 115.4(8) . . ?
C40' C45' C49' 123.3(6) . . ?
C44' C45' C49' 121.2(7) . . ?
C48 C46 C41 111.6(5) . . ?
C48 C46 C47 109.1(6) . . ?
C41 C46 C47 112.6(6) . . ?
C48' C46' C41' 113.0(8) . . ?
C48' C46' C47' 107.6(9) . . ?
C41' C46' C47' 111.7(10) . . ?
C45 C49 C51 111.3(5) . . ?
C45 C49 C50 112.3(5) . . ?
C51 C49 C50 109.5(5) . . ?
C45' C49' C50' 113.0(7) . . ?
C45' C49' C51' 110.4(6) . . ?
C50' C49' C51' 109.0(6) . . ?
C57 C52 C53 123.5(5) . . ?
C57 C52 N4 118.1(4) . . ?
C53 C52 N4 118.4(4) . . ?
C53' C52' C57' 125.2(6) . . ?
C53' C52' N8 119.0(5) . . ?
C57' C52' N8 115.8(6) . . ?
C54 C53 C52 115.5(5) . . ?
C54 C53 C58 121.9(5) . . ?
C52 C53 C58 122.4(5) . . ?
C52' C53' C54' 116.7(6) . . ?
C52' C53' C58' 121.8(6) . . ?
C54' C53' C58' 121.5(7) . . ?
C55 C54 C53 122.3(6) . . ?
C53' C54' C55' 119.4(8) . . ?
C54 C55 C56 120.2(6) . . ?
C56' C55' C54' 122.2(8) . . ?
C55 C56 C57 121.4(6) . . ?
C55' C56' C57' 120.8(8) . . ?
C56 C57 C52 117.0(5) . . ?
C56 C57 C61 121.0(5) . . ?
C52 C57 C61 121.6(5) . . ?
C52' C57' C56' 115.6(8) . . ?
C52' C57' C61' 123.5(7) . . ?
C56' C57' C61' 120.7(7) . . ?
C53 C58 C59 111.6(5) . . ?
C53 C58 C60 109.5(5) . . ?
C59 C58 C60 109.2(5) . . ?
C53' C58' C60' 109.4(5) . . ?
C53' C58' C59' 114.7(6) . . ?
C60' C58' C59' 108.8(6) . . ?
C62 C61 C57 109.1(5) . . ?
C62 C61 C63 110.1(5) . . ?
C57 C61 C63 113.3(6) . . ?
C57' C61' C62' 109.6(7) . . ?
C57' C61' C63' 112.0(7) . . ?
C62' C61' C63' 110.8(6) . . ?
Cl2 C64 Cl1 113.0(5) . . ?
Cl4 C65 Cl3 111.1(4) . . ?
Cl5 C66 Cl6 110.8(8) . . ?
B10' B4' C8' 107.0(4) . . ?
B10' B4' B3' 110.4(4) . . ?
C8' B4' B3' 59.2(3) . . ?
B10' B4' B1' 60.5(4) . . ?
C8' B4' B1' 105.8(4) . . ?
B3' B4' B1' 60.8(4) . . ?
B10' B4' B9' 69.4(4) . . ?
C8' B4' B9' 55.6(3) . . ?
B3' B4' B9' 110.0(4) . . ?
B1' B4' B9' 117.1(4) . . ?
B2 B5 B1 60.6(4) . . ?
B2 B5 B10 105.9(4) . . ?
B1 B5 B10 58.7(3) . . ?
B2 B5 B6 56.5(3) . . ?
B1 B5 B6 107.0(4) . . ?
B10 B5 B6 108.9(4) . . ?
B1A B4A B9A 106.7(6) . . ?
B1A B4A B8A 111.7(7) . . ?
B9A B4A B8A 62.1(5) . . ?
B1A B4A B3A 61.3(5) . . ?
B9A B4A B3A 111.5(7) . . ?
B8A B4A B3A 63.4(5) . . ?
B1A B4A B5A 57.7(5) . . ?
B9A B4A B5A 58.0(5) . . ?
B8A B4A B5A 108.2(6) . . ?
B3A B4A B5A 107.2(7) . . ?
B4 B1 B2 105.2(4) . . ?
B4 B1 B10 57.5(3) . . ?
B2 B1 B10 107.2(4) . . ?
B4 B1 B5 107.0(4) . . ?
B2 B1 B5 58.3(3) . . ?
B10 B1 B5 62.6(4) . . ?
B4 B1 B3 59.5(3) . . ?
B2 B1 B3 59.6(3) . . ?
B10 B1 B3 106.9(4) . . ?
B5 B1 B3 107.5(4) . . ?
B10' B1' B4' 58.0(4) . . ?
B10' B1' B5' 63.4(4) . . ?
B4' B1' B5' 108.0(4) . . ?
B10' B1' B2' 108.2(4) . . ?
B4' B1' B2' 105.4(4) . . ?
B5' B1' B2' 58.7(4) . . ?
B10' B1' B3' 107.3(4) . . ?
B4' B1' B3' 59.5(4) . . ?
B5' B1' B3' 107.5(4) . . ?
B2' B1' B3' 59.0(4) . . ?
C7 B2 B5 106.9(4) . . ?
C7 B2 B3 58.9(3) . . ?
B5 B2 B3 110.6(4) . . ?
C7 B2 B1 105.5(4) . . ?
B5 B2 B1 61.1(4) . . ?
B3 B2 B1 60.6(3) . . ?
C7 B2 B6 56.1(3) . . ?
B5 B2 B6 69.1(4) . . ?
B3 B2 B6 110.3(4) . . ?
B1 B2 B6 117.6(4) . . ?
B5A B1A B4A 65.2(5) . . ?
B5A B1A B3A 113.2(6) . . ?
B4A B1A B3A 61.4(5) . . ?
B5A B1A B6A 55.5(5) . . ?
B4A B1A B6A 107.8(6) . . ?
B3A B1A B6A 108.4(5) . . ?
B5A B1A B2A 107.1(6) . . ?
B4A B1A B2A 108.2(6) . . ?
B3A B1A B2A 59.1(5) . . ?
B6A B1A B2A 60.8(5) . . ?
C7' B2' B5' 106.9(4) . . ?
C7' B2' B3' 59.3(3) . . ?
B5' B2' B3' 110.7(4) . . ?
C7' B2' B1' 105.9(4) . . ?
B5' B2' B1' 60.7(4) . . ?
B3' B2' B1' 60.9(4) . . ?
C7' B2' B6' 56.0(3) . . ?
B5' B2' B6' 69.0(4) . . ?
B3' B2' B6' 110.6(4) . . ?
B1' B2' B6' 117.3(4) . . ?
C8 B3 C7 53.7(3) . . ?
C8 B3 B4 59.6(3) . . ?
C7 B3 B4 101.6(4) . . ?
C8 B3 B2 102.3(4) . . ?
C7 B3 B2 59.0(3) . . ?
B4 B3 B2 105.3(4) . . ?
C8 B3 B1 105.7(4) . . ?
C7 B3 B1 104.9(4) . . ?
B4 B3 B1 59.4(3) . . ?
B2 B3 B1 59.8(3) . . ?
B3A B2A B11A 110.9(7) . . ?
B3A B2A B1A 57.9(5) . . ?
B11A B2A B1A 106.7(6) . . ?
B3A B2A B6A 105.5(7) . . ?
B11A B2A B6A 58.5(5) . . ?
B1A B2A B6A 58.4(5) . . ?
B3A B2A B7A 57.0(5) . . ?
B11A B2A B7A 65.2(6) . . ?
B1A B2A B7A 102.5(6) . . ?
B6A B2A B7A 106.6(6) . . ?
C8' C7' B6' 119.4(4) . . ?
C8' C7' B3' 63.2(3) . . ?
B6' C7' B3' 119.3(4) . . ?
C8' C7' B2' 111.2(4) . . ?
B6' C7' B2' 63.9(3) . . ?
B3' C7' B2' 61.1(3) . . ?
C7 C8 B9 118.7(4) . . ?
C7 C8 B3 63.4(3) . . ?
B9 C8 B3 119.6(4) . . ?
C7 C8 B4 110.9(4) . . ?
B9 C8 B4 63.2(3) . . ?
B3 C8 B4 61.8(3) . . ?
C7' C8' B9' 119.4(4) . . ?
C7' C8' B3' 63.2(3) . . ?
B9' C8' B3' 119.7(4) . . ?
C7' C8' B4' 111.7(4) . . ?
B9' C8' B4' 64.0(3) . . ?
B3' C8' B4' 61.6(3) . . ?
N1 C10 N2 105.0(4) . . ?
N1 C10 B6 127.0(4) . . ?
N2 C10 B6 127.9(4) . . ?
N5 C10' N6 104.6(4) . . ?
N5 C10' B6' 126.6(4) . . ?
N6 C10' B6' 128.8(4) . . ?
B2' B5' B1' 60.6(4) . . ?
B2' B5' B10' 105.2(5) . . ?
B1' B5' B10' 57.7(4) . . ?
B2' B5' B6' 56.7(3) . . ?
B1' B5' B6' 107.2(5) . . ?
B10' B5' B6' 109.3(4) . . ?
C10 B6 C7 118.1(4) . . ?
C10 B6 B2 107.7(4) . . ?
C7 B6 B2 60.1(3) . . ?
C10 B6 B5 122.8(4) . . ?
C7 B6 B5 98.9(4) . . ?
B2 B6 B5 54.4(3) . . ?
B6A B5A B1A 65.6(6) . . ?
B6A B5A B9A 109.0(7) . . ?
B1A B5A B9A 107.0(7) . . ?
B6A B5A B4A 109.3(7) . . ?
B1A B5A B4A 57.1(5) . . ?
B9A B5A B4A 59.0(5) . . ?
B6A B5A B10A 59.5(5) . . ?
B1A B5A B10A 109.6(7) . . ?
B9A B5A B10A 59.0(5) . . ?
B4A B5A B10A 104.7(6) . . ?
C10' B6' C7' 118.6(4) . . ?
C10' B6' B2' 105.3(4) . . ?
C7' B6' B2' 60.1(3) . . ?
C10' B6' B5' 119.9(4) . . ?
C7' B6' B5' 99.0(4) . . ?
B2' B6' B5' 54.3(3) . . ?
B5A B6A B10A 66.0(6) . . ?
B5A B6A B11A 114.1(7) . . ?
B10A B6A B11A 59.5(5) . . ?
B5A B6A B1A 58.8(5) . . ?
B10A B6A B1A 109.4(6) . . ?
B11A B6A B1A 108.5(6) . . ?
B5A B6A B2A 109.8(6) . . ?
B10A B6A B2A 106.1(6) . . ?
B11A B6A B2A 58.3(5) . . ?
B1A B6A B2A 60.8(5) . . ?
B8A B7A B3A 64.9(6) . . ?
B8A B7A B12A 60.6(6) . . ?
B3A B7A B12A 110.0(7) . . ?
B8A B7A B2A 108.8(6) . . ?
B3A B7A B2A 58.2(5) . . ?
B12A B7A B2A 103.3(6) . . ?
B8A B7A B11A 107.2(6) . . ?
B3A B7A B11A 102.8(6) . . ?
B12A B7A B11A 59.2(5) . . ?
B2A B7A B11A 54.2(5) . . ?
C37 B9 C8 119.8(4) . . ?
C37 B9 B4 106.0(4) . . ?
C8 B9 B4 60.9(3) . . ?
C37 B9 B10 119.0(4) . . ?
C8 B9 B10 99.4(3) . . ?
B4 B9 B10 53.7(3) . . ?
B7A B8A B12A 62.1(6) . . ?
B7A B8A B4A 108.5(7) . . ?
B12A B8A B4A 108.3(6) . . ?
B7A B8A B9A 110.9(7) . . ?
B12A B8A B9A 61.5(5) . . ?
B4A B8A B9A 58.8(5) . . ?
B7A B8A B3A 59.4(5) . . ?
B12A B8A B3A 107.0(6) . . ?
B4A B8A B3A 58.3(5) . . ?
B9A B8A B3A 105.1(6) . . ?
C37' B9' C8' 121.4(4) . . ?
C37' B9' B4' 109.0(4) . . ?
C8' B9' B4' 60.4(3) . . ?
C37' B9' B10' 120.6(4) . . ?
C8' B9' B10' 98.6(4) . . ?
B4' B9' B10' 53.4(3) . . ?
B4' B10' B1' 61.5(4) . . ?
B4' B10' B5' 107.3(5) . . ?
B1' B10' B5' 59.0(4) . . ?
B4' B10' B9' 57.2(3) . . ?
B1' B10' B9' 108.2(5) . . ?
B5' B10' B9' 109.3(4) . . ?
B10A B9A B5A 63.4(5) . . ?
B10A B9A B4A 111.2(7) . . ?
B5A B9A B4A 63.0(6) . . ?
B10A B9A B12A 57.2(5) . . ?
B5A B9A B12A 108.1(7) . . ?
B4A B9A B12A 105.4(7) . . ?
B10A B9A B8A 105.4(7) . . ?
B5A B9A B8A 109.8(7) . . ?
B4A B9A B8A 59.2(5) . . ?
B12A B9A B8A 57.5(5) . . ?
B12A B10A B6A 111.2(6) . . ?
B12A B10A B11A 65.1(6) . . ?
B6A B10A B11A 61.2(5) . . ?
B12A B10A B9A 63.2(6) . . ?
B6A B10A B9A 103.6(6) . . ?
B11A B10A B9A 113.5(6) . . ?
B12A B10A B5A 108.3(6) . . ?
B6A B10A B5A 54.4(5) . . ?
B11A B10A B5A 106.1(6) . . ?
B9A B10A B5A 57.7(5) . . ?
B10A B11A B2A 109.8(6) . . ?
B10A B11A B6A 59.2(5) . . ?
B2A B11A B6A 63.2(5) . . ?
B10A B11A B12A 56.8(5) . . ?
B2A B11A B12A 105.2(6) . . ?
B6A B11A B12A 103.2(6) . . ?
B10A B11A B7A 102.0(6) . . ?
B2A B11A B7A 60.7(5) . . ?
B6A B11A B7A 106.7(5) . . ?
B12A B11A B7A 55.0(5) . . ?
B10A B12A B8A 110.4(6) . . ?
B10A B12A B9A 59.7(5) . . ?
B8A B12A B9A 61.0(5) . . ?
B10A B12A B7A 112.1(6) . . ?
B8A B12A B7A 57.3(5) . . ?
B9A B12A B7A 106.8(6) . . ?
B10A B12A B11A 58.1(5) . . ?
B8A B12A B11A 109.9(6) . . ?
B9A B12A B11A 105.4(6) . . ?
B7A B12A B11A 65.9(5) . . ?
 
_refine_diff_density_max    5.976
_refine_diff_density_min   -1.212
_refine_diff_density_rms    0.100

_shelx_res_file
;
TITL mo_jvr220607B1_0ma_a.res in P2(1)/c
    mo_jvr220607B1_0ma_a_sq.res
    created by SHELXL-2019/1 at 10:15:43 on 10-Sep-2025
REM Old TITL __TMP__ in P2(1)/c
REM SHELXT solution in P2(1)/c: R1 0.368, Rweak 0.065, Alpha 0.119
REM <I/s>   0.663 for  654 systematic absences,  Orientation as input
REM Formula found by SHELXT:  C125 B23 Cl4 N29 O5
CELL  0.71073  28.8967  28.1135  20.2878   90.000  103.379   90.000
ZERR   4.000   0.0012   0.0011   0.0009    0.000    0.002    0.000
LATT  1
SYMM -X, 1/2+Y, 1/2-Z
SFAC C H B Cl N
UNIT 460 736 112 24 32
LIST 4
TEMP -123.150
SIZE 0.537 0.546 0.592
L.S. 10
BOND
RIGU
FMAP 2
PLAN 20
ABIN
ACTA
ISOR 0.002 C47' C50' C63' C66 CL4 CL5 CL6
OMIT 1   2   5
DFIX 1.25 0.02 B5' H5'A B10' H5'A
DELU 0.001 C46' C47'
OMIT   4   2   4
OMIT 0   1   4
OMIT 3   6   1
OMIT 4   3   3
OMIT  6   2   4
OMIT 2   2   2
OMIT -2   1   5
OMIT  -1   5   2
WGHT    0.030000  108.000000
FVAR       0.42164
CL2   4    0.108201    0.563649    0.558633    11.00000    0.20667    0.21046 =
         0.08826    0.01922    0.03988    0.06282
CL3   4    0.233370    0.334261    0.083374    11.00000    0.05330    0.07854 =
         0.11725   -0.04857    0.00153   -0.00029
CL4   4    0.140755    0.362689    0.002351    11.00000    0.07830    0.14564 =
         0.09056   -0.03298   -0.00032    0.02417
CL5   4    0.372883    0.393408    0.457029    11.00000    0.14233    0.09943 =
         0.14086    0.04390   -0.02815   -0.00252
CL6   4    0.384979    0.499224    0.498743    11.00000    0.25467    0.18482 =
         0.11465    0.01105    0.03221    0.01761
CL1   4    0.159760    0.549995    0.696729    11.00000    0.10342    0.08799 =
         0.12769    0.01495    0.00218    0.02533
N1    5   -0.140725    0.203602    0.285889    11.00000    0.02238    0.02979 =
         0.03632    0.00080    0.01071   -0.00601
N2    5   -0.089286    0.154937    0.264578    11.00000    0.02387    0.02250 =
         0.04650   -0.00128    0.01026   -0.00468
N3    5    0.122697    0.334313    0.325063    11.00000    0.02208    0.02449 =
         0.03978    0.00553    0.01239   -0.00224
N4    5    0.070830    0.389338    0.290819    11.00000    0.02370    0.02410 =
         0.02906    0.00077    0.00743   -0.00100
N5    5    0.629637    0.681236    0.785417    11.00000    0.02316    0.02488 =
         0.02838    0.00514    0.00775    0.00645
N6    5    0.570122    0.633233    0.769468    11.00000    0.02565    0.02333 =
         0.03430    0.00571    0.00878    0.00720
N7    5    0.380610    0.835073    0.652806    11.00000    0.02964    0.04446 =
         0.03791    0.00617    0.01603    0.01852
N8    5    0.432807    0.881453    0.711950    11.00000    0.04787    0.03401 =
         0.03120    0.00315    0.00892    0.02380
C11   1   -0.164992    0.162880    0.260690    11.00000    0.02380    0.03694 =
         0.04500   -0.00123    0.01174   -0.01127
AFIX  43
H11   2   -0.198199    0.157545    0.254285    11.00000   -1.20000
AFIX   0
C11'  1    0.647359    0.636506    0.807354    11.00000    0.03189    0.02851 =
         0.03481    0.00775    0.00776    0.01321
AFIX  43
H11'  2    0.679756    0.628623    0.825646    11.00000   -1.20000
AFIX   0
C12   1   -0.133038    0.132220    0.246906    11.00000    0.03142    0.03055 =
         0.05027   -0.00035    0.01370   -0.01264
AFIX  43
H12   2   -0.139115    0.101113    0.228664    11.00000   -1.20000
AFIX   0
C12'  1    0.610725    0.606949    0.798027    11.00000    0.03261    0.02426 =
         0.04047    0.00709    0.00793    0.01175
AFIX  43
H12'  2    0.611896    0.574017    0.808780    11.00000   -1.20000
AFIX   0
C13   1   -0.163996    0.244278    0.308400    11.00000    0.01973    0.03464 =
         0.03902   -0.00274    0.00942   -0.00455
C13'  1    0.659580    0.723092    0.791715    11.00000    0.02396    0.02639 =
         0.03701    0.00531    0.00214    0.00354
C14   1   -0.174037    0.284121    0.265429    11.00000    0.02296    0.03839 =
         0.04754    0.00368    0.01015   -0.00066
C14'  1    0.659852    0.753905    0.846823    11.00000    0.03790    0.03799 =
         0.03770   -0.00339   -0.00218    0.00629
C15   1   -0.196419    0.322182    0.288665    11.00000    0.03647    0.03986 =
         0.06409    0.00139    0.02140    0.00219
AFIX  43
H15A  2   -0.204460    0.349496    0.260796    11.00000   -1.20000
AFIX   0
C15'  1    0.690775    0.792196    0.853415    11.00000    0.05441    0.04428 =
         0.06159   -0.00519   -0.00123   -0.00261
AFIX  43
H15'  2    0.691757    0.814300    0.889131    11.00000   -1.20000
AFIX   0
C16   1   -0.207326    0.321130    0.352018    11.00000    0.03953    0.04671 =
         0.06945   -0.00659    0.02583    0.00217
AFIX  43
H16A  2   -0.221949    0.347902    0.367343    11.00000   -1.20000
AFIX   0
C16'  1    0.720017    0.799046    0.809741    11.00000    0.05125    0.04825 =
         0.08036   -0.00116    0.00660   -0.01128
AFIX  43
H16'  2    0.741504    0.825127    0.816515    11.00000   -1.20000
AFIX   0
C17   1   -0.197121    0.281907    0.392059    11.00000    0.03774    0.05418 =
         0.05211   -0.00700    0.02252   -0.00356
AFIX  43
H17A  2   -0.204649    0.281908    0.435228    11.00000   -1.20000
AFIX   0
C17'  1    0.718571    0.768664    0.756421    11.00000    0.03012    0.04226 =
         0.06470    0.01226    0.00827    0.00088
AFIX  43
H17'  2    0.738560    0.774329    0.726078    11.00000   -1.20000
AFIX   0
C18   1   -0.175786    0.241456    0.371353    11.00000    0.02267    0.04782 =
         0.04121   -0.00267    0.01315   -0.00574
C18'  1    0.688295    0.729821    0.746331    11.00000    0.02163    0.03484 =
         0.04387    0.01106    0.00504    0.00610
C19   1   -0.163395    0.285738    0.196142    11.00000    0.04349    0.04928 =
         0.04443    0.00879    0.01474    0.00465
AFIX  13
H19   2   -0.142689    0.257946    0.191872    11.00000   -1.20000
AFIX   0
C19'  1    0.628839    0.744515    0.897223    11.00000    0.05160    0.04366 =
         0.04074   -0.00816    0.00828    0.00601
AFIX  13
H19'  2    0.599396    0.727741    0.872526    11.00000   -1.20000
AFIX   0
C20   1   -0.137715    0.331064    0.183143    11.00000    0.08485    0.05334 =
         0.07145    0.01827    0.03996    0.00142
AFIX 137
H20A  2   -0.131059    0.329544    0.137967    11.00000   -1.50000
H20B  2   -0.107742    0.334014    0.217346    11.00000   -1.50000
H20C  2   -0.157872    0.358704    0.185777    11.00000   -1.50000
AFIX   0
C20'  1    0.613675    0.791133    0.926317    11.00000    0.10927    0.05787 =
         0.06608   -0.00919    0.03170    0.02821
AFIX 137
H20X  2    0.584125    0.785842    0.941133    11.00000   -1.50000
H20Y  2    0.608533    0.815829    0.891283    11.00000   -1.50000
H20Z  2    0.638730    0.801357    0.965026    11.00000   -1.50000
AFIX   0
C21   1   -0.210913    0.280584    0.141601    11.00000    0.05019    0.16291 =
         0.05046    0.00220    0.01313   -0.00540
AFIX 137
H21A  2   -0.204527    0.282899    0.096326    11.00000   -1.50000
H21B  2   -0.232818    0.305991    0.147513    11.00000   -1.50000
H21C  2   -0.225280    0.249620    0.146658    11.00000   -1.50000
AFIX   0
C21'  1    0.654474    0.712223    0.954735    11.00000    0.06795    0.06373 =
         0.03992    0.00052    0.00967    0.01380
AFIX 137
H21X  2    0.634661    0.708053    0.987527    11.00000   -1.50000
H21Y  2    0.684852    0.726722    0.977310    11.00000   -1.50000
H21Z  2    0.660353    0.681182    0.936259    11.00000   -1.50000
AFIX   0
C22   1   -0.167306    0.197488    0.415719    11.00000    0.03558    0.05778 =
         0.04842    0.00923    0.02290    0.00500
AFIX  13
H22   2   -0.147537    0.175041    0.395557    11.00000   -1.20000
AFIX   0
C22'  1    0.687705    0.696761    0.686872    11.00000    0.02293    0.04081 =
         0.03960    0.01064    0.01190    0.00531
AFIX  13
H22'  2    0.661171    0.673486    0.684249    11.00000   -1.20000
AFIX   0
C23   1   -0.139501    0.209221    0.487256    11.00000    0.04899    0.11420 =
         0.04520    0.00817    0.01593    0.00474
AFIX 137
H23A  2   -0.133895    0.179991    0.514250    11.00000   -1.50000
H23B  2   -0.157790    0.231641    0.508171    11.00000   -1.50000
H23C  2   -0.108931    0.223579    0.485365    11.00000   -1.50000
AFIX   0
C23'  1    0.679009    0.723604    0.619663    11.00000    0.04182    0.06696 =
         0.04537    0.01927    0.01941    0.02046
AFIX 137
H23X  2    0.678200    0.700992    0.582650    11.00000   -1.50000
H23Y  2    0.704706    0.746597    0.621042    11.00000   -1.50000
H23Z  2    0.648543    0.740445    0.612177    11.00000   -1.50000
AFIX   0
C24   1   -0.214903    0.172694    0.414510    11.00000    0.04425    0.05953 =
         0.07869    0.02140    0.03083    0.00185
AFIX 137
H24A  2   -0.209437    0.145449    0.445477    11.00000   -1.50000
H24B  2   -0.229051    0.161640    0.368442    11.00000   -1.50000
H24C  2   -0.236566    0.195184    0.428840    11.00000   -1.50000
AFIX   0
C24'  1    0.734449    0.668735    0.697821    11.00000    0.03263    0.04739 =
         0.06248    0.01746    0.01923    0.01217
AFIX 137
H24X  2    0.733098    0.646969    0.659691    11.00000   -1.50000
H24Y  2    0.739067    0.650439    0.739958    11.00000   -1.50000
H24Z  2    0.761027    0.690903    0.700803    11.00000   -1.50000
AFIX   0
C25   1   -0.046760    0.135430    0.248720    11.00000    0.02602    0.02318 =
         0.06548   -0.01124    0.01479   -0.00699
C25'  1    0.522702    0.614254    0.759900    11.00000    0.02962    0.02410 =
         0.04828    0.01327    0.00843    0.00453
C26   1   -0.018747    0.104335    0.296759    11.00000    0.03803    0.02778 =
         0.07821   -0.00995    0.00086    0.00410
C26'  1    0.504113    0.588484    0.701126    11.00000    0.04593    0.02689 =
         0.04780    0.01227    0.00200   -0.00342
C27   1    0.023036    0.088279    0.280949    11.00000    0.04627    0.03988 =
         0.12069   -0.01314    0.01902    0.00389
AFIX  43
H27   2    0.043520    0.067670    0.311603    11.00000   -1.20000
AFIX   0
C27'  1    0.457115    0.571455    0.692413    11.00000    0.04775    0.04728 =
         0.07414    0.01422   -0.00168   -0.01088
AFIX  43
H27'  2    0.442751    0.553997    0.652876    11.00000   -1.20000
AFIX   0
C28   1    0.034937    0.101213    0.223664    11.00000    0.05445    0.04112 =
         0.13709   -0.02150    0.04250    0.00265
AFIX  43
H28   2    0.064160    0.090231    0.215370    11.00000   -1.20000
AFIX   0
C28'  1    0.432026    0.580215    0.741484    11.00000    0.03869    0.05862 =
         0.09252    0.02119    0.01196   -0.00159
AFIX  43
H28'  2    0.400231    0.569098    0.734792    11.00000   -1.20000
AFIX   0
C29   1    0.005470    0.130688    0.175038    11.00000    0.06035    0.04496 =
         0.11531   -0.01734    0.05453   -0.01294
AFIX  43
H29   2    0.014317    0.138655    0.134130    11.00000   -1.20000
AFIX   0
C29'  1    0.451758    0.604235    0.798715    11.00000    0.03987    0.05373 =
         0.08322    0.02071    0.02306    0.00605
AFIX  43
H29'  2    0.433538    0.609131    0.831559    11.00000   -1.20000
AFIX   0
C30   1   -0.036747    0.147882    0.188001    11.00000    0.04858    0.02799 =
         0.07683   -0.00933    0.03595   -0.00891
C30'  1    0.498322    0.622225    0.811308    11.00000    0.04034    0.03443 =
         0.05744    0.01736    0.01942    0.01177
C31   1   -0.032989    0.086843    0.359703    11.00000    0.06852    0.04070 =
         0.06841    0.00419    0.00601    0.01154
AFIX  13
H31   2   -0.060954    0.106090    0.365203    11.00000   -1.20000
AFIX   0
C31'  1    0.532031    0.577018    0.648149    11.00000    0.06579    0.03746 =
         0.04706    0.00459    0.00776   -0.00900
AFIX  13
H31'  2    0.560079    0.598860    0.655655    11.00000   -1.20000
AFIX   0
C32   1   -0.049057    0.035319    0.349028    11.00000    0.08855    0.04692 =
         0.09874   -0.00114    0.02992   -0.00148
AFIX 137
H32A  2   -0.059458    0.024002    0.388955    11.00000   -1.50000
H32B  2   -0.022527    0.015689    0.342214    11.00000   -1.50000
H32C  2   -0.075536    0.033073    0.309038    11.00000   -1.50000
AFIX   0
C32'  1    0.504022    0.583720    0.576431    11.00000    0.12392    0.07758 =
         0.04912    0.00304    0.00291    0.01855
AFIX 137
H32X  2    0.525860    0.585187    0.546031    11.00000   -1.50000
H32Y  2    0.485852    0.613407    0.573090    11.00000   -1.50000
H32Z  2    0.482107    0.556932    0.563448    11.00000   -1.50000
AFIX   0
C33   1    0.005073    0.092160    0.423036    11.00000    0.13286    0.06982 =
         0.08756    0.01661   -0.03021   -0.01321
AFIX 137
H33A  2   -0.004679    0.076001    0.460434    11.00000   -1.50000
H33B  2    0.010241    0.126004    0.433829    11.00000   -1.50000
H33C  2    0.034641    0.077966    0.416417    11.00000   -1.50000
AFIX   0
B10   3   -0.007673    0.331146    0.385159    11.00000    0.03357    0.03407 =
         0.04186   -0.00822    0.01899   -0.00759
C7    1    0.001071    0.220913    0.344639    11.00000    0.02962    0.02870 =
         0.04139    0.00236    0.01405   -0.00252
AFIX 153
H7    2    0.005912    0.192026    0.308814    11.00000   -1.20000
AFIX   0
B3'   3    0.491686    0.732805    0.591124    11.00000    0.04732    0.04674 =
         0.03220    0.00320    0.01091    0.02639
AFIX 153
H3'   2    0.476603    0.713037    0.543021    11.00000   -1.20000
AFIX   0
B4    3    0.042875    0.298391    0.410631    11.00000    0.03087    0.03600 =
         0.03349    0.00013    0.01132   -0.01161
AFIX 153
H4    2    0.074523    0.316679    0.443023    11.00000   -1.20000
AFIX   0
B3A   3    0.283000    0.462138    0.265415    11.00000    0.05078    0.05218 =
         0.09442    0.02148    0.03616    0.01881
AFIX 153
H3A   2    0.309035    0.435468    0.293496    11.00000   -1.20000
AFIX   0
C33'  1    0.550910    0.525582    0.658086    11.00000    0.08459    0.04591 =
         0.07256    0.00716    0.02412    0.00563
AFIX 137
H33X  2    0.569302    0.518442    0.624324    11.00000   -1.50000
H33Y  2    0.524072    0.503466    0.652587    11.00000   -1.50000
H33Z  2    0.571351    0.522153    0.703662    11.00000   -1.50000
AFIX   0
C34   1   -0.070120    0.179042    0.136017    11.00000    0.07020    0.04079 =
         0.06350   -0.00059    0.03533   -0.01056
AFIX  13
H34   2   -0.099071    0.185529    0.153668    11.00000   -1.20000
AFIX   0
C34'  1    0.520699    0.646909    0.876667    11.00000    0.05395    0.04724 =
         0.05729    0.00660    0.02972    0.00481
AFIX  13
H34'  2    0.554465    0.654166    0.875997    11.00000   -1.20000
AFIX   0
C35   1   -0.047346    0.226752    0.126848    11.00000    0.12610    0.04689 =
         0.05414   -0.00564    0.04197   -0.02698
AFIX 137
H35A  2   -0.068494    0.244732    0.090659    11.00000   -1.50000
H35B  2   -0.016838    0.221363    0.114757    11.00000   -1.50000
H35C  2   -0.042064    0.244833    0.169234    11.00000   -1.50000
AFIX   0
C35'  1    0.521208    0.615994    0.939035    11.00000    0.12069    0.05566 =
         0.06169    0.01307    0.02931    0.00969
AFIX 137
H35X  2    0.534141    0.634392    0.980205    11.00000   -1.50000
H35Y  2    0.541109    0.587901    0.938020    11.00000   -1.50000
H35Z  2    0.488699    0.605917    0.938766    11.00000   -1.50000
AFIX   0
C36   1   -0.086073    0.153241    0.068677    11.00000    0.11322    0.06154 =
         0.07302   -0.00909    0.02973   -0.03262
AFIX 137
H36A  2   -0.107551    0.173784    0.036355    11.00000   -1.50000
H36B  2   -0.102729    0.123907    0.075369    11.00000   -1.50000
H36C  2   -0.058217    0.145408    0.050919    11.00000   -1.50000
AFIX   0
C36'  1    0.496001    0.693989    0.884012    11.00000    0.10255    0.05432 =
         0.08079    0.01444    0.05278    0.02493
AFIX 137
H36X  2    0.511096    0.708728    0.927440    11.00000   -1.50000
H36Y  2    0.462329    0.688109    0.882394    11.00000   -1.50000
H36Z  2    0.498732    0.715337    0.846913    11.00000   -1.50000
AFIX   0
C37   1    0.075432    0.343587    0.313452    11.00000    0.02220    0.02164 =
         0.02916   -0.00051    0.00966   -0.00304
C37'  1    0.427635    0.838475    0.681792    11.00000    0.03597    0.03096 =
         0.02637    0.00686    0.01339    0.01618
C38   1    0.146886    0.373935    0.310269    11.00000    0.02382    0.02940 =
         0.05148    0.00583    0.01750   -0.00561
AFIX  43
H38   2    0.180216    0.376349    0.314283    11.00000   -1.20000
AFIX   0
C38'  1    0.356272    0.875310    0.665941    11.00000    0.04587    0.05699 =
         0.04925    0.00307    0.01771    0.03366
AFIX  43
H38'  2    0.323104    0.881176    0.651223    11.00000   -1.20000
AFIX   0
C39   1    0.114928    0.407985    0.289413    11.00000    0.02721    0.02438 =
         0.04534    0.00292    0.01393   -0.00483
AFIX  43
H39   2    0.121186    0.439270    0.276044    11.00000   -1.20000
AFIX   0
C39'  1    0.388457    0.903792    0.702986    11.00000    0.06004    0.04748 =
         0.05258   -0.00099    0.01614    0.04026
AFIX  43
H39'  2    0.382564    0.933992    0.720403    11.00000   -1.20000
AFIX   0
C40   1    0.146141    0.289014    0.341302    11.00000    0.02246    0.02516 =
         0.06404    0.01321    0.02390    0.00176
C40'  1    0.355769    0.794474    0.616559    11.00000    0.01783    0.05149 =
         0.07170   -0.00671    0.01521    0.00497
C41   1    0.143237    0.255985    0.288738    11.00000    0.03248    0.02803 =
         0.07786   -0.00075    0.03191   -0.00619
C41'  1    0.344402    0.756686    0.655161    11.00000    0.02951    0.06435 =
         0.12697    0.02070    0.02627    0.00968
C42   1    0.167322    0.212664    0.305490    11.00000    0.05575    0.03192 =
         0.10638    0.00670    0.04844    0.00251
AFIX  43
H42   2    0.166353    0.189238    0.271449    11.00000   -1.20000
AFIX   0
C42'  1    0.321500    0.717633    0.619665    11.00000    0.04645    0.07314 =
         0.18148   -0.00629    0.03884   -0.00605
AFIX  43
H42'  2    0.313750    0.690607    0.643087    11.00000   -1.20000
AFIX   0
C43   1    0.192232    0.203882    0.370568    11.00000    0.07000    0.04274 =
         0.10832    0.02770    0.05135    0.02184
AFIX  43
H43   2    0.207487    0.173974    0.380905    11.00000   -1.20000
AFIX   0
C43'  1    0.310483    0.719011    0.550852    11.00000    0.06902    0.08089 =
         0.17801   -0.03032    0.03830   -0.00489
AFIX  43
H43'  2    0.294623    0.692296    0.527205    11.00000   -1.20000
AFIX   0
C44   1    0.195780    0.237089    0.421299    11.00000    0.05623    0.05353 =
         0.09081    0.03625    0.03933    0.02216
AFIX  43
H44   2    0.214128    0.230216    0.465499    11.00000   -1.20000
AFIX   0
C44'  1    0.320338    0.754906    0.514842    11.00000    0.04355    0.09711 =
         0.11913   -0.04140    0.02059   -0.00322
AFIX  43
H44'  2    0.311568    0.753315    0.466784    11.00000   -1.20000
AFIX   0
C45   1    0.172451    0.281080    0.408160    11.00000    0.02935    0.04483 =
         0.06361    0.02386    0.02401    0.00912
C45'  1    0.343733    0.795693    0.546594    11.00000    0.03053    0.08040 =
         0.06744   -0.01578    0.01665    0.00778
C46   1    0.116985    0.266108    0.216918    11.00000    0.03906    0.04797 =
         0.07378   -0.01718    0.02508   -0.00181
AFIX  13
H46   2    0.091656    0.290042    0.218451    11.00000   -1.20000
AFIX   0
C46'  1    0.354663    0.758597    0.730802    11.00000    0.04653    0.14180 =
         0.11799    0.03291    0.02650   -0.01826
AFIX  13
H46'  2    0.378438    0.784447    0.746451    11.00000   -1.20000
AFIX   0
C47   1    0.092702    0.221735    0.180545    11.00000    0.14145    0.10477 =
         0.09931   -0.03613    0.03525   -0.07434
AFIX 137
H47A  2    0.099815    0.219255    0.135726    11.00000   -1.50000
H47B  2    0.058225    0.224229    0.175438    11.00000   -1.50000
H47C  2    0.104552    0.193374    0.207237    11.00000   -1.50000
AFIX   0
C47'  1    0.375745    0.712216    0.762621    11.00000    0.15405    0.14738 =
         0.15499    0.03015    0.03725    0.02183
AFIX 137
H47X  2    0.407277    0.718269    0.791826    11.00000   -1.50000
H47Y  2    0.378620    0.689740    0.726861    11.00000   -1.50000
H47Z  2    0.354945    0.698708    0.789709    11.00000   -1.50000
AFIX   0
C48   1    0.149364    0.287117    0.176045    11.00000    0.06417    0.10172 =
         0.07282    0.01665    0.01357   -0.02327
AFIX 137
H48A  2    0.131095    0.293638    0.129888    11.00000   -1.50000
H48B  2    0.174939    0.264558    0.174462    11.00000   -1.50000
H48C  2    0.163115    0.316817    0.197204    11.00000   -1.50000
AFIX   0
C48'  1    0.311009    0.769259    0.757558    11.00000    0.06072    0.18490 =
         0.11831    0.00583    0.01844    0.00510
AFIX 137
H48X  2    0.287630    0.743733    0.744132    11.00000   -1.50000
H48Y  2    0.297093    0.799530    0.738765    11.00000   -1.50000
H48Z  2    0.320051    0.771413    0.807094    11.00000   -1.50000
AFIX   0
C49   1    0.177689    0.317106    0.463153    11.00000    0.03087    0.05939 =
         0.05215    0.02294    0.01447    0.01271
AFIX  13
H49   2    0.152942    0.342150    0.447981    11.00000   -1.20000
AFIX   0
C49'  1    0.352302    0.837913    0.506190    11.00000    0.03352    0.10914 =
         0.05156   -0.00378    0.01249    0.00390
AFIX  13
H49'  2    0.377598    0.857850    0.535446    11.00000   -1.20000
AFIX   0
C50   1    0.169890    0.295495    0.530053    11.00000    0.05042    0.09216 =
         0.06057    0.03537    0.01864    0.01476
AFIX 137
H50A  2    0.167582    0.321153    0.561834    11.00000   -1.50000
H50B  2    0.196751    0.274777    0.550031    11.00000   -1.50000
H50C  2    0.140408    0.276894    0.520583    11.00000   -1.50000
AFIX   0
C50'  1    0.368980    0.824421    0.442647    11.00000    0.08523    0.11337 =
         0.08049   -0.00671    0.03078    0.00893
AFIX 137
H50X  2    0.387030    0.850872    0.429512    11.00000   -1.50000
H50Y  2    0.341306    0.817550    0.405737    11.00000   -1.50000
H50Z  2    0.389321    0.796170    0.451857    11.00000   -1.50000
AFIX   0
C51   1    0.226836    0.341352    0.476567    11.00000    0.03660    0.08322 =
         0.06140    0.01635    0.01391    0.00284
AFIX 137
H51A  2    0.229637    0.364128    0.513852    11.00000   -1.50000
H51B  2    0.230285    0.358125    0.435629    11.00000   -1.50000
H51C  2    0.251826    0.317216    0.488747    11.00000   -1.50000
AFIX   0
C51'  1    0.306607    0.868398    0.485582    11.00000    0.05279    0.12351 =
         0.07284    0.01259    0.02206    0.02003
AFIX 137
H51X  2    0.313575    0.897480    0.463058    11.00000   -1.50000
H51Y  2    0.295418    0.876812    0.526132    11.00000   -1.50000
H51Z  2    0.281907    0.850196    0.454512    11.00000   -1.50000
AFIX   0
C52   1    0.026326    0.414232    0.266093    11.00000    0.02601    0.01855 =
         0.03688    0.00416    0.00837   -0.00228
C52'  1    0.477058    0.901362    0.751995    11.00000    0.05787    0.03005 =
         0.04332   -0.00766   -0.00162    0.02245
C53   1    0.012789    0.448856    0.307750    11.00000    0.03682    0.02390 =
         0.04913    0.00198    0.01476    0.00095
C53'  1    0.503383    0.931707    0.720829    11.00000    0.06277    0.02965 =
         0.05403   -0.01127    0.00299    0.01334
C54   1   -0.031055    0.471037    0.281176    11.00000    0.03726    0.03638 =
         0.07892    0.00313    0.01594    0.00807
AFIX  43
H54   2   -0.041850    0.494850    0.307282    11.00000   -1.20000
AFIX   0
C54'  1    0.546272    0.948632    0.760861    11.00000    0.07762    0.04678 =
         0.07681   -0.02235   -0.00324    0.01129
AFIX  43
H54'  2    0.566160    0.968751    0.741805    11.00000   -1.20000
AFIX   0
C55   1   -0.058612    0.459627    0.219371    11.00000    0.03425    0.04239 =
         0.08321    0.01153    0.00058    0.00181
AFIX  43
H55   2   -0.088914    0.474093    0.204124    11.00000   -1.20000
AFIX   0
C55'  1    0.559589    0.935700    0.829044    11.00000    0.08897    0.06494 =
         0.07691   -0.02555   -0.01316    0.02329
AFIX  43
H55'  2    0.588829    0.947242    0.855863    11.00000   -1.20000
AFIX   0
C56   1   -0.042792    0.427269    0.178921    11.00000    0.04340    0.03673 =
         0.06253    0.01187   -0.00980   -0.00402
AFIX  43
H56   2   -0.061577    0.421029    0.134778    11.00000   -1.20000
AFIX   0
C56'  1    0.532226    0.907258    0.858231    11.00000    0.10253    0.06216 =
         0.05594   -0.01816   -0.01423    0.03230
AFIX  43
H56'  2    0.542244    0.899820    0.905050    11.00000   -1.20000
AFIX   0
C57   1   -0.000075    0.403545    0.201059    11.00000    0.03828    0.02677 =
         0.04112    0.00595   -0.00107   -0.00698
C57'  1    0.488926    0.888480    0.819918    11.00000    0.09420    0.03900 =
         0.04179   -0.01084   -0.00232    0.03383
C58   1    0.045228    0.464576    0.374374    11.00000    0.05041    0.03743 =
         0.05017   -0.00952    0.01691    0.00015
AFIX  13
H58   2    0.068570    0.438595    0.391402    11.00000   -1.20000
AFIX   0
C58'  1    0.485422    0.947724    0.647747    11.00000    0.08103    0.02546 =
         0.05689   -0.00466    0.00325    0.00281
AFIX  13
H58'  2    0.465025    0.921764    0.622677    11.00000   -1.20000
AFIX   0
C59   1    0.016889    0.475154    0.428352    11.00000    0.09916    0.06960 =
         0.07296   -0.02988    0.04900   -0.01659
AFIX 137
H59A  2    0.038812    0.477409    0.473004    11.00000   -1.50000
H59B  2   -0.005973    0.449465    0.428721    11.00000   -1.50000
H59C  2   -0.000199    0.505318    0.417669    11.00000   -1.50000
AFIX   0
C59'  1    0.524755    0.958516    0.610122    11.00000    0.11719    0.04023 =
         0.10042    0.00465    0.03996    0.00381
AFIX 137
H59X  2    0.510412    0.963677    0.561953    11.00000   -1.50000
H59Y  2    0.546823    0.931579    0.615163    11.00000   -1.50000
H59Z  2    0.542080    0.987164    0.629289    11.00000   -1.50000
AFIX   0
C60   1    0.073130    0.510255    0.362441    11.00000    0.05483    0.04805 =
         0.06899   -0.01612    0.01637   -0.00835
AFIX 137
H60A  2    0.097764    0.517260    0.403330    11.00000   -1.50000
H60B  2    0.051078    0.537169    0.352219    11.00000   -1.50000
H60C  2    0.088022    0.504946    0.324298    11.00000   -1.50000
AFIX   0
C60'  1    0.454215    0.992228    0.645800    11.00000    0.11042    0.04336 =
         0.06936    0.00276    0.00741    0.02567
AFIX 137
H60X  2    0.442334    1.002388    0.598709    11.00000   -1.50000
H60Y  2    0.473138    1.017861    0.671636    11.00000   -1.50000
H60Z  2    0.427283    0.984803    0.665815    11.00000   -1.50000
AFIX   0
C61   1    0.019421    0.371219    0.153649    11.00000    0.06883    0.04044 =
         0.03617    0.00000    0.00735   -0.00268
AFIX  13
H61   2    0.039683    0.346402    0.181740    11.00000   -1.20000
AFIX   0
C61'  1    0.457267    0.859562    0.853142    11.00000    0.11871    0.05720 =
         0.03940   -0.00367    0.01156    0.03180
AFIX  13
H61'  2    0.433717    0.842610    0.816870    11.00000   -1.20000
AFIX   0
C62   1    0.050954    0.400372    0.117946    11.00000    0.08674    0.07424 =
         0.05553   -0.01591    0.03039   -0.02290
AFIX 137
H62A  2    0.062210    0.380125    0.085559    11.00000   -1.50000
H62B  2    0.078289    0.412723    0.151566    11.00000   -1.50000
H62C  2    0.032599    0.426975    0.093801    11.00000   -1.50000
AFIX   0
C62'  1    0.429821    0.892514    0.890458    11.00000    0.15790    0.08569 =
         0.07227    0.00266    0.03935    0.05580
AFIX 137
H62X  2    0.410973    0.873408    0.915074    11.00000   -1.50000
H62Y  2    0.408599    0.912944    0.857634    11.00000   -1.50000
H62Z  2    0.452299    0.912308    0.922580    11.00000   -1.50000
AFIX   0
C63   1   -0.019560    0.345862    0.101282    11.00000    0.11000    0.05804 =
         0.05143   -0.01016    0.01278   -0.03302
AFIX 137
H63A  2   -0.004875    0.324373    0.073988    11.00000   -1.50000
H63B  2   -0.038963    0.369503    0.071708    11.00000   -1.50000
H63C  2   -0.039751    0.327506    0.124686    11.00000   -1.50000
AFIX   0
C63'  1    0.485333    0.821876    0.901742    11.00000    0.10463    0.08452 =
         0.08078    0.00818    0.01898    0.01790
AFIX 137
H63X  2    0.463256    0.803123    0.921342    11.00000   -1.50000
H63Y  2    0.508410    0.837762    0.938092    11.00000   -1.50000
H63Z  2    0.502151    0.800814    0.876651    11.00000   -1.50000
AFIX   0
C64   1    0.117785    0.583805    0.639745    11.00000    0.06878    0.05376 =
         0.10537    0.00860    0.00828    0.00284
AFIX  23
H64A  2    0.087328    0.583357    0.654195    11.00000   -1.20000
H64B  2    0.128838    0.617205    0.641271    11.00000   -1.20000
AFIX   0
C65   1    0.189191    0.379503    0.067292    11.00000    0.06561    0.06920 =
         0.08374   -0.01768    0.00556    0.00542
AFIX  23
H65A  2    0.178096    0.385830    0.109111    11.00000   -1.20000
H65B  2    0.203184    0.409222    0.054319    11.00000   -1.20000
AFIX   0
C66   1    0.344599    0.450356    0.444779    11.00000    0.16878    0.16713 =
         0.16730    0.00032    0.03554    0.00195
AFIX  23
H66A  2    0.313799    0.448809    0.458191    11.00000   -1.20000
H66B  2    0.338142    0.459025    0.396209    11.00000   -1.20000
AFIX   0
B4'   3    0.479365    0.793006    0.602945    11.00000    0.03871    0.03797 =
         0.03429    0.00950    0.01782    0.01880
AFIX 153
H4'   2    0.456317    0.814389    0.561443    11.00000   -1.20000
AFIX   0
B5    3   -0.057931    0.289363    0.379362    11.00000    0.02960    0.03738 =
         0.04469   -0.00501    0.01620   -0.00860
B4A   3    0.263312    0.464047    0.177530    11.00000    0.07645    0.03995 =
         0.10743    0.00593    0.02082    0.01367
AFIX 153
H4A   2    0.274793    0.435569    0.146140    11.00000   -1.20000
AFIX   0
B1    3   -0.005716    0.285069    0.445940    11.00000    0.03713    0.04854 =
         0.03685   -0.00560    0.01572   -0.01505
AFIX 153
H1    2   -0.006608    0.292989    0.499736    11.00000   -1.20000
AFIX   0
B1'   3    0.536942    0.776540    0.596732    11.00000    0.04893    0.04959 =
         0.05162    0.02529    0.02973    0.02856
AFIX 153
H1'   2    0.552279    0.786076    0.552579    11.00000   -1.20000
AFIX   0
B2    3   -0.032601    0.234125    0.401600    11.00000    0.03126    0.03844 =
         0.03978    0.00060    0.01588   -0.01162
AFIX 153
H2    2   -0.052059    0.208360    0.427527    11.00000   -1.20000
AFIX   0
B1A   3    0.300775    0.506037    0.216054    11.00000    0.04252    0.03715 =
         0.09514    0.01172    0.03608    0.00821
AFIX 153
H1A   2    0.338274    0.506496    0.209777    11.00000   -1.20000
AFIX   0
B2'   3    0.548674    0.722115    0.640777    11.00000    0.03705    0.04067 =
         0.02804    0.01371    0.01620    0.02154
AFIX 153
H2'   2    0.572677    0.695415    0.624761    11.00000   -1.20000
AFIX   0
B3    3    0.030169    0.238473    0.424331    11.00000    0.03186    0.04263 =
         0.03969    0.00972    0.00887   -0.00907
AFIX 153
H3    2    0.053225    0.215504    0.463773    11.00000   -1.20000
AFIX   0
B2A   3    0.285282    0.520936    0.296156    11.00000    0.06118    0.07146 =
         0.09148   -0.00849   -0.00016    0.01815
AFIX 153
H2A   2    0.311127    0.532510    0.343505    11.00000   -1.20000
AFIX   0
C7'   1    0.499140    0.710199    0.671411    11.00000    0.03021    0.03279 =
         0.03281    0.00292    0.00813    0.01104
AFIX 153
H7'   2    0.482673    0.680883    0.695592    11.00000   -1.20000
AFIX   0
C8    1    0.043261    0.255541    0.350058    11.00000    0.02563    0.02906 =
         0.03567    0.00171    0.01115   -0.00308
AFIX 153
H8    2    0.066475    0.241218    0.317472    11.00000   -1.20000
AFIX   0
C8'   1    0.461021    0.749376    0.650438    11.00000    0.03087    0.03289 =
         0.03389    0.00259    0.00863    0.01054
AFIX 153
H8'   2    0.428183    0.736793    0.665560    11.00000   -1.20000
AFIX   0
C10   1   -0.094132    0.199042    0.288914    11.00000    0.02390    0.02476 =
         0.03426    0.00380    0.01103   -0.00276
C10'  1    0.581936    0.679358    0.760691    11.00000    0.02581    0.02543 =
         0.02613    0.00481    0.00975    0.00647
B5'   3    0.573473    0.774008    0.679588    11.00000    0.03710    0.03606 =
         0.05961    0.01816    0.02110    0.01759
B6    3   -0.053532    0.238858    0.312471    11.00000    0.02304    0.02463 =
         0.03652    0.00126    0.01104   -0.00456
B5A   3    0.256312    0.525878    0.153477    11.00000    0.08852    0.05189 =
         0.09796    0.00987    0.03882    0.02242
AFIX 153
H5A   2    0.264040    0.540757    0.105945    11.00000   -1.20000
AFIX   0
B6'   3    0.548254    0.722249    0.728450    11.00000    0.02727    0.02502 =
         0.02881    0.00587    0.00886    0.00913
B6A   3    0.266860    0.558547    0.220954    11.00000    0.04899    0.03740 =
         0.11278    0.00448    0.03486    0.00447
AFIX 153
H6A   2    0.281554    0.595031    0.217018    11.00000   -1.20000
AFIX   0
B7A   3    0.234382    0.479547    0.296670    11.00000    0.03791    0.10340 =
         0.06991    0.02262    0.01527    0.00881
AFIX 153
H7A   2    0.226703    0.462329    0.342772    11.00000   -1.20000
AFIX   0
B9    3    0.032408    0.310108    0.323205    11.00000    0.02290    0.02628 =
         0.03321   -0.00002    0.01359   -0.00376
B8A   3    0.220990    0.450123    0.223223    11.00000    0.05893    0.06089 =
         0.08991    0.01707    0.01220   -0.00281
AFIX 153
H8A   2    0.203806    0.414254    0.220724    11.00000   -1.20000
AFIX   0
B9'   3    0.470064    0.801732    0.685665    11.00000    0.02748    0.02656 =
         0.02989    0.00672    0.01108    0.01349
B10'  3    0.527265    0.819848    0.653481    11.00000    0.03423    0.03674 =
         0.05735    0.01552    0.01806    0.01358
AFIX 153
H10'  2    0.540298    0.856584    0.669182    11.00000   -1.20000
AFIX   0
B9A   3    0.207761    0.490554    0.153076    11.00000    0.10270    0.04563 =
         0.07923    0.01050    0.01535    0.01770
AFIX 153
H9A   2    0.183357    0.481643    0.103180    11.00000   -1.20000
AFIX   0
B10A  3    0.207706    0.546856    0.188862    11.00000    0.04452    0.04201 =
         0.06968   -0.00366    0.01094    0.01061
AFIX 153
H10A  2    0.180700    0.574307    0.165813    11.00000   -1.20000
AFIX   0
B11A  3    0.229142    0.547397    0.275341    11.00000    0.05446    0.09148 =
         0.06383    0.00131    0.01579    0.03283
AFIX 153
H11A  2    0.220094    0.575620    0.309249    11.00000   -1.20000
AFIX   0
B12A  3    0.189023    0.501068    0.230479    11.00000    0.05018    0.07354 =
         0.09159    0.02727    0.01190    0.00211
AFIX 153
H12A  2    0.151092    0.499063    0.234633    11.00000   -1.20000
AFIX   0
H5'A  2    0.552314    0.803622    0.708276    11.00000    0.09605
H10   2   -0.011756    0.368623    0.405714    11.00000    0.06883
H9    2    0.004077    0.312243    0.277569    11.00000    0.03776
H5X   2   -0.045061    0.319154    0.336208    11.00000    0.05544
H5    2   -0.095715    0.300987    0.390509    11.00000    0.05988
H6    2   -0.056376    0.262158    0.268101    11.00000    0.03896
H9'   2    0.488186    0.797940    0.738300    11.00000    0.07303
H6'   2    0.547647    0.743882    0.768023    11.00000    0.05912
H5'   2    0.612957    0.789753    0.697870    11.00000    0.06884
HKLF 4


REM  mo_jvr220607B1_0ma_a.res in P2(1)/c
REM wR2 = 0.3237, GooF = S = 1.061, Restrained GooF = 1.085 for all data
REM R1 = 0.1577 for 25411 Fo > 4sig(Fo) and 0.1708 for all 29099 data
REM 1482 parameters refined using 1470 restraints

END

WGHT      0.1760     80.7211

REM Highest difference peak  5.976,  deepest hole -1.212,  1-sigma level  0.100
Q1    1   0.2260  0.4701  0.3818  11.00000  0.05    5.98
Q2    1   0.2029  0.5152  0.2835  11.00000  0.05    1.36
Q3    1   0.3500  0.4036  0.4913  11.00000  0.05    1.36
Q4    1   0.2626  0.5159  0.3298  11.00000  0.05    1.34
Q5    1   0.2377  0.3652  0.0396  11.00000  0.05    1.19
Q6    1   0.1997  0.4772  0.2084  11.00000  0.05    1.18
Q7    1   0.2566  0.4518  0.2185  11.00000  0.05    1.15
Q8    1   0.2377  0.4992  0.1617  11.00000  0.05    1.09
Q9    1   0.4064  0.5180  0.5119  11.00000  0.05    1.01
Q10   1   0.3020  0.5433  0.2748  11.00000  0.05    0.94
Q11   1   0.3599  0.4960  0.5009  11.00000  0.05    0.87
Q12   1   0.2373  0.4579  0.2865  11.00000  0.05    0.86
Q13   1   0.1631  0.3924 -0.0155  11.00000  0.05    0.86
Q14   1   0.3915  0.7420  0.7881  11.00000  0.05    0.84
Q15   1   0.3222  0.4204  0.4519  11.00000  0.05    0.75
Q16   1   0.4201  0.4912  0.4995  11.00000  0.05    0.72
Q17   1   0.3793  0.8508  0.4461  11.00000  0.05    0.71
Q18   1   0.2472  0.5668  0.2709  11.00000  0.05    0.70
Q19   1   0.3836  0.3898  0.4474  11.00000  0.05    0.69
Q20   1   0.3032  0.4817  0.2912  11.00000  0.05    0.68
;
_shelx_res_checksum   21678

_shelx_hkl_file
;
   0   0  -3    4.00    1.50
   0   0   3    4.00    1.70
   0   0   3    4.40    0.90
   0   0  -3    2.60    1.40
   0   0  -4 1794.62   55.79
   0   0  -4 1933.31   56.09
   0   0  -4 1923.61   56.09
   0   0   4 1947.11   56.19
   0   0   4 1707.23   55.59
   0   0   5    7.30    3.10
   0   0  -5    8.20    2.70
   0   0  -5    8.40    2.10
   0   0   5    7.50    1.80
   0   0  -5    8.70    2.70
   0   0   6 6760.02  201.58
   0   0  -7    5.40    3.50
   0   0   7    0.60    4.30
   0   0  -7    5.40    3.10
   0   0  -7    4.90    3.50
   0   0   7    6.90    2.30
   0   0  -8 1115.99   36.50
   0   0   8 1233.28   37.90
   0   0   8 1056.79   35.70
   0   0  -8 1264.17   37.10
   0   0  -8 1192.18   37.00
   0   0  -9   -6.40    4.60
   0   0   9   -1.30    2.70
   0   0  -9   -6.40    4.20
   0   0   9   -7.10    5.70
   0   0  10 1040.00   33.00
   0   0 -10 1072.79   34.30
   0   0 -10 1089.49   34.60
   0   0  10 1093.19   35.60
   0   0 -10 1062.89   34.60
   0   0  11   -7.50    6.30
   0   0 -11   -6.90    4.80
   0   0  11   -2.80    3.00
   0   0 -11   -3.20    4.90
   0   0 -11   -7.70    4.50
   0   0 -12  310.27   14.00
   0   0 -12  282.17   13.50
   0   0  12  310.07   11.20
   0   0 -12  298.57   13.80
   0   0  12  288.17   16.00
   0   0 -13   -3.20    5.40
   0   0  13    4.40    3.50
   0   0 -13   -2.60    5.80
   0   0 -13   -4.50    5.00
   0   0  13  -15.40    7.10
   0   0 -14  549.45   21.20
   0   0  14  559.94   23.70
   0   0  14  575.34   18.50
   0   0 -14  528.55   21.00
   0   0 -14  572.24   21.80
   0   0  15  -10.40    7.40
   0   0 -15   -5.20    5.70
   0   0 -15   -5.90    5.70
   0   0  15   -2.60    3.60
   0   0 -15   -8.50    6.60
   0   0 -16  126.49   11.30
   0   0  16  125.29    7.30
   0   0  16   94.69   14.20
   0   0 -16  100.69   13.80
   0   0  16  104.09   11.80
   0   0  17   -2.70    3.80
   0   0  17  -12.00    8.90
   0   0 -17   -6.70    9.50
   0   0 -17   -1.50    8.10
   0   0  17  -12.80    7.80
   0   0 -17    0.50    6.30
   0   0 -18   39.10    9.90
   0   0  18   34.30    8.80
   0   0  18   33.90   10.60
   0   0 -18   36.20    7.30
   0   0 -19   -4.60    9.70
   0   0  19   -8.10    8.80
   0   0 -19    2.10    5.30
   0   0 -19    1.50    6.20
   0   0  19   -3.10    7.20
   0   0 -20  324.17   16.50
   0   0  20  319.47   20.60
   0   0  20  327.67   18.90
   0   0 -20  313.77   20.80
   0   0 -20  325.67   15.30
   0   0  21   -2.70    8.30
   0   0 -21    0.90    4.50
   0   0 -21    0.70   10.20
   0   0  21   -7.70   10.40
   0   0 -21    4.20    6.10
   0   0 -22   -6.50    3.50
   0   0  22    0.50    9.30
   0   0 -22    1.40    6.00
   0   0 -22  -13.70   10.90
   0   0  22   20.90    9.30
   0   0  23    4.40    9.30
   0   0 -23  -15.70    9.10
   0   0  23    7.20    8.30
   0   1   3  598.44   18.50
   0   1  -3  607.04   19.00
   0   1  -3  613.44   18.80
   0   1  -3  608.64   19.00
   0  -1   3  620.34   19.10
   0  -1  -3  619.04   18.70
   0  -1  -3  611.84   18.90
   0  -1   3  625.04   18.70
   0  -1  -3  617.34   19.00
   0  -1   4   20.50    1.50
   0   1  -5 3039.20   92.19
   0   1  -5 3084.79   92.29
   0  -1  -5 3067.69   92.19
   0  -1  -5 3025.40   92.19
   0  -1   5 3070.09   91.79
   0  -1  -5 3154.78   91.89
   0  -1   5 3103.39   92.49
   0   1  -6   87.19    5.80
   0   1   6   73.79    6.50
   0   1   6   73.49    4.00
   0   1  -6   80.49    5.30
   0  -1   6   68.89    6.80
   0  -1   6   78.39    4.30
   0  -1  -6   68.59    5.70
   0  -1  -6   66.59    5.90
   0  -1  -6   81.99    5.00
   0   1  -7  805.72   25.30
   0   1   7  734.63   24.00
   0   1  -7  793.92   25.20
   0   1   7  813.52   25.60
   0   1  -7  748.63   24.80
   0  -1  -7  789.62   24.70
   0  -1  -7  813.62   25.20
   0  -1   7  785.32   25.90
   0  -1  -7  801.52   25.30
   0  -1   7  719.43   24.20
   0   1   8   11.10    5.20
   0   1   8   11.20    2.50
   0  -1  -8    5.40    4.00
   0  -1  -8    9.10    3.80
   0  -1  -8   14.80    4.40
   0   1  -9 1587.24   48.20
   0   1   9 1568.34   48.90
   0   1  -9 1546.85   47.90
   0   1  -9 1561.54   48.20
   0   1   9 1478.75   46.70
   0  -1  -9 1511.25   48.10
   0  -1   9 1492.75   47.00
   0  -1   9 1624.24   49.30
   0  -1  -9 1514.25   48.20
   0  -1  -9 1566.04   47.80
   0   1  10  103.69    5.50
   0   1 -10   88.39    8.30
   0   1  10  105.29   10.50
   0   1 -10   82.39    8.50
   0   1 -10   90.69    8.70
   0   1  10   86.89   11.20
   0  -1  10   91.39    6.00
   0  -1  10   89.09   11.70
   0  -1 -10  105.09    8.50
   0  -1 -10   97.19    8.90
   0  -1 -10   88.09    8.80
   0   1 -11  135.49    9.50
   0   1  11  120.39    6.40
   0   1  11  101.09   11.10
   0   1 -11  135.09    9.70
   0   1 -11  141.99    9.40
   0   1  11  114.89   11.50
   0  -1 -11  118.69    9.70
   0  -1 -11  124.19   10.80
   0  -1  11  138.19   12.30
   0  -1 -11  121.99    9.80
   0  -1  11  131.09    6.80
   0   1  12   86.29    5.70
   0   1 -12   73.79    9.00
   0   1  12   63.89    9.90
   0   1 -12   70.99    7.50
   0   1 -12   68.39    9.10
   0  -1 -12   78.49    9.20
   0  -1  12   55.49    8.40
   0  -1 -12   88.29    9.30
   0  -1 -12   67.29   10.60
   0  -1  12   75.69    6.30
   0   1  13  373.06   18.80
   0   1 -13  413.36   16.70
   0   1  13  417.56   13.90
   0   1 -13  412.26   17.00
   0   1  13  365.46   17.70
   0   1 -13  406.46   17.40
   0  -1  13  396.86   19.00
   0  -1  13  422.06   14.40
   0  -1 -13  407.46   16.70
   0  -1 -13  397.66   17.30
   0   1  14  169.48   14.20
   0   1  14  159.98   13.10
   0   1 -14  165.38   11.50
   0   1 -14  168.48   12.90
   0   1 -14  155.88   11.70
   0   1  14  177.68    7.80
   0  -1  14  160.08    8.40
   0  -1 -14  155.08   12.20
   0  -1 -14  139.39   14.10
   0  -1 -14  176.68   11.60
   0  -1  14  148.79   14.80
   0   1  15   48.20    8.30
   0   1 -15   70.49   10.00
   0   1  15   58.59    9.50
   0   1  15   58.19    5.90
   0   1 -15   66.79    8.60
   0   1 -15   71.09   10.30
   0  -1 -15   56.29    8.50
   0  -1  15   63.89   10.20
   0  -1 -15   61.09    7.80
   0  -1 -15   56.49    7.10
   0  -1  15   66.09    6.50
   0   1  16  -14.70    7.80
   0   1 -16    1.20    6.00
   0   1  16   -0.30    3.50
   0   1 -16   -8.30    7.50
   0   1 -16   -6.60    5.70
   0  -1  16    2.00    4.10
   0  -1 -16   -5.40    5.90
   0  -1 -16   -2.80    7.30
   0  -1  16  -16.20    8.90
   0  -1 -16   -9.60    5.80
   0   1  17  249.68   18.00
   0   1  17  244.08   15.90
   0   1 -17  254.77   14.80
   0   1 -17  270.97   17.10
   0   1 -17  240.48   13.80
   0  -1  17  261.67   19.00
   0  -1 -17  237.88   14.40
   0  -1  17  260.17   10.70
   0  -1 -17  242.18   14.70
   0  -1 -17  237.18   16.40
   0   1 -18   13.20    6.50
   0   1  18   15.30    7.90
   0   1  18    4.00    8.90
   0   1 -18   18.50    6.20
   0   1 -18   13.90    9.20
   0  -1 -18   10.00    6.80
   0  -1  18   22.90    9.40
   0  -1 -18   17.40    8.90
   0  -1 -18   30.70    6.40
   0  -1  18   19.50    4.30
   0   1  19   -4.90    7.40
   0   1 -19   -2.10    5.30
   0   1  19  -11.80    8.70
   0  -1  19   -3.60   10.70
   0  -1  19   -3.00    8.30
   0  -1  19   -4.60    3.60
   0  -1 -19   -4.80    5.00
   0  -1 -19   -3.30    6.00
   0  -1 -19   -7.30    8.80
   0   1 -20   12.30    5.90
   0   1 -20   11.20    6.80
   0   1  20    4.50    7.70
   0   1  20    1.70    9.70
   0   1 -20   14.30   10.10
   0  -1  20    0.10   10.20
   0  -1 -20   -2.60    9.00
   0  -1 -20    3.90    6.00
   0  -1 -20   16.00    6.20
   0  -1  20    3.60    8.30
   0   1 -21   40.80    5.80
   0   1 -21   30.70    7.10
   0   1  21   43.20   10.10
   0   1 -21   25.20   11.90
   0   1  21   21.70    8.30
   0  -1  21   30.70   11.50
   0  -1 -21   28.60    5.40
   0  -1 -21   44.50    9.80
   0  -1  21   34.70    9.00
   0  -1 -21   36.90    7.80
   0   1  22   -3.40    9.80
   0   1 -22   -9.80   10.70
   0   1  22  -14.80    7.40
   0   1 -22   -4.50    3.50
   0   1 -22   -4.20    5.10
   0  -1  22   -1.20    9.60
   0  -1  22   -6.20    9.50
   0  -1 -22  -20.10    9.80
   0  -1 -22    0.50    3.50
   0  -1 -22   -2.50    5.30
   0   1 -23    9.00    5.20
   0   1  23    0.40    8.20
   0   1 -23   -8.50    8.80
   0   1  23   -2.60    8.90
   0   1 -23   -5.20    4.00
   0  -1  23    6.30   10.30
   0  -1 -23    3.50    5.20
   0  -1 -23   -5.90    4.20
   0  -1  23  -10.20    9.10
   0   2  -3  147.79    5.00
   0   2   3  130.09    5.20
   0   2  -3  138.49    5.30
   0   2  -3  143.79    5.40
   0   2   3  136.59    4.60
   0  -2   3  134.99    5.60
   0  -2  -3  132.59    4.80
   0  -2  -3  124.89    5.20
   0  -2  -3  138.39    5.30
   0  -2   3  126.19    5.60
   0  -2   3  153.98    4.90
   0   2  -5 3651.23  106.19
   0   2  -5 3517.15  105.89
   0   2   5 3557.24  106.09
   0   2   5 3515.05  105.99
   0   2  -5 3612.04  106.09
   0  -2   5 3450.35  105.69
   0  -2   5 3335.37  106.39
   0  -2   5 3626.94  106.39
   0  -2  -5 3541.35  105.99
   0  -2  -5 3641.14  105.69
   0  -2   6 7592.14  226.28
   0   2   7 6667.73  196.38
   0   2  -7 6568.84  196.28
   0   2   7 6795.72  196.28
   0  -2  -7 6611.44  196.18
   0  -2   7 6750.32  196.78
   0  -2   7 6087.29  197.48
   0   2   8   19.10    4.90
   0   2   8   13.30    4.40
   0   2   8   14.00    2.40
   0  -2  -8   14.40    3.90
   0  -2   8    9.90    3.10
   0  -2   8    3.10    6.20
   0   2  -9 1953.10   59.29
   0   2  -9 1965.70   59.39
   0   2  -9 1961.60   59.39
   0   2   9 1920.21   59.79
   0   2   9 1950.80   59.59
   0   2   9 1851.81   57.89
   0  -2  -9 1910.91   59.39
   0  -2   9 1885.51   58.39
   0  -2   9 1788.92   61.49
   0  -2   9 2020.60   60.49
   0  -2  -9 1980.50   58.99
   0   2  10   20.60    6.00
   0   2 -10   23.70    5.20
   0   2 -10   20.70    4.90
   0   2  10   17.50    5.40
   0   2  10   20.40    2.80
   0   2 -10   19.40    5.10
   0  -2 -10   25.10    4.90
   0  -2 -10   19.20    5.20
   0  -2  10   20.40    3.50
   0  -2 -10   16.30    6.40
   0  -2  10   16.40    6.60
   0   2 -11 1770.02   54.89
   0   2  11 1728.33   53.09
   0   2 -11 1772.52   54.99
   0   2 -11 1768.62   54.89
   0   2  11 1763.42   55.49
   0   2  11 1784.12   55.29
   0  -2 -11 1765.42   54.89
   0  -2 -11 1806.02   54.69
   0  -2 -11 1680.43   54.99
   0  -2  11 1803.42   56.29
   0  -2  11 1721.73   53.59
   0   2 -12  550.84   20.40
   0   2  12  543.35   17.30
   0   2 -12  525.95   19.80
   0   2  12  539.65   20.40
   0   2  12  544.95   21.00
   0   2 -12  514.05   19.80
   0  -2 -12  550.84   19.90
   0  -2  12  528.85   18.00
   0  -2 -12  517.85   19.90
   0  -2 -12  526.15   19.70
   0  -2  12  531.65   22.10
   0   2 -13  220.88   12.50
   0   2 -13  235.68   12.90
   0   2 -13  232.28   13.40
   0   2  13  230.48   13.50
   0   2  13  230.78   14.50
   0   2  13  240.38    9.00
   0  -2 -13  235.98   13.20
   0  -2  13  228.08   15.60
   0  -2 -13  239.28   12.90
   0  -2 -13  248.58   12.70
   0  -2  13  221.28   10.20
   0   2 -14  652.33   23.70
   0   2 -14  635.94   23.40
   0   2  14  602.44   24.80
   0   2  14  639.44   20.40
   0   2 -14  649.34   24.40
   0   2  14  648.14   24.20
   0  -2 -14  677.03   24.00
   0  -2  14  635.64   21.40
   0  -2 -14  653.73   23.60
   0  -2  14  633.74   26.10
   0  -2 -14  647.34   23.50
   0   2 -15  150.98   11.60
   0   2 -15  143.69   13.10
   0   2  15  103.19   12.30
   0   2  15   99.39   13.70
   0   2 -15  150.08   11.20
   0  -2 -15  122.69   11.20
   0  -2 -15  115.99   12.90
   0  -2  15  118.89   15.30
   0  -2  15  151.68    8.20
   0  -2 -15  112.59   11.60
   0   2 -16   13.40    6.20
   0   2  16   -1.00    8.20
   0   2 -16    7.70    6.10
   0   2 -16    6.20    7.60
   0   2  16   -7.00    7.10
   0  -2 -16  -14.10    7.20
   0  -2  16    7.90    4.30
   0  -2  16    1.20    9.70
   0  -2 -16    3.60    6.50
   0  -2 -16   10.50    6.00
   0   2 -17   33.60    7.10
   0   2 -17   22.40    6.60
   0   2  17   26.90    7.80
   0   2 -17   40.20    9.30
   0   2  17   25.30    9.10
   0  -2  17   23.40    9.40
   0  -2  17   30.60    5.00
   0  -2 -17   32.90    7.20
   0  -2 -17   37.60    6.90
   0  -2 -17   22.30    8.80
   0   2 -18   44.70    9.90
   0   2  18   38.20    8.10
   0   2 -18   42.80    7.10
   0   2 -18   36.60    7.00
   0   2  18   45.90   10.00
   0  -2 -18   42.80    9.60
   0  -2 -18   44.70    6.80
   0  -2 -18   42.90    7.20
   0  -2  18   36.60   12.20
   0  -2  18   46.10    6.90
   0   2  19    9.60    6.80
   0   2  19   19.80    9.30
   0   2 -19   13.50    5.60
   0   2 -19   13.70    5.80
   0   2 -19   18.20    9.20
   0  -2 -19   17.60    7.00
   0  -2 -19   15.60    9.20
   0  -2 -19   18.30    5.70
   0  -2  19   17.40    4.30
   0  -2  19   15.60   10.70
   0   2 -20   43.70    6.50
   0   2  20   40.30   10.30
   0   2 -20   50.49    6.90
   0   2  20   53.99    8.50
   0   2 -20   49.90   12.00
   0  -2  20   40.00   11.60
   0  -2  20   38.00    4.60
   0  -2 -20   43.50    9.60
   0  -2 -20   29.20    7.40
   0  -2 -20   44.30    6.10
   0   2 -21   -8.90   11.60
   0   2  21    2.10    9.40
   0   2  21   -5.60    6.60
   0   2 -21    6.20    5.00
   0  -2 -21    4.50    4.80
   0  -2 -21    8.60    6.20
   0  -2  21    2.80   10.90
   0  -2  21    7.00   11.00
   0  -2 -21    6.00   10.80
   0   2  22   68.09    9.50
   0   2 -22   63.09    7.10
   0   2 -22   58.29    6.20
   0   2 -22   64.09   11.30
   0   2  22   89.99   13.10
   0  -2  22   47.80   10.20
   0  -2 -22   69.99    9.20
   0  -2 -22   74.59   13.20
   0  -2  22   68.89   12.20
   0  -2 -22   61.39    6.40
   0   2 -23   -0.90    5.70
   0   2 -23   15.50   10.00
   0   2  23   15.80    7.60
   0   2  23   -2.70   10.40
   0  -2  23  -10.40    8.50
   0  -2 -23   -1.50    3.80
   0  -2  23  -12.10    9.30
   0  -2 -23   -8.80    9.70
   0  -2 -23   -9.30    4.90
   0   3   0    3.20    0.70
   0   3   1  397.26   11.50
   0   3  -1  384.76   11.60
   0   3  -1  334.37   11.60
   0   3  -1  384.86   11.60
   0   3  -1  397.06   11.60
   0   3   1  370.46   11.40
   0  -3   1  360.96   11.60
   0  -3  -1  384.26   11.50
   0  -3   1  387.06   11.60
   0  -3  -1  388.16   11.60
   0  -3  -1  377.96   11.40
   0  -3   1  342.27   11.60
   0   3   2  105.69    3.70
   0   3   3   68.69    2.40
   0   3   3   68.79    3.10
   0   3  -3   62.89    3.30
   0   3  -3   61.09    3.60
   0   3   3   64.59    2.90
   0   3  -3   61.89    3.60
   0  -3   3   66.79    3.10
   0  -3   3   59.79    3.90
   0  -3  -3   57.09    3.70
   0  -3   3   57.99    4.00
   0  -3  -3   68.19    3.50
   0  -3  -3   68.29    3.20
   0   3  -4 3253.17   96.99
   0   3   4 3176.48   96.69
   0   3  -4 3284.87   97.09
   0  -3  -4 3251.97   96.69
   0  -3  -4 3268.97   96.89
   0  -3   4 3232.88   97.19
   0  -3   4 3238.88   97.19
   0   3   5 1411.16   41.90
   0   3   5 1313.37   41.10
   0   3  -5 1420.06   42.10
   0   3   5 1427.06   41.70
   0   3  -5 1456.95   42.10
   0   3  -5 1323.17   41.80
   0  -3   5 1402.86   42.40
   0  -3  -5 1263.27   42.40
   0  -3   5 1289.97   41.60
   0  -3  -5 1366.96   41.90
   0  -3   5 1422.26   42.40
   0  -3  -5 1374.26   41.50
   0   3  -6  471.25   15.60
   0   3   6  419.66   14.10
   0   3  -6  475.85   15.60
   0   3   6  455.35   15.40
   0   3   6  468.75   15.20
   0   3  -6  421.36   15.20
   0  -3  -6  447.46   15.40
   0  -3   6  421.56   14.80
   0  -3   6  468.25   16.30
   0  -3  -6  450.55   15.60
   0  -3  -6  455.65   14.90
   0  -3   6  480.45   16.20
   0   3   7 1689.53   50.69
   0   3   7 1688.43   51.69
   0   3  -7 1699.33   51.89
   0   3  -7 1682.03   51.89
   0   3  -7 1688.93   51.69
   0   3   7 1711.93   51.89
   0  -3  -7 1684.13   51.79
   0  -3   7 1726.23   52.49
   0  -3   7 1669.53   51.29
   0  -3  -7 1709.53   51.39
   0  -3  -7 1636.24   51.79
   0  -3   7 1700.83   52.39
   0   3  -8  103.89    7.50
   0   3   8  106.09    4.90
   0   3   8   91.09    7.70
   0   3  -8  114.89    8.10
   0   3   8  106.99    8.50
   0   3  -8  107.79    8.10
   0  -3   8   99.69   10.10
   0  -3  -8   98.09    8.30
   0  -3   8  112.79    6.30
   0  -3  -8  106.99    7.20
   0  -3  -8   99.89    8.30
   0  -3   8   96.79    9.70
   0   3  -9 3791.62  114.49
   0   3   9 3826.02  114.79
   0   3  -9 3748.22  114.59
   0   3   9 3822.12  114.59
   0   3  -9 3805.12  114.59
   0   3   9 3727.13  113.09
   0  -3  -9 3802.72  114.19
   0  -3  -9 3812.22  114.59
   0  -3   9 3890.11  115.59
   0  -3   9 3870.01  115.39
   0  -3   9 3774.72  113.79
   0  -3  -9 3736.43  114.49
   0   3 -10  512.65   18.40
   0   3  10  499.55   19.00
   0   3 -10  502.75   18.40
   0   3  10  518.85   18.40
   0   3  10  481.25   15.80
   0   3 -10  506.45   18.30
   0  -3  10  510.45   20.40
   0  -3 -10  479.65   17.90
   0  -3  10  501.35   20.00
   0  -3 -10  494.15   18.60
   0  -3 -10  482.55   18.50
   0  -3  10  504.05   16.90
   0   3  11  306.97   13.80
   0   3 -11  301.47   13.40
   0   3 -11  321.47   14.10
   0   3  11  306.67   14.50
   0   3 -11  310.57   13.80
   0   3  11  324.37   10.70
   0  -3 -11  316.07   13.90
   0  -3 -11  316.27   13.40
   0  -3  11  328.17   12.00
   0  -3 -11  302.27   13.90
   0  -3  11  321.87   16.00
   0  -3  11  290.47   16.10
   0   3 -12  115.19    9.70
   0   3 -12  112.19   10.40
   0   3 -12  113.79    9.50
   0   3  12  109.79    5.50
   0   3  12   83.59   10.50
   0   3  12   90.59    9.70
   0  -3 -12  104.19    9.80
   0  -3  12  111.89    7.50
   0  -3  12   95.49   12.30
   0  -3 -12  114.99    9.80
   0  -3 -12  114.99    9.90
   0  -3  12  102.79   12.80
   0   3 -13  696.83   25.40
   0   3 -13  681.43   24.60
   0   3 -13  695.53   24.70
   0   3  13  682.03   25.00
   0   3  13  679.73   25.50
   0  -3  13  715.93   23.10
   0  -3  13  703.03   27.40
   0  -3 -13  688.33   24.50
   0  -3  13  699.73   26.80
   0  -3 -13  724.53   24.90
   0  -3 -13  697.73   24.70
   0   3  14  339.87   16.30
   0   3 -14  342.57   15.50
   0   3  14  340.57   17.20
   0   3 -14  365.46   17.00
   0   3 -14  367.16   16.10
   0  -3  14  374.16   18.90
   0  -3  14  351.16   19.60
   0  -3  14  360.46   13.60
   0  -3 -14  341.57   15.80
   0  -3 -14  351.96   15.60
   0  -3 -14  357.16   16.30
   0   3 -15  510.35   19.70
   0   3  15  456.45   20.30
   0   3 -15  531.45   21.50
   0   3  15  464.55   21.50
   0   3 -15  534.05   20.00
   0  -3  15  486.15   22.90
   0  -3 -15  463.75   19.90
   0  -3  15  507.65   23.90
   0  -3 -15  463.45   20.70
   0  -3 -15  471.25   19.70
   0  -3  15  531.35   17.60
   0   3 -16  144.39   11.70
   0   3 -16  143.09   12.00
   0   3  16  117.59   12.40
   0   3 -16  128.99   14.40
   0   3  16  111.69   14.20
   0  -3  16  140.89    8.90
   0  -3  16  130.79   16.40
   0  -3 -16  140.49   11.80
   0  -3 -16  115.89   13.70
   0  -3 -16  146.69   12.00
   0  -3  16  128.79   16.60
   0   3 -17  141.39   12.50
   0   3  17  117.09   12.60
   0   3 -17  144.59   12.20
   0   3 -17  155.38   15.50
   0   3  17  128.19   15.40
   0  -3 -17  158.78   14.50
   0  -3 -17  136.69   11.70
   0  -3  17  130.09   18.90
   0  -3  17  141.69    9.20
   0  -3 -17  143.09   12.40
   0  -3  17  136.19   19.00
   0   3  18   80.09    8.90
   0   3 -18   70.69   10.10
   0   3 -18   75.89    8.20
   0   3 -18   90.69   11.10
   0   3  18   77.69   10.10
   0  -3  18   80.39    7.70
   0  -3  18   72.29   12.50
   0  -3 -18   93.19   10.60
   0  -3 -18   81.89    9.90
   0  -3 -18   79.09   11.70
   0   3 -19  176.88   11.70
   0   3  19  168.48   16.00
   0   3 -19  177.28   16.90
   0   3  19  172.68   13.10
   0   3 -19  169.78   12.00
   0  -3  19  170.88    9.30
   0  -3  19  159.78   18.60
   0  -3 -19  172.98   11.40
   0  -3 -19  158.28   13.20
   0  -3 -19  200.48   17.00
   0   3 -20   47.80   10.90
   0   3 -20   36.60    6.40
   0   3 -20   38.50    6.80
   0   3  20   29.00    9.50
   0  -3 -20   48.50    6.10
   0  -3  20   41.50    5.00
   0  -3  20   24.40   12.10
   0  -3 -20   42.40   11.60
   0  -3 -20   43.00    7.10
   0   3 -21   34.20    6.20
   0   3  21   50.89   10.00
   0   3 -21   50.19    6.30
   0   3  21   41.50    8.10
   0   3 -21   34.60   11.90
   0  -3 -21   40.70    7.20
   0  -3  21   41.30    4.80
   0  -3 -21   52.19   12.30
   0  -3 -21   53.09    7.80
   0  -3  21   40.20   12.50
   0   3 -22   17.60    5.40
   0   3  22   35.10    9.20
   0   3 -22   27.60   10.40
   0   3  22   26.30    7.20
   0  -3  22    6.60   10.40
   0  -3 -22   24.60    5.50
   0  -3 -22   28.50    4.30
   0  -3 -22   23.70   13.30
   0   3 -23  -20.70    9.30
   0   3 -23  -11.90    6.00
   0   3  23   -5.00    7.30
   0   3  23    0.30    8.10
   0  -3  23  -12.90    9.40
   0  -3 -23    3.60    3.50
   0  -3 -23   -3.90   10.60
   0  -3  23  -16.60   10.20
   0   4   0 1252.47   37.20
   0   4   0 1243.68   37.10
   0   4   0 1189.28   37.10
   0   4   0 1251.47   37.10
   0  -4   0 1235.88   37.20
   0  -4   0 1253.47   37.20
   0  -4   0 1242.98   37.20
   0  -4   0 1229.28   37.10
   0  -4   0 1245.88   37.20
   0   4   1   14.70    2.00
   0   4   1   11.20    1.30
   0   4  -1   10.30    1.20
   0   4  -1   12.50    1.60
   0   4  -1   14.20    1.60
   0   4   1   10.60    1.40
   0  -4  -1   12.90    2.00
   0  -4   1   11.80    1.50
   0  -4  -1   16.00    1.80
   0  -4   1   13.50    1.30
   0  -4   1   11.30    1.70
   0  -4  -1   10.50    1.40
   0   4   2  656.43   20.30
   0   4   2  665.43   20.10
   0   4  -2  725.03   20.60
   0   4  -2  692.23   20.60
   0   4   2  629.94   20.50
   0   4  -2  693.23   20.60
   0  -4   2  674.73   20.70
   0  -4  -2  641.34   20.40
   0  -4   2  677.23   20.50
   0  -4  -2  690.23   20.20
   0  -4  -2  640.34   20.40
   0  -4   2  688.33   20.70
   0  -4  -2  619.74   20.40
   0   4   3 1954.80   60.89
   0   4  -3 2091.29   61.19
   0   4   3 2080.09   60.79
   0   4  -3 1996.20   61.19
   0   4  -3 2086.29   61.19
   0  -4  -3 2056.89   60.89
   0  -4   3 1995.90   61.09
   0  -4   3 2040.90   61.39
   0  -4  -3 2055.09   60.99
   0  -4   3 2052.29   61.39
   0  -4  -3 1993.50   60.99
   0   4  -5 2289.87   67.59
   0   4   5 2198.98   66.69
   0   4  -5 2097.19   67.39
   0   4  -5 2247.68   67.59
   0   4   5 2227.18   67.29
   0   4   5 2357.26   67.19
   0  -4   5 2275.77   67.99
   0  -4   5 2108.39   67.19
   0  -4  -5 2256.27   67.49
   0  -4   5 2315.97   67.89
   0  -4  -5 2234.98   67.09
   0  -4  -5 2248.68   67.39
   0   4  -6 2993.30   90.89
   0   4  -6 3038.30   91.09
   0   4  -6 3015.20   90.99
   0   4   6 3005.40   90.79
   0   4   6 3016.20   89.99
   0   4   6 3016.80   90.59
   0  -4  -6 3027.00   90.89
   0  -4  -6 3078.59   90.59
   0  -4   6 3020.10   91.39
   0  -4   6 3037.90   91.49
   0  -4   6 2991.20   90.59
   0  -4  -6 3046.10   90.89
   0   4  -7 1033.60   32.10
   0   4  -7 1025.60   32.20
   0   4   7 1002.20   32.10
   0   4   7 1023.00   30.80
   0   4   7  982.10   31.70
   0   4  -7 1040.00   32.30
   0  -4  -7 1011.70   31.70
   0  -4   7 1004.10   32.80
   0  -4   7 1030.60   33.10
   0  -4  -7  995.20   32.00
   0  -4   7 1052.19   31.60
   0  -4  -7 1006.40   32.10
   0   4  -8 4840.82  149.49
   0   4   8 5011.10  149.29
   0   4   8 5086.39  149.59
   0   4  -8 4983.80  149.69
   0   4  -8 4999.50  149.59
   0   4   8 4876.41  148.29
   0  -4   8 5126.79  150.28
   0  -4  -8 4993.50  149.49
   0  -4   8 4841.72  148.99
   0  -4   8 5077.49  150.38
   0  -4  -8 4999.40  149.49
   0  -4  -8 5067.69  149.19
   0   4   9  164.08    9.40
   0   4  -9  163.68   10.10
   0   4  -9  166.58    9.80
   0   4   9  162.38   10.20
   0   4  -9  163.48    9.80
   0  -4   9  139.89   12.50
   0  -4  -9  159.78    9.10
   0  -4   9  178.88    8.20
   0  -4  -9  181.18   10.30
   0  -4  -9  170.48   10.40
   0  -4   9  151.88   11.80
   0   4 -10   22.20    5.00
   0   4 -10   23.00    5.00
   0   4 -10   20.50    5.00
   0   4  10   20.30    2.40
   0   4  10   17.10    4.90
   0   4  10   12.90    5.40
   0  -4 -10   23.10    5.50
   0  -4  10   21.70    3.80
   0  -4  10   18.50    6.50
   0  -4  10   22.90    6.70
   0  -4 -10   18.90    4.90
   0  -4 -10   18.90    5.40
   0   4 -11   90.39    8.60
   0   4 -11   86.49    9.20
   0   4  11   83.19    8.60
   0   4 -11   89.79    9.50
   0   4  11   74.89    9.80
   0  -4  11   68.19    8.20
   0  -4 -11   78.59    8.40
   0  -4 -11   75.59    9.00
   0  -4  11   79.99   12.00
   0  -4  11   95.69    7.00
   0  -4 -11   77.29    9.20
   0   4 -12   29.50    5.60
   0   4 -12   27.90    6.30
   0   4 -12   33.10    5.90
   0   4  12   22.10    5.50
   0   4  12   27.30    6.40
   0  -4  12   36.50    4.70
   0  -4  12   25.20    7.50
   0  -4 -12   33.80    5.90
   0  -4 -12   27.40    5.80
   0  -4 -12   35.90    5.90
   0  -4  12   35.70    7.80
   0   4 -13  100.69    9.90
   0   4  13   96.09    9.80
   0   4  13   87.19   10.90
   0   4 -13  102.89   11.00
   0   4 -13   89.49   10.10
   0  -4  13  112.09    7.90
   0  -4 -13   99.79   10.10
   0  -4  13   89.39   13.10
   0  -4 -13  101.59   10.20
   0  -4  13   94.99   14.00
   0  -4 -13   86.79   10.30
   0   4 -14   52.19    7.70
   0   4 -14   52.29    6.70
   0   4  14   40.80    7.60
   0   4 -14   63.69    9.70
   0   4  14   36.70    6.70
   0  -4  14   53.39    9.40
   0  -4 -14   39.50    6.60
   0  -4  14   57.19    7.10
   0  -4  14   51.89    9.70
   0  -4 -14   39.60    7.20
   0  -4 -14   45.80    6.70
   0   4 -15   20.60    7.40
   0   4  15   -6.90    6.30
   0   4 -15   14.30    6.20
   0   4  15  -15.10    7.50
   0   4 -15   11.30    6.20
   0  -4 -15    2.00    5.60
   0  -4  15   16.20    9.40
   0  -4 -15    3.80    6.10
   0  -4  15   20.90    9.60
   0  -4 -15   -8.30    7.00
   0   4 -16  464.25   19.50
   0   4 -16  485.35   19.70
   0   4 -16  466.95   21.50
   0   4  16  423.66   19.60
   0   4  16  447.56   21.30
   0  -4  16  461.35   17.00
   0  -4 -16  454.45   20.90
   0  -4 -16  466.75   19.80
   0  -4  16  479.75   23.80
   0  -4  16  478.05   24.70
   0  -4 -16  457.85   19.30
   0   4 -17  113.29   12.00
   0   4 -17  124.69   15.70
   0   4  17  112.89   14.80
   0   4  17  102.49   12.10
   0   4 -17  120.59   12.40
   0  -4  17  137.49    9.10
   0  -4 -17  122.39   12.70
   0  -4  17  128.89   13.80
   0  -4  17  117.99   17.40
   0  -4 -17  127.79   11.70
   0  -4 -17  122.29   14.40
   0   4 -18   -1.60    6.10
   0   4  18   -7.30    8.00
   0   4 -18    0.10    5.60
   0   4  18   -4.80    6.00
   0   4 -18  -19.20   16.40
   0  -4 -18   -2.60    8.20
   0  -4  18    6.90   11.00
   0  -4 -18    6.80    5.50
   0  -4  18    1.00    4.50
   0  -4  18   -7.00    9.80
   0  -4 -18    4.00    6.30
   0   4 -19    4.20    5.70
   0   4  19   -0.40    5.90
   0   4 -19   10.50    5.70
   0   4 -19    9.80    9.30
   0   4  19    1.60    8.20
   0  -4 -19    4.10    9.10
   0  -4  19    1.30   10.40
   0  -4  19   16.10   11.70
   0  -4 -19    3.20    6.60
   0  -4 -19    4.40    5.10
   0  -4  19    7.80    4.50
   0   4  20    0.60    7.80
   0   4 -20   -6.10    4.80
   0   4 -20   -3.00   10.70
   0   4 -20   13.60    6.10
   0  -4  20   -4.80   10.90
   0  -4 -20    4.50    6.90
   0  -4  20   -7.60    4.20
   0  -4  20   10.20   13.30
   0   4 -21   54.59    7.00
   0   4 -21   64.99    8.60
   0   4  21   68.49   10.50
   0   4 -21   67.09   13.40
   0   4  21   59.29   10.30
   0  -4 -21   63.59    7.80
   0  -4 -21   83.29    7.80
   0  -4  21   64.69    7.00
   0  -4  21   69.49   13.10
   0   4  22   16.50    8.10
   0   4 -22   15.20    4.70
   0   4 -22   27.70    5.10
   0   4 -22   30.30   10.80
   0   4  22   21.20    7.70
   0  -4 -22   33.60   14.40
   0  -4  22   32.50   12.70
   0  -4 -22   25.70    3.70
   0  -4 -22   28.50    5.00
   0   4  23   37.50    7.50
   0   4  23   27.90    8.90
   0   4 -23   27.90   10.30
   0  -4 -23   20.00    4.70
   0  -4 -23   27.50    3.70
   0  -4 -23   29.40   11.80
   0  -4  23   20.30   10.90
   0   5   0   -0.10    1.00
   0   5   1  619.44   19.30
   0   5   1  596.94   19.10
   0   5  -1  614.54   19.40
   0   5  -1  614.54   19.30
   0   5  -1  660.03   19.40
   0   5  -1  620.24   19.40
   0  -5  -1  650.23   19.30
   0  -5   1  614.04   19.40
   0  -5   1  603.14   19.40
   0  -5  -1  630.14   19.10
   0  -5  -1  643.34   19.40
   0  -5  -1  671.73   19.40
   0  -5   1  618.54   19.30
   0  -5   1  631.94   19.40
   0   5  -3 2168.68   62.99
   0   5  -3 2154.48   62.99
   0   5   3 2057.69   62.29
   0   5   3 2087.29   62.69
   0   5  -3 2148.98   62.99
   0   5   3 1908.91   62.89
   0   5   3 2151.38   62.59
   0  -5  -3 2096.69   62.39
   0  -5  -3 2102.79   62.59
   0  -5   3 2105.19   63.09
   0  -5   3 2139.79   62.89
   0  -5   3 2126.59   63.19
   0  -5  -3 2077.49   62.69
   0  -5  -3 1970.90   62.59
   0   5   4 1382.76   40.90
   0   5   4 1286.27   40.60
   0   5   4 1307.27   41.00
   0   5  -4 1379.16   41.50
   0   5   4 1319.67   41.10
   0   5  -4 1412.86   41.60
   0   5  -4 1395.86   41.60
   0  -5  -4 1355.66   41.10
   0  -5  -4 1368.96   41.30
   0  -5   4 1369.56   41.80
   0  -5   4 1377.66   41.80
   0  -5   4 1354.56   41.30
   0   5   5  156.08    5.10
   0   5   5  159.58    6.60
   0   5   5  141.29    6.10
   0   5  -5  151.88    7.20
   0   5  -5  147.59    7.10
   0   5   5  148.59    5.50
   0   5  -5  146.09    6.90
   0  -5   5  143.29    7.90
   0  -5   5  144.79    7.80
   0  -5  -5  126.39    6.90
   0  -5   5  147.89    6.40
   0  -5  -5  124.19    6.70
   0  -5  -5  147.39    6.20
   0   5   6   64.69    5.10
   0   5   6   65.09    3.60
   0   5  -6   79.49    6.00
   0   5   6   66.49    5.70
   0  -5  -6   56.79    6.10
   0  -5   6   73.79    7.30
   0  -5   6   68.29    7.20
   0  -5  -6   59.19    5.20
   0  -5   6   75.49    5.20
   0   5  -7  509.55   17.60
   0   5   7  525.05   16.80
   0   5  -7  479.55   17.40
   0   5  -7  499.45   17.50
   0   5   7  531.45   17.20
   0   5   7  497.35   15.50
   0   5   7  489.35   15.30
   0  -5  -7  501.95   17.40
   0  -5  -7  491.65   16.70
   0  -5   7  486.25   18.60
   0  -5   7  484.85   16.70
   0  -5  -7  507.45   17.40
   0  -5   7  492.55   18.40
   0   5  -8 1645.64   50.79
   0   5   8 1639.64   50.29
   0   5  -8 1638.24   50.89
   0   5   8 1644.84   50.59
   0   5  -8 1638.64   50.89
   0  -5  -8 1669.93   50.29
   0  -5   8 1657.73   50.19
   0  -5   8 1619.64   51.79
   0  -5  -8 1651.63   50.79
   0  -5  -8 1634.24   50.69
   0  -5   8 1616.14   51.69
   0   5   9  412.56   16.00
   0   5  -9  425.96   16.30
   0   5  -9  438.36   16.10
   0   5   9  411.56   15.40
   0   5  -9  432.96   16.20
   0  -5  -9  417.06   16.20
   0  -5   9  453.75   15.00
   0  -5  -9  412.66   15.50
   0  -5   9  393.86   17.70
   0  -5   9  418.86   17.80
   0  -5  -9  436.86   16.50
   0   5 -10   72.09    8.80
   0   5  10   74.49    8.70
   0   5 -10   63.79    8.70
   0   5 -10   62.99    8.40
   0   5  10   75.59    7.70
   0  -5 -10   86.39    7.90
   0  -5 -10   79.19    9.00
   0  -5 -10   77.19    8.90
   0  -5  10   66.89    6.60
   0  -5  10   68.89    8.30
   0  -5  10   63.69    7.80
   0   5 -11  520.95   19.60
   0   5  11  526.05   18.80
   0   5  11  515.75   19.60
   0   5 -11  531.95   19.30
   0   5 -11  522.65   19.20
   0  -5  11  521.95   21.80
   0  -5  11  510.05   18.10
   0  -5 -11  534.05   19.40
   0  -5 -11  535.75   19.00
   0  -5  11  509.45   21.10
   0  -5 -11  510.15   19.30
   0   5 -12  160.78   10.70
   0   5  12  144.09   10.00
   0   5 -12  165.58   11.50
   0   5  12  130.69   11.40
   0   5 -12  155.98   10.50
   0  -5  12  150.18   14.20
   0  -5  12  157.48    8.80
   0  -5 -12  146.09   10.50
   0  -5  12  134.89   13.30
   0  -5 -12  138.19   10.80
   0  -5 -12  165.58   10.90
   0   5  13    7.40    5.20
   0   5 -13   20.10    5.60
   0   5 -13   20.40    5.90
   0   5  13    6.20    6.30
   0   5 -13   17.70    6.30
   0  -5  13   20.10    7.40
   0  -5 -13   22.00    5.80
   0  -5  13   21.70    8.10
   0  -5 -13   15.90    6.10
   0  -5  13   18.70    4.60
   0   5 -14  218.18   14.20
   0   5 -14  237.28   13.00
   0   5  14  210.18   13.90
   0   5 -14  231.68   13.40
   0   5  14  197.88   12.40
   0  -5 -14  208.38   12.80
   0  -5 -14  235.28   13.70
   0  -5 -14  203.98   13.00
   0  -5  14  207.28   17.30
   0  -5  14  229.18   10.60
   0  -5  14  204.68   16.00
   0   5 -15  407.46   17.70
   0   5  15  360.36   18.70
   0   5  15  350.46   17.20
   0   5 -15  387.36   17.30
   0   5 -15  395.76   19.00
   0  -5  15  415.96   15.10
   0  -5 -15  363.66   17.30
   0  -5  15  402.06   22.50
   0  -5  15  394.56   21.10
   0  -5 -15  374.46   18.40
   0  -5 -15  367.26   16.90
   0   5 -16  108.89   14.80
   0   5 -16  120.59   12.20
   0   5  16   87.29   11.10
   0   5 -16  111.99   11.70
   0   5  16   75.79   10.10
   0  -5 -16   90.59   11.80
   0  -5 -16   90.19   13.50
   0  -5  16  119.29    9.00
   0  -5 -16   92.29   11.10
   0  -5  16  114.19   16.50
   0  -5  16   94.29   12.90
   0   5 -17  130.69   12.30
   0   5 -17  136.29   12.30
   0   5 -17  146.99   16.20
   0   5  17  138.09   14.80
   0   5  17  146.19   11.80
   0  -5 -17  150.48   15.30
   0  -5  17  129.49    9.80
   0  -5  17  150.88   19.50
   0  -5  17  115.69   17.60
   0  -5 -17  141.09   12.40
   0  -5 -17  143.29   11.50
   0   5 -18   12.60    6.60
   0   5 -18   11.10    6.20
   0   5  18   -1.30    7.90
   0   5 -18    6.50    8.90
   0   5  18    9.40    6.30
   0  -5  18    5.80    5.00
   0  -5  18    0.10    9.70
   0  -5  18    0.70   11.60
   0  -5 -18   12.40    6.60
   0  -5 -18   13.30    5.40
   0  -5 -18    4.40    8.90
   0   5  19   41.80    7.00
   0   5  19   40.40    8.80
   0   5 -19   41.20    6.90
   0   5 -19   25.90   10.80
   0   5 -19   28.30    6.90
   0  -5 -19   43.70    6.30
   0  -5 -19   54.99   10.60
   0  -5  19   31.60   11.50
   0  -5  19   41.00   11.80
   0  -5 -19   41.00    8.00
   0  -5  19   35.80    5.60
   0   5 -20   14.90    5.60
   0   5  20    6.30    8.10
   0   5  20   17.50    6.10
   0   5 -20   10.00   11.00
   0   5 -20   12.50    6.10
   0  -5  20   16.10   12.00
   0  -5 -20   -6.30   17.60
   0  -5  20   12.10    4.90
   0  -5 -20   12.40    7.30
   0  -5  20   11.30   11.90
   0  -5 -20   13.40    5.00
   0   5  21   23.20    6.80
   0   5  21   13.70    6.80
   0   5 -21   10.40    4.90
   0   5 -21   35.90   12.10
   0   5 -21   14.80    4.70
   0  -5  21   33.90   12.60
   0  -5 -21   13.10    6.00
   0  -5  21    4.30   11.10
   0  -5 -21   15.10   10.20
   0  -5 -21   10.60    4.30
   0  -5  21   18.30    4.90
   0   5  22  180.98   13.50
   0   5 -22  145.59    9.10
   0   5  22  190.18   15.20
   0   5 -22  150.38    9.70
   0   5 -22  204.98   19.50
   0  -5 -22  151.98    8.90
   0  -5  22  164.68   20.60
   0  -5  22  130.89   19.00
   0  -5 -22  188.08   20.20
   0  -5  22  168.68    8.70
   0   5  23   20.90    6.40
   0   5 -23    7.60    3.90
   0   5  23    8.20    8.20
   0   5 -23    8.50   10.20
   0  -5 -23    4.80    3.70
   0  -5  23    3.60   10.30
   0  -5 -23    4.00   12.00
   0   6   3   43.30    3.50
   0   6  -3   49.30    4.30
   0   6  -3   48.70    4.30
   0   6  -3   50.09    4.20
   0   6   3   40.70    4.20
   0  -6   3   45.90    4.70
   0  -6  -3   43.80    3.00
   0  -6   3   44.40    4.70
   0   6   4 1748.13   54.79
   0   6   4 1806.22   54.39
   0   6  -4 1855.21   55.39
   0   6   4 1797.42   54.69
   0   6  -4 1924.51   55.39
   0   6   4 1781.02   54.89
   0   6  -4 1937.81   55.39
   0  -6   4 1857.21   55.59
   0  -6   4 1799.32   55.59
   0  -6  -4 1736.53   54.79
   0  -6   4 1871.21   55.19
   0  -6  -4 1766.32   54.99
   0   6   5  495.25   15.60
   0   6  -5  526.75   16.90
   0   6  -5  521.45   16.80
   0   6   5  455.05   16.00
   0   6   5  496.75   15.30
   0   6  -5  505.65   16.80
   0   6   5  463.75   16.10
   0  -6   5  501.65   17.30
   0  -6  -5  489.25   16.40
   0  -6   5  519.25   16.50
   0  -6  -5  503.55   16.60
   0  -6  -5  493.05   16.10
   0  -6   5  506.55   17.40
   0   6  -6 1910.51   57.09
   0   6   6 1817.32   56.49
   0   6   6 1739.53   56.29
   0   6   6 1817.22   55.59
   0   6   6 1897.41   55.89
   0   6  -6 1970.40   57.19
   0   6  -6 1910.41   57.09
   0  -6   6 1908.81   56.79
   0  -6  -6 1845.72   56.49
   0  -6   6 1875.61   57.59
   0  -6  -6 1892.31   56.89
   0  -6   6 1871.91   57.59
   0  -6  -6 1818.92   56.79
   0   6  -7   34.00    4.50
   0   6   7   46.20    5.40
   0   6  -7   49.30    6.60
   0   6   7   47.00    6.10
   0  -6  -7   27.80    4.50
   0  -6  -7   42.20    5.70
   0  -6   7   42.90    5.30
   0  -6   7   37.00    5.70
   0  -6  -7   29.20    4.50
   0  -6   7   26.80    5.40
   0   6  -8 1710.53   51.49
   0   6   8 1641.14   50.99
   0   6  -8 1685.13   51.59
   0   6   8 1602.34   50.79
   0   6  -8 1701.73   51.49
   0  -6   8 1647.24   52.39
   0  -6  -8 1649.73   51.39
   0  -6  -8 1643.34   51.29
   0  -6   8 1718.93   50.89
   0  -6   8 1646.14   52.39
   0  -6  -8 1618.34   50.89
   0   6   9   98.89    8.20
   0   6  -9   79.39    8.30
   0   6   9  105.59    7.40
   0   6  -9   87.39    8.50
   0   6  -9   80.69    8.20
   0  -6   9   92.39    7.00
   0  -6  -9  111.59    8.90
   0  -6   9   88.89   11.40
   0  -6  -9  108.69    7.90
   0  -6  -9  112.19    9.00
   0  -6   9   90.89   10.80
   0   6 -10  533.95   19.90
   0   6  10  565.04   19.50
   0   6 -10  533.95   20.00
   0   6  10  556.64   19.00
   0   6 -10  542.95   19.70
   0  -6 -10  559.54   19.90
   0  -6  10  541.35   22.00
   0  -6 -10  537.85   19.70
   0  -6  10  533.55   21.60
   0  -6 -10  554.54   19.30
   0  -6  10  536.95   18.80
   0   6 -11   55.19    8.30
   0   6  11   51.39    6.10
   0   6 -11   55.19    6.80
   0   6 -11   61.99    6.40
   0   6  11   47.70    5.50
   0  -6 -11   57.89    6.30
   0  -6  11   58.39    8.30
   0  -6  11   50.79    6.90
   0  -6 -11   61.79    6.30
   0  -6 -11   56.29    6.20
   0  -6  11   55.29    8.30
   0   6  12 1246.88   39.90
   0   6 -12 1269.87   40.10
   0   6  12 1224.08   39.40
   0   6 -12 1243.08   40.50
   0   6 -12 1225.08   39.90
   0  -6 -12 1240.78   39.80
   0  -6  12 1227.38   41.70
   0  -6  12 1241.88   38.90
   0  -6  12 1251.87   42.00
   0  -6 -12 1182.28   39.70
   0  -6 -12 1202.08   39.80
   0   6  13   12.60    5.30
   0   6 -13   25.70    5.90
   0   6 -13   22.10    5.90
   0   6  13   12.90    6.20
   0   6 -13   28.30    6.60
   0  -6  13   22.20    4.60
   0  -6  13   22.60    8.70
   0  -6 -13   17.90    6.00
   0  -6 -13   20.00    6.20
   0  -6  13   22.20    8.30
   0  -6 -13   22.20    5.60
   0   6 -14  108.09   12.50
   0   6 -14  127.29   11.30
   0   6  14  111.79   11.80
   0   6 -14  120.29   11.30
   0   6  14   91.89   10.00
   0  -6  14  116.49   16.00
   0  -6 -14  109.59   11.30
   0  -6 -14  103.19   12.20
   0  -6 -14   92.39   10.60
   0  -6  14  103.09   11.30
   0  -6  14  122.09    8.70
   0   6 -15  221.48   15.90
   0   6 -15  206.68   13.80
   0   6  15  220.28   12.90
   0   6 -15  226.48   13.60
   0   6  15  196.38   14.40
   0  -6 -15  204.28   15.30
   0  -6 -15  206.88   13.40
   0  -6  15  202.48   18.20
   0  -6 -15  200.88   13.30
   0  -6  15  227.38   11.20
   0  -6  15  190.68   19.10
   0   6 -16  120.59   15.00
   0   6  16  126.79   13.60
   0   6 -16  124.19   12.20
   0   6  16  116.99   11.60
   0   6 -16  136.09   12.50
   0  -6 -16  131.89   12.10
   0  -6  16  118.39    9.80
   0  -6 -16  133.49   14.60
   0  -6 -16  113.09   11.90
   0  -6  16  128.09   18.90
   0   6  17   27.50    7.20
   0   6 -17   40.40    7.40
   0   6  17   23.50    8.30
   0   6 -17   41.20   12.40
   0  -6  17   28.70   11.50
   0  -6 -17   25.50    7.10
   0  -6  17   32.70   12.10
   0  -6 -17   39.90    6.90
   0  -6 -17   33.50    9.50
   0  -6  17   41.70    6.00
   0   6 -18   40.70    7.50
   0   6  18   44.80    8.70
   0   6 -18   36.10    9.80
   0   6 -18   36.30    7.00
   0   6  18   40.30    7.30
   0  -6 -18   37.00    9.50
   0  -6  18   41.60    6.00
   0  -6  18   25.50   11.80
   0  -6 -18   45.30    6.30
   0  -6  18   49.40   12.00
   0  -6 -18   53.79    7.90
   0   6 -19   22.60   10.10
   0   6 -19   41.60    6.70
   0   6 -19   42.50    7.30
   0   6  19   37.20    8.40
   0   6  19   30.00    6.70
   0  -6  19   25.80   10.80
   0  -6  19   24.20   12.20
   0  -6 -19   41.40    5.80
   0  -6  19   30.70    5.80
   0  -6 -19   38.90    9.50
   0  -6 -19   35.50    7.20
   0   6  20   70.99    9.70
   0   6 -20   77.29    9.30
   0   6 -20   67.39    9.40
   0   6 -20   78.29   12.40
   0   6  20   87.29   10.90
   0  -6  20   73.29   14.10
   0  -6  20   68.09   11.50
   0  -6 -20   95.59   14.60
   0  -6 -20   67.79    8.40
   0  -6 -20   91.39    7.70
   0  -6  20   60.59    8.30
   0   6 -21   -1.40    4.40
   0   6 -21   -1.30    4.50
   0   6  21    9.30    7.50
   0   6 -21   13.60   10.70
   0  -6 -21    7.70    5.50
   0  -6 -21    3.30   10.20
   0  -6  21   -0.20   12.00
   0  -6  21    4.80    4.80
   0  -6  21   -3.30   11.90
   0   6 -22   53.39    7.80
   0   6  22   46.30    8.70
   0   6 -22   52.99    7.00
   0   6 -22   45.60   12.40
   0   6  22   53.69    7.90
   0  -6  22   27.90   12.90
   0  -6 -22   39.20   12.30
   0  -6  22   32.00   12.20
   0  -6 -22   39.00    5.80
   0  -6  22   30.60    5.20
   0   6 -23   -2.00   10.20
   0   6 -23    4.60    4.00
   0  -6  23   14.20   18.50
   0  -6 -23    6.90    3.70
   0  -6 -23   11.90   11.70
   0  -6  23   10.60    4.70
   0  -6  23   28.50   11.10
   0   7  -1 3557.64  102.19
   0   7  -1 3318.27  102.09
   0   7   1 3374.76  101.99
   0   7  -2 1978.20   59.29
   0   7  -2 1915.11   59.29
   0   7  -2 1955.00   59.19
   0   7  -2 1944.61   59.29
   0   7   2 1991.30   59.09
   0   7   2 1859.71   58.79
   0   7   2 2049.89   59.09
   0  -7  -2 2014.10   59.19
   0  -7   2 1940.41   59.19
   0  -7   2 1929.01   59.39
   0  -7   2 1918.41   59.39
   0  -7  -2 1919.01   58.89
   0  -7  -2 2045.70   59.19
   0  -7  -2 2050.09   59.19
   0   7   3   92.99    4.60
   0   7  -3   84.59    5.40
   0   7  -3   83.69    5.20
   0   7   3   91.89    5.20
   0   7  -3   85.19    5.40
   0   7   3   91.89    4.00
   0  -7   3   72.89    5.70
   0  -7  -3   71.19    4.90
   0  -7   3   87.09    5.00
   0  -7   3   77.39    5.70
   0  -7  -3   71.89    5.20
   0  -7  -3   97.69    4.10
   0   7   4 2355.66   74.19
   0   7   4 2611.34   74.69
   0   7  -4 2391.36   75.09
   0   7   4 2574.24   74.69
   0   7   4 2526.95   74.49
   0   7  -4 2488.25   75.09
   0   7  -4 2553.44   75.09
   0  -7  -4 2490.55   74.59
   0  -7  -4 2379.46   75.19
   0  -7   4 2387.36   74.89
   0  -7   4 2526.45   75.39
   0  -7  -4 2572.84   74.79
   0  -7   4 2501.15   75.39
   0   7   5  898.41   28.40
   0   7   5  910.41   28.50
   0   7   5  908.01   27.80
   0   7  -5  970.50   29.20
   0   7  -5  919.71   29.20
   0   7   5  920.71   28.10
   0   7  -5  954.10   29.20
   0  -7   5  940.71   28.80
   0  -7   5  914.21   29.60
   0  -7  -5  914.01   28.80
   0  -7   5  917.91   29.60
   0  -7  -5  891.41   28.70
   0  -7  -5  895.01   28.50
   0   7   6  522.65   16.70
   0   7  -6  556.04   18.30
   0   7  -6  548.45   18.30
   0   7   6  526.55   17.30
   0   7   6  523.45   16.40
   0   7  -6  524.05   18.20
   0   7   6  527.75   17.60
   0  -7   6  544.85   17.80
   0  -7   6  516.35   19.00
   0  -7  -6  546.85   18.10
   0  -7   6  537.35   19.10
   0  -7  -6  520.65   17.50
   0  -7  -6  529.95   17.90
   0   7   7  752.62   22.60
   0   7  -7  655.83   23.50
   0   7  -7  702.83   23.50
   0   7   7  740.63   22.90
   0   7  -7  678.33   23.40
   0  -7  -7  720.43   23.40
   0  -7  -7  733.93   22.90
   0  -7   7  693.43   24.60
   0  -7   7  682.93   24.30
   0  -7  -7  712.33   23.40
   0  -7   7  672.03   22.80
   0   7   8  469.15   15.80
   0   7  -8  436.86   16.90
   0   7   8  457.85   16.30
   0   7  -8  493.25   16.90
   0   7  -8  468.85   16.90
   0  -7   8  474.75   18.30
   0  -7  -8  462.25   16.80
   0  -7   8  434.86   18.50
   0  -7   8  455.25   16.10
   0  -7  -8  448.26   16.10
   0  -7  -8  439.16   16.90
   0   7  -9   15.00    5.10
   0   7  -9   16.90    4.70
   0   7   9   11.40    3.90
   0   7  -9   12.80    4.80
   0   7   9    7.50    4.40
   0  -7   9   17.70    4.10
   0  -7   9    9.80    6.20
   0  -7  -9   21.00    5.20
   0  -7  -9   18.40    5.20
   0  -7  -9   14.90    4.50
   0  -7   9    6.50    6.20
   0   7 -10  239.58   11.80
   0   7  10  242.58   10.50
   0   7 -10  220.18   11.60
   0   7  10  246.08   11.30
   0   7 -10  221.48   12.00
   0  -7 -10  237.88   11.80
   0  -7  10  221.18   13.70
   0  -7  10  230.38   10.50
   0  -7  10  232.18   14.10
   0  -7 -10  242.98   11.20
   0  -7 -10  235.58   11.60
   0   7  11  668.63   23.60
   0   7 -11  735.63   25.30
   0   7 -11  743.03   24.70
   0   7  11  680.63   24.20
   0   7 -11  722.53   24.70
   0  -7  11  690.13   26.40
   0  -7 -11  700.73   24.10
   0  -7 -11  682.93   24.60
   0  -7  11  708.43   26.90
   0  -7  11  746.83   23.80
   0  -7 -11  680.33   24.50
   0   7 -12  136.29   10.20
   0   7  12  126.49   10.30
   0   7  12  128.69    9.00
   0   7 -12  138.19   11.10
   0   7 -12  132.09   10.50
   0  -7  12  132.99    8.70
   0  -7 -12  128.59   10.40
   0  -7  12  134.89   13.80
   0  -7 -12  122.59   10.40
   0  -7  12  113.69   12.90
   0  -7 -12  111.49   10.10
   0   7 -13  630.44   24.00
   0   7 -13  615.24   23.00
   0   7 -13  631.44   23.00
   0   7  13  609.34   22.20
   0   7  13  627.14   23.20
   0  -7  13  644.24   26.50
   0  -7  13  640.74   21.80
   0  -7  13  636.64   25.60
   0  -7 -13  631.54   23.20
   0  -7 -13  613.94   22.90
   0  -7 -13  649.64   23.10
   0   7  14  255.17   12.90
   0   7 -14  257.37   13.80
   0   7 -14  252.97   14.00
   0   7  14  265.67   14.70
   0   7 -14  246.58   15.50
   0  -7  14  238.88   12.00
   0  -7  14  246.48   18.10
   0  -7 -14  275.47   14.80
   0  -7  14  254.87   17.60
   0  -7 -14  255.87   13.60
   0  -7 -14  243.68   14.10
   0   7  15  384.16   17.00
   0   7  15  408.46   18.50
   0   7 -15  425.46   18.00
   0   7 -15  406.16   18.30
   0   7 -15  405.66   20.00
   0  -7 -15  387.36   17.60
   0  -7 -15  380.56   17.50
   0  -7  15  391.86   21.90
   0  -7 -15  404.96   18.90
   0  -7  15  395.76   23.40
   0  -7  15  411.06   16.00
   0   7  16  200.18   12.90
   0   7 -16  213.08   16.50
   0   7 -16  211.18   13.50
   0   7  16  197.28   14.30
   0   7 -16  198.78   13.30
   0  -7  16  164.48   18.20
   0  -7  16  196.88   20.10
   0  -7 -16  179.48   13.00
   0  -7  16  198.48   11.40
   0  -7 -16  200.18   15.50
   0  -7 -16  178.28   13.70
   0   7  17  154.78   12.00
   0   7 -17  141.69   12.60
   0   7  17  137.29   13.80
   0   7 -17  159.28   12.10
   0   7 -17  161.88   16.90
   0  -7 -17  159.18   15.30
   0  -7 -17  153.18   11.80
   0  -7  17  170.98   19.80
   0  -7  17  156.58   10.40
   0  -7 -17  135.99   13.00
   0  -7  17  138.49   17.50
   0   7  18   62.19    9.00
   0   7 -18   65.09   11.40
   0   7 -18   51.19    7.40
   0   7 -18   49.80    7.40
   0   7  18   56.39    7.60
   0  -7  18   56.89    6.50
   0  -7 -18   66.89    8.10
   0  -7  18   58.09   12.40
   0  -7 -18   69.79    9.50
   0  -7 -18   67.59    9.70
   0  -7  18   51.79   12.80
   0   7  19   64.89    7.70
   0   7 -19   51.19    7.50
   0   7 -19   67.79   12.20
   0   7 -19   62.79    7.60
   0   7  19   70.49    9.30
   0  -7 -19   68.79   10.30
   0  -7  19   50.69   12.40
   0  -7 -19   80.99   11.50
   0  -7  19   65.19    8.80
   0  -7  19   55.49   13.30
   0  -7 -19   56.69    7.00
   0   7 -20   13.90    5.80
   0   7  20    8.00    8.00
   0   7  20    7.40    6.20
   0   7 -20   14.50   11.80
   0  -7  20    2.80   12.00
   0  -7  20   -5.70   11.90
   0  -7 -20    3.10    5.60
   0  -7  20    1.60    5.20
   0  -7 -20   10.20    9.70
   0  -7 -20    8.60    4.10
   0   7 -21   73.49    8.90
   0   7  21   63.19    9.60
   0   7 -21   54.59    7.90
   0   7 -21   71.89   11.60
   0   7  21   86.59   10.30
   0  -7 -21   72.29   10.90
   0  -7 -21   63.49    7.30
   0  -7  21   78.59    8.50
   0  -7  21   54.99   13.50
   0  -7  21   67.09   14.40
   0   7 -22   15.50    4.50
   0   7 -22   31.10   11.50
   0   7 -22   17.90    4.90
   0  -7 -22   31.70   11.70
   0  -7  22   28.70    5.30
   0  -7 -22   28.20    3.80
   0  -7  22   25.10   13.20
   0  -7  22    9.40   13.00
   0   7  23   42.80   14.10
   0   7 -23   34.30   10.80
   0   7 -23   24.90    4.90
   0   7 -23   19.70    4.80
   0  -7  23   25.20    5.10
   0  -7  23   22.40   11.70
   0  -7 -23   27.70    4.80
   0  -7 -23   14.10   12.10
   0   8   0 2019.70   61.69
   0   8   0 2013.40   61.59
   0   8   0 1948.31   61.49
   0  -8   0 2038.40   61.59
   0  -8   0 2058.59   61.69
   0  -8   0 2142.79   61.69
   0  -8   0 2094.39   61.69
   0  -8   0 2046.10   61.49
   0   8  -1 1130.09   35.30
   0   8   1 1118.49   35.00
   0   8  -1 1136.59   35.30
   0   8  -1 1115.59   35.30
   0   8  -1 1221.48   35.40
   0   8   1 1195.08   35.30
   0  -8  -1 1127.39   35.20
   0  -8   1 1120.29   35.20
   0  -8  -1 1113.09   35.10
   0  -8   1 1233.98   35.40
   0  -8   1 1137.79   35.40
   0  -8  -1 1157.98   35.40
   0  -8  -1 1164.78   35.30
   0  -8  -1 1121.59   35.20
   0  -8   1 1152.98   35.40
   0  -8  -1 1161.48   35.10
   0   8  -2  302.47   10.90
   0   8   2  288.97   10.20
   0   8  -2  297.37   11.00
   0   8   2  333.07   10.70
   0   8   2  312.87   10.80
   0   8  -2  298.27   11.00
   0   8  -2  310.87   10.90
   0  -8  -2  305.77   10.70
   0  -8   2  307.67   10.80
   0  -8   2  298.77   11.10
   0  -8  -2  322.97   10.90
   0  -8   2  294.17   11.10
   0  -8  -2  311.27   10.90
   0  -8  -2  306.17   10.20
   0   8   3   36.30    4.40
   0   8  -3   25.50    3.30
   0   8  -3   39.00    4.50
   0   8  -3   26.70    3.30
   0   8  -3   31.20    3.60
   0   8   3   26.10    3.80
   0   8   3   37.00    3.20
   0  -8  -3   39.20    3.30
   0  -8   3   29.30    3.80
   0  -8  -3   40.40    4.50
   0  -8   3   22.80    3.40
   0  -8   3   34.30    3.50
   0  -8  -3   31.20    3.20
   0  -8  -3   26.30    3.10
   0   8  -4  974.30   29.70
   0   8  -4  978.20   29.80
   0   8   4  963.80   29.40
   0   8   4  873.41   29.70
   0   8   4  951.20   28.70
   0   8  -4  941.21   29.80
   0   8   4  972.70   29.10
   0  -8  -4  906.41   29.30
   0  -8  -4  903.71   28.80
   0  -8   4  959.70   30.20
   0  -8  -4  946.51   29.30
   0  -8  -4  941.01   29.40
   0  -8   4  964.00   29.60
   0  -8   4  943.21   30.10
   0   8   5   14.70    3.10
   0   8  -5   23.80    3.70
   0   8  -5   24.20    3.90
   0   8   5   12.30    3.30
   0  -8   5   17.40    3.20
   0  -8   5   16.50    4.00
   0  -8   5   14.40    4.10
   0   8  -6 1462.55   45.10
   0   8  -6 1442.86   45.10
   0   8   6 1486.35   43.90
   0   8   6 1464.45   44.30
   0   8   6 1458.25   44.40
   0   8  -6 1417.26   45.20
   0   8   6 1384.66   43.50
   0  -8   6 1430.96   45.70
   0  -8  -6 1487.75   44.80
   0  -8   6 1435.86   45.80
   0  -8  -6 1437.96   44.50
   0  -8   6 1457.95   44.80
   0  -8  -6 1524.95   44.90
   0   8   7  849.61   27.50
   0   8  -7  853.81   28.30
   0   8  -7  876.91   28.20
   0   8  -7  859.11   28.10
   0   8   7  834.02   27.20
   0  -8   7  836.62   29.20
   0  -8  -7  859.31   27.50
   0  -8  -7  897.81   28.10
   0  -8   7  862.31   29.20
   0  -8   7  883.11   27.70
   0  -8  -7  893.31   28.20
   0   8   8 2379.06   72.49
   0   8  -8 2364.46   73.39
   0   8  -8 2442.66   73.19
   0   8   8 2283.97   72.19
   0   8  -8 2439.06   73.19
   0  -8   8 2404.96   72.79
   0  -8   8 2392.56   74.19
   0  -8  -8 2417.36   72.99
   0  -8  -8 2416.76   72.59
   0  -8  -8 2397.16   72.99
   0  -8   8 2381.66   74.09
   0   8  -9  327.97   13.80
   0   8  -9  318.27   13.70
   0   8   9  311.47   12.30
   0   8  -9  314.77   13.90
   0   8   9  307.37   12.90
   0  -8  -9  332.87   13.80
   0  -8   9  334.97   12.80
   0  -8   9  306.47   15.60
   0  -8  -9  324.97   13.00
   0  -8  -9  331.27   13.70
   0  -8   9  300.77   15.50
   0   8  10   13.60    4.90
   0   8 -10    7.10    5.00
   0   8 -10    7.90    5.20
   0   8 -10   16.80    5.10
   0   8  10    5.30    4.10
   0  -8  10    8.40    6.50
   0  -8  10   11.10    7.20
   0  -8  10   18.70    4.60
   0  -8 -10   11.40    5.20
   0  -8 -10    4.90    4.60
   0  -8 -10   10.10    5.10
   0   8  11  631.84   21.50
   0   8 -11  612.64   22.10
   0   8 -11  600.94   22.00
   0   8 -11  591.14   22.50
   0   8  11  631.24   21.00
   0  -8  11  594.04   24.20
   0  -8  11  612.74   21.10
   0  -8 -11  605.44   21.90
   0  -8  11  583.44   24.20
   0  -8 -11  616.54   22.00
   0  -8 -11  624.04   21.40
   0   8  12  407.06   15.70
   0   8 -12  404.76   16.70
   0   8 -12  406.46   17.60
   0   8  12  409.86   16.20
   0   8 -12  396.66   16.80
   0  -8  12  410.36   20.00
   0  -8 -12  394.76   16.80
   0  -8  12  409.16   15.70
   0  -8 -12  408.16   16.80
   0  -8  12  402.36   19.50
   0  -8 -12  410.96   16.60
   0   8 -13  225.18   12.60
   0   8 -13  204.28   13.50
   0   8  13  159.78   12.00
   0  -8  13  213.48   16.80
   0  -8 -13  181.38   12.30
   0  -8  13  186.28   15.80
   0  -8 -13  162.78   12.20
   0  -8 -13  185.68   12.20
   0  -8  13  216.48   10.70
   0   8  14  145.39   12.50
   0   8 -14  134.29   13.90
   0   8 -14  149.29   12.50
   0   8 -14  158.28   12.30
   0   8  14  159.48   10.90
   0  -8  14  142.59   16.40
   0  -8  14  126.89   17.80
   0  -8 -14  164.08   12.80
   0  -8 -14  165.88   12.30
   0  -8  14  142.29   10.20
   0  -8 -14  159.28   11.60
   0   8 -15   43.30    7.60
   0   8 -15   43.50    7.50
   0   8  15   41.80    7.00
   0   8  15   38.90    7.80
   0   8 -15   36.50    9.00
   0  -8 -15   51.39    8.30
   0  -8  15   60.69    8.90
   0  -8  15   58.59   10.90
   0  -8  15   49.20   11.30
   0  -8 -15   42.20    7.10
   0  -8 -15   52.99    7.90
   0   8 -16   38.20    9.90
   0   8 -16   45.30    7.50
   0   8 -16   42.20    7.60
   0   8  16   37.30    7.90
   0   8  16   41.50    7.30
   0  -8 -16   48.30    7.50
   0  -8  16   41.90    6.40
   0  -8  16   42.60   11.40
   0  -8  16   50.19   11.90
   0  -8 -16   47.60    8.70
   0  -8 -16   38.40    7.90
   0   8  17   69.69    8.00
   0   8 -17   80.69   11.00
   0   8 -17   77.59   11.10
   0   8  17   67.89    8.40
   0   8 -17   77.69   10.90
   0  -8 -17   74.29   10.20
   0  -8 -17   77.19   11.50
   0  -8 -17   76.09    9.90
   0  -8  17   74.49   12.40
   0  -8  17   83.79   13.30
   0  -8  17   69.29    9.20
   0   8  18    7.40    6.40
   0   8 -18    3.20    6.00
   0   8 -18   -2.00    5.90
   0   8  18    0.50    7.20
   0   8 -18   15.60    9.20
   0  -8  18    5.80    5.50
   0  -8  18    0.10   10.70
   0  -8 -18    6.60    5.00
   0  -8 -18   -3.60    7.70
   0  -8  18    5.30   12.20
   0  -8 -18   -3.40    6.20
   0   8 -19   61.09   12.00
   0   8  19   62.99    7.80
   0   8  19   55.49    8.90
   0   8 -19   56.99    7.40
   0   8 -19   51.69    7.60
   0  -8  19   59.89    6.70
   0  -8  19   63.89   13.80
   0  -8 -19   77.99   10.10
   0  -8 -19   75.09   10.70
   0  -8 -19   74.29    8.90
   0  -8  19   71.59   12.90
   0   8  20  189.98   12.90
   0   8  20  198.58   15.80
   0   8 -20  169.88   18.90
   0   8 -20  170.28   11.40
   0   8 -20  163.08   12.20
   0  -8  20  154.48   19.70
   0  -8  20  146.79   21.60
   0  -8 -20  182.98    9.90
   0  -8 -20  188.28   13.00
   0  -8  20  164.48   10.80
   0  -8 -20  174.48   19.30
   0   8  21   31.20    8.80
   0   8 -21   16.60    5.50
   0   8 -21   12.80   10.70
   0  -8  21   12.00   12.10
   0  -8 -21   25.20    5.80
   0  -8 -21   23.00    3.80
   0  -8 -21   17.30    9.40
   0  -8  21   14.70    5.90
   0  -8  21   12.50   11.20
   0   8 -22   44.30   11.80
   0   8  22   36.40    9.10
   0   8 -22   28.70    4.90
   0  -8  22   10.10   12.80
   0  -8 -22   45.80   12.20
   0  -8  22   32.80    6.00
   0  -8 -22   32.20    4.40
   0  -8  22   13.70   13.20
   0   8 -23   14.40    7.50
   0   8 -23   -0.60   10.40
   0  -8  23    0.60    4.90
   0  -8  23  -23.00   10.90
   0  -8 -23    9.60   11.40
   0   9   0    2.00    2.80
   0   9   0    3.80    2.50
   0  -9   0    6.60    2.70
   0  -9   0   -1.80    2.70
   0  -9   0   -0.90    2.30
   0  -9   0    5.30    2.90
   0  -9   0    2.80    2.70
   0   9   1  166.88    7.70
   0   9  -1  150.08    7.40
   0   9  -1  194.08    7.80
   0  -9   1  191.58    7.80
   0  -9  -1  196.58    7.70
   0  -9  -1  174.58    7.80
   0  -9  -1  188.48    7.70
   0  -9   1  163.58    7.30
   0  -9  -1  173.88    7.10
   0  -9  -1  185.08    7.70
   0   9   2  571.44   18.20
   0   9  -2  549.54   18.30
   0   9  -2  587.84   18.40
   0   9   2  547.45   17.70
   0   9  -2  572.64   18.40
   0   9   2  573.04   18.20
   0   9  -2  556.34   18.40
   0  -9   2  570.24   18.20
   0  -9  -2  561.54   18.30
   0  -9  -2  554.74   18.10
   0  -9   2  547.75   18.50
   0  -9  -2  551.74   17.70
   0  -9  -2  556.74   18.10
   0  -9  -2  548.95   18.30
   0  -9  -2  556.04   18.20
   0  -9   2  557.64   18.50
   0   9   3 2012.80   59.09
   0   9   3 1909.51   58.59
   0   9  -3 1965.80   59.29
   0   9  -3 2059.39   59.29
   0   9  -3 1946.01   59.29
   0   9   3 1934.51   58.89
   0   9  -3 1949.51   59.39
   0  -9   3 1939.31   59.59
   0  -9  -3 1913.01   58.99
   0  -9  -3 1922.61   59.09
   0  -9  -3 1882.11   58.99
   0  -9  -3 1921.71   58.69
   0  -9   3 1961.40   59.59
   0  -9   3 1987.10   59.19
   0   9  -4  172.38    8.20
   0   9   4  151.88    7.10
   0   9  -4  170.38    8.00
   0   9  -4  166.58    8.00
   0   9   4  162.78    7.80
   0   9   4  154.68    6.30
   0  -9   4  175.58    8.70
   0  -9  -4  152.38    6.60
   0  -9  -4  156.68    7.70
   0  -9   4  187.88    7.70
   0  -9   4  157.88    8.70
   0  -9  -4  160.98    7.80
   0  -9  -4  178.58    7.80
   0   9   5 4050.79  117.79
   0   9  -5 3967.10  118.29
   0   9  -5 3921.81  118.29
   0   9  -5 3790.12  118.39
   0   9   5 3756.22  117.09
   0   9   5 4050.49  117.59
   0   9   5 3984.40  117.69
   0  -9  -5 3893.81  117.79
   0  -9   5 3974.40  118.19
   0  -9   5 3906.31  118.69
   0  -9   5 3926.81  118.79
   0  -9  -5 4024.80  117.99
   0   9   6  524.25   17.70
   0   9  -6  519.15   18.30
   0   9  -6  508.65   18.20
   0   9   6  513.65   16.30
   0   9  -6  502.15   18.40
   0   9   6  545.55   17.50
   0   9   6  534.45   16.80
   0  -9   6  532.25   17.90
   0  -9  -6  543.95   18.00
   0  -9   6  503.45   19.20
   0  -9   6  505.25   19.30
   0  -9  -6  521.85   17.50
   0  -9  -6  534.45   18.10
   0   9   7  577.24   19.20
   0   9  -7  562.24   20.30
   0   9  -7  564.24   20.10
   0   9   7  581.74   19.60
   0   9  -7  578.14   20.20
   0  -9  -7  598.34   20.20
   0  -9  -7  569.64   19.40
   0  -9  -7  628.14   20.20
   0  -9   7  564.44   21.40
   0  -9   7  574.94   21.40
   0  -9   7  581.34   19.70
   0   9  -8  359.26   14.70
   0   9   8  378.36   13.50
   0   9  -8  362.46   14.90
   0   9   8  369.66   13.90
   0   9  -8  361.46   14.70
   0  -9  -8  382.46   14.00
   0  -9  -8  358.76   14.70
   0  -9  -8  360.56   14.90
   0  -9   8  372.46   14.00
   0  -9   8  368.06   16.30
   0  -9   8  360.56   16.50
   0   9  -9    3.90    4.90
   0   9   9   -1.30    4.40
   0   9   9   -0.90    3.80
   0   9  -9   12.70    5.10
   0   9  -9    6.90    4.90
   0  -9  -9    2.10    5.00
   0  -9   9    3.20    6.10
   0  -9   9    4.60    6.30
   0  -9  -9    2.80    4.70
   0  -9   9   10.10    4.20
   0  -9  -9    0.10    4.40
   0   9  10   40.20    4.80
   0   9 -10   35.40    5.80
   0   9  10   34.80    5.40
   0   9 -10   37.60    5.90
   0   9 -10   40.80    6.50
   0  -9 -10   44.90    6.00
   0  -9  10   35.20    7.60
   0  -9  10   32.10    7.30
   0  -9 -10   38.60    5.80
   0  -9 -10   44.50    5.70
   0  -9  10   38.10    5.10
   0   9  11   57.09    6.00
   0   9 -11   53.19    6.50
   0   9 -11   51.39    6.40
   0   9 -11   44.50    6.60
   0   9  11   49.10    5.30
   0  -9  11   44.80    8.10
   0  -9  11   48.20    8.20
   0  -9 -11   58.89    6.50
   0  -9  11   49.40    5.60
   0  -9 -11   55.39    6.50
   0  -9 -11   55.79    6.30
   0   9 -12   99.39   11.00
   0   9 -12   90.69   10.00
   0   9  12   71.89    9.40
   0   9 -12  104.29   10.20
   0   9  12   76.39    8.10
   0  -9  12   62.09    9.10
   0  -9  12   98.19    8.30
   0  -9 -12   96.89   10.20
   0  -9 -12   79.39   10.00
   0  -9 -12   74.89   10.00
   0  -9  12   67.59    9.50
   0   9  13  856.61   28.40
   0   9  13  886.01   29.10
   0   9 -13  860.31   29.70
   0   9 -13  853.71   29.60
   0   9 -13  873.81   30.60
   0  -9 -13  877.71   29.30
   0  -9 -13  811.52   29.30
   0  -9  13  886.51   28.70
   0  -9  13  821.82   32.20
   0  -9  13  838.32   32.90
   0  -9 -13  819.42   29.30
   0   9 -14   56.39    7.80
   0   9  14   70.09    9.60
   0   9  14   69.19    7.90
   0   9 -14   61.89    9.10
   0   9 -14   65.69    7.90
   0  -9  14   57.19   10.90
   0  -9 -14   75.59   11.50
   0  -9 -14   63.19    7.50
   0  -9 -14   61.49    7.90
   0  -9  14   58.99    9.10
   0  -9  14   57.29   10.70
   0   9  15  338.47   16.70
   0   9 -15  335.07   16.40
   0   9  15  325.57   15.40
   0   9 -15  334.07   16.40
   0   9 -15  333.27   18.60
   0  -9 -15  319.57   16.20
   0  -9  15  332.87   21.30
   0  -9 -15  329.27   16.90
   0  -9  15  349.57   14.90
   0  -9  15  328.97   21.80
   0  -9 -15  307.27   16.60
   0   9 -16   -0.90    9.00
   0   9  16   -3.80    6.00
   0   9  16   -7.30    7.30
   0   9 -16    7.40    6.40
   0   9 -16    0.20    6.60
   0  -9  16   -1.60   11.10
   0  -9  16   10.00   10.60
   0  -9 -16   -8.20    7.00
   0  -9  16    9.70    5.70
   0  -9 -16   -2.70    7.50
   0  -9 -16   -0.80    6.10
   0   9 -17   99.19   11.40
   0   9  17  113.09   12.50
   0   9  17   99.79   10.90
   0   9 -17   93.99   11.40
   0   9 -17   79.39   11.40
   0  -9 -17   92.99   13.40
   0  -9  17   94.89   13.00
   0  -9 -17   89.09   11.50
   0  -9  17   97.59    9.80
   0  -9 -17   99.59   10.30
   0  -9  17   96.19   14.10
   0   9 -18   -2.20    9.60
   0   9  18    2.80    6.40
   0   9 -18   -7.40    5.50
   0   9 -18    8.90    6.30
   0   9  18    4.60    5.90
   0  -9 -18    2.10    6.90
   0  -9  18  -16.30   11.60
   0  -9 -18    0.70    5.60
   0  -9  18   -6.90    6.10
   0  -9 -18    2.50    4.90
   0  -9  18   -9.50   10.20
   0   9 -19   27.20    6.30
   0   9 -19   15.80   11.40
   0   9  19   24.30    6.70
   0   9  19   25.70    8.10
   0   9 -19   20.70    6.20
   0  -9  19   23.20   10.00
   0  -9 -19   16.20    4.90
   0  -9  19   27.40   13.00
   0  -9 -19   25.30    8.90
   0  -9  19    8.10   11.10
   0  -9 -19   19.90    6.80
   0   9 -20   14.60    5.60
   0   9 -20   14.10    6.20
   0   9 -20   30.40   10.90
   0   9  20   25.00    8.50
   0   9  20   12.10    6.50
   0  -9 -20   22.20    4.90
   0  -9  20   22.10   12.50
   0  -9  20   17.80    5.90
   0  -9  20   13.00   13.00
   0  -9 -20   22.90   10.20
   0  -9 -20   20.60    7.20
   0   9 -21    6.10    4.60
   0   9 -21   19.00   11.50
   0   9  21   32.30    8.90
   0   9 -21    6.10    5.10
   0  -9 -21   12.60    4.10
   0  -9  21   10.80    5.30
   0  -9  21   23.50   12.90
   0  -9 -21    2.50    9.50
   0  -9  21   32.50   14.10
   0   9  22    7.40    8.60
   0   9 -22    0.80   10.40
   0   9 -22   -2.60    4.20
   0   9  22   12.00    6.20
   0  -9 -22   11.60    3.80
   0  -9 -22   -5.10   11.80
   0  -9  22    3.10    5.00
   0  -9  22  -15.80   12.70
   0  -9  22   12.00   13.40
   0  -9 -22   -1.80    3.80
   0  10   0 2952.90   85.79
   0  10   0 2818.12   85.49
   0 -10   0 2838.42   85.69
   0 -10   0 2899.41   85.69
   0 -10   0 2808.62   85.59
   0 -10   0 2798.42   85.59
   0 -10   0 2785.22   85.59
   0 -10   0 2869.61   85.49
   0  10   1   97.29    6.30
   0  10   1   88.89    5.50
   0  10  -1   96.59    6.00
   0  10  -1   81.39    6.50
   0  10  -1  112.59    6.40
   0  10  -1  112.29    6.50
   0 -10   1   97.69    6.60
   0 -10  -1  112.99    6.00
   0 -10   1  115.99    6.50
   0 -10   1   91.99    6.30
   0 -10  -1  105.19    6.20
   0 -10  -1   98.79    5.60
   0 -10  -1   97.29    6.30
   0 -10  -1   91.19    6.60
   0 -10   1   96.09    5.70
   0  10  -2   22.20    3.20
   0  10  -2   36.60    5.40
   0  10  -2   19.50    3.50
   0  10   2   26.20    3.00
   0  10   2   24.20    3.50
   0  10   2   18.00    3.50
   0  10  -2   29.30    3.70
   0 -10  -2   28.50    3.60
   0 -10  -2   26.20    2.90
   0 -10  -2   31.90    4.80
   0 -10   2   31.70    4.50
   0 -10  -2   23.30    3.70
   0 -10   2   29.50    3.90
   0 -10   2   35.30    5.30
   0  10   3  138.19    7.20
   0  10  -3  138.69    7.30
   0  10   3  122.29    5.80
   0  10  -3  129.19    7.30
   0  10  -3  127.09    7.10
   0 -10  -3  110.49    6.90
   0 -10  -3  121.89    7.20
   0 -10   3  126.19    7.60
   0 -10   3  115.99    6.70
   0 -10  -3  142.39    6.00
   0 -10   3  128.39    7.60
   0 -10  -3  104.49    7.00
   0  10  -4 1105.29   34.00
   0  10   4 1088.89   33.40
   0  10   4 1044.70   32.90
   0  10  -4 1093.49   34.20
   0  10   4 1111.29   33.70
   0  10  -4 1087.99   34.00
   0  10  -4 1099.69   34.00
   0 -10   4 1053.19   34.40
   0 -10   4 1109.09   33.90
   0 -10  -4 1092.69   33.70
   0 -10  -4 1045.80   33.10
   0 -10   4 1088.49   34.50
   0 -10  -4 1053.79   33.70
   0 -10  -4 1042.60   33.60
   0  10   5   15.20    2.50
   0  10   5   14.20    4.20
   0  10  -5   17.30    3.90
   0  10  -5   23.80    4.20
   0  10  -5   22.90    4.00
   0  10   5   17.20    3.90
   0 -10   5   15.30    4.50
   0 -10  -5    5.70    6.40
   0 -10   5   24.80    3.80
   0 -10   5   19.10    4.40
   0  10   6   29.40    4.20
   0  10   6   31.50    3.60
   0  10  -6   31.00    4.60
   0  10   6   24.30    4.50
   0  10  -6   22.20    4.40
   0  10  -6   35.50    4.90
   0 -10   6   27.60    4.20
   0 -10   6   27.90    5.20
   0 -10  -6   18.20    4.40
   0 -10   6   24.70    5.70
   0  10  -7  586.84   20.60
   0  10   7  563.64   19.60
   0  10  -7  629.14   20.40
   0  10   7  552.64   18.30
   0  10  -7  620.64   20.40
   0  10   7  565.54   19.40
   0  10   7  584.44   17.90
   0 -10  -7  539.25   19.60
   0 -10  -7  569.34   20.40
   0 -10  -7  564.14   20.10
   0 -10   7  583.64   21.80
   0 -10   7  608.04   19.90
   0 -10   7  564.34   21.50
   0  10  -8  327.27   14.00
   0  10  -8  330.87   13.60
   0  10   8  279.57   12.10
   0  10   8  279.67   12.60
   0  10  -8  340.17   13.80
   0 -10  -8  333.57   14.00
   0 -10   8  351.46   13.00
   0 -10  -8  280.27   12.70
   0 -10  -8  305.07   13.50
   0 -10   8  301.97   15.40
   0 -10   8  308.97   15.30
   0  10  -9  235.88   11.50
   0  10  -9  220.58   12.20
   0  10   9  195.18   10.40
   0  10   9  194.18    9.90
   0  10  -9  218.68   11.60
   0 -10   9  203.08   13.90
   0 -10  -9  216.08   11.60
   0 -10  -9  221.18   11.60
   0 -10   9  217.48   13.50
   0 -10  -9  209.48   10.90
   0 -10   9  231.08   10.70
   0  10 -10  115.09    9.70
   0  10 -10  104.99   10.50
   0  10  10  124.59    8.20
   0  10  10  118.29    9.00
   0  10 -10  119.09    9.90
   0 -10  10  127.19   12.80
   0 -10 -10  110.69    9.90
   0 -10  10  123.89   12.30
   0 -10 -10  132.69   10.30
   0 -10 -10  125.09    9.40
   0 -10  10  110.49    8.80
   0  10 -11  147.99   10.20
   0  10 -11  130.39   10.30
   0  10  11  116.99    8.20
   0  10 -11  141.19   11.10
   0  10  11  103.59    9.20
   0 -10  11  121.19   13.50
   0 -10  11  144.39    9.20
   0 -10 -11  124.39   10.30
   0 -10 -11  130.49   10.50
   0 -10  11  119.89   12.80
   0 -10 -11  114.59   10.30
   0  10  12 1149.39   37.20
   0  10 -12 1147.59   38.00
   0  10  12 1099.29   36.70
   0  10 -12 1159.38   38.90
   0  10 -12 1161.78   38.20
   0 -10  12 1193.68   40.80
   0 -10 -12 1145.59   37.90
   0 -10 -12 1144.99   37.90
   0 -10  12 1178.68   40.30
   0 -10 -12 1179.38   37.70
   0 -10  12 1177.18   37.30
   0  10  13  146.09   11.30
   0  10 -13  146.29   12.00
   0  10  13  146.89   10.10
   0  10 -13  155.48   11.50
   0  10 -13  154.58   13.40
   0 -10 -13  151.28   12.00
   0 -10  13  121.29   16.30
   0 -10  13  154.38   10.40
   0 -10 -13  141.89   12.40
   0 -10  13  154.28   15.90
   0 -10 -13  148.79   11.40
   0  10  14  204.78   13.30
   0  10 -14  168.08   15.10
   0  10 -14  172.48   13.30
   0  10 -14  180.38   13.10
   0  10  14  191.58   11.60
   0 -10  14  187.58   11.40
   0 -10 -14  195.98   13.10
   0 -10 -14  196.68   13.80
   0 -10  14  185.78   18.70
   0 -10  14  163.78   17.30
   0 -10 -14  188.68   12.60
   0  10  15   77.09    8.80
   0  10 -15   82.09   12.10
   0  10 -15   87.39   12.00
   0  10 -15   96.19   11.90
   0  10  15   75.89   10.30
   0 -10  15   97.29   10.00
   0 -10 -15   88.09   11.60
   0 -10 -15   87.49   13.20
   0 -10  15   84.79   12.80
   0 -10  15   89.09   12.30
   0 -10 -15   79.39   12.00
   0  10 -16   99.89   12.00
   0  10 -16  114.79   11.90
   0  10  16   96.99   13.00
   0  10 -16  107.79   11.90
   0  10  16  102.29   10.90
   0 -10  16   94.69   13.40
   0 -10 -16  116.09   11.20
   0 -10 -16   96.29   13.80
   0 -10 -16  103.29   12.90
   0 -10  16  113.79   10.20
   0 -10  16   94.29   13.00
   0  10  17   26.50    7.70
   0  10 -17   35.00    6.90
   0  10 -17   30.80    7.30
   0  10 -17   21.90    9.50
   0  10  17   23.20    6.40
   0 -10 -17   26.50    8.20
   0 -10  17   35.80   11.30
   0 -10 -17   18.60    6.80
   0 -10  17   17.20   11.60
   0 -10 -17   26.90    6.20
   0  10 -18    3.80    6.40
   0  10  18    6.10    5.80
   0  10 -18    6.10    6.20
   0  10  18    7.40    7.30
   0  10 -18   13.80   10.50
   0 -10  18    2.60   11.90
   0 -10  18    1.00   10.90
   0 -10 -18    4.50    8.00
   0 -10 -18    4.30    6.60
   0 -10 -18    8.40    5.40
   0 -10  18    0.20    5.70
   0  10 -19    7.30    5.90
   0  10  19    1.10    7.40
   0  10 -19    0.00    5.80
   0  10 -19    9.60   10.50
   0  10  19    5.80    5.90
   0 -10 -19   -1.80    6.40
   0 -10  19    5.10    5.90
   0 -10  19  -10.00   12.30
   0 -10  19    4.70   11.10
   0 -10 -19    0.80    4.30
   0 -10 -19   10.20    9.20
   0  10 -20   14.70    6.30
   0  10 -20   16.90   10.40
   0  10 -20   18.40    6.20
   0  10  20   16.10    7.40
   0  10  20   24.70    6.30
   0 -10  20   22.70    6.20
   0 -10 -20   29.20   15.40
   0 -10 -20   22.70    4.20
   0 -10 -20   14.90    6.20
   0 -10  20    8.10   11.20
   0 -10  20    8.80   13.00
   0  10  21   12.90    5.70
   0  10 -21   -1.30    4.90
   0  10 -21    4.40    4.40
   0  10  21    9.50    7.80
   0  10 -21    7.70   10.50
   0 -10  21    2.70    5.50
   0 -10 -21    2.20    4.40
   0 -10  21   -3.30   13.10
   0 -10  21  -15.80   11.70
   0  10 -22   23.20    4.40
   0  10  22   46.60    9.60
   0  10 -22   22.40   10.80
   0 -10  22   28.40    5.80
   0 -10  22   37.80   15.00
   0 -10  22   22.20   12.40
   0 -10 -22   44.10   13.30
   0  11   0    0.00    2.80
   0  11   0    9.50    3.60
   0 -11   0   -1.30    3.30
   0 -11   0    3.90    3.20
   0 -11   0    6.00    2.90
   0 -11   0    2.60    3.30
   0 -11   0    6.60    3.00
   0 -11   0    3.40    2.60
   0  11  -1  962.40   30.40
   0  11   1  953.50   30.00
   0  11   1  963.10   30.40
   0  11  -1 1016.60   30.60
   0  11  -1  979.00   30.40
   0  11  -1  952.30   30.30
   0 -11  -1  977.20   30.40
   0 -11  -1  950.30   30.50
   0 -11  -1  938.71   30.30
   0 -11   1  977.00   30.60
   0 -11   1  942.91   30.30
   0 -11   1  964.70   30.40
   0 -11  -1  960.10   30.00
   0 -11   1  958.40   30.10
   0 -11  -1  948.41   30.20
   0 -11   1  958.70   30.40
   0 -11  -1  959.70   30.20
   0  11  -2  161.58    8.30
   0  11   2  146.89    8.00
   0  11   2  179.48    8.00
   0  11  -2  154.88    7.90
   0  11  -2  156.68    8.00
   0  11  -2  166.88    8.30
   0  11   2  157.48    7.10
   0 -11   2  161.48    8.20
   0 -11   2  160.08    7.60
   0 -11   2  149.39    8.20
   0 -11  -2  169.78    8.10
   0 -11  -2  162.48    7.60
   0 -11  -2  166.18    8.50
   0 -11  -2  166.48    8.20
   0 -11  -2  157.88    7.60
   0 -11  -2  157.78    6.90
   0  11   3   30.00    4.30
   0  11  -3   40.50    5.90
   0  11  -3   37.30    4.30
   0  11   3   26.70    4.00
   0  11  -3   28.80    4.20
   0  11  -3   31.10    4.30
   0 -11  -3   23.90    4.20
   0 -11  -3   28.30    3.20
   0 -11  -3   41.80    5.50
   0 -11   3   34.70    4.50
   0 -11   3   32.10    4.60
   0 -11   3   24.40    3.60
   0 -11  -3   19.30    3.90
   0  11  -4 2906.01   88.39
   0  11   4 2787.92   87.49
   0  11  -4 2885.31   88.39
   0  11  -4 2803.12   88.59
   0  11   4 3057.39   87.99
   0  11  -4 2958.10   88.49
   0  11   4 2973.80   88.19
   0 -11  -4 2785.62   87.69
   0 -11   4 2894.71   88.29
   0 -11   4 2876.41   88.89
   0 -11  -4 3029.20   88.29
   0 -11   4 2956.50   88.89
   0 -11  -4 3010.90   88.19
   0 -11  -4 3023.30   88.29
   0  11   5  664.93   22.80
   0  11  -5  664.63   22.60
   0  11  -5  708.53   22.60
   0  11  -5  708.33   22.50
   0  11   5  645.44   21.50
   0  11  -5  702.93   22.40
   0  11   5  680.73   22.10
   0  11   5  646.84   20.90
   0 -11   5  661.93   22.10
   0 -11   5  674.13   23.30
   0 -11   5  664.23   23.30
   0 -11  -5  624.54   22.00
   0 -11  -5  645.04   22.30
   0 -11  -5  629.84   22.20
   0  11   6  338.47   12.90
   0  11  -6  361.96   14.10
   0  11  -6  370.96   13.80
   0  11   6  331.67   12.30
   0  11   6  359.46   11.50
   0  11   6  338.17   13.60
   0  11  -6  367.76   13.90
   0 -11  -6  296.37   13.20
   0 -11  -6  312.27   13.60
   0 -11   6  373.56   13.50
   0 -11   6  330.47   14.90
   0 -11   6  345.17   15.10
   0  11   7 1147.29   34.30
   0  11  -7 1210.38   36.50
   0  11   7 1127.69   35.70
   0  11  -7 1137.09   36.70
   0  11   7 1112.49   35.40
   0  11   7 1101.39   34.70
   0  11  -7 1195.18   36.40
   0 -11   7 1129.69   37.50
   0 -11  -7 1061.59   35.60
   0 -11  -7 1075.49   36.00
   0 -11  -7 1119.19   36.20
   0 -11   7 1174.88   36.10
   0 -11   7 1138.19   37.30
   0  11  -8  467.15   17.50
   0  11  -8  489.65   17.60
   0  11   8  466.25   16.70
   0  11   8  475.95   16.40
   0  11  -8  416.16   17.80
   0 -11   8  477.05   19.40
   0 -11   8  459.35   16.90
   0 -11  -8  449.56   17.40
   0 -11  -8  474.45   17.70
   0 -11  -8  424.66   16.60
   0 -11   8  450.25   19.20
   0  11  -9   17.50    5.40
   0  11  -9   15.30    5.20
   0  11  -9    4.10    5.30
   0  11   9   12.00    4.40
   0  11   9   11.50    4.60
   0 -11   9   -1.60    6.50
   0 -11   9   10.60    6.70
   0 -11   9    8.80    4.50
   0  11  10   31.20    4.90
   0  11 -10   29.10    6.30
   0  11 -10   31.60    5.70
   0  11  10   38.10    5.20
   0  11 -10   36.30    5.70
   0 -11  10   39.40    7.80
   0 -11 -10   31.10    5.80
   0 -11  10   26.20    5.00
   0 -11 -10   28.50    6.00
   0 -11 -10   22.60    5.80
   0 -11  10   32.30    7.60
   0  11  11  319.97   13.60
   0  11  11  333.47   12.90
   0  11 -11  301.77   15.40
   0  11 -11  301.77   14.50
   0  11 -11  311.97   14.70
   0 -11  11  322.57   13.80
   0 -11  11  325.47   17.50
   0 -11 -11  331.87   14.50
   0 -11  11  296.17   17.40
   0 -11 -11  321.37   14.70
   0 -11 -11  325.87   14.80
   0  11  12   59.79    8.20
   0  11 -12   93.09   11.40
   0  11  12   63.79    9.40
   0  11 -12   88.49    9.80
   0  11 -12   99.59   10.50
   0 -11 -12   73.59   10.20
   0 -11  12   93.49    8.80
   0 -11  12   80.69   10.30
   0 -11 -12   89.69    7.90
   0 -11 -12   72.99   10.30
   0 -11  12   74.29   10.20
   0  11  13   36.60    6.70
   0  11 -13   47.90    7.30
   0  11 -13   52.79    8.20
   0  11  13   34.00    5.80
   0 -11  13   61.69    9.10
   0 -11 -13   39.70    7.00
   0 -11 -13   48.40    7.00
   0 -11 -13   44.70    7.60
   0 -11  13   37.90   10.00
   0 -11  13   42.30    9.70
   0  11 -14   41.00    7.60
   0  11 -14   38.80    8.90
   0  11  14   33.90    7.10
   0  11 -14   35.00    7.30
   0  11  14   27.90    6.00
   0 -11  14   40.90    6.50
   0 -11 -14   43.10    7.20
   0 -11 -14   40.80    8.30
   0 -11  14   34.30   10.10
   0 -11 -14   26.60    7.00
   0 -11  14   25.70   10.60
   0  11 -15    8.00    6.70
   0  11 -15   18.10    7.10
   0  11 -15    7.20    8.30
   0  11  15   -0.90    7.20
   0  11  15   -5.20    5.80
   0 -11  15    8.50    6.40
   0 -11  15    1.20   10.40
   0 -11 -15    4.70    6.70
   0 -11 -15    5.70    8.00
   0 -11 -15   -1.60    6.40
   0 -11  15    6.60   10.60
   0  11  16   15.20    6.20
   0  11 -16   -2.40    8.80
   0  11  16    4.40    7.30
   0  11 -16   21.10    7.00
   0  11 -16   16.20    7.00
   0 -11  16   11.90   11.20
   0 -11  16    0.00   10.70
   0 -11  16    8.10    6.10
   0 -11 -16    3.40    6.10
   0 -11 -16   10.20    6.80
   0 -11 -16    8.80    8.30
   0  11  17    5.90    5.70
   0  11 -17   -2.80    9.60
   0  11  17    8.20    7.30
   0  11 -17   12.30    6.30
   0  11 -17   11.60    6.60
   0 -11  17    2.10   10.80
   0 -11 -17    8.40    7.50
   0 -11  17    3.20   11.80
   0 -11 -17   23.80    6.90
   0 -11 -17   14.20    5.30
   0 -11  17   10.80    5.90
   0  11  18   55.59    7.10
   0  11  18   57.29    8.40
   0  11 -18   55.59    7.80
   0  11 -18   66.89   11.80
   0  11 -18   47.30    7.90
   0 -11 -18   80.59   10.10
   0 -11  18   58.19   12.70
   0 -11  18   75.69   13.80
   0 -11  18   67.19    9.70
   0 -11 -18   58.59    8.80
   0 -11 -18   63.39    7.90
   0  11  19   39.10    6.40
   0  11 -19   45.80    7.20
   0  11  19   39.30    8.10
   0  11 -19   32.00    7.10
   0  11 -19   36.10   11.00
   0 -11 -19   30.40    4.70
   0 -11 -19   42.90    7.50
   0 -11  19   37.70   12.10
   0 -11  19   43.70   13.50
   0 -11 -19   57.89   10.20
   0 -11  19   41.10    6.90
   0  11 -20  108.49   10.30
   0  11 -20  137.59   15.30
   0  11 -20  128.39   11.50
   0  11  20  148.99   14.60
   0 -11 -20  134.39    8.10
   0 -11 -20  121.19   11.70
   0 -11  20  118.09   10.80
   0 -11  20  122.49   17.00
   0 -11  20  143.19   17.70
   0  11 -21   23.00   11.20
   0  11 -21    8.10    5.30
   0  11  21   24.60    7.80
   0  11 -21    5.30    4.40
   0 -11 -21   13.20    3.90
   0 -11  21   14.70   14.40
   0 -11 -21    8.10    3.40
   0 -11  21    9.50    9.80
   0 -11  21    6.00    5.60
   0  11 -22  175.58   19.20
   0 -11  22  135.49   17.90
   0 -11  22  139.49   10.10
   0 -11  22  143.29   19.00
   0  12   0   30.20    4.50
   0  12   0   29.90    3.90
   0 -12   0   28.80    4.50
   0 -12   0   39.20    4.90
   0 -12   0   33.30    4.00
   0 -12   0   41.10    5.90
   0 -12   0   47.80    6.30
   0  12   1  176.58    8.00
   0  12  -1  193.08    9.00
   0  12  -1  196.58    9.20
   0  12  -1  179.18    8.40
   0  12   1  195.98    9.20
   0  12  -1  190.98    8.80
   0 -12   1  179.68    8.90
   0 -12   1  182.38    8.80
   0 -12  -1  176.68    8.90
   0 -12  -1  185.98    7.90
   0 -12   1  183.38    8.10
   0 -12   1  173.18    9.40
   0 -12   1  174.88    8.70
   0 -12  -1  176.08    9.50
   0 -12  -1  177.58    8.60
   0 -12  -1  188.28    8.90
   0 -12   1  169.08    8.80
   0 -12  -1  171.58    8.50
   0  12  -2   20.20    3.90
   0  12   2   20.90    3.30
   0  12  -2   17.70    3.90
   0  12   2   24.50    4.30
   0  12  -2   22.30    4.40
   0 -12  -2   20.10    4.40
   0 -12  -2   20.20    3.20
   0 -12   2   21.10    3.90
   0 -12  -2   19.10    3.70
   0 -12  -2   17.90    4.20
   0 -12  -2   20.30    4.10
   0 -12   2   20.20    3.50
   0 -12  -2   27.70    3.80
   0 -12   2   16.90    4.00
   0  12  -3  590.34   20.60
   0  12   3  609.34   20.10
   0  12  -3  644.44   20.60
   0  12   3  595.04   20.30
   0  12  -3  625.94   20.60
   0  12   3  595.14   19.50
   0  12  -3  600.24   20.50
   0 -12  -3  608.74   20.60
   0 -12  -3  587.54   19.60
   0 -12  -3  608.64   20.10
   0 -12   3  604.94   20.90
   0 -12  -3  599.84   20.40
   0 -12  -3  604.74   20.10
   0 -12   3  621.74   20.30
   0 -12   3  588.24   21.00
   0 -12  -3  619.94   20.50
   0  12  -4   73.29    7.20
   0  12  -4   77.39    7.20
   0  12   4   63.79    5.20
   0  12   4   68.19    7.30
   0  12  -4   79.99    7.30
   0  12  -4   74.09    7.30
   0 -12  -4   76.89    5.40
   0 -12   4   74.09    8.10
   0 -12  -4   52.99    7.10
   0 -12  -4   51.09    7.30
   0 -12   4   73.29    8.10
   0 -12   4   65.99    6.30
   0  12   5   24.10    4.80
   0  12  -5   19.70    4.60
   0  12   5   21.90    3.90
   0  12   5   21.20    3.10
   0  12  -5   30.80    5.00
   0 -12  -5   24.30    4.70
   0 -12   5   26.10    5.50
   0 -12  -5   22.80    4.90
   0 -12   5   25.70    4.20
   0 -12  -5   22.50    4.50
   0 -12  -5   33.70    4.90
   0 -12   5   25.50    5.40
   0  12   6   13.60    4.80
   0  12  -6    4.80    4.50
   0  12  -6   18.40    5.00
   0  12  -6   18.10    4.60
   0  12   6   14.60    2.80
   0  12   6   13.00    4.20
   0  12  -6   18.30    4.90
   0  12   6   11.70    3.50
   0 -12   6    9.90    5.80
   0 -12  -6   14.80    4.70
   0 -12  -6    7.50    5.60
   0 -12   6    5.40    5.40
   0 -12  -6    8.20    4.70
   0 -12   6   12.60    4.10
   0  12  -7   74.99    8.60
   0  12  -7   79.59    8.40
   0  12   7   64.89    5.50
   0  12  -7   91.29    8.40
   0  12   7   71.29    7.20
   0  12   7   76.69    4.70
   0  12   7   54.99    7.90
   0 -12  -7   56.59    8.40
   0 -12   7   79.49   10.30
   0 -12  -7   63.19    6.30
   0 -12   7   69.69   10.40
   0 -12   7   86.59    7.50
   0 -12  -7   51.39    7.90
   0  12   8  367.76   14.30
   0  12   8  373.96   13.70
   0  12  -8  374.56   15.10
   0  12  -8  353.16   15.50
   0  12  -8  378.56   15.20
   0 -12  -8  342.97   14.20
   0 -12   8  359.56   17.00
   0 -12   8  377.06   14.50
   0 -12  -8  343.57   15.20
   0 -12   8  334.97   16.60
   0 -12  -8  332.07   14.80
   0  12  -9   26.70    5.80
   0  12   9   20.20    5.20
   0  12   9   20.20    4.70
   0  12  -9   31.70    5.70
   0  12  -9   16.00    5.80
   0 -12  -9   14.90    5.30
   0 -12   9   21.90    6.90
   0 -12  -9   18.60    5.70
   0 -12   9   16.60    4.80
   0 -12  -9   18.10    5.30
   0 -12   9   16.00    6.80
   0  12 -10   83.69    9.00
   0  12 -10   55.19    6.90
   0  12  10   54.49    7.50
   0  12  10   64.39    8.40
   0  12 -10   69.39    9.00
   0 -12 -10   62.19    9.70
   0 -12  10   71.69    9.00
   0 -12  10   51.69    8.30
   0 -12 -10   62.59    6.50
   0 -12  10   66.69    8.10
   0 -12 -10   71.09    7.30
   0  12 -11    1.80    6.00
   0  12 -11    4.80    5.30
   0  12 -11    4.40    5.50
   0  12  11    3.10    5.20
   0  12  11    2.70    4.50
   0 -12  11   -1.70    7.20
   0 -12  11   -0.60    7.60
   0 -12 -11    4.90    5.60
   0 -12  11   -0.30    4.70
   0 -12 -11   -2.30    5.30
   0 -12 -11    1.70    5.90
   0  12 -12  316.97   15.40
   0  12  12  351.26   14.00
   0  12 -12  336.67   15.70
   0  12  12  346.27   14.80
   0  12 -12  301.77   16.40
   0 -12  12  325.07   19.60
   0 -12  12  313.27   18.70
   0 -12 -12  335.07   15.70
   0 -12 -12  311.87   15.40
   0 -12 -12  333.97   15.70
   0 -12  12  324.87   14.40
   0  12 -13   46.50    8.40
   0  12  13   58.89    7.10
   0  12 -13   65.39    8.00
   0  12  13   55.59    6.40
   0  12 -13   59.19    7.70
   0 -12  13   46.60   10.40
   0 -12  13   56.49    6.80
   0 -12 -13   53.79    7.50
   0 -12 -13   57.69    7.80
   0 -12  13   55.59   10.30
   0 -12 -13   72.89    8.10
   0  12  14  255.57   14.10
   0  12 -14  283.37   15.30
   0  12 -14  266.97   15.00
   0  12  14  249.28   13.20
   0 -12  14  288.87   20.70
   0 -12  14  254.57   19.90
   0 -12 -14  258.47   14.60
   0 -12  14  253.57   19.80
   0 -12 -14  267.47   15.60
   0 -12 -14  249.38   15.10
   0  12 -15   16.40    7.20
   0  12  15   10.50    7.20
   0  12 -15    1.70    8.30
   0  12  15    6.50    6.10
   0  12 -15   11.20    7.20
   0 -12  15    5.20   10.40
   0 -12 -15   21.20    8.60
   0 -12 -15    8.80    6.40
   0 -12  15   14.10    6.10
   0 -12  15   16.70   10.60
   0 -12 -15   11.10    7.10
   0  12 -16  118.69   12.20
   0  12 -16  116.79   11.80
   0  12  16  105.29   12.80
   0  12 -16  111.09   11.90
   0  12  16  118.99   10.40
   0 -12 -16   95.09   13.50
   0 -12  16  102.99   10.70
   0 -12  16  107.19   13.80
   0 -12  16  119.09   14.30
   0 -12 -16   93.09   11.50
   0 -12 -16  107.99   10.40
   0  12 -17    6.40    6.10
   0  12 -17    2.50    6.70
   0  12  17   -3.60    7.00
   0  12  17    0.10    5.90
   0  12 -17    0.80    9.60
   0 -12 -17    5.00    8.60
   0 -12  17    4.70   10.60
   0 -12 -17    7.50    7.00
   0 -12  17    5.50    5.90
   0 -12  17  -11.80   11.50
   0  12  18  153.48   14.00
   0  12 -18  151.08   12.70
   0  12 -18  135.49   12.20
   0  12  18  169.88   11.10
   0  12 -18  151.18   18.00
   0 -12  18  149.88   19.80
   0 -12 -18  137.19   13.00
   0 -12  18  179.48   21.80
   0 -12 -18  130.49    9.60
   0 -12 -18  159.58   16.20
   0  12 -19   32.50   10.20
   0  12  19   33.40    6.40
   0  12 -19   36.50    7.00
   0  12  19   32.30    8.00
   0  12 -19   17.60    5.80
   0 -12  19   25.90    6.70
   0 -12 -19   50.59   10.70
   0 -12 -19   25.10    4.90
   0 -12  19   31.70   13.60
   0 -12  19   31.70   12.60
   0 -12 -19   32.80    6.50
   0  12  20   21.50    5.70
   0  12 -20    1.60    7.40
   0  12 -20   16.10   10.50
   0  12 -20    7.40    4.80
   0  12  20   25.60    8.30
   0 -12  20   10.70    6.20
   0 -12  20   14.30   11.00
   0 -12 -20   12.40    5.90
   0 -12  20   -5.30   13.50
   0 -12 -20   36.40   13.90
   0 -12 -20   18.60    3.70
   0  12  21   21.80    8.40
   0  12  21   17.80    5.70
   0  12 -21   -2.50   11.20
   0 -12  21   25.10   16.30
   0 -12 -21   19.80    3.90
   0 -12 -21   21.40   11.80
   0 -12 -22   24.40   14.20
   0 -12  22   29.40   13.60
   0 -12  22   30.70   14.60
   0  13   0   -3.90    3.10
   0  13   0   -0.40    4.40
   0 -13   0   -2.50    3.50
   0 -13   0    3.70    3.80
   0 -13   0    2.40    3.20
   0 -13   0    1.20    4.10
   0 -13   0    5.10    3.70
   0 -13   0   10.70    4.60
   0  13  -1  192.18    9.50
   0  13   1  189.58    8.90
   0  13  -1  208.48    9.80
   0  13  -1  211.88   10.20
   0  13   1  226.18   10.10
   0 -13  -1  204.28    8.80
   0 -13   1  202.68   10.40
   0 -13   1  199.58    9.90
   0 -13   1  199.98    9.00
   0 -13   1  200.28    9.80
   0 -13   1  187.78    9.50
   0 -13  -1  223.48    9.80
   0 -13   1  198.68    9.60
   0 -13  -1  204.08   10.60
   0 -13  -1  207.38    9.50
   0 -13  -1  221.68   10.10
   0 -13  -1  202.18    9.30
   0  13  -2  267.97   11.10
   0  13   2  238.88   10.00
   0  13  -2  274.37   11.30
   0  13  -2  245.98   11.30
   0  13  -2  237.98   10.90
   0  13   2  240.98   10.90
   0 -13  -2  249.88   11.60
   0 -13   2  250.47   11.60
   0 -13   2  255.57   10.50
   0 -13  -2  272.77   10.70
   0 -13   2  253.77   11.30
   0 -13  -2  279.77   11.30
   0 -13   2  238.88   11.20
   0 -13  -2  257.87   10.50
   0 -13  -2  252.27   11.10
   0 -13  -2  249.68    9.90
   0  13   3  605.64   20.00
   0  13   3  602.14   20.80
   0  13  -3  624.54   21.00
   0  13  -3  611.84   21.10
   0  13   3  617.14   20.60
   0  13  -3  626.54   21.10
   0  13  -3  666.33   21.20
   0 -13  -3  620.84   21.00
   0 -13  -3  616.14   20.10
   0 -13   3  589.94   21.50
   0 -13  -3  615.04   20.60
   0 -13  -3  618.84   20.50
   0 -13  -3  605.14   21.10
   0 -13   3  622.44   21.50
   0 -13  -3  592.04   20.80
   0 -13   3  608.24   20.60
   0  13   4  725.43   23.50
   0  13  -4  716.53   24.40
   0  13  -4  716.23   24.20
   0  13  -4  760.82   24.20
   0  13  -4  732.63   24.20
   0  13   4  703.33   22.90
   0  13   4  730.93   24.00
   0 -13  -4  723.23   24.20
   0 -13   4  699.93   24.80
   0 -13  -4  734.63   23.60
   0 -13  -4  707.73   23.10
   0 -13  -4  737.33   24.00
   0 -13   4  726.13   23.90
   0 -13  -4  718.53   23.50
   0 -13   4  701.23   24.80
   0 -13  -4  693.43   23.90
   0  13  -5  189.08   10.30
   0  13  -5  185.88   10.50
   0  13  -5  201.78   10.40
   0  13   5  189.48    9.10
   0  13   5  203.48   10.20
   0  13   5  197.58    8.20
   0  13  -5  209.58   10.50
   0 -13  -5  192.48   10.40
   0 -13   5  189.18   11.60
   0 -13  -5  195.18    8.50
   0 -13  -5  190.38   10.30
   0 -13   5  180.18   11.40
   0 -13  -5  203.58   10.20
   0 -13   5  204.48    9.70
   0  13  -6  932.31   30.70
   0  13  -6  975.40   30.70
   0  13   6  895.71   28.90
   0  13  -6  930.51   30.70
   0  13   6  965.00   30.30
   0  13   6  929.41   29.50
   0  13  -6  901.01   31.00
   0  13   6  955.30   29.90
   0 -13  -6  940.91   30.30
   0 -13   6  919.31   31.80
   0 -13   6  933.31   30.40
   0 -13   6  920.11   31.70
   0 -13  -6  953.80   30.50
   0  13   7  122.29    5.70
   0  13  -7  121.59    9.40
   0  13  -7  125.39    9.30
   0  13   7  111.99    8.00
   0  13  -7  114.59    9.70
   0  13   7  115.49    9.00
   0  13   7  106.69    6.60
   0 -13  -7   99.89    8.90
   0 -13  -7   93.39    9.20
   0 -13   7  118.39   10.80
   0 -13   7  121.79    8.60
   0 -13  -7   92.39    9.20
   0 -13   7  109.29   11.10
   0  13  -8 1558.54   49.40
   0  13   8 1597.14   48.70
   0  13  -8 1564.24   49.40
   0  13  -8 1517.45   49.80
   0  13   8 1585.94   48.40
   0 -13   8 1569.04   49.10
   0 -13  -8 1585.74   49.30
   0 -13  -8 1573.84   49.10
   0 -13   8 1549.64   50.89
   0 -13   8 1531.05   50.49
   0 -13  -8 1579.84   48.90
   0  13  -9   89.09   10.50
   0  13   9  123.79    8.20
   0  13  -9  105.99    9.50
   0  13  -9  108.99    9.80
   0  13   9  106.69    9.20
   0 -13   9   97.79   12.20
   0 -13   9   99.79    8.80
   0 -13   9  104.89   11.70
   0 -13  -9  105.49   10.30
   0 -13  -9  115.89   10.20
   0 -13  -9  107.69    9.60
   0  13 -10   20.70    5.80
   0  13  10   17.40    4.90
   0  13  10   18.40    5.40
   0  13 -10   20.30    5.90
   0  13 -10    9.90    6.00
   0 -13 -10   21.90    5.90
   0 -13 -10   16.40    6.00
   0 -13 -10   23.10    5.60
   0 -13  10   15.60    5.20
   0 -13  10   13.30    7.50
   0 -13  10   22.40    6.90
   0  13 -11   98.19   10.60
   0  13 -11   85.29   10.20
   0  13 -11   93.39   11.20
   0  13  11   87.19    8.50
   0  13  11   85.19    9.70
   0 -13  11   95.09   13.10
   0 -13 -11   97.79   10.20
   0 -13 -11   75.39   10.60
   0 -13  11   98.49    9.40
   0 -13 -11   72.99   10.70
   0 -13  11  101.59   14.00
   0  13  12  130.29    9.70
   0  13 -12  124.79   12.90
   0  13  12  124.39   11.00
   0  13 -12  122.99   11.50
   0  13 -12  141.89   11.50
   0 -13  12  125.49   14.80
   0 -13 -12  122.79   11.40
   0 -13  12  122.49   10.00
   0 -13 -12  135.59   12.10
   0 -13  12  113.29   11.70
   0 -13 -12  106.59   11.60
   0  13  13   78.69    7.90
   0  13 -13   90.39   11.70
   0  13 -13   72.39    8.40
   0  13 -13   74.39    9.60
   0  13  13   69.99    9.50
   0 -13 -13   90.99    9.10
   0 -13  13   68.19   11.20
   0 -13 -13   75.79    8.50
   0 -13 -13   86.79    8.50
   0 -13  13   70.19   10.30
   0  13 -14  114.69   12.60
   0  13  14  113.39   10.60
   0  13  14  119.69   11.90
   0  13 -14   93.89   13.90
   0  13 -14  111.19   12.30
   0 -13 -14   96.69   11.60
   0 -13  14  130.99   17.00
   0 -13  14   86.49   12.30
   0 -13 -14  122.99   13.80
   0 -13  14  111.99   10.80
   0 -13 -14  109.19   12.30
   0  13  15   69.79    8.50
   0  13  15   60.19    7.30
   0  13 -15   81.99   10.80
   0 -13 -15   67.99    8.40
   0 -13 -15   67.49   10.60
   0 -13 -15   87.09    9.90
   0 -13  15   92.99   13.00
   0  13 -16  200.48   13.50
   0  13 -16  194.88   17.80
   0  13 -16  206.78   13.80
   0  13  16  174.08   11.90
   0  13  16  169.38   13.70
   0 -13 -16  191.48   13.30
   0 -13 -16  201.18   15.10
   0 -13  16  213.58   18.90
   0 -13  16  227.28   20.60
   0 -13  16  208.28   12.50
   0 -13 -16  183.58   11.60
   0  13 -17   -2.80    6.20
   0  13  17    1.40    7.00
   0  13 -17    8.40    6.90
   0  13 -17    5.90    9.80
   0  13  17   -2.90    5.60
   0 -13  17   14.90   11.90
   0 -13 -17   -2.10    4.90
   0 -13 -17    4.40    6.70
   0 -13 -17   13.10    8.20
   0 -13  17   -2.00   10.00
   0 -13  17    6.80    6.00
   0  13 -18   -3.50    6.40
   0  13 -18   -0.70   10.10
   0  13  18    5.40    5.80
   0  13  18   10.30    7.60
   0  13 -18   18.20    7.00
   0 -13  18    3.30   12.00
   0 -13 -18   23.30    9.70
   0 -13 -18    4.30    6.90
   0 -13 -18   14.60    4.60
   0 -13  18   13.20    6.20
   0 -13  18   -8.50   10.20
   0  13  19   33.30    8.10
   0  13 -19   37.50   11.00
   0  13 -19   30.10    6.50
   0 -13  19   34.80   14.10
   0 -13 -19   44.70   10.30
   0 -13  19   38.40   11.80
   0 -13  19   22.90    6.50
   0 -13 -19   27.10    5.00
   0 -13 -19   23.00    8.00
   0  13  20   26.10    5.60
   0  13 -20   33.90   11.00
   0  13 -20    3.60    5.00
   0  13  20   26.90    8.10
   0 -13  20   15.20    6.10
   0 -13  20    7.80   10.60
   0 -13 -20   13.80    4.80
   0 -13 -20   39.50   10.30
   0 -13  20   22.40   15.90
   0  13 -21    5.20   10.70
   0  13  21   19.00    5.80
   0 -13  21   -5.10    5.70
   0 -13 -21   27.50   13.00
   0 -13 -21    4.50    3.80
   0 -13  21    6.70   14.20
   0 -13  21   -4.60   10.70
   0  14   0  351.76   14.40
   0  14   0  383.46   15.10
   0 -14   0  385.36   14.90
   0 -14   0  391.66   14.10
   0 -14   0  394.26   14.70
   0 -14   0  406.76   15.50
   0 -14   0  420.06   14.80
   0 -14   0  382.16   14.70
   0  14  -1    8.60    4.20
   0  14   1    8.60    4.60
   0  14  -1   10.10    4.80
   0  14   1    5.10    3.50
   0 -14   1   10.80    4.40
   0 -14  -1    9.60    4.00
   0 -14  -1   11.40    5.00
   0 -14   1    8.20    3.40
   0 -14   1    3.90    4.10
   0 -14   1   10.10    4.80
   0 -14   1    8.00    4.10
   0 -14  -1   12.60    4.00
   0 -14   1    6.60    4.30
   0 -14  -1   12.30    4.30
   0 -14  -1   13.80    3.60
   0 -14  -1   10.90    4.60
   0  14  -2 1323.97   41.80
   0  14  -2 1395.96   42.10
   0  14   2 1280.37   41.20
   0  14   2 1375.96   41.70
   0  14  -2 1305.97   41.80
   0  14  -2 1328.67   41.80
   0 -14  -2 1349.36   41.80
   0 -14   2 1339.87   41.60
   0 -14  -2 1335.17   41.50
   0 -14  -2 1336.37   42.00
   0 -14  -2 1304.87   41.50
   0 -14   2 1341.97   42.10
   0 -14   2 1302.77   42.10
   0 -14  -2 1332.77   41.80
   0 -14   2 1309.07   42.00
   0 -14  -2 1331.37   41.20
   0  14  -3  116.19    8.40
   0  14  -3   86.39    8.20
   0  14   3   85.49    6.50
   0  14  -3  103.89    8.40
   0 -14   3  107.19    9.00
   0 -14  -3  108.29    8.20
   0 -14   3  102.09    8.80
   0 -14  -3  103.99    8.70
   0 -14  -3  115.19    7.60
   0 -14  -3  118.99    7.70
   0 -14   3   99.29    7.40
   0  14  -4   21.80    4.80
   0  14   4   15.30    4.80
   0  14   4   15.90    4.20
   0  14   4   19.90    3.50
   0  14  -4   18.70    4.90
   0  14  -4   15.00    4.90
   0  14  -4   11.00    4.70
   0 -14   4   17.70    5.00
   0 -14  -4   18.70    5.00
   0 -14  -4   17.40    4.90
   0 -14  -4   17.50    4.60
   0 -14   4   15.70    4.00
   0 -14  -4   24.30    4.30
   0 -14   4   15.90    5.00
   0 -14  -4   18.10    4.10
   0 -14  -4   25.30    3.60
   0  14   5   22.50    4.40
   0  14  -5   18.50    5.10
   0  14   5   32.90    5.00
   0  14   5   31.80    5.10
   0  14  -5   33.20    5.40
   0  14  -5   32.70    5.20
   0  14  -5   25.10    5.20
   0 -14   5   29.70    4.80
   0 -14   5   27.60    5.90
   0 -14  -5   40.30    5.50
   0 -14  -5   42.80    5.50
   0 -14   5   30.20    6.10
   0 -14  -5   24.20    5.20
   0 -14  -5   40.30    5.20
   0  14  -6   98.39    9.30
   0  14   6  108.69    6.40
   0  14   6  104.79    9.10
   0  14   6  133.09    7.60
   0  14  -6  111.09    9.30
   0  14  -6  112.59    9.80
   0  14   6  103.69    8.30
   0  14  -6  133.59    9.70
   0 -14  -6  133.39    9.10
   0 -14  -6  122.29   10.70
   0 -14   6  135.49   11.10
   0 -14   6  113.89    8.60
   0 -14   6  120.29   11.20
   0 -14  -6  135.19    9.70
   0  14  -7  114.59    9.60
   0  14   7  115.99    6.20
   0  14   7  137.69    9.40
   0  14   7  129.79    8.50
   0  14  -7  117.19   10.00
   0 -14  -7  100.39    9.20
   0 -14   7  138.69   11.80
   0 -14  -7  102.39    9.60
   0 -14  -7  102.59    9.70
   0 -14   7  130.69    8.90
   0 -14   7  123.59   11.70
   0  14   8  455.65   17.60
   0  14   8  477.65   17.10
   0  14  -8  468.55   18.50
   0  14  -8  466.05   18.40
   0  14  -8  471.85   18.90
   0 -14  -8  491.65   17.90
   0 -14  -8  480.25   18.40
   0 -14   8  466.15   17.90
   0 -14   8  454.35   20.20
   0 -14   8  491.25   20.40
   0 -14  -8  479.65   18.50
   0  14  -9   12.80    5.90
   0  14   9   13.40    4.80
   0  14  -9   21.60    5.80
   0  14  -9   17.20    5.70
   0  14   9    9.50    5.30
   0 -14  -9   14.70    5.70
   0 -14  -9    9.40    6.00
   0 -14   9   16.70    4.90
   0 -14   9   18.00    7.40
   0 -14  -9   12.50    5.40
   0 -14   9    5.70    6.80
   0  14  10   67.59    9.10
   0  14 -10   68.39    8.00
   0  14 -10   70.39    9.80
   0  14  10   76.89    8.00
   0  14 -10   74.39   10.10
   0 -14 -10   71.89    7.30
   0 -14  10   72.79    8.70
   0 -14  10   50.29    9.00
   0 -14 -10   79.79    7.80
   0 -14  10   67.29    9.10
   0 -14 -10   77.99    7.90
   0  14 -11  637.64   25.50
   0  14  11  673.93   22.90
   0  14 -11  683.23   24.70
   0  14 -11  674.03   24.60
   0  14  11  685.13   23.70
   0 -14 -11  648.74   23.80
   0 -14  11  651.93   27.50
   0 -14 -11  662.33   24.70
   0 -14  11  682.23   23.80
   0 -14  11  675.03   27.40
   0  14 -12  306.57   15.70
   0  14 -12  317.37   15.70
   0  14 -12  301.67   16.80
   0  14  12  295.27   14.70
   0  14  12  316.47   13.80
   0 -14  12  280.97   19.50
   0 -14  12  295.57   19.30
   0 -14 -12  304.37   15.20
   0 -14 -12  289.57   15.60
   0 -14 -12  298.17   16.00
   0  14 -13   -2.00    6.50
   0  14 -13   14.20    7.00
   0  14 -13   12.30    8.40
   0  14  13   -2.50    6.40
   0  14  13    8.60    5.80
   0 -14 -13    6.40    6.80
   0 -14 -13    1.60    6.90
   0 -14  13   -5.80    9.70
   0 -14  13   -0.90    9.00
   0 -14 -13    2.90    6.40
   0  14 -14   43.40    9.00
   0  14  14   47.30    7.80
   0  14 -14   49.30    7.90
   0  14 -14   36.80    7.80
   0  14  14   51.69    6.90
   0 -14  14   33.50   11.30
   0 -14 -14   43.40    7.70
   0 -14  14   35.70   11.30
   0 -14 -14   51.59    7.90
   0 -14  14   52.89    7.20
   0  14  15  196.88   11.80
   0  14 -15  184.78   16.50
   0  14 -15  187.18   13.90
   0  14  15  195.78   13.70
   0  14 -15  191.38   13.70
   0 -14  15  204.38   19.70
   0 -14 -15  181.08   14.70
   0 -14  15  204.08   20.70
   0 -14  15  210.38   12.60
   0 -14 -15  172.28   12.10
   0 -14 -15  168.68   13.20
   0  14 -16  118.69   16.30
   0  14 -16   92.09   11.60
   0  14  16  101.39   12.40
   0  14  16  102.89   10.30
   0  14 -16   87.49   11.20
   0 -14  16  107.89   10.80
   0 -14  16   68.09   13.30
   0 -14 -16   81.09    9.40
   0 -14 -16   84.39   12.00
   0 -14  16   80.19   13.00
   0 -14 -16  120.49   13.50
   0  14 -17   31.10   11.90
   0  14 -17   37.30    7.40
   0  14  17   31.30    6.40
   0  14 -17   44.90   10.70
   0  14  17   31.50    8.00
   0 -14 -17   21.50    7.40
   0 -14  17   32.10    6.70
   0 -14 -17   19.70    6.20
   0 -14  17   39.20   13.10
   0 -14  17   56.99   13.40
   0 -14 -17   55.09   10.40
   0  14 -18   16.90    9.80
   0  14 -18   22.30    7.50
   0  14  18   12.90    6.30
   0  14 -18   26.60    6.50
   0  14  18   24.20    8.00
   0 -14  18   26.00   13.00
   0 -14 -18   41.30   10.40
   0 -14  18   10.20   12.80
   0 -14 -18   17.00    6.70
   0 -14 -18   15.90    4.60
   0  14 -19    5.00    6.10
   0  14 -19   20.90   10.30
   0  14 -19    5.60    6.60
   0  14  19   19.70    6.30
   0  14  19   32.20    8.00
   0 -14 -19   16.20    4.10
   0 -14  19  -12.40   12.40
   0 -14  19   15.10   22.20
   0 -14 -19   37.80   10.70
   0 -14  19   14.30    6.90
   0 -14 -19    4.90    7.20
   0  14 -20    3.40   10.10
   0  14 -20   -6.60    6.20
   0  14 -20   -1.70    5.20
   0 -14 -20    4.30    3.90
   0 -14  20   -1.00    6.00
   0 -14  20   -4.30   12.00
   0 -14  20   -2.80   13.00
   0 -14 -20   15.60    9.90
   0  14  21   26.80    6.30
   0  14 -21   18.40   11.50
   0 -14  21  -10.10   15.10
   0 -14 -21   17.20    3.70
   0 -14  21   14.60   13.80
   0  15   0    4.40    4.10
   0  15   0    4.70    4.90
   0 -15   0    8.40    4.30
   0 -15   0    4.70    4.90
   0 -15   0    9.30    4.20
   0 -15   0    9.50    3.80
   0 -15   0    2.40    4.20
   0 -15   0   -0.50    4.60
   0  15   1  888.61   27.00
   0  15  -1  774.52   26.70
   0  15  -1  822.22   27.10
   0  15   1  777.02   26.30
   0 -15  -1  801.62   26.60
   0 -15   1  748.93   26.60
   0 -15   1  813.12   27.20
   0 -15  -1  818.52   26.60
   0 -15  -1  825.12   27.10
   0 -15   1  762.92   26.80
   0 -15  -1  806.52   26.10
   0 -15   1  833.42   27.10
   0 -15  -1  784.22   26.70
   0 -15  -1  852.71   27.00
   0 -15   1  799.42   26.40
   0 -15   1  813.02   27.00
   0  15   2  120.59    8.50
   0  15  -2  110.59    9.20
   0  15  -2  103.49    8.50
   0  15  -2  122.59    9.10
   0  15  -2  116.59    8.80
   0  15   2  104.49    7.30
   0 -15  -2  109.19    8.80
   0 -15   2  119.19    9.10
   0 -15  -2  119.79    8.90
   0 -15  -2  112.89    9.40
   0 -15  -2  123.19    7.40
   0 -15   2  104.59    9.40
   0 -15   2  117.89    7.80
   0 -15   2  118.89    9.10
   0 -15  -2  120.09    8.20
   0 -15  -2  131.19    8.40
   0 -15   2  125.69    9.30
   0  15  -3  400.96   15.50
   0  15  -3  426.46   15.80
   0  15   3  380.36   14.30
   0  15  -3  410.16   15.70
   0  15  -3  379.76   15.50
   0  15   3  376.56   14.90
   0 -15  -3  378.26   15.30
   0 -15  -3  395.96   15.40
   0 -15  -3  378.66   15.70
   0 -15   3  411.76   15.00
   0 -15  -3  397.36   14.90
   0 -15   3  392.06   16.10
   0 -15   3  375.66   16.00
   0 -15  -3  405.96   14.30
   0 -15  -3  407.86   14.90
   0  15  -4  174.38   10.20
   0  15  -4  165.78    9.90
   0  15  -4  164.88   10.20
   0  15   4  147.99    7.90
   0  15   4  132.29    9.60
   0  15  -4  149.99    9.80
   0 -15  -4  149.09    8.00
   0 -15   4  147.09    9.10
   0 -15  -4  166.18    9.00
   0 -15  -4  132.59    9.70
   0 -15   4  153.88   10.70
   0 -15   4  157.48   11.00
   0 -15  -4  152.48    9.10
   0  15  -5   78.59    8.70
   0  15   5   78.39    8.60
   0  15  -5   99.19    9.00
   0  15  -5   84.19    8.90
   0  15   5   73.89    6.20
   0  15  -5   99.29    9.00
   0  15   5   69.59    7.50
   0 -15  -5   86.79    7.90
   0 -15  -5   79.79    7.60
   0 -15   5   90.69    7.90
   0 -15  -5   84.39    9.60
   0 -15   5   88.49   10.20
   0 -15   5   84.49   10.10
   0 -15  -5   83.89    6.70
   0 -15  -5   92.39    8.70
   0 -15  -5   69.59    8.60
   0  15   6  479.25   16.70
   0  15  -6  458.45   18.50
   0  15   6  457.05   17.50
   0  15   6  452.45   15.80
   0  15  -6  461.55   18.10
   0  15  -6  461.35   18.10
   0  15  -6  477.45   18.30
   0 -15  -6  478.35   17.80
   0 -15   6  465.95   19.50
   0 -15  -6  473.25   17.70
   0 -15   6  464.65   17.50
   0 -15  -6  498.25   18.20
   0 -15   6  473.05   19.50
   0  15  -7   80.69    9.60
   0  15  -7   86.49    9.50
   0  15   7   80.29    5.80
   0  15   7   75.39    8.90
   0  15  -7   92.29    9.00
   0  15   7   65.39    6.60
   0  15  -7   89.99    9.30
   0  15   7   70.69    7.90
   0 -15  -7   64.59    9.30
   0 -15   7   98.89   11.40
   0 -15  -7   68.69    9.60
   0 -15   7   81.69   11.30
   0 -15  -7   69.99    8.80
   0 -15   7   97.49    8.30
   0  15  -8 1044.80   34.20
   0  15  -8 1053.79   34.20
   0  15  -8 1088.89   34.30
   0  15   8 1007.70   31.90
   0  15   8 1045.20   33.50
   0  15  -8 1023.90   34.80
   0  15   8 1023.10   33.00
   0 -15   8 1009.10   35.50
   0 -15  -8 1014.40   34.00
   0 -15   8 1043.50   33.80
   0 -15  -8 1008.10   33.60
   0 -15  -8 1015.00   34.00
   0 -15   8 1012.20   35.90
   0  15  -9  381.76   16.70
   0  15  -9  370.76   16.40
   0  15   9  379.66   15.40
   0  15   9  369.46   14.80
   0  15  -9  363.76   17.20
   0 -15   9  391.06   18.80
   0 -15   9  383.06   15.60
   0 -15  -9  386.16   16.10
   0 -15   9  376.06   18.80
   0 -15  -9  379.56   16.30
   0 -15  -9  394.06   16.90
   0  15 -10  160.08   12.80
   0  15  10  163.08   10.80
   0  15 -10  174.18   12.00
   0  15 -10  174.88   11.80
   0  15  10  159.28   10.00
   0 -15  10  152.28   14.90
   0 -15 -10  150.28   11.70
   0 -15 -10  136.99   12.30
   0 -15  10  165.88   10.80
   0 -15 -10  163.38   12.50
   0 -15  10  158.28   14.60
   0  15  11  941.11   31.30
   0  15 -11  965.40   32.90
   0  15  11  997.00   32.00
   0  15 -11  931.11   33.80
   0  15 -11  982.30   33.10
   0 -15 -11  970.00   33.00
   0 -15  11  936.31   35.50
   0 -15 -11  966.80   32.20
   0 -15 -11  968.70   32.90
   0 -15  11  977.00   35.70
   0 -15  11  897.91   32.90
   0  15 -12  127.89   12.10
   0  15  12  110.89   10.00
   0  15  12  125.69   11.40
   0  15 -12  114.59   12.50
   0 -15 -12  106.59   12.70
   0 -15  12  135.09   17.10
   0 -15 -12  111.79   12.30
   0 -15  12  131.29   16.30
   0 -15 -12  115.49   12.50
   0 -15  12  134.09   11.10
   0  15  13   39.00    7.40
   0  15 -13   41.70    7.70
   0  15 -13   44.70    7.80
   0  15  13   36.20    6.40
   0  15 -13   38.90    9.00
   0 -15  13   56.39   11.30
   0 -15 -13   35.20    7.50
   0 -15  13   37.60   10.60
   0 -15 -13   41.40    7.70
   0 -15 -13   48.00    8.10
   0 -15  13   39.50    6.70
   0  15  14  489.15   19.00
   0  15  14  479.35   19.90
   0  15 -14  482.45   22.90
   0  15 -14  477.05   20.90
   0  15 -14  481.65   20.90
   0 -15 -14  462.15   20.80
   0 -15 -14  460.85   20.30
   0 -15 -14  486.65   20.70
   0 -15  14  496.85   19.70
   0 -15  14  504.75   25.80
   0 -15  14  479.65   25.30
   0  15 -15   33.60    7.90
   0  15  15   36.50    7.60
   0  15  15   45.10    6.70
   0  15 -15   39.40    7.90
   0  15 -15   43.30   10.40
   0 -15 -15   38.00    7.10
   0 -15  15   50.39    7.40
   0 -15 -15   41.60    6.30
   0 -15  15   34.00   11.30
   0 -15 -15   58.29    8.60
   0 -15  15   45.50   12.00
   0  15  16  452.45   18.80
   0  15 -16  482.95   27.10
   0  15 -16  522.85   24.80
   0  15 -16  513.95   20.60
   0  15  16  458.75   19.90
   0 -15  16  447.06   27.40
   0 -15 -16  436.06   18.90
   0 -15  16  484.75   19.70
   0 -15  16  520.15   26.30
   0 -15 -16  482.15   20.40
   0 -15 -16  488.05   21.10
   0  15 -17   26.40    7.20
   0  15  17   15.60    7.80
   0  15 -17   19.80    7.30
   0  15  17   10.70    6.20
   0  15 -17   14.20    9.40
   0 -15 -17   17.30    4.70
   0 -15  17   18.70   12.00
   0 -15  17   18.10    6.40
   0 -15  17   18.40   11.90
   0 -15 -17   27.80    9.20
   0 -15 -17    7.40    6.80
   0  15 -18   25.60    7.40
   0  15 -18   30.90   11.00
   0  15  18   28.20    6.60
   0  15  18   36.00    8.30
   0  15 -18   22.30    6.80
   0 -15  18   45.90   13.20
   0 -15 -18   29.20    8.60
   0 -15 -18   27.80    5.10
   0 -15 -18   42.90   10.10
   0 -15  18   38.70    7.40
   0  15  19   19.30    7.70
   0  15 -19    1.00    6.10
   0  15  19   16.80    6.00
   0  15 -19    3.20    6.40
   0  15 -19   25.80   11.20
   0 -15  19    5.00   12.30
   0 -15 -19   10.10    3.70
   0 -15  19    8.00   13.00
   0 -15  19    7.00    6.00
   0 -15 -19    2.50    6.10
   0  15 -20    9.50   10.70
   0  15  20   13.50    5.50
   0 -15 -20   22.70   10.20
   0 -15  20   -7.60   11.00
   0 -15  20   10.70   15.10
   0  15 -21   17.50   11.70
   0  15 -21   45.30    5.00
   0 -15  21   59.19   16.30
   0 -15 -21   57.69    8.50
   0 -15  21   46.90    7.10
   0 -15  21   50.99   13.00
   0 -15 -21   36.00    4.40
   0  16   0 1844.82   57.39
   0  16   0 1875.51   57.09
   0 -16   0 1830.42   57.29
   0 -16   0 1867.31   57.59
   0 -16   0 1779.12   57.09
   0 -16   0 1860.01   57.29
   0 -16   0 1846.22   56.89
   0 -16   0 1860.21   57.39
   0  16  -1  786.62   27.60
   0  16   1  777.02   27.00
   0  16   1  755.52   27.30
   0  16  -1  771.12   27.30
   0 -16   1  814.52   27.60
   0 -16   1  821.82   27.70
   0 -16  -1  801.52   27.50
   0 -16  -1  861.01   27.50
   0 -16  -1  847.02   27.40
   0 -16   1  894.21   27.20
   0 -16   1  801.02   27.90
   0 -16  -1  900.91   26.90
   0 -16   1  835.22   27.70
   0 -16  -1  830.02   27.90
   0  16   2  238.58   11.80
   0  16   2  260.37   11.70
   0  16  -2  236.98   12.30
   0  16  -2  236.58   12.00
   0  16  -2  233.88   11.80
   0 -16  -2  238.28   12.50
   0 -16   2  266.37   11.40
   0 -16  -2  246.58   11.90
   0 -16  -2  248.48   10.70
   0 -16   2  243.88   12.30
   0 -16  -2  236.68   11.60
   0 -16  -2  240.38   12.00
   0 -16  -2  243.38   11.50
   0 -16   2  231.68   12.50
   0 -16   2  233.98   12.30
   0 -16   2  239.78   12.40
   0  16   3  474.65   16.80
   0  16   3  415.76   17.20
   0  16  -3  490.15   18.10
   0  16  -3  482.55   18.20
   0  16  -3  477.75   18.10
   0  16  -3  510.55   18.50
   0 -16   3  470.15   18.60
   0 -16   3  456.05   18.50
   0 -16  -3  451.15   18.10
   0 -16  -3  465.15   17.80
   0 -16  -3  438.56   17.80
   0 -16  -3  520.45   16.90
   0 -16   3  489.65   18.50
   0 -16  -3  487.15   17.40
   0 -16   3  486.35   17.50
   0 -16  -3  475.75   17.40
   0  16  -4  251.77   12.20
   0  16  -4  235.68   12.20
   0  16  -4  250.17   12.40
   0  16   4  221.08   11.00
   0  16   4  232.48   10.20
   0  16  -4  236.08   12.30
   0 -16  -4  223.68   11.10
   0 -16  -4  221.18   11.70
   0 -16  -4  228.78   10.30
   0 -16  -4  221.78   12.10
   0 -16  -4  224.78   11.00
   0 -16  -4  229.08   11.80
   0 -16   4  247.18   11.30
   0 -16   4  231.08   13.00
   0 -16   4  238.38   13.10
   0  16   5  495.35   17.40
   0  16  -5  520.65   19.20
   0  16  -5  495.05   19.50
   0  16  -5  530.05   19.40
   0  16   5  509.45   18.20
   0  16   5  492.35   18.70
   0  16  -5  527.95   19.40
   0 -16  -5  514.25   19.10
   0 -16  -5  529.75   19.10
   0 -16  -5  538.15   19.40
   0 -16   5  501.35   20.40
   0 -16   5  509.95   20.40
   0 -16   5  514.65   18.80
   0 -16  -5  500.45   18.30
   0 -16  -5  509.05   17.80
   0 -16  -5  506.85   18.30
   0  16  -6 1032.20   34.10
   0  16   6 1072.59   32.80
   0  16  -6 1051.29   34.00
   0  16   6 1028.10   32.20
   0  16   6 1023.30   33.40
   0  16  -6 1030.80   34.10
   0  16  -6 1007.90   34.50
   0 -16   6 1054.79   33.80
   0 -16  -6 1058.69   34.10
   0 -16  -6  992.50   33.00
   0 -16  -6 1038.00   33.10
   0 -16   6  990.60   35.10
   0 -16  -6 1050.19   33.70
   0 -16   6 1001.40   35.20
   0 -16  -6 1025.80   33.70
   0  16   7   24.70    5.70
   0  16  -7   32.10    5.90
   0  16   7   21.90    4.20
   0  16  -7   28.60    6.00
   0  16  -7   29.50    5.90
   0  16   7   22.20    5.00
   0  16  -7   26.00    6.20
   0  16   7   18.40    3.70
   0 -16  -7   23.40    5.80
   0 -16   7   26.10    7.10
   0 -16   7   21.20    6.90
   0 -16  -7   24.00    7.40
   0 -16  -7   25.50    6.00
   0 -16   7   26.70    5.20
   0  16  -8  185.78   11.60
   0  16  -8  190.48   11.80
   0  16   8  181.18    7.50
   0  16  -8  192.08   11.20
   0  16   8  157.48    8.10
   0  16   8  184.28   11.00
   0  16   8  162.28   10.10
   0  16  -8  179.08   12.30
   0 -16  -8  151.28   11.90
   0 -16   8  179.28   10.60
   0 -16   8  175.88   13.80
   0 -16  -8  162.18   11.10
   0 -16   8  165.88   13.80
   0 -16  -8  149.88   11.70
   0  16  -9   68.59    9.90
   0  16  -9   61.19    7.40
   0  16  -9   62.49    8.10
   0  16   9   63.19    9.50
   0  16   9   52.89    8.10
   0 -16   9   70.39    7.60
   0 -16  -9   51.29    7.10
   0 -16  -9   68.39    7.40
   0 -16   9   49.90    8.70
   0 -16  -9   58.49    7.00
   0 -16   9   52.99    8.70
   0  16 -10  142.39   13.00
   0  16  10  138.99   10.70
   0  16 -10  151.18   12.10
   0  16 -10  147.09   11.50
   0  16  10  136.59    9.80
   0 -16 -10  147.89   12.50
   0 -16  10  126.39   15.50
   0 -16 -10  131.39   11.60
   0 -16  10  139.99   10.80
   0 -16 -10  128.79   12.60
   0 -16  10  146.19   15.60
   0  16 -11  567.84   22.50
   0  16  11  594.74   21.30
   0  16 -11  536.45   25.90
   0  16 -11  594.04   22.50
   0  16  11  557.54   20.40
   0 -16 -11  552.24   22.70
   0 -16 -11  556.34   22.00
   0 -16  11  551.14   25.80
   0 -16 -11  557.04   22.20
   0 -16  11  598.14   21.70
   0 -16  11  567.64   25.60
   0  16 -12   68.19    9.10
   0  16 -12   90.09   11.90
   0  16 -12   54.79    8.10
   0  16  12   72.09    9.50
   0  16  12   62.59    7.60
   0 -16 -12   51.39    8.40
   0 -16 -12   59.39    8.10
   0 -16  12   70.19   10.10
   0 -16  12   52.49   10.70
   0 -16  12   68.69   11.10
   0 -16 -12   56.49    8.60
   0  16 -13  371.06   18.10
   0  16 -13  368.06   18.10
   0  16  13  376.26   16.00
   0  16  13  390.16   17.30
   0  16 -13  360.06   20.40
   0 -16  13  379.16   16.80
   0 -16 -13  367.76   18.20
   0 -16  13  374.56   23.00
   0 -16  13  396.56   23.10
   0 -16 -13  394.66   18.90
   0  16 -14   67.49   10.70
   0  16 -14   85.29   12.40
   0  16  14   68.89    9.70
   0  16  14   75.29   11.60
   0 -16  14   63.49   12.00
   0 -16 -14   59.89    7.80
   0 -16  14   53.89   12.60
   0 -16 -14   80.39    9.20
   0 -16 -14   63.19    8.60
   0 -16  14   57.99    7.60
   0  16  15   12.00    5.80
   0  16 -15   28.30    9.50
   0  16  15   13.90    7.20
   0  16 -15    7.70    7.00
   0  16 -15   14.30    7.00
   0 -16  15   21.60   11.30
   0 -16 -15   18.10    6.70
   0 -16 -15   21.80    5.50
   0 -16  15   19.50   11.30
   0 -16 -15   10.30    7.10
   0 -16  15   18.10    6.20
   0  16  16   91.59   12.50
   0  16  16  108.59   10.30
   0  16 -16  110.59   12.80
   0  16 -16  108.29   15.60
   0  16 -16   95.69   12.00
   0 -16 -16   83.29    9.80
   0 -16  16   86.39   14.20
   0 -16  16   96.59   14.40
   0 -16 -16  126.29   13.60
   0 -16 -16   79.09    9.10
   0 -16  16  115.39   11.00
   0  16 -17   53.59    8.70
   0  16 -17   57.29    8.70
   0  16  17   60.29    8.80
   0  16  17   71.69    9.80
   0  16 -17   52.49   11.10
   0 -16  17   85.59   17.80
   0 -16 -17   65.39    7.40
   0 -16 -17   45.20    5.70
   0 -16  17   76.79   11.10
   0 -16  17   50.59   13.40
   0 -16 -17   77.89   10.20
   0  16  18    6.60    5.90
   0  16 -18    1.00    9.60
   0  16  18    9.40    7.60
   0 -16  18    2.00    6.00
   0 -16 -18   -3.50    7.00
   0 -16  18    3.90   13.00
   0 -16 -18    8.00    4.70
   0 -16 -18   14.80    8.80
   0 -16  18    6.10   13.50
   0  16  19   54.59    7.90
   0  16  19   48.00    6.60
   0  16 -19   69.99   12.60
   0  16 -19   46.80    7.00
   0  16 -19   35.30    6.50
   0 -16 -19   36.80    6.80
   0 -16  19   53.09   14.10
   0 -16  19   43.20   16.30
   0  16 -20    3.10   10.50
   0  16  20    8.60    7.20
   0  16 -20   19.00    6.10
   0  16  20   11.20    5.80
   0 -16 -20    5.60    3.80
   0 -16  20  -17.80   11.50
   0 -16 -20    5.30    5.40
   0 -16 -20   12.30   10.30
   0 -16  20    1.80   15.30
   0 -16  20   -4.10    6.20
   0  17   0   16.10    4.90
   0  17   0    0.70    4.80
   0 -17   0    9.30    4.90
   0 -17   0   12.60    4.10
   0 -17   0    6.40    4.90
   0 -17   0    4.10    4.90
   0 -17   0    5.50    5.40
   0 -17   0    9.20    4.70
   0  17  -1  264.77   12.80
   0  17   1  268.87   11.80
   0  17  -1  268.77   12.40
   0  17   1  270.27   12.60
   0 -17   1  252.17   13.10
   0 -17  -1  269.97   12.40
   0 -17   1  268.67   13.10
   0 -17  -1  267.57   11.40
   0 -17   1  264.37   12.70
   0 -17  -1  259.17   12.90
   0 -17  -1  262.07   12.20
   0 -17   1  260.57   12.80
   0 -17  -1  281.77   12.60
   0 -17   1  279.77   11.80
   0 -17  -1  245.68   12.60
   0 -17   1  265.17   12.60
   0  17   2  206.28   10.60
   0  17  -2  170.48   10.80
   0  17  -2  184.68   11.40
   0  17   2  174.38    9.70
   0 -17  -2  204.18   11.70
   0 -17   2  180.48   11.30
   0 -17  -2  193.68   10.50
   0 -17  -2  197.08   11.10
   0 -17   2  185.48   10.10
   0 -17  -2  191.58   10.50
   0 -17  -2  200.58    9.50
   0 -17   2  185.18   11.40
   0 -17  -2  178.78   10.70
   0 -17   2  171.48   11.50
   0 -17   2  172.98   11.50
   0  17   3  326.17   13.20
   0  17   3  329.27   13.70
   0  17  -3  332.67   14.60
   0  17  -3  334.97   14.50
   0  17  -3  337.57   14.70
   0  17  -3  343.77   14.90
   0 -17  -3  323.47   13.00
   0 -17   3  340.07   15.10
   0 -17   3  317.87   15.00
   0 -17   3  327.87   13.80
   0 -17   3  335.67   14.60
   0 -17   3  345.97   15.30
   0 -17  -3  323.67   14.30
   0 -17  -3  320.17   13.70
   0 -17  -3  322.97   14.70
   0 -17  -3  327.67   14.30
   0 -17  -3  324.67   13.60
   0  17  -4   74.99    9.30
   0  17  -4   69.09    9.60
   0  17  -4   76.19    9.30
   0  17   4   68.79    7.00
   0 -17  -4   69.89    9.90
   0 -17   4   71.49    8.10
   0 -17   4   77.69   10.20
   0 -17  -4   72.69    9.10
   0 -17  -4   82.59    8.10
   0 -17   4   70.99   10.10
   0 -17  -4   80.79    7.20
   0 -17  -4   84.09    8.20
   0  17  -5  125.19   10.50
   0  17   5  102.59    8.70
   0  17  -5  134.29   10.40
   0  17   5  112.69    9.50
   0  17  -5  114.99   10.50
   0  17   5  117.39    7.70
   0  17  -5  117.29   10.20
   0 -17  -5  112.39   10.00
   0 -17  -5  109.19   10.80
   0 -17   5  122.89    9.10
   0 -17  -5  108.99    8.70
   0 -17  -5  112.09    7.90
   0 -17   5  115.79   11.70
   0 -17   5  128.89   11.60
   0 -17  -5  112.39    9.80
   0 -17  -5  129.49    9.10
   0  17  -6   53.49    6.80
   0  17  -6   62.59    9.10
   0  17   6   43.50    6.20
   0  17  -6   65.49    9.50
   0  17   6   42.50    6.00
   0 -17  -6   42.60    5.50
   0 -17   6   48.50    7.30
   0 -17  -6   43.30    6.30
   0 -17  -6   40.20    6.90
   0 -17   6   44.60    5.90
   0 -17  -6   42.40    5.40
   0 -17   6   47.10    7.50
   0  17   7  179.58    8.40
   0  17  -7  183.48   12.20
   0  17  -7  178.28   11.60
   0  17  -7  171.48   11.60
   0  17   7  185.78   11.10
   0  17   7  167.48    9.00
   0  17  -7  178.18   11.60
   0  17   7  170.48   10.00
   0 -17   7  177.78   13.40
   0 -17   7  176.08   10.70
   0 -17  -7  168.28   11.50
   0 -17  -7  165.68   11.10
   0 -17  -7  188.68   10.20
   0 -17  -7  169.58   10.10
   0 -17   7  183.88   13.60
   0  17   8  643.64   20.50
   0  17   8  627.64   20.90
   0  17  -8  653.23   24.40
   0  17   8  621.64   22.60
   0  17   8  636.14   22.20
   0  17  -8  651.23   23.50
   0  17  -8  649.14   23.60
   0 -17   8  624.14   25.40
   0 -17  -8  658.83   23.60
   0 -17  -8  613.04   23.30
   0 -17   8  651.83   25.60
   0 -17  -8  622.44   23.00
   0 -17   8  619.34   27.50
   0  17  -9   54.39    7.60
   0  17   9   58.49    7.10
   0  17  -9   56.69    7.10
   0  17   9   58.39    6.30
   0  17  -9   60.09    7.70
   0  17  -9   56.29    8.30
   0 -17   9   61.29    6.70
   0 -17  -9   74.49    7.90
   0 -17   9   49.20    8.70
   0 -17   9   52.69    9.10
   0 -17  -9   68.29    7.30
   0 -17  -9   71.99    8.00
   0  17 -10  142.39   13.50
   0  17 -10  132.09   12.00
   0  17 -10  123.19   11.60
   0  17  10  146.79   11.50
   0  17 -10  124.99   12.00
   0  17  10  152.58   10.20
   0 -17  10  143.29   15.60
   0 -17 -10  157.38   12.40
   0 -17  10  116.49   16.10
   0 -17 -10  168.08   12.80
   0 -17  10  133.69   11.00
   0 -17 -10  157.58   12.40
   0  17  11   14.60    5.40
   0  17 -11   -0.80    7.30
   0  17 -11   17.50    6.50
   0  17 -11   10.20    7.10
   0  17 -11    8.70    6.90
   0  17  11   18.90    6.60
   0 -17  11    8.90    5.80
   0 -17 -11   13.50    7.20
   0 -17 -11   10.70    6.90
   0 -17  11    5.00    8.80
   0 -17 -11   11.60    6.80
   0 -17  11    9.50    8.70
   0  17  12  211.58   13.00
   0  17 -12  187.68   13.90
   0  17 -12  193.68   15.90
   0  17  12  203.78   11.80
   0 -17  12  174.08   18.20
   0 -17 -12  175.38   15.10
   0 -17 -12  205.98   14.60
   0 -17  12  193.28   18.50
   0 -17  12  208.18   12.80
   0 -17 -12  215.18   14.00
   0  17  13  592.84   21.80
   0  17 -13  570.34   23.30
   0  17 -13  548.35   22.90
   0  17  13  588.84   21.10
   0  17 -13  530.75   25.10
   0 -17  13  560.64   27.10
   0 -17 -13  594.54   23.10
   0 -17 -13  566.84   23.40
   0 -17  13  583.54   22.10
   0 -17 -13  575.94   23.00
   0 -17  13  541.05   27.30
   0  17 -14  111.09   15.50
   0  17  14  100.99   10.10
   0  17 -14  108.99   12.20
   0  17 -14   83.79   11.90
   0  17  14   99.49   11.50
   0 -17  14   86.49   13.00
   0 -17 -14   90.49   10.80
   0 -17 -14   79.49    8.90
   0 -17 -14   92.79   13.00
   0 -17  14   88.49   10.80
   0 -17  14   79.89   11.90
   0  17 -15   42.00    7.70
   0  17 -15   42.30    7.50
   0  17  15   27.70    6.50
   0  17 -15   46.00   10.50
   0  17  15   37.30    7.80
   0 -17  15   43.20   11.60
   0 -17 -15   58.69    9.10
   0 -17  15   62.49   20.20
   0 -17 -15   47.50    6.60
   0 -17  15   39.40    7.30
   0 -17 -15   37.20    7.90
   0  17  16  219.98   12.30
   0  17  16  239.08   14.90
   0  17 -16  201.98   13.50
   0  17 -16  226.28   18.20
   0  17 -16  207.78   14.80
   0 -17  16  238.08   13.50
   0 -17 -16  185.28   14.40
   0 -17 -16  242.68   15.70
   0 -17  16  205.18   20.90
   0 -17  16  233.78   22.20
   0 -17 -16  212.68   11.80
   0  17  17   19.20    6.30
   0  17 -17   21.90    7.70
   0  17 -17   33.50    7.60
   0  17  17   33.00    8.10
   0  17 -17   29.70   10.50
   0 -17  17   59.99   13.20
   0 -17 -17   35.50    5.40
   0 -17  17   30.80    7.10
   0 -17 -17   38.40    8.20
   0 -17  17   40.00   13.80
   0  17 -18   -7.80    5.50
   0  17 -18   -2.90    6.50
   0  17  18   12.00    7.60
   0  17  18    0.50    5.70
   0  17 -18    5.70    9.70
   0 -17  18   -6.00    6.20
   0 -17  18  -15.80   11.00
   0 -17 -18   -5.70    9.80
   0 -17 -18   -5.10    6.20
   0 -17  18   -2.60   14.40
   0  17  19   73.69    8.90
   0  17 -19   82.09   12.20
   0  17 -19   51.39    8.00
   0  17  19   62.69    7.90
   0  17 -19   64.09    7.70
   0 -17  19   74.79   17.90
   0 -17  19   67.69    8.40
   0 -17 -19   56.89    5.90
   0 -17  19   75.09   13.10
   0  17  20    9.00    5.50
   0  17  20   27.50    9.40
   0  17 -20    6.30   10.20
   0  17 -20   17.90    6.00
   0 -17  20  -10.70   15.20
   0 -17  20    1.10   10.40
   0 -17 -20   31.60    9.70
   0  18   0 1139.69   35.50
   0  18   0 1040.30   35.10
   0 -18   0 1106.69   34.80
   0 -18   0 1092.09   35.50
   0 -18   0 1074.29   35.40
   0 -18   0 1101.39   35.90
   0 -18   0 1065.09   35.20
   0 -18   0 1043.30   35.40
   0  18  -1  203.48   11.50
   0  18  -1  199.88   10.90
   0  18   1  202.78   11.10
   0  18   1  186.08   10.50
   0 -18  -1  209.88   11.10
   0 -18  -1  193.58   10.00
   0 -18  -1  194.78   11.00
   0 -18  -1  190.98   11.50
   0 -18   1  197.98   12.20
   0 -18   1  191.88   10.20
   0 -18   1  185.98   11.20
   0 -18   1  190.58   11.60
   0 -18  -1  182.18   11.10
   0 -18   1  203.78   11.50
   0 -18   1  201.08   11.60
   0 -18  -1  175.58   12.00
   0  18  -2   32.20    6.10
   0  18   2   55.19    7.50
   0  18  -2   41.60    5.90
   0  18   2   45.90    6.00
   0 -18  -2   44.10    6.80
   0 -18   2   50.19    7.40
   0 -18   2   52.49    6.60
   0 -18   2   41.10    6.50
   0 -18  -2   56.89    8.20
   0 -18   2   43.40    6.20
   0 -18   2   50.89    6.40
   0 -18  -2   53.99    6.40
   0 -18  -2   35.70    6.00
   0 -18  -2   41.80    6.60
   0  18   3   57.69    7.30
   0  18  -3   61.89    9.30
   0  18   3   41.60    5.70
   0 -18  -3   68.99    7.10
   0 -18  -3   49.70    6.50
   0 -18   3   50.89    7.10
   0 -18   3   59.79    7.80
   0 -18  -3   62.49    8.30
   0 -18  -3   57.59    8.80
   0 -18  -3   65.09    8.20
   0 -18   3   64.39    9.50
   0 -18   3   63.79    9.20
   0 -18   3   67.29    9.40
   0 -18  -3   49.30    6.20
   0  18  -4  349.07   15.70
   0  18  -4  374.96   15.70
   0  18  -4  349.67   15.60
   0  18  -4  358.16   15.50
   0  18   4  334.67   14.40
   0  18   4  359.56   13.90
   0 -18  -4  312.87   15.10
   0 -18  -4  363.86   15.30
   0 -18   4  360.96   14.80
   0 -18   4  366.36   16.70
   0 -18  -4  353.16   13.90
   0 -18  -4  352.56   14.50
   0 -18  -4  324.17   15.50
   0 -18   4  380.56   16.10
   0 -18   4  366.16   16.60
   0 -18  -4  353.36   14.50
   0  18  -5  420.26   18.10
   0  18  -5  428.46   17.80
   0  18   5  453.95   16.70
   0  18  -5  430.16   18.10
   0  18   5  441.06   15.90
   0  18  -5  447.96   18.10
   0 -18  -5  454.75   18.30
   0 -18  -5  432.66   17.70
   0 -18  -5  427.06   17.40
   0 -18  -5  450.85   16.20
   0 -18  -5  437.66   16.70
   0 -18  -5  441.66   16.80
   0 -18   5  424.56   19.20
   0 -18   5  453.15   17.20
   0 -18   5  438.86   19.10
   0  18  -6   36.90    6.50
   0  18  -6   25.90    6.30
   0  18   6   34.00    4.50
   0  18  -6   32.30    6.40
   0  18   6   34.90    5.80
   0  18  -6   34.90    6.40
   0 -18   6   35.70    7.70
   0 -18  -6   37.40    6.90
   0 -18  -6   20.10    6.00
   0 -18  -6   28.90    5.20
   0 -18   6   36.10    7.20
   0 -18  -6   21.80    6.10
   0 -18  -6   34.20    5.30
   0  18   7   11.60    4.20
   0  18  -7   10.60    6.20
   0  18   7    7.00    5.70
   0  18  -7   14.60    6.00
   0  18  -7   18.10    6.30
   0  18   7   17.00    3.90
   0 -18  -7   13.10    5.80
   0 -18   7   20.20    7.70
   0 -18  -7   14.50    5.10
   0 -18  -7   19.60    8.90
   0 -18  -7   13.80    5.10
   0 -18  -7   11.90    6.50
   0 -18   7   17.50    7.00
   0 -18   7   11.60    7.00
   0  18  -8  409.16   17.80
   0  18   8  411.66   16.20
   0  18   8  418.66   14.90
   0  18  -8  405.06   18.80
   0  18  -8  394.46   17.90
   0  18   8  409.76   14.40
   0  18  -8  437.66   17.90
   0  18   8  418.26   17.10
   0 -18  -8  437.76   18.00
   0 -18  -8  424.96   17.80
   0 -18   8  423.06   20.10
   0 -18   8  407.06   20.10
   0 -18  -8  398.36   16.10
   0 -18  -8  418.76   17.50
   0 -18  -8  402.26   16.20
   0 -18   8  415.16   17.00
   0  18  -9   19.60    6.40
   0  18   9   10.10    5.50
   0  18  -9   13.70    6.60
   0  18  -9   12.60    6.70
   0  18  -9    9.10    6.90
   0 -18   9   16.80    5.70
   0 -18  -9   24.00    6.40
   0 -18  -9   18.50    6.60
   0 -18  -9    6.00    6.70
   0 -18   9   15.60    8.30
   0 -18   9   -1.40    8.40
   0  18 -10  137.39   12.60
   0  18  10  141.19   10.20
   0  18 -10  118.99   13.90
   0  18  10  151.88   11.70
   0  18 -10  162.08   11.90
   0 -18 -10  137.29   13.00
   0 -18  10  132.79   16.20
   0 -18 -10  138.49   12.80
   0 -18  10  136.29   11.00
   0 -18  10  125.29   16.00
   0 -18 -10  121.69   12.20
   0  18  11    8.50    6.70
   0  18 -11  -13.10    6.80
   0  18  11    5.00    5.40
   0  18 -11   -5.90    7.30
   0  18 -11    0.30    6.90
   0 -18  11   -4.50    9.10
   0 -18  11   -3.80    5.70
   0 -18 -11    3.90    6.80
   0 -18 -11    5.50    7.20
   0 -18 -11    1.00    6.90
   0 -18  11   -4.70    9.30
   0  18 -12    3.60    7.20
   0  18  12    6.60    6.80
   0  18 -12   -0.50    7.00
   0  18 -12    7.20    8.10
   0  18  12    0.60    5.60
   0  18 -12   10.10    6.30
   0 -18  12    7.20   10.30
   0 -18 -12    5.90    6.90
   0 -18  12    7.40    9.60
   0 -18 -12    7.40    7.30
   0 -18  12   -5.50    5.90
   0 -18 -12   12.00    7.70
   0  18 -13    0.90    7.10
   0  18 -13    1.60    7.10
   0  18  13    4.80    6.60
   0  18 -13    2.40    8.70
   0  18  13   -2.20    5.90
   0 -18  13   -5.00    5.60
   0 -18 -13   -1.00    5.80
   0 -18  13   -5.40    9.90
   0 -18  13   -0.90    9.50
   0 -18 -13    1.00    6.90
   0 -18 -13    0.90    7.10
   0  18  14  114.39   11.60
   0  18 -14  102.89   12.10
   0  18 -14   93.29   12.50
   0  18  14  104.39   10.10
   0  18 -14   87.49   12.80
   0 -18  14  125.79   11.70
   0 -18 -14  122.69   12.40
   0 -18  14  113.99   14.00
   0 -18 -14  125.39   10.70
   0 -18  14   83.79   16.90
   0 -18 -14  102.39   12.40
   0  18 -15   15.00    9.00
   0  18  15   23.90    6.20
   0  18 -15   16.50    7.70
   0  18 -15    7.80    7.10
   0 -18 -15   20.80    5.90
   0 -18 -15   32.90    8.20
   0 -18  15   11.50   10.90
   0 -18  15   15.70    6.40
   0 -18 -15   14.40    7.10
   0 -18  15   18.60   11.40
   0  18  16   16.90    6.10
   0  18 -16   17.60    7.60
   0  18  16   23.80    7.80
   0  18 -16   25.10   10.10
   0  18 -16    9.00    7.00
   0 -18 -16   20.10    4.50
   0 -18  16   21.80   12.80
   0 -18  16   43.90   13.00
   0 -18 -16   24.40    7.40
   0 -18 -16   41.60    8.90
   0 -18  16   24.40    6.80
   0  18 -17    1.80    6.40
   0  18 -17    4.00    7.70
   0  18  17   21.90    8.20
   0  18  17   13.80    6.10
   0  18 -17   -7.80    8.90
   0 -18 -17   -2.50    4.30
   0 -18  17   18.10   13.20
   0 -18 -17   19.80    8.70
   0 -18 -17    2.40    7.50
   0 -18  17    3.40   11.60
   0  18  18    3.30    7.90
   0  18 -18    2.50    6.40
   0  18 -18   15.90   10.40
   0  18  18   10.00    5.70
   0 -18 -18    8.50    5.20
   0 -18 -18   25.90    9.60
   0 -18  18   -3.80    6.70
   0 -18 -18   10.00    4.00
   0 -18  18   -5.00   12.30
   0 -18  18   -5.30   14.70
   0  18  19   14.30    7.00
   0  18 -19   -1.20    5.30
   0  18  19    6.90    5.80
   0  18 -19   13.80   10.10
   0 -18 -19    2.70    3.90
   0 -18  19    1.90    6.30
   0 -18 -19   18.50    8.90
   0 -18  19   24.60   15.30
   0 -18  19   -0.50   11.20
   0  18 -20   14.10    9.70
   0  18  20   -5.90    5.50
   0 -18  20   -1.00   12.00
   0 -18 -20   20.20   10.90
   0 -18 -20   -2.80    4.40
   0 -18  20   -4.10    6.80
   0 -18  20  -28.00   15.60
   0  19   0   11.50    5.10
   0  19   0    8.10    5.50
   0 -19   0    7.90    5.30
   0 -19   0    8.50    5.60
   0 -19   0   12.20    4.60
   0 -19   0    3.50    5.70
   0 -19   0    5.00    5.20
   0 -19   0    6.50    5.00
   0  19  -1  283.27   13.60
   0  19   1  279.37   13.50
   0  19  -1  269.97   13.80
   0  19   1  285.17   12.90
   0 -19  -1  302.57   12.40
   0 -19   1  291.27   14.00
   0 -19  -1  288.27   13.40
   0 -19  -1  286.67   13.90
   0 -19   1  273.27   14.00
   0 -19  -1  283.57   13.30
   0 -19  -1  287.27   13.40
   0 -19   1  288.47   14.30
   0 -19   1  285.57   12.60
   0 -19   1  270.47   13.60
   0 -19  -1  264.57   13.90
   0 -19   1  303.47   14.00
   0  19   2  103.09    9.30
   0  19  -2   91.99   10.10
   0  19  -2   99.09    9.80
   0  19   2  107.29   10.40
   0 -19  -2  122.39    8.40
   0 -19   2  120.79    9.00
   0 -19   2  120.19   10.60
   0 -19  -2  109.49    9.80
   0 -19  -2  109.89   10.60
   0 -19  -2  124.09    9.60
   0 -19  -2  119.09   10.10
   0 -19   2  111.99   10.50
   0 -19   2  112.89   10.60
   0 -19  -2  115.69    9.50
   0 -19   2  127.29   10.80
   0  19  -3  350.96   15.80
   0  19   3  358.86   14.40
   0  19  -3  366.66   16.10
   0  19   3  359.36   14.90
   0 -19   3  371.56   16.60
   0 -19  -3  344.37   15.60
   0 -19  -3  376.26   15.10
   0 -19  -3  355.96   16.10
   0 -19   3  377.26   16.70
   0 -19  -3  368.56   15.10
   0 -19   3  370.26   16.20
   0 -19  -3  360.46   14.30
   0 -19  -3  346.77   15.30
   0 -19   3  359.96   16.50
   0 -19   3  361.36   15.00
   0  19  -4   70.89   10.10
   0  19   4   60.59    7.50
   0  19  -4   68.29    7.70
   0  19  -4   65.79    9.60
   0  19  -4   70.79    9.80
   0  19   4   58.19    8.60
   0 -19  -4   66.09    8.50
   0 -19  -4   61.29    7.50
   0 -19  -4   74.99    8.50
   0 -19  -4   66.69    7.60
   0 -19  -4   62.89    9.70
   0 -19   4   59.19    7.50
   0 -19   4   89.59   11.10
   0 -19   4   59.99    8.30
   0 -19  -4   51.99    6.90
   0 -19   4   72.79   10.10
   0 -19   4   52.69    7.50
   0  19  -5    4.70    6.30
   0  19  -5    8.80    5.90
   0  19  -5   14.10    6.20
   0  19   5   -1.80    4.90
   0  19  -5    4.30    6.00
   0  19   5    4.50    4.40
   0 -19   5   10.20    6.60
   0 -19  -5    6.60    5.10
   0 -19  -5   14.30    5.20
   0 -19  -5    6.40    6.50
   0 -19  -5   11.30    4.60
   0 -19  -5    4.20    6.00
   0 -19   5   11.20    6.90
   0 -19   5    1.90    6.30
   0 -19   5   13.90    6.30
   0 -19  -5    5.60    5.80
   0  19  -6  139.99   11.70
   0  19  -6  141.29   11.20
   0  19  -6  131.59   15.90
   0  19   6  119.69    9.20
   0  19  -6  121.79   11.70
   0  19   6  128.19    8.30
   0 -19  -6  141.59   11.20
   0 -19  -6  142.09    9.80
   0 -19   6  146.89   13.60
   0 -19  -6  139.29    9.90
   0 -19  -6  141.89   11.30
   0 -19   6  128.49   13.20
   0 -19  -6  134.09   11.80
   0 -19   6  136.69   10.10
   0  19  -7   12.30   10.00
   0  19  -7    9.10    6.50
   0  19  -7   17.00    6.70
   0  19   7    8.20    4.60
   0  19  -7   12.40    7.00
   0  19   7   24.80    6.10
   0  19   7   18.70    4.30
   0 -19  -7   22.50    6.30
   0 -19   7   15.60    7.70
   0 -19   7   35.30    8.20
   0 -19  -7   19.40    6.50
   0 -19   7   18.40    5.70
   0 -19  -7    7.30    6.80
   0 -19  -7   23.40    5.30
   0 -19  -7   14.90    5.40
   0  19  -8   -8.60    5.90
   0  19  -8    2.00    6.70
   0  19   8   -4.90    4.00
   0  19  -8   -4.30    7.50
   0  19   8   -1.60    3.70
   0  19  -8   -0.30    6.50
   0  19   8   -1.30    6.00
   0 -19  -8   -8.50    6.00
   0 -19  -8   -6.30    6.20
   0 -19  -8    0.60    6.30
   0 -19  -8    2.70    5.20
   0 -19   8    5.70    7.60
   0 -19   8    3.30    7.90
   0 -19  -8   -3.50    5.20
   0 -19   8    0.10    5.40
   0  19   9  101.39    9.50
   0  19  -9   83.79   11.20
   0  19  -9   90.49   11.50
   0  19   9  115.39   10.90
   0  19  -9   95.69   11.90
   0  19  -9   84.19   11.20
   0 -19  -9   92.89   11.20
   0 -19  -9  100.39    9.40
   0 -19  -9   89.79   11.70
   0 -19   9   93.69   10.90
   0 -19   9   87.19   11.00
   0 -19  -9  102.79   12.20
   0 -19   9   93.39   10.50
   0 -19  -9   83.39   12.30
   0  19  10   13.40    5.70
   0  19 -10    5.90    7.00
   0  19 -10   -6.10    7.40
   0  19  10   10.60    6.80
   0  19 -10    6.80    7.50
   0  19 -10   14.00    6.60
   0 -19 -10    3.30    7.20
   0 -19  10    2.10    5.90
   0 -19 -10    5.60    6.60
   0 -19 -10   10.20    7.40
   0 -19  10   -1.70    8.80
   0 -19 -10   11.90    5.50
   0 -19  10   11.20    9.30
   0  19 -11  129.49   11.80
   0  19 -11  140.49   13.20
   0  19 -11  129.79   15.10
   0  19 -11  127.39   13.00
   0  19  11  152.98   10.60
   0  19  11  153.58   12.20
   0 -19  11  129.79   11.80
   0 -19 -11  175.58   13.00
   0 -19  11  141.19   17.60
   0 -19  11  120.69   16.70
   0 -19 -11  159.38   13.80
   0 -19 -11  155.08   13.20
   0  19 -12   15.70    7.10
   0  19 -12   18.70    8.70
   0  19  12   25.10    7.10
   0  19 -12   19.10    7.10
   0  19 -12   33.30    7.30
   0 -19 -12   28.50    7.20
   0 -19 -12   18.90    7.50
   0 -19  12   13.30    6.00
   0 -19  12   17.30   10.80
   0 -19 -12   31.10    8.00
   0  19 -13   13.80    7.30
   0  19 -13   19.80    6.40
   0  19 -13   20.10    7.40
   0  19  13   25.80    6.00
   0  19  13   13.80    6.90
   0  19 -13   20.70    9.50
   0 -19 -13   15.50    7.60
   0 -19 -13   30.00    7.60
   0 -19 -13   34.90    6.60
   0 -19  13   22.30    6.50
   0 -19  13   26.40   10.30
   0 -19  13   23.10   10.30
   0  19 -14   18.10    8.80
   0  19 -14   22.40    6.40
   0  19 -14   11.50    7.50
   0  19 -14    7.50    7.20
   0  19  14   10.10    5.90
   0  19  14   16.20    6.90
   0 -19 -14   25.10    7.50
   0 -19  14   22.80    6.50
   0 -19 -14   19.00    7.00
   0 -19 -14   21.20    6.20
   0 -19  14    5.30   10.90
   0 -19  14   13.10   11.10
   0  19  15   -0.10    6.70
   0  19  15    8.40    5.90
   0  19 -15    6.70    9.30
   0  19 -15  -12.00    6.30
   0  19 -15   -8.80    6.70
   0 -19 -15    5.70    7.70
   0 -19 -15   -0.90    4.50
   0 -19  15    1.30    6.30
   0 -19  15    8.40   11.30
   0 -19 -15   14.50    6.90
   0 -19  15   -2.80   12.40
   0  19 -16  146.59   13.10
   0  19 -16  154.38   13.90
   0  19  16  153.18   13.00
   0  19  16  147.59   11.10
   0  19 -16  190.28   17.80
   0 -19 -16  135.59   12.80
   0 -19  16  176.58   12.70
   0 -19 -16  166.38   10.40
   0 -19  16  169.98   23.60
   0 -19  16  174.98   20.90
   0  19 -17  136.19   13.50
   0  19 -17  137.09   17.60
   0  19  17  163.28   10.80
   0  19 -17  121.09   11.80
   0  19  17  159.88   13.90
   0 -19  17  166.58   12.40
   0 -19 -17  165.98    9.10
   0 -19  17  153.38   19.10
   0 -19  17  133.79   20.30
   0 -19 -17  140.49   12.80
   0  19 -18   22.30    6.30
   0  19 -18   25.30    7.30
   0  19  18   45.20    8.50
   0  19  18   36.20    6.40
   0  19 -18   39.80   10.90
   0 -19  18   32.50   13.10
   0 -19 -18   30.30    4.80
   0 -19  18   34.40    7.50
   0 -19  18   61.19   16.00
   0  19 -19   34.50    9.50
   0  19  19   35.30    8.10
   0  19  19   31.20    6.10
   0 -19  19   22.50    6.90
   0 -19 -19   28.90    5.40
   0 -19  19   47.10   16.40
   0 -19  19   18.20   11.50
   0 -19 -19   33.70    4.30
   0  20   0  267.07   14.40
   0  20   0  263.47   13.70
   0 -20   0  327.37   14.40
   0 -20   0  285.87   14.50
   0 -20   0  295.17   14.80
   0 -20   0  320.07   13.30
   0 -20   0  311.67   14.50
   0 -20   0  297.27   14.80
   0  20  -1   16.40    6.10
   0  20   1   22.70    6.30
   0  20   1   19.50    5.50
   0  20  -1   23.40    5.90
   0 -20   1   32.90    5.40
   0 -20   1   25.10    6.50
   0 -20  -1   24.60    6.00
   0 -20   1   31.70    6.70
   0 -20  -1   30.40    6.50
   0 -20  -1   37.90    6.20
   0 -20  -1   33.10    6.10
   0 -20  -1   28.50    6.80
   0 -20   1   25.30    5.90
   0 -20  -1   34.90    5.20
   0 -20   1   26.70    6.10
   0 -20   1   39.00    6.30
   0  20   2   12.40    5.20
   0  20  -2   10.70    5.70
   0  20  -2    6.20    6.10
   0  20   2    4.70    5.50
   0 -20  -2   10.70    5.70
   0 -20   2   12.20    6.00
   0 -20   2    6.40    6.20
   0 -20  -2    7.50    5.80
   0 -20  -2   13.00    5.40
   0 -20  -2   13.70    4.70
   0 -20  -2   15.00    5.50
   0 -20   2    6.80    6.10
   0 -20  -2    6.80    6.20
   0 -20   2   13.40    4.90
   0 -20   2   13.10    6.00
   0  20  -3 1144.59   36.00
   0  20   3 1114.19   34.90
   0  20  -3 1078.29   35.70
   0  20   3 1029.10   34.50
   0 -20  -3 1052.29   34.40
   0 -20  -3 1063.69   35.80
   0 -20  -3 1034.00   34.90
   0 -20   3 1071.49   35.80
   0 -20   3 1086.09   36.10
   0 -20   3 1052.69   35.00
   0 -20  -3 1012.00   35.10
   0 -20  -3 1054.19   34.90
   0 -20   3 1017.80   36.10
   0 -20  -3 1075.49   35.50
   0 -20   3 1043.80   36.10
   0  20  -4  396.96   17.50
   0  20  -4  406.46   17.50
   0  20   4  365.66   16.10
   0  20  -4  410.96   17.40
   0  20   4  368.86   15.30
   0 -20  -4  409.36   16.40
   0 -20   4  394.96   17.40
   0 -20   4  377.26   18.20
   0 -20   4  405.26   18.40
   0 -20   4  413.46   19.30
   0 -20  -4  401.36   15.50
   0 -20  -4  395.86   16.40
   0 -20  -4  367.66   17.60
   0 -20  -4  387.46   16.90
   0 -20   4  405.66   17.90
   0 -20  -4  352.76   16.90
   0  20   5   32.10    6.10
   0  20  -5   52.79    8.90
   0  20  -5   45.40    7.40
   0  20  -5   51.49   10.30
   0  20   5   51.69    5.80
   0  20  -5   52.79    7.40
   0 -20   5   48.30    8.10
   0 -20   5   54.29    8.10
   0 -20  -5   41.80    7.60
   0 -20  -5   42.60    7.10
   0 -20   5   43.80    6.20
   0 -20  -5   65.59    9.10
   0 -20  -5   44.00    7.10
   0 -20  -5   48.40    5.80
   0 -20  -5   65.49    9.20
   0 -20   5   46.50    7.40
   0  20  -6  140.29   12.30
   0  20   6  106.69    9.80
   0  20  -6  135.69   12.00
   0  20   6  136.69    8.60
   0  20  -6  131.29   12.30
   0  20  -6  148.19   12.30
   0 -20  -6  119.59   12.40
   0 -20  -6  109.69   11.50
   0 -20   6  151.38   14.00
   0 -20   6  141.89   13.90
   0 -20  -6  140.69   10.10
   0 -20  -6  121.29   11.40
   0 -20  -6  133.89   10.10
   0 -20   6  148.19   10.70
   0  20  -7   75.59    9.20
   0  20  -7   87.39   11.70
   0  20  -7   70.99   11.10
   0  20   7   64.99    7.50
   0  20  -7   96.29   11.40
   0  20   7   71.79    8.30
   0 -20   7   78.49    9.70
   0 -20  -7   82.49   11.20
   0 -20  -7   88.89    9.40
   0 -20  -7  100.69    9.50
   0 -20   7   74.89    9.50
   0 -20  -7   78.39   11.00
   0 -20  -7   72.19    9.80
   0 -20   7   87.29   10.20
   0  20   8   58.49    6.60
   0  20  -8   58.89    7.90
   0  20   8   51.49    7.30
   0  20  -8   55.89    8.30
   0  20  -8   58.39   10.70
   0  20   8   51.19    7.20
   0  20  -8   56.89    8.20
   0 -20  -8   65.09    7.90
   0 -20   8   42.40    9.20
   0 -20   8   65.79   10.00
   0 -20  -8   67.49    8.50
   0 -20   8   59.89    9.80
   0 -20  -8   61.89    8.40
   0 -20  -8   63.19    7.10
   0 -20  -8   60.99    8.90
   0  20  -9   14.70    7.40
   0  20  -9   18.30    7.10
   0  20  -9    9.30    6.90
   0  20   9   10.20    6.50
   0  20  -9   10.40    7.30
   0 -20  -9   23.50    5.90
   0 -20   9   18.90    9.50
   0 -20  -9   12.80    7.00
   0 -20   9   14.00    6.10
   0 -20  -9   22.20    7.60
   0 -20   9   14.90    9.20
   0 -20  -9   22.60    5.80
   0 -20  -9   13.30    6.70
   0  20  10  358.26   16.20
   0  20  10  333.27   14.80
   0  20 -10  343.17   17.50
   0  20 -10  346.57   17.40
   0  20 -10  331.57   19.10
   0  20 -10  353.06   16.60
   0 -20  10  340.77   16.30
   0 -20 -10  354.06   15.30
   0 -20 -10  361.76   17.10
   0 -20 -10  349.47   15.00
   0 -20 -10  326.57   17.30
   0 -20  10  353.56   21.10
   0 -20 -10  370.26   17.80
   0  20  11  101.29    9.70
   0  20 -11   99.69   12.30
   0  20 -11  116.69   14.70
   0  20  11  124.39   11.60
   0  20 -11  103.29   12.80
   0  20 -11   90.79   11.30
   0 -20  11   99.09   10.90
   0 -20 -11  116.59   12.50
   0 -20 -11  109.89    9.70
   0 -20 -11  123.69   13.10
   0 -20 -11  126.79   12.30
   0 -20  11  107.19   16.70
   0 -20  11  108.69   12.80
   0  20  12  212.18   11.90
   0  20 -12  201.08   14.20
   0  20 -12  217.18   16.90
   0  20 -12  184.68   14.30
   0  20 -12  205.58   13.10
   0  20  12  196.58   13.30
   0 -20  12  198.78   19.20
   0 -20  12  205.68   13.10
   0 -20 -12  216.08   14.30
   0 -20  12  208.38   19.00
   0 -20 -12  205.98   15.50
   0 -20 -12  199.88   13.00
   0  20 -13   51.19    8.30
   0  20 -13   46.60    9.80
   0  20 -13   50.69    8.90
   0  20 -13   73.09   10.40
   0 -20  13   53.99   12.10
   0 -20 -13   69.39    9.50
   0 -20 -13   62.09    7.80
   0 -20  13   43.60    6.70
   0 -20  13   69.09   12.10
   0 -20 -13   78.59    9.00
   0  20 -14    9.20    6.30
   0  20  14   23.10    7.30
   0  20 -14   22.80    9.00
   0  20 -14   18.00    7.70
   0  20 -14   17.20    7.80
   0  20  14   15.00    6.10
   0 -20  14    8.10    6.50
   0 -20  14   18.00   11.50
   0 -20 -14   23.90    5.90
   0 -20 -14   21.40    7.10
   0 -20  14   11.70   11.60
   0 -20 -14   22.90    7.60
   0  20 -15   47.80    8.50
   0  20 -15   64.49   11.40
   0  20  15   66.19    8.30
   0  20 -15   63.59    8.40
   0  20  15   60.09    7.10
   0  20 -15   47.30    8.00
   0 -20 -15   65.59    8.40
   0 -20  15   64.09   14.50
   0 -20  15   57.69    8.10
   0 -20  15   68.19   13.60
   0 -20 -15   59.29    9.00
   0  20 -16   83.29    9.90
   0  20 -16   69.79    9.30
   0  20 -16   91.99   12.70
   0  20  16   94.79   12.10
   0  20  16   78.29    9.60
   0  20 -16   91.29   11.20
   0 -20  16   78.19    8.80
   0 -20 -16  116.49   15.50
   0 -20 -16   87.29   12.00
   0 -20  16   90.49   16.10
   0 -20  16   80.29   13.60
   0 -20 -16   86.89    8.00
   0  20 -17   44.20    7.10
   0  20 -17   49.80    8.40
   0  20 -17   45.30    7.50
   0  20  17   64.69    8.90
   0  20 -17   46.60   11.60
   0  20  17   63.89    9.00
   0 -20  17   69.49   16.70
   0 -20  17   62.59    8.10
   0 -20  17   57.49   13.30
   0 -20 -17   36.70    5.70
   0  20 -18    2.10   10.70
   0  20  18    7.80    5.80
   0  20  18    3.50    8.10
   0 -20  18    9.50    6.30
   0 -20  18    2.50   11.30
   0 -20  18  -17.90   13.10
   0  20 -19   33.70    6.10
   0  20 -19   55.09    8.20
   0  20 -19   45.70    9.00
   0 -20 -19   45.60    6.90
   0 -20  19   59.49   12.00
   0  21   0   -0.40    5.40
   0  21   0   -2.90    6.00
   0 -21   0    1.80    6.00
   0 -21   0   -2.80    6.20
   0 -21   0    3.50    5.70
   0 -21   0   -4.80    5.90
   0 -21   0   -4.60    4.70
   0  21   1   51.49    7.40
   0  21  -1   53.39    7.60
   0  21  -1   54.89    7.10
   0  21   1   60.39    7.00
   0 -21   1   45.60    7.20
   0 -21   1   54.69    6.50
   0 -21   1   54.59    7.00
   0 -21  -1   48.60    6.80
   0 -21  -1   47.50    7.70
   0 -21  -1   46.20    6.00
   0 -21   1   50.99    7.40
   0 -21  -1   44.00    7.50
   0 -21  -1   51.39    7.20
   0 -21   1   36.20    7.20
   0 -21  -1   62.99    7.40
   0 -21   1   54.39    7.70
   0  21  -2   92.39   10.60
   0  21   2   89.49    9.20
   0  21  -2   88.99   10.80
   0  21   2   93.79   10.20
   0 -21  -2   88.69    8.70
   0 -21   2   94.69   11.50
   0 -21   2   82.39   12.00
   0 -21  -2   94.09   10.20
   0 -21   2   89.89   11.40
   0 -21   2  109.49   11.40
   0 -21   2   87.89   11.30
   0 -21  -2   84.09   10.40
   0 -21  -2   95.29   10.40
   0 -21  -2   91.59   11.50
   0 -21  -2   79.29   10.90
   0  21   3  140.99   10.80
   0  21  -3  128.39   12.10
   0  21  -3  163.88   12.20
   0  21   3  157.98   10.30
   0 -21   3  164.58   13.00
   0 -21  -3  144.49   11.10
   0 -21  -3  145.69   12.60
   0 -21   3  170.58   13.30
   0 -21   3  152.08   12.80
   0 -21   3  163.08   12.70
   0 -21  -3  140.59   11.50
   0 -21  -3  155.88   11.40
   0 -21  -3  145.79   11.70
   0 -21   3  152.38   10.60
   0 -21  -3  171.18   10.10
   0  21   4  450.15   17.00
   0  21  -4  426.36   21.90
   0  21   4  411.06   17.50
   0  21  -4  457.35   19.20
   0 -21   4  457.75   19.80
   0 -21   4  436.26   20.00
   0 -21  -4  429.36   17.60
   0 -21  -4  448.76   17.70
   0 -21  -4  434.06   18.30
   0 -21  -4  418.16   19.10
   0 -21   4  440.76   17.80
   0 -21   4  431.06   19.80
   0 -21  -4  426.36   17.00
   0 -21  -4  416.76   18.50
   0 -21   4  444.26   19.20
   0  21   5  149.88   11.00
   0  21  -5  140.69   12.90
   0  21  -5  155.08   13.00
   0  21   5  164.58   10.00
   0  21  -5  163.98   13.30
   0 -21  -5  135.99   12.10
   0 -21   5  156.98   13.90
   0 -21  -5  146.69   10.10
   0 -21   5  161.68   11.30
   0 -21   5  159.58   12.90
   0 -21  -5  133.29   12.40
   0 -21  -5  163.48   11.30
   0 -21  -5  155.28   13.50
   0 -21   5  152.08   13.40
   0 -21  -5  153.58   11.20
   0 -21   5  157.48   14.30
   0  21   6  632.64   22.10
   0  21  -6  636.04   24.60
   0  21   6  652.93   22.90
   0  21  -6  619.84   24.90
   0  21  -6  673.83   24.80
   0  21  -6  632.44   24.40
   0 -21   6  655.23   23.60
   0 -21   6  658.23   24.90
   0 -21  -6  611.64   24.20
   0 -21  -6  667.43   24.70
   0 -21  -6  644.84   24.00
   0 -21   6  603.54   26.30
   0 -21  -6  624.44   23.10
   0 -21   6  636.34   26.20
   0  21   7    7.00    4.70
   0  21   7   -3.10    4.80
   0  21  -7    5.70    7.00
   0  21  -7   -9.00    6.60
   0  21  -7   -6.40    7.00
   0 -21  -7   -0.90    6.70
   0 -21   7    5.40    5.90
   0 -21  -7    5.30    5.30
   0 -21   7    9.20    8.40
   0 -21  -7   -0.30    7.40
   0 -21   7    7.60   10.20
   0 -21  -7    2.60    5.60
   0 -21  -7   -5.30    6.60
   0  21  -8   28.70    7.60
   0  21   8   31.90    4.60
   0  21   8   32.20    4.90
   0  21  -8   15.40    7.40
   0  21  -8   30.50    8.20
   0 -21  -8   19.00    6.00
   0 -21   8   32.00   12.40
   0 -21   8   15.80    8.80
   0 -21  -8   33.00    7.20
   0 -21  -8   30.70    8.50
   0 -21   8   30.40    6.60
   0 -21  -8   29.60    6.00
   0 -21  -8   21.90    7.80
   0  21  -9  147.19   13.80
   0  21   9  156.08   12.30
   0  21  -9  140.89   13.40
   0  21  -9  170.18   15.30
   0  21  -9  138.39   12.90
   0 -21  -9  181.58   13.80
   0 -21  -9  158.48   10.60
   0 -21  -9  159.68   12.80
   0 -21   9  139.59   16.70
   0 -21   9  161.68   11.80
   0 -21  -9  176.08   13.60
   0 -21   9  128.79   16.40
   0 -21  -9  164.48   11.10
   0  21 -10   45.50    9.20
   0  21 -10   36.10    6.90
   0  21  10   46.70    7.30
   0  21 -10   40.80    7.90
   0  21 -10   49.90    8.40
   0 -21  10   41.90   10.70
   0 -21  10   33.00   10.10
   0 -21 -10   41.20    7.70
   0 -21  10   53.69    7.50
   0 -21 -10   60.39    8.20
   0  21  11   18.00    7.00
   0  21 -11   12.80    8.30
   0  21 -11   21.90    7.40
   0  21 -11   11.00    7.10
   0  21 -11   10.80    6.00
   0 -21 -11    6.10    6.10
   0 -21  11   18.20    9.70
   0 -21 -11   16.30    7.30
   0 -21  11   16.30    6.20
   0 -21 -11   11.90    7.30
   0 -21 -11    9.60    6.10
   0 -21  11   17.20   10.00
   0 -21 -11   19.40    6.50
   0  21 -12   30.00   10.00
   0  21 -12   29.30    7.80
   0  21  12   24.50    5.90
   0  21  12   30.10    7.20
   0 -21  12   28.00   11.50
   0 -21  12   24.90   10.20
   0 -21 -12   18.50    5.90
   0 -21  12   32.00    7.10
   0 -21 -12   28.70    8.70
   0 -21 -12   16.30    6.30
   0 -21 -12   29.50    7.90
   0  21 -13   66.69    8.20
   0  21  13   78.59   11.00
   0  21 -13   57.89    8.70
   0  21 -13   56.39    9.10
   0  21 -13   61.59   10.40
   0  21  13   65.19    9.20
   0 -21 -13   74.89    9.10
   0 -21  13   78.59   13.00
   0 -21  13   60.29   12.70
   0 -21 -13   73.29    8.60
   0 -21 -13   60.69    6.80
   0 -21 -13   88.79    9.80
   0 -21  13   68.59    9.50
   0  21 -14   -8.40    7.00
   0  21 -14   -1.30    7.80
   0  21  14    6.40    7.40
   0  21 -14    3.20    9.40
   0  21 -14    4.40    6.30
   0  21  14    9.70    6.00
   0 -21 -14    7.90    7.30
   0 -21  14   13.90    6.80
   0 -21 -14   10.10    6.10
   0 -21  14   24.40   12.00
   0 -21  14   13.30   12.70
   0 -21 -14   21.30    7.50
   0 -21 -14    8.20    4.30
   0  21 -15   -2.40    7.20
   0  21 -15    4.20    9.30
   0  21  15   14.00    6.00
   0  21 -15    7.40    6.30
   0  21  15   13.40    7.50
   0 -21  15    9.10    6.30
   0 -21  15    9.20   12.30
   0 -21 -15    6.90    4.80
   0 -21 -15   -0.80    5.10
   0 -21 -15   13.80   12.20
   0 -21 -15    8.90    7.20
   0 -21  15    6.30   11.40
   0  21  16    7.70    5.70
   0  21 -16  -13.60    6.80
   0  21 -16   10.20    9.70
   0  21  16    9.30    7.10
   0  21 -16   -5.60    6.10
   0 -21  16  -10.30   13.50
   0 -21  16   -3.00   11.30
   0 -21 -16   11.50    7.90
   0 -21 -16   -7.70    6.80
   0 -21  16    6.90    6.50
   0 -21 -16  -10.90    5.70
   0 -21 -16   -4.50    4.30
   0  21 -17    5.40   10.40
   0  21  17   27.30    8.00
   0  21 -17    5.30    6.10
   0  21  17   13.10    6.00
   0  21 -17   -0.50    6.10
   0  21 -17   -8.40    6.90
   0 -21 -17    7.50    5.70
   0 -21  17   14.10   12.80
   0 -21  17    9.10   12.20
   0 -21 -17    9.20    4.00
   0 -21  17    2.80    6.00
   0 -21 -17   16.30    8.90
   0  21  18    8.10    9.60
   0  21 -18   -7.60    6.20
   0  21 -18    7.20    7.90
   0  21  18    0.20    6.10
   0 -21  18   -4.90   13.30
   0 -21 -18   -7.40    3.90
   0 -21  18    2.40   11.00
   0 -21  18    1.60    6.90
   0 -21 -18   -0.50    8.30
   0  22   0   42.60    6.90
   0  22   0   37.70    7.40
   0 -22   0   29.10    7.30
   0 -22   0   47.80    7.30
   0 -22   0   42.60    7.60
   0 -22   0   34.20    7.30
   0  22  -1 1977.00   59.59
   0  22   1 1881.11   58.79
   0  22   1 1974.40   59.29
   0  22  -1 1847.62   59.09
   0 -22  -1 1906.61   59.89
   0 -22  -1 1803.62   59.09
   0 -22  -1 1831.22   59.19
   0 -22   1 1826.22   59.69
   0 -22   1 1919.51   59.59
   0 -22   1 1813.42   59.59
   0 -22  -1 1855.21   59.09
   0 -22   1 1925.21   59.89
   0 -22  -1 1862.31   59.39
   0 -22   1 1854.61   58.59
   0 -22  -1 1733.03   59.79
   0  22   2  276.87   14.10
   0  22  -2  273.57   14.80
   0  22   2  272.27   13.70
   0  22  -2  263.47   15.40
   0 -22  -2  268.27   14.60
   0 -22   2  279.77   13.70
   0 -22  -2  254.77   15.70
   0 -22   2  284.17   16.00
   0 -22  -2  291.67   14.90
   0 -22   2  281.67   15.50
   0 -22  -2  280.97   14.60
   0 -22   2  269.07   15.80
   0 -22  -2  290.87   13.30
   0 -22   2  293.67   15.90
   0 -22  -2  272.27   15.10
   0  22   3   14.60    5.80
   0  22  -3   14.50    6.60
   0  22  -3    7.70    6.70
   0  22   3   15.50    6.30
   0 -22   3   15.50    7.40
   0 -22  -3   18.90    5.60
   0 -22  -3   21.70    6.20
   0 -22   3   12.60    7.20
   0 -22   3   12.00    5.60
   0 -22  -3   10.60    7.10
   0 -22  -3    6.10    6.50
   0 -22  -3   16.20    6.20
   0 -22   3    8.40    7.90
   0 -22   3   17.90    7.30
   0  22  -4  557.04   22.40
   0  22  -4  569.84   22.40
   0  22   4  503.45   20.70
   0  22   4  564.24   20.30
   0 -22  -4  496.45   22.20
   0 -22  -4  556.34   20.30
   0 -22   4  550.14   23.20
   0 -22  -4  556.54   21.00
   0 -22  -4  497.75   21.70
   0 -22   4  577.94   22.90
   0 -22   4  574.94   22.60
   0 -22   4  541.95   20.80
   0 -22  -4  518.55   21.30
   0  22  -5   48.00    8.40
   0  22   5   70.69    8.80
   0  22  -5   57.49    8.30
   0  22  -5   60.49    8.30
   0  22   5   45.20    6.60
   0 -22   5   52.29   11.10
   0 -22  -5   50.09    8.10
   0 -22  -5   58.89    7.90
   0 -22  -5   48.60    6.90
   0 -22   5   59.79    8.60
   0 -22  -5   53.19    8.60
   0 -22   5   64.59    9.40
   0  22  -6   74.49    9.10
   0  22   6   70.59    9.80
   0  22  -6   55.69    8.60
   0  22   6   78.29    8.80
   0  22  -6   70.29   15.70
   0  22  -6   63.59    8.50
   0 -22  -6   88.29   11.80
   0 -22   6   65.69    9.40
   0 -22  -6   67.49   10.30
   0 -22  -6   81.99   11.40
   0 -22   6   89.19   10.00
   0 -22  -6   85.29    9.60
   0 -22   6   55.89   10.30
   0 -22   6   80.89   12.30
   0 -22   6   75.29   10.20
   0 -22  -6   90.79   10.00
   0  22  -7   68.99    8.90
   0  22   7   90.29    7.90
   0  22   7   69.59    8.80
   0  22  -7   62.89    9.20
   0  22  -7   81.59   11.80
   0  22  -7   66.19    9.10
   0 -22  -7   71.99   12.50
   0 -22   7   77.59    9.20
   0 -22   7   67.29    9.90
   0 -22  -7   68.09    8.90
   0 -22   7   72.89    9.90
   0 -22   7   72.59    9.80
   0 -22  -7   80.59   11.50
   0 -22  -7   69.89   10.10
   0 -22  -7   76.79    9.50
   0  22  -8  860.21   31.00
   0  22  -8  932.11   31.40
   0  22   8  886.41   28.30
   0  22   8  857.01   27.80
   0  22  -8  856.91   31.40
   0  22  -8  876.71   32.30
   0 -22  -8  769.12   31.50
   0 -22  -8  835.22   29.30
   0 -22  -8  936.41   31.50
   0 -22   8  860.41   33.60
   0 -22   8  873.01   30.10
   0 -22  -8  850.71   30.60
   0 -22   8  840.62   33.40
   0  22  -9   31.20    8.50
   0  22  -9   36.60    9.20
   0  22  -9   36.40    8.10
   0  22  -9   27.50    7.70
   0 -22  -9   40.60    7.70
   0 -22  -9   53.79    8.10
   0 -22  -9   34.30    6.70
   0 -22   9   27.90   10.00
   0 -22   9   19.20    9.90
   0 -22  -9   34.90    6.30
   0 -22  -9   41.90    8.40
   0 -22   9   37.60    7.10
   0  22  10    5.60    6.90
   0  22 -10   14.10    6.50
   0  22 -10   -5.50    6.90
   0  22 -10   -6.70    7.40
   0  22 -10   -2.70    8.50
   0 -22 -10    0.90    6.00
   0 -22 -10    2.90    7.00
   0 -22  10    4.10    9.60
   0 -22  10  -11.00    9.60
   0 -22 -10   -5.00    5.70
   0 -22 -10    1.20    5.40
   0 -22  10   -5.40    5.40
   0 -22 -10    7.50    7.20
   0  22  11  129.29   11.70
   0  22 -11  110.99   12.90
   0  22 -11  141.59   11.40
   0  22 -11  115.79   13.30
   0  22 -11  150.08   15.90
   0 -22  11  134.69   17.60
   0 -22 -11  116.29   10.90
   0 -22 -11  142.79   12.10
   0 -22 -11  129.49   13.60
   0 -22 -11  117.99   12.80
   0 -22  11  142.49   11.50
   0 -22  11  111.19   13.40
   0 -22 -11  115.09   10.40
   0  22 -12   42.40    7.50
   0  22 -12   37.50    8.60
   0  22 -12   39.00    8.60
   0  22 -12   58.79   10.20
   0  22  12   37.10    7.40
   0 -22 -12   39.80    7.90
   0 -22  12   37.50   11.00
   0 -22 -12   31.30    6.40
   0 -22 -12   44.00    6.60
   0 -22 -12   57.49    9.90
   0 -22  12   21.70   11.90
   0  22 -13    2.00    8.80
   0  22 -13   -6.30    7.30
   0  22 -13  -12.40    5.50
   0  22 -13   -0.60    7.50
   0  22  13   -4.50    6.70
   0 -22 -13   -7.30    5.40
   0 -22  13   -6.50   10.20
   0 -22 -13   -8.90    5.70
   0 -22 -13   -3.70    6.90
   0 -22 -13    5.10    4.40
   0 -22  13    8.60   11.90
   0 -22 -13  -13.80    7.10
   0 -22  13    5.60    5.60
   0  22  14   19.70    7.30
   0  22 -14    2.00    7.10
   0  22 -14   27.80    9.70
   0  22 -14   29.50    7.00
   0  22 -14    7.50    7.20
   0  22  14   21.40    6.00
   0 -22 -14   12.50    6.20
   0 -22  14   20.60   11.70
   0 -22 -14   14.30    6.20
   0 -22  14   -2.10   12.30
   0 -22  14   17.60    6.50
   0 -22 -14   13.10    8.10
   0  22  15   29.30    8.10
   0  22 -15   35.40    7.90
   0  22  15   35.30    6.00
   0  22 -15   20.50    9.70
   0  22 -15   19.40   10.20
   0  22 -15   17.30    7.70
   0 -22 -15   31.50    6.70
   0 -22 -15   48.40    8.20
   0 -22 -15   25.60    6.50
   0 -22  15   43.20   12.60
   0 -22  15   32.90    7.30
   0 -22  15   49.00   13.70
   0 -22 -15   47.40    7.90
   0  22 -16   12.40   10.40
   0  22 -16  -11.20    7.20
   0  22  16   -4.30    5.30
   0  22 -16   -5.50    5.80
   0  22 -16  -22.30   11.00
   0 -22 -16    2.50    4.50
   0 -22 -16   13.40    8.00
   0 -22  16    5.50    5.80
   0 -22 -16    3.10    4.10
   0 -22  16    0.70   12.20
   0 -22  16    6.50   12.30
   0  22  17   35.00    6.50
   0  22 -17   10.50    9.80
   0  22  17   35.30    8.40
   0  22 -17   28.60    8.40
   0 -22 -17   56.39    9.50
   0 -22 -17   29.90    6.60
   0 -22  17   43.90   13.50
   0 -22  17   36.60   14.10
   0 -22  17   40.40    8.00
   0  22 -18   19.20    9.10
   0  22  18    3.10    5.50
   0 -22  18    1.30   14.40
   0 -22 -18    9.30    5.30
   0 -22  18    9.90    6.90
   0 -22 -18   10.60    4.50
   0 -22  18    5.00   11.10
   0 -22 -18   34.90   10.40
   0  23   0   -4.90    6.70
   0  23   0   -1.20    6.30
   0 -23   0   -0.10    6.60
   0 -23   0    0.30    6.90
   0 -23   0    3.30    7.20
   0 -23   0    2.60    7.20
   0 -23   0    0.50    6.60
   0 -23   0    9.00    5.60
   0  23  -1   55.19    7.70
   0  23   1   44.30    7.10
   0  23  -1   37.00    7.80
   0  23   1   39.40    7.50
   0 -23  -1   46.50    8.50
   0 -23  -1   61.99    9.20
   0 -23  -1   45.50    8.30
   0 -23   1   40.50    8.00
   0 -23  -1   46.60    7.80
   0 -23   1   63.39    9.20
   0 -23  -1   51.79    7.70
   0 -23   1   48.80    8.20
   0 -23  -1   62.49   10.10
   0 -23   1   39.70    8.20
   0 -23   1   35.00    8.10
   0  23  -2  434.16   19.40
   0  23  -2  463.45   19.20
   0  23   2  432.96   18.40
   0  23   2  444.16   18.10
   0 -23  -2  405.76   18.90
   0 -23  -2  432.46   17.50
   0 -23   2  440.86   19.60
   0 -23   2  438.16   18.00
   0 -23  -2  417.86   19.80
   0 -23   2  445.36   20.20
   0 -23   2  445.66   19.90
   0 -23  -2  422.16   19.30
   0 -23  -2  396.06   20.70
   0 -23   2  434.56   19.90
   0  23   3   23.20    6.20
   0  23  -3   33.10    7.80
   0  23   3   29.80    6.80
   0  23  -3   30.00    7.80
   0 -23   3   40.10    6.60
   0 -23  -3   27.90    7.50
   0 -23   3   33.60    8.10
   0 -23  -3   21.30    7.50
   0 -23  -3   22.70    7.20
   0 -23  -3   31.80    7.00
   0 -23  -3   25.50    7.20
   0 -23   3   31.20    7.90
   0 -23   3   44.50    8.70
   0 -23  -3   25.20    7.50
   0 -23   3   29.70    8.00
   0  23   4  936.81   30.70
   0  23   4  837.12   29.90
   0  23  -4  869.41   31.80
   0  23  -4  919.31   31.70
   0 -23   4  903.71   32.80
   0 -23  -4  815.42   31.10
   0 -23   4  905.91   32.20
   0 -23  -4  917.81   31.70
   0 -23  -4  918.91   32.30
   0 -23   4  912.91   30.60
   0 -23   4  864.11   32.80
   0 -23   4  918.71   32.10
   0 -23  -4  822.92   31.00
   0 -23  -4  862.91   30.60
   0  23   5   43.10    6.70
   0  23   5   44.80    6.60
   0  23  -5   47.10    7.90
   0 -23  -5   42.70    6.90
   0 -23   5   50.59    9.60
   0 -23  -5   43.00    7.00
   0 -23   5   44.20    6.70
   0 -23   5   43.30    8.40
   0 -23  -5   41.10    7.70
   0 -23  -5   49.30    8.90
   0 -23  -5   42.00    8.30
   0 -23   5   37.30    8.60
   0  23  -6   12.40    7.20
   0  23   6   21.70    5.50
   0  23  -6   15.60    7.50
   0  23  -6    7.00    7.50
   0 -23   6   14.50    7.50
   0 -23  -6   15.00    7.80
   0 -23  -6    6.50    7.10
   0 -23   6   18.50    7.80
   0 -23  -6   20.40    6.50
   0 -23   6   13.70    8.10
   0 -23   6   15.50    8.90
   0 -23  -6   14.10    5.90
   0 -23   6   16.50    5.70
   0 -23  -6    6.30    6.70
   0  23   7   20.30    4.80
   0  23   7   22.50    5.60
   0  23  -7   17.00    7.50
   0  23  -7   20.50    8.00
   0  23  -7   19.90    8.00
   0 -23  -7   30.50    7.30
   0 -23   7   13.20    9.00
   0 -23   7   27.00    7.80
   0 -23  -7   24.50    6.20
   0 -23   7   22.20    9.40
   0 -23   7   18.80    7.20
   0 -23  -7   27.30    8.20
   0 -23  -7   21.70    6.10
   0 -23  -7   20.80    7.20
   0 -23   7   27.20    6.20
   0  23  -8   18.40    8.20
   0  23  -8   16.60    8.10
   0  23   8   29.50    4.90
   0  23  -8    9.80    7.50
   0  23   8   30.40    4.90
   0  23  -8   15.40    7.50
   0 -23  -8   25.00    6.20
   0 -23   8   37.20   10.30
   0 -23   8   13.50    7.50
   0 -23  -8   24.50    7.30
   0 -23   8   25.70    5.80
   0 -23  -8   31.20    7.60
   0 -23   8   23.50    9.30
   0 -23  -8   27.60    6.50
   0  23  -9  188.58   16.60
   0  23  -9  167.08   14.70
   0  23  -9  188.58   14.10
   0  23  -9  178.38   14.20
   0 -23  -9  197.18   12.20
   0 -23   9  178.58   18.40
   0 -23  -9  188.08   12.20
   0 -23  -9  215.28   14.40
   0 -23   9  186.28   12.00
   0 -23  -9  221.28   14.40
   0 -23  -9  224.28   13.40
   0 -23   9  205.98   18.60
   0  23 -10  448.56   20.00
   0  23 -10  421.86   20.40
   0  23 -10  466.95   22.50
   0  23 -10  426.96   20.20
   0 -23 -10  467.75   20.20
   0 -23 -10  421.26   17.90
   0 -23 -10  421.96   17.90
   0 -23  10  432.06   18.70
   0 -23 -10  448.36   19.90
   0 -23  10  449.56   24.30
   0 -23 -10  453.55   19.50
   0 -23  10  413.06   24.70
   0  23 -11   24.00    7.90
   0  23 -11   19.20    7.10
   0  23 -11   22.50    8.30
   0  23  11   34.90    7.50
   0  23 -11   23.30    9.30
   0 -23  11   30.60   11.70
   0 -23 -11   33.10    6.40
   0 -23 -11   36.10    8.20
   0 -23 -11   31.60    6.50
   0 -23  11   25.10    6.50
   0 -23  11   24.40   11.10
   0  23 -12   88.89   12.60
   0  23 -12  123.09   15.50
   0  23 -12   86.99   13.40
   0  23  12  111.09   11.00
   0  23 -12   97.99   11.30
   0 -23 -12  112.49   10.30
   0 -23 -12   90.19   10.20
   0 -23 -12   87.99    9.90
   0 -23  12  112.29   14.40
   0 -23 -12  108.99   14.80
   0 -23 -12   72.59   13.30
   0 -23  12   99.49   14.00
   0 -23  12  108.79   10.90
   0  23 -13   -8.50    7.40
   0  23 -13    0.30    7.30
   0  23 -13   18.60    6.40
   0  23 -13    7.30    9.20
   0  23  13   11.00    6.80
   0 -23 -13    9.60    6.30
   0 -23  13   28.00   11.80
   0 -23  13   27.50   12.40
   0 -23 -13   18.60    7.80
   0 -23 -13   21.20    7.90
   0 -23 -13    1.30    5.90
   0 -23  13    7.80    5.70
   0  23  14   21.10    7.10
   0  23 -14   24.90    7.20
   0  23 -14   12.00    7.30
   0  23 -14   37.30   10.80
   0 -23 -14   23.30    7.40
   0 -23 -14   18.30    6.30
   0 -23 -14   34.40    7.90
   0 -23  14   18.90    7.00
   0 -23 -14    9.90    6.10
   0 -23  14   11.20   10.90
   0 -23  14   18.50   12.20
   0  23 -15   17.40    7.00
   0  23 -15    6.30    7.80
   0  23 -15   28.30   10.70
   0  23 -15   15.70    7.90
   0  23  15   26.70    7.90
   0 -23 -15   33.20    8.50
   0 -23 -15   21.00    6.00
   0 -23  15   18.30   12.50
   0 -23  15   22.70   12.50
   0 -23  15   31.70    6.70
   0 -23 -15   18.20    6.20
   0  23 -16    8.60    7.00
   0  23 -16   -4.60    7.50
   0  23  16    0.50    7.50
   0  23 -16  -10.50    9.70
   0 -23  16  -11.60    6.80
   0 -23 -16    2.30    4.70
   0 -23  16    7.60   14.00
   0 -23  16  -26.70   11.80
   0 -23 -16   -0.40    7.40
   0 -23 -16   -8.40    5.60
   0  23 -17   -1.40    8.80
   0 -23  17    5.50   13.50
   0 -23 -17   33.60   10.10
   0 -23 -17    7.50    5.20
   0 -23 -17   16.30    4.90
   0 -23  17   14.90   12.10
   0  24   0  869.41   30.70
   0  24   0  832.12   32.90
   0 -24   0  845.02   31.50
   0 -24   0  894.91   32.00
   0 -24   0  896.11   30.00
   0 -24   0  846.12   31.00
   0 -24   0  868.41   31.40
   0 -24   0  883.81   31.80
   0  24  -1  163.08   12.90
   0  24   1  148.79   12.20
   0  24   1  162.68   12.80
   0  24  -1  158.98   13.40
   0 -24  -1  158.28   13.80
   0 -24   1  163.48   11.50
   0 -24   1  131.59   13.80
   0 -24  -1  168.98   16.90
   0 -24   1  142.49   15.10
   0 -24  -1  148.49   13.70
   0 -24  -1  171.18   13.00
   0 -24  -1  179.98   11.40
   0 -24   1  149.09   14.30
   0 -24   1  168.68   14.60
   0 -24  -1  161.18   13.00
   0  24   2   11.80    6.40
   0  24  -2    9.30    7.70
   0  24   2    2.00    6.60
   0  24  -2   12.50    7.30
   0 -24  -2   14.90    5.90
   0 -24   2   19.90    7.60
   0 -24  -2   11.00    6.80
   0 -24   2   22.00   14.30
   0 -24  -2   12.60    6.90
   0 -24   2    7.10    7.80
   0 -24   2   20.90    6.20
   0 -24   2    4.80    7.40
   0 -24  -2   11.30    7.70
   0 -24  -2    6.10    7.10
   0  24  -3  183.98   14.00
   0  24   3  158.48   12.20
   0  24   3  178.98   12.10
   0  24  -3  184.78   14.00
   0 -24  -3  195.78   11.90
   0 -24   3  186.78   14.60
   0 -24  -3  161.98   13.90
   0 -24  -3  159.48   14.20
   0 -24   3  199.68   25.20
   0 -24  -3  174.68   16.30
   0 -24   3  199.48   12.20
   0 -24   3  178.28   15.00
   0 -24  -3  185.28   13.20
   0 -24  -3  186.88   13.40
   0 -24   3  183.28   14.40
   0  24  -4  152.68   13.10
   0  24   4  158.08   11.30
   0  24   4  164.78   12.10
   0 -24  -4  147.59   13.30
   0 -24   4  187.48   16.40
   0 -24   4  159.98   15.10
   0 -24  -4  156.38   10.90
   0 -24  -4  130.39   13.40
   0 -24  -4  166.48   12.70
   0 -24   4  149.88   11.10
   0 -24   4  164.88   14.20
   0 -24  -4  147.99   13.90
   0 -24  -4  143.99   12.20
   0 -24   4  170.08   18.30
   0  24   5   18.50    6.50
   0  24   5   29.20    6.10
   0  24  -5   23.30    7.30
   0  24  -5   31.80    8.10
   0 -24  -5   18.40    6.50
   0 -24  -5   14.40    8.30
   0 -24   5   28.50    7.60
   0 -24   5   25.00    5.80
   0 -24   5   16.40    7.80
   0 -24  -5   14.60    7.20
   0 -24  -5   21.10    6.40
   0 -24  -5   22.50    7.60
   0 -24   5   17.50    8.20
   0  24   6  117.19    9.60
   0  24  -6  110.89   13.90
   0  24   6  108.99   10.00
   0  24  -6   97.99   11.90
   0 -24   6  102.09   15.10
   0 -24  -6  114.59   11.20
   0 -24   6  109.99   14.70
   0 -24  -6  125.59   12.60
   0 -24  -6  113.29   11.20
   0 -24  -6  109.29   11.40
   0 -24   6   97.79   12.80
   0 -24  -6   95.09   12.00
   0 -24   6  112.39   12.90
   0 -24   6  114.79   10.40
   0  24   7   62.49    8.60
   0  24  -7   61.99    9.20
   0  24  -7   58.49    9.10
   0  24   7   63.79    8.30
   0  24  -7   68.79    9.80
   0 -24  -7   66.49    7.70
   0 -24   7   56.19    9.90
   0 -24   7   91.19   12.30
   0 -24   7   65.99    9.00
   0 -24  -7   51.79    7.50
   0 -24  -7   81.99   12.10
   0 -24   7   42.10   10.20
   0 -24  -7   62.69    8.70
   0 -24   7   57.09    6.90
   0 -24  -7   74.69    8.30
   0  24  -8    0.80    7.20
   0  24  -8   -1.90    7.90
   0  24   8   12.30    4.50
   0  24  -8   -7.60    7.30
   0  24   8    8.20    4.40
   0  24  -8    3.80    9.00
   0 -24  -8    5.30    6.50
   0 -24  -8    7.70    6.30
   0 -24  -8    4.90    7.70
   0 -24  -8   20.60    8.10
   0 -24   8    9.70    7.50
   0 -24   8   -0.70    5.10
   0 -24  -8    6.60    6.40
   0 -24   8    0.10    8.90
   0 -24   8   12.70    7.00
   0 -24   8   -0.80    9.60
   0  24  -9  161.48   13.90
   0  24  -9  179.88   14.10
   0  24  -9  157.08   16.20
   0 -24   9  172.68   14.90
   0 -24   9  174.08   19.10
   0 -24   9  144.69   17.90
   0 -24   9  169.48   11.70
   0 -24  -9  159.08   11.90
   0 -24  -9  166.48   14.40
   0 -24  -9  185.28   12.90
   0 -24  -9  180.58   21.70
   0 -24  -9  167.58   12.10
   0  24 -10   28.90    8.60
   0  24 -10   47.00    9.50
   0  24 -10   31.40    8.00
   0  24 -10   25.60    7.70
   0 -24 -10   47.00    7.20
   0 -24  10   30.70   11.20
   0 -24 -10   41.90   13.60
   0 -24  10   53.59    7.50
   0 -24 -10   42.70    6.80
   0 -24  10   57.89   12.10
   0  24 -11  309.57   18.00
   0  24 -11  299.27   19.40
   0  24 -11  330.37   16.40
   0  24 -11  286.47   16.90
   0 -24 -11  309.37   16.70
   0 -24  11  300.37   22.00
   0 -24 -11  295.77   14.30
   0 -24 -11  323.57   18.00
   0 -24 -11  309.37   15.40
   0 -24  11  309.97   15.50
   0 -24 -11  323.97   15.60
   0 -24  11  329.67   23.30
   0  24 -12   64.49    9.30
   0  24 -12   72.89    9.80
   0  24 -12   94.79   11.80
   0  24 -12   81.59    9.10
   0 -24 -12   80.59   10.00
   0 -24 -12   85.79   12.20
   0 -24  12   76.09   14.10
   0 -24  12   81.69   13.00
   0 -24 -12  109.49   11.50
   0 -24  12   76.89   11.00
   0 -24 -12   72.39   10.90
   0 -24 -12   91.19    9.10
   0  24 -13   20.60    9.90
   0  24 -13   11.50    8.00
   0  24 -13    8.10    7.50
   0  24  13   29.00    6.40
   0 -24  13   20.80   11.30
   0 -24 -13   10.60    6.00
   0 -24 -13   17.40    6.30
   0 -24 -13   29.50    8.00
   0 -24  13   23.00   12.90
   0 -24 -13   41.70    7.80
   0  24 -14    6.30    9.80
   0  24 -14   -7.00    6.80
   0  24 -14   -9.90    7.50
   0  24  14    3.60    7.20
   0  24 -14    4.40    6.10
   0 -24  14   15.20   17.70
   0 -24  14   13.00   11.80
   0 -24 -14   -3.30    6.00
   0 -24  14    9.50    6.50
   0 -24 -14   10.30    8.40
   0  24  15   21.50    7.40
   0  24 -15   28.40    6.80
   0  24 -15   23.50   11.40
   0 -24 -15   33.10    8.50
   0 -24  15   26.90   13.60
   0 -24  15   21.50    6.70
   0  24 -16   -0.30    7.40
   0  24  16    0.10    8.20
   0 -24 -16   -2.00    8.50
   0 -24  16  -13.00    5.80
   0 -24  16   24.50   23.60
   0 -24  16    9.20   13.40
   0  25   0   18.80    7.50
   0  25   0   24.50    7.20
   0 -25   0   21.30    7.50
   0 -25   0   11.20    6.10
   0 -25   0   15.30    7.40
   0 -25   0   16.40    7.70
   0 -25   0   24.70    7.60
   0 -25   0   19.50    8.00
   0  25  -1  256.97   15.30
   0  25   1  248.78   14.30
   0  25   1  265.87   19.80
   0  25  -1  255.07   15.20
   0 -25   1  232.88   13.40
   0 -25  -1  248.18   15.60
   0 -25   1  253.37   16.00
   0 -25  -1  257.97   15.90
   0 -25  -1  229.08   15.70
   0 -25   1  241.38   16.10
   0 -25  -1  220.08   15.30
   0 -25  -1  243.68   15.60
   0 -25   1  236.68   16.30
   0 -25   1  238.78   16.40
   0 -25  -1  257.67   13.40
   0  25   2  142.29   11.90
   0  25  -2  142.99   13.20
   0  25   2  141.49   12.20
   0  25  -2  136.49   13.20
   0 -25  -2  142.89   11.10
   0 -25  -2  135.59   13.80
   0 -25   2  154.78   14.50
   0 -25   2  132.59   14.40
   0 -25  -2  135.29   13.50
   0 -25   2  142.79   11.00
   0 -25   2  142.79   14.30
   0 -25  -2  141.89   13.00
   0 -25  -2  147.99   13.80
   0 -25   2  147.99   14.60
   0 -25  -2  148.29   13.20
   0  25   3   35.00    7.10
   0  25   3   32.90    6.90
   0  25  -3   39.10    8.10
   0 -25  -3   32.30    6.40
   0 -25  -3   34.20    7.20
   0 -25   3   36.40    8.90
   0 -25   3   46.50    8.80
   0 -25  -3   27.60    7.70
   0 -25  -3   35.30    8.20
   0 -25  -3   41.90    7.80
   0 -25   3   30.50    8.20
   0 -25   3   36.40    6.60
   0 -25  -3   39.90    7.40
   0 -25   3   28.30    8.50
   0  25   4   82.79   10.90
   0  25   4   65.19    9.90
   0  25  -4   92.09   12.60
   0  25  -4   84.99   12.40
   0 -25  -4   74.39    9.40
   0 -25   4   80.99   10.10
   0 -25  -4   87.69   13.00
   0 -25  -4   75.09   11.00
   0 -25  -4   80.49   11.70
   0 -25   4   86.49    9.90
   0 -25  -4   79.39   11.60
   0 -25  -4   83.69   11.70
   0 -25   4   88.29   10.10
   0 -25   4   85.69   12.70
   0 -25   4   75.39   10.00
   0  25  -5   75.99    8.90
   0  25  -5   82.49   10.20
   0  25   5   72.59    7.90
   0  25   5   61.79    7.20
   0 -25  -5   86.89   10.10
   0 -25   5   79.89    9.80
   0 -25  -5   78.89    8.80
   0 -25   5   60.49    7.30
   0 -25   5   72.49   10.90
   0 -25  -5   75.39   11.40
   0 -25   5   83.89    9.80
   0 -25  -5   78.39    8.80
   0 -25   5   85.09   10.60
   0 -25  -5   62.29    7.90
   0  25  -6   32.70    8.70
   0  25   6   32.10    6.20
   0  25   6   37.50    6.10
   0 -25  -6   28.90    6.90
   0 -25   6   24.30    9.00
   0 -25  -6   20.30    7.20
   0 -25   6   34.20    8.50
   0 -25  -6   31.70    7.10
   0 -25  -6   46.40    7.40
   0 -25   6   35.20    8.50
   0 -25   6   28.10    9.50
   0  25  -7   43.70   10.00
   0  25   7   51.79    6.30
   0  25   7   44.80    6.20
   0  25  -7   57.99    9.00
   0 -25  -7   57.79    7.60
   0 -25  -7   62.29    8.70
   0 -25  -7   51.19    7.70
   0 -25  -7   52.59    7.60
   0 -25   7   53.59    8.80
   0 -25   7   34.90    9.70
   0 -25   7   39.80    6.80
   0 -25   7   43.00    8.90
   0 -25   7   51.39   10.30
   0 -25  -7   47.80    8.00
   0  25   8    3.60    4.10
   0  25  -8    7.50    9.50
   0  25  -8  -14.70    7.80
   0  25  -8   -8.60    7.20
   0  25   8   -2.00    4.50
   0 -25   8  -17.40    9.10
   0 -25  -8    6.40    6.70
   0 -25  -8   -3.90    5.90
   0 -25   8   -2.50    5.00
   0 -25  -8    8.60    6.30
   0 -25  -8   -1.60    7.00
   0 -25   8   -5.70   10.20
   0 -25   8    3.60    7.10
   0 -25  -8   -0.80    6.50
   0 -25   8    7.50    7.50
   0  25  -9   16.60    8.20
   0  25  -9    3.00    7.60
   0  25  -9    6.80    7.40
   0  25  -9    6.50    7.40
   0 -25   9   19.80   10.50
   0 -25   9    4.70   10.10
   0 -25  -9   16.70    7.40
   0 -25   9    3.40    7.60
   0 -25   9    9.50    7.70
   0 -25  -9    2.60    6.00
   0 -25  -9    6.10    6.80
   0 -25   9   -0.90    5.20
   0 -25  -9   14.40    7.40
   0  25 -10    3.40    8.60
   0  25 -10  -10.80    7.30
   0  25 -10   -7.40    7.50
   0 -25 -10    0.50    6.60
   0 -25 -10    6.30    6.00
   0 -25  10    1.00    7.30
   0 -25  10    6.70   10.20
   0 -25 -10   -7.60    7.20
   0 -25  10    2.70    5.20
   0 -25 -10   11.50    6.80
   0 -25 -10    9.60    6.00
   0 -25  10    3.90    9.80
   0  25 -11   12.90    7.20
   0  25 -11   19.50    8.30
   0  25 -11   16.80    9.50
   0 -25  11   20.60    7.00
   0 -25 -11   34.50    8.40
   0 -25 -11   21.60    7.20
   0 -25  11   21.50   10.90
   0 -25 -11   22.70    6.50
   0 -25  11   26.80   10.80
   0 -25  11   25.80    8.30
   0 -25 -11   19.90    6.70
   0  25 -12   62.79   11.20
   0  25 -12   35.60    8.70
   0  25 -12   46.70    7.60
   0 -25 -12   62.19    9.30
   0 -25  12   56.59   12.40
   0 -25  12   53.49    7.50
   0 -25 -12   73.29    9.40
   0 -25  12   65.19   13.30
   0 -25 -12   45.40    7.60
   0  25 -13   43.10   11.20
   0 -25 -13   37.50    6.90
   0 -25  13   36.40   13.10
   0 -25  13   56.59   12.60
   0 -25 -13   46.40    8.40
   0 -25  13   41.20    6.90
   0 -25 -13   51.89    7.00
   0  25 -14   98.49   10.80
   0  25 -14  100.49   10.30
   0  25 -14   90.39   10.80
   0  25 -14  139.99   17.90
   0 -25 -14   86.19    9.70
   0 -25  14  108.29   11.20
   0 -25  14   95.49   14.60
   0 -25 -14  130.79   14.90
   0 -25 -14  101.99   10.20
   0  25 -15   25.00    8.70
   0 -25  15   34.40   13.60
   0 -25 -15   14.90    5.70
   0 -25 -15   24.60    8.70
   0 -25  15   26.60   13.70
   0  25 -16   -6.70    9.20
   0 -25  16   16.80   14.20
   0 -25 -16    4.90    8.50
   0 -25  16    6.30   13.70
   0 -25 -16   -2.70    4.90
   0  26   0  211.58   14.40
   0  26   0  190.08   14.30
   0 -26   0  231.98   12.60
   0 -26   0  218.78   15.60
   0 -26   0  202.58   14.70
   0 -26   0  230.68   16.30
   0 -26   0  209.38   15.50
   0  26   1  226.38   14.10
   0  26   1  225.18   14.30
   0  26  -1  211.88   14.70
   0  26  -1  211.48   14.70
   0 -26  -1  203.08   15.30
   0 -26  -1  225.98   16.00
   0 -26  -1  220.98   15.00
   0 -26  -1  220.48   12.70
   0 -26   1  224.58   15.60
   0 -26   1  228.38   15.40
   0 -26   1  232.88   13.00
   0 -26  -1  229.18   15.70
   0 -26   1  191.78   15.80
   0 -26  -1  236.58   15.90
   0 -26   1  220.68   16.50
   0  26   2  106.79   13.30
   0  26   2   90.79   11.30
   0  26  -2   77.59    9.30
   0 -26  -2   75.89    9.00
   0 -26  -2   78.09    9.60
   0 -26   2   91.79   10.50
   0 -26  -2   86.59    9.50
   0 -26   2   77.89    9.90
   0 -26  -2   89.09   13.40
   0 -26   2   77.79   10.30
   0 -26  -2   85.89   12.90
   0 -26  -2   69.09    9.80
   0 -26   2   93.39   10.90
   0 -26   2   82.69   12.70
   0  26   3    1.40    6.10
   0  26   3   -1.40    6.30
   0  26  -3   -9.10    7.00
   0  26  -3    0.20    7.40
   0 -26  -3    2.90    6.40
   0 -26   3    4.40    5.40
   0 -26  -3   -9.30    7.30
   0 -26  -3   -2.50    5.50
   0 -26  -3    2.20    7.80
   0 -26   3   -5.40    7.80
   0 -26   3   -5.30    7.30
   0 -26  -3    1.70    7.30
   0 -26   3   -7.00    8.40
   0 -26   3    8.40    8.30
   0 -26  -3    3.10    7.00
   0  26  -4   24.40    8.10
   0  26  -4   23.70    7.50
   0  26   4   28.00    6.90
   0  26   4   31.10    6.60
   0 -26   4   19.10    8.80
   0 -26  -4   18.80    7.60
   0 -26  -4   30.80    8.10
   0 -26   4   23.80    5.80
   0 -26  -4   33.40    7.70
   0 -26   4   23.90    7.90
   0 -26   4   24.90    8.40
   0 -26   4   28.70    9.20
   0 -26  -4   24.40    6.30
   0 -26  -4   27.20    7.20
   0 -26  -4   23.50    6.60
   0  26  -5   41.90    8.80
   0  26  -5   60.19    9.50
   0  26   5   50.89    7.20
   0  26   5   48.30    7.00
   0 -26   5   49.80    9.10
   0 -26  -5   63.19    8.40
   0 -26   5   50.79    9.30
   0 -26  -5   68.49    9.60
   0 -26   5   43.90   10.40
   0 -26  -5   54.39    8.80
   0 -26   5   43.90   10.40
   0 -26   5   47.70    7.20
   0 -26  -5   50.39    7.90
   0 -26  -5   57.79    8.20
   0  26  -6   58.89    8.80
   0  26   6   67.59    9.70
   0  26   6   65.09    9.30
   0  26  -6   50.29   10.20
   0 -26   6   45.80   10.50
   0 -26  -6   55.29    7.90
   0 -26  -6   68.79    8.80
   0 -26  -6   82.59   12.00
   0 -26  -6   57.29    8.80
   0 -26   6   56.99   10.60
   0 -26  -6   48.80    7.90
   0 -26   6   62.39    9.50
   0 -26   6   58.09    7.50
   0 -26   6   72.89    9.90
   0  26  -7   -5.30    7.20
   0  26  -7    1.00    8.80
   0  26   7    5.00    4.60
   0  26   7    9.80    5.50
   0 -26   7    5.90    7.70
   0 -26  -7   15.70    6.90
   0 -26  -7   17.20    7.10
   0 -26   7   -3.80    8.30
   0 -26  -7   10.20    6.30
   0 -26   7   10.20    9.80
   0 -26  -7    4.20    7.70
   0 -26   7    2.00    5.70
   0 -26  -7    7.60    6.70
   0 -26   7   12.50    8.10
   0  26  -8  -13.90    7.20
   0  26   8    2.70    4.60
   0  26   8    2.80    4.10
   0  26  -8  -12.80    8.00
   0 -26   8   -0.50   13.90
   0 -26  -8    5.00    5.60
   0 -26   8    1.70    9.80
   0 -26  -8    7.50    6.30
   0 -26  -8   -0.70    6.10
   0 -26   8    1.00    7.60
   0 -26   8  -16.40    8.70
   0 -26  -8    4.80    7.90
   0 -26  -8    9.60    6.70
   0  26  -9  107.49   12.80
   0  26  -9  114.29   15.40
   0  26  -9   85.69    9.90
   0 -26  -9  111.69   11.20
   0 -26   9  108.09   13.50
   0 -26   9   82.89   10.00
   0 -26  -9  116.79   13.10
   0 -26   9  113.59   17.10
   0 -26  -9  114.79   12.20
   0 -26   9  115.09   13.90
   0 -26  -9  116.99   13.50
   0 -26   9   99.89   13.90
   0  26 -10   -5.00    9.10
   0  26 -10  -10.30    7.50
   0 -26  10   13.70   11.40
   0 -26  10   -3.30    7.30
   0 -26 -10    3.10    7.40
   0 -26  10   11.30    7.80
   0 -26 -10   12.00    6.60
   0 -26 -10   -5.30    6.10
   0 -26  10   11.30   10.50
   0 -26 -10   -0.60    6.80
   0 -26  10   -0.80    5.20
   0  26 -11   27.00    8.50
   0  26 -11   18.30    8.10
   0  26 -11   36.10    7.60
   0  26 -11   43.80   10.10
   0 -26  11   39.40   12.40
   0 -26  11   36.30    6.70
   0 -26  11   43.30   12.00
   0 -26 -11   36.30    6.90
   0 -26  11   44.30    8.70
   0 -26 -11   33.50    8.30
   0 -26 -11   31.90    7.10
   0  26 -12   -8.00    6.80
   0  26 -12   15.30    9.50
   0  26 -12    6.40    6.10
   0 -26 -12   15.30    6.20
   0 -26  12   -1.20   12.90
   0 -26  12   11.60    7.60
   0 -26  12    8.70   10.50
   0 -26 -12   -7.40    6.10
   0 -26 -12   -0.90    7.90
   0 -26  12    6.60    6.40
   0 -26 -12    7.70    5.90
   0  26 -13   36.60    7.60
   0  26 -13   66.39   12.20
   0 -26 -13   50.09    6.60
   0 -26 -13   59.09    9.50
   0 -26  13   65.49   15.50
   0 -26  13   22.30   12.30
   0 -26  13   44.40    6.90
   0 -26 -13   53.19    7.00
   0  26 -14   40.10    9.90
   0 -26  14   24.70    7.10
   0 -26  14   42.50   13.50
   0 -26  14   54.79   14.10
   0 -26 -14   38.00    7.40
   0 -26 -14   37.60    6.30
   0  26 -15   16.20    7.60
   0 -26 -15   -5.70    5.30
   0 -26  15   -1.60   12.70
   0 -26  15   14.80   13.10
   0 -26 -15   -0.30    7.90
   0  27   0    3.70    7.10
   0  27   0    4.30    6.90
   0 -27   0   -2.50    6.80
   0 -27   0    7.20    5.90
   0 -27   0   -4.90    7.70
   0 -27   0    4.90    7.80
   0 -27   0    3.20    8.30
   0  27  -1  126.49   12.90
   0  27   1  112.59   12.20
   0  27   1  120.89   12.30
   0 -27  -1  121.29   11.10
   0 -27   1  134.59   15.20
   0 -27   1  111.29   13.10
   0 -27   1  126.69   10.90
   0 -27  -1  105.19   12.80
   0 -27   1  121.09   14.30
   0 -27  -1  120.69   14.20
   0 -27  -1  119.69   13.80
   0 -27  -1  124.69   14.50
   0 -27   1  100.09   14.80
   0 -27  -1  117.09   14.30
   0  27  -2   23.80    8.10
   0  27   2   27.00    7.20
   0  27   2   27.60    7.30
   0  27  -2   18.20    7.70
   0 -27   2   29.40    9.70
   0 -27  -2   24.20    8.50
   0 -27  -2   26.00    6.60
   0 -27   2   25.80    7.90
   0 -27   2   16.40    8.50
   0 -27   2   29.90    6.60
   0 -27  -2   17.80    8.40
   0 -27  -2   18.60    7.20
   0 -27  -2   26.40    8.50
   0 -27  -2   31.60    8.70
   0 -27   2   22.30    8.80
   0  27   3   -3.50    6.50
   0  27   3    2.10    6.40
   0  27  -3    4.20    7.70
   0  27  -3  -16.60    6.70
   0 -27   3   -0.80    6.90
   0 -27  -3    5.70    5.60
   0 -27  -3    1.60    7.90
   0 -27  -3    2.50    7.20
   0 -27   3   -1.20    5.60
   0 -27   3   -4.40    7.80
   0 -27   3   -2.90    7.80
   0 -27  -3    9.60    7.40
   0 -27  -3    8.20    6.50
   0 -27   3   -3.60    9.00
   0 -27  -3    0.10    7.40
   0  27   4  212.08   13.20
   0  27  -4  219.68   16.10
   0  27   4  217.78   13.10
   0  27  -4  201.18   15.10
   0 -27   4  186.88   16.50
   0 -27  -4  216.88   14.40
   0 -27   4  207.98   15.70
   0 -27  -4  204.88   15.70
   0 -27   4  197.58   12.80
   0 -27   4  214.38   18.30
   0 -27  -4  242.48   15.40
   0 -27  -4  204.58   13.90
   0 -27  -4  221.88   15.00
   0  27  -5  158.78   14.10
   0  27   5  174.28   12.00
   0  27  -5  166.78   16.10
   0  27   5  178.88   11.70
   0 -27  -5  172.78   13.70
   0 -27  -5  148.39   12.80
   0 -27  -5  153.38   13.50
   0 -27   5  149.29   15.60
   0 -27   5  154.18   17.90
   0 -27   5  149.19   11.20
   0 -27  -5  163.98   14.60
   0 -27   5  173.38   14.40
   0 -27  -5  199.68   13.80
   0 -27   5  163.18   15.40
   0  27   6  119.39   10.50
   0  27  -6  116.29   15.20
   0  27  -6  124.99   13.30
   0  27   6  118.19   10.00
   0 -27   6   95.29   10.00
   0 -27   6  110.99   15.90
   0 -27   6  121.59   17.40
   0 -27  -6  121.09   12.00
   0 -27  -6  119.09   13.60
   0 -27  -6  122.99   12.00
   0 -27  -6  127.19   12.00
   0 -27  -6  123.89   12.70
   0 -27   6  116.99   13.70
   0 -27   6  132.69   14.10
   0  27   7    8.90    4.60
   0  27  -7    4.10    8.30
   0  27  -7   -2.50    7.20
   0  27   7   -0.90    5.10
   0 -27  -7   -0.80    6.70
   0 -27   7  -14.90    8.00
   0 -27   7   -5.90    5.10
   0 -27  -7   -1.70    7.70
   0 -27   7    2.40    7.50
   0 -27  -7    0.20    6.40
   0 -27   7  -10.70    8.00
   0 -27   7    0.90   10.10
   0 -27  -7   14.00    6.00
   0  27   8   54.39    7.60
   0  27   8   52.69    7.10
   0  27  -8   63.99    8.90
   0  27  -8   61.09   10.20
   0 -27  -8   66.69    8.20
   0 -27   8   46.80   11.50
   0 -27   8   44.70   11.00
   0 -27  -8   83.69    9.40
   0 -27  -8   70.49    8.10
   0 -27  -8   60.99    8.00
   0 -27   8   61.29    9.70
   0 -27   8   64.49    8.00
   0 -27  -8   67.49    9.70
   0 -27   8   62.89    9.80
   0  27  -9   17.20    8.00
   0  27  -9   25.40   10.30
   0 -27   9   25.00    8.50
   0 -27  -9   13.90    8.70
   0 -27   9   44.50   11.80
   0 -27  -9   20.10    6.90
   0 -27   9   37.90    8.50
   0 -27   9   19.70   12.30
   0 -27  -9   27.50    7.10
   0  27 -10   53.49   11.10
   0  27 -10   41.60    8.20
   0  27 -10   27.60    9.50
   0 -27  10   50.79    8.90
   0 -27  10   40.70    6.50
   0 -27 -10   56.39    7.70
   0 -27 -10   38.10    7.30
   0 -27  10   46.70    8.60
   0 -27 -10   38.10    8.80
   0 -27  10   58.79   12.30
   0 -27  10   31.50   12.50
   0  27 -11   28.00    7.20
   0  27 -11   30.70   10.10
   0 -27 -11    9.40    6.30
   0 -27  11   19.20    7.70
   0 -27 -11   14.00    8.00
   0 -27  11   24.50   13.70
   0 -27  11   18.80    5.50
   0 -27  11   11.50   10.40
   0 -27  11   30.90    8.30
   0 -27 -11   16.40    6.50
   0  27 -12   63.89   12.00
   0  27 -12   50.89    9.60
   0 -27  12   86.79   12.70
   0 -27 -12   61.99    7.70
   0 -27 -12   75.29    9.90
   0 -27  12   58.09   13.30
   0 -27  12   62.39   15.10
   0 -27  12   84.89   12.10
   0 -27 -12   62.89    7.60
   0  27 -13    0.20   10.00
   0 -27 -13   -7.70    7.90
   0 -27  13    1.50    6.70
   0 -27  13  -10.40   11.60
   0 -27 -13    3.80    5.70
   0 -27  13   11.90    7.40
   0 -27  13    9.10   15.40
   0  27 -14  -16.40    7.80
   0 -27 -14   -8.70    5.20
   0 -27 -14   -5.50    5.40
   0 -27  14   -5.70   12.00
   0 -27 -14   -0.10    7.00
   0 -27  14   -3.20   15.20
   0  28   0   64.19    9.00
   0  28   0   65.29   12.90
   0 -28   0   90.09   12.30
   0 -28   0   63.49    9.20
   0 -28   0   82.89   10.00
   0 -28   0   73.79    9.70
   0 -28   0   78.09   10.50
   0  28  -1  170.78   13.70
   0  28  -1  168.98   14.00
   0  28   1  180.58   13.60
   0  28   1  170.98   13.20
   0 -28  -1  136.39   14.50
   0 -28  -1  156.78   14.80
   0 -28   1  156.88   15.20
   0 -28  -1  156.78   14.80
   0 -28   1  153.18   13.80
   0 -28  -1  154.08   13.50
   0 -28   1  151.98   16.40
   0 -28  -1  150.28   15.00
   0 -28   1  155.68   18.00
   0 -28   1  169.78   12.00
   0 -28  -1  161.28   11.60
   0  28   2   78.29   11.30
   0  28  -2   60.19    8.90
   0  28  -2   58.49    9.20
   0  28   2   60.89    8.50
   0 -28  -2   56.59    8.70
   0 -28   2   70.39    9.90
   0 -28   2   67.59    9.20
   0 -28   2   56.49   10.60
   0 -28  -2   85.89   12.70
   0 -28  -2   73.89    7.90
   0 -28   2   73.29   10.00
   0 -28   2   65.29   10.00
   0 -28  -2  101.29   14.40
   0 -28  -2   63.19    9.10
   0 -28  -2   75.59    9.30
   0  28  -3   26.40    8.20
   0  28   3   17.60    7.00
   0  28   3   22.10    7.30
   0  28  -3   25.40    8.50
   0 -28  -3   20.30    8.40
   0 -28   3   16.10    8.10
   0 -28  -3   22.20    6.50
   0 -28   3   20.10    6.90
   0 -28   3   36.20   10.00
   0 -28  -3   23.20    7.70
   0 -28  -3   17.20    7.20
   0 -28   3   17.40    8.40
   0 -28  -3   28.80    7.80
   0 -28  -3   22.80    7.90
   0 -28   3   24.60    7.90
   0  28   4   29.30    7.10
   0  28  -4   47.50   10.20
   0  28   4   35.00    7.20
   0  28  -4   29.50    7.90
   0 -28  -4   23.20    8.10
   0 -28   4   19.30    8.40
   0 -28  -4   29.90    7.60
   0 -28   4   29.70    9.90
   0 -28   4   37.60    8.50
   0 -28   4   22.80    8.90
   0 -28  -4   25.80    8.80
   0 -28  -4   36.70    7.70
   0 -28   4   25.10    6.40
   0 -28  -4   32.40    7.60
   0  28   5  175.08   12.00
   0  28  -5  176.18   16.30
   0  28  -5  143.69   13.60
   0  28   5  139.99   11.70
   0 -28   5  150.58   13.90
   0 -28   5  157.08   11.70
   0 -28  -5  167.18   12.50
   0 -28  -5  192.08   13.60
   0 -28  -5  154.28   13.50
   0 -28   5  142.59   16.00
   0 -28   5  163.38   14.70
   0 -28  -5  149.99   15.30
   0 -28  -5  152.58   13.60
   0 -28   5  154.28   18.40
   0  28   6   33.20    6.20
   0  28  -6   26.00    8.40
   0  28  -6   15.40    9.10
   0  28   6   30.90    6.40
   0 -28  -6   23.30    8.60
   0 -28   6   34.50   10.30
   0 -28   6   23.50    6.70
   0 -28   6   27.00    9.20
   0 -28  -6   29.00    7.50
   0 -28   6   34.40    8.30
   0 -28  -6   24.40    7.30
   0 -28   6   32.00   10.60
   0  28   7    5.80    5.40
   0  28   7   16.60    4.60
   0  28  -7    0.00    7.20
   0  28  -7    3.80    8.50
   0 -28   7   -0.30    5.80
   0 -28  -7   -1.80    8.00
   0 -28   7    8.40    9.40
   0 -28   7   -3.80    8.20
   0 -28  -7    0.00    6.80
   0 -28  -7    4.20    6.70
   0 -28   7   10.30   10.90
   0 -28   7   -7.00    7.40
   0  28  -8   55.89    8.90
   0  28   8   58.69    7.20
   0  28  -8   56.59   10.90
   0 -28  -8   74.69   10.10
   0 -28   8   51.89   12.30
   0 -28  -8   58.49    8.10
   0 -28   8   76.59    9.70
   0 -28   8   63.89    9.60
   0 -28   8   59.69   11.90
   0 -28  -8   56.69    8.10
   0 -28   8   59.59   10.10
   0 -28  -8   68.19    9.40
   0  28  -9   57.69   10.60
   0  28  -9   26.30    7.10
   0 -28   9   33.30    5.80
   0 -28  -9   32.70    7.40
   0 -28   9   48.90   11.60
   0 -28  -9   27.70    9.00
   0 -28   9   37.70    9.10
   0 -28  -9   32.70    7.30
   0 -28   9   18.40   12.00
   0 -28   9   46.10    8.60
   0  28 -10   36.10    8.50
   0  28 -10   54.39   10.80
   0 -28  10   44.10   12.40
   0 -28 -10   33.70    7.40
   0 -28  10   25.20    5.30
   0 -28 -10   46.70    9.30
   0 -28 -10   36.10    7.80
   0 -28  10   36.40    9.50
   0 -28  10   53.39   13.40
   0  28 -11   12.80    7.20
   0  28 -11   31.90   10.40
   0 -28 -11   29.00    7.30
   0 -28 -11   25.70    7.10
   0 -28  11   22.10    7.90
   0 -28 -11   20.40    7.90
   0 -28  11   31.20    8.20
   0 -28  11   11.70   11.60
   0 -28  11   20.20    5.80
   0 -28  11   23.40   12.90
   0  28 -12   55.19    8.40
   0  28 -12   85.99   12.80
   0 -28 -12   71.49   11.00
   0 -28  12   82.39   14.00
   0 -28  12   89.49   11.60
   0 -28  12   78.39   16.70
   0 -28 -12   71.79    7.80
   0 -28  12  100.49   13.40
   0 -28 -12   77.39    9.20
   0  28 -13   -0.20    8.50
   0  28 -13   -5.60    6.50
   0 -28 -13   -3.30    7.00
   0 -28  13    5.20    6.30
   0 -28  13  -10.50   13.00
   0 -28  13   10.40    8.00
   0 -28 -13    1.30    7.20
   0 -28  13   20.30   15.70
   0  29   0    5.80    7.20
   0  29   0    2.20    7.00
   0 -29   0    4.30    8.10
   0 -29   0   -1.90    6.50
   0 -29   0    8.50    8.10
   0 -29   0    5.40    6.30
   0  29   1   95.89   11.80
   0  29  -1   85.69   10.60
   0  29  -1  105.09   12.40
   0  29   1   95.99   12.10
   0 -29   1   77.59   10.40
   0 -29   1   94.99   10.60
   0 -29  -1   98.09   12.70
   0 -29  -1   78.99   10.00
   0 -29  -1   99.59   11.90
   0 -29   1   80.89   10.90
   0 -29  -1   96.39   13.30
   0 -29  -1   90.09   10.70
   0 -29   1  105.59   14.00
   0 -29   1   94.69   13.10
   0  29   2   20.00    7.70
   0  29   2   18.30    7.10
   0  29  -2   25.10    8.10
   0  29  -2    9.30    7.90
   0 -29   2   27.30    8.80
   0 -29  -2   28.30    7.60
   0 -29  -2   12.50    6.80
   0 -29   2   12.70    6.10
   0 -29   2   33.30    8.60
   0 -29   2   13.30    8.80
   0 -29   2   15.80    9.10
   0 -29  -2   19.00    7.80
   0 -29  -2   13.90    8.30
   0 -29  -2   16.10    6.20
   0 -29  -2   20.50    7.90
   0  29  -3   38.80    8.20
   0  29  -3   23.60    9.80
   0  29   3   26.40    7.50
   0  29   3   28.90    7.20
   0 -29  -3   32.60    8.20
   0 -29  -3   30.90    8.60
   0 -29  -3   31.10    6.80
   0 -29  -3   20.70    8.40
   0 -29   3   27.60    8.80
   0 -29  -3   30.30    7.10
   0 -29   3   16.70    6.10
   0 -29   3   25.40    9.20
   0 -29   3   30.80    9.60
   0 -29   3   41.40    7.90
   0 -29  -3   26.50    7.20
   0  29  -4   28.60    8.30
   0  29   4   25.30    7.10
   0  29  -4   24.20    9.20
   0 -29   4   29.30    9.10
   0 -29  -4   28.70    7.70
   0 -29  -4   33.50    6.70
   0 -29   4   23.60    7.80
   0 -29  -4   37.10    7.60
   0 -29   4   19.50    6.70
   0 -29   4   34.00    8.90
   0 -29  -4   21.10    8.20
   0 -29   4   17.40    9.90
   0 -29  -4   25.80    8.60
   0  29   5   81.79   10.00
   0  29   5   70.19    8.00
   0  29  -5   83.79   10.10
   0  29  -5   88.89   10.80
   0 -29  -5   75.09    9.90
   0 -29   5   69.59    8.00
   0 -29   5   75.09    9.70
   0 -29   5   58.99   11.20
   0 -29  -5   55.09    9.20
   0 -29   5   69.69   11.80
   0 -29  -5   98.89   10.40
   0 -29  -5   74.09    9.20
   0 -29   5   74.49   10.60
   0  29  -6   30.40   10.00
   0  29   6   27.40    6.00
   0  29   6   29.20    6.70
   0  29  -6   27.80    8.50
   0 -29   6   30.70    7.90
   0 -29   6   27.60    8.20
   0 -29  -6   27.60    7.70
   0 -29   6   49.60   11.40
   0 -29  -6   28.10    8.20
   0 -29   6   22.20    9.90
   0 -29  -6   21.10    8.60
   0  29   7  184.48   10.40
   0  29  -7  191.08   17.90
   0  29  -7  188.58   15.10
   0  29   7  168.48   11.10
   0 -29   7  151.28   18.10
   0 -29   7  175.78   16.10
   0 -29  -7  194.48   14.60
   0 -29  -7  155.38   13.80
   0 -29   7  144.09   16.40
   0 -29  -7  199.78   11.30
   0 -29   7  202.18   20.20
   0 -29  -7  154.38   14.60
   0 -29   7  156.88   12.80
   0  29  -8   35.10   10.00
   0  29   8   14.00    4.70
   0 -29   8   11.70    5.70
   0 -29   8   32.10   10.90
   0 -29   8   12.20    8.40
   0 -29   8   24.40    7.90
   0 -29  -8    9.80    7.20
   0 -29  -8   17.70    7.20
   0 -29  -8    9.20    7.80
   0 -29   8   21.40   11.10
   0  29  -9   36.90    8.30
   0  29  -9   47.80   11.20
   0 -29   9   51.59    9.00
   0 -29  -9   42.40    8.10
   0 -29   9   30.10    8.80
   0 -29   9   34.60   11.60
   0 -29   9   35.50   12.20
   0 -29  -9   34.50    7.90
   0 -29  -9   39.00    7.80
   0  29 -10   39.20   10.90
   0  29 -10   21.30    6.50
   0 -29  10   25.50   12.10
   0 -29 -10   32.90    7.60
   0 -29  10   26.20   11.20
   0 -29  10   35.80    8.60
   0 -29  10   16.70    5.60
   0 -29 -10   32.10    8.00
   0 -29 -10   22.20    7.30
   0  29 -11  125.39   18.10
   0 -29 -11   97.89   11.80
   0 -29 -11   81.39   10.60
   0 -29  11  138.59   20.20
   0 -29 -11  108.29   12.90
   0 -29  11  128.89   12.90
   0  29 -12   24.50    9.10
   0 -29  12   35.40    7.60
   0 -29  12    2.70   12.20
   0 -29  12   43.80    9.30
   0 -29 -12   26.50    6.50
   0 -29  12   30.30   12.90
   0 -29 -12   25.90    7.60
   0  30   0   -2.90    7.80
   0  30   0   12.70    7.40
   0 -30   0    0.80    7.70
   0 -30   0    3.70    8.70
   0 -30   0   -1.50    6.80
   0 -30   0    5.40    6.00
   0  30  -1    7.60    8.20
   0  30   1    1.80    8.30
   0  30   1    3.00    6.90
   0  30  -1    3.20    7.30
   0 -30   1   17.30    7.80
   0 -30  -1   19.00    6.80
   0 -30  -1   11.50    8.10
   0 -30   1   -3.00    8.60
   0 -30  -1   12.00    5.90
   0 -30  -1   17.90    8.90
   0 -30   1    6.10    6.30
   0 -30   1   20.40    8.90
   0 -30   1    9.00    6.20
   0  30  -2   -7.80    9.30
   0  30   2   -4.30    6.10
   0  30  -2   -3.60    7.10
   0  30   2   -5.90    7.10
   0 -30  -2    4.40    6.30
   0 -30  -2    7.80    7.80
   0 -30  -2   10.00    6.80
   0 -30   2   -4.20    5.60
   0 -30   2    0.60    7.40
   0 -30   2    2.00    8.50
   0 -30   2   -3.30    9.00
   0 -30  -2    1.20    7.60
   0 -30  -2   -9.30    7.50
   0 -30   2   14.20    7.00
   0 -30  -2   -0.10    5.50
   0  30   3   37.00    7.30
   0  30  -3   35.10    8.40
   0  30  -3   34.20    9.80
   0  30   3   29.00    7.80
   0 -30  -3   23.70    8.60
   0 -30   3   35.50    7.60
   0 -30  -3   26.10    8.60
   0 -30   3   39.70    7.20
   0 -30  -3   45.80    8.70
   0 -30   3   22.20   10.10
   0 -30  -3   22.60    8.10
   0 -30  -3   26.30    6.80
   0 -30   3   32.80    9.00
   0 -30   3   22.20    9.70
   0  30  -4    2.70    7.60
   0  30  -4   19.00    9.10
   0  30   4   21.70    6.20
   0  30   4   13.80    6.90
   0 -30  -4   15.00    8.00
   0 -30  -4   14.90    8.30
   0 -30   4   26.80    8.70
   0 -30   4   19.50    7.20
   0 -30   4   22.10    6.50
   0 -30   4   11.20    8.80
   0 -30  -4   21.70    8.70
   0 -30   4    8.50    9.80
   0 -30  -4   17.90    5.30
   0  30  -5    5.00    7.40
   0  30  -5    5.60    9.20
   0  30   5   23.60    5.90
   0  30   5   10.80    6.70
   0 -30   5   16.60    6.20
   0 -30  -5   17.20    8.20
   0 -30   5   12.60    8.40
   0 -30  -5   11.20    8.00
   0 -30   5   10.10    7.10
   0 -30   5   17.50    9.40
   0 -30  -5   15.70    8.50
   0 -30   5   12.90    9.90
   0  30  -6   62.09   11.60
   0  30   6   52.89    6.50
   0  30   6   35.50    7.10
   0  30  -6   48.00    8.60
   0 -30   6   43.70    9.40
   0 -30  -6   46.90    8.80
   0 -30   6   51.29   11.10
   0 -30  -6   40.40    8.50
   0 -30   6   41.60    6.70
   0 -30   6   40.60    8.00
   0 -30  -6   50.49    9.40
   0 -30   6   50.19   11.00
   0  30   7   17.90    4.80
   0  30  -7    3.30    9.40
   0 -30  -7    4.70    7.90
   0 -30   7   19.00    7.10
   0 -30   7   19.80   10.70
   0 -30  -7   19.50    7.60
   0 -30   7    4.80    9.90
   0 -30  -7    8.20    7.50
   0 -30   7   18.60    8.80
   0 -30   7   13.10    5.90
   0  30   8   11.90    3.90
   0  30  -8    5.20    9.80
   0  30  -8   18.30    7.90
   0 -30   8    8.30    7.50
   0 -30  -8    6.00    7.80
   0 -30  -8   -0.50    7.20
   0 -30   8   15.40   10.40
   0 -30  -8   12.80    7.40
   0 -30   8    6.40   11.00
   0 -30   8   16.70    7.20
   0  30  -9   73.49   12.00
   0  30  -9   40.20    8.60
   0 -30   9   48.60   12.50
   0 -30  -9   59.49    8.50
   0 -30  -9   57.99    8.90
   0 -30   9   62.09   13.70
   0 -30   9   52.99    9.40
   0  30 -10   77.39   12.80
   0 -30  10   47.00   12.60
   0 -30  10  105.39   12.10
   0 -30 -10   77.59    9.60
   0 -30  10   95.59   12.80
   0 -30  10   81.69   14.00
   0  30 -11   35.30    9.60
   0 -30  11   33.20    6.90
   0 -30  11   25.70    8.70
   0 -30  11   34.40   12.90
   0 -30 -11   18.80    6.40
   0 -30  11   21.60    9.90
   0 -30 -11   24.50    6.00
   0 -30 -11   35.50    7.70
   0  31   0   -1.90    8.40
   0  31   0    6.80    6.90
   0 -31   0    2.10    6.50
   0 -31   0   -3.30    5.90
   0 -31   0    0.50    5.80
   0 -31   0   17.20    8.60
   0 -31   0   -4.10    8.60
   0  31  -1   25.60   10.10
   0  31  -1   43.40    8.20
   0  31   1   26.50    7.10
   0  31   1   42.10    8.90
   0 -31  -1   36.90    6.80
   0 -31   1   22.60    6.60
   0 -31   1   44.30    7.90
   0 -31   1   39.10    9.60
   0 -31  -1   41.20    9.30
   0 -31  -1   36.00    6.40
   0 -31  -1   48.60    8.20
   0  31   2   41.80    7.40
   0  31  -2   39.00    9.90
   0  31  -2   43.30    8.70
   0 -31   2   41.50    7.40
   0 -31   2   63.49   10.60
   0 -31  -2   43.40    8.00
   0 -31  -2   42.70    9.30
   0 -31   2   46.20    8.40
   0 -31  -2   56.89    8.40
   0 -31  -2   43.40    8.90
   0 -31   2   42.40    7.50
   0 -31   2   45.60   10.40
   0  31   3   47.70    7.50
   0  31   3   35.30    8.10
   0  31  -3   40.60    8.30
   0  31  -3   37.90   10.00
   0 -31   3   38.10   10.50
   0 -31  -3   42.70    9.00
   0 -31   3   52.69    8.40
   0 -31   3   20.60    9.30
   0 -31   3   29.10    8.50
   0 -31   3   33.40    7.60
   0 -31  -3   40.80    9.40
   0 -31  -3   59.49    9.50
   0  31  -4  133.49   15.30
   0  31  -4  125.49   13.10
   0  31   4   96.19   11.60
   0 -31   4   93.69   11.10
   0 -31  -4  121.19   15.10
   0 -31  -4   88.79   13.80
   0 -31   4   90.99   12.40
   0 -31   4  105.19   13.10
   0 -31   4  113.39   13.40
   0 -31   4  111.59   11.90
   0 -31  -4   92.89   10.80
   0  31   5   73.39    8.50
   0  31  -5   86.59   12.30
   0  31  -5   99.29   12.20
   0 -31   5   73.89   12.20
   0 -31   5   74.69   10.20
   0 -31  -5   78.89   10.00
   0 -31   5   62.99    9.50
   0 -31  -5  102.79   14.70
   0 -31   5   82.09   12.20
   0 -31  -5   66.09    9.70
   0 -31   5   76.79   11.20
   0  31   6   26.90    5.30
   0  31  -6   21.40    8.00
   0  31  -6   22.50    9.70
   0  31   6   21.70    6.10
   0 -31   6   35.00   11.40
   0 -31   6   17.80   11.00
   0 -31  -6   14.80    8.30
   0 -31   6   10.00    8.30
   0 -31  -6   23.50    8.40
   0 -31  -6    6.90    8.50
   0 -31   6   16.40    5.60
   0  31   7    7.10    5.40
   0  31   7   11.90    4.00
   0  31  -7   20.50    9.70
   0 -31   7    2.50   10.40
   0 -31   7    3.60    7.80
   0 -31   7    4.90   10.60
   0 -31  -7    5.40    7.70
   0 -31  -7   -3.20    8.00
   0 -31   7   -1.50    6.30
   0  31  -8    2.60    7.30
   0  31  -8    2.20    9.60
   0 -31  -8   19.80    7.60
   0 -31   8   26.90   11.50
   0 -31   8   -0.10   11.30
   0 -31  -8   15.20    6.40
   0 -31   8   27.00    6.60
   0 -31  -8    2.60    7.60
   0 -31   8   18.10    8.10
   0  31  -9   23.80   11.20
   0 -31  -9   19.30    6.50
   0 -31  -9   28.30    7.70
   0 -31  -9   34.90    8.10
   0 -31   9   26.20    9.90
   0 -31   9   36.80    7.00
   0 -31   9   22.20   12.70
   0 -31   9   29.70    8.40
   0  32   0    1.50    9.20
   0  32   0   12.80    6.80
   0 -32   0    3.60    9.10
   0 -32   0   12.60    9.00
   0 -32   0    9.60    6.80
   0 -32   0   -3.70    6.40
   0  32  -1   73.79   10.80
   0  32   1   64.39   10.60
   0  32   1   96.49   11.00
   0  32  -1  103.49   11.90
   0 -32   1   63.59   11.50
   0 -32  -1   94.89    8.70
   0 -32  -1   62.79   10.70
   0 -32   1   90.89   11.20
   0 -32   1   79.99   11.90
   0 -32  -1   62.59    7.80
   0 -32   1   96.59    9.10
   0  32  -2   22.60    7.40
   0  32   2   12.90    7.50
   0  32  -2   18.80    9.60
   0 -32   2   27.50    6.50
   0 -32   2    3.90    6.10
   0 -32   2   -7.80    9.30
   0 -32   2    9.50    9.50
   0 -32  -2   10.10    8.80
   0 -32  -2   13.70    8.70
   0  32   3   78.69   11.60
   0  32  -3  107.89   12.90
   0  32  -3   89.49   11.20
   0 -32   3   78.09   11.60
   0 -32   3   95.29    9.30
   0 -32   3   50.19   11.90
   0 -32   3   74.59    9.40
   0 -32  -3   68.69   10.70
   0 -32  -3   74.59   10.40
   0 -32  -3  115.49   15.10
   0  32  -4    5.90    9.60
   0  32   4   25.90    6.00
   0  32  -4    6.40    6.90
   0 -32   4   10.70    6.30
   0 -32  -4   14.90    8.40
   0 -32   4   13.80    9.10
   0 -32   4   24.10    5.00
   0  32  -5   52.99    8.40
   0  32   5   60.39    9.00
   0  32  -5   55.89   10.90
   0 -32   5   44.60   11.30
   0 -32  -5   58.69    9.70
   0 -32   5   63.19    8.70
   0 -32   5   44.40    8.20
   0  32  -6   30.70   10.30
   0  32  -6   38.70    8.50
   0  32   6   28.80    6.10
   0 -32   6   31.60   12.00
   0 -32   6   53.09    8.70
   0 -32  -6   40.00    9.40
   0 -32  -6   40.10    9.20
   0 -32   6   25.00    8.20
   0  32   7   23.60    5.60
   0  32  -7   24.60   11.00
   0  32  -7   12.70    7.60
   0 -32   7   22.90    5.70
   0 -32  -7   22.60    6.50
   0 -32   7   27.90    7.70
   0 -32   7   28.80   12.80
   0 -32  -7   26.20    8.30
   0 -32  -7   17.10    8.70
   0 -32   7   11.00    8.00
   0  33   0  -11.00    8.50
   0  33   0    3.40    6.00
   0 -33   0    8.60    5.30
   0 -33   0    6.50    6.10
   0 -33   0   -6.30    9.30
   0 -33   0    2.90    7.30
   0  33   1   17.10    5.60
   0  33  -1    8.10    6.30
   0  33   1    7.80    8.10
   0  33  -1    7.00    9.50
   0 -33   1    7.60   10.00
   0 -33  -1   27.10    9.40
   0 -33   1   10.40    4.80
   0 -33  -1    5.60    5.90
   0  33  -2   33.30    8.10
   0  33   2   19.20    8.60
   0  33  -2    7.90    8.70
   0 -33  -2   12.90    8.20
   0 -33   2   13.50   11.00
   0 -33   2   14.40    7.60
   0 -33  -2    2.50    7.00
   0 -33   2   29.20    7.00
   0 -33   2   21.70    5.40
   0  33  -3    5.80    9.80
   0  33  -3   33.20    7.40
   0 -33   3    9.30   11.00
   0 -33   3   27.90    8.70
   0 -33   3   26.70    5.40
   0 -33   3   27.20    7.20
   0 -33  -3   42.60    8.70
   0 -33   4   24.00    5.20
   0 -33   4    4.40   10.30
   0 -33   5   32.20    6.60
   0 -33   5    9.50    9.60
   0 -33  -5   11.60    8.40
   1   0 -23   -2.10    4.90
  -1   0  23   -2.10    9.20
   1   0 -23   -6.20    8.90
  -1   0  23   -7.80    9.30
   1   0 -22  -17.10   10.60
  -1   0  22    3.30    8.70
   1   0 -22    9.80    5.90
  -1   0  22   20.00   10.60
   1   0 -22    4.80    4.00
  -1   0  21   -7.20   10.00
   1   0 -21   12.70    6.60
  -1   0  21  -12.20    7.50
   1   0 -21    6.80    4.90
   1   0 -21    0.10   11.20
  -1   0  20  101.69   13.00
   1   0 -20  121.39   13.10
  -1   0  20  112.79   14.30
   1   0 -20   91.99   12.30
   1   0 -20  115.99   11.10
  -1   0  19   -5.10    3.80
   1   0 -19   -6.20    5.30
   1   0 -19   -2.10    6.50
  -1   0  19   -2.80   10.50
   1   0 -18   96.69   11.10
  -1   0  18   97.29    7.50
  -1   0  18   85.59   10.90
   1   0 -18   97.29   11.40
   1   0 -18  114.19   11.60
   1   0 -17    4.80    6.50
  -1   0  17   -2.30    4.10
  -1   0  17   -8.10    9.50
   1   0 -17   12.70    8.60
   1   0 -17   -0.90    6.50
  -1   0  16  234.98   17.30
   1   0 -16  211.68   13.70
   1   0 -16  208.48   15.50
  -1   0  16  219.28   10.00
   1   0 -16  215.28   13.70
   1   0 -15   -7.90    5.90
  -1   0  15  -16.20    8.10
   1   0 -15   -1.50    5.90
  -1   0  15   -6.00    3.90
   1   0 -15  -11.80    6.70
  -1   0  14 1669.33   50.79
  -1   0  14 1681.63   54.19
   1   0 -14 1661.33   52.69
   1   0 -14 1588.54   52.59
   1   0 -14 1679.43   53.19
   1   0 -13    0.60    5.40
   1   0 -13   -3.80    5.80
  -1   0  13  -13.10    7.10
   1   0 -13    5.40    5.70
  -1   0  13    5.70    3.60
   1   0 -12  700.83   25.10
  -1   0  12  724.03   23.20
   1   0 -12  710.43   25.20
   1   0 -12  728.43   25.20
  -1   0  12  715.13   26.80
  -1   0  11   -3.20    3.20
  -1   0  11   -1.50    2.80
   1   0 -11   -5.50    4.60
   1   0 -11   -5.40    5.00
  -1   0  11  -11.20    6.40
   1   0 -10 1784.02   56.29
  -1   0  10 1796.02   54.99
   1   0 -10 1840.32   56.09
   1   0 -10 1778.52   56.19
  -1   0  10 1840.42   57.29
   1   0  -9    7.50    5.20
   1   0  -9    3.40    4.90
  -1   0   9    2.50    3.10
  -1   0   9    5.80    6.00
   1   0  -9    2.60    4.50
  -1   0   8 5004.00  149.59
   1   0  -8 4941.91  148.89
  -1   0   8 5141.49  148.39
   1   0  -8 4948.50  149.19
   1   0  -8 4842.32  149.09
   1   0  -7   -3.70    3.10
   1   0  -7   -4.20    3.70
  -1   0   7   -6.80    4.10
  -1   0   7   -0.50    0.70
  -1   0   7   -1.80    2.60
   1   0  -7   -3.20    3.40
   1   0  -6  413.96   14.30
   1   0  -6  409.76   14.40
   1   0  -6  392.06   13.80
  -1   0   6  394.46   13.30
  -1   0   6  395.76   14.70
  -1   0   5    2.20    3.30
   1   0  -5    6.50    2.50
   1   0  -5    3.80    3.00
  -1   0   5    4.80    2.10
   1   0  -5    2.20    3.10
   1   0  -4  489.35   15.20
  -1   0   4  437.26   15.00
   1   0  -4  490.35   15.70
   1   0  -4  491.15   15.60
  -1   0   4  480.15   15.80
   1   0  -3    2.10    1.60
   1   0  -3    2.30    1.60
  -1   0   3    2.80    1.80
  -1   0   3    1.30    1.00
   1   0  -3    0.70    1.10
  -1   0  -2  293.57    9.60
  -1   0  -2  324.87    9.70
  -1   0  -2  324.77    9.70
   1   0   2  321.67    9.50
  -1   0  -3    0.50    1.20
  -1   0  -3   -1.70    1.20
   1   0   3    1.10    0.60
   1   0   4  708.53   22.00
  -1   0  -4  750.82   22.50
   1   0   4  706.23   23.20
   1   0   4  747.63   22.70
  -1   0  -4  742.03   22.50
  -1   0  -4  717.63   22.20
  -1   0  -5    1.90    2.20
   1   0   5   -1.50    3.40
  -1   0  -5   -0.50    1.70
  -1   0  -5   -1.80    2.10
   1   0   5   -1.10    2.70
  -1   0  -6  433.46   14.40
   1   0   6  381.56   15.40
  -1   0  -6  437.36   14.40
  -1   0  -6  434.06   14.00
   1   0   6  439.96   13.40
   1   0   6  431.46   14.90
  -1   0  -7   -4.10    3.20
  -1   0  -7   -2.50    3.20
  -1   0  -7    0.20    2.80
   1   0   7   -3.50    4.00
   1   0   7  -10.20    5.50
   1   0   8 1113.09   35.00
   1   0   8 1092.39   33.00
  -1   0  -8 1110.59   33.80
   1   0   8 1035.90   34.90
  -1   0  -8 1051.09   34.30
  -1   0  -8 1097.99   34.10
  -1   0  -9    6.30    4.10
   1   0  10  597.04   19.00
  -1   0 -10  605.44   20.80
  -1   0 -10  608.14   20.70
   1   0  10  587.34   21.70
   1   0  10  607.34   22.40
   1   0  11   -4.70    2.70
   1   0  11   -3.90    5.50
   1   0  11  -10.50    5.70
  -1   0 -11   -7.40    4.70
  -1   0 -11   -2.70    4.10
   1   0  12  237.28    9.10
  -1   0 -12  229.78   11.80
   1   0  12  223.48   14.40
  -1   0 -12  226.58   12.10
   1   0  12  237.18   13.40
   1   0  13    2.40    3.20
   1   0  13   -2.50    7.30
   1   0  13   -2.40    6.40
  -1   0 -13    5.70    5.10
  -1   0 -13    4.20    5.90
  -1   0 -13    5.30    6.60
   1   0  14   45.10    8.90
  -1   0 -14   60.49    7.70
   1   0  14   67.59    5.50
  -1   0 -14   74.49    9.60
   1   0  14   54.09    8.10
  -1   0 -15    0.30    6.70
   1   0  15    4.70    3.40
   1   0  15   -7.70    6.80
  -1   0 -15    2.10    5.70
   1   0  15   -3.60    8.40
  -1   0 -15    3.00    5.40
   1   0  16  170.78    7.60
  -1   0 -16  173.08   11.80
  -1   0 -16  157.98   14.00
  -1   0 -16  160.28   11.80
   1   0  16  167.68   15.80
   1   0  16  150.68   14.20
  -1   0 -17    5.30    6.50
   1   0  17  -20.00    8.90
   1   0  17   -5.20    7.80
   1   0  18   35.50    9.90
  -1   0 -18   34.20    9.10
  -1   0 -18   28.30    6.20
  -1   0 -18   41.90    6.90
   1   0  18   46.40    8.70
  -1   0 -19    1.30    5.90
  -1   0 -19   -5.20    4.70
   1   0  19   -6.70    9.20
  -1   0 -19   -3.10    8.70
   1   0  19   -3.30    7.40
   1   0  20   75.29   11.40
   1   0  20   92.39   13.60
  -1   0 -20  104.49   15.70
  -1   0 -20   82.09    9.50
  -1   0 -20  112.19   12.00
   1   0  21  -13.30    7.40
   1   0  21  -16.50    7.70
  -1   0 -21   -1.70    4.70
  -1   0 -21    2.30    6.30
  -1   0 -22   18.80    5.30
   1   0  22    8.30   10.60
  -1   0 -22    8.10    3.90
  -1   0 -22   -1.00   10.30
   1   0  22   24.00    7.30
   1   0  23   -5.30    8.10
   1   0  23   -5.00    9.10
  -1   0 -23   -7.10    5.40
   1   1 -23    6.30    4.00
   1   1 -23  -11.30    8.60
  -1   1  23   -3.30    8.10
   1   1 -23    9.40    5.80
  -1   1  23    1.90    8.80
   1  -1 -23   -5.60    3.90
   1  -1 -23  -18.90    9.40
  -1  -1  23   -7.70    8.20
  -1  -1  23   -3.30    9.10
   1   1 -22    5.60   10.60
   1   1 -22   15.50    4.50
   1   1 -22   23.50    6.50
  -1   1  22   16.10    9.20
  -1   1  22   14.10    9.90
   1  -1 -22    6.10    4.40
  -1  -1  22   18.20    9.40
  -1  -1  22   -6.60   10.40
   1  -1 -22   18.20   11.50
  -1   1  21    3.20   10.50
   1   1 -21   -0.50   12.00
   1   1 -21    8.40    5.20
   1   1 -21   13.80    8.10
  -1   1  21   22.20    9.00
   1  -1 -21   13.00    6.20
   1  -1 -21    5.30    4.80
  -1  -1  21   -0.30   10.30
  -1  -1  21   11.30    4.00
   1  -1 -21   -1.80   10.40
  -1   1  20   -0.10   10.50
   1   1 -20    5.00    5.00
  -1   1  20   -1.50    7.50
   1   1 -20    0.60    5.40
   1   1 -20  -10.90   10.00
  -1  -1  20   -8.90    3.80
  -1  -1  20  -22.30    9.80
   1  -1 -20  -19.20    9.10
   1  -1 -20   10.90    5.70
   1  -1 -20   -4.00    6.70
  -1   1  19    8.00    8.10
  -1   1  19   12.70    7.80
   1   1 -19   13.30    6.00
   1   1 -19    0.80   10.50
   1   1 -19   19.00    6.10
   1  -1 -19    8.10    5.60
  -1  -1  19   16.70    4.50
   1  -1 -19   14.40    9.40
   1  -1 -19    9.50    6.80
  -1  -1  19    0.90   10.20
  -1   1  18   -6.40    3.80
  -1   1  18   -6.20    7.70
   1   1 -18    3.30    6.30
  -1   1  18  -12.70    8.90
   1   1 -18   -4.40    8.60
   1   1 -18    0.70    6.00
  -1  -1  18   -5.50    4.50
   1  -1 -18   -6.90    9.10
   1  -1 -18  -12.50    6.20
  -1  -1  18   -7.10   11.20
   1  -1 -18  -19.80    8.70
  -1   1  17   95.39    7.10
   1   1 -17   82.59   11.50
   1   1 -17   99.39   11.00
  -1   1  17   76.59   12.50
  -1   1  17   83.89   11.20
   1   1 -17   77.99   11.20
  -1  -1  17   75.19   10.80
   1  -1 -17   97.79   12.00
  -1  -1  17   82.39    7.80
   1  -1 -17   91.09   10.60
  -1   1  16   41.30    9.80
  -1   1  16   52.69    5.00
   1   1 -16   65.09    7.80
   1   1 -16   48.00    9.10
   1   1 -16   49.80    7.90
  -1  -1  16   47.70   10.40
   1  -1 -16   64.49    8.10
   1  -1 -16   52.59    7.70
  -1  -1  16   57.59    5.60
   1  -1 -16   57.09    9.20
  -1  -1  16   35.90    8.00
   1   1 -15   -0.70    6.10
   1   1 -15    5.50    6.20
  -1   1  15   -0.90    3.80
   1   1 -15   -3.50    6.90
  -1   1  15  -11.10    7.70
   1  -1 -15   -9.60    5.90
   1  -1 -15  -10.20    6.90
  -1  -1  15   -1.70    8.60
  -1  -1  15    2.70    4.10
   1  -1 -15   -2.60    6.20
  -1   1  14  133.89    7.30
   1   1 -14  105.19   12.10
   1   1 -14  121.79   11.00
   1   1 -14  137.49   11.10
  -1  -1  14  127.99    7.90
  -1  -1  14   99.69   14.40
   1  -1 -14  103.49   11.10
   1  -1 -14  103.29   11.70
   1  -1 -14  120.99   11.30
  -1   1  13  619.04   24.40
   1   1 -13  626.04   22.90
   1   1 -13  625.64   22.70
   1   1 -13  644.14   23.20
  -1   1  13  606.74   20.30
   1  -1 -13  608.54   22.90
   1  -1 -13  594.84   22.60
  -1  -1  13  644.34   25.10
  -1  -1  13  630.74   20.70
   1  -1 -13  603.74   23.00
   1   1 -12   30.10    6.30
  -1   1  12   20.40    3.70
   1   1 -12   20.20    5.80
   1   1 -12   20.30    5.60
  -1   1  12   12.20    6.90
  -1  -1  12   20.20    7.30
  -1  -1  12   14.40   12.10
   1  -1 -12   27.00    5.90
   1  -1 -12   17.60    6.00
   1  -1 -12   24.50    5.80
  -1  -1  12   25.30    4.00
   1   1 -11 1611.34   49.60
  -1   1  11 1559.84   50.29
  -1   1  11 1490.15   47.80
   1   1 -11 1596.74   49.40
   1   1 -11 1619.14   49.50
  -1  -1  11 1643.14   50.69
  -1  -1  11 1484.15   52.09
   1  -1 -11 1565.84   49.30
   1  -1 -11 1585.54   49.50
  -1  -1  11 1529.35   48.10
   1  -1 -11 1573.24   49.50
   1   1 -10 1268.37   39.40
   1   1 -10 1268.17   39.50
  -1   1  10 1237.08   40.20
   1   1 -10 1272.07   39.30
  -1   1  10 1158.88   37.80
  -1  -1  10 1183.58   38.00
   1  -1 -10 1239.68   39.10
  -1  -1  10 1269.37   40.60
  -1  -1  10 1165.98   41.90
   1  -1 -10 1222.08   39.40
   1  -1 -10 1231.08   39.60
   1   1  -9   95.09    8.70
   1   1  -9  102.59    8.40
  -1   1   9   72.89    6.00
   1   1  -9  105.19    9.50
  -1   1   9  104.09   10.50
   1  -1  -9   85.49    9.20
  -1  -1   9   91.69   10.70
   1  -1  -9   81.89    8.00
  -1  -1   9   81.09    6.10
  -1  -1   9  100.99   11.30
   1  -1  -9   85.49    9.50
   1   1  -8 7092.99  211.98
  -1   1   8 7291.57  212.28
   1   1  -8 7022.80  211.98
   1  -1  -8 7174.58  211.98
   1  -1  -8 7153.38  211.88
  -1  -1   8 7177.88  212.48
   1  -1  -8 7206.58  211.68
  -1  -1   8 6664.83  212.48
  -1   1   7 3764.72  110.59
   1   1  -7 3690.13  110.09
  -1   1   7 3625.74  109.59
   1   1  -7 3689.63  110.39
   1   1  -7 3681.43  110.29
   1  -1  -7 3718.13  110.39
   1  -1  -7 3674.13  110.29
   1  -1  -7 3684.43  109.99
  -1  -1   7 3760.82  110.79
  -1  -1   7 3589.24  109.69
  -1  -1   7 3481.95  110.79
   1   1  -6 3103.29   92.49
  -1   1   6 3152.68   92.89
  -1   1   6 2968.70   91.99
   1   1  -6 3149.08   92.79
   1   1  -6 3131.79   92.69
  -1  -1   6 2948.70   93.09
   1  -1  -6 3089.09   92.39
   1  -1  -6 3082.29   92.69
  -1  -1   6 3185.78   93.09
  -1  -1   6 2936.31   92.19
   1  -1  -6 3137.89   92.69
   1   1  -5 1264.57   42.40
  -1   1   5 1235.18   42.10
   1   1  -5 1504.05   42.90
   1   1  -5 1436.76   42.90
  -1   1   5 1436.06   42.90
  -1  -1   5 1403.06   43.20
   1  -1  -5 1519.55   42.80
   1  -1  -5 1319.97   42.30
  -1  -1   5 1436.96   43.10
  -1   1   4  213.58    7.20
  -1   1   4  231.38    8.20
   1   1  -4  198.88    8.00
   1   1  -4  198.58    8.10
   1   1  -4  204.68    7.50
   1  -1  -4  216.88    7.50
  -1  -1   4  199.68    7.30
  -1  -1   4  213.58    8.50
  -1  -1   4  185.18    8.30
   1  -1  -4  217.88    8.00
   1  -1  -4  210.68    8.10
  -1   1   3  647.54   20.00
   1   1  -3  636.74   20.10
  -1   1   3  665.53   20.30
   1   1  -3  663.33   20.40
   1   1  -3  677.93   20.30
  -1  -1   3  619.74   20.00
  -1  -1   3  668.33   20.50
   1  -1  -3  661.13   20.10
   1  -1  -3  674.23   20.30
   1  -1  -3  676.83   20.30
  -1  -1   3  598.74   20.50
   1   1   2 1370.26   38.80
  -1   1  -2 1148.79   38.70
  -1   1  -2 1371.96   38.90
  -1  -1  -2 1415.56   38.80
  -1  -1  -2 1192.88   38.90
  -1   1  -4   68.29    4.00
  -1   1  -4   66.19    4.00
  -1  -1  -4   70.79    3.20
   1  -1   4   76.29    4.80
  -1  -1  -4   74.39    4.80
   1  -1   4   72.59    3.20
  -1  -1  -4   77.19    4.20
  -1   1  -5 2863.51   90.29
  -1   1  -5 3115.29   90.49
   1   1   5 2911.01   90.69
   1   1   5 3181.98   90.59
  -1   1  -5 3150.78   90.59
  -1  -1  -5 2814.12   90.89
  -1  -1  -5 3134.49   90.49
   1  -1   5 3128.79   90.79
  -1  -1  -5 2914.41   90.09
   1   1   6   44.30    2.80
  -1   1  -6   45.80    4.80
  -1   1  -6   38.60    4.10
  -1   1  -6   49.10    4.90
   1   1   6   36.50    5.60
   1   1   6   38.10    5.10
   1  -1   6   51.39    3.40
   1  -1   6   49.30    5.80
  -1  -1  -6   41.90    4.90
  -1  -1  -6   45.60    5.00
  -1  -1  -6   34.70    3.80
  -1   1  -7 4266.07  125.89
  -1   1  -7 4282.97  125.89
   1   1   7 4281.07  126.09
   1   1   7 4282.17  126.19
  -1   1  -7 4115.69  125.69
  -1  -1  -7 4188.38  125.49
   1  -1   7 4080.59  125.19
  -1  -1  -7 4282.27  125.79
  -1  -1  -7 3965.00  125.89
   1  -1   7 4305.37  126.39
  -1   1  -8  155.98    8.90
   1   1   8  198.48    9.70
   1   1   8  189.28   10.30
  -1   1  -8  157.98    8.50
   1   1   8  197.18    6.70
  -1  -1  -8  192.18    9.00
  -1  -1  -8  202.28    9.20
   1  -1   8  159.18   10.70
  -1  -1  -8  196.38    8.30
   1  -1   8  175.18    7.30
  -1   1  -9   45.30    6.70
   1   1   9   30.10    5.60
   1   1   9   43.80    3.90
   1   1   9   37.00    6.10
  -1   1  -9   38.10    4.90
  -1   1  -9   43.30    4.90
   1  -1   9   36.40    6.70
  -1  -1  -9   37.70    4.70
  -1  -1  -9   41.50    5.20
  -1  -1  -9   34.50    5.10
   1   1  10    8.90    5.20
  -1   1 -10    0.60    4.30
  -1   1 -10    6.80    4.30
   1   1  10   10.20    2.40
   1   1  10    4.70    6.00
  -1   1 -10    4.60    4.30
   1  -1  10   12.00    3.00
  -1  -1 -10    5.00    4.20
  -1  -1 -10    8.10    4.60
   1  -1  10    1.90    6.20
  -1  -1 -10    8.60    4.50
  -1   1 -11  421.56   16.00
  -1   1 -11  413.06   15.80
   1   1  11  396.46   13.30
   1   1  11  414.56   16.80
  -1   1 -11  402.56   15.70
   1   1  11  395.36   17.30
   1  -1  11  394.86   13.80
   1  -1  11  407.16   18.00
  -1  -1 -11  408.06   16.00
  -1  -1 -11  408.16   15.60
  -1  -1 -11  405.36   15.70
   1   1  12   87.19   10.10
  -1   1 -12   89.79    9.50
  -1   1 -12   94.49    9.00
   1   1  12   73.69   11.00
  -1   1 -12   91.89    8.80
   1   1  12   85.69    5.30
  -1  -1 -12   77.09    9.30
   1  -1  12   72.79    8.70
   1  -1  12   97.09    6.10
  -1  -1 -12   76.49    8.50
  -1  -1 -12   83.19    9.00
   1   1  13  424.96   14.30
   1   1  13  426.56   19.40
  -1   1 -13  441.16   17.90
   1   1  13  447.56   18.60
  -1   1 -13  441.56   17.40
  -1   1 -13  439.56   17.10
  -1  -1 -13  456.15   18.00
   1  -1  13  427.86   20.00
   1  -1  13  419.06   14.90
  -1  -1 -13  439.46   17.10
  -1  -1 -13  435.36   17.50
   1   1  14   97.39   11.80
  -1   1 -14  107.09   11.60
  -1   1 -14   97.69   10.20
   1   1  14   81.29   12.80
  -1   1 -14  100.59    9.70
  -1  -1 -14  105.49    9.80
   1  -1  14  106.79    6.80
  -1  -1 -14   96.69   10.30
  -1  -1 -14   90.29   10.80
   1  -1  14   88.19   13.60
   1   1  15   67.39    9.20
  -1   1 -15   88.49   11.40
  -1   1 -15  100.59   10.10
  -1   1 -15   76.19   11.70
   1   1  15   74.49    9.90
  -1  -1 -15   80.29   10.50
   1  -1  15   71.39   10.20
   1  -1  15   80.99   10.00
   1  -1  15   97.89    6.50
  -1  -1 -15   84.99    9.00
  -1  -1 -15   90.29    9.90
  -1   1 -16   76.09    9.40
   1   1  16   55.99    8.80
  -1   1 -16   67.69   10.30
   1   1  16   64.49   10.00
  -1   1 -16   48.00   12.80
   1  -1  16   79.09   11.00
  -1  -1 -16   66.19    7.30
   1  -1  16   58.49    9.30
  -1  -1 -16   68.29    7.30
   1  -1  16   61.39    6.20
  -1  -1 -16   60.09    8.90
   1   1  17   -5.90    6.90
   1   1  17    2.20    8.90
  -1   1 -17    8.80    6.00
  -1   1 -17    4.80    6.50
  -1   1 -17   -4.90    7.80
  -1  -1 -17    3.40    8.10
  -1  -1 -17    6.30    6.00
   1  -1  17   -2.90    3.50
   1  -1  17   -0.70    9.30
   1  -1  17   -4.50    7.70
  -1  -1 -17    1.90    5.90
  -1   1 -18   39.00    9.50
  -1   1 -18   36.00    6.50
  -1   1 -18   38.00    6.90
   1   1  18   29.40    7.80
   1   1  18   23.20    9.10
  -1  -1 -18   31.90    9.20
   1  -1  18   22.20    8.40
  -1  -1 -18   37.60    7.00
  -1  -1 -18   40.10    6.30
   1  -1  18   26.90   10.30
   1   1  19    5.80    9.30
  -1   1 -19   14.40    6.90
  -1   1 -19   17.60    5.40
   1   1  19    6.20    6.70
   1  -1  19   18.00    8.00
  -1  -1 -19   10.50    6.70
   1  -1  19   15.30    9.80
  -1  -1 -19   19.50    9.10
  -1  -1 -19    8.40    5.50
  -1   1 -20   13.80   10.00
  -1   1 -20   22.80    5.50
   1   1  20    7.20    7.20
   1   1  20   11.60    9.30
  -1   1 -20   19.60    6.60
  -1  -1 -20   27.80    7.00
  -1  -1 -20   23.50    5.30
   1  -1  20   12.60    9.00
   1  -1  20   -1.80   10.10
  -1  -1 -20   13.60    8.70
  -1   1 -21    5.30    4.50
  -1   1 -21   -1.50   10.40
   1   1  21    0.70    6.50
   1   1  21   -3.00    9.10
  -1   1 -21   12.90    5.20
   1  -1  21  -12.20    7.80
  -1  -1 -21   -0.20    4.40
   1  -1  21    0.40   10.90
  -1  -1 -21    7.50    5.90
  -1  -1 -21   11.80    9.90
   1   1  22   -7.30    6.80
  -1   1 -22   -7.30   11.20
  -1   1 -22   -3.80    5.70
  -1  -1 -22  -10.30   10.30
   1  -1  22    4.40    8.70
   1  -1  22  -12.00    8.70
  -1  -1 -22   -8.10    5.30
   1   1  23  -12.40    7.00
  -1   1 -23   -3.80    3.70
   1   1  23    2.20    9.40
  -1   1 -23   11.20   10.00
  -1   1 -23   -5.20    5.00
  -1  -1 -23    1.40    9.30
   1  -1  23    6.70    8.00
  -1  -1 -23   -0.30    4.90
   1  -1  23    0.20    9.00
  -1  -1 -23    5.40    3.40
  -1   2  23    3.80    8.80
   1   2 -23    0.00    3.90
  -1   2  23   15.70    7.60
   1   2 -23   -3.80   10.50
  -1  -2  23   -7.10    9.00
   1  -2 -23   -1.60    3.90
   1  -2 -23   19.10   11.20
   1   2 -22   23.70   10.50
   1   2 -22   14.80    5.10
   1   2 -22   12.30    4.90
  -1   2  22   -5.50    9.30
   1  -2 -22   16.00    3.90
   1  -2 -22   12.60   11.20
   1  -2 -22   12.00    5.80
  -1  -2  22    1.90    9.90
   1   2 -21   11.20    5.80
  -1   2  21    8.10    7.90
  -1   2  21   16.20   10.90
   1   2 -21   -4.00   11.10
   1   2 -21   22.30    5.70
   1  -2 -21   15.70    5.00
  -1  -2  21   13.80    4.30
  -1  -2  21    9.20   10.80
   1  -2 -21   26.00   10.40
   1  -2 -21    7.00    6.30
   1   2 -20   56.49   12.00
  -1   2  20   46.40    9.10
  -1   2  20   43.80    9.50
   1   2 -20   48.80    7.10
   1   2 -20   58.59    7.20
   1  -2 -20   56.49    8.10
  -1  -2  20   38.70   12.30
   1  -2 -20   46.20   10.90
  -1  -2  20   62.59    7.10
  -1  -2  20   42.60   11.50
   1  -2 -20   54.79    7.50
   1   2 -19   -2.20    5.80
  -1   2  19   -7.30    9.10
  -1   2  19   -9.20    7.20
   1   2 -19   -7.60    8.80
   1   2 -19   -4.60    5.30
  -1  -2  19    1.50    4.50
   1  -2 -19   11.50    9.30
  -1  -2  19    7.00   10.80
   1  -2 -19   -2.20    5.40
   1  -2 -19    1.40    6.80
  -1   2  18   13.90    9.30
   1   2 -18   22.10    9.40
   1   2 -18   19.30    6.90
   1   2 -18   17.20    6.30
   1  -2 -18   23.70    6.70
   1  -2 -18   19.50    9.10
   1  -2 -18   23.00    7.10
  -1  -2  18   21.30    5.20
  -1  -2  18    8.40   11.00
  -1   2  17  238.98   17.30
  -1   2  17  235.98    9.60
   1   2 -17  213.88   13.90
   1   2 -17  203.78   17.10
   1   2 -17  232.28   14.60
  -1   2  17  223.28   15.50
   1  -2 -17  232.48   16.30
   1  -2 -17  239.08   14.60
  -1  -2  17  226.88   11.10
  -1  -2  17  229.18   19.80
  -1  -2  17  212.68   20.60
   1  -2 -17  237.58   14.60
  -1   2  16   -7.50    3.50
   1   2 -16   -7.80    5.90
   1   2 -16   -9.50    6.10
   1  -2 -16  -10.90    6.20
   1  -2 -16   -4.50    7.20
  -1  -2  16   -8.10    9.10
  -1  -2  16  -13.70    8.40
  -1  -2  16   -9.20    4.40
   1   2 -15   22.60    6.50
   1   2 -15   15.30    7.30
  -1   2  15    6.90    8.00
  -1   2  15    6.60    7.00
  -1   2  15    8.40    3.70
   1   2 -15   21.10    6.20
   1  -2 -15   10.60    6.50
  -1  -2  15   19.80    4.60
  -1  -2  15   16.30    9.10
  -1  -2  15   10.60    8.60
   1  -2 -15    7.90    7.40
   1   2 -14  188.48   12.40
  -1   2  14  177.58   13.20
  -1   2  14  190.98   14.30
  -1   2  14  196.08    8.60
   1   2 -14  204.38   13.40
   1   2 -14  194.68   12.30
   1  -2 -14  193.58   12.50
   1  -2 -14  166.48   18.60
  -1  -2  14  205.28   15.30
  -1  -2  14  194.88   15.60
  -1  -2  14  196.28    9.70
   1  -2 -14  196.08   12.90
  -1   2  13  126.69    7.10
   1   2 -13  137.99   10.90
   1   2 -13  138.49   11.70
   1   2 -13  156.38   11.50
  -1   2  13  100.39   12.60
   1  -2 -13  127.19   11.20
   1  -2 -13  114.49   10.80
  -1  -2  13  119.59   13.40
  -1  -2  13  140.59    8.10
  -1  -2  13  130.19   14.00
   1  -2 -13  118.99   11.40
   1   2 -12   55.79    6.60
   1   2 -12   62.89    7.00
  -1   2  12   55.09    5.50
   1   2 -12   52.89    6.30
  -1   2  12   43.40    7.60
   1  -2 -12   47.70    6.50
  -1  -2  12   39.70    7.70
   1  -2 -12   51.29    6.60
  -1  -2  12   45.90    8.10
  -1  -2  12   60.99    6.40
   1  -2 -12   55.89    6.40
  -1   2  11  244.18   14.10
   1   2 -11  284.07   13.10
  -1   2  11  247.88   10.00
   1   2 -11  262.47   12.90
   1   2 -11  277.17   12.60
  -1  -2  11  290.77   10.70
   1  -2 -11  249.08   12.80
  -1  -2  11  274.77   15.30
  -1  -2  11  274.47   14.90
   1  -2 -11  243.28   12.90
   1  -2 -11  246.78   13.30
   1   2 -10 1386.46   43.70
  -1   2  10 1364.46   44.20
  -1   2  10 1347.77   42.10
   1   2 -10 1365.46   43.60
   1   2 -10 1392.06   43.60
  -1  -2  10 1452.65   45.00
  -1  -2  10 1434.96   44.70
   1  -2 -10 1328.37   43.70
   1  -2 -10 1322.57   43.60
   1  -2 -10 1358.76   43.30
  -1  -2  10 1379.86   42.40
   1   2  -9 3181.68   95.49
  -1   2   9 3200.18   95.99
   1   2  -9 3169.18   95.79
   1   2  -9 3177.68   95.69
  -1   2   9 3033.60   94.39
   1  -2  -9 3159.98   95.69
   1  -2  -9 3140.89   95.59
  -1  -2   9 2998.60   94.69
  -1  -2   9 3222.08   96.49
   1  -2  -9 3160.88   95.29
  -1  -2   9 3241.88   96.39
   1   2  -8  128.09    8.20
   1   2  -8  128.89    8.70
   1   2  -8  126.59    8.70
  -1   2   8  128.49    6.30
  -1   2   8  131.79    9.20
  -1  -2   8  122.09    6.80
  -1  -2   8  107.39   10.60
   1  -2  -8  131.59    8.80
   1  -2  -8  135.69    7.80
  -1  -2   8  104.19    9.90
   1  -2  -8  137.79    9.10
  -1   2   7   71.59    7.00
   1   2  -7   80.09    6.70
  -1   2   7   79.29    4.70
   1   2  -7   62.69    6.20
   1   2  -7   76.09    6.70
   1  -2  -7   82.79    6.00
   1  -2  -7   76.29    7.00
  -1  -2   7   69.99    5.30
  -1  -2   7   72.19    7.90
  -1  -2   7   73.39    8.20
   1  -2  -7   73.69    6.70
   1   2  -6 4306.17  131.59
  -1   2   6 4353.66  131.59
   1   2  -6 4434.46  131.39
   1   2  -6 4390.26  131.69
   1  -2  -6 4435.16  131.29
  -1  -2   6 4506.45  131.99
   1  -2  -6 4354.56  131.49
  -1  -2   6 4392.16  131.19
  -1  -2   6 4390.66  131.89
   1  -2  -6 4393.36  131.59
   1   2  -5 1007.40   31.30
   1   2  -5 1031.70   31.10
  -1   2   5  997.90   30.60
  -1   2   5  995.20   31.20
   1   2  -5 1030.00   31.40
  -1  -2   5 1007.10   30.80
   1  -2  -5  967.30   31.20
  -1  -2   5 1019.90   31.80
   1  -2  -5  966.20   31.20
  -1  -2   5 1005.00   31.60
   1  -2  -5 1019.80   30.90
  -1   2   4  595.44   18.30
   1   2  -4  593.64   18.90
   1   2  -4  590.14   18.60
  -1   2   4  587.14   18.80
   1   2  -4  584.84   18.90
   1  -2  -4  592.04   18.80
  -1  -2   4  595.44   19.30
  -1  -2   4  573.24   18.50
   1  -2  -4  597.94   18.50
  -1  -2   4  589.84   19.10
   1  -2  -4  595.84   18.90
  -1   2   3  319.17   10.20
   1   2  -3  310.77   10.60
   1   2  -3  303.37   10.50
   1   2  -3  321.77   10.30
  -1   2   3  315.87   10.40
   1  -2  -3  330.17   10.50
   1  -2  -3  326.37   10.20
   1  -2  -3  318.67   10.40
  -1  -2   3  307.27   10.70
  -1  -2   3  310.27   10.80
  -1  -2   3  329.17   10.30
  -1   2   2  892.31   29.80
   1   2  -2 1015.60   30.10
   1   2  -2 1027.30   30.00
  -1   2   2  995.90   29.80
  -1  -2   2 1003.80   30.10
   1  -2  -2  996.40   29.90
   1  -2  -2  989.80   29.90
  -1  -2   2 1008.30   30.10
  -1  -2   2  995.00   29.90
  -1   2  -1  318.17    9.60
  -1   2  -1  328.67    9.60
  -1  -2  -1  301.97    9.20
   1  -2   1  271.47    9.70
   1   2   3 1258.37   37.50
  -1   2  -3 1215.48   37.60
  -1   2  -3 1245.08   37.70
  -1   2  -3 1257.47   37.70
  -1  -2  -3 1285.37   37.60
   1  -2   3 1237.58   37.60
  -1  -2  -3 1279.97   37.60
   1  -2   3 1234.58   37.80
  -1   2  -4  161.48    6.30
  -1   2  -4  168.78    6.70
   1   2   4  183.38    6.60
  -1   2  -4  181.68    6.80
   1  -2   4  182.28    6.20
  -1  -2  -4  180.88    6.70
  -1  -2  -4  180.58    6.80
  -1  -2  -4  175.98    5.90
   1  -2   4  164.48    7.10
   1   2   5 1859.91   56.49
  -1   2  -6  206.08    8.40
  -1   2  -6  227.88    8.90
   1   2   6  208.98    8.80
  -1   2  -6  219.28    8.80
   1   2   6  211.38    9.20
   1  -2   6  234.58    9.80
  -1  -2  -6  226.38    8.80
  -1  -2  -6  210.78    8.70
  -1  -2  -6  221.18    8.10
   1  -2   6  238.18    8.00
  -1   2  -7   30.00    3.80
  -1   2  -7   23.70    3.50
   1   2   7   25.10    4.20
  -1   2  -7   25.30    3.70
   1   2   7   27.20    3.80
   1  -2   7   25.50    4.70
  -1  -2  -7   25.90    3.70
  -1  -2  -7   40.00    5.60
  -1  -2  -7   32.60    4.50
  -1   2  -8   81.89    7.20
  -1   2  -8   95.29    6.90
   1   2   8  108.99    4.20
  -1   2  -8   83.89    7.30
   1   2   8  105.69    8.50
   1   2   8   97.09    7.70
  -1  -2  -8  102.09    6.50
   1  -2   8  109.29    5.60
   1  -2   8   78.19    9.10
  -1  -2  -8   90.49    7.50
  -1  -2  -8   96.09    7.40
   1   2   9    4.00    2.00
   1   2   9   -3.80    4.80
  -1   2  -9    6.00    4.20
  -1   2  -9    0.40    4.10
  -1   2  -9    4.10    4.10
   1   2   9   -1.50    5.30
   1  -2   9    4.20    6.00
  -1  -2  -9   -4.00    3.80
  -1  -2  -9   -2.30    4.40
  -1  -2  -9   -3.40    4.40
   1   2  10  434.86   17.30
  -1   2 -10  429.46   16.20
   1   2  10  440.36   16.90
  -1   2 -10  435.56   16.30
  -1   2 -10  431.16   16.30
   1   2  10  426.66   13.80
   1  -2  10  441.26   14.70
  -1  -2 -10  440.26   16.20
  -1  -2 -10  429.36   16.30
   1  -2  10  442.86   18.30
  -1  -2 -10  450.05   16.00
  -1   2 -11  166.08   10.30
   1   2  11  165.18   11.50
   1   2  11  183.48   10.90
  -1   2 -11  167.28    9.70
  -1   2 -11  156.08    9.80
  -1  -2 -11  170.88    9.90
  -1  -2 -11  160.98   10.00
   1  -2  11  163.88   12.70
   1  -2  11  150.78    7.60
  -1  -2 -11  160.28    9.70
   1   2  12  141.09   11.00
  -1   2 -12  145.89    9.90
  -1   2 -12  151.48   10.00
  -1   2 -12  137.69   11.00
   1   2  12  138.99   11.90
   1  -2  12  130.29   13.20
  -1  -2 -12  163.68   10.40
   1  -2  12  138.69    7.60
  -1  -2 -12  165.38   10.10
  -1  -2 -12  160.18   10.20
   1   2  13  254.67   13.70
  -1   2 -13  252.57   12.60
   1   2  13  252.67   14.50
  -1   2 -13  249.08   13.40
  -1   2 -13  245.28   12.80
   1  -2  13  228.88   10.20
  -1  -2 -13  253.57   12.50
  -1  -2 -13  259.87   12.80
  -1  -2 -13  237.98   13.10
   1  -2  13  229.98   16.10
  -1   2 -14   67.59    9.80
  -1   2 -14   59.29    7.90
  -1   2 -14   71.09    9.50
   1   2  14   57.49    7.50
   1   2  14   58.99    8.50
  -1  -2 -14   75.69    9.50
   1  -2  14   68.59    6.50
  -1  -2 -14   66.29    8.80
  -1  -2 -14   63.49    7.70
   1  -2  14   57.99    9.20
  -1   2 -15   34.90    6.40
  -1   2 -15   22.70    7.50
   1   2  15    4.60    8.20
  -1   2 -15   33.80    6.00
  -1  -2 -15   19.00    6.00
  -1  -2 -15   11.70    7.50
   1  -2  15   27.80    4.20
  -1  -2 -15   15.20    5.80
   1  -2  15   28.20    9.10
   1   2  16  -10.40    7.90
  -1   2 -16   -4.00    5.70
   1   2  16   -2.50    6.50
  -1   2 -16    2.60    7.80
  -1   2 -16    0.20    5.80
   1  -2  16   -6.40    9.20
  -1  -2 -16    0.30    5.90
  -1  -2 -16  -11.80    7.10
  -1  -2 -16   -3.90    6.00
   1  -2  16   -0.90    3.90
  -1   2 -17   74.99   10.00
  -1   2 -17   87.09   10.10
   1   2  17   60.79   10.20
   1   2  17   50.19    8.70
  -1   2 -17   81.49   10.80
  -1  -2 -17   69.09   10.30
  -1  -2 -17   54.69    7.80
   1  -2  17   59.29   11.20
  -1  -2 -17   69.19    9.50
   1  -2  17   77.89    6.90
   1   2  18    5.00    6.70
  -1   2 -18    1.30    5.50
   1   2  18    5.90    8.50
  -1   2 -18    0.20    8.50
  -1  -2 -18    2.20    8.10
   1  -2  18   -5.40    3.70
   1  -2  18    8.70    9.10
   1  -2  18   11.00   10.20
  -1  -2 -18   10.30    6.40
  -1  -2 -18    1.10    5.10
  -1   2 -19   25.70    8.20
  -1   2 -19   25.30   10.40
   1   2  19   12.70    6.10
   1   2  19   16.10    7.90
  -1   2 -19   23.40    5.70
  -1  -2 -19   26.60    6.60
  -1  -2 -19   23.60    5.50
   1  -2  19   11.80   11.30
   1  -2  19    4.00    8.20
  -1  -2 -19   18.80    9.30
   1   2  20   23.90    6.90
   1   2  20   35.20   10.00
  -1   2 -20   23.40    7.00
  -1   2 -20   25.00    6.10
  -1   2 -20   16.30   10.90
  -1  -2 -20   25.70    5.20
  -1  -2 -20   40.30   10.50
   1  -2  20   16.20    9.10
  -1  -2 -20   27.90    7.30
   1  -2  20   22.30   11.20
   1   2  21   -2.00    8.70
  -1   2 -21   -2.40    6.20
   1   2  21  -10.40    6.10
  -1   2 -21   -1.10   11.40
  -1   2 -21   -1.20    4.60
   1  -2  21  -12.70   10.40
  -1  -2 -21  -15.60    9.70
  -1  -2 -21   -0.70    6.40
   1  -2  21   -5.90    8.50
  -1  -2 -21   -6.70    3.80
  -1   2 -22   -8.70    4.90
  -1   2 -22  -16.80    9.30
  -1   2 -22    0.20    3.60
   1   2  22    6.00    8.40
   1   2  22   -4.90    6.90
   1  -2  22   -7.30    9.20
  -1  -2 -22  -15.30   11.60
  -1  -2 -22   -4.10    3.20
  -1  -2 -22    0.60    4.50
   1  -2  22   -3.40    9.70
  -1   2 -23    9.10    4.20
  -1   2 -23    0.90    6.00
  -1   2 -23   15.20   10.10
   1   2  23    3.00    8.40
  -1  -2 -23   -8.00    9.90
   1  -2  23  -11.30    9.50
   1  -2  23   -1.90   10.50
  -1  -2 -23    0.30    3.90
  -1   3  23    2.90    9.60
   1   3 -23   -2.20    4.00
   1   3 -23   12.90    4.50
  -1   3  23    2.80    7.90
   1   3 -23    4.60    9.70
   1  -3 -23   -3.70    4.60
   1  -3 -23    4.90    5.40
   1  -3 -23    0.60   10.90
   1   3 -22   15.10   11.00
  -1   3  22   43.20    9.70
   1   3 -22   37.10    6.00
   1   3 -22   42.40    6.20
  -1   3  22   42.90    7.80
   1  -3 -22   30.20    5.60
   1  -3 -22   40.50   12.80
  -1  -3  22   39.90   12.40
  -1  -3  22   29.70    4.60
   1   3 -21   10.80   11.30
  -1   3  21    0.50    7.30
  -1   3  21    5.10    9.30
   1   3 -21   10.50    5.10
   1   3 -21   11.40    5.70
  -1  -3  21    5.70    4.20
   1  -3 -21   11.60    4.60
   1  -3 -21   21.70   10.80
   1  -3 -21    0.00    6.60
  -1  -3  21    8.80   11.20
   1   3 -20  188.58   11.90
  -1   3  20  190.58   14.40
  -1   3  20  202.08   17.60
   1   3 -20  174.28   18.90
   1   3 -20  168.58   12.40
  -1  -3  20  168.28   19.50
  -1  -3  20  188.28    9.70
   1  -3 -20  207.68   17.90
   1  -3 -20  181.08   12.10
   1  -3 -20  184.48   14.40
  -1  -3  20  182.88   19.80
   1   3 -19   -0.20    5.90
   1   3 -19    0.50    9.20
  -1   3  19   -2.40    8.70
  -1   3  19   -5.20    6.70
  -1  -3  19   -7.40   10.00
  -1  -3  19    5.80    4.50
   1  -3 -19   -1.00    6.00
   1  -3 -19   -6.80    8.80
  -1  -3  19    6.70   11.00
   1  -3 -19    8.90    5.60
   1   3 -18  253.57   14.40
  -1   3  18  266.77   18.20
   1   3 -18  240.18   15.00
  -1   3  18  232.58   15.80
   1   3 -18  225.18   21.60
   1  -3 -18  258.87   14.60
   1  -3 -18  293.57   18.30
  -1  -3  18  236.98   11.80
  -1  -3  18  265.27   20.30
   1  -3 -18  266.67   15.10
  -1  -3  18  279.37   21.00
   1   3 -17   37.30    7.60
   1   3 -17   38.20    7.30
  -1   3  17   31.80    8.00
   1   3 -17   28.30    9.40
  -1   3  17   27.20    9.10
   1  -3 -17   44.60    8.10
   1  -3 -17   42.60    7.60
   1  -3 -17   38.80    9.40
  -1  -3  17   20.50   10.90
  -1  -3  17   26.60   10.90
  -1  -3  17   25.40    5.40
   1   3 -16  -10.90    7.50
   1   3 -16   -6.40    6.20
  -1   3  16   -5.20    3.30
  -1   3  16   -8.80    6.80
  -1   3  16   -7.30    8.00
   1   3 -16   -6.80    6.30
   1  -3 -16   -5.60    6.30
  -1  -3  16    0.40   10.20
  -1  -3  16  -16.20    9.60
   1  -3 -16   -4.90    6.40
  -1  -3  16   -6.20    4.60
   1   3 -15    8.80    6.20
   1   3 -15   -1.60    7.00
  -1   3  15  -15.30    7.50
  -1   3  15    4.90    3.50
   1   3 -15    8.40    6.30
  -1   3  15   -1.90    6.60
   1  -3 -15    5.00    6.20
  -1  -3  15    9.50    4.70
   1  -3 -15  -12.00    7.00
   1  -3 -15   -4.80    6.30
  -1  -3  15    0.60    8.20
  -1  -3  15   -0.40    9.00
   1   3 -14    4.60    6.40
  -1   3  14   -1.30    7.00
  -1   3  14   -7.60    5.90
   1   3 -14    5.20    5.80
   1   3 -14    1.60    5.50
  -1   3  14    2.00    3.20
  -1  -3  14   10.30    8.60
   1  -3 -14   -0.60    5.90
   1  -3 -14   -2.20    6.10
  -1  -3  14    1.20    4.10
  -1  -3  14   -3.80    7.90
   1  -3 -14    7.50    6.00
  -1   3  13  642.64   23.90
   1   3 -13  633.34   23.10
  -1   3  13  623.04   20.10
   1   3 -13  604.44   23.00
   1   3 -13  632.44   23.60
  -1   3  13  622.54   23.20
   1  -3 -13  577.34   24.30
   1  -3 -13  641.64   23.20
  -1  -3  13  619.14   25.60
  -1  -3  13  614.64   25.00
   1  -3 -13  636.34   23.10
  -1  -3  13  642.64   21.20
  -1   3  12   -0.30    3.00
  -1   3  12   -6.70    6.00
   1   3 -12    5.20    5.20
   1   3 -12   -3.90    5.30
   1   3 -12   -5.40    5.30
  -1   3  12   -7.80    5.20
  -1  -3  12    4.00    3.80
  -1  -3  12   -3.10    6.90
   1  -3 -12  -10.30    5.30
   1  -3 -12   -5.50    5.40
  -1  -3  12   -2.80    7.30
   1   3 -11  186.18   11.20
  -1   3  11  156.98    7.60
   1   3 -11  189.38   10.90
  -1   3  11  171.88   10.80
   1   3 -11  183.58   11.30
  -1   3  11  183.48   11.60
  -1  -3  11  180.28    8.70
  -1  -3  11  190.78   13.20
   1  -3 -11  157.38   10.70
  -1  -3  11  194.98   13.30
   1  -3 -11  167.88   11.20
  -1   3  10  235.68   12.50
   1   3 -10  253.07   12.40
  -1   3  10  267.67    9.70
   1   3 -10  266.57   12.40
  -1   3  10  243.18   13.00
   1   3 -10  242.68   12.60
   1  -3 -10  224.48   14.10
  -1  -3  10  277.67   10.60
   1  -3 -10  254.37   13.00
  -1  -3  10  250.27   14.30
   1  -3 -10  247.68   12.00
  -1  -3  10  260.77   14.60
   1   3  -9  313.77   13.20
  -1   3   9  261.97   10.60
  -1   3   9  302.37   13.60
   1   3  -9  309.57   13.20
  -1   3   9  274.87   14.50
   1   3  -9  283.27   12.90
   1  -3  -9  315.97   12.60
   1  -3  -9  308.67   13.80
  -1  -3   9  299.07   15.50
   1  -3  -9  303.37   13.50
  -1  -3   9  257.17   11.20
  -1  -3   9  310.57   15.00
   1   3  -8 2182.68   66.59
  -1   3   8 2152.58   65.49
   1   3  -8 2174.18   66.79
   1   3  -8 2204.78   66.79
  -1   3   8 2217.38   66.79
  -1  -3   8 2232.88   67.49
  -1  -3   8 2152.08   65.99
   1  -3  -8 2161.08   66.69
   1  -3  -8 2113.39   66.69
  -1  -3   8 2231.28   67.39
   1  -3  -8 2162.48   66.29
   1   3  -7  229.98    9.80
   1   3  -7  213.48    9.80
  -1   3   7  212.28    8.00
  -1   3   7  210.58    9.80
   1   3  -7  209.78    9.50
  -1  -3   7  213.68   11.10
   1  -3  -7  189.88    9.80
  -1  -3   7  224.48    8.70
   1  -3  -7  192.48    9.60
   1  -3  -7  212.08    9.10
  -1  -3   7  212.48   10.80
  -1   3   6  241.08   10.10
   1   3  -6  259.37   10.20
  -1   3   6  253.87    8.80
   1   3  -6  247.48   10.30
   1   3  -6  244.08    9.80
   1  -3  -6  249.48   10.20
   1  -3  -6  243.38   10.00
  -1  -3   6  241.78   10.80
   1  -3  -6  239.78    9.50
  -1  -3   6  250.97   11.20
  -1  -3   6  256.17    9.40
  -1   3   5   73.89    5.40
   1   3  -5   86.59    5.80
   1  -3  -5   85.59    5.50
  -1  -3   5   78.09    6.50
   1  -3  -5   65.69    4.80
  -1  -3   5   86.89    6.50
   1  -3  -5   76.29    5.70
   1   3  -4 1560.34   48.20
  -1   3   4 1569.44   47.90
  -1   3   4 1602.14   48.20
   1   3  -4 1623.64   48.40
   1   3  -4 1576.04   48.40
  -1  -3   4 1620.94   48.70
  -1  -3   4 1620.24   48.60
   1  -3  -4 1594.14   48.30
   1  -3  -4 1593.14   48.10
   1  -3  -4 1615.64   48.30
  -1  -3   4 1556.44   48.10
  -1   3   2  198.38    6.40
   1   3  -2  184.98    6.60
   1   3  -2  189.68    6.60
  -1   3   2  184.08    6.40
   1   3  -2  199.48    6.50
   1  -3  -2  192.98    6.40
  -1  -3   2  199.78    6.50
   1  -3  -2  195.88    6.40
  -1  -3   2  185.38    6.80
  -1  -3   2  193.88    6.80
   1  -3  -2  183.08    6.40
  -1   3   1   24.50    1.70
   1   3   0  348.87   10.50
   1   3   0  357.26   10.50
   1   3   0  298.17   10.50
  -1   3   0  358.26   10.70
   1   3   0  346.77   10.50
   1  -3   0  344.97   10.60
   1  -3   0  345.37   10.70
   1  -3   0  336.77   10.50
  -1  -3   0  348.77   10.50
  -1   3  -2  788.92   23.50
   1   3   2  775.52   23.10
  -1   3  -2  789.12   23.40
  -1   3  -2  776.22   23.40
   1  -3   2  760.62   23.50
  -1  -3  -2  736.43   23.20
   1  -3   2  767.32   23.50
  -1  -3  -2  771.12   23.20
  -1  -3  -2  753.12   23.00
   1  -3   2  795.92   23.40
  -1   3  -3  608.74   18.60
  -1   3  -3  619.94   18.60
  -1   3  -3  628.54   18.60
  -1  -3  -3  581.54   18.40
   1  -3   3  591.44   18.80
  -1  -3  -3  561.94   18.30
   1  -3   3  591.44   18.70
  -1  -3  -3  584.34   17.90
   1  -3   3  627.84   18.50
  -1   3  -4 3129.59   91.49
  -1   3  -4 3077.79   91.39
   1   3   4 2982.30   91.09
   1  -3   4 3063.99   91.19
   1  -3   4 3052.09   91.59
  -1  -3  -4 3097.49   91.19
  -1  -3  -4 3047.70   91.19
   1  -3   4 3013.70   91.59
  -1   3  -6  142.99    7.00
  -1   3  -6  140.59    7.00
   1   3   6  133.49    6.50
  -1   3  -6  140.69    6.60
  -1  -3  -6  147.99    6.90
   1  -3   6  142.99    7.80
   1  -3   6  141.19    7.60
  -1  -3  -6  148.39    6.10
  -1  -3  -6  145.39    6.90
  -1   3  -7  274.27   10.80
  -1   3  -7  281.07   11.10
   1   3   7  265.77   10.70
  -1   3  -7  275.77   11.00
   1   3   7  272.77   11.10
  -1  -3  -7  293.07   11.10
   1  -3   7  255.67   12.10
  -1  -3  -7  297.67   11.10
  -1  -3  -7  302.87   10.30
   1  -3   7  300.47   10.10
   1  -3   7  271.87   12.10
   1   3   8  566.94   20.00
  -1   3  -8  607.54   19.80
   1   3   8  582.34   19.70
  -1   3  -8  604.84   19.70
  -1   3  -8  617.84   19.80
  -1  -3  -8  559.24   19.10
   1  -3   8  613.84   18.80
  -1  -3  -8  554.44   19.70
  -1  -3  -8  563.84   19.70
   1  -3   8  572.04   21.00
   1  -3   8  528.45   20.90
  -1   3  -9  685.03   23.40
  -1   3  -9  678.63   23.30
   1   3   9  723.33   23.90
   1   3   9  716.53   23.50
  -1   3  -9  702.03   23.40
   1  -3   9  689.63   22.30
   1  -3   9  699.43   25.10
  -1  -3  -9  707.93   22.90
   1  -3   9  656.53   26.30
  -1  -3  -9  705.23   23.50
  -1  -3  -9  715.13   23.50
   1   3  10   35.10    5.90
   1   3  10   30.10    5.20
  -1   3 -10   43.10    5.10
  -1   3 -10   41.10    5.20
  -1   3 -10   40.90    5.20
  -1  -3 -10   41.20    5.10
  -1  -3 -10   38.80    5.30
  -1  -3 -10   38.40    5.30
   1  -3  10   41.50    5.20
   1  -3  10   36.60    7.00
   1  -3  10   39.50    8.80
  -1   3 -11   11.60    5.00
  -1   3 -11   15.00    4.90
  -1   3 -11    9.80    4.70
   1   3  11   11.30    5.00
   1   3  11   12.70    5.50
   1  -3  11   11.90    3.60
  -1  -3 -11   15.50    4.80
  -1  -3 -11   15.90    4.90
   1  -3  11    4.50    6.90
  -1  -3 -11   17.60    4.70
  -1   3 -12  502.75   18.70
   1   3  12  514.75   19.10
  -1   3 -12  487.75   19.30
  -1   3 -12  497.55   18.90
   1   3  12  512.55   19.80
  -1  -3 -12  501.85   18.60
   1  -3  12  499.85   21.40
   1  -3  12  479.35   17.10
  -1  -3 -12  506.45   18.60
  -1  -3 -12  513.35   18.80
  -1   3 -13  165.08   11.90
   1   3  13  147.49   12.40
   1   3  13  147.69   11.10
  -1   3 -13  173.08   10.90
  -1   3 -13  177.98   11.30
   1  -3  13  149.49   14.80
  -1  -3 -13  145.49   11.30
  -1  -3 -13  160.18   10.70
   1  -3  13  166.38    8.60
  -1  -3 -13  180.38   10.90
  -1   3 -14   52.29    6.70
   1   3  14   50.89    7.10
  -1   3 -14   56.49    7.80
  -1   3 -14   54.69    6.90
   1   3  14   46.10    7.40
  -1  -3 -14   62.09    9.30
  -1  -3 -14   54.69    6.90
   1  -3  14   51.59    6.50
  -1  -3 -14   45.30    7.10
   1  -3  14   36.20    8.30
   1  -3  14   45.80    9.20
  -1   3 -15   58.49    8.50
  -1   3 -15   42.00    6.60
   1   3  15   26.90    7.20
  -1   3 -15   42.50    6.50
   1  -3  15   39.30   10.10
   1  -3  15   51.29    6.70
  -1  -3 -15   39.70    7.60
  -1  -3 -15   38.90    6.30
  -1  -3 -15   41.00    6.80
   1   3  16    2.80    6.70
  -1   3 -16   15.60    6.10
  -1   3 -16   26.40    8.20
  -1   3 -16   11.80    6.20
   1   3  16    1.60    8.10
   1  -3  16   12.70    4.50
  -1  -3 -16    4.20    5.50
   1  -3  16    8.80    9.80
  -1  -3 -16    6.30    6.40
  -1  -3 -16    1.60    7.50
  -1   3 -17  606.94   23.20
  -1   3 -17  651.13   26.00
  -1   3 -17  593.54   23.20
   1   3  17  626.64   25.60
   1   3  17  639.84   24.20
   1  -3  17  634.64   27.40
   1  -3  17  604.84   20.70
  -1  -3 -17  590.44   23.20
  -1  -3 -17  617.74   25.10
  -1  -3 -17  610.44   22.70
  -1   3 -18  153.78   11.50
  -1   3 -18  154.58   11.00
  -1   3 -18  158.38   15.50
   1   3  18  147.19   11.90
   1   3  18  151.98   14.90
  -1  -3 -18  151.28   15.00
  -1  -3 -18  153.58   10.60
  -1  -3 -18  158.18   11.60
   1  -3  18  158.98   19.30
   1  -3  18  148.89    8.50
   1   3  19    0.80    6.50
  -1   3 -19   -3.50    5.30
   1   3  19    1.30    8.50
  -1   3 -19    2.30    5.20
  -1   3 -19    9.50    9.00
  -1  -3 -19   -4.90    8.40
  -1  -3 -19    8.60    5.00
   1  -3  19    0.10   10.70
   1  -3  19    3.10    3.90
  -1  -3 -19    3.10    6.50
   1   3  20   47.00    9.00
  -1   3 -20   59.59   11.50
   1   3  20   52.69    7.60
  -1   3 -20   61.79    9.50
  -1   3 -20   57.69    9.40
   1  -3  20   47.70    6.20
   1  -3  20   42.90   12.00
  -1  -3 -20   48.60    7.70
  -1  -3 -20   52.99    6.00
  -1   3 -21   -1.20    6.80
  -1   3 -21   -5.40    4.70
   1   3  21   11.20    8.20
  -1   3 -21    5.00   11.10
  -1  -3 -21   -0.20    5.70
  -1  -3 -21    1.70    9.30
   1  -3  21   -5.40    9.00
  -1  -3 -21    4.50    3.90
   1  -3  21   -2.60   11.30
  -1   3 -22   -0.60    4.00
   1   3  22    2.20    7.10
  -1   3 -22   -7.80    4.80
  -1   3 -22   16.70    9.50
   1   3  22    4.80    9.10
   1  -3  22   -1.80    9.10
  -1  -3 -22    7.50    3.20
  -1  -3 -22  -10.70   12.00
  -1  -3 -22    3.40    4.00
   1  -3  22   -3.70   10.30
  -1   3 -23   -1.30    4.90
   1   3  23   17.10    6.90
   1   3  23    1.60    7.90
  -1   3 -23    6.10    9.70
  -1  -3 -23  -13.40   11.40
   1  -3  23    0.80   11.60
  -1  -3 -23   -6.00    3.60
  -1  -3 -23    6.00    3.30
   1  -3  23   -3.30    9.10
  -1   4  23   -9.30    7.10
   1   4 -23  -10.30   10.20
   1   4 -23   -2.50    4.00
  -1   4  23    9.30    7.10
   1  -4 -23    3.60    4.70
   1  -4 -23    6.40    3.90
  -1  -4  23  -22.20   13.70
   1  -4 -23   -5.90   10.00
   1   4 -22   10.20   10.70
  -1   4  22    9.50    8.10
  -1   4  22   28.20    7.30
   1   4 -22    1.40    4.40
   1   4 -22    7.50    4.40
   1  -4 -22    5.80   12.30
   1  -4 -22   12.30    3.80
  -1  -4  22   17.40   11.30
   1  -4 -22   15.20    5.70
  -1  -4  22   -9.90   11.80
  -1  -4  22    3.30    4.40
  -1   4  21   17.70    6.40
   1   4 -21   13.50    5.30
   1   4 -21   13.90    5.50
   1   4 -21   25.80   12.20
  -1   4  21    5.50    9.20
   1  -4 -21   18.90    5.00
   1  -4 -21   23.70    6.90
  -1  -4  21   12.90    5.00
  -1  -4  21    6.80   11.80
   1  -4 -21   27.70   12.30
  -1  -4  21   20.80   11.70
  -1   4  20   27.40    7.30
   1   4 -20   31.60   11.20
   1   4 -20   28.10    6.50
  -1   4  20   21.00    9.40
   1   4 -20   17.60    6.10
  -1  -4  20   19.60    5.10
  -1  -4  20    3.20   11.60
   1  -4 -20   18.60    7.50
   1  -4 -20   26.40    5.70
   1  -4 -20   41.50   11.40
  -1  -4  20   16.30   12.00
  -1   4  19  214.88   17.50
   1   4 -19  203.08   18.70
   1   4 -19  212.78   13.20
   1   4 -19  207.98   13.40
  -1   4  19  199.78   13.80
  -1  -4  19  211.58   19.70
   1  -4 -19  203.88   14.50
  -1  -4  19  218.78   20.80
  -1  -4  19  193.38   10.90
   1  -4 -19  209.88   12.80
   1  -4 -19  218.98   18.50
   1   4 -18  113.99   12.40
  -1   4  18  100.69   11.90
   1   4 -18  104.99   11.60
   1   4 -18   85.39   14.90
  -1   4  18   99.89   14.50
   1  -4 -18  123.59   12.40
   1  -4 -18  111.69   15.50
   1  -4 -18  114.49   11.40
  -1  -4  18   94.49   12.80
  -1  -4  18  102.99   14.00
  -1  -4  18   90.49    9.10
  -1   4  17   24.50    9.10
  -1   4  17   14.00    7.20
   1   4 -17   30.00    7.40
   1   4 -17   30.90    9.20
   1   4 -17   30.10    7.30
   1  -4 -17   13.60    8.80
  -1  -4  17    9.90   11.20
  -1  -4  17   10.30   10.70
   1  -4 -17   27.60    7.60
   1  -4 -17   28.60    7.10
  -1  -4  17   24.60    5.60
   1   4 -16   52.79    7.70
  -1   4  16   39.30    7.80
   1   4 -16   48.50    7.80
  -1   4  16   38.80    9.10
   1   4 -16   45.70    9.10
  -1  -4  16   38.00   10.60
  -1  -4  16   46.70    5.80
   1  -4 -16   54.79    7.70
  -1  -4  16   33.20   10.90
   1  -4 -16   44.20    8.90
   1  -4 -16   35.00    7.50
   1   4 -15   80.59   11.20
  -1   4  15   50.99    8.00
  -1   4  15   49.10    8.90
   1   4 -15   72.89    9.10
  -1  -4  15   66.19   11.20
   1  -4 -15   52.99    8.60
   1  -4 -15   50.59    8.00
   1  -4 -15   54.39    7.80
  -1  -4  15   62.29   10.10
   1   4 -14   99.69   10.30
  -1   4  14   92.79    5.70
   1   4 -14   87.29   10.60
   1   4 -14   92.39   11.70
  -1   4  14   77.69   10.50
   1  -4 -14   77.19   10.90
  -1  -4  14   91.79   14.30
  -1  -4  14   95.59    8.00
  -1  -4  14   92.49   13.60
   1  -4 -14   92.19   11.40
   1  -4 -14   91.19   10.60
   1   4 -13  234.18   12.90
   1   4 -13  220.08   12.70
   1   4 -13  232.08   13.60
  -1   4  13  234.38    8.70
  -1   4  13  205.38   13.60
  -1  -4  13  221.18   15.30
   1  -4 -13  231.38   13.40
  -1  -4  13  227.38   16.40
   1  -4 -13  223.58   13.10
   1  -4 -13  223.08   13.00
  -1  -4  13  226.18   10.60
   1   4 -12  417.36   16.80
  -1   4  12  401.76   16.70
   1   4 -12  428.76   17.10
  -1   4  12  400.76   13.70
  -1   4  12  406.16   17.40
   1   4 -12  412.56   17.30
  -1  -4  12  423.36   19.70
  -1  -4  12  409.16   15.10
   1  -4 -12  406.76   17.20
  -1  -4  12  416.06   19.10
   1  -4 -12  403.26   16.80
   1  -4 -12  398.46   16.80
  -1   4  11   76.09    5.30
  -1   4  11   60.29    6.40
   1   4 -11   68.89    8.80
  -1   4  11   56.49    6.90
   1   4 -11   78.79    9.30
   1   4 -11   75.99    9.30
  -1  -4  11   74.09    6.80
   1  -4 -11   64.79    8.80
   1  -4 -11   63.39    9.70
  -1  -4  11   65.99    8.10
  -1  -4  11   70.99    8.70
   1  -4 -11   68.99    9.60
  -1   4  10   31.50    6.10
  -1   4  10   29.10    5.30
   1   4 -10   35.10    5.90
   1   4 -10   30.50    5.60
   1   4 -10   33.70    5.60
  -1   4  10   26.90    3.40
   1  -4 -10   29.50    5.90
  -1  -4  10   34.10    7.90
  -1  -4  10   35.50    7.20
  -1  -4  10   34.00    4.50
   1  -4 -10   31.60    7.40
   1  -4 -10   27.40    5.40
  -1   4   9 1029.50   33.10
   1   4  -9 1010.70   33.00
   1   4  -9 1035.40   33.00
   1   4  -9 1002.20   33.00
  -1   4   9 1017.80   31.30
  -1   4   9 1002.80   32.60
   1  -4  -9 1023.00   32.50
  -1  -4   9 1027.50   32.10
  -1  -4   9 1019.20   34.30
   1  -4  -9 1005.20   33.20
  -1  -4   9  999.70   34.10
  -1   4   8  496.75   17.20
   1   4  -8  501.55   17.70
  -1   4   8  457.55   15.80
  -1   4   8  484.15   17.60
   1   4  -8  472.25   17.30
   1   4  -8  483.55   17.80
   1  -4  -8  477.05   17.80
   1  -4  -8  492.55   17.00
  -1  -4   8  507.75   19.00
  -1  -4   8  511.75   18.80
  -1  -4   8  453.45   16.40
   1   4  -7 2174.98   67.59
   1   4  -7 2312.07   67.89
   1   4  -7 2395.96   67.89
  -1   4   7 2280.57   67.59
  -1   4   7 2108.99   66.69
  -1   4   7 2080.79   67.89
   1  -4  -7 2229.38   67.29
  -1  -4   7 2359.76   68.49
  -1  -4   7 2370.06   68.39
   1  -4  -7 2049.29   68.29
   1  -4  -7 2228.98   67.79
  -1  -4   7 2080.99   67.19
  -1   4   6 1102.29   38.80
  -1   4   6 1259.37   37.70
   1   4  -6 1250.17   38.70
  -1   4   6 1271.87   38.40
   1   4  -6 1240.58   38.50
   1   4  -6 1242.18   38.60
   1  -4  -6 1251.27   38.60
  -1  -4   6 1208.08   38.20
   1  -4  -6 1227.28   38.50
   1  -4  -6 1288.67   38.20
  -1  -4   6 1295.87   39.30
  -1  -4   6 1264.07   39.10
  -1   4   5  252.17    9.80
   1   4  -5  291.07   10.00
   1   4  -5  264.07   10.20
  -1   4   5  247.48    9.10
   1   4  -5  268.27   10.30
  -1  -4   5  262.17   10.70
   1  -4  -5  246.48    9.80
  -1  -4   5  263.97   10.80
   1  -4  -5  248.48    9.50
   1  -4  -5  251.37   10.00
  -1  -4   5  292.57    9.70
   1   4  -4  568.64   18.20
  -1   4   4  552.64   17.60
   1   4  -4  547.65   18.00
   1   4  -4  575.44   18.30
   1  -4  -4  560.94   18.10
  -1  -4   4  558.54   17.90
   1  -4  -4  555.14   17.90
  -1  -4   4  564.04   18.60
  -1  -4   4  581.94   18.60
   1  -4  -4  569.74   17.80
   1   4  -3 3421.56  101.59
  -1  -4   3 3397.76  101.79
  -1  -4   3 3381.26  101.79
   1   4  -2 1017.90   31.40
   1   4  -2 1037.00   31.50
  -1   4   2 1046.10   31.30
   1   4  -2 1040.70   31.50
  -1   4   2  981.60   31.00
  -1   4   2 1035.70   31.30
  -1  -4   2 1041.80   31.60
   1  -4  -2 1037.90   31.30
   1  -4  -2 1041.20   31.30
   1  -4  -2 1045.00   31.30
  -1  -4   2 1051.19   31.60
  -1   4   1  234.88    7.70
  -1   4   1  215.98    7.30
   1   4  -1  229.88    7.50
   1   4  -1  245.98    7.50
   1   4  -1  219.98    7.60
  -1   4   1  224.08    7.60
  -1   4   1  198.88    7.90
   1  -4  -1  215.58    7.30
  -1  -4   1  224.78    7.50
  -1  -4   1  240.78    7.70
   1  -4  -1  254.07    7.60
  -1  -4   1  235.38    7.70
   1  -4  -1  238.08    7.70
   1  -4  -1  225.88    7.60
  -1   4   0  432.36   13.30
  -1   4   0  409.66   13.10
  -1   4   0  443.76   13.40
  -1   4   0  426.46   13.30
   1   4   0  422.76   13.20
   1   4   0  438.56   13.20
   1   4   0  417.16   13.10
   1   4   0  418.76   13.10
   1  -4   0  433.76   13.30
   1  -4   0  445.06   13.30
   1  -4   0  428.06   13.20
   1  -4   0  411.96   13.10
  -1  -4   0  426.96   13.10
   1  -4   0  432.16   13.30
  -1  -4   0  418.46   13.10
  -1  -4   0  420.36   13.10
  -1  -4   0  415.96   13.10
   1   4   4   51.39    3.30
  -1  -4  -4   55.39    3.20
  -1  -4  -4   45.00    3.90
   1   4   6  255.17    9.40
  -1   4  -6  246.08    9.70
  -1   4  -6  262.47   10.00
  -1   4  -6  259.37   10.10
  -1  -4  -6  260.67    9.20
   1  -4   6  271.17   10.90
   1  -4   6  268.47    9.30
   1  -4   6  262.17   10.70
  -1  -4  -6  231.18    9.70
  -1  -4  -6  235.98    9.70
   1   4   7  965.70   33.90
  -1   4  -7 1069.39   33.40
  -1   4  -7 1099.19   33.40
   1   4   7 1064.19   32.90
  -1   4  -7 1055.99   33.30
   1  -4   7 1074.89   32.80
  -1  -4  -7 1054.39   33.20
  -1  -4  -7 1092.09   32.70
   1  -4   7 1063.19   34.10
  -1  -4  -7 1074.29   33.20
   1  -4   7 1069.59   34.20
  -1   4  -8 1178.78   38.40
   1   4   8 1251.77   38.40
  -1   4  -8 1215.18   38.50
   1   4   8 1269.17   38.20
  -1   4  -8 1202.38   38.50
  -1  -4  -8 1216.38   38.30
   1  -4   8 1243.78   39.40
   1  -4   8 1189.28   37.80
  -1  -4  -8 1244.18   38.40
   1  -4   8 1241.98   39.60
  -1  -4  -8 1249.68   37.90
  -1   4  -9  172.58    9.40
   1   4   9  136.99    8.80
  -1   4  -9  168.48    9.60
   1   4   9  151.78    9.80
  -1   4  -9  170.98    9.60
   1  -4   9  181.48    7.90
  -1  -4  -9  165.08    9.70
  -1  -4  -9  149.59    8.70
  -1  -4  -9  165.58    9.70
   1  -4   9  133.59   11.40
   1  -4   9  153.48   12.10
  -1   4 -10  162.98   10.00
   1   4  10  200.58    9.90
  -1   4 -10  183.88   10.10
  -1   4 -10  195.98   10.00
   1   4  10  192.88   10.70
   1  -4  10  177.88    8.30
   1  -4  10  174.28   12.70
  -1  -4 -10  198.48   10.40
  -1  -4 -10  164.68    9.50
   1  -4  10  174.58   12.30
  -1  -4 -10  188.28   10.30
  -1   4 -11  495.55   18.60
  -1   4 -11  511.15   18.50
   1   4  11  513.85   18.50
   1   4  11  496.85   18.90
  -1   4 -11  493.65   19.00
   1  -4  11  519.85   20.90
  -1  -4 -11  489.35   18.40
  -1  -4 -11  524.15   18.30
   1  -4  11  510.75   20.60
  -1  -4 -11  497.05   18.30
   1  -4  11  488.75   17.20
  -1   4 -12  766.62   26.20
  -1   4 -12  742.93   25.60
   1   4  12  722.13   25.60
  -1   4 -12  792.62   25.80
   1   4  12  731.13   26.10
  -1  -4 -12  724.63   25.50
  -1  -4 -12  727.83   25.40
   1  -4  12  765.82   24.30
   1  -4  12  751.82   28.10
   1  -4  12  736.03   27.60
  -1  -4 -12  753.22   25.50
  -1   4 -13 1514.65   47.30
   1   4  13 1471.65   46.70
  -1   4 -13 1494.05   46.80
  -1   4 -13 1458.05   46.60
   1   4  13 1477.45   47.20
  -1  -4 -13 1478.35   46.70
  -1  -4 -13 1413.16   46.30
   1  -4  13 1476.15   48.80
   1  -4  13 1477.75   48.60
  -1  -4 -13 1410.86   46.40
   1  -4  13 1453.75   45.30
  -1   4 -14  146.79   12.60
  -1   4 -14  172.58   11.10
  -1   4 -14  174.58   11.20
   1   4  14  145.59   12.60
   1   4  14  155.48   11.40
   1  -4  14  157.88    8.80
  -1  -4 -14  163.88   12.20
   1  -4  14  158.68   14.80
  -1  -4 -14  158.68   11.30
   1  -4  14  154.48   15.50
  -1  -4 -14  158.58   10.90
  -1   4 -15   15.80    7.40
  -1   4 -15   25.20    6.30
   1   4  15    3.60    7.00
  -1   4 -15   19.70    6.10
  -1  -4 -15   14.10    6.00
  -1  -4 -15    6.10    6.20
   1  -4  15   13.80    9.50
   1  -4  15   11.40    9.10
   1  -4  15   16.10    4.80
  -1   4 -16   33.20    6.50
   1   4  16    9.40    8.10
  -1   4 -16   38.90    6.80
  -1   4 -16   38.00    8.40
   1   4  16   13.70    6.50
   1  -4  16   30.80   10.70
  -1  -4 -16   20.00    6.40
   1  -4  16   26.70   10.60
   1  -4  16   31.00    5.00
  -1  -4 -16   20.70    6.30
  -1  -4 -16   20.90    7.90
   1   4  17  -14.70    7.60
  -1   4 -17   -5.70    6.10
  -1   4 -17   -5.70    5.80
   1   4  17  -10.40    6.20
  -1   4 -17  -15.20    8.00
  -1  -4 -17   -9.50    6.10
   1  -4  17   -8.00    4.50
   1  -4  17   -2.90   10.80
  -1  -4 -17   -1.00    5.60
  -1  -4 -17  -10.00    7.60
  -1   4 -18   25.60    6.30
  -1   4 -18   14.00    5.60
   1   4  18   18.50    8.40
   1   4  18   15.00    6.60
   1  -4  18   21.40    4.70
  -1  -4 -18   20.40    5.10
  -1  -4 -18   19.50    6.80
   1  -4  18   15.40   10.80
  -1  -4 -18   20.20    8.40
  -1   4 -19    2.20    5.70
   1   4  19    2.30    5.90
  -1   4 -19   -0.60    5.60
  -1   4 -19   -1.40    8.80
   1   4  19    6.30    8.10
   1  -4  19  -14.80   10.70
  -1  -4 -19    1.30    6.20
   1  -4  19   -6.30    4.20
   1  -4  19   14.60    9.70
  -1  -4 -19   -4.40    3.90
  -1  -4 -19  -10.10    8.40
  -1   4 -20   60.49    9.00
   1   4  20   43.10    9.70
  -1   4 -20   50.79    7.00
  -1   4 -20   74.29   12.30
   1   4  20   53.89    7.90
  -1  -4 -20   63.59    7.20
  -1  -4 -20   53.79    7.50
   1  -4  20   46.40    6.80
  -1  -4 -20   60.59   12.70
   1  -4  20   46.90   12.70
  -1   4 -21    2.00    4.70
   1   4  21    8.20    7.70
  -1   4 -21    4.40   12.00
  -1   4 -21   -6.80    3.90
  -1  -4 -21   -1.00    4.90
  -1  -4 -21    2.20    3.00
  -1  -4 -21    1.20   10.20
   1  -4  21    0.70   11.00
   1   4  22   23.80    7.40
  -1   4 -22   29.30   10.00
   1   4  22   31.60    7.20
  -1   4 -22   11.50    4.30
   1  -4  22    9.30   10.40
  -1  -4 -22   10.50    3.70
  -1  -4 -22   18.20    3.20
  -1  -4 -22   19.30   12.20
  -1   4 -23   20.50    4.90
   1   4  23   22.40    9.00
  -1   4 -23   38.50   10.00
   1  -4  23   17.80   10.90
  -1  -4 -23   18.90    4.00
   1  -4  23   32.00   17.50
  -1  -4 -23   38.80    5.30
  -1  -4 -23   45.20   14.30
   1   5 -23   -4.20   10.60
  -1   5  23    3.40    7.30
  -1   5  23    9.10    8.10
   1  -5 -23   -7.70   10.30
  -1  -5  23    3.20    4.20
  -1  -5  23    0.50   10.50
  -1  -5  23   -5.90   12.50
   1   5 -22   28.10    5.40
   1   5 -22   31.30   11.00
  -1   5  22   40.10    8.80
   1   5 -22   20.50    5.30
  -1   5  22   33.00    7.60
  -1  -5  22   33.50   11.70
   1  -5 -22   35.90    5.50
  -1  -5  22   23.50    5.10
  -1  -5  22   12.50   11.70
   1  -5 -22   32.40   13.30
   1  -5 -22   24.00    4.20
   1   5 -21   42.70   11.50
  -1   5  21   24.20    8.90
  -1   5  21   36.00    7.20
   1   5 -21   36.10    6.30
  -1  -5  21   30.40    5.30
   1  -5 -21   44.50   11.60
  -1  -5  21   13.70   11.90
  -1  -5  21   38.90   12.60
   1  -5 -21   32.00    7.70
   1  -5 -21   30.20    5.20
  -1   5  20   43.20    7.10
   1   5 -20   38.20    6.60
   1   5 -20   41.10    6.60
   1   5 -20   45.10   12.40
  -1   5  20   53.29   10.10
   1  -5 -20   50.79    6.40
  -1  -5  20   46.40   11.00
  -1  -5  20   45.50   13.40
   1  -5 -20   53.99    8.10
   1  -5 -20   59.09   13.30
  -1  -5  20   46.10    5.90
  -1   5  19   93.69   10.50
   1   5 -19   81.69   10.70
   1   5 -19   65.19   11.80
   1   5 -19   85.69   10.70
  -1   5  19   58.59    9.30
  -1  -5  19   70.89   13.40
   1  -5 -19   82.09    9.80
  -1  -5  19   64.59   11.90
  -1  -5  19   70.99    8.80
   1  -5 -19   76.69   11.60
   1  -5 -19   82.39   12.40
  -1   5  18   -2.60    7.90
   1   5 -18    3.80    9.00
   1   5 -18    5.20    6.40
   1   5 -18   -5.50    6.40
  -1   5  18    4.10    6.30
   1  -5 -18   -4.40    7.00
   1  -5 -18    8.80    5.90
  -1  -5  18   -3.10   10.60
  -1  -5  18    0.10    5.30
   1  -5 -18   -4.30    9.10
  -1  -5  18  -17.80   10.40
   1   5 -17   78.29   10.40
   1   5 -17   74.59   11.50
  -1   5  17   69.29   10.10
   1   5 -17   80.59    8.90
  -1   5  17   53.09    8.10
   1  -5 -17   85.89   10.60
  -1  -5  17   76.69   12.60
   1  -5 -17   70.39    8.70
  -1  -5  17   74.09    8.80
   1  -5 -17   77.99    8.60
  -1  -5  17   64.09   13.00
   1   5 -16   28.70    7.40
  -1   5  16   17.10    8.50
   1   5 -16   32.10    7.30
  -1   5  16   15.00    6.60
   1   5 -16   23.60    8.60
   1  -5 -16   26.00    7.10
  -1  -5  16   19.50    5.70
  -1  -5  16   18.50   10.90
   1  -5 -16   24.30    6.70
   1  -5 -16   20.20    8.50
  -1  -5  16   16.80   10.90
   1   5 -15  127.39   14.10
   1   5 -15  140.89   12.50
   1   5 -15  140.79   11.90
  -1   5  15   96.99   10.20
  -1  -5  15  133.49   17.60
   1  -5 -15   87.59   11.90
  -1  -5  15  127.89   17.10
   1  -5 -15  102.99   13.90
   1  -5 -15  108.99   12.10
  -1   5  14  152.28   11.60
   1   5 -14  190.58   12.20
   1   5 -14  173.98   13.50
  -1   5  14  157.38   13.30
   1   5 -14  189.38   12.50
   1  -5 -14  156.88   12.90
   1  -5 -14  163.38   12.80
  -1  -5  14  183.98    9.90
  -1  -5  14  172.78   16.00
  -1  -5  14  186.68   17.10
   1  -5 -14  159.88   12.10
  -1   5  13  424.56   18.60
   1   5 -13  448.66   18.60
   1   5 -13  439.36   18.00
  -1   5  13  449.86   17.60
   1   5 -13  423.16   17.80
  -1  -5  13  410.16   16.00
   1  -5 -13  440.66   18.10
  -1  -5  13  425.46   20.50
  -1  -5  13  417.36   20.40
   1  -5 -13  444.46   18.30
   1  -5 -13  454.45   17.90
  -1   5  12   53.39    6.30
   1   5 -12   55.89    6.60
  -1   5  12   52.49    6.90
   1   5 -12   59.69    7.60
   1   5 -12   52.79    6.90
  -1   5  12   63.39    4.70
  -1  -5  12   56.49    7.40
   1  -5 -12   59.09    6.90
   1  -5 -12   63.29    7.00
  -1  -5  12   51.69    8.60
   1  -5 -12   67.19    7.20
  -1  -5  12   48.10    8.90
  -1   5  11   64.19    4.90
   1   5 -11   67.39    8.80
  -1   5  11   55.79    6.00
   1   5 -11   53.19    6.70
  -1   5  11   47.90    6.60
   1   5 -11   60.69    8.80
  -1  -5  11   62.09    6.80
  -1  -5  11   58.89    8.40
   1  -5 -11   69.99    9.50
   1  -5 -11   55.39    6.60
  -1  -5  11   58.39    8.60
   1  -5 -11   65.59    8.90
  -1   5  10 2470.95   75.09
   1   5 -10 2531.35   76.89
  -1   5  10 2482.65   76.69
  -1   5  10 2459.75   76.49
   1   5 -10 2504.25   76.79
   1   5 -10 2541.45   76.99
   1  -5 -10 2535.15   76.49
   1  -5 -10 2485.35   76.79
  -1  -5  10 2548.15   78.29
  -1  -5  10 2504.55   76.09
   1  -5 -10 2502.55   76.89
  -1  -5  10 2496.05   77.99
  -1   5   9  102.69    5.50
   1   5  -9   89.49    8.70
   1   5  -9   93.19    9.10
  -1   5   9  104.99    8.90
  -1   5   9  111.79    7.90
   1   5  -9   92.79    8.70
  -1  -5   9   74.59   11.60
   1  -5  -9  111.19    8.20
  -1  -5   9   87.39   11.10
   1  -5  -9  111.19    9.20
  -1  -5   9   84.39    6.90
   1   5  -8 3631.54  108.49
  -1   5   8 3570.24  107.09
  -1   5   8 3615.84  107.89
   1   5  -8 3547.85  108.29
   1   5  -8 3632.34  108.39
  -1   5   8 3656.13  108.09
   1  -5  -8 3626.84  107.89
   1  -5  -8 3650.53  108.39
  -1  -5   8 3675.83  109.19
  -1  -5   8 3669.73  109.09
  -1  -5   8 3503.55  107.79
   1  -5  -8 3282.27  109.19
   1   5  -7 3660.03  107.19
  -1   5   7 3567.44  106.09
  -1   5   7 3476.95  106.79
   1   5  -7 3584.64  107.09
   1   5  -7 3578.94  107.09
  -1   5   7 3419.26  106.59
   1  -5  -7 3476.75  106.59
   1  -5  -7 3564.74  106.99
  -1  -5   7 3596.74  106.69
  -1  -5   7 3563.94  107.69
  -1  -5   7 3594.74  107.79
  -1   5   6  143.69    7.10
  -1   5   6  130.09    5.90
   1   5  -6  133.29    7.30
   1   5  -6  138.29    7.60
   1   5  -6  137.19    7.60
  -1   5   6  116.49    6.70
   1  -5  -6  119.49    7.60
  -1  -5   6  137.79    6.60
   1  -5  -6  131.79    6.70
   1  -5  -6  126.39    7.40
  -1  -5   6  125.99    8.50
  -1  -5   6  114.09    8.50
   1   5  -5 5558.74  165.78
  -1  -5   5 5548.25  166.08
   1   5  -4   78.19    5.10
  -1   5   4   65.99    3.50
   1   5  -4   72.39    4.90
  -1   5   4   76.89    4.40
   1   5  -4   78.89    5.20
  -1   5   4   71.99    4.80
   1  -5  -4   72.89    4.60
   1  -5  -4   78.59    5.10
  -1  -5   4   70.79    4.40
  -1  -5   4   69.59    5.80
   1  -5  -4   81.49    4.70
  -1  -5   4   75.79    5.80
  -1   5   3  128.99    5.50
   1   5  -3  123.49    5.70
   1   5  -3  110.39    5.50
   1   5  -3  132.89    5.70
   1  -5  -3  126.89    5.50
   1  -5  -3  119.89    5.40
  -1  -5   3  119.89    6.10
  -1  -5   3  105.79    5.20
  -1  -5   3  122.89    6.20
   1  -5  -3  116.69    5.30
   1   5  -2  910.51   27.50
  -1   5   2  887.91   27.30
   1   5  -2  901.11   27.50
  -1   5   2  920.41   27.40
  -1   5   2  875.71   27.10
   1   5  -2  848.52   27.50
   1  -5  -2  894.31   27.40
  -1  -5   2  889.81   27.40
   1  -5  -2  901.51   27.40
  -1  -5   2  903.11   27.70
   1  -5  -2  918.21   27.40
  -1  -5   2  898.71   27.70
   1   5  -1  502.65   15.80
  -1   5   1  499.55   15.60
  -1   5   1  506.25   15.80
  -1   5   1  472.65   15.80
   1   5  -1  559.44   15.70
   1   5  -1  511.15   15.80
   1   5  -1  502.15   15.80
  -1   5   1  516.05   15.90
   1  -5  -1  495.05   15.90
  -1  -5   1  509.65   15.70
   1  -5  -1  494.75   15.80
   1  -5  -1  504.45   15.60
  -1  -5   1  498.95   15.90
  -1  -5   1  496.75   15.90
   1  -5  -1  502.55   15.90
   1   5   0  115.79    4.30
  -1   5   0   96.29    4.60
   1   5   0  102.89    4.10
  -1   5   0  110.29    4.60
   1   5   0  109.99    4.20
  -1   5   0  104.29    4.10
   1   5   0  106.79    4.10
   1  -5   0  105.39    4.50
   1  -5   0  110.89    4.50
   1  -5   0  103.79    4.00
   1  -5   0  114.49    4.50
  -1  -5   0  108.79    4.10
  -1  -5   0  115.49    4.20
  -1  -5   0  101.49    4.10
  -1  -5   0  101.49    4.20
   1  -5   0  113.19    4.40
   1  -5   0  115.69    4.70
  -1   5  -2  356.56   10.80
   1   5   2  327.77   10.40
  -1   5  -2  295.27   10.60
  -1   5  -2  339.47   10.80
   1   5   2  307.97   10.10
   1  -5   2  325.77   10.80
   1  -5   2  332.27   10.60
  -1  -5  -2  304.07   10.10
   1  -5   2  321.47   10.80
  -1  -5  -2  318.37   10.50
  -1  -5  -2  333.77   10.80
  -1  -5  -2  338.97   10.50
  -1   5  -3  841.12   25.80
   1   5   3  824.82   25.30
  -1   5  -3  853.91   25.80
  -1   5  -3  854.31   25.80
  -1  -5  -3  753.62   25.30
  -1  -5  -3  829.82   25.30
   1  -5   3  867.11   25.70
   1  -5   3  843.02   26.00
   1  -5   3  839.82   25.90
  -1  -5  -3  830.42   25.40
  -1  -5  -3  825.82   25.10
  -1   5  -4 1084.29   33.20
   1   5   4 1102.89   32.70
  -1   5  -4 1035.60   33.20
  -1   5  -4 1085.09   33.30
   1  -5   4 1100.09   33.50
   1  -5   4 1078.79   33.10
  -1  -5  -4 1081.19   32.90
  -1  -5  -4 1066.89   32.90
  -1  -5  -4 1084.79   32.70
   1  -5   4 1083.69   33.50
  -1   5  -5 4581.74  137.79
  -1  -5  -5 4694.73  137.49
   1  -5   5 4607.64  138.09
   1  -5   5 4569.54  138.09
  -1   5  -6 2789.32   83.39
  -1   5  -6 2701.93   83.29
   1   5   6 2766.12   82.79
  -1   5  -6 2781.32   83.39
  -1  -5  -6 2758.02   83.09
  -1  -5  -6 2815.82   82.79
   1  -5   6 2778.82   83.79
   1  -5   6 2716.33   82.99
  -1  -5  -6 2751.92   83.09
   1  -5   6 2791.82   83.79
  -1   5  -7  512.75   18.10
   1   5   7  533.95   17.40
  -1   5  -7  548.95   18.20
  -1   5  -7  542.15   18.20
   1  -5   7  524.45   19.10
   1  -5   7  536.55   19.10
  -1  -5  -7  533.75   17.50
  -1  -5  -7  538.55   18.10
   1  -5   7  525.75   17.60
  -1  -5  -7  538.25   18.00
  -1   5  -8    3.30    3.90
  -1   5  -8    4.20    3.90
  -1   5  -8    2.90    3.90
   1   5   8    6.00    4.00
   1   5   8    5.60    3.50
   1  -5   8   12.10    3.30
   1  -5   8    4.30    5.50
   1  -5   8    2.60    5.40
  -1  -5  -8    8.80    3.60
  -1  -5  -8    5.60    4.30
  -1  -5  -8    7.50    4.20
  -1   5  -9 2109.49   65.19
   1   5   9 2114.39   64.69
  -1   5  -9 2126.49   65.19
  -1   5  -9 2114.89   65.29
   1   5   9 2136.09   64.99
  -1  -5  -9 2154.78   64.69
   1  -5   9 2120.89   64.49
  -1  -5  -9 2074.39   64.99
  -1  -5  -9 2144.39   64.99
   1  -5   9 2146.39   66.19
   1  -5   9 2157.88   66.39
  -1   5 -10   92.19    8.60
   1   5  10   87.59    7.60
   1   5  10   77.79    8.90
  -1  -5 -10   73.19    8.60
   1  -5  10   86.49   10.70
   1  -5  10   91.49   11.20
  -1  -5 -10   83.89    8.40
   1  -5  10  107.59    6.80
  -1  -5 -10   87.29    7.80
  -1   5 -11  140.39   10.00
   1   5  11  124.99   10.20
   1   5  11  131.09    8.90
  -1   5 -11  153.08    9.80
  -1   5 -11  152.48    9.60
   1  -5  11  136.09   12.80
   1  -5  11  120.29   12.10
  -1  -5 -11  136.29   10.00
   1  -5  11  150.08    8.00
  -1  -5 -11  141.29    9.50
  -1  -5 -11  127.09    9.10
   1   5  12   87.69   10.50
  -1   5 -12  127.19    9.80
  -1   5 -12  134.39    9.80
  -1   5 -12  121.59   10.80
  -1  -5 -12  106.49    9.60
   1  -5  12  110.59   12.90
   1  -5  12  131.99   13.90
  -1  -5 -12  103.09    9.90
   1  -5  12  122.99    7.80
  -1  -5 -12   95.39    9.50
  -1   5 -13  407.16   17.10
   1   5  13  412.36   17.90
   1   5  13  420.06   16.90
  -1   5 -13  447.46   18.30
  -1   5 -13  431.36   17.20
   1  -5  13  451.05   15.70
  -1  -5 -13  438.76   17.30
  -1  -5 -13  432.76   17.00
   1  -5  13  418.86   19.90
   1  -5  13  429.06   20.70
  -1  -5 -13  412.26   17.10
  -1   5 -14   24.40    6.00
   1   5  14   10.60    5.40
  -1   5 -14   23.30    6.00
  -1   5 -14   23.00    7.10
   1   5  14    9.00    7.10
   1  -5  14   15.30    7.90
  -1  -5 -14   17.80    5.70
   1  -5  14   12.80    8.70
   1  -5  14   19.80    4.60
  -1  -5 -14   11.70    6.60
  -1  -5 -14   14.30    5.70
   1   5  15  -13.30    7.40
   1   5  15  -14.30    6.00
  -1   5 -15    4.30    7.30
  -1   5 -15   14.90    6.20
   1  -5  15   -0.70   10.00
   1  -5  15    0.70    9.50
  -1  -5 -15  -13.40    6.70
  -1  -5 -15   -3.80    5.60
  -1  -5 -15   -3.60    5.80
   1  -5  15   10.60    4.80
  -1   5 -16  443.96   21.40
   1   5  16  419.76   18.70
  -1   5 -16  433.46   18.60
  -1   5 -16  436.06   18.50
   1   5  16  413.56   20.10
   1  -5  16  447.46   16.30
  -1  -5 -16  424.16   20.20
   1  -5  16  443.26   23.30
   1  -5  16  465.05   25.00
  -1  -5 -16  400.36   18.10
  -1  -5 -16  423.16   18.60
  -1   5 -17    7.50    8.50
  -1   5 -17    4.50    6.60
  -1   5 -17   17.00    6.40
   1   5  17   17.60    8.20
   1   5  17   10.20    6.50
   1  -5  17   12.00    5.00
   1  -5  17   -5.40   10.70
   1  -5  17    6.60   10.40
  -1  -5 -17   16.00    8.20
  -1  -5 -17   17.70    6.60
  -1  -5 -17   15.00    5.70
  -1   5 -18   66.99   10.10
  -1   5 -18   71.59    9.90
  -1   5 -18   81.29   11.10
   1   5  18   81.59    9.70
   1   5  18   78.79   10.90
  -1  -5 -18   81.79    9.10
  -1  -5 -18   71.19    7.90
   1  -5  18   65.59   12.60
   1  -5  18   86.49    7.80
   1  -5  18   78.79   11.90
  -1  -5 -18   78.39   10.00
   1   5  19   -1.30    6.00
  -1   5 -19   -2.40    5.70
  -1   5 -19    2.50   10.40
  -1   5 -19    8.10    5.70
   1   5  19    1.50    7.70
   1  -5  19  -11.90   11.50
  -1  -5 -19    7.50    5.10
  -1  -5 -19    7.00    8.30
   1  -5  19   -1.60    4.30
  -1  -5 -19    1.80    6.20
   1  -5  19   -4.40   10.50
   1   5  20   38.20    8.90
  -1   5 -20   29.50    5.60
  -1   5 -20   29.60    6.60
   1   5  20   28.40    6.80
  -1   5 -20   36.50   12.30
  -1  -5 -20   37.40   10.50
   1  -5  20   27.00   11.70
   1  -5  20    7.20   18.80
  -1  -5 -20   31.60    4.80
   1  -5  20   30.60    4.80
  -1   5 -21   -5.30    4.80
   1   5  21    0.50    5.90
   1   5  21   -6.30    7.70
  -1   5 -21   -1.70   10.60
  -1  -5 -21    7.90    5.70
   1  -5  21   -4.50    4.10
   1  -5  21  -13.40   11.50
   1  -5  21  -14.60   11.10
  -1  -5 -21    2.90    3.40
  -1  -5 -21   -4.40    9.90
  -1   5 -22   40.90    5.50
  -1   5 -22   50.39   11.20
  -1  -5 -22   65.49   13.20
  -1  -5 -22   53.19    6.20
  -1  -5 -22   65.99    6.00
   1  -5  22   59.19   13.20
  -1   5 -23    7.20    4.20
  -1   5 -23   19.10    9.70
   1   5  23   12.60    8.60
   1  -5  23    5.50   10.30
  -1  -5 -23   14.20    4.20
  -1  -5 -23   15.30   13.00
  -1   6  23   11.10    6.60
  -1   6  23   24.00    8.20
   1   6 -23    9.00   11.00
   1   6 -23   19.80    4.10
  -1  -6  23   -9.40   11.40
   1  -6 -23   -9.70   10.20
  -1   6  22   14.40    8.10
   1   6 -22    2.20    4.50
   1   6 -22   11.80   11.80
  -1   6  22   13.20    7.30
   1   6 -22   10.50    5.30
  -1  -6  22   -6.10   12.50
  -1  -6  22    9.50   12.80
   1  -6 -22   19.60    5.00
  -1  -6  22    6.80    5.10
   1  -6 -22   28.20   12.40
   1   6 -21   30.00   11.30
   1   6 -21   24.70    6.00
   1   6 -21   28.10    5.80
  -1   6  21   42.10    9.30
  -1   6  21   28.70    6.70
   1  -6 -21   50.89   11.20
  -1  -6  21   17.40   13.30
   1  -6 -21   21.20    4.60
  -1  -6  21   23.10    5.40
  -1  -6  21   39.20   12.70
  -1   6  20   10.60    5.90
  -1   6  20    2.00    7.20
   1   6 -20   -2.20   10.20
   1   6 -20    6.70    5.10
   1   6 -20    1.70    5.40
   1  -6 -20    8.80    4.50
   1  -6 -20   -6.00   15.10
   1  -6 -20   14.40    7.60
  -1  -6  20   16.00    5.20
  -1  -6  20    7.70   12.30
  -1  -6  20   -0.30   12.10
   1   6 -19   18.90    6.50
  -1   6  19   24.90    6.60
   1   6 -19   14.20   10.20
  -1   6  19   27.00    8.50
   1   6 -19   13.70    6.10
  -1  -6  19   14.40    5.50
   1  -6 -19   20.30    9.80
   1  -6 -19   26.40    7.80
  -1  -6  19   14.40   11.50
  -1  -6  19    2.50   11.90
   1   6 -18  218.68   14.30
   1   6 -18  257.37   18.10
   1   6 -18  237.18   13.70
  -1   6  18  241.08   13.70
  -1   6  18  238.88   16.00
  -1  -6  18  226.68   12.20
   1  -6 -18  260.67   17.80
  -1  -6  18  256.17   20.40
  -1  -6  18  230.78   20.90
   1  -6 -18  237.58   13.40
   1  -6 -18  237.28   14.40
   1   6 -17  119.69   12.30
  -1   6  17  122.09   12.10
  -1   6  17   98.79   14.20
   1   6 -17  113.99   12.00
   1  -6 -17   89.39   12.70
  -1  -6  17  122.89   14.00
  -1  -6  17  117.49   13.50
   1  -6 -17  122.69   12.20
  -1  -6  17  114.39    9.90
   1  -6 -17  117.39   15.00
   1   6 -16   18.00    6.70
  -1   6  16   17.20    8.00
  -1   6  16    2.90    6.30
   1   6 -16   15.80    8.70
   1   6 -16   18.70    7.00
  -1  -6  16   11.50   10.10
   1  -6 -16   12.20    6.90
   1  -6 -16    8.10    8.10
   1  -6 -16    6.40    7.10
  -1  -6  16   14.40    5.60
  -1  -6  16   16.90   11.50
  -1   6  15  245.78   14.40
   1   6 -15  262.27   16.80
   1   6 -15  258.57   15.20
   1   6 -15  269.57   14.60
  -1   6  15  243.48   16.20
   1  -6 -15  246.78   14.50
  -1  -6  15  261.47   12.70
  -1  -6  15  261.67   20.20
  -1  -6  15  260.47   18.90
   1  -6 -15  251.97   15.10
   1  -6 -15  264.47   16.30
  -1   6  14   -6.00    5.60
   1   6 -14   13.40    6.30
  -1   6  14    6.00    6.80
   1   6 -14   10.70    5.90
   1   6 -14   11.00    7.10
   1  -6 -14   -0.30    6.60
  -1  -6  14    9.60    5.00
   1  -6 -14    2.50    6.60
   1  -6 -14    1.80    5.50
  -1  -6  14    7.30    8.30
  -1  -6  14    1.90    9.00
   1   6 -13  168.28   11.70
   1   6 -13  150.28   12.30
  -1   6  13  148.89   11.60
   1   6 -13  165.08   11.10
  -1   6  13  148.49   10.60
   1  -6 -13  162.08   11.80
  -1  -6  13  179.88    9.60
   1  -6 -13  149.39   11.80
   1  -6 -13  146.39   11.50
  -1  -6  13  139.09   15.30
  -1  -6  13  167.28   14.30
   1   6 -12  394.46   17.50
   1   6 -12  415.96   16.80
  -1   6  12  411.26   16.30
   1   6 -12  412.26   17.10
  -1   6  12  397.26   16.90
   1  -6 -12  417.46   16.70
   1  -6 -12  395.16   16.90
  -1  -6  12  400.26   19.10
  -1  -6  12  412.66   15.40
   1  -6 -12  407.76   17.10
  -1  -6  12  397.06   20.20
  -1   6  11   13.70    2.80
   1   6 -11   22.90    5.70
  -1   6  11    3.40    5.50
   1   6 -11   14.90    5.60
  -1   6  11    7.50    4.90
   1   6 -11   20.50    5.40
  -1  -6  11   18.30    6.80
  -1  -6  11   16.70    7.10
  -1  -6  11   20.20    4.30
   1  -6 -11   10.30    5.80
   1  -6 -11   13.40    5.30
   1  -6 -11    8.50    5.60
   1   6 -10  971.10   32.60
  -1   6  10  990.10   30.20
  -1   6  10 1005.70   32.30
  -1   6  10  995.20   31.80
   1   6 -10  981.80   32.70
   1   6 -10  959.50   32.40
  -1  -6  10  982.20   34.20
   1  -6 -10  995.20   32.60
  -1  -6  10  955.40   33.80
   1  -6 -10 1038.30   32.10
  -1  -6  10  978.00   31.50
   1  -6 -10  964.60   32.50
  -1   6   9   57.69    7.90
  -1   6   9   66.29    4.80
   1   6  -9   56.19    6.10
  -1   6   9   56.99    6.90
   1   6  -9   65.49    8.20
   1   6  -9   65.59    8.20
  -1  -6   9   52.19    7.30
  -1  -6   9   46.70    7.40
   1  -6  -9   60.69    7.50
   1  -6  -9   68.89    8.80
   1  -6  -9   61.79    8.70
  -1  -6   9   56.99    6.50
   1   6  -8 1289.97   41.10
  -1   6   8 1290.77   39.50
   1   6  -8 1307.67   41.00
  -1   6   8 1326.27   40.40
  -1   6   8 1302.47   40.60
   1   6  -8 1290.37   41.10
  -1  -6   8 1294.07   42.20
   1  -6  -8 1313.37   40.50
  -1  -6   8 1292.97   42.00
   1  -6  -8 1310.57   41.10
   1  -6  -8 1295.77   41.00
  -1  -6   8 1279.07   40.40
   1   6  -7  556.34   19.40
   1   6  -7  549.45   19.10
   1   6  -7  548.45   19.20
  -1   6   7  564.94   18.40
  -1   6   7  545.95   17.70
  -1   6   7  572.74   18.70
  -1  -6   7  547.75   20.20
  -1  -6   7  545.25   20.30
  -1  -6   7  526.95   18.50
   1  -6  -7  578.84   18.70
   1  -6  -7  541.55   19.30
   1   6  -6  179.48    8.80
  -1   6   6  185.38    8.00
  -1   6   6  182.88    6.50
  -1   6   6  172.78    7.20
   1   6  -6  173.78    8.80
  -1   6   6  195.18    8.20
   1   6  -6  165.88    8.60
  -1  -6   6  153.38    7.90
   1  -6  -6  170.68    8.00
  -1  -6   6  180.58    9.60
   1  -6  -6  174.98    8.80
   1  -6  -6  169.68    9.60
  -1  -6   6  174.78    9.80
   1   6  -5 3446.76  101.29
  -1   6   5 3379.56  100.79
  -1   6   5 3194.98  100.29
   1   6  -5 3266.27  101.29
   1   6  -5 3371.76  101.29
  -1   6   5 3476.35  100.69
  -1  -6   5 3229.98  100.99
   1  -6  -5 3418.76  100.89
  -1  -6   5 3394.76  101.69
   1  -6  -5 3441.66  101.09
  -1  -6   5 3360.46  101.69
   1  -6  -5 3460.75  101.19
  -1   6   4  491.35   16.40
   1   6  -4  526.75   16.90
  -1   6   4  502.45   16.30
  -1   6   4  510.85   15.80
   1   6  -4  522.55   17.00
   1   6  -4  511.65   16.90
  -1  -6   4  519.95   16.60
  -1  -6   4  512.95   17.40
  -1  -6   4  519.95   17.30
   1  -6  -4  488.25   16.50
   1  -6  -4  505.95   16.40
   1  -6  -4  494.85   16.60
   1   6  -3  139.59    6.40
   1   6  -3  119.49    6.10
  -1   6   3  133.69    6.20
  -1   6   3  132.99    5.10
  -1  -6   3  130.69    5.90
  -1  -6   3  137.79    6.90
   1  -6  -3  124.39    6.10
   1  -6  -3  110.09    6.10
   1   6   0  392.46   12.30
  -1   6   0  370.66   12.30
   1   6   0  386.46   12.30
  -1   6   0  364.56   12.50
  -1   6   0  380.96   12.60
   1   6   0  387.36   12.30
   1   6   0  373.66   12.20
  -1  -6   0  377.76   12.20
   1  -6   0  390.56   12.50
   1  -6   0  391.56   12.50
   1  -6   0  370.86   12.50
  -1  -6   0  376.26   12.30
  -1  -6   0  382.96   12.30
   1  -6   0  393.46   12.60
   1  -6   0  375.46   12.20
  -1  -6   0  390.36   12.30
   1  -6   0  388.76   12.40
  -1   6  -2  117.99    5.30
   1   6   2  103.89    4.90
  -1   6  -2  102.59    5.00
   1   6   2  101.79    4.30
  -1   6  -2  123.19    5.30
   1  -6   2  107.49    5.30
   1  -6   2  113.49    5.30
  -1  -6  -2  116.09    4.80
  -1  -6  -2  100.39    4.30
   1  -6   2  112.79    4.90
  -1  -6  -2  103.19    5.10
  -1  -6  -2  104.39    4.80
  -1  -6  -2  124.89    5.00
   1   6   3 1000.00   30.00
   1   6   3 1019.50   30.20
  -1   6  -3 1104.09   30.80
   1   6   3  902.41   30.70
   1   6   3  984.50   29.80
  -1   6  -3 1030.80   30.70
   1  -6   3  977.10   30.60
  -1  -6  -3  965.20   30.40
   1  -6   3 1059.09   30.90
  -1  -6  -3  925.01   29.90
  -1  -6  -3 1003.30   30.30
   1  -6   3 1006.10   30.90
  -1  -6  -3  951.60   30.20
  -1   6  -4 1304.67   41.00
  -1   6  -4 1347.17   41.10
   1   6   4 1367.96   40.50
  -1   6  -4 1389.16   41.10
  -1  -6  -4 1350.16   40.50
   1  -6   4 1346.67   41.40
   1  -6   4 1361.16   40.90
   1  -6   4 1324.07   41.30
  -1  -6  -4 1324.37   40.60
  -1  -6  -4 1332.87   40.70
  -1  -6  -4 1312.17   40.20
  -1   6  -6  479.65   16.00
  -1   6  -6  488.95   16.10
  -1   6  -6  479.35   16.10
  -1  -6  -6  459.45   15.70
   1  -6   6  431.26   16.70
   1  -6   6  435.76   16.70
  -1  -6  -6  452.65   15.60
   1  -6   6  482.65   15.60
  -1  -6  -6  439.56   15.10
  -1   6  -7  986.90   30.80
  -1   6  -7  975.30   30.80
   1   6   7  926.81   30.00
  -1   6  -7  961.30   30.80
   1  -6   7  960.00   31.60
  -1  -6  -7  980.90   30.50
  -1  -6  -7  981.60   30.60
   1  -6   7  962.30   31.60
  -1  -6  -7  972.60   30.10
   1  -6   7  972.30   30.40
  -1   6  -8 2352.66   70.89
  -1   6  -8 2307.67   70.89
  -1   6  -8 2283.87   70.99
   1   6   8 2267.97   70.59
   1   6   8 2309.07   70.19
  -1  -6  -8 2325.57   70.69
   1  -6   8 2323.47   71.69
  -1  -6  -8 2356.76   70.69
   1  -6   8 2338.17   71.79
   1  -6   8 2323.37   70.39
  -1  -6  -8 2390.46   70.29
  -1   6  -9  461.45   17.10
   1   6   9  433.36   15.90
  -1   6  -9  474.75   17.00
   1   6   9  439.76   16.40
  -1   6  -9  462.75   17.10
   1  -6   9  489.05   16.10
  -1  -6  -9  454.15   16.20
   1  -6   9  440.46   18.50
   1  -6   9  441.36   18.80
  -1  -6  -9  460.65   16.90
  -1  -6  -9  464.25   16.90
  -1   6 -10  206.08   10.70
   1   6  10  201.48   10.50
   1   6  10  187.08    9.50
  -1   6 -10  199.38   11.00
  -1   6 -10  213.88   10.50
  -1  -6 -10  189.08   10.00
   1  -6  10  188.28   12.80
  -1  -6 -10  192.38   10.40
  -1  -6 -10  187.38   10.60
   1  -6  10  219.68    9.30
   1  -6  10  179.58   12.80
   1   6  11  334.27   13.90
  -1   6 -11  381.76   15.00
   1   6  11  342.97   14.90
  -1   6 -11  351.06   15.30
  -1   6 -11  381.96   14.90
   1  -6  11  364.16   17.70
  -1  -6 -11  342.27   14.60
   1  -6  11  361.96   13.60
  -1  -6 -11  363.16   14.50
   1  -6  11  354.26   17.00
  -1  -6 -11  354.16   14.90
  -1   6 -12 1201.58   38.60
  -1   6 -12 1210.98   39.20
   1   6  12 1204.18   38.50
   1   6  12 1171.18   37.90
  -1   6 -12 1175.98   38.50
  -1  -6 -12 1162.68   38.20
   1  -6  12 1177.78   40.30
   1  -6  12 1191.68   37.50
   1  -6  12 1210.68   40.70
  -1  -6 -12 1201.78   38.20
  -1  -6 -12 1189.28   38.20
  -1   6 -13  125.09    9.80
   1   6  13   89.59    8.90
  -1   6 -13  106.09   10.10
  -1   6 -13  124.89   11.10
   1   6  13  104.09   10.40
  -1  -6 -13  100.29   10.30
   1  -6  13  120.39    8.10
  -1  -6 -13  110.99    9.90
   1  -6  13  114.29   13.30
   1  -6  13  125.39   13.90
  -1  -6 -13  111.69    9.90
  -1   6 -14  925.21   31.90
   1   6  14  904.51   31.00
   1   6  14  901.71   30.20
  -1   6 -14  887.71   30.50
  -1   6 -14  885.31   30.60
   1  -6  14  888.01   34.20
  -1  -6 -14  875.31   30.30
  -1  -6 -14  893.31   30.10
   1  -6  14  882.11   33.20
   1  -6  14  895.81   29.10
  -1  -6 -14  888.31   30.70
   1   6  15 1030.00   35.40
  -1   6 -15 1036.60   34.80
   1   6  15 1011.10   34.30
  -1   6 -15 1018.30   34.60
  -1   6 -15 1058.89   36.20
   1  -6  15 1041.70   38.40
   1  -6  15 1055.79   33.10
  -1  -6 -15  963.60   34.20
   1  -6  15 1015.20   37.70
  -1  -6 -15 1038.40   35.10
  -1  -6 -15  992.30   34.00
   1   6  16  237.38   14.20
  -1   6 -16  294.67   17.90
  -1   6 -16  276.57   14.90
   1   6  16  253.47   16.30
   1  -6  16  253.47   20.90
  -1  -6 -16  262.07   14.20
   1  -6  16  277.97   12.30
  -1  -6 -16  233.78   16.50
   1  -6  16  245.88   19.40
  -1  -6 -16  251.47   14.50
  -1   6 -17   11.20    6.60
   1   6  17   11.00    7.20
  -1   6 -17   12.80    6.20
  -1   6 -17   11.70   10.10
   1   6  17    8.00    6.30
   1  -6  17    9.00    5.10
  -1  -6 -17    5.00    8.40
  -1  -6 -17   18.10    5.60
  -1  -6 -17    6.30    6.60
   1  -6  17   15.40   11.60
   1  -6  17   14.10   10.60
  -1   6 -18   36.90   10.00
   1   6  18   48.40    7.30
  -1   6 -18   33.10    6.80
   1   6  18   42.00    8.20
  -1   6 -18   32.10    6.60
   1  -6  18   45.30   11.40
  -1  -6 -18   51.79    7.20
   1  -6  18   37.70   12.50
   1  -6  18   39.40    5.70
  -1  -6 -18   39.00    5.80
  -1  -6 -18   41.30    9.10
  -1   6 -19   17.00    9.90
  -1   6 -19   23.50    6.20
  -1   6 -19   21.00    6.60
   1   6  19   15.90    6.30
   1  -6  19   18.40   11.70
  -1  -6 -19   18.30    5.50
  -1  -6 -19   26.50    9.60
  -1  -6 -19   26.20    5.80
   1  -6  19   22.70   11.40
  -1   6 -20   -1.80    5.70
   1   6  20   -0.90    6.10
  -1   6 -20   -2.80   10.40
   1   6  20    0.90    8.10
  -1   6 -20   -1.20    4.80
  -1  -6 -20    1.70    3.90
   1  -6  20   -8.30    4.30
   1  -6  20   -8.60   11.00
  -1  -6 -20   -1.50    9.10
   1  -6  20   -8.20   11.50
  -1  -6 -20   -0.90    6.00
   1   6  21   16.90    8.90
  -1   6 -21   10.00    4.60
  -1   6 -21   11.20    5.00
   1   6  21    9.30    5.70
  -1   6 -21    4.40   10.40
   1  -6  21   10.20    4.80
   1  -6  21  -10.90   12.30
  -1  -6 -21   11.70    9.60
  -1  -6 -21   11.70    5.70
  -1  -6 -21   15.30    3.70
   1  -6  21   17.00   11.40
  -1   6 -22   10.50    4.10
  -1   6 -22    8.30   11.60
   1   6  22   -5.20    8.10
  -1   6 -22   10.40    4.10
   1   6  22   16.40    6.50
   1  -6  22   -2.00   11.80
   1  -6  22   -1.10   11.00
  -1  -6 -22   21.80   10.90
  -1   6 -23   43.60   10.20
  -1   6 -23   60.29    8.00
  -1   6 -23   47.90    5.20
   1  -6  23   45.40   11.00
  -1  -6 -23   85.39   14.80
   1   7 -23    9.70   11.10
  -1   7  23   25.00    6.00
  -1   7  23   13.80    8.90
  -1  -7  23    1.30    4.70
   1  -7 -23   10.80   10.70
  -1  -7  23   -0.50   11.10
   1   7 -22   67.39    8.60
  -1   7  22   88.09   11.60
   1   7 -22   79.29    7.20
   1  -7 -22   62.49    6.20
   1  -7 -22   60.19    7.30
  -1  -7  22   81.29   14.90
  -1  -7  22   54.19    7.00
   1  -7 -22   95.59   13.30
  -1  -7  22   48.70   13.30
  -1   7  21   98.09   12.70
   1   7 -21   64.89   12.10
   1   7 -21  100.79    8.30
   1   7 -21   76.99    9.70
  -1   7  21   96.69   10.90
  -1  -7  21   71.89    8.90
   1  -7 -21   79.19   11.60
  -1  -7  21   73.99   14.10
  -1  -7  21   61.59   12.40
   1  -7 -21   93.89   10.20
  -1   7  20   20.70    8.20
  -1   7  20   22.10    6.40
   1   7 -20   18.40    6.40
   1   7 -20   20.90    6.20
   1   7 -20   15.10   11.20
   1  -7 -20    9.50   17.60
  -1  -7  20    7.70   11.20
  -1  -7  20    9.50   12.10
   1  -7 -20   26.80    7.70
  -1  -7  20   25.20    5.90
   1  -7 -20   18.30    4.90
   1   7 -19  145.79   18.70
  -1   7  19  139.79   14.20
   1   7 -19  125.59   11.70
   1   7 -19  123.69   11.50
  -1   7  19  127.99   11.20
  -1  -7  19  112.59   15.10
   1  -7 -19  119.79   13.20
   1  -7 -19  157.88   15.80
  -1  -7  19  117.29   14.20
   1  -7 -19  123.39   10.70
  -1  -7  19  119.99   10.10
  -1   7  18   25.00    6.70
  -1   7  18   38.50    8.40
   1   7 -18   22.60    6.70
   1   7 -18   31.50   10.30
   1   7 -18   31.20    7.00
  -1  -7  18   21.50   12.10
  -1  -7  18   31.60    6.10
   1  -7 -18   41.90    7.90
   1  -7 -18   41.20    9.20
  -1  -7  18   24.60   11.40
  -1   7  17  227.48   13.40
  -1   7  17  212.88   15.80
   1   7 -17  212.98   14.10
   1   7 -17  213.08   17.60
   1   7 -17  231.18   14.50
  -1  -7  17  238.68   19.70
  -1  -7  17  218.78   12.10
   1  -7 -17  218.18   14.30
   1  -7 -17  213.78   16.40
   1  -7 -17  211.18   13.70
  -1  -7  17  243.28   21.40
   1   7 -16  122.29   15.20
   1   7 -16  124.69   12.90
   1   7 -16  120.69   12.60
  -1   7  16   87.89   13.60
  -1  -7  16  123.69   17.80
  -1  -7  16  127.89   13.50
   1  -7 -16  109.09   12.00
   1  -7 -16  106.79   12.80
   1  -7 -16  131.79   14.40
  -1  -7  16  110.29    9.90
   1   7 -15  325.67   18.50
   1   7 -15  323.57   16.60
  -1   7  15  316.07   17.10
   1   7 -15  339.27   16.40
  -1   7  15  307.27   15.40
   1  -7 -15  310.67   15.70
  -1  -7  15  328.57   14.40
   1  -7 -15  302.07   17.20
   1  -7 -15  315.97   16.60
  -1  -7  15  298.97   20.60
  -1  -7  15  322.17   22.00
   1   7 -14  385.16   17.90
  -1   7  14  402.96   16.80
  -1   7  14  402.46   18.10
   1   7 -14  416.06   17.90
   1   7 -14  397.46   19.10
  -1  -7  14  413.76   21.40
   1  -7 -14  391.56   18.00
  -1  -7  14  402.56   16.10
   1  -7 -14  400.66   17.70
  -1  -7  14  386.16   22.00
   1  -7 -14  409.56   18.00
  -1   7  13   30.00    5.70
   1   7 -13   27.80    6.30
   1   7 -13   35.20    6.60
  -1   7  13   31.30    6.40
   1   7 -13   43.00    7.50
   1  -7 -13   33.10    6.40
  -1  -7  13   32.80    8.90
   1  -7 -13   41.90    6.90
  -1  -7  13   37.40    5.50
   1  -7 -13   37.00    6.80
  -1  -7  13   24.70    8.60
   1   7 -12   95.09   10.90
   1   7 -12  111.39   10.50
   1   7 -12  114.39   10.20
  -1   7  12   95.59    8.80
  -1   7  12   90.49   10.10
   1  -7 -12   87.39   10.20
  -1  -7  12   98.69    8.10
  -1  -7  12  113.99   14.20
   1  -7 -12  108.79   10.00
   1  -7 -12   90.79   10.20
  -1  -7  12   88.69   13.10
   1   7 -11 1095.19   34.70
  -1   7  11 1030.50   34.40
  -1   7  11 1023.80   33.80
   1   7 -11 1056.29   35.20
   1   7 -11 1073.69   34.80
  -1  -7  11 1085.69   33.80
   1  -7 -11 1052.89   34.70
  -1  -7  11 1029.90   36.30
   1  -7 -11 1044.30   34.20
  -1  -7  11 1037.80   36.90
   1  -7 -11 1029.20   34.70
  -1   7  10  268.87    9.20
   1   7 -10  269.47   13.20
   1   7 -10  273.67   13.00
  -1   7  10  271.77   12.60
  -1   7  10  279.57    9.60
   1   7 -10  265.97   13.30
  -1   7  10  266.77   11.80
  -1  -7  10  241.18   15.50
  -1  -7  10  248.98   15.20
   1  -7 -10  274.27   13.30
   1  -7 -10  272.57   12.30
   1  -7 -10  267.67   13.20
  -1  -7  10  282.37   11.80
  -1   7   9  215.78   10.50
  -1   7   9  235.28   10.10
   1   7  -9  217.58   11.10
   1   7  -9  209.68   11.50
  -1   7   9  191.68    8.20
   1   7  -9  225.68   11.30
  -1   7   9  217.38    7.70
  -1  -7   9  206.78   13.50
   1  -7  -9  223.28   10.50
   1  -7  -9  206.28   11.50
  -1  -7   9  210.78   13.30
  -1  -7   9  198.88    9.80
   1  -7  -9  221.48   11.70
   1   7  -8    5.50    4.40
  -1   7   8    2.60    4.10
  -1   7   8    5.20    3.70
   1   7  -8    8.50    4.60
   1   7  -8   10.20    4.40
  -1   7   8    2.30    2.20
  -1   7   8    5.00    2.90
   1  -7  -8    8.70    4.80
  -1  -7   8   11.40    6.10
   1  -7  -8    8.20    5.00
  -1  -7   8    3.90    5.50
   1  -7  -8    6.70    4.40
  -1  -7   8   13.90    3.80
   1   7  -7 1103.59   35.20
   1   7  -7 1036.50   35.10
  -1   7   7 1166.38   34.70
  -1   7   7 1034.10   33.40
  -1   7   7 1105.49   33.90
  -1   7   7 1201.68   34.50
   1   7  -7 1129.49   35.20
   1  -7  -7 1142.89   34.60
   1  -7  -7 1028.30   36.10
   1  -7  -7 1133.99   35.30
  -1  -7   7 1127.29   36.20
  -1  -7   7 1116.09   36.10
  -1  -7   7 1038.90   34.60
  -1   7   6 1710.13   50.69
   1   7  -6 1688.93   51.59
   1   7  -6 1631.24   51.59
  -1   7   6 1593.24   50.19
  -1   7   6 1726.13   50.99
  -1   7   6 1674.83   50.89
   1   7  -6 1679.33   51.59
  -1  -7   6 1704.73   52.19
  -1  -7   6 1701.23   52.29
   1  -7  -6 1594.24   52.09
   1  -7  -6 1730.53   51.49
   1  -7  -6 1704.53   50.99
  -1  -7   6 1618.44   51.19
   1   7  -5  121.69    7.10
  -1   7   5   97.19    5.80
  -1   7   5  117.39    6.40
   1   7  -5  113.69    6.90
   1   7  -5  104.59    6.90
  -1   7   5  109.49    4.90
  -1  -7   5  115.89    7.90
   1  -7  -5  126.19    6.90
   1  -7  -5  124.69    6.60
   1  -7  -5  101.79    6.20
  -1  -7   5  107.99    7.80
  -1  -7   5  103.89    6.20
  -1   7   4 2035.10   65.39
   1   7  -4 2279.47   66.29
  -1   7   4 2193.48   65.89
   1   7  -4 2078.19   66.29
  -1   7   4 2224.18   65.89
   1   7  -4 2191.68   66.29
  -1  -7   4 2243.78   66.59
   1  -7  -4 2299.97   65.99
   1  -7  -4 2182.78   65.89
   1  -7  -4 2268.17   66.09
  -1  -7   4 2079.19   66.09
  -1  -7   4 2175.48   66.59
  -1   7   0 3350.86  100.19
   1   7   0 3366.06  100.09
   1  -7   0 3336.07  100.19
   1   7   2  596.74   17.80
  -1   7  -2  592.54   18.40
  -1   7  -2  567.24   18.40
   1   7   2  570.94   18.10
  -1   7  -2  597.44   18.50
  -1   7  -2  583.74   18.40
  -1  -7  -2  549.95   17.80
   1  -7   2  548.15   18.20
  -1  -7  -2  519.45   18.00
  -1  -7  -2  582.84   18.00
  -1  -7  -2  573.84   18.00
   1  -7   2  601.64   18.60
   1  -7   2  601.44   18.60
  -1  -7  -2  530.25   18.10
   1  -7   3 5593.14  166.78
  -1   7  -4  561.84   18.00
   1   7   4  568.84   17.50
  -1   7  -4  529.15   18.00
  -1   7  -4  562.74   18.00
   1   7   4  566.14   17.30
   1  -7   4  549.65   17.80
   1  -7   4  532.45   18.30
  -1  -7  -4  532.85   17.30
   1  -7   4  530.95   18.30
  -1  -7  -4  534.15   17.50
  -1  -7  -4  532.95   17.50
  -1  -7  -4  578.54   17.00
  -1   7  -5 1270.17   40.80
   1   7   5 1401.06   40.10
  -1   7  -5 1284.47   40.70
   1   7   5 1255.77   40.60
  -1   7  -5 1281.27   40.80
  -1  -7  -5 1382.86   40.50
   1  -7   5 1279.87   41.10
   1  -7   5 1304.07   40.60
  -1  -7  -5 1347.87   40.30
   1  -7   5 1299.17   41.20
  -1  -7  -5 1417.76   40.20
   1   7   6  109.99    5.70
  -1   7  -6   96.99    6.90
   1   7   6   83.79    8.90
  -1   7  -6  121.29    7.10
  -1   7  -6  114.39    7.00
  -1  -7  -6   91.89    6.90
   1  -7   6  118.79    6.40
  -1  -7  -6  107.39    6.00
   1  -7   6   95.79    8.00
   1  -7   6   85.19    8.00
  -1  -7  -6   84.19    6.60
  -1   7  -7   24.00    4.30
  -1   7  -7   27.00    4.30
  -1   7  -7   25.00    4.20
   1   7   7   21.20    3.40
  -1  -7  -7   30.10    3.80
   1  -7   7   20.50    5.20
  -1  -7  -7   32.90    4.50
   1  -7   7   30.20    3.80
  -1  -7  -7   32.30    4.30
   1  -7   7   24.80    5.40
   1   7   8   35.80    4.10
   1   7   8   37.50    4.70
  -1   7  -8   58.19    7.40
  -1  -7  -8   46.00    6.40
   1  -7   8   50.99    6.40
   1  -7   8   39.30    6.20
  -1  -7  -8   53.89    7.50
  -1  -7  -8   55.69    7.40
   1   7   9 2370.16   70.39
   1   7   9 2332.67   70.19
  -1   7  -9 2324.77   70.99
  -1   7  -9 2301.27   70.99
  -1   7  -9 2249.38   71.19
  -1  -7  -9 2348.36   70.79
   1  -7   9 2263.07   70.39
   1  -7   9 2322.87   72.19
  -1  -7  -9 2311.57   70.39
  -1  -7  -9 2350.26   70.79
   1  -7   9 2334.37   72.09
   1   7  10   38.60    4.70
   1   7  10   42.10    5.20
  -1   7 -10   58.79    7.70
  -1   7 -10   60.79    7.80
  -1   7 -10   45.80    5.90
  -1  -7 -10   44.90    5.20
  -1  -7 -10   61.39    7.90
  -1  -7 -10   55.99    8.10
   1  -7  10   46.80    7.00
   1  -7  10   41.50    7.20
   1  -7  10   61.49    6.60
  -1   7 -11  783.02   26.30
   1   7  11  782.12   25.30
   1   7  11  780.42   25.90
  -1   7 -11  745.03   26.70
  -1   7 -11  765.82   26.20
  -1  -7 -11  753.62   25.80
  -1  -7 -11  787.72   25.90
   1  -7  11  781.32   28.20
   1  -7  11  752.32   25.20
   1  -7  11  769.82   28.10
  -1  -7 -11  741.23   25.80
  -1   7 -12   18.50    5.50
  -1   7 -12   10.10    5.70
  -1   7 -12   11.80    5.30
   1   7  12   10.00    5.30
   1   7  12   12.40    4.60
  -1  -7 -12   14.50    5.00
   1  -7  12   12.70    4.40
  -1  -7 -12   12.70    5.30
   1  -7  12    6.20    7.30
   1  -7  12    5.30    7.20
  -1  -7 -12   16.00    5.50
   1   7  13   62.79    8.50
  -1   7 -13   84.99    9.70
  -1   7 -13   73.89    9.60
  -1   7 -13   77.49   11.00
   1   7  13   69.09    7.30
  -1  -7 -13   75.19    9.90
   1  -7  13   80.49    9.80
  -1  -7 -13   74.09    9.10
  -1  -7 -13   82.49    7.90
   1  -7  13   69.79   10.00
   1  -7  13   82.39    7.80
  -1   7 -14  169.68   12.00
   1   7  14  132.09   12.00
  -1   7 -14  165.88   13.60
  -1   7 -14  169.98   12.00
   1  -7  14  178.38    9.90
  -1  -7 -14  131.39   13.00
  -1  -7 -14  131.49   11.80
   1  -7  14  163.08   16.30
  -1  -7 -14  153.88   11.10
   1  -7  14  142.69   16.90
  -1   7 -15  105.99   11.70
   1   7  15   82.69   12.20
  -1   7 -15   93.59   13.60
   1   7  15   75.79   10.50
  -1   7 -15   94.39   11.40
   1  -7  15   93.29    9.30
  -1  -7 -15   94.89   10.70
  -1  -7 -15   84.49   11.00
   1   7  16  127.79   11.50
  -1   7 -16  149.39   12.00
   1   7  16  105.39   13.50
  -1   7 -16  124.19   14.70
  -1   7 -16  138.49   12.20
  -1  -7 -16  119.79   11.70
  -1  -7 -16  126.89   14.50
   1  -7  16  135.89    9.90
   1  -7  16  132.59   19.30
  -1  -7 -16  138.29   11.30
   1  -7  16  117.39   18.00
   1   7  17   -8.50    7.30
  -1   7 -17   11.20    6.30
   1   7  17    4.60    6.20
  -1   7 -17   -0.60    6.20
  -1   7 -17   -0.40    9.90
  -1  -7 -17    5.60    8.10
  -1  -7 -17    8.10    6.30
   1  -7  17    0.10   10.90
   1  -7  17   -2.20   10.90
   1  -7  17    3.90    5.20
  -1  -7 -17    3.20    5.30
   1   7  18   19.10    7.70
  -1   7 -18   27.00    6.60
  -1   7 -18    7.60    6.10
  -1   7 -18   25.00    9.80
   1   7  18   18.90    6.40
  -1  -7 -18   26.30    7.70
  -1  -7 -18   18.60    5.80
   1  -7  18   20.80   11.90
   1  -7  18   23.20   11.80
   1  -7  18   13.00    5.40
  -1   7 -19  188.68   12.70
  -1   7 -19  221.88   20.20
   1   7  19  222.48   14.80
   1   7  19  213.28   13.00
  -1   7 -19  188.78   12.10
  -1  -7 -19  206.48   13.10
   1  -7  19  187.38   11.00
  -1  -7 -19  212.48   11.30
   1  -7  19  188.68   19.80
  -1  -7 -19  224.88   16.70
   1  -7  19  184.28   21.60
   1   7  20   65.09    9.20
  -1   7 -20   89.59   13.70
  -1   7 -20   65.19    7.00
  -1   7 -20   62.29    9.60
   1   7  20   65.39    7.80
  -1  -7 -20   74.69    7.60
  -1  -7 -20   70.09    8.30
   1  -7  20   75.09   14.10
   1  -7  20   52.39   11.50
  -1  -7 -20   75.69   10.90
   1  -7  20   59.49    7.90
  -1   7 -21   -7.30    4.60
   1   7  21    2.40    8.40
  -1   7 -21    3.40    9.90
  -1   7 -21   -1.60    4.20
  -1  -7 -21  -16.70    8.40
  -1  -7 -21   -1.60    4.40
   1  -7  21    2.90    4.60
   1  -7  21   -6.40   11.60
   1  -7  21    1.20   11.60
  -1   7 -22   81.29   12.60
   1   7  22   57.19   10.00
  -1   7 -22   50.19    5.50
   1  -7  22   53.49    6.90
   1  -7  22   50.29   13.00
   1  -7  22   65.69   13.80
  -1  -7 -22   55.99   10.70
  -1  -7 -22   45.90    4.70
   1   7  23   19.00    7.80
  -1   7 -23  -10.90    9.10
  -1  -7 -23  -15.50   11.10
   1  -7  23   13.10   10.70
  -1  -7 -23    5.20    3.80
  -1   8  23   25.40    7.20
   1   8 -23   -0.30    9.90
   1  -8 -23    8.10    4.10
   1  -8 -23  -12.40   10.90
  -1  -8  23  -10.60   11.30
   1   8 -22   21.60   11.60
   1   8 -22   -0.10    4.30
   1   8 -22   12.00    4.80
  -1  -8  22    7.90   13.10
  -1  -8  22    3.90   13.40
   1  -8 -22   11.60   12.00
  -1  -8  22   -1.80    5.30
   1  -8 -22    7.60    3.80
   1   8 -21   -3.60    4.30
   1   8 -21   -2.90   10.10
  -1   8  21   -9.90    6.80
  -1  -8  21   -7.40    5.00
   1  -8 -21    0.20    9.10
  -1  -8  21  -17.70   12.30
  -1  -8  21    0.70   12.20
   1  -8 -21    1.80    5.50
  -1   8  20   12.30    8.00
   1   8 -20    4.40   10.40
  -1   8  20    6.00    6.20
   1   8 -20    3.70    5.60
  -1  -8  20    4.40    7.00
   1  -8 -20   -2.00    6.70
  -1  -8  20    0.00   12.00
   1  -8 -20   -9.40   16.50
  -1  -8  20    1.20   11.60
   1  -8 -20   13.40    4.00
   1   8 -19   16.90    6.70
   1   8 -19    7.70   10.50
  -1   8  19   17.10    7.70
  -1   8  19    9.10    6.30
   1   8 -19   20.50    6.50
   1  -8 -19   25.20    7.30
   1  -8 -19   13.90    4.90
  -1  -8  19    6.90    9.60
  -1  -8  19   10.50   12.50
   1  -8 -19   20.20    8.50
  -1  -8  19   12.20   11.50
  -1   8  18    8.80    7.70
   1   8 -18   14.20    7.10
  -1   8  18    8.00    6.00
   1   8 -18   10.20    6.30
   1   8 -18   14.70    9.30
  -1  -8  18   13.30    5.60
  -1  -8  18    6.50   10.90
   1  -8 -18    9.80    8.30
   1  -8 -18   15.40    5.20
   1  -8 -18   15.60    7.50
  -1  -8  18   10.90   11.80
   1   8 -17  261.37   14.70
   1   8 -17  222.68   17.90
   1   8 -17  256.97   14.70
  -1   8  17  208.18   15.60
  -1   8  17  215.38   13.70
   1  -8 -17  198.98   14.70
   1  -8 -17  222.68   13.50
  -1  -8  17  241.58   20.40
  -1  -8  17  251.37   22.30
   1  -8 -17  240.08   16.40
   1   8 -16   44.50   11.40
  -1   8  16   38.80    6.80
  -1   8  16   39.20    8.50
   1   8 -16   46.10    7.90
   1   8 -16   47.80    7.60
   1  -8 -16   43.20    8.00
  -1  -8  16   44.30   11.50
   1  -8 -16   54.29    7.90
  -1  -8  16   49.70    6.60
   1  -8 -16   43.10    8.70
  -1  -8  16   33.30   11.80
   1   8 -15   10.90    8.50
   1   8 -15   12.00    7.00
  -1   8  15   13.30    6.20
   1   8 -15   17.20    7.10
  -1   8  15    6.60    7.20
[truncated: 9,464,215 more chars]
