# Supplementary material for: The Far Side of Carboranes: Anticancer Active Monocations and Ambiently Stable Dications
Source: Angew Chem Int Ed Engl. 2026 Apr 2;65(20):e21595. doi: 10.1002/anie.202521595 (PMC13159407; doi:10.1002/anie.202521595)
Supplement: Supplementary file 2 — Supporting File 2: anie71935‐sup‐0002‐Data.zip. [file ANIE-65-e21595-s002.zip › jvr220613B1_sq_H78_o-2d.cif]

 
data_jvr220613B1

_publ_requested_journal   'Nature Communications'
loop_
_publ_author_name
_publ_author_address

'N\<emec, Vlastimil'
;Department of General and Inorganic Chemistry
Faculty of Chemical Technology
University of Pardubice
Studentsk\'a 573 
Pardubice 532 10
Czech Republic
;

'Holub, Josef'
;Institute of Inorganic Chemistry
Czech Academy of Sciences
\<Re\<z 250 68
Czech Republic
;

'Samsonov, Maksim A.'
;Department of General and Inorganic Chemistry
Faculty of Chemical Technology
University of Pardubice
Studentsk\'a 573 
Pardubice 532 10
Czech Republic
;

'R\%u\<zi\<ckov\'a, Zde\<nka'
;Department of General and Inorganic Chemistry
Faculty of Chemical Technology
University of Pardubice
Studentsk\'a 573 
Pardubice 532 10
Czech Republic
;

'Cva\<cka, Josef'
;Institute of Organic Chemistry and Biochemistry
Czech Academy of Sciences
Flemingovo n\'am\<est\'i 542/2 
Praha 6, 166 10
Czech Republic
;

'Van\<co, J\'an '
;Regional Centre of Advanced Technologies and Materials
Czech Advanced Technology and Research Institute
Palack\'y University
\<Slechtitel\%u 27
Olomouc 779 00
Czech Republic
;

'Tr\'avn\'i\<cek, Zden\<ek'
;Regional Centre of Advanced Technologies and Materials
Czech Advanced Technology and Research Institute
Palack\'y University
\<Slechtitel\%u 27
Olomouc 779 00
Czech Republic
;

'Belza, Jan'
;Regional Centre of Advanced Technologies and Materials
Czech Advanced Technology and Research Institute
Palack\'y University
\<Slechtitel\%u 27
Olomouc 779 00
Czech Republic
;

'Dvo\<r\'ak, Zden\<ek'
;Department of Cell Biology and Genetics
Faculty of Science
Palack\'y University
\<Slechtitel\%u 27
Olomouc 779 00
Czech Republic
;

'Vr\'ana, Jan'
;Department of General and Inorganic Chemistry
Faculty of Chemical Technology
University of Pardubice
Studentsk\'a 573 
Pardubice 532 10
Czech Republic
;

'R\%u\<zi\<cka, Ale\<s'
;Department of General and Inorganic Chemistry
Faculty of Chemical Technology
University of Pardubice
Studentsk\'a 573 
Pardubice 532 10
Czech Republic
;

# start Validation Reply Form
_vrf_PLAT220_jvr220613B1
;
PROBLEM: NonSolvent Resd 1 C Ueq(max)/Ueq(min) Range  
RESPONSE: The larger maximum of residual electron density is caused 
by an artifactal electron density from artifact molecules
;
_vrf_PLAT230_jvr220613B1
;
PROBLEM: Hirshfeld Test Diff for C10 --B4
RESPONSE: atoms in the disordered part of anionic cage
;

_vrf_PLAT921_jvr220613B1
;
PROBLEM: R1 in CIF and R1 Calcd from FCF Data Differ by ..  
RESPONSE: Different way of rounding in various programs
;
_vrf_PLAT922_jvr220613B1
;
PROBLEM: wR2 in the CIF and FCF Differ by ................  
RESPONSE: Different way of rounding in various programs
;
# end Validation Reply Form
 
_audit_creation_method            'APEX3 v2016.5-0'
_shelx_SHELXL_version_number      '2019/1'
_chemical_name_systematic         ?
_chemical_name_common             ?
_chemical_melting_point           ?
_chemical_formula_moiety          '2(C56 H82 B8 N4), 2(C H12 B11), 0.5(C6 H14), 2.5(C H2 Cl2)'
_chemical_formula_sum
 'C119.50 H201 B38 Cl5 N8' 
_chemical_formula_weight          2337.90

loop_
 _atom_type_symbol
 _atom_type_description
 _atom_type_scat_dispersion_real
 _atom_type_scat_dispersion_imag
 _atom_type_scat_source
 'C'  'C'   0.0033   0.0016
 'International Tables Vol C Tables 4.2.6.8 and 6.1.1.4'
 'H'  'H'   0.0000   0.0000
 'International Tables Vol C Tables 4.2.6.8 and 6.1.1.4'
 'B'  'B'   0.0013   0.0007
 'International Tables Vol C Tables 4.2.6.8 and 6.1.1.4'
 'Cl'  'Cl'   0.1484   0.1585
 'International Tables Vol C Tables 4.2.6.8 and 6.1.1.4'
 'N'  'N'   0.0061   0.0033
 'International Tables Vol C Tables 4.2.6.8 and 6.1.1.4'
 
_space_group_crystal_system       orthorhombic
_space_group_IT_number            60
_space_group_name_H-M_alt         'P b c n'
_space_group_name_Hall            '-P 2n 2ab'
 
_shelx_space_group_comment
;
The symmetry employed for this shelxl refinement is uniquely defined
by the following loop, which should always be used as a source of
symmetry information in preference to the above space-group names.
They are only intended as comments.
;
 
loop_
 _space_group_symop_operation_xyz
 'x, y, z'
 '-x+1/2, -y+1/2, z+1/2'
 '-x, y, -z+1/2'
 'x+1/2, -y+1/2, -z'
 '-x, -y, -z'
 'x-1/2, y-1/2, -z-1/2'
 'x, -y, z-1/2'
 '-x-1/2, y-1/2, z'
 
_cell_length_a                    19.9335(9)
_cell_length_b                    27.5899(13)
_cell_length_c                    27.4935(11)
_cell_angle_alpha                 90
_cell_angle_beta                  90
_cell_angle_gamma                 90
_cell_volume                      15120.4(12)
_cell_formula_units_Z             4
_cell_measurement_temperature     150(2)
_cell_measurement_reflns_used     203303
_cell_measurement_theta_min       1
_cell_measurement_theta_max       25
 
_exptl_crystal_description        'plate' 
_exptl_crystal_colour             'colourless'
_exptl_crystal_density_meas       ?
_exptl_crystal_density_method     ?
_exptl_crystal_density_diffrn     1.027          
_exptl_crystal_F_000              4996
_exptl_transmission_factor_min    ?
_exptl_transmission_factor_max    ?
_exptl_crystal_size_max           0.570
_exptl_crystal_size_mid           0.568
_exptl_crystal_size_min           0.118
_exptl_absorpt_coefficient_mu     0.140
_shelx_estimated_absorpt_T_min    0.924
_shelx_estimated_absorpt_T_max    0.984
_exptl_absorpt_correction_type    multi-scan
_exptl_absorpt_correction_T_min   0.5948
_exptl_absorpt_correction_T_max   0.7456
_exptl_absorpt_process_details    
;
SADABS-2016/2 - Bruker AXS area detector
scaling and absorption correction
;
_exptl_absorpt_special_details    
;
The ratio of minimum to maximum
apparent transmission was 0.798
;
_diffrn_ambient_temperature       150(2)
_diffrn_radiation_wavelength      0.71073
_diffrn_radiation_type            MoK\a
_diffrn_source                    'sealed X-ray tube'
_diffrn_measurement_device_type   'Bruker D8 - Venture'
_diffrn_measurement_method        '\f and \w scans to fill the Ewald sphere'
_diffrn_detector_area_resol_mean  10.4167
_diffrn_reflns_number             169293
_diffrn_reflns_av_unetI/netI      0.0259
_diffrn_reflns_av_R_equivalents   0.0716
_diffrn_reflns_limit_h_min        -23
_diffrn_reflns_limit_h_max        23
_diffrn_reflns_limit_k_min        -32
_diffrn_reflns_limit_k_max        32
_diffrn_reflns_limit_l_min        -32
_diffrn_reflns_limit_l_max        32
_diffrn_reflns_theta_min          1.942
_diffrn_reflns_theta_max          25.000
_diffrn_reflns_theta_full         25.000
_diffrn_measured_fraction_theta_max   0.993
_diffrn_measured_fraction_theta_full  0.993
_diffrn_reflns_Laue_measured_fraction_max    0.993
_diffrn_reflns_Laue_measured_fraction_full   0.993
_diffrn_reflns_point_group_measured_fraction_max   0.993
_diffrn_reflns_point_group_measured_fraction_full  0.993
_reflns_number_total              13232
_reflns_number_gt                 11738
_reflns_threshold_expression      'I > 2\s(I)'
_reflns_Friedel_coverage          0.000
_reflns_Friedel_fraction_max      .
_reflns_Friedel_fraction_full     .
 
_reflns_special_details
;
 Reflections were merged by SHELXL according to the crystal
 class for the calculation of statistics and refinement.
 
 Structure factors included contributions from the .fab file.
 
 _reflns_Friedel_fraction is defined as the number of unique
 Friedel pairs measured divided by the number that would be
 possible theoretically, ignoring centric projections and
 systematic absences.
;
 
_computing_data_collection        'Bruker Instrument Service vV6.2.3'
_computing_cell_refinement        'APEX4 v2022.10-0 (Bruker AXS)'
_computing_data_reduction         'SAINT V8.37A (Bruker AXS Inc., 2015)'
_computing_structure_solution     'XT, VERSION 2014/5'
_computing_structure_refinement   'SHELXL-2019/1 (Sheldrick, 2019)'
_computing_molecular_graphics     'Platon (Spek, 2009)'
_computing_publication_material   'Platon (Spek, 2009)'
_refine_special_details           ?
_refine_ls_structure_factor_coef  Fsqd
_refine_ls_matrix_type            full
_refine_ls_weighting_scheme       calc
_refine_ls_weighting_details
'w=1/[\s^2^(Fo^2^)+(0.1143P)^2^+58.0518P] where P=(Fo^2^+2Fc^2^)/3'
_atom_sites_solution_primary      ?
_atom_sites_solution_secondary    ?
_atom_sites_solution_hydrogens    mixed
_refine_ls_hydrogen_treatment     mixed
_refine_ls_extinction_method      none
_refine_ls_extinction_coef        .
_refine_ls_number_reflns          13232
_refine_ls_number_parameters      741
_refine_ls_number_restraints      910
_refine_ls_R_factor_all           0.1577
_refine_ls_R_factor_gt            0.1464
_refine_ls_wR_factor_ref          0.3331
_refine_ls_wR_factor_gt           0.3260
_refine_ls_goodness_of_fit_ref    1.094
_refine_ls_restrained_S_all       1.135
_refine_ls_shift/su_max           0.000
_refine_ls_shift/su_mean          0.000
 
loop_
 _atom_site_label
 _atom_site_type_symbol
 _atom_site_fract_x
 _atom_site_fract_y
 _atom_site_fract_z
 _atom_site_U_iso_or_equiv
 _atom_site_adp_type
 _atom_site_occupancy
 _atom_site_site_symmetry_order  
 _atom_site_calc_flag
 _atom_site_refinement_flags_posn
 _atom_site_refinement_flags_adp
 _atom_site_refinement_flags_occupancy
 _atom_site_disorder_assembly
 _atom_site_disorder_group
Cl1 Cl 0.00253(12) 0.37932(7) 0.30264(5) 0.0855(6) Uani 1 1 d . . . . .
B1 B 0.0669(3) 0.2268(2) 0.4681(3) 0.0597(16) Uani 1 1 d . . . . .
H1 H 0.020045 0.211711 0.451489 0.072 Uiso 1 1 calc R U . . .
C1' C 0.1354(6) 0.4771(3) 0.7337(3) 0.103(2) Uani 1 1 d . . . . .
H1' H 0.079299 0.479127 0.733668 0.123 Uiso 1 1 calc R U . . .
N1 N 0.21665(17) 0.11196(12) 0.54657(12) 0.0302(7) Uani 1 1 d . . . . .
N2 N 0.23971(16) 0.16358(12) 0.60261(11) 0.0276(7) Uani 1 1 d . . . . .
B2' B 0.1853(6) 0.5080(4) 0.6912(4) 0.109(3) Uani 1 1 d . U . . .
H2' H 0.160680 0.531422 0.663133 0.130 Uiso 1 1 calc R U . . .
B2 B 0.0994(2) 0.20709(18) 0.5240(2) 0.0361(11) Uani 1 1 d . . . . .
H2 H 0.071479 0.179419 0.545868 0.043 Uiso 1 1 calc R U . . .
B4 B 0.0912(2) 0.28741(17) 0.46177(19) 0.0333(10) Uani 1 1 d . . . . .
H4 H 0.057310 0.313075 0.441948 0.040 Uiso 1 1 calc R U . . .
N3 N 0.17761(15) 0.38538(11) 0.42131(11) 0.0239(7) Uani 1 1 d . . . . .
B3' B 0.1839(6) 0.5250(4) 0.7554(4) 0.104(3) Uani 1 1 d . U . . .
H3' H 0.158917 0.558451 0.769717 0.125 Uiso 1 1 calc R U . . .
B3 B 0.0673(4) 0.2659(2) 0.5188(3) 0.0585(13) Uani 1 1 d . U . . .
H3 H 0.020323 0.278097 0.537513 0.070 Uiso 1 1 calc R U . . .
B4' B 0.1873(6) 0.4726(4) 0.7887(4) 0.109(3) Uani 1 1 d . . . . .
H4' H 0.165400 0.470648 0.826218 0.131 Uiso 1 1 calc R U . . .
N4 N 0.21569(15) 0.33245(11) 0.37093(10) 0.0232(7) Uani 1 1 d . . . . .
B5' B 0.1813(8) 0.4229(4) 0.7479(5) 0.122(3) Uani 1 1 d . . . . .
H5' H 0.154596 0.388429 0.757207 0.146 Uiso 1 1 calc R U . . .
B8 B 0.1387(4) 0.3018(3) 0.5108(2) 0.0654(15) Uani 1 1 d D U . . .
H8 H 0.161308 0.334308 0.528847 0.078 Uiso 1 1 calc R U . . .
B10' B 0.2631(8) 0.4291(5) 0.7111(5) 0.130(3) Uani 1 1 d . . . . .
H10' H 0.293096 0.398797 0.694868 0.156 Uiso 1 1 calc R U . . .
C10 C 0.1416(4) 0.24415(19) 0.4370(2) 0.0639(13) Uani 1 1 d . U . . .
H10 H 0.167428 0.234767 0.402086 0.077 Uiso 1 1 calc R U . . .
B8' B 0.2596(6) 0.5049(4) 0.7803(4) 0.103(3) Uani 1 1 d . U . . .
H8' H 0.283545 0.526048 0.810430 0.123 Uiso 1 1 calc R U . . .
B9 B 0.1785(3) 0.2937(2) 0.4544(2) 0.0439(9) Uani 1 1 d . U . . .
H9 H 0.234615 0.295311 0.453203 0.053 Uiso 1 1 calc R U . . .
B9' B 0.2588(7) 0.4382(4) 0.7754(4) 0.111(3) Uani 1 1 d . U . . .
H9' H 0.281512 0.412217 0.802053 0.133 Uiso 1 1 calc R U . . .
B6' B 0.1814(7) 0.4459(4) 0.6874(4) 0.112(3) Uani 1 1 d . . . . .
H6' H 0.154729 0.424924 0.658334 0.134 Uiso 1 1 calc R U . . .
B6 B 0.1869(3) 0.2040(2) 0.5238(2) 0.0486(10) Uani 1 1 d . U . . .
H6 H 0.242989 0.204946 0.521218 0.058 Uiso 1 1 calc R U . . .
C5 C 0.1435(4) 0.1974(2) 0.4726(2) 0.0692(15) Uani 1 1 d . U . . .
H5 H 0.168381 0.167054 0.452532 0.083 Uiso 1 1 calc R U . . .
B7' B 0.2632(7) 0.5235(5) 0.7167(5) 0.122(3) Uani 1 1 d . U . . .
H7' H 0.292360 0.556068 0.704627 0.146 Uiso 1 1 calc R U . . .
B7 B 0.1434(5) 0.2533(2) 0.5479(3) 0.0734(14) Uani 1 1 d D U . . .
H7 H 0.168246 0.263735 0.582933 0.088 Uiso 1 1 calc R U . . .
H7A H 0.1844(15) 0.2736(18) 0.521(2) 0.110 Uiso 1 1 d D U . . .
C11 C 0.21228(19) 0.15948(14) 0.55767(14) 0.0265(8) Uani 1 1 d . . . . .
B11' B 0.2561(7) 0.4791(5) 0.6778(5) 0.123(3) Uani 1 1 d . U . . .
H11 H 0.277228 0.482227 0.640146 0.148 Uiso 1 1 calc R U . . .
C12 C 0.2474(2) 0.08656(16) 0.58395(16) 0.0375(10) Uani 1 1 d . . . . .
H12 H 0.256542 0.052783 0.584594 0.045 Uiso 1 1 calc R U . . .
B12' B 0.3069(7) 0.4736(4) 0.7353(4) 0.105(3) Uani 1 1 d . U . . .
H12' H 0.362866 0.472610 0.738592 0.126 Uiso 1 1 calc R U . . .
C13 C 0.2616(2) 0.11861(16) 0.61891(15) 0.0356(9) Uani 1 1 d . . . . .
H13 H 0.282663 0.111908 0.649164 0.043 Uiso 1 1 calc R U . . .
C14 C 0.1925(2) 0.08966(15) 0.50209(16) 0.0358(9) Uani 1 1 d . . . . .
C16 C 0.2094(3) 0.0684(2) 0.4192(2) 0.0632(15) Uani 1 1 d . . . . .
H16 H 0.236989 0.066863 0.391092 0.076 Uiso 1 1 calc R U . . .
C15 C 0.2355(2) 0.08754(17) 0.46226(16) 0.0410(10) Uani 1 1 d . . . . .
C17 C 0.1450(3) 0.0520(3) 0.4170(2) 0.082(2) Uani 1 1 d . . . . .
H17 H 0.127813 0.040172 0.387012 0.098 Uiso 1 1 calc R U . . .
C19 C 0.1270(2) 0.07123(19) 0.5019(2) 0.0508(12) Uani 1 1 d . . . . .
C18 C 0.1045(3) 0.0524(2) 0.4574(2) 0.0730(18) Uani 1 1 d . . . . .
H18 H 0.060309 0.039670 0.455157 0.088 Uiso 1 1 calc R U . . .
C21 C 0.3555(3) 0.0639(2) 0.4516(2) 0.0617(15) Uani 1 1 d . . . . .
H21A H 0.345617 0.052099 0.418686 0.093 Uiso 1 1 calc R U . . .
H21B H 0.349943 0.037297 0.474879 0.093 Uiso 1 1 calc R U . . .
H21C H 0.401746 0.075789 0.452847 0.093 Uiso 1 1 calc R U . . .
C20 C 0.3076(3) 0.10475(19) 0.46434(19) 0.0476(11) Uani 1 1 d . . . . .
H20 H 0.318579 0.119360 0.496663 0.057 Uiso 1 1 calc R U . A 1
C23 C 0.0833(3) 0.07057(18) 0.5463(2) 0.0551(13) Uani 1 1 d . . . . .
H23 H 0.099664 0.096426 0.568845 0.066 Uiso 1 1 calc R U . . .
C24 C 0.0095(3) 0.0810(2) 0.5347(3) 0.077(2) Uani 1 1 d . . . . .
H24A H 0.005988 0.112058 0.517584 0.116 Uiso 1 1 calc R U . . .
H24B H -0.016156 0.082570 0.565068 0.116 Uiso 1 1 calc R U . . .
H24C H -0.008419 0.055100 0.514109 0.116 Uiso 1 1 calc R U . . .
C25 C 0.0895(3) 0.0213(2) 0.5728(3) 0.0704(17) Uani 1 1 d . . . . .
H25A H 0.073592 -0.004662 0.551443 0.106 Uiso 1 1 calc R U . . .
H25B H 0.062347 0.021941 0.602521 0.106 Uiso 1 1 calc R U . . .
H25C H 0.136586 0.015488 0.581331 0.106 Uiso 1 1 calc R U . . .
C26 C 0.2441(2) 0.20812(15) 0.62988(14) 0.0294(8) Uani 1 1 d . . . . .
C27 C 0.1936(2) 0.2182(2) 0.66324(17) 0.0473(12) Uani 1 1 d . . . . .
C28 C 0.1957(3) 0.2638(3) 0.6847(2) 0.0651(15) Uani 1 1 d . . . . .
H28 H 0.161309 0.272628 0.706930 0.078 Uiso 1 1 calc R U . . .
C29 C 0.2452(3) 0.2962(2) 0.6751(2) 0.0641(14) Uani 1 1 d . . . . .
H29 H 0.244326 0.327290 0.689860 0.077 Uiso 1 1 calc R U . . .
C30 C 0.2967(3) 0.28408(19) 0.64393(18) 0.0519(12) Uani 1 1 d . . . . .
H30 H 0.331762 0.306660 0.638045 0.062 Uiso 1 1 calc R U . . .
C31 C 0.2979(2) 0.23892(16) 0.62093(15) 0.0360(9) Uani 1 1 d . . . . .
C32 C 0.1399(3) 0.1819(3) 0.6771(2) 0.0715(17) Uani 1 1 d . . . . .
H32 H 0.139283 0.155484 0.652214 0.086 Uiso 1 1 calc R U . . .
C33 C 0.1571(4) 0.1601(3) 0.7255(2) 0.091(2) Uani 1 1 d . . . . .
H33A H 0.121296 0.137913 0.735521 0.137 Uiso 1 1 calc R U . . .
H33B H 0.161792 0.185958 0.749718 0.137 Uiso 1 1 calc R U . . .
H33C H 0.199427 0.142264 0.722866 0.137 Uiso 1 1 calc R U . . .
C34 C 0.0697(4) 0.2048(5) 0.6794(4) 0.145(4) Uani 1 1 d . . . . .
H34A H 0.060181 0.221480 0.648751 0.217 Uiso 1 1 calc R U . . .
H34B H 0.067967 0.228112 0.706300 0.217 Uiso 1 1 calc R U . . .
H34C H 0.036147 0.179365 0.684784 0.217 Uiso 1 1 calc R U . . .
C35 C 0.3559(3) 0.2247(2) 0.58891(17) 0.0516(12) Uani 1 1 d D . . . .
H35 H 0.345242 0.194956 0.569614 0.062 Uiso 1 1 calc R U . B 1
C36 C 0.4195(3) 0.2176(2) 0.6192(2) 0.0559(13) Uani 1 1 d . . . . .
H36A H 0.455822 0.205932 0.598201 0.084 Uiso 1 1 calc R U . . .
H36B H 0.410942 0.193834 0.644913 0.084 Uiso 1 1 calc R U . . .
H36C H 0.432603 0.248592 0.633867 0.084 Uiso 1 1 calc R U . . .
C38 C 0.18980(17) 0.33696(13) 0.41633(12) 0.0210(7) Uani 1 1 d . . . . .
C39 C 0.1951(2) 0.41009(15) 0.37967(15) 0.0335(9) Uani 1 1 d . . . . .
H39 H 0.191460 0.444015 0.374343 0.040 Uiso 1 1 calc R U . . .
C40 C 0.2181(2) 0.37716(15) 0.34820(15) 0.0324(9) Uani 1 1 d . . . . .
H40 H 0.233447 0.383322 0.316064 0.039 Uiso 1 1 calc R U . . .
C41 C 0.1541(2) 0.40957(14) 0.46516(14) 0.0270(8) Uani 1 1 d . . . . .
C42 C 0.1997(2) 0.41696(15) 0.50301(16) 0.0344(9) Uani 1 1 d . . . . .
C43 C 0.1759(2) 0.43985(17) 0.54417(16) 0.0419(11) Uani 1 1 d . . . . .
H43 H 0.205404 0.445018 0.570814 0.050 Uiso 1 1 calc R U . . .
C44 C 0.1104(2) 0.45537(17) 0.54746(16) 0.0422(11) Uani 1 1 d . . . . .
H44 H 0.095241 0.471117 0.576158 0.051 Uiso 1 1 calc R U . . .
C45 C 0.0666(2) 0.44811(15) 0.50915(15) 0.0348(9) Uani 1 1 d . . . . .
H45 H 0.021545 0.458895 0.511993 0.042 Uiso 1 1 calc R U . . .
C46 C 0.0872(2) 0.42533(14) 0.46651(14) 0.0278(8) Uani 1 1 d . . . . .
C47 C 0.2727(2) 0.40123(18) 0.49896(18) 0.0451(11) Uani 1 1 d . . . . .
H47 H 0.274083 0.371006 0.478909 0.054 Uiso 1 1 calc R U . . .
C48 C 0.3128(3) 0.4400(3) 0.4721(3) 0.0723(17) Uani 1 1 d . . . . .
H48A H 0.359287 0.429022 0.468135 0.109 Uiso 1 1 calc R U . . .
H48B H 0.312198 0.470149 0.490922 0.109 Uiso 1 1 calc R U . . .
H48C H 0.292821 0.445644 0.440069 0.109 Uiso 1 1 calc R U . . .
C49 C 0.3049(3) 0.3899(3) 0.5477(2) 0.083(2) Uani 1 1 d . . . . .
H49A H 0.349092 0.375299 0.542442 0.124 Uiso 1 1 calc R U . . .
H49B H 0.276380 0.367194 0.565741 0.124 Uiso 1 1 calc R U . . .
H49C H 0.309888 0.419900 0.566462 0.124 Uiso 1 1 calc R U . . .
C50 C 0.03890(19) 0.41959(14) 0.42410(14) 0.0285(8) Uani 1 1 d . . . . .
H50 H 0.057314 0.394249 0.401781 0.034 Uiso 1 1 calc R U . . .
C51 C -0.0311(2) 0.40373(17) 0.44000(18) 0.0398(10) Uani 1 1 d . . . . .
H51A H -0.058030 0.395762 0.411255 0.060 Uiso 1 1 calc R U . . .
H51B H -0.052744 0.430131 0.457988 0.060 Uiso 1 1 calc R U . . .
H51C H -0.027594 0.375127 0.460978 0.060 Uiso 1 1 calc R U . . .
C52 C 0.0344(2) 0.46784(15) 0.39553(16) 0.0376(10) Uani 1 1 d . . . . .
H52A H 0.078545 0.475802 0.382012 0.056 Uiso 1 1 calc R U . . .
H52B H 0.019960 0.493808 0.417473 0.056 Uiso 1 1 calc R U . . .
H52C H 0.001883 0.464440 0.369018 0.056 Uiso 1 1 calc R U . . .
C53 C 0.2435(2) 0.28878(14) 0.34991(13) 0.0269(8) Uani 1 1 d . . . . .
C54 C 0.2043(2) 0.26041(18) 0.31909(15) 0.0402(10) Uani 1 1 d . . . . .
C55 C 0.2320(3) 0.2181(2) 0.30122(19) 0.0567(13) Uani 1 1 d . . . . .
H55 H 0.205884 0.197225 0.281354 0.068 Uiso 1 1 calc R U . . .
C56 C 0.2977(3) 0.2060(2) 0.31209(19) 0.0573(13) Uani 1 1 d . . . . .
H56 H 0.316570 0.177115 0.299272 0.069 Uiso 1 1 calc R U . . .
C57 C 0.3351(3) 0.23513(19) 0.34081(17) 0.0501(12) Uani 1 1 d . . . . .
H57 H 0.380209 0.226162 0.347475 0.060 Uiso 1 1 calc R U . . .
C58 C 0.3102(2) 0.27771(16) 0.36101(14) 0.0332(9) Uani 1 1 d . . . . .
C59 C 0.1347(3) 0.2767(2) 0.30258(17) 0.0584(13) Uani 1 1 d D . . . .
H59 H 0.117955 0.302292 0.325285 0.070 Uiso 1 1 calc R U . C 1
C62 C 0.3535(2) 0.3111(2) 0.39128(16) 0.0465(12) Uani 1 1 d . . . . .
H62 H 0.322901 0.329654 0.413261 0.056 Uiso 1 1 calc R U . . .
C63 C 0.3901(3) 0.3478(2) 0.3597(2) 0.0633(9) Uani 1 1 d . . . . .
H63A H 0.420034 0.330766 0.337176 0.095 Uiso 1 1 calc R U . . .
H63B H 0.416430 0.369558 0.380372 0.095 Uiso 1 1 calc R U . . .
H63C H 0.357290 0.366740 0.341109 0.095 Uiso 1 1 calc R U . . .
C64 C 0.4028(3) 0.2846(3) 0.4231(2) 0.081(2) Uani 1 1 d . . . . .
H64A H 0.437743 0.269878 0.402756 0.121 Uiso 1 1 calc R U . . .
H64B H 0.379414 0.259112 0.441265 0.121 Uiso 1 1 calc R U . . .
H64C H 0.423447 0.307391 0.445925 0.121 Uiso 1 1 calc R U . . .
C65 C 0.000000 0.4153(3) 0.250000 0.074(3) Uani 1 2 d S T P . .
H65A H -0.040158 0.436356 0.251015 0.089 Uiso 0.5 1 calc R U P . .
H65B H 0.040159 0.436356 0.248984 0.089 Uiso 0.5 1 calc R U P . .
C22 C 0.3152(5) 0.1429(5) 0.4219(4) 0.0633(9) Uani 0.575(13) 1 d . . P D 1
H22A H 0.361251 0.155349 0.421476 0.095 Uiso 0.575(13) 1 calc R U P D 1
H22B H 0.305312 0.127198 0.390732 0.095 Uiso 0.575(13) 1 calc R U P D 1
H22C H 0.283862 0.169710 0.427150 0.095 Uiso 0.575(13) 1 calc R U P D 1
C37 C 0.3705(5) 0.2685(4) 0.5550(4) 0.0633(9) Uani 0.593(14) 1 d D . P E 1
H37A H 0.408185 0.260637 0.533525 0.095 Uiso 0.593(14) 1 calc R U P E 1
H37B H 0.330668 0.275613 0.535445 0.095 Uiso 0.593(14) 1 calc R U P E 1
H37C H 0.381971 0.296888 0.574800 0.095 Uiso 0.593(14) 1 calc R U P E 1
C60 C 0.1349(6) 0.2961(5) 0.2526(3) 0.0633(9) Uani 0.583(13) 1 d D . P F 1
H60A H 0.089399 0.306060 0.243653 0.095 Uiso 0.583(13) 1 calc R U P F 1
H60B H 0.165020 0.324156 0.250888 0.095 Uiso 0.583(13) 1 calc R U P F 1
H60C H 0.150558 0.271004 0.230076 0.095 Uiso 0.583(13) 1 calc R U P F 1
C61 C 0.0848(5) 0.2285(5) 0.3062(4) 0.0633(9) Uani 0.583(13) 1 d . . P F 1
H61A H 0.085160 0.215991 0.339601 0.095 Uiso 0.583(13) 1 calc R U P F 1
H61B H 0.038979 0.237775 0.297302 0.095 Uiso 0.583(13) 1 calc R U P F 1
H61C H 0.100872 0.203308 0.283956 0.095 Uiso 0.583(13) 1 calc R U P F 1
C22A C 0.3261(7) 0.1554(6) 0.4451(6) 0.0633(9) Uani 0.425(13) 1 d . . P D 2
H22D H 0.374393 0.160700 0.449141 0.095 Uiso 0.425(13) 1 calc R U P D 2
H22E H 0.314450 0.157575 0.410547 0.095 Uiso 0.425(13) 1 calc R U P D 2
H22F H 0.301282 0.180029 0.463360 0.095 Uiso 0.425(13) 1 calc R U P D 2
C37A C 0.3684(7) 0.2437(8) 0.5393(4) 0.0633(9) Uani 0.407(14) 1 d D . P E 2
H37D H 0.409215 0.228860 0.526107 0.095 Uiso 0.407(14) 1 calc R U P E 2
H37E H 0.330230 0.235757 0.518307 0.095 Uiso 0.407(14) 1 calc R U P E 2
H37F H 0.374040 0.278923 0.540732 0.095 Uiso 0.407(14) 1 calc R U P E 2
C60A C 0.1492(9) 0.3096(7) 0.2576(5) 0.0633(9) Uani 0.417(13) 1 d D . P F 2
H60D H 0.185251 0.332450 0.265562 0.095 Uiso 0.417(13) 1 calc R U P F 2
H60E H 0.162980 0.289393 0.230060 0.095 Uiso 0.417(13) 1 calc R U P F 2
H60F H 0.108567 0.327629 0.249020 0.095 Uiso 0.417(13) 1 calc R U P F 2
C61A C 0.0841(7) 0.2474(7) 0.2857(6) 0.0633(9) Uani 0.417(13) 1 d . . P F 2
H61D H 0.044839 0.267209 0.277653 0.095 Uiso 0.417(13) 1 calc R U P F 2
H61E H 0.099306 0.230134 0.256570 0.095 Uiso 0.417(13) 1 calc R U P F 2
H61F H 0.071918 0.223817 0.310918 0.095 Uiso 0.417(13) 1 calc R U P F 2
 
loop_
 _atom_site_aniso_label
 _atom_site_aniso_U_11
 _atom_site_aniso_U_22
 _atom_site_aniso_U_33
 _atom_site_aniso_U_23
 _atom_site_aniso_U_13
 _atom_site_aniso_U_12
Cl1 0.1391(17) 0.0834(11) 0.0339(7) -0.0164(7) -0.0057(8) -0.0271(11)
B1 0.060(3) 0.033(3) 0.086(4) 0.015(3) -0.036(3) -0.006(2)
C1' 0.144(5) 0.064(4) 0.100(5) -0.016(3) -0.010(4) -0.002(4)
N1 0.0323(17) 0.0286(16) 0.0296(16) 0.0026(13) -0.0039(14) -0.0012(14)
N2 0.0274(17) 0.0335(16) 0.0219(15) 0.0057(13) -0.0046(12) 0.0000(13)
B2' 0.121(4) 0.098(4) 0.106(4) 0.018(3) -0.025(3) -0.024(3)
B2 0.026(2) 0.028(2) 0.055(3) 0.007(2) 0.000(2) 0.0018(17)
B4 0.024(2) 0.027(2) 0.049(3) 0.0046(19) -0.0002(19) 0.0041(17)
N3 0.0228(15) 0.0263(15) 0.0227(15) -0.0041(12) -0.0010(12) 0.0088(12)
B3' 0.113(4) 0.080(4) 0.118(4) -0.019(3) -0.036(4) 0.013(3)
B3 0.066(2) 0.038(3) 0.071(3) 0.018(2) 0.032(2) 0.013(2)
B4' 0.127(6) 0.116(6) 0.084(5) -0.011(4) 0.001(4) 0.022(4)
N4 0.0254(16) 0.0300(16) 0.0143(13) -0.0010(12) -0.0013(12) 0.0092(13)
B5' 0.163(7) 0.080(5) 0.122(6) 0.014(4) 0.005(5) 0.008(4)
B8 0.100(4) 0.068(3) 0.0282(18) 0.005(2) 0.0060(17) -0.037(3)
B10' 0.159(7) 0.104(6) 0.127(6) -0.027(5) 0.013(5) -0.006(5)
C10 0.097(3) 0.0315(18) 0.063(3) -0.0068(18) 0.010(2) -0.0039(17)
B8' 0.108(4) 0.105(4) 0.095(4) -0.016(3) -0.016(3) 0.024(3)
B9 0.0439(9) 0.0440(9) 0.0440(9) 0.00006(10) -0.00003(10) 0.00005(10)
B9' 0.128(5) 0.103(4) 0.100(4) 0.003(3) 0.005(4) 0.020(4)
B6' 0.154(7) 0.098(5) 0.084(5) -0.017(4) 0.012(4) -0.020(5)
B6 0.027(2) 0.055(2) 0.064(2) 0.035(2) -0.0041(17) -0.0144(17)
C5 0.090(3) 0.073(3) 0.045(2) 0.005(2) -0.0084(19) 0.035(3)
B7' 0.128(5) 0.111(4) 0.126(5) 0.012(4) -0.028(4) -0.010(4)
B7 0.114(3) 0.038(2) 0.069(3) 0.009(2) -0.024(2) -0.009(2)
C11 0.0237(18) 0.0309(18) 0.0250(18) 0.0032(15) -0.0009(14) -0.0052(15)
B11' 0.134(5) 0.127(5) 0.110(4) 0.002(4) -0.005(4) -0.021(4)
C12 0.043(2) 0.032(2) 0.038(2) 0.0095(17) -0.0061(19) -0.0014(18)
B12' 0.120(4) 0.095(4) 0.099(4) -0.007(3) -0.003(3) 0.004(3)
C13 0.039(2) 0.037(2) 0.031(2) 0.0095(17) -0.0049(17) 0.0008(18)
C14 0.040(2) 0.032(2) 0.036(2) -0.0036(17) -0.0110(16) 0.0061(17)
C16 0.065(3) 0.082(4) 0.043(3) -0.013(3) -0.015(2) 0.025(3)
C15 0.046(2) 0.040(2) 0.036(2) 0.0025(18) -0.0045(17) 0.0164(19)
C17 0.064(3) 0.114(5) 0.067(4) -0.044(4) -0.023(3) 0.022(3)
C19 0.039(2) 0.044(3) 0.069(3) -0.021(2) -0.008(2) 0.001(2)
C18 0.049(3) 0.085(4) 0.084(4) -0.043(3) -0.021(3) 0.005(3)
C21 0.056(3) 0.072(4) 0.057(3) -0.005(3) -0.006(3) 0.027(3)
C20 0.045(2) 0.050(3) 0.047(3) 0.004(2) 0.004(2) 0.013(2)
C23 0.038(2) 0.040(3) 0.087(4) -0.021(2) 0.006(2) -0.011(2)
C24 0.041(3) 0.055(3) 0.136(6) -0.028(4) 0.007(3) 0.000(2)
C25 0.062(4) 0.047(3) 0.103(5) -0.011(3) 0.017(3) -0.007(3)
C26 0.0267(18) 0.038(2) 0.0233(18) 0.0017(15) -0.0065(15) 0.0049(15)
C27 0.029(2) 0.081(3) 0.033(2) -0.013(2) -0.0022(17) 0.007(2)
C28 0.047(3) 0.089(4) 0.059(3) -0.028(3) -0.012(2) 0.025(2)
C29 0.081(4) 0.056(3) 0.055(3) -0.019(3) -0.027(3) 0.025(3)
C30 0.074(3) 0.042(2) 0.041(3) -0.001(2) -0.024(2) -0.005(2)
C31 0.043(2) 0.041(2) 0.0244(19) 0.0042(17) -0.0076(16) -0.0068(18)
C32 0.037(3) 0.128(5) 0.049(3) -0.020(3) 0.011(2) -0.022(3)
C33 0.084(5) 0.131(6) 0.059(4) -0.003(4) 0.006(3) -0.039(4)
C34 0.042(4) 0.251(12) 0.142(8) 0.039(8) 0.017(4) 0.003(5)
C35 0.046(3) 0.075(3) 0.034(2) -0.009(2) 0.0048(19) -0.023(2)
C36 0.060(3) 0.063(3) 0.044(3) 0.004(2) -0.001(2) 0.016(3)
C38 0.0162(16) 0.0278(17) 0.0189(16) -0.0060(13) -0.0059(13) 0.0074(13)
C39 0.039(2) 0.0289(19) 0.032(2) 0.0038(16) 0.0026(17) 0.0079(17)
C40 0.037(2) 0.036(2) 0.0241(18) 0.0062(16) 0.0041(16) 0.0109(17)
C41 0.0289(18) 0.0270(19) 0.0251(18) -0.0099(15) -0.0012(14) 0.0060(15)
C42 0.035(2) 0.033(2) 0.035(2) -0.0094(17) -0.0091(16) 0.0057(17)
C43 0.046(2) 0.047(3) 0.033(2) -0.018(2) -0.0135(18) 0.007(2)
C44 0.050(2) 0.047(3) 0.029(2) -0.0176(19) -0.0045(18) 0.010(2)
C45 0.037(2) 0.037(2) 0.031(2) -0.0117(17) -0.0004(17) 0.0107(18)
C46 0.0302(19) 0.0251(19) 0.0282(19) -0.0073(15) -0.0035(15) 0.0089(15)
C47 0.033(2) 0.049(3) 0.054(3) -0.025(2) -0.0155(19) 0.0105(19)
C48 0.035(3) 0.083(4) 0.099(5) -0.014(3) -0.006(3) -0.002(3)
C49 0.058(4) 0.118(6) 0.073(4) -0.019(4) -0.033(3) 0.035(4)
C50 0.0274(19) 0.0287(19) 0.0294(19) -0.0133(16) -0.0028(15) 0.0116(15)
C51 0.033(2) 0.040(2) 0.047(3) -0.012(2) -0.0036(19) 0.0060(18)
C52 0.042(2) 0.033(2) 0.037(2) -0.0107(18) -0.0059(19) 0.0107(18)
C53 0.0322(19) 0.0310(19) 0.0175(17) -0.0028(14) 0.0039(14) 0.0096(15)
C54 0.043(2) 0.053(3) 0.0243(19) -0.0160(18) 0.0015(17) 0.0021(19)
C55 0.077(3) 0.052(3) 0.041(3) -0.024(2) 0.010(2) 0.001(2)
C56 0.085(3) 0.047(3) 0.039(3) -0.010(2) 0.017(2) 0.022(3)
C57 0.060(3) 0.057(3) 0.034(2) 0.003(2) 0.011(2) 0.031(2)
C58 0.0307(19) 0.048(2) 0.0210(18) 0.0037(17) 0.0037(15) 0.0139(17)
C59 0.041(2) 0.090(4) 0.044(3) -0.024(2) -0.010(2) 0.006(2)
C62 0.029(2) 0.080(3) 0.031(2) -0.007(2) -0.0023(17) 0.008(2)
C63 0.0491(17) 0.092(2) 0.0486(17) 0.0021(16) -0.0116(14) -0.0050(16)
C64 0.052(3) 0.133(6) 0.057(3) 0.028(4) -0.024(3) -0.006(4)
C65 0.098(7) 0.056(5) 0.069(5) 0.000 0.015(5) 0.000
C22 0.0491(17) 0.092(2) 0.0486(17) 0.0021(16) -0.0116(14) -0.0050(16)
C37 0.0491(17) 0.092(2) 0.0486(17) 0.0021(16) -0.0116(14) -0.0050(16)
C60 0.0491(17) 0.092(2) 0.0486(17) 0.0021(16) -0.0116(14) -0.0050(16)
C61 0.0491(17) 0.092(2) 0.0486(17) 0.0021(16) -0.0116(14) -0.0050(16)
C22A 0.0491(17) 0.092(2) 0.0486(17) 0.0021(16) -0.0116(14) -0.0050(16)
C37A 0.0491(17) 0.092(2) 0.0486(17) 0.0021(16) -0.0116(14) -0.0050(16)
C60A 0.0491(17) 0.092(2) 0.0486(17) 0.0021(16) -0.0116(14) -0.0050(16)
C61A 0.0491(17) 0.092(2) 0.0486(17) 0.0021(16) -0.0116(14) -0.0050(16)
 
_geom_special_details
;
 All esds (except the esd in the dihedral angle between two l.s. planes)
 are estimated using the full covariance matrix.  The cell esds are taken
 into account individually in the estimation of esds in distances, angles
 and torsion angles; correlations between esds in cell parameters are only
 used when they are defined by crystal symmetry.  An approximate (isotropic)
 treatment of cell esds is used for estimating esds involving l.s. planes.
;
 
loop_
 _geom_bond_atom_site_label_1
 _geom_bond_atom_site_label_2
 _geom_bond_distance
 _geom_bond_site_symmetry_2
 _geom_bond_publ_flag
Cl1 C65 1.755(5) . ?
B1 C5 1.734(9) . ?
B1 B4 1.749(7) . ?
B1 B2 1.755(8) . ?
B1 B3 1.762(10) . ?
B1 C10 1.783(10) . ?
B1 H1 1.1200 . ?
C1' B3' 1.744(13) . ?
C1' B2' 1.755(15) . ?
C1' B6' 1.789(14) . ?
C1' B5' 1.794(15) . ?
C1' B4' 1.836(14) . ?
C1' H1' 1.1200 . ?
N1 C11 1.349(5) . ?
N1 C12 1.386(5) . ?
N1 C14 1.451(5) . ?
N2 C11 1.356(5) . ?
N2 C13 1.389(5) . ?
N2 C26 1.442(5) . ?
B2' B11' 1.664(19) . ?
B2' B6' 1.719(16) . ?
B2' B7' 1.758(17) . ?
B2' B3' 1.826(16) . ?
B2' H2' 1.1200 . ?
B2 B7 1.682(9) . ?
B2 C5 1.685(8) . ?
B2 B6 1.746(7) . ?
B2 B3 1.751(7) . ?
B2 H2 1.1200 . ?
B4 B8 1.695(8) . ?
B4 C10 1.702(7) . ?
B4 B3 1.742(8) . ?
B4 B9 1.761(7) . ?
B4 H4 1.1200 . ?
N3 C38 1.365(5) . ?
N3 C39 1.377(5) . ?
N3 C41 1.456(5) . ?
B3' B4' 1.715(16) . ?
B3' B8' 1.747(15) . ?
B3' B7' 1.906(19) . ?
B3' H3' 1.1200 . ?
B3 B8 1.746(10) . ?
B3 B7 1.750(11) . ?
B3 H3 1.1200 . ?
B4' B8' 1.711(18) . ?
B4' B9' 1.752(16) . ?
B4' B5' 1.776(17) . ?
B4' H4' 1.1200 . ?
N4 C38 1.356(5) . ?
N4 C40 1.384(5) . ?
N4 C53 1.447(5) . ?
B5' B9' 1.771(19) . ?
B5' B6' 1.779(16) . ?
B5' B10' 1.93(2) . ?
B5' H5' 1.1200 . ?
B8 B7 1.683(9) . ?
B8 B9 1.758(8) . ?
B8 H8 1.1200 . ?
B8 H7A 1.23(2) . ?
B10' B12' 1.647(17) . ?
B10' B11' 1.663(18) . ?
B10' B9' 1.787(18) . ?
B10' B6' 1.82(2) . ?
B10' H10' 1.1200 . ?
C10 C5 1.618(8) . ?
C10 B9 1.624(8) . ?
C10 H10 1.1200 . ?
B8' B12' 1.779(15) . ?
B8' B7' 1.824(17) . ?
B8' B9' 1.845(16) . ?
B8' H8' 1.1200 . ?
B9 C38 1.603(7) . ?
B9 H9 1.1200 . ?
B9' B12' 1.759(17) . ?
B9' H9' 1.1200 . ?
B6' B11' 1.770(18) . ?
B6' H6' 1.1200 . ?
B6 C11 1.622(6) . ?
B6 C5 1.662(8) . ?
B6 B7 1.745(11) . ?
B6 H6 1.1200 . ?
C5 H5 1.1200 . ?
B7' B11' 1.633(18) . ?
B7' B12' 1.706(17) . ?
B7' H7' 1.1200 . ?
B7 H7 1.1200 . ?
B7 H7A 1.24(2) . ?
B11' B12' 1.883(17) . ?
B11' H11 1.1200 . ?
C12 C13 1.336(6) . ?
C12 H12 0.9500 . ?
B12' H12' 1.1200 . ?
C13 H13 0.9500 . ?
C14 C15 1.392(7) . ?
C14 C19 1.401(7) . ?
C16 C17 1.364(9) . ?
C16 C15 1.395(7) . ?
C16 H16 0.9500 . ?
C15 C20 1.514(7) . ?
C17 C18 1.373(10) . ?
C17 H17 0.9500 . ?
C19 C18 1.402(8) . ?
C19 C23 1.500(8) . ?
C18 H18 0.9500 . ?
C21 C20 1.519(7) . ?
C21 H21A 0.9800 . ?
C21 H21B 0.9800 . ?
C21 H21C 0.9800 . ?
C20 C22A 1.538(16) . ?
C20 C22 1.578(12) . ?
C20 H20 1.0000 . ?
C23 C24 1.532(8) . ?
C23 C25 1.548(8) . ?
C23 H23 1.0000 . ?
C24 H24A 0.9800 . ?
C24 H24B 0.9800 . ?
C24 H24C 0.9800 . ?
C25 H25A 0.9800 . ?
C25 H25B 0.9800 . ?
C25 H25C 0.9800 . ?
C26 C31 1.390(6) . ?
C26 C27 1.391(6) . ?
C27 C28 1.390(8) . ?
C27 C32 1.515(8) . ?
C28 C29 1.356(9) . ?
C28 H28 0.9500 . ?
C29 C30 1.378(9) . ?
C29 H29 0.9500 . ?
C30 C31 1.397(7) . ?
C30 H30 0.9500 . ?
C31 C35 1.506(7) . ?
C32 C33 1.499(10) . ?
C32 C34 1.536(11) . ?
C32 H32 1.0000 . ?
C33 H33A 0.9800 . ?
C33 H33B 0.9800 . ?
C33 H33C 0.9800 . ?
C34 H34A 0.9800 . ?
C34 H34B 0.9800 . ?
C34 H34C 0.9800 . ?
C35 C37A 1.481(9) . ?
C35 C36 1.530(7) . ?
C35 C37 1.553(8) . ?
C35 H35 1.0000 . ?
C36 H36A 0.9800 . ?
C36 H36B 0.9800 . ?
C36 H36C 0.9800 . ?
C39 C40 1.336(6) . ?
C39 H39 0.9500 . ?
C40 H40 0.9500 . ?
C41 C42 1.397(6) . ?
C41 C46 1.403(5) . ?
C42 C43 1.380(6) . ?
C42 C47 1.524(6) . ?
C43 C44 1.378(7) . ?
C43 H43 0.9500 . ?
C44 C45 1.382(6) . ?
C44 H44 0.9500 . ?
C45 C46 1.392(5) . ?
C45 H45 0.9500 . ?
C46 C50 1.520(5) . ?
C47 C49 1.519(7) . ?
C47 C48 1.525(9) . ?
C47 H47 1.0000 . ?
C48 H48A 0.9800 . ?
C48 H48B 0.9800 . ?
C48 H48C 0.9800 . ?
C49 H49A 0.9800 . ?
C49 H49B 0.9800 . ?
C49 H49C 0.9800 . ?
C50 C51 1.527(6) . ?
C50 C52 1.548(6) . ?
C50 H50 1.0000 . ?
C51 H51A 0.9800 . ?
C51 H51B 0.9800 . ?
C51 H51C 0.9800 . ?
C52 H52A 0.9800 . ?
C52 H52B 0.9800 . ?
C52 H52C 0.9800 . ?
C53 C54 1.394(6) . ?
C53 C58 1.398(6) . ?
C54 C55 1.382(7) . ?
C54 C59 1.526(7) . ?
C55 C56 1.383(9) . ?
C55 H55 0.9500 . ?
C56 C57 1.351(8) . ?
C56 H56 0.9500 . ?
C57 C58 1.391(6) . ?
C57 H57 0.9500 . ?
C58 C62 1.512(7) . ?
C59 C61A 1.375(15) . ?
C59 C60 1.474(8) . ?
C59 C60A 1.560(9) . ?
C59 C61 1.665(13) . ?
C59 H59 1.0000 . ?
C62 C64 1.506(7) . ?
C62 C63 1.521(8) . ?
C62 H62 1.0000 . ?
C63 H63A 0.9800 . ?
C63 H63B 0.9800 . ?
C63 H63C 0.9800 . ?
C64 H64A 0.9800 . ?
C64 H64B 0.9800 . ?
C64 H64C 0.9800 . ?
C65 H65A 0.9900 . ?
C65 H65B 0.9900 . ?
C22 H22A 0.9800 . ?
C22 H22B 0.9800 . ?
C22 H22C 0.9800 . ?
C37 H37A 0.9800 . ?
C37 H37B 0.9800 . ?
C37 H37C 0.9800 . ?
C60 H60A 0.9800 . ?
C60 H60B 0.9800 . ?
C60 H60C 0.9800 . ?
C61 H61A 0.9800 . ?
C61 H61B 0.9800 . ?
C61 H61C 0.9800 . ?
C22A H22D 0.9800 . ?
C22A H22E 0.9800 . ?
C22A H22F 0.9800 . ?
C37A H37D 0.9800 . ?
C37A H37E 0.9800 . ?
C37A H37F 0.9800 . ?
C60A H60D 0.9800 . ?
C60A H60E 0.9800 . ?
C60A H60F 0.9800 . ?
C61A H61D 0.9800 . ?
C61A H61E 0.9800 . ?
C61A H61F 0.9800 . ?
 
loop_
 _geom_angle_atom_site_label_1
 _geom_angle_atom_site_label_2
 _geom_angle_atom_site_label_3
 _geom_angle
 _geom_angle_site_symmetry_1
 _geom_angle_site_symmetry_3
 _geom_angle_publ_flag
C5 B1 B4 102.1(4) . . ?
C5 B1 B2 57.8(3) . . ?
B4 B1 B2 106.3(4) . . ?
C5 B1 B3 103.0(4) . . ?
B4 B1 B3 59.5(3) . . ?
B2 B1 B3 59.7(3) . . ?
C5 B1 C10 54.8(4) . . ?
B4 B1 C10 57.6(3) . . ?
B2 B1 C10 101.2(4) . . ?
B3 B1 C10 102.2(4) . . ?
C5 B1 H1 126.1 . . ?
B4 B1 H1 123.1 . . ?
B2 B1 H1 123.4 . . ?
B3 B1 H1 123.7 . . ?
C10 B1 H1 126.9 . . ?
B3' C1' B2' 62.9(6) . . ?
B3' C1' B6' 108.9(8) . . ?
B2' C1' B6' 58.0(6) . . ?
B3' C1' B5' 106.0(8) . . ?
B2' C1' B5' 105.1(8) . . ?
B6' C1' B5' 59.5(6) . . ?
B3' C1' B4' 57.2(6) . . ?
B2' C1' B4' 105.2(8) . . ?
B6' C1' B4' 105.4(8) . . ?
B5' C1' B4' 58.5(6) . . ?
B3' C1' H1' 121.1 . . ?
B2' C1' H1' 122.7 . . ?
B6' C1' H1' 122.3 . . ?
B5' C1' H1' 123.5 . . ?
B4' C1' H1' 124.5 . . ?
C11 N1 C12 110.6(3) . . ?
C11 N1 C14 125.5(3) . . ?
C12 N1 C14 123.9(4) . . ?
C11 N2 C13 110.3(3) . . ?
C11 N2 C26 124.7(3) . . ?
C13 N2 C26 125.1(3) . . ?
B11' B2' B6' 63.1(8) . . ?
B11' B2' C1' 113.3(9) . . ?
B6' B2' C1' 62.0(6) . . ?
B11' B2' B7' 56.9(7) . . ?
B6' B2' B7' 107.9(9) . . ?
C1' B2' B7' 110.7(8) . . ?
B11' B2' B3' 110.5(9) . . ?
B6' B2' B3' 108.4(8) . . ?
C1' B2' B3' 58.2(6) . . ?
B7' B2' B3' 64.2(7) . . ?
B11' B2' H2' 119.6 . . ?
B6' B2' H2' 120.9 . . ?
C1' B2' H2' 119.5 . . ?
B7' B2' H2' 121.4 . . ?
B3' B2' H2' 120.8 . . ?
B7 B2 C5 100.1(5) . . ?
B7 B2 B6 61.2(4) . . ?
C5 B2 B6 57.9(3) . . ?
B7 B2 B3 61.3(4) . . ?
C5 B2 B3 105.6(4) . . ?
B6 B2 B3 114.2(4) . . ?
B7 B2 B1 107.4(4) . . ?
C5 B2 B1 60.5(4) . . ?
B6 B2 B1 112.4(4) . . ?
B3 B2 B1 60.3(4) . . ?
B7 B2 H2 124.5 . . ?
C5 B2 H2 127.0 . . ?
B6 B2 H2 117.7 . . ?
B3 B2 H2 119.6 . . ?
B1 B2 H2 119.8 . . ?
B8 B4 C10 98.7(4) . . ?
B8 B4 B3 61.1(4) . . ?
C10 B4 B3 106.4(4) . . ?
B8 B4 B1 107.4(4) . . ?
C10 B4 B1 62.2(4) . . ?
B3 B4 B1 60.6(4) . . ?
B8 B4 B9 61.1(4) . . ?
C10 B4 B9 55.9(3) . . ?
B3 B4 B9 114.0(4) . . ?
B1 B4 B9 112.3(4) . . ?
B8 B4 H4 125.2 . . ?
C10 B4 H4 127.2 . . ?
B3 B4 H4 119.2 . . ?
B1 B4 H4 119.1 . . ?
B9 B4 H4 118.5 . . ?
C38 N3 C39 110.9(3) . . ?
C38 N3 C41 126.1(3) . . ?
C39 N3 C41 122.9(3) . . ?
B4' B3' C1' 64.1(6) . . ?
B4' B3' B8' 59.2(7) . . ?
C1' B3' B8' 111.8(8) . . ?
B4' B3' B2' 107.4(7) . . ?
C1' B3' B2' 58.8(5) . . ?
B8' B3' B2' 106.5(8) . . ?
B4' B3' B7' 104.3(8) . . ?
C1' B3' B7' 104.6(8) . . ?
B8' B3' B7' 59.7(7) . . ?
B2' B3' B7' 56.2(7) . . ?
B4' B3' H3' 121.6 . . ?
C1' B3' H3' 119.8 . . ?
B8' B3' H3' 120.6 . . ?
B2' B3' H3' 123.9 . . ?
B7' B3' H3' 125.7 . . ?
B4 B3 B8 58.1(3) . . ?
B4 B3 B7 104.0(5) . . ?
B8 B3 B7 57.6(4) . . ?
B4 B3 B2 106.8(4) . . ?
B8 B3 B2 103.7(5) . . ?
B7 B3 B2 57.4(3) . . ?
B4 B3 B1 59.9(3) . . ?
B8 B3 B1 104.6(4) . . ?
B7 B3 B1 104.2(5) . . ?
B2 B3 B1 59.9(3) . . ?
B4 B3 H3 122.7 . . ?
B8 B3 H3 124.6 . . ?
B7 B3 H3 125.0 . . ?
B2 B3 H3 123.1 . . ?
B1 B3 H3 122.9 . . ?
B8' B4' B3' 61.3(7) . . ?
B8' B4' B9' 64.4(7) . . ?
B3' B4' B9' 112.1(9) . . ?
B8' B4' B5' 111.9(9) . . ?
B3' B4' B5' 108.1(8) . . ?
B9' B4' B5' 60.3(7) . . ?
B8' B4' C1' 109.1(8) . . ?
B3' B4' C1' 58.7(6) . . ?
B9' B4' C1' 108.8(8) . . ?
B5' B4' C1' 59.6(6) . . ?
B8' B4' H4' 118.5 . . ?
B3' B4' H4' 121.1 . . ?
B9' B4' H4' 118.9 . . ?
B5' B4' H4' 121.3 . . ?
C1' B4' H4' 122.8 . . ?
C38 N4 C40 110.3(3) . . ?
C38 N4 C53 126.2(3) . . ?
C40 N4 C53 123.3(3) . . ?
B9' B5' B4' 59.2(7) . . ?
B9' B5' B6' 108.3(10) . . ?
B4' B5' B6' 108.5(8) . . ?
B9' B5' C1' 109.8(8) . . ?
B4' B5' C1' 61.9(6) . . ?
B6' B5' C1' 60.1(6) . . ?
B9' B5' B10' 57.6(7) . . ?
B4' B5' B10' 102.0(9) . . ?
B6' B5' B10' 58.5(7) . . ?
C1' B5' B10' 104.1(8) . . ?
B9' B5' H5' 121.2 . . ?
B4' B5' H5' 122.8 . . ?
B6' B5' H5' 121.1 . . ?
C1' B5' H5' 121.0 . . ?
B10' B5' H5' 126.7 . . ?
B7 B8 B4 109.1(5) . . ?
B7 B8 B3 61.3(4) . . ?
B4 B8 B3 60.8(4) . . ?
B7 B8 B9 114.1(6) . . ?
B4 B8 B9 61.3(3) . . ?
B3 B8 B9 114.0(5) . . ?
B7 B8 H8 110.2 . . ?
B4 B8 H8 139.8 . . ?
B3 B8 H8 136.6 . . ?
B9 B8 H8 108.0 . . ?
B7 B8 H7A 47.2(10) . . ?
B4 B8 H7A 116(4) . . ?
B3 B8 H7A 103(2) . . ?
B9 B8 H7A 77(3) . . ?
H8 B8 H7A 96.3 . . ?
B12' B10' B11' 69.3(8) . . ?
B12' B10' B9' 61.5(7) . . ?
B11' B10' B9' 115.1(9) . . ?
B12' B10' B6' 115.4(10) . . ?
B11' B10' B6' 61.0(8) . . ?
B9' B10' B6' 106.0(9) . . ?
B12' B10' B5' 107.6(9) . . ?
B11' B10' B5' 106.9(10) . . ?
B9' B10' B5' 56.8(7) . . ?
B6' B10' B5' 56.7(7) . . ?
B12' B10' H10' 115.8 . . ?
B11' B10' H10' 116.4 . . ?
B9' B10' H10' 121.6 . . ?
B6' B10' H10' 121.7 . . ?
B5' B10' H10' 126.5 . . ?
C5 C10 B9 118.8(5) . . ?
C5 C10 B4 109.3(5) . . ?
B9 C10 B4 63.9(3) . . ?
C5 C10 B1 61.1(4) . . ?
B9 C10 B1 117.6(5) . . ?
B4 C10 B1 60.2(3) . . ?
C5 C10 H10 108.9 . . ?
B9 C10 H10 103.8 . . ?
B4 C10 H10 140.9 . . ?
B1 C10 H10 137.1 . . ?
B4' B8' B3' 59.4(7) . . ?
B4' B8' B12' 106.8(8) . . ?
B3' B8' B12' 109.8(8) . . ?
B4' B8' B7' 108.1(8) . . ?
B3' B8' B7' 64.4(7) . . ?
B12' B8' B7' 56.5(6) . . ?
B4' B8' B9' 58.9(7) . . ?
B3' B8' B9' 106.3(8) . . ?
B12' B8' B9' 58.0(6) . . ?
B7' B8' B9' 102.2(8) . . ?
B4' B8' H8' 122.1 . . ?
B3' B8' H8' 119.4 . . ?
B12' B8' H8' 122.8 . . ?
B7' B8' H8' 123.0 . . ?
B9' B8' H8' 125.3 . . ?
C38 B9 C10 119.9(4) . . ?
C38 B9 B8 123.1(4) . . ?
C10 B9 B8 99.3(4) . . ?
C38 B9 B4 106.7(4) . . ?
C10 B9 B4 60.2(3) . . ?
B8 B9 B4 57.6(4) . . ?
C38 B9 H9 79.1 . . ?
C10 B9 H9 118.5 . . ?
B8 B9 H9 118.2 . . ?
B4 B9 H9 174.0 . . ?
B4' B9' B12' 105.9(9) . . ?
B4' B9' B5' 60.5(7) . . ?
B12' B9' B5' 109.9(9) . . ?
B4' B9' B10' 108.8(9) . . ?
B12' B9' B10' 55.4(7) . . ?
B5' B9' B10' 65.6(8) . . ?
B4' B9' B8' 56.7(6) . . ?
B12' B9' B8' 59.1(6) . . ?
B5' B9' B8' 106.0(8) . . ?
B10' B9' B8' 102.2(8) . . ?
B4' B9' H9' 122.5 . . ?
B12' B9' H9' 123.1 . . ?
B5' B9' H9' 118.7 . . ?
B10' B9' H9' 122.6 . . ?
B8' B9' H9' 125.9 . . ?
B2' B6' B11' 56.9(7) . . ?
B2' B6' B5' 107.3(8) . . ?
B11' B6' B5' 109.0(10) . . ?
B2' B6' C1' 60.0(6) . . ?
B11' B6' C1' 106.7(8) . . ?
B5' B6' C1' 60.4(6) . . ?
B2' B6' B10' 101.1(9) . . ?
B11' B6' B10' 55.2(7) . . ?
B5' B6' B10' 64.8(8) . . ?
C1' B6' B10' 109.1(8) . . ?
B2' B6' H6' 125.4 . . ?
B11' B6' H6' 124.0 . . ?
B5' B6' H6' 118.9 . . ?
C1' B6' H6' 120.9 . . ?
B10' B6' H6' 123.4 . . ?
C11 B6 C5 124.4(5) . . ?
C11 B6 B7 121.9(5) . . ?
C5 B6 B7 98.5(4) . . ?
C11 B6 B2 110.2(3) . . ?
C5 B6 B2 59.2(3) . . ?
B7 B6 B2 57.6(4) . . ?
C11 B6 H6 75.1 . . ?
C5 B6 H6 117.9 . . ?
B7 B6 H6 120.2 . . ?
B2 B6 H6 174.6 . . ?
C10 C5 B6 115.9(5) . . ?
C10 C5 B2 111.7(4) . . ?
B6 C5 B2 62.9(3) . . ?
C10 C5 B1 64.2(4) . . ?
B6 C5 B1 117.9(5) . . ?
B2 C5 B1 61.8(4) . . ?
C10 C5 H5 107.9 . . ?
B6 C5 H5 105.6 . . ?
B2 C5 H5 139.7 . . ?
B1 C5 H5 134.8 . . ?
B11' B7' B12' 68.6(8) . . ?
B11' B7' B2' 58.6(8) . . ?
B12' B7' B2' 112.0(9) . . ?
B11' B7' B8' 114.4(9) . . ?
B12' B7' B8' 60.4(6) . . ?
B2' B7' B8' 106.2(9) . . ?
B11' B7' B3' 108.1(9) . . ?
B12' B7' B3' 105.9(9) . . ?
B2' B7' B3' 59.6(7) . . ?
B8' B7' B3' 55.8(6) . . ?
B11' B7' H7' 116.9 . . ?
B12' B7' H7' 118.1 . . ?
B2' B7' H7' 122.4 . . ?
B8' B7' H7' 122.1 . . ?
B3' B7' H7' 125.3 . . ?
B2 B7 B8 109.7(5) . . ?
B2 B7 B6 61.3(3) . . ?
B8 B7 B6 114.6(6) . . ?
B2 B7 B3 61.3(4) . . ?
B8 B7 B3 61.1(4) . . ?
B6 B7 B3 114.3(5) . . ?
B2 B7 H7 139.5 . . ?
B8 B7 H7 110.0 . . ?
B6 B7 H7 107.8 . . ?
B3 B7 H7 136.6 . . ?
B2 B7 H7A 117(4) . . ?
B8 B7 H7A 46.7(10) . . ?
B6 B7 H7A 78(3) . . ?
B3 B7 H7A 102(2) . . ?
H7 B7 H7A 96.2 . . ?
N1 C11 N2 105.1(3) . . ?
N1 C11 B6 128.8(4) . . ?
N2 C11 B6 125.8(4) . . ?
B7' B11' B10' 104.7(10) . . ?
B7' B11' B2' 64.5(8) . . ?
B10' B11' B2' 110.3(10) . . ?
B7' B11' B6' 111.3(10) . . ?
B10' B11' B6' 63.8(8) . . ?
B2' B11' B6' 60.0(7) . . ?
B7' B11' B12' 57.5(7) . . ?
B10' B11' B12' 54.9(7) . . ?
B2' B11' B12' 107.9(9) . . ?
B6' B11' B12' 106.6(9) . . ?
B7' B11' H11 121.0 . . ?
B10' B11' H11 122.7 . . ?
B2' B11' H11 119.2 . . ?
B6' B11' H11 119.6 . . ?
B12' B11' H11 125.4 . . ?
C13 C12 N1 107.0(4) . . ?
C13 C12 H12 126.5 . . ?
N1 C12 H12 126.5 . . ?
B10' B12' B7' 102.2(10) . . ?
B10' B12' B9' 63.2(8) . . ?
B7' B12' B9' 111.0(10) . . ?
B10' B12' B8' 111.2(10) . . ?
B7' B12' B8' 63.1(7) . . ?
B9' B12' B8' 62.9(7) . . ?
B10' B12' B11' 55.7(7) . . ?
B7' B12' B11' 53.9(7) . . ?
B9' B12' B11' 106.2(9) . . ?
B8' B12' B11' 105.1(8) . . ?
B10' B12' H12' 122.8 . . ?
B7' B12' H12' 123.6 . . ?
B9' B12' H12' 118.5 . . ?
B8' B12' H12' 118.9 . . ?
B11' B12' H12' 127.3 . . ?
C12 C13 N2 107.0(4) . . ?
C12 C13 H13 126.5 . . ?
N2 C13 H13 126.5 . . ?
C15 C14 C19 123.7(4) . . ?
C15 C14 N1 118.4(4) . . ?
C19 C14 N1 117.8(4) . . ?
C17 C16 C15 121.0(6) . . ?
C17 C16 H16 119.5 . . ?
C15 C16 H16 119.5 . . ?
C14 C15 C16 116.9(5) . . ?
C14 C15 C20 122.8(4) . . ?
C16 C15 C20 120.3(5) . . ?
C16 C17 C18 120.9(6) . . ?
C16 C17 H17 119.5 . . ?
C18 C17 H17 119.5 . . ?
C14 C19 C18 115.9(5) . . ?
C14 C19 C23 122.8(4) . . ?
C18 C19 C23 121.3(5) . . ?
C17 C18 C19 121.4(6) . . ?
C17 C18 H18 119.3 . . ?
C19 C18 H18 119.3 . . ?
C20 C21 H21A 109.5 . . ?
C20 C21 H21B 109.5 . . ?
H21A C21 H21B 109.5 . . ?
C20 C21 H21C 109.5 . . ?
H21A C21 H21C 109.5 . . ?
H21B C21 H21C 109.5 . . ?
C15 C20 C21 110.7(5) . . ?
C15 C20 C22A 120.0(7) . . ?
C21 C20 C22A 116.4(7) . . ?
C15 C20 C22 105.8(5) . . ?
C21 C20 C22 105.3(6) . . ?
C15 C20 H20 111.6 . . ?
C21 C20 H20 111.6 . . ?
C22 C20 H20 111.6 . . ?
C19 C23 C24 112.7(6) . . ?
C19 C23 C25 110.4(4) . . ?
C24 C23 C25 109.9(5) . . ?
C19 C23 H23 107.9 . . ?
C24 C23 H23 107.9 . . ?
C25 C23 H23 107.9 . . ?
C23 C24 H24A 109.5 . . ?
C23 C24 H24B 109.5 . . ?
H24A C24 H24B 109.5 . . ?
C23 C24 H24C 109.5 . . ?
H24A C24 H24C 109.5 . . ?
H24B C24 H24C 109.5 . . ?
C23 C25 H25A 109.5 . . ?
C23 C25 H25B 109.5 . . ?
H25A C25 H25B 109.5 . . ?
C23 C25 H25C 109.5 . . ?
H25A C25 H25C 109.5 . . ?
H25B C25 H25C 109.5 . . ?
C31 C26 C27 123.6(4) . . ?
C31 C26 N2 118.4(4) . . ?
C27 C26 N2 118.0(4) . . ?
C28 C27 C26 116.1(5) . . ?
C28 C27 C32 120.9(5) . . ?
C26 C27 C32 123.0(5) . . ?
C29 C28 C27 122.3(5) . . ?
C29 C28 H28 118.8 . . ?
C27 C28 H28 118.8 . . ?
C28 C29 C30 120.3(5) . . ?
C28 C29 H29 119.9 . . ?
C30 C29 H29 119.9 . . ?
C29 C30 C31 120.6(5) . . ?
C29 C30 H30 119.7 . . ?
C31 C30 H30 119.7 . . ?
C26 C31 C30 116.9(4) . . ?
C26 C31 C35 122.5(4) . . ?
C30 C31 C35 120.7(4) . . ?
C33 C32 C27 109.1(5) . . ?
C33 C32 C34 109.6(6) . . ?
C27 C32 C34 112.4(7) . . ?
C33 C32 H32 108.5 . . ?
C27 C32 H32 108.5 . . ?
C34 C32 H32 108.5 . . ?
C32 C33 H33A 109.5 . . ?
C32 C33 H33B 109.5 . . ?
H33A C33 H33B 109.5 . . ?
C32 C33 H33C 109.5 . . ?
H33A C33 H33C 109.5 . . ?
H33B C33 H33C 109.5 . . ?
C32 C34 H34A 109.5 . . ?
C32 C34 H34B 109.5 . . ?
H34A C34 H34B 109.5 . . ?
C32 C34 H34C 109.5 . . ?
H34A C34 H34C 109.5 . . ?
H34B C34 H34C 109.5 . . ?
C37A C35 C31 125.1(8) . . ?
C37A C35 C36 114.0(7) . . ?
C31 C35 C36 110.6(4) . . ?
C31 C35 C37 107.0(6) . . ?
C36 C35 C37 105.7(5) . . ?
C31 C35 H35 111.1 . . ?
C36 C35 H35 111.1 . . ?
C37 C35 H35 111.1 . . ?
C35 C36 H36A 109.5 . . ?
C35 C36 H36B 109.5 . . ?
H36A C36 H36B 109.5 . . ?
C35 C36 H36C 109.5 . . ?
H36A C36 H36C 109.5 . . ?
H36B C36 H36C 109.5 . . ?
N4 C38 N3 104.5(3) . . ?
N4 C38 B9 125.9(3) . . ?
N3 C38 B9 129.7(3) . . ?
C40 C39 N3 106.8(4) . . ?
C40 C39 H39 126.6 . . ?
N3 C39 H39 126.6 . . ?
C39 C40 N4 107.6(3) . . ?
C39 C40 H40 126.2 . . ?
N4 C40 H40 126.2 . . ?
C42 C41 C46 123.6(4) . . ?
C42 C41 N3 118.3(3) . . ?
C46 C41 N3 118.1(3) . . ?
C43 C42 C41 117.0(4) . . ?
C43 C42 C47 121.2(4) . . ?
C41 C42 C47 121.7(4) . . ?
C44 C43 C42 121.4(4) . . ?
C44 C43 H43 119.3 . . ?
C42 C43 H43 119.3 . . ?
C43 C44 C45 120.2(4) . . ?
C43 C44 H44 119.9 . . ?
C45 C44 H44 119.9 . . ?
C44 C45 C46 121.4(4) . . ?
C44 C45 H45 119.3 . . ?
C46 C45 H45 119.3 . . ?
C45 C46 C41 116.2(4) . . ?
C45 C46 C50 120.5(3) . . ?
C41 C46 C50 123.3(3) . . ?
C49 C47 C42 113.4(4) . . ?
C49 C47 C48 110.5(5) . . ?
C42 C47 C48 109.7(4) . . ?
C49 C47 H47 107.7 . . ?
C42 C47 H47 107.7 . . ?
C48 C47 H47 107.7 . . ?
C47 C48 H48A 109.5 . . ?
C47 C48 H48B 109.5 . . ?
H48A C48 H48B 109.5 . . ?
C47 C48 H48C 109.5 . . ?
H48A C48 H48C 109.5 . . ?
H48B C48 H48C 109.5 . . ?
C47 C49 H49A 109.5 . . ?
C47 C49 H49B 109.5 . . ?
H49A C49 H49B 109.5 . . ?
C47 C49 H49C 109.5 . . ?
H49A C49 H49C 109.5 . . ?
H49B C49 H49C 109.5 . . ?
C46 C50 C51 112.9(3) . . ?
C46 C50 C52 109.6(3) . . ?
C51 C50 C52 109.8(3) . . ?
C46 C50 H50 108.1 . . ?
C51 C50 H50 108.1 . . ?
C52 C50 H50 108.1 . . ?
C50 C51 H51A 109.5 . . ?
C50 C51 H51B 109.5 . . ?
H51A C51 H51B 109.5 . . ?
C50 C51 H51C 109.5 . . ?
H51A C51 H51C 109.5 . . ?
H51B C51 H51C 109.5 . . ?
C50 C52 H52A 109.5 . . ?
C50 C52 H52B 109.5 . . ?
H52A C52 H52B 109.5 . . ?
C50 C52 H52C 109.5 . . ?
H52A C52 H52C 109.5 . . ?
H52B C52 H52C 109.5 . . ?
C54 C53 C58 122.9(4) . . ?
C54 C53 N4 119.7(4) . . ?
C58 C53 N4 117.4(4) . . ?
C55 C54 C53 117.8(5) . . ?
C55 C54 C59 120.4(5) . . ?
C53 C54 C59 121.7(4) . . ?
C54 C55 C56 120.4(5) . . ?
C54 C55 H55 119.8 . . ?
C56 C55 H55 119.8 . . ?
C57 C56 C55 120.4(5) . . ?
C57 C56 H56 119.8 . . ?
C55 C56 H56 119.8 . . ?
C56 C57 C58 122.5(5) . . ?
C56 C57 H57 118.7 . . ?
C58 C57 H57 118.7 . . ?
C57 C58 C53 115.9(4) . . ?
C57 C58 C62 122.0(4) . . ?
C53 C58 C62 122.0(4) . . ?
C61A C59 C54 126.4(9) . . ?
C60 C59 C54 112.4(6) . . ?
C61A C59 C60A 102.2(9) . . ?
C54 C59 C60A 103.8(7) . . ?
C60 C59 C61 110.4(6) . . ?
C54 C59 C61 106.8(6) . . ?
C60 C59 H59 109.0 . . ?
C54 C59 H59 109.0 . . ?
C61 C59 H59 109.0 . . ?
C64 C62 C58 113.4(5) . . ?
C64 C62 C63 110.0(4) . . ?
C58 C62 C63 111.4(4) . . ?
C64 C62 H62 107.2 . . ?
C58 C62 H62 107.2 . . ?
C63 C62 H62 107.2 . . ?
C62 C63 H63A 109.5 . . ?
C62 C63 H63B 109.5 . . ?
H63A C63 H63B 109.5 . . ?
C62 C63 H63C 109.5 . . ?
H63A C63 H63C 109.5 . . ?
H63B C63 H63C 109.5 . . ?
C62 C64 H64A 109.5 . . ?
C62 C64 H64B 109.5 . . ?
H64A C64 H64B 109.5 . . ?
C62 C64 H64C 109.5 . . ?
H64A C64 H64C 109.5 . . ?
H64B C64 H64C 109.5 . . ?
Cl1 C65 Cl1 111.2(5) 3 . ?
Cl1 C65 H65A 109.4 3 . ?
Cl1 C65 H65A 109.4 . . ?
Cl1 C65 H65B 109.4 3 . ?
Cl1 C65 H65B 109.4 . . ?
H65A C65 H65B 108.0 . . ?
C20 C22 H22A 109.5 . . ?
C20 C22 H22B 109.5 . . ?
H22A C22 H22B 109.5 . . ?
C20 C22 H22C 109.5 . . ?
H22A C22 H22C 109.5 . . ?
H22B C22 H22C 109.5 . . ?
C35 C37 H37A 109.5 . . ?
C35 C37 H37B 109.5 . . ?
H37A C37 H37B 109.5 . . ?
C35 C37 H37C 109.5 . . ?
H37A C37 H37C 109.5 . . ?
H37B C37 H37C 109.5 . . ?
C59 C60 H60A 109.5 . . ?
C59 C60 H60B 109.5 . . ?
H60A C60 H60B 109.5 . . ?
C59 C60 H60C 109.5 . . ?
H60A C60 H60C 109.5 . . ?
H60B C60 H60C 109.5 . . ?
C59 C61 H61A 109.5 . . ?
C59 C61 H61B 109.5 . . ?
H61A C61 H61B 109.5 . . ?
C59 C61 H61C 109.5 . . ?
H61A C61 H61C 109.5 . . ?
H61B C61 H61C 109.5 . . ?
C20 C22A H22D 109.5 . . ?
C20 C22A H22E 109.5 . . ?
H22D C22A H22E 109.5 . . ?
C20 C22A H22F 109.5 . . ?
H22D C22A H22F 109.5 . . ?
H22E C22A H22F 109.5 . . ?
C35 C37A H37D 109.5 . . ?
C35 C37A H37E 109.5 . . ?
H37D C37A H37E 109.5 . . ?
C35 C37A H37F 109.5 . . ?
H37D C37A H37F 109.5 . . ?
H37E C37A H37F 109.5 . . ?
C59 C60A H60D 109.5 . . ?
C59 C60A H60E 109.5 . . ?
H60D C60A H60E 109.5 . . ?
C59 C60A H60F 109.5 . . ?
H60D C60A H60F 109.5 . . ?
H60E C60A H60F 109.5 . . ?
C59 C61A H61D 109.5 . . ?
C59 C61A H61E 109.5 . . ?
H61D C61A H61E 109.5 . . ?
C59 C61A H61F 109.5 . . ?
H61D C61A H61F 109.5 . . ?
H61E C61A H61F 109.5 . . ?
 
_refine_diff_density_max    1.243
_refine_diff_density_min   -1.064
_refine_diff_density_rms    0.082

_shelx_res_file
;
TITL mo_jvr220613B1_0ma_a.res in Pbcn
    mo_jvr220613b1_0ma_a_sq.res
    created by SHELXL-2019/1 at 06:39:52 on 11-Sep-2025
REM Old TITL mo_jvr220613B1_0ma in Pbcn
REM SHELXT solution in Pbcn
REM R1 0.345,  Rweak 0.080,  Alpha 0.091,  Orientation as input
REM Formula found by SHELXT:  C118 B29 Cl2 N24
CELL  0.71073  19.9335  27.5899  27.4935   90.000   90.000   90.000
ZERR    4.000   0.0009   0.0013   0.0011    0.000    0.000    0.000
LATT  1
SYMM 1/2-X, 1/2-Y, 1/2+Z
SYMM -X, Y, 1/2-Z
SYMM 1/2+X, 1/2-Y, -Z
SFAC C H B CL N
UNIT 478 804 152 20 32
LIST 6
ACTA
TEMP -123.140
SIZE 0.118 0.568 0.570
L.S. 20 0  103
BOND $H
FMAP 2
PLAN 20
RIGU
DFIX 1.25 0.02 B7 H7A B8 H7A
EADP C63 C22 C22A C37 C37A C60 C60A C61 C61A
ISOR 0.006 C5 C10 B2' B3' B7' B7 B8 B8' B9' B11' B12'
ISOR 0.0001 B9
DFIX 1.50 0.01 C35 C37
DFIX 1.50 0.01 C35 C37A
DFIX 1.50 0.01 C59 C60
DFIX 1.50 0.01 C59 C60A
DELU 0.0001 C5 B6
DELU 0.0001 C10 B9
DELU 0.0001 B3 B7
DELU 0.0001 B6 B7
DELU 0.0001 B8 B9
ABIN
OMIT     0   6   1
OMIT     0   4   0
OMIT     4   2   1
OMIT     6   3  11
OMIT     8  10   9
OMIT     3   7   1
OMIT     7   2   1
OMIT     4   0   8
OMIT     6   4   6
OMIT     5   3   1
OMIT     4   6   1
OMIT     6   5  12
OMIT    13  17  21
OMIT    6   6   6
OMIT    10   0   2
OMIT     0  14   1
OMIT     4  11  10
OMIT     6   2   0
OMIT     6   0  10
OMIT   0 50
WGHT    0.114300   58.051800
FVAR       0.44415   0.57544   0.59311   0.58335
CL1   4    0.002532    0.379321    0.302638    11.00000    0.13911    0.08345 =
         0.03386   -0.01640   -0.00572   -0.02713
B1    3    0.066879    0.226830    0.468111    11.00000    0.06000    0.03341 =
         0.08566    0.01492   -0.03599   -0.00640
AFIX 153
H1    2    0.020045    0.211711    0.451489    11.00000   -1.20000
AFIX   0
C1'   1    0.135414    0.477075    0.733734    11.00000    0.14435    0.06392 =
         0.09958   -0.01615   -0.00997   -0.00171
AFIX 153
H1'   2    0.079299    0.479127    0.733668    11.00000   -1.20000
AFIX   0
N1    5    0.216646    0.111962    0.546574    11.00000    0.03227    0.02863 =
         0.02960    0.00264   -0.00388   -0.00121
N2    5    0.239708    0.163576    0.602613    11.00000    0.02736    0.03347 =
         0.02191    0.00575   -0.00461    0.00002
B2'   3    0.185257    0.507999    0.691230    11.00000    0.12136    0.09826 =
         0.10623    0.01766   -0.02483   -0.02430
AFIX 153
H2'   2    0.160680    0.531422    0.663133    11.00000   -1.20000
AFIX   0
B2    3    0.099425    0.207095    0.524012    11.00000    0.02602    0.02756 =
         0.05470    0.00659    0.00038    0.00178
AFIX 153
H2    2    0.071479    0.179419    0.545868    11.00000   -1.20000
AFIX   0
B4    3    0.091184    0.287407    0.461769    11.00000    0.02425    0.02717 =
         0.04855    0.00459   -0.00020    0.00414
AFIX 153
H4    2    0.057310    0.313075    0.441948    11.00000   -1.20000
AFIX   0
N3    5    0.177607    0.385377    0.421309    11.00000    0.02281    0.02626 =
         0.02270   -0.00412   -0.00099    0.00880
B3'   3    0.183949    0.525025    0.755400    11.00000    0.11336    0.07953 =
         0.11849   -0.01863   -0.03559    0.01277
AFIX 153
H3'   2    0.158917    0.558451    0.769717    11.00000   -1.20000
AFIX   0
B3    3    0.067281    0.265924    0.518773    11.00000    0.06634    0.03766 =
         0.07139    0.01797    0.03244    0.01286
AFIX 153
H3    2    0.020323    0.278097    0.537513    11.00000   -1.20000
AFIX   0
B4'   3    0.187266    0.472564    0.788742    11.00000    0.12721    0.11561 =
         0.08440   -0.01058    0.00071    0.02241
AFIX 153
H4'   2    0.165400    0.470648    0.826218    11.00000   -1.20000
AFIX   0
N4    5    0.215689    0.332445    0.370927    11.00000    0.02539    0.03003 =
         0.01432   -0.00103   -0.00126    0.00923
B5'   3    0.181284    0.422921    0.747876    11.00000    0.16308    0.08019 =
         0.12189    0.01420    0.00484    0.00753
AFIX 153
H5'   2    0.154596    0.388429    0.757207    11.00000   -1.20000
AFIX   0
B8    3    0.138660    0.301774    0.510847    11.00000    0.09970    0.06829 =
         0.02820    0.00512    0.00601   -0.03708
AFIX 153
H8    2    0.161308    0.334308    0.528847    11.00000   -1.20000
AFIX   0
B10'  3    0.263126    0.429081    0.711109    11.00000    0.15935    0.10399 =
         0.12705   -0.02672    0.01275   -0.00615
AFIX 153
H10'  2    0.293096    0.398797    0.694868    11.00000   -1.20000
AFIX   0
C10   1    0.141638    0.244149    0.437032    11.00000    0.09701    0.03150 =
         0.06330   -0.00681    0.01030   -0.00388
AFIX 153
H10   2    0.167428    0.234767    0.402086    11.00000   -1.20000
AFIX   0
B8'   3    0.259605    0.504864    0.780325    11.00000    0.10846    0.10458 =
         0.09469   -0.01575   -0.01567    0.02412
AFIX 153
H8'   2    0.283545    0.526048    0.810430    11.00000   -1.20000
AFIX   0
B9    3    0.178496    0.293703    0.454396    11.00000    0.04392    0.04396 =
         0.04396    0.00006   -0.00003    0.00005
AFIX 153
H9    2    0.234615    0.295311    0.453203    11.00000   -1.20000
AFIX   0
B9'   3    0.258825    0.438159    0.775384    11.00000    0.12843    0.10328 =
         0.09980    0.00284    0.00543    0.02033
AFIX 153
H9'   2    0.281512    0.412217    0.802053    11.00000   -1.20000
AFIX   0
B6'   3    0.181352    0.445867    0.687406    11.00000    0.15402    0.09760 =
         0.08446   -0.01698    0.01170   -0.01980
AFIX 153
H6'   2    0.154729    0.424924    0.658334    11.00000   -1.20000
AFIX   0
B6    3    0.186932    0.204029    0.523827    11.00000    0.02658    0.05518 =
         0.06392    0.03470   -0.00407   -0.01441
AFIX 153
H6    2    0.242989    0.204946    0.521218    11.00000   -1.20000
AFIX   0
C5    1    0.143510    0.197449    0.472631    11.00000    0.09002    0.07274 =
         0.04487    0.00505   -0.00843    0.03485
AFIX 153
H5    2    0.168381    0.167054    0.452532    11.00000   -1.20000
AFIX   0
B7'   3    0.263246    0.523503    0.716710    11.00000    0.12849    0.11131 =
         0.12551    0.01214   -0.02772   -0.00965
AFIX 153
H7'   2    0.292360    0.556068    0.704627    11.00000   -1.20000
AFIX   0
B7    3    0.143364    0.253344    0.547928    11.00000    0.11405    0.03757 =
         0.06863    0.00900   -0.02370   -0.00950
AFIX 153
H7    2    0.168246    0.263735    0.582933    11.00000   -1.20000
AFIX   0
H7A   2    0.184363    0.273600    0.520851    11.00000   -1.50000
C11   1    0.212275    0.159484    0.557669    11.00000    0.02372    0.03093 =
         0.02499    0.00320   -0.00090   -0.00522
B11'  3    0.256130    0.479126    0.677774    11.00000    0.13364    0.12689 =
         0.10984    0.00237   -0.00533   -0.02139
AFIX 153
H11   2    0.277228    0.482227    0.640146    11.00000   -1.20000
AFIX   0
C12   1    0.247356    0.086564    0.583953    11.00000    0.04255    0.03236 =
         0.03770    0.00945   -0.00613   -0.00136
AFIX  43
H12   2    0.256542    0.052783    0.584594    11.00000   -1.20000
AFIX   0
B12'  3    0.306886    0.473646    0.735257    11.00000    0.12022    0.09492 =
         0.09946   -0.00653   -0.00302    0.00449
AFIX 153
H12'  2    0.362866    0.472610    0.738592    11.00000   -1.20000
AFIX   0
C13   1    0.261586    0.118606    0.618910    11.00000    0.03856    0.03704 =
         0.03108    0.00945   -0.00494    0.00076
AFIX  43
H13   2    0.282663    0.111908    0.649164    11.00000   -1.20000
AFIX   0
C14   1    0.192472    0.089665    0.502091    11.00000    0.03983    0.03161 =
         0.03607   -0.00356   -0.01097    0.00610
C16   1    0.209430    0.068449    0.419237    11.00000    0.06523    0.08159 =
         0.04279   -0.01311   -0.01473    0.02516
AFIX  43
H16   2    0.236989    0.066863    0.391092    11.00000   -1.20000
AFIX   0
C15   1    0.235522    0.087535    0.462265    11.00000    0.04633    0.04015 =
         0.03645    0.00245   -0.00453    0.01639
C17   1    0.144955    0.052036    0.416975    11.00000    0.06406    0.11436 =
         0.06680   -0.04425   -0.02323    0.02197
AFIX  43
H17   2    0.127813    0.040172    0.387012    11.00000   -1.20000
AFIX   0
C19   1    0.126993    0.071226    0.501859    11.00000    0.03867    0.04450 =
         0.06916   -0.02095   -0.00833    0.00109
C18   1    0.104477    0.052414    0.457380    11.00000    0.04939    0.08549 =
         0.08424   -0.04298   -0.02146    0.00469
AFIX  43
H18   2    0.060309    0.039670    0.455157    11.00000   -1.20000
AFIX   0
C21   1    0.355474    0.063857    0.451554    11.00000    0.05591    0.07249 =
         0.05669   -0.00514   -0.00573    0.02697
AFIX 137
H21A  2    0.345617    0.052099    0.418686    11.00000   -1.50000
H21B  2    0.349943    0.037297    0.474879    11.00000   -1.50000
H21C  2    0.401746    0.075789    0.452847    11.00000   -1.50000
AFIX   0
C20   1    0.307601    0.104755    0.464340    11.00000    0.04521    0.05046 =
         0.04715    0.00386    0.00413    0.01346
AFIX  13
H20   2    0.318579    0.119360    0.496663    11.00000   -1.20000
AFIX   0
C23   1    0.083314    0.070575    0.546274    11.00000    0.03826    0.03977 =
         0.08718   -0.02143    0.00637   -0.01058
AFIX  13
H23   2    0.099664    0.096426    0.568845    11.00000   -1.20000
AFIX   0
C24   1    0.009537    0.081016    0.534718    11.00000    0.04071    0.05537 =
         0.13609   -0.02761    0.00722   -0.00021
AFIX 137
H24A  2    0.005988    0.112058    0.517584    11.00000   -1.50000
H24B  2   -0.016156    0.082570    0.565068    11.00000   -1.50000
H24C  2   -0.008419    0.055100    0.514109    11.00000   -1.50000
AFIX   0
C25   1    0.089530    0.021319    0.572827    11.00000    0.06165    0.04700 =
         0.10255   -0.01099    0.01699   -0.00658
AFIX 137
H25A  2    0.073592   -0.004662    0.551443    11.00000   -1.50000
H25B  2    0.062347    0.021941    0.602521    11.00000   -1.50000
H25C  2    0.136586    0.015488    0.581331    11.00000   -1.50000
AFIX   0
C26   1    0.244105    0.208125    0.629878    11.00000    0.02666    0.03813 =
         0.02332    0.00171   -0.00653    0.00486
C27   1    0.193558    0.218237    0.663242    11.00000    0.02870    0.08063 =
         0.03257   -0.01326   -0.00219    0.00716
C28   1    0.195715    0.263821    0.684715    11.00000    0.04686    0.08935 =
         0.05909   -0.02761   -0.01182    0.02464
AFIX  43
H28   2    0.161309    0.272628    0.706930    11.00000   -1.20000
AFIX   0
C29   1    0.245189    0.296172    0.675080    11.00000    0.08122    0.05609 =
         0.05489   -0.01853   -0.02653    0.02528
AFIX  43
H29   2    0.244326    0.327290    0.689860    11.00000   -1.20000
AFIX   0
C30   1    0.296710    0.284080    0.643933    11.00000    0.07368    0.04158 =
         0.04057   -0.00128   -0.02352   -0.00461
AFIX  43
H30   2    0.331762    0.306660    0.638045    11.00000   -1.20000
AFIX   0
C31   1    0.297881    0.238925    0.620932    11.00000    0.04282    0.04084 =
         0.02442    0.00424   -0.00764   -0.00680
C32   1    0.139853    0.181900    0.677115    11.00000    0.03731    0.12800 =
         0.04924   -0.01982    0.01118   -0.02151
AFIX  13
H32   2    0.139283    0.155484    0.652214    11.00000   -1.20000
AFIX   0
C33   1    0.157084    0.160123    0.725495    11.00000    0.08418    0.13089 =
         0.05939   -0.00259    0.00615   -0.03899
AFIX 137
H33A  2    0.121296    0.137913    0.735521    11.00000   -1.50000
H33B  2    0.161792    0.185958    0.749718    11.00000   -1.50000
H33C  2    0.199427    0.142264    0.722866    11.00000   -1.50000
AFIX   0
C34   1    0.069688    0.204785    0.679448    11.00000    0.04199    0.25095 =
         0.14186    0.03938    0.01697    0.00333
AFIX 137
H34A  2    0.060181    0.221480    0.648751    11.00000   -1.50000
H34B  2    0.067967    0.228112    0.706300    11.00000   -1.50000
H34C  2    0.036147    0.179365    0.684784    11.00000   -1.50000
AFIX   0
C35   1    0.355918    0.224699    0.588906    11.00000    0.04564    0.07518 =
         0.03388   -0.00920    0.00478   -0.02259
AFIX  13
H35   2    0.345242    0.194956    0.569614    11.00000   -1.20000
AFIX   0
C36   1    0.419535    0.217629    0.619192    11.00000    0.06017    0.06307 =
         0.04440    0.00381   -0.00055    0.01607
AFIX 137
H36A  2    0.455822    0.205932    0.598201    11.00000   -1.50000
H36B  2    0.410942    0.193834    0.644913    11.00000   -1.50000
H36C  2    0.432603    0.248592    0.633867    11.00000   -1.50000
AFIX   0
C38   1    0.189798    0.336960    0.416330    11.00000    0.01616    0.02781 =
         0.01890   -0.00598   -0.00587    0.00744
C39   1    0.195093    0.410094    0.379665    11.00000    0.03905    0.02892 =
         0.03241    0.00380    0.00256    0.00795
AFIX  43
H39   2    0.191460    0.444015    0.374343    11.00000   -1.20000
AFIX   0
C40   1    0.218148    0.377160    0.348199    11.00000    0.03712    0.03605 =
         0.02411    0.00623    0.00407    0.01093
AFIX  43
H40   2    0.233447    0.383322    0.316064    11.00000   -1.20000
AFIX   0
C41   1    0.154063    0.409571    0.465156    11.00000    0.02887    0.02704 =
         0.02508   -0.00986   -0.00125    0.00599
C42   1    0.199664    0.416959    0.503006    11.00000    0.03529    0.03265 =
         0.03531   -0.00936   -0.00913    0.00569
C43   1    0.175922    0.439848    0.544165    11.00000    0.04639    0.04678 =
         0.03264   -0.01755   -0.01346    0.00682
AFIX  43
H43   2    0.205404    0.445018    0.570814    11.00000   -1.20000
AFIX   0
C44   1    0.110399    0.455369    0.547462    11.00000    0.05032    0.04717 =
         0.02900   -0.01764   -0.00448    0.01013
AFIX  43
H44   2    0.095241    0.471117    0.576158    11.00000   -1.20000
AFIX   0
C45   1    0.066634    0.448106    0.509153    11.00000    0.03691    0.03682 =
         0.03060   -0.01170   -0.00040    0.01069
AFIX  43
H45   2    0.021545    0.458895    0.511993    11.00000   -1.20000
AFIX   0
C46   1    0.087178    0.425332    0.466510    11.00000    0.03021    0.02511 =
         0.02823   -0.00733   -0.00352    0.00889
C47   1    0.272726    0.401232    0.498958    11.00000    0.03279    0.04875 =
         0.05387   -0.02538   -0.01550    0.01052
AFIX  13
H47   2    0.274083    0.371006    0.478909    11.00000   -1.20000
AFIX   0
C48   1    0.312843    0.439974    0.472122    11.00000    0.03511    0.08319 =
         0.09872   -0.01415   -0.00589   -0.00181
AFIX 137
H48A  2    0.359287    0.429022    0.468135    11.00000   -1.50000
H48B  2    0.312198    0.470149    0.490922    11.00000   -1.50000
H48C  2    0.292821    0.445644    0.440069    11.00000   -1.50000
AFIX   0
C49   1    0.304871    0.389902    0.547724    11.00000    0.05751    0.11752 =
         0.07290   -0.01869   -0.03329    0.03518
AFIX 137
H49A  2    0.349092    0.375299    0.542442    11.00000   -1.50000
H49B  2    0.276380    0.367194    0.565741    11.00000   -1.50000
H49C  2    0.309888    0.419900    0.566462    11.00000   -1.50000
AFIX   0
C50   1    0.038897    0.419589    0.424096    11.00000    0.02737    0.02874 =
         0.02944   -0.01330   -0.00284    0.01158
AFIX  13
H50   2    0.057314    0.394249    0.401781    11.00000   -1.20000
AFIX   0
C51   1   -0.031140    0.403732    0.440004    11.00000    0.03271    0.03976 =
         0.04684   -0.01166   -0.00364    0.00605
AFIX 137
H51A  2   -0.058030    0.395762    0.411255    11.00000   -1.50000
H51B  2   -0.052744    0.430131    0.457988    11.00000   -1.50000
H51C  2   -0.027594    0.375127    0.460978    11.00000   -1.50000
AFIX   0
C52   1    0.034409    0.467837    0.395529    11.00000    0.04226    0.03331 =
         0.03726   -0.01068   -0.00591    0.01071
AFIX 137
H52A  2    0.078545    0.475802    0.382012    11.00000   -1.50000
H52B  2    0.019960    0.493808    0.417473    11.00000   -1.50000
H52C  2    0.001883    0.464440    0.369018    11.00000   -1.50000
AFIX   0
C53   1    0.243522    0.288783    0.349908    11.00000    0.03216    0.03102 =
         0.01753   -0.00278    0.00387    0.00964
C54   1    0.204278    0.260411    0.319092    11.00000    0.04290    0.05323 =
         0.02433   -0.01597    0.00149    0.00214
C55   1    0.232039    0.218122    0.301219    11.00000    0.07658    0.05212 =
         0.04138   -0.02375    0.00971    0.00070
AFIX  43
H55   2    0.205884    0.197225    0.281354    11.00000   -1.20000
AFIX   0
C56   1    0.297694    0.206038    0.312085    11.00000    0.08524    0.04743 =
         0.03927   -0.00965    0.01727    0.02222
AFIX  43
H56   2    0.316570    0.177115    0.299272    11.00000   -1.20000
AFIX   0
C57   1    0.335122    0.235127    0.340810    11.00000    0.05996    0.05671 =
         0.03356    0.00306    0.01145    0.03057
AFIX  43
H57   2    0.380209    0.226162    0.347475    11.00000   -1.20000
AFIX   0
C58   1    0.310200    0.277709    0.361013    11.00000    0.03075    0.04798 =
         0.02102    0.00374    0.00370    0.01392
C59   1    0.134748    0.276706    0.302581    11.00000    0.04072    0.09040 =
         0.04422   -0.02430   -0.00953    0.00562
AFIX  13
H59   2    0.117955    0.302292    0.325285    11.00000   -1.20000
AFIX   0
C62   1    0.353505    0.311084    0.391276    11.00000    0.02904    0.07983 =
         0.03067   -0.00721   -0.00226    0.00850
AFIX  13
H62   2    0.322901    0.329654    0.413261    11.00000   -1.20000
AFIX   0
C63   1    0.390064    0.347800    0.359674    11.00000    0.04906    0.09230 =
         0.04862    0.00213   -0.01164   -0.00496
AFIX 137
H63A  2    0.420034    0.330766    0.337176    11.00000   -1.50000
H63B  2    0.416430    0.369558    0.380372    11.00000   -1.50000
H63C  2    0.357290    0.366740    0.341109    11.00000   -1.50000
AFIX   0
C64   1    0.402833    0.284550    0.423082    11.00000    0.05196    0.13328 =
         0.05694    0.02830   -0.02401   -0.00635
AFIX 137
H64A  2    0.437743    0.269878    0.402756    11.00000   -1.50000
H64B  2    0.379414    0.259112    0.441265    11.00000   -1.50000
H64C  2    0.423447    0.307391    0.445925    11.00000   -1.50000
AFIX   0
C65   1    0.000000    0.415267    0.250000    10.50000    0.09805    0.05556 =
         0.06892    0.00000    0.01481    0.00000
AFIX  23
H65A  2   -0.040158    0.436356    0.251015    10.50000   -1.20000
H65B  2    0.040159    0.436356    0.248984    10.50000   -1.20000
AFIX   0
PART 1
C22   1    0.315229    0.142863    0.421905    21.00000    0.04906    0.09230 =
         0.04862    0.00213   -0.01164   -0.00496
AFIX  33
H22A  2    0.361251    0.155349    0.421476    21.00000   -1.50000
H22B  2    0.305312    0.127198    0.390732    21.00000   -1.50000
H22C  2    0.283862    0.169710    0.427150    21.00000   -1.50000
AFIX   0
C37   1    0.370534    0.268500    0.555046    31.00000    0.04906    0.09230 =
         0.04862    0.00213   -0.01164   -0.00496
AFIX  33
H37A  2    0.408185    0.260637    0.533525    31.00000   -1.50000
H37B  2    0.330668    0.275613    0.535445    31.00000   -1.50000
H37C  2    0.381971    0.296888    0.574800    31.00000   -1.50000
AFIX   0
C60   1    0.134948    0.296108    0.252610    41.00000    0.04906    0.09230 =
         0.04862    0.00213   -0.01164   -0.00496
AFIX  33
H60A  2    0.089399    0.306060    0.243653    41.00000   -1.50000
H60B  2    0.165020    0.324156    0.250888    41.00000   -1.50000
H60C  2    0.150558    0.271004    0.230076    41.00000   -1.50000
AFIX   0
C61   1    0.084804    0.228487    0.306236    41.00000    0.04906    0.09230 =
         0.04862    0.00213   -0.01164   -0.00496
AFIX  33
H61A  2    0.085160    0.215991    0.339601    41.00000   -1.50000
H61B  2    0.038979    0.237775    0.297302    41.00000   -1.50000
H61C  2    0.100872    0.203308    0.283956    41.00000   -1.50000
AFIX   0
PART 2
C22A  1    0.326110    0.155353    0.445103   -21.00000    0.04906    0.09230 =
         0.04862    0.00213   -0.01164   -0.00496
AFIX  33
H22D  2    0.374393    0.160700    0.449141   -21.00000   -1.50000
H22E  2    0.314450    0.157575    0.410547   -21.00000   -1.50000
H22F  2    0.301282    0.180029    0.463360   -21.00000   -1.50000
AFIX   0
C37A  1    0.368408    0.243665    0.539317   -31.00000    0.04906    0.09230 =
         0.04862    0.00213   -0.01164   -0.00496
AFIX  33
H37D  2    0.409215    0.228860    0.526107   -31.00000   -1.50000
H37E  2    0.330230    0.235757    0.518307   -31.00000   -1.50000
H37F  2    0.374040    0.278923    0.540732   -31.00000   -1.50000
AFIX   0
C60A  1    0.149233    0.309604    0.257625   -41.00000    0.04906    0.09230 =
         0.04862    0.00213   -0.01164   -0.00496
AFIX  33
H60D  2    0.185251    0.332450    0.265562   -41.00000   -1.50000
H60E  2    0.162980    0.289393    0.230060   -41.00000   -1.50000
H60F  2    0.108567    0.327629    0.249020   -41.00000   -1.50000
AFIX   0
C61A  1    0.084060    0.247358    0.285719   -41.00000    0.04906    0.09230 =
         0.04862    0.00213   -0.01164   -0.00496
AFIX  33
H61D  2    0.044839    0.267209    0.277653   -41.00000   -1.50000
H61E  2    0.099306    0.230134    0.256570   -41.00000   -1.50000
H61F  2    0.071918    0.223817    0.310918   -41.00000   -1.50000
PART 0
REM #####
REM #####
REM #####
REM #####
REM #####
REM #####
REM #####
REM #####
AFIX   0
HKLF 4


REM  mo_jvr220613B1_0ma_a.res in Pbcn
REM wR2 = 0.3331, GooF = S = 1.094, Restrained GooF = 1.135 for all data
REM R1 = 0.1464 for 11738 Fo > 4sig(Fo) and 0.1577 for all 13232 data
REM 741 parameters refined using 910 restraints

END

WGHT      0.1306     63.7936

REM Highest difference peak  1.243,  deepest hole -1.064,  1-sigma level  0.082
Q1    1   0.1168  0.2592  0.5602  11.00000  0.05    1.24
Q2    1   0.1024  0.2372  0.4288  11.00000  0.05    1.23
Q3    1   0.1622  0.2911  0.5006  11.00000  0.05    1.19
Q4    1   0.1140  0.3159  0.5206  11.00000  0.05    1.17
Q5    1   0.1146  0.1782  0.4665  11.00000  0.05    0.96
Q6    1   0.1726  0.2483  0.5401  11.00000  0.05    0.95
Q7    1   0.2037  0.5340  0.7284  11.00000  0.05    0.90
Q8    1  -0.0436  0.3958  0.2971  11.00000  0.05    0.68
Q9    1   0.2183  0.4935  0.6785  11.00000  0.05    0.63
Q10   1   0.2635  0.4153  0.7417  11.00000  0.05    0.63
Q11   1   0.1630  0.5145  0.7719  11.00000  0.05    0.61
Q12   1   0.1598  0.5194  0.7042  11.00000  0.05    0.57
Q13   1   0.2776  0.4567  0.6849  11.00000  0.05    0.56
Q14   1   0.1633  0.2615  0.4417  11.00000  0.05    0.53
Q15   1   0.2367  0.4863  0.7918  11.00000  0.05    0.52
Q16   1   0.2806  0.5143  0.7015  11.00000  0.05    0.51
Q17   1   0.2221  0.2013  0.4876  11.00000  0.05    0.50
Q18   1   0.2212  0.2580  0.4460  11.00000  0.05    0.49
Q19   1   0.0533  0.2357  0.4939  11.00000  0.05    0.49
Q20   1   0.2818  0.5224  0.7706  11.00000  0.05    0.47
;
_shelx_res_checksum   46626

_shelx_hkl_file
;
  -3   0   0    3.70    1.40
  -3   0   0    1.40    1.10
   3   0   0    1.40    1.10
   5   0   0   28.60    4.50
  -5   0   0   26.60    3.60
   5   0   0   17.30    3.20
   7   0   0   20.40    4.40
  -7   0   0   11.50    3.70
   8   0   0  365.06   12.40
   8   0   0  378.86   13.70
  -8   0   0  379.66   13.30
  -8   0   0  358.36   12.80
  -9   0   0    6.90    4.50
  -9   0   0    0.30    4.80
   9   0   0    4.10    5.40
   9   0   0    8.60    4.30
  10   0   0 5133.39  133.99
  11   0   0   15.80    6.40
 -11   0   0    8.40    5.10
 -11   0   0    4.30    6.30
 -12   0   0  528.45   19.70
 -12   0   0  514.85   18.60
  12   0   0  517.15   19.10
  12   0   0  526.95   17.90
 -13   0   0    0.30    5.40
  13   0   0    3.70    6.10
 -14   0   0  136.79   11.90
  14   0   0  136.89   10.70
  14   0   0   97.69   12.30
 -15   0   0   15.40    7.00
 -15   0   0  -13.10    7.80
  15   0   0    4.60    8.10
  16   0   0  631.94   23.30
  16   0   0  631.14   25.70
 -16   0   0  607.34   27.30
 -16   0   0  672.93   25.00
  17   0   0   -1.20   10.00
 -17   0   0  -18.00    9.50
 -17   0   0    5.60    8.00
  17   0   0   12.50    7.80
  18   0   0 2910.91   79.09
 -18   0   0 2652.33   78.69
  18   0   0 2552.14   77.29
 -18   0   0 2987.80   81.79
  19   0   0   26.40    9.10
 -19   0   0   15.70   10.60
 -19   0   0   11.90   10.90
  19   0   0   16.20   10.30
 -20   0   0  616.54   28.90
 -20   0   0  557.24   27.40
  20   0   0  502.15   23.60
 -21   0   0   13.10   11.00
  21   0   0   10.30    9.40
 -21   0   0   16.60   10.10
  22   0   0  100.89   16.10
 -22   0   0   92.49   15.00
 -23   0   0  112.79   13.70
 -24   0   0   59.09    8.60
  24   0   0   65.69   11.30
 -24   0   0   72.39   14.20
  -2   0  -1    4.10    0.80
   2   0  -1    4.10    1.00
  -2   0   1    5.20    1.00
   2   0   1    4.60    0.80
   3   0  -1    1.60    1.50
   3   0  -1    6.30    1.90
   3   0   1    1.10    1.20
  -3   0   1    3.10    1.60
  -4   0  -1    8.20    2.20
  -4   0  -1    6.60    1.80
   4   0  -1    5.20    2.10
   4   0   1    4.70    1.60
  -4   0   1    5.80    2.30
  -4   0   1    8.20    2.30
  -5   0  -1   -1.90    2.20
   5   0  -1    0.80    2.20
  -5   0  -1   -1.10    2.00
   5   0  -1    3.90    3.10
   5   0   1   11.10    2.70
  -5   0   1    9.30    2.70
  -6   0  -1    4.40    2.70
  -6   0  -1    7.50    2.80
   6   0  -1    6.10    3.80
   6   0  -1    9.40    2.60
  -6   0   1   -1.40    3.30
   6   0   1    6.80    2.80
  -6   0   1    8.70    3.00
   6   0   1   13.50    3.40
   7   0  -1    5.40    3.10
  -7   0  -1    8.70    3.40
   7   0  -1   -0.50    4.10
  -7   0  -1    3.60    3.10
  -7   0   1    3.30    3.50
   7   0   1    6.20    3.20
  -7   0   1    0.30    4.10
   7   0   1    9.20    3.80
  -8   0  -1   17.20    4.10
  -8   0  -1   12.20    4.00
   8   0  -1    9.70    4.80
  -8   0   1   18.70    4.40
   8   0   1   18.70    4.20
  -8   0   1    9.90    5.10
   8   0   1   20.50    4.80
  -9   0  -1   -6.70    4.40
   9   0  -1   -3.50    5.50
   9   0  -1   -0.50    4.10
  -9   0  -1   -5.90    4.20
   9   0   1   -1.30    4.40
   9   0   1    4.70    5.30
  -9   0   1   -7.20    4.40
  10   0  -1    3.70    5.90
  10   0  -1   11.70    4.40
 -10   0  -1   -1.20    4.90
 -10   0  -1    6.40    4.80
  10   0   1    7.10    4.80
 -10   0   1    3.00    6.00
 -10   0   1    7.00    5.10
  10   0   1    8.40    5.70
 -11   0  -1    2.70    5.40
 -11   0  -1    4.00    5.20
  11   0  -1    3.10    6.20
 -11   0   1    9.50    5.50
  11   0   1   11.50    6.00
  11   0   1   14.60    5.20
 -12   0  -1   15.70    5.60
 -12   0  -1    5.40    5.90
  12   0  -1   13.70    6.30
  12   0   1    8.60    6.20
 -12   0   1   15.50    5.80
  12   0   1   20.30    5.80
 -12   0   1    2.20    7.00
  13   0  -1   11.70    5.40
 -13   0  -1    4.60    5.50
  13   0  -1  -12.50    6.40
  13   0   1    0.70    5.70
  13   0   1   -4.20    6.00
 -13   0   1    5.80    5.40
 -13   0   1  -10.60    7.20
  14   0  -1    3.60    5.60
 -14   0  -1   -9.60    6.50
 -14   0  -1    1.40    6.00
  14   0   1    4.10    5.90
 -14   0   1    1.10    6.00
 -15   0  -1   13.00    7.00
  15   0  -1   -5.80    8.10
  15   0  -1   18.40    6.60
 -15   0  -1  -12.20    7.70
 -15   0   1  -12.50    9.30
  15   0   1   15.10    6.70
 -15   0   1    0.80    6.60
  15   0   1   -7.20    7.30
 -16   0  -1  -14.10    8.30
 -16   0  -1    6.00    7.40
  16   0  -1   14.70    7.10
  16   0  -1    1.80    9.80
 -16   0   1   -4.80   10.90
  16   0   1   12.30    7.80
  16   0   1   -5.30    8.40
 -16   0   1   14.20    7.50
  17   0  -1  -17.00    9.80
 -17   0  -1    6.00    8.10
  17   0  -1    4.50    7.50
 -17   0   1   26.30    8.70
 -17   0   1  -13.70   10.60
  17   0   1  -16.90    9.10
  17   0   1    4.90    7.80
  18   0  -1   15.10    8.40
 -18   0  -1   26.90    9.20
  18   0  -1   27.70   11.00
 -18   0  -1    6.90   10.50
 -18   0   1   31.30    9.10
  18   0   1   16.60    8.40
  18   0   1   10.50   10.10
 -18   0   1   10.40   10.90
  19   0  -1   11.90    7.80
 -19   0  -1    4.30   10.20
  19   0  -1   24.30   11.30
  19   0   1   14.70    8.90
 -19   0   1    6.40   11.20
  19   0   1   12.50   10.30
 -19   0   1   15.20    9.20
 -20   0  -1   18.70   10.00
 -20   0  -1    3.00    9.00
  20   0  -1   41.40   11.30
  20   0  -1   11.30    8.60
 -20   0   1   22.30   10.40
  20   0   1    0.70    9.10
  20   0   1   38.60   10.80
 -20   0   1   -3.30   10.80
 -21   0  -1    8.20    9.50
  21   0  -1    3.10    9.00
 -21   0  -1    1.00   10.40
 -21   0   1    9.70   10.80
  21   0   1    6.00    8.60
 -21   0   1   12.90   11.90
  22   0  -1    4.80    9.10
 -22   0  -1   21.70    9.80
 -22   0  -1   17.30   11.70
 -22   0   1   22.10   11.20
  22   0   1    2.90    7.20
 -22   0   1   34.10   10.40
 -23   0  -1  103.59   13.40
 -23   0   1   89.79   14.10
   3   0  -2  830.22   22.00
  -3   0  -2  778.82   21.40
  -3   0  -2  783.82   21.50
   3   0  -2  783.52   21.80
  -3   0   2  811.82   21.80
  -3   0   2  808.32   22.10
   3   0   2  798.82   21.20
   7   0  -2 3699.23   94.29
   7   0  -2 3450.15   93.09
  -7   0   2 3605.24   94.39
  -7   0   2 3528.85   93.69
   9   0  -2 1314.27   36.50
  -9   0  -2 1278.77   34.80
  -9   0  -2 1244.28   35.50
   9   0  -2 1210.58   34.60
  -9   0   2 1271.47   36.90
   9   0   2 1302.67   35.50
  -9   0   2 1203.68   35.40
   9   0   2 1220.48   35.40
 -10   0  -2  879.51   27.70
  10   0  -2  916.11   27.00
  10   0  -2  977.00   29.10
 -10   0  -2  955.50   27.30
  10   0   2  925.61   27.90
  10   0   2  949.40   28.00
 -10   0   2  963.20   29.70
 -10   0   2  935.01   28.00
  11   0  -2  863.21   27.50
  11   0  -2  848.12   25.50
 -11   0  -2  855.81   26.60
 -11   0  -2  889.51   26.00
 -11   0   2  874.81   28.60
  11   0   2  873.11   26.60
  11   0   2  842.92   26.40
 -11   0   2  839.92   26.40
  12   0  -2  195.48   13.20
 -12   0  -2  200.68   11.20
 -12   0  -2  193.78   11.80
  12   0  -2  225.38   10.80
 -12   0   2  177.28   15.10
  12   0   2  222.88   11.80
  12   0   2  205.98   11.90
 -12   0   2  200.38   11.40
 -13   0  -2   19.70    6.40
  13   0  -2    3.80    6.90
  13   0  -2   12.00    5.10
 -13   0  -2    9.80    6.20
  13   0   2   22.30    6.50
 -13   0   2   12.40    5.90
  13   0   2   10.50    6.40
  14   0  -2  442.76   16.50
 -14   0  -2  443.46   17.70
  14   0  -2  398.86   19.60
 -14   0  -2  424.76   17.90
 -14   0   2  465.05   17.90
  14   0   2  423.76   17.80
  14   0   2  422.86   17.70
 -14   0   2  415.06   22.30
  15   0  -2   52.29   10.50
 -15   0  -2   46.70    8.40
 -15   0  -2   74.29    9.50
 -15   0   2   81.09   11.80
  15   0   2   70.49    9.20
 -15   0   2   35.10   10.80
  15   0   2   49.40    8.30
  16   0  -2  181.28   15.30
 -16   0  -2  138.19   14.90
  16   0  -2  152.78   12.50
 -16   0  -2  107.79   13.90
  16   0   2  139.09   13.70
 -16   0   2  166.58   16.50
 -16   0   2  150.78   14.20
 -17   0  -2  412.26   20.20
  17   0  -2  409.56   23.00
  17   0  -2  427.36   18.80
 -17   0  -2  405.86   21.30
 -17   0   2  447.06   20.80
  17   0   2  420.66   20.00
 -17   0   2  400.76   26.50
  17   0   2  411.76   21.00
  18   0  -2   45.30    8.40
  18   0  -2   65.79   12.80
 -18   0  -2   53.79   10.70
 -18   0  -2   47.90   10.40
  18   0   2   66.79   11.70
  18   0   2   43.90    9.20
 -18   0   2   53.09   10.10
 -18   0   2   52.59   14.40
 -19   0  -2   27.60   12.40
 -19   0  -2   21.10    9.90
  19   0  -2   17.90    8.50
 -19   0   2   32.50    9.70
  19   0   2   21.00    9.40
 -19   0   2   20.40   13.70
  19   0   2   25.10   10.10
  20   0  -2   10.20    8.60
  20   0  -2   34.20   12.10
 -20   0  -2    6.80   10.00
 -20   0  -2  -10.20    9.20
  20   0   2    9.70    8.80
  20   0   2   17.50   10.30
 -20   0   2   24.20    9.70
 -20   0   2   17.60   12.20
 -21   0  -2  117.49   19.40
 -21   0  -2  112.29   15.40
  21   0  -2   78.79   11.60
 -21   0   2  114.79   18.20
 -21   0   2  133.19   19.90
  21   0   2   74.09   12.50
  22   0  -2  102.69   15.10
 -22   0  -2  118.29   21.60
 -22   0  -2  140.69   15.90
  22   0   2  110.99   15.90
  23   0  -2  168.98   17.80
 -23   0  -2  212.78   22.30
 -23   0   2  235.18   22.10
 -23   0   2  242.48   16.00
  23   0   2  162.28   16.30
 -24   0  -2   95.79   13.10
 -24   0  -2  132.19   21.10
  24   0  -2   67.19   11.50
 -24   0   2   65.19   13.90
  24   0   2   86.79   12.70
 -25   0  -2   31.20   12.00
 -25   0  -2   32.70    8.60
  25   0  -2   36.80    9.40
 -25   0   2   17.30    8.40
 -25   0   2   51.19   11.60
  25   0   2   38.90   11.10
   0   0  -3    0.70    1.60
   0   0   3    8.50    2.30
   1   0  -3   -0.10    1.90
  -1   0  -3   -0.10    2.10
  -1   0  -3    1.10    1.40
   1   0  -3   -0.80    1.10
  -1   0  -3   -0.30    1.90
  -1   0   3    1.50    2.30
  -1   0   3    0.80    1.20
   1   0   3    0.00    1.80
  -2   0  -3    0.50    2.30
  -2   0  -3    4.00    2.80
   2   0  -3    9.40    2.80
  -2   0   3    0.20    1.90
  -2   0   3    6.80    3.10
  -3   0  -3   -5.50    2.80
   3   0  -3    5.40    2.40
  -3   0  -3   -3.80    2.30
   3   0  -3   -1.80    2.40
  -3   0   3    3.50    2.40
   4   0  -3   20.10    3.80
  -4   0  -3   15.80    2.90
  -4   0  -3   14.60    2.80
   5   0  -3    6.20    3.20
   5   0  -3   -2.30    3.60
  -5   0  -3    2.70    2.50
  -5   0  -3    2.70    2.40
  -5   0   3    3.70    3.90
   6   0  -3   -4.10    4.00
  -6   0  -3    7.00    3.00
  -6   0  -3    7.50    2.50
   6   0  -3    3.30    3.10
  -6   0   3    9.10    3.70
   6   0   3    3.50    2.40
  -6   0   3    2.00    3.80
   7   0  -3    8.80    3.70
  -7   0  -3    8.90    2.80
  -7   0  -3    5.30    3.40
   7   0   3   15.60    3.40
  -7   0   3   15.00    3.90
   8   0  -3    4.40    4.00
  -8   0  -3    3.80    4.00
  -8   0  -3    6.30    3.20
   8   0  -3   -5.00    5.10
  -8   0   3   -6.60    5.20
  -8   0   3    2.60    4.10
   8   0   3   -1.00    4.60
   8   0   3   10.60    4.00
   9   0  -3   -7.50    4.10
  -9   0  -3   -0.10    3.90
  -9   0   3   -9.70    7.00
   9   0   3   -1.90    5.50
   9   0   3    5.40    4.80
  -9   0   3   -4.90    4.40
 -10   0  -3   16.40    4.40
  10   0  -3   13.30    4.50
 -10   0  -3    9.90    5.30
  10   0  -3    3.00    6.10
 -10   0   3   13.60    5.30
 -10   0   3    3.70    7.70
  10   0   3   18.20    5.50
  10   0   3    6.50    5.80
 -11   0  -3   12.90    4.70
  11   0  -3    9.50    4.70
 -11   0  -3    8.00    5.40
  11   0  -3    0.20    6.70
 -11   0   3   -8.30    7.20
  11   0   3    8.70    5.90
  11   0   3   14.90    5.60
 -11   0   3    9.70    5.20
  12   0  -3    7.60    7.20
  12   0  -3   19.80    5.20
 -12   0  -3   14.40    5.60
 -12   0  -3   13.60    5.30
 -12   0   3   -1.40    8.00
  12   0   3   19.10    5.90
  12   0   3   11.70    6.20
 -12   0   3   15.60    5.40
 -13   0  -3    7.20    5.80
  13   0  -3   10.00    5.30
 -13   0  -3    0.00    5.30
  13   0  -3  -11.10    7.20
  13   0   3    6.60    6.30
 -13   0   3    8.30    5.90
 -13   0   3  -16.00    7.90
  13   0   3    5.00    6.30
 -14   0  -3   -7.40    5.80
  14   0  -3  -16.00    8.10
  14   0  -3   12.80    5.60
 -14   0  -3    9.50    6.50
  14   0   3    0.80    6.80
 -14   0   3    6.40    6.30
  14   0   3   -2.10    6.50
 -15   0  -3    6.60    7.50
 -15   0  -3   -5.90    7.00
  15   0  -3  -10.80    8.60
  15   0   3   -8.90    6.80
  15   0   3    9.40    7.80
 -15   0   3   13.50    7.00
 -15   0   3  -15.60   10.70
 -16   0  -3    5.10    8.30
 -16   0  -3  -14.20    7.20
  16   0  -3    2.10   10.30
  16   0  -3   17.00    6.50
  16   0   3   -1.80    8.00
 -16   0   3   17.70    7.70
 -17   0  -3    5.70    8.40
  17   0  -3   13.30    7.40
 -17   0  -3  -10.00    7.40
  17   0   3    3.80    8.80
 -17   0   3  -15.70   12.10
  17   0   3  -15.20    8.60
 -17   0   3    7.70    7.90
 -18   0  -3    9.00    8.50
  18   0  -3  -16.60   11.20
  18   0  -3    8.60    7.80
 -18   0  -3    7.90    8.20
  18   0   3   -1.90    8.10
 -18   0   3    5.60    8.20
  18   0   3    5.90    9.40
 -18   0   3   -5.00   12.20
 -19   0  -3    4.80    9.30
 -19   0  -3   -6.60    8.60
  19   0  -3   -2.80   10.70
  19   0  -3    5.00    8.00
 -19   0   3  -18.20   12.30
 -19   0   3   13.30    8.60
  19   0   3    0.60    9.20
  19   0   3    9.90    9.00
  20   0  -3    4.80    8.40
 -20   0  -3    6.50   10.20
  20   0  -3   37.20   12.30
 -20   0  -3   18.50    9.00
  20   0   3   16.10   10.00
 -20   0   3    8.20   12.10
  20   0   3   -1.30    9.10
 -20   0   3    0.20    8.70
  21   0  -3    2.00    7.80
 -21   0  -3   -3.60    7.10
 -21   0  -3    5.20   11.00
 -21   0   3    8.00   10.40
  21   0   3   22.90   10.40
  21   0   3    6.50    9.50
 -21   0   3    8.50   10.40
  22   0  -3   19.00    9.90
 -22   0  -3   23.00   12.30
 -22   0  -3   29.30    7.60
 -22   0   3   16.80    8.50
 -22   0   3   24.70   10.50
  22   0   3    6.70    9.10
   1   0  -4 1159.78   32.10
  -1   0  -4 1195.78   33.20
   1   0  -4 1254.47   33.60
  -1   0  -4 1172.48   33.20
  -1   0  -4 1247.48   32.40
  -1   0   4 1167.68   32.00
   1   0   4 1162.38   32.70
   1   0   4 1209.88   32.10
  -1   0   4 1257.57   33.70
  -2   0  -4    8.90    4.10
   2   0  -4   14.10    2.70
  -2   0  -4    7.20    4.30
   2   0  -4   17.70    4.00
  -2   0   4   17.20    2.70
  -2   0   4   15.10    4.00
   2   0   4   10.80    3.10
   3   0  -4   90.69    5.80
  -3   0  -4  111.69    7.10
   3   0  -4  118.79    6.90
  -3   0  -4  116.19    6.50
  -3   0   4  100.69    5.60
  -3   0   4  126.59    8.10
   3   0   4   95.89    4.70
   6   0  -4 4139.59  106.19
  -6   0   4 3930.11  105.59
   7   0   4 2787.12   74.49
   8   0  -4   57.29    9.30
  -8   0  -4   43.10    7.20
  -8   0  -4   55.79    5.70
   8   0  -4   60.59    6.70
   8   0   4   69.89    6.20
  -8   0   4   68.99   10.50
  -8   0   4   73.29    7.60
   9   0  -4  513.25   16.80
  -9   0  -4  536.55   16.10
  -9   0  -4  503.85   17.70
   9   0  -4  520.25   19.30
  -9   0   4  518.85   17.60
  -9   0   4  538.75   20.90
   9   0   4  556.34   16.70
   9   0   4  443.76   20.10
  10   0  -4  867.81   27.50
 -10   0  -4  807.72   25.80
  10   0  -4  826.52   24.80
 -10   0  -4  834.22   24.30
  10   0   4  841.22   26.90
  10   0   4  858.51   25.00
 -10   0   4  857.81   28.90
 -10   0   4  820.22   25.70
 -11   0  -4 1201.18   34.00
 -11   0  -4 1178.08   35.50
  11   0  -4 1161.28   34.20
  11   0  -4 1235.48   37.00
  11   0   4 1266.37   34.70
 -11   0   4 1211.18   38.50
 -11   0   4 1180.08   35.10
  11   0   4 1227.98   36.30
 -12   0  -4  481.25   18.30
  12   0  -4  486.25   16.70
 -12   0  -4  491.35   16.40
  12   0  -4  450.05   20.20
 -12   0   4  449.06   22.20
  12   0   4  477.55   17.20
 -12   0   4  482.75   17.80
  12   0   4  475.85   18.90
 -13   0  -4   51.29    8.20
  13   0  -4   53.99    9.20
 -13   0  -4   57.69    8.00
  13   0   4   48.30    8.00
  13   0   4   53.79    9.30
 -13   0   4   53.59   10.80
 -13   0   4   63.79    9.50
 -14   0  -4  465.45   17.50
  14   0  -4  449.86   21.30
 -14   0  -4  490.65   19.90
  14   0  -4  468.15   17.40
 -14   0   4  435.96   24.90
  14   0   4  481.75   18.30
 -14   0   4  472.85   18.60
  14   0   4  474.85   20.20
  15   0  -4  443.36   17.40
 -15   0  -4  428.26   17.70
  15   0  -4  440.46   22.10
 -15   0  -4  447.66   20.10
  15   0   4  404.06   18.00
  15   0   4  409.86   20.20
 -15   0   4  448.26   18.70
 -15   0   4  444.36   26.50
  16   0  -4   45.20   11.70
 -16   0  -4   38.30    9.50
 -16   0   4   29.20   13.00
 -16   0   4   43.40    8.20
 -17   0  -4   19.40    9.00
  17   0  -4   20.00    7.40
  17   0  -4    0.00   11.60
 -17   0  -4   -1.00    7.50
  17   0   4   14.20   10.20
 -17   0   4   32.00    8.60
  17   0   4    0.00    9.10
 -17   0   4    9.60   13.00
 -18   0  -4  278.37   16.40
 -18   0  -4  259.97   19.30
  18   0  -4  275.57   16.60
  18   0   4  285.57   18.00
 -18   0   4  220.28   25.70
 -18   0   4  260.77   22.10
  18   0   4  266.87   19.20
 -19   0  -4  250.27   20.30
  19   0  -4  279.97   17.00
 -19   0  -4  285.47   17.20
  19   0  -4  328.07   21.80
 -19   0   4  259.67   27.20
  19   0   4  301.37   18.50
 -19   0   4  292.27   19.90
  19   0   4  271.77   19.70
  20   0  -4  175.18   18.90
 -20   0  -4  147.49   15.00
  20   0  -4  112.99   14.50
 -20   0  -4  147.19   19.00
 -20   0   4  109.49   18.10
 -20   0   4  116.69   15.90
  20   0   4  158.88   16.90
  20   0   4  119.79   17.00
  21   0  -4    1.10    9.10
 -21   0  -4   18.40    7.60
 -21   0  -4    5.90   11.60
 -21   0   4   22.90   10.10
  21   0   4   14.90   10.50
 -21   0   4   -0.50    9.30
 -22   0  -4  135.69   21.80
 -22   0  -4  164.38   13.90
 -22   0   4  147.99   19.40
  22   0   4  132.69   18.90
 -22   0   4  168.98   16.50
 -23   0  -4  258.37   23.40
  23   0  -4  205.68   19.00
  23   0   4  207.28   21.50
 -23   0   4  284.37   22.90
 -23   0   4  274.17   17.30
 -24   0  -4   50.69   12.80
  24   0  -4   47.20   10.80
 -24   0  -4   66.59   11.50
 -24   0   4   37.20    7.70
  24   0   4   38.90   12.40
 -24   0   4   45.00   12.90
 -25   0  -4  252.57   22.60
 -25   0  -4  142.09   15.40
  25   0  -4  230.08   17.60
 -25   0   4  169.58   15.60
  25   0   4  198.78   21.80
   0   0  -5    5.80    5.60
   0   0  -5   13.70    5.00
   0   0  -5   11.80    5.30
   0   0   5    6.60    2.30
   0   0   5   10.20    5.60
  -1   0  -5    0.20    5.10
   1   0  -5    3.30    5.30
  -1   0  -5   -2.20    5.00
  -1   0  -5    3.90    3.10
   1   0  -5    0.70    2.50
  -1   0   5   -3.10    5.70
  -1   0   5   -1.30    2.30
   1   0   5   -2.40    4.50
  -1   0   5    3.10    5.60
   1   0   5    3.70    2.50
  -2   0  -5    8.70    5.30
   2   0  -5   16.80    3.00
  -2   0  -5   11.80    5.10
   2   0   5   11.70    4.10
  -2   0   5   27.90    6.20
  -2   0   5   22.40    3.20
   3   0  -5    7.10    4.30
  -3   0  -5    2.90    4.40
  -3   0  -5    1.00    4.40
   3   0  -5   -2.30    2.90
  -3   0   5    0.20    3.00
  -3   0   5   10.60    5.30
   3   0   5   -0.40    2.80
  -4   0  -5    6.80    3.60
   4   0  -5    2.80    4.10
  -4   0  -5    6.30    4.00
  -4   0   5    2.00    3.30
   4   0   5    7.90    2.20
  -4   0   5    8.60    4.80
   5   0  -5   -6.10    3.40
  -5   0  -5    5.70    3.60
  -5   0  -5    7.30    3.50
  -5   0   5    2.40    3.90
  -5   0   5    4.20    4.60
   5   0   5    2.90    2.10
   6   0  -5   -3.30    3.60
  -6   0  -5    1.20    3.70
  -6   0  -5   -0.70    3.10
   6   0   5   -1.00    2.40
  -6   0   5   -3.80    4.60
  -6   0   5    5.00    4.00
  -7   0  -5    3.70    3.40
   7   0  -5   -5.60    4.40
  -7   0  -5    0.00    4.20
   7   0   5    5.40    3.00
  -7   0   5    7.20    4.50
  -7   0   5    3.90    5.90
   8   0  -5    7.40    4.50
  -8   0  -5   10.10    3.70
   8   0  -5    8.00    5.90
  -8   0  -5    2.20    5.00
   8   0   5    0.10    4.00
   8   0   5   14.30    3.80
  -8   0   5   18.80    7.70
  -8   0   5   12.60    4.80
  -9   0  -5   -0.90    3.60
  -9   0  -5   -6.70    5.30
  -9   0   5   -7.20    5.00
   9   0   5   -5.10    7.50
   9   0   5    5.80    4.20
  -9   0   5   -8.70    7.30
 -10   0  -5   -1.70    5.60
  10   0  -5    6.30    4.80
 -10   0  -5    8.40    4.00
  10   0  -5   -0.10    6.60
 -10   0   5    2.30    5.00
  10   0   5   13.60    4.70
 -10   0   5   -5.10    7.50
  10   0   5    2.70    9.30
 -11   0  -5    1.50    5.70
  11   0  -5    2.30    5.10
  11   0  -5   -7.20    6.90
 -11   0  -5    9.00    4.30
 -11   0   5    2.80    5.30
  11   0   5    9.10    5.00
 -11   0   5   -6.60    8.80
  11   0   5    1.80    6.90
 -12   0  -5    1.10    5.70
  12   0  -5    4.40    5.20
 -12   0  -5    4.50    4.50
 -12   0   5  -16.80    8.70
  12   0   5   -2.00    6.90
  12   0   5    8.90    5.60
 -12   0   5    2.80    5.50
 -13   0  -5    0.50    6.60
  13   0  -5    7.40    5.40
  13   0  -5   -4.60    8.00
 -13   0  -5   -1.00    5.20
  13   0   5   -0.40    7.80
  13   0   5    3.10    6.00
 -13   0   5   10.50    6.00
  14   0  -5    7.90    9.60
 -14   0  -5    7.50    7.40
 -14   0  -5   -1.60    5.50
 -14   0   5  -17.70   10.20
  14   0   5   -2.30    6.60
  14   0   5   -0.20    8.40
 -14   0   5   10.70    6.10
  15   0  -5   -8.60    9.50
 -15   0  -5    3.90    8.00
 -15   0  -5   -9.80    6.30
  15   0  -5   19.80    6.60
 -15   0   5   16.10    7.10
  15   0   5    2.00    8.90
  15   0   5   -9.40    6.70
 -15   0   5    1.30   11.30
  16   0  -5   12.80   11.10
 -16   0  -5  -11.70    6.80
 -16   0  -5    0.00    8.60
 -16   0   5   21.70    7.70
  16   0   5  -10.50    7.10
 -16   0   5  -10.50   12.20
  16   0   5    3.40    9.60
 -17   0  -5   -9.80    7.00
  17   0  -5   -4.90   11.40
 -17   0  -5    4.30    8.90
  17   0   5  -11.60    7.70
 -17   0   5  -11.60   12.20
 -17   0   5   11.10    7.80
  17   0   5   -1.60    9.70
  18   0  -5   10.50    7.50
 -18   0  -5    6.90    9.40
 -18   0  -5   -4.30    7.10
  18   0  -5    6.30   11.90
 -18   0   5  -21.80   11.60
  18   0   5    7.20    9.10
  18   0   5   10.10   10.20
  19   0  -5   13.70    8.20
 -19   0  -5    7.20    7.60
  19   0  -5   42.10   12.20
 -19   0  -5    3.80   10.10
 -19   0   5   20.60    9.10
 -19   0   5   -2.20   11.80
  19   0   5   14.40    9.50
  19   0   5   13.80   11.10
 -20   0  -5    4.60    9.90
 -20   0  -5    1.50    6.60
  20   0  -5   11.90    8.90
  20   0  -5   15.70   11.20
 -20   0   5    8.10   10.20
  20   0   5   -5.00   10.60
  20   0   5   14.80    9.60
 -20   0   5   -1.70   11.40
 -21   0  -5   10.00    7.00
 -21   0  -5    3.30   10.70
 -21   0   5   26.90   11.30
  21   0   5   29.50    9.80
 -22   0   5   22.20   10.00
 -23   0  -5  112.39   11.10
  -1   0  -6  226.08   12.30
  -1   0  -6  227.68   12.10
  -1   0  -6  244.48    9.20
   1   0  -6  235.58   12.10
   1   0  -6  230.78    8.80
   1   0   6  227.38    8.40
   1   0   6  210.78   10.90
  -1   0   6  236.98   13.10
  -1   0   6  240.48   13.00
  -1   0   6  211.78    8.40
   2   0  -6  400.26   13.20
   2   0  -6  418.26   15.60
  -2   0  -6  382.56   15.20
  -2   0  -6  403.66   15.40
   2   0   6  427.06   12.90
  -2   0   6  417.06   16.20
   2   0   6  405.66   13.90
  -2   0   6  393.16   12.90
  -3   0  -6   56.39    6.30
  -3   0  -6   63.09    7.80
   3   0  -6   48.10    7.30
   3   0  -6   61.59    5.20
  -3   0   6   54.29    8.40
   3   0   6   52.59    5.40
   3   0   6   58.89    5.60
  -5   0  -6 3611.24   96.19
   5   0  -6 3654.13   96.39
  -5   0  -6 3668.03   96.19
  -5   0   6 3536.45   95.89
  -5   0   6 3759.42   97.79
   6   0  -6  649.43   21.10
   6   0  -6  649.04   20.60
  -6   0  -6  649.74   20.50
  -6   0  -6  673.73   20.10
  -6   0   6  671.93   22.60
   6   0   6  650.73   18.40
  -6   0   6  639.74   20.20
  -7   0  -6  763.52   23.70
  -7   0  -6  786.92   22.80
   7   0  -6  763.12   24.70
   7   0  -6  756.72   23.60
   7   0   6  753.52   21.50
  -7   0   6  813.52   26.10
  -7   0   6  735.83   23.30
   8   0  -6  968.10   28.90
  -8   0  -6  956.70   29.40
   8   0  -6  988.70   30.70
  -8   0  -6  947.91   27.80
   8   0   6  986.50   27.20
  -8   0   6 1032.70   32.20
  -8   0   6  965.10   28.90
  -9   0  -6 1018.00   30.70
   9   0  -6  990.00   29.60
   9   0  -6  996.00   32.10
  -9   0  -6  999.50   28.50
  -9   0   6  977.60   29.80
   9   0   6 1026.20   28.30
  -9   0   6 1035.90   33.60
  10   0  -6 2114.89   57.79
 -10   0  -6 2118.99   56.89
 -10   0  -6 2161.78   59.19
  10   0  -6 2284.27   60.29
  10   0   6 2193.88   56.99
 -10   0   6 2258.37   61.99
 -10   0   6 2060.09   58.19
  10   0   6 1788.02   61.69
  11   0  -6 1634.24   46.10
  11   0  -6 1749.72   49.00
 -11   0  -6 1604.74   45.30
 -11   0  -6 1635.04   47.80
  11   0   6 1676.33   45.60
 -11   0   6 1715.73   50.99
 -11   0   6 1612.74   46.80
 -12   0  -6   86.39   11.10
 -12   0  -6   79.09    7.50
  12   0  -6  102.29   13.80
  12   0  -6  101.89    9.40
 -12   0   6   70.49    9.70
  12   0   6   92.99    8.80
  12   0   6  107.59   13.20
 -12   0   6   66.29   11.90
 -13   0  -6  541.85   18.20
  13   0  -6  589.54   24.10
 -13   0  -6  555.44   21.90
  13   0  -6  538.35   19.30
 -13   0   6  529.35   26.30
  13   0   6  561.74   19.20
 -13   0   6  541.55   20.10
  13   0   6  552.74   23.20
 -14   0  -6  794.02   28.40
 -14   0  -6  797.42   24.60
  14   0  -6  778.52   25.30
  14   0  -6  786.62   29.60
  14   0   6  778.92   25.30
 -14   0   6  779.92   26.40
 -14   0   6  779.82   32.90
  14   0   6  807.72   29.90
 -15   0  -6   58.49   10.00
 -15   0  -6   83.99   11.30
  15   0   6   62.79    8.40
 -15   0   6   67.09   13.90
 -15   0   6   87.09   12.10
  15   0   6   82.29   12.70
  16   0  -6  788.52   26.60
  16   0  -6  877.61   32.30
 -16   0  -6  768.42   26.30
 -16   0  -6  784.42   30.30
  16   0   6  772.22   31.70
  16   0   6  753.52   26.60
 -16   0   6  811.82   28.30
 -16   0   6  855.41   36.30
  17   0  -6  112.49   13.20
 -17   0  -6  103.89   16.40
 -17   0  -6   82.19   11.50
  17   0   6   95.29   10.60
  17   0   6  100.39   14.00
 -17   0   6  104.39   14.00
 -17   0   6   73.69   15.20
  18   0  -6   77.59   13.40
 -18   0  -6   68.79    9.50
 -18   0  -6   65.69   11.60
  18   0  -6   87.99   15.60
  18   0   6   71.59   12.40
 -18   0   6   42.10   13.70
  18   0   6   93.29   11.10
 -18   0   6   69.59   10.50
  19   0  -6  370.06   22.40
  19   0  -6  310.57   18.00
 -19   0  -6  308.87   16.60
 -19   0  -6  298.87   21.40
 -19   0   6  345.07   20.70
 -19   0   6  321.87   26.70
  19   0   6  261.27   22.40
  19   0   6  339.57   18.90
 -20   0  -6    6.60   10.20
  20   0  -6   17.40   11.10
 -20   0  -6   12.60    6.40
  20   0  -6    6.10    8.70
 -20   0   6    9.00    9.90
  20   0   6   -5.30   11.30
  20   0   6   25.10    9.70
 -20   0   6  -12.00    9.80
 -21   0  -6    1.90   11.00
 -21   0  -6   11.40    6.80
  21   0  -6   28.70    9.70
  21   0  -6   10.70    9.40
  21   0   6   32.50    9.30
 -21   0   6   -8.00    7.70
  21   0   6    4.50   11.90
 -21   0   6   15.00   10.70
 -22   0  -6  160.88   11.80
 -22   0   6  134.19   19.00
 -23   0  -6  102.79    9.70
 -23   0   6  106.99   19.70
 -24   0  -6   63.09   10.80
 -24   0  -6   52.29   14.30
 -24   0   6   53.99   11.70
   0   0  -7   21.10    6.70
   0   0  -7    9.60    3.40
   0   0  -7    3.90    6.40
   0   0  -7    4.20    5.30
   0   0   7    2.70    2.90
   0   0   7    8.20    6.10
   1   0  -7    2.60    3.40
  -1   0  -7    6.90    3.70
   1   0  -7    3.50    5.60
  -1   0  -7   11.60    6.40
  -1   0  -7    0.10    5.80
  -1   0   7    3.60    5.90
   1   0   7    0.50    1.30
   1   0   7    3.20    3.10
  -1   0   7   -1.30    6.40
   1   0   7    5.50    5.30
  -1   0   7   -3.90    2.90
  -2   0  -7    0.30    5.60
   2   0  -7    2.00    5.80
   2   0  -7    1.70    3.20
  -2   0  -7    3.60    3.90
  -2   0  -7    3.70    5.70
   2   0   7    1.50    4.40
  -2   0   7    0.40    3.30
  -2   0   7    4.20    6.40
   2   0   7    5.50    3.50
   3   0  -7    7.40    5.40
  -3   0  -7    2.00    5.00
  -3   0  -7   -3.30    5.00
   3   0  -7    0.30    3.70
  -3   0   7   -0.30    3.40
  -3   0   7    1.20    5.70
   3   0   7    0.10    3.60
   3   0   7    2.40    3.50
   4   0  -7   -9.30    5.10
  -4   0  -7    5.80    4.90
   4   0  -7   -7.20    3.50
  -4   0  -7    3.90    4.90
  -4   0   7    1.60    6.10
   4   0   7    2.40    3.80
  -4   0   7   -3.60    3.60
   4   0   7    0.90    2.80
   5   0  -7   -2.60    4.70
   5   0  -7   -0.40    4.80
  -5   0  -7    2.30    4.90
  -5   0  -7    1.80    4.80
   5   0   7    3.50    2.70
  -5   0   7    4.80    6.00
  -5   0   7    3.50    4.40
  -6   0  -7    3.90    5.30
  -6   0  -7    2.80    4.70
   6   0  -7   -3.30    5.40
   6   0  -7   -7.20    4.70
  -6   0   7    3.80    4.40
  -6   0   7   10.20    6.00
   6   0   7    8.60    2.80
   7   0  -7    2.60    6.30
  -7   0  -7    3.30    6.30
   7   0  -7    6.00    5.90
  -7   0  -7    4.00    4.90
  -7   0   7   17.10    8.30
  -7   0   7   10.50    5.30
   7   0   7    6.30    3.20
   8   0  -7   -9.50    5.50
  -8   0  -7   -5.60    4.20
  -8   0  -7   -8.10    6.50
   8   0   7   -2.50    3.30
  -8   0   7    3.80    5.10
  -8   0   7    6.50    8.30
   9   0  -7  -10.40    6.70
   9   0  -7   -3.70    5.80
  -9   0  -7    1.40    4.20
  -9   0  -7    1.50    6.50
  -9   0   7   12.30    8.90
   9   0   7    4.00    3.80
  -9   0   7   10.00    5.80
   9   0   7   -0.90    2.60
 -10   0  -7    4.20    6.30
  10   0  -7   -4.20    7.20
  10   0  -7   -3.70    5.50
 -10   0  -7    7.00    4.10
 -10   0   7    5.00    8.90
 -10   0   7   12.40    5.90
  10   0   7   15.40    4.50
  10   0   7   -5.50    5.70
 -11   0  -7    6.90    6.90
  11   0  -7    4.90    5.90
 -11   0  -7    8.70    4.40
  11   0  -7   -2.00    7.20
 -11   0   7   13.20    5.90
  11   0   7   18.10    4.90
  11   0   7   12.60    7.70
 -11   0   7    0.50    8.80
 -12   0  -7    7.70    7.10
 -12   0  -7    9.50    4.40
  12   0  -7   -8.30    7.80
  12   0  -7   -1.40    5.70
  12   0   7    6.20    5.30
 -12   0   7   -7.40    9.30
 -12   0   7    3.00    5.50
 -13   0  -7    6.20    4.90
  13   0  -7   10.30    6.20
  13   0  -7   -9.20    8.50
 -13   0  -7   11.20    7.40
 -13   0   7  -12.20    9.40
  13   0   7    7.00   10.30
 -13   0   7   15.70    6.60
  13   0   7    8.50    5.90
 -14   0  -7    7.40    8.00
  14   0  -7   27.50   10.90
 -14   0  -7    6.80    5.60
 -14   0   7   -0.20   10.40
 -14   0   7   12.20    6.60
  14   0   7   14.90    9.90
  14   0   7   14.70    6.60
 -15   0  -7    3.50    6.20
 -15   0  -7    4.50    8.90
  15   0  -7   20.00    7.30
  15   0  -7  -11.50   10.70
 -15   0   7   11.50    7.30
  15   0   7   -0.50    6.90
  15   0   7   10.60   10.90
 -15   0   7   -5.10   12.00
 -16   0  -7    5.10    9.40
 -16   0  -7   -1.40    6.50
  16   0  -7   22.60    7.80
  16   0  -7   -6.90   11.60
  16   0   7    4.90   11.10
 -16   0   7   -3.10   12.10
  16   0   7   -5.40    7.10
 -16   0   7   18.20    8.00
 -17   0  -7   -6.10    6.70
  17   0  -7   13.60    7.80
 -17   0  -7    8.20    9.70
  17   0  -7   -7.50   11.20
 -17   0   7    6.00    8.10
 -17   0   7   10.90   12.70
  17   0   7   -4.20   11.50
  17   0   7   -5.10    7.60
 -18   0  -7    4.90    6.60
  18   0  -7    1.80   12.00
 -18   0  -7    9.00    9.70
  18   0  -7    5.50    8.00
 -18   0   7  -14.00   11.10
 -18   0   7    3.00    7.80
  18   0   7    2.20    7.80
  18   0   7    3.60   11.00
 -19   0  -7    1.80   10.40
  19   0  -7   11.80    8.50
  19   0  -7   14.50   11.60
 -19   0  -7    3.00    6.80
  19   0   7   16.00   12.00
 -19   0   7  -19.40   10.20
 -19   0   7    6.20    8.70
  19   0   7    9.30    9.20
  20   0  -7   -7.60    8.20
 -20   0  -7    0.10   10.40
 -20   0  -7    3.10    6.40
  20   0  -7    8.10   12.40
 -20   0   7    2.40    9.90
  20   0   7   -9.40   10.90
 -20   0   7    2.60    9.80
  20   0   7   14.10    9.20
 -21   0  -7   16.00   11.70
 -21   0  -7    5.30    6.40
  21   0  -7    1.60    9.40
 -21   0   7   -1.30    8.40
 -21   0   7   14.00    9.60
  21   0   7   24.50    9.10
  21   0   7  -16.20   11.10
 -22   0  -7   59.09    8.10
 -23   0   7   29.60   10.90
  23   0   7   -5.10   13.90
   1   0  -8   98.19    7.30
  -1   0  -8   97.19    7.20
   1   0  -8  101.99   10.80
  -1   0  -8   93.39   11.20
  -1   0  -8   98.59   10.50
  -1   0   8   93.09    6.90
   1   0   8   88.39    6.30
  -1   0   8  101.09   11.30
   1   0   8   91.49    9.50
  -1   0   8  103.39   11.20
   2   0  -8 1930.71   52.99
  -2   0  -8 1931.11   54.59
  -2   0  -8 1943.11   54.69
  -2   0  -8 2006.50   53.29
   2   0  -8 2031.30   54.99
  -2   0   8 2030.50   55.79
  -2   0   8 2032.60   56.19
  -2   0   8 1898.91   52.49
   2   0   8 1903.31   52.29
   2   0   8 1868.31   53.39
   3   0  -8 1200.78   34.90
  -3   0  -8 1103.89   34.20
   3   0  -8 1162.78   33.10
  -3   0  -8 1175.18   34.60
   3   0   8 1150.88   32.70
  -3   0   8 1197.58   35.90
  -3   0   8 1122.49   32.50
   3   0   8 1183.18   32.40
   4   0  -8  360.76   14.30
  -4   0  -8  380.86   15.50
  -4   0  -8  371.86   15.40
   4   0  -8  385.26   15.80
   4   0   8  375.26   13.20
  -4   0   8  368.16   13.30
   4   0   8  389.46   12.70
  -4   0   8  378.46   17.00
  -5   0  -8   99.89   10.60
   5   0  -8   92.89    9.80
   5   0  -8   83.69    9.20
  -5   0  -8   93.39    9.70
  -5   0   8  105.29    8.20
   5   0   8   98.59    6.00
  -5   0   8  101.09   12.10
  -6   0  -8  981.10   30.60
   6   0  -8  981.20   30.20
   6   0  -8  974.40   30.10
  -6   0  -8 1009.90   29.90
  -6   0   8 1063.59   32.90
   6   0   8  913.61   26.90
  -6   0   8  965.40   29.00
  -7   0  -8 4958.40  130.49
  -7   0  -8 4888.21  131.49
   7   0  -8 5022.70  131.49
   7   0  -8 4874.71  130.89
  -7   0   8 5071.69  133.69
   8   0  -8   27.80    6.90
  -8   0  -8    8.20    5.30
   8   0  -8   13.60    7.00
  -8   0  -8   11.10    7.50
  -8   0   8   26.00    9.10
  -8   0   8   13.90    5.60
   8   0   8   15.20    3.70
  -9   0  -8  661.13   23.90
   9   0  -8  677.03   25.00
  -9   0  -8  688.63   21.20
   9   0  -8  653.33   22.50
  -9   0   8  671.13   22.20
   9   0   8  686.83   19.80
  -9   0   8  683.93   26.90
  10   0  -8  494.65   18.70
  10   0  -8  514.55   21.70
 -10   0  -8  525.45   20.20
 -10   0  -8  525.95   17.00
  10   0   8  529.75   16.30
 -10   0   8  529.85   23.70
 -10   0   8  496.05   18.40
  11   0  -8 1973.70   56.09
  11   0  -8 2176.68   58.89
 -11   0  -8 2018.60   58.19
 -11   0  -8 1970.50   54.99
  11   0   8 2042.00   54.69
 -11   0   8 1931.81   56.29
 -11   0   8 2091.49   61.29
  12   0  -8  102.99   10.50
 -12   0  -8  129.69    8.50
 -12   0  -8  127.89   13.10
 -12   0   8   89.69   15.80
  12   0   8  131.59    9.00
 -12   0   8  128.19   11.10
  12   0   8  109.49   12.60
 -13   0  -8  342.17   18.00
  13   0  -8  303.27   20.30
  13   0  -8  316.87   15.20
 -13   0  -8  341.97   13.10
 -13   0   8  315.17   15.50
 -13   0   8  308.47   21.60
  13   0   8  283.47   22.20
  13   0   8  341.17   13.80
  14   0  -8   12.40    7.10
  14   0  -8   -0.50   10.90
 -14   0  -8   14.20    8.80
 -14   0  -8   19.80    5.60
 -14   0   8   11.70    6.80
  14   0   8    6.70    6.60
 -14   0   8   -1.70   10.90
 -15   0  -8  132.39   16.40
 -15   0  -8  146.39   10.70
  15   0  -8  157.98   13.80
  15   0  -8  128.89   19.40
  15   0   8  124.09   11.70
  15   0   8  131.09   19.80
 -15   0   8  119.79   19.90
 -15   0   8  153.18   13.40
 -16   0  -8  180.58   12.00
  16   0  -8  220.08   15.00
 -16   0  -8  170.28   18.10
  16   0   8  180.48   20.30
 -16   0   8  164.58   22.20
  16   0   8  162.48   12.50
 -16   0   8  193.28   15.30
  17   0  -8  107.79   13.70
 -17   0  -8   68.79   10.50
 -17   0  -8   67.49   12.50
  17   0   8   82.89    9.30
 -17   0   8   91.99   16.30
  17   0   8   60.39   13.40
 -17   0   8   65.39   15.10
 -18   0  -8    5.40    7.10
 -18   0  -8    3.20   10.50
  18   0  -8   -1.40   11.90
  18   0  -8   13.60    8.40
 -18   0   8   -3.10    9.90
 -18   0   8   14.60    8.70
  18   0   8    8.10    7.50
  18   0   8    9.10   12.10
  19   0  -8   28.40    9.40
 -19   0  -8   21.40   12.10
 -19   0  -8   15.40    6.70
  19   0  -8   15.10   12.20
 -19   0   8   12.40   11.20
 -19   0   8   36.40    9.70
  19   0   8   12.10   13.00
 -20   0  -8  104.09   15.30
  20   0  -8  121.39   17.80
 -20   0  -8  114.99   11.30
  20   0  -8   94.89   15.50
 -20   0   8   84.69   14.80
  20   0   8  139.29   14.60
 -20   0   8  142.69   18.90
  20   0   8  114.39   20.80
  21   0  -8   44.20   10.30
 -21   0  -8   48.60   13.00
 -21   0  -8   62.79    9.90
 -21   0   8   59.89   12.30
  21   0   8   48.60   13.30
 -22   0  -8   68.69   16.30
  22   0  -8   71.39   11.40
 -22   0   8   77.19   13.40
  22   0   8   54.69   15.80
  23   0  -8    5.10   10.50
 -23   0  -8   25.70    5.10
 -23   0  -8   31.90   12.40
  23   0   8   20.20   13.40
 -23   0   8   23.40   10.60
 -24   0   8  121.39   19.50
   0   0  -9   12.30    6.50
   0   0  -9    3.40    6.90
   0   0  -9    9.30    4.10
   0   0  -9   11.50    6.70
   0   0   9   15.00    6.70
   0   0   9    8.80    3.70
  -1   0  -9    5.00    7.20
   1   0  -9    0.70    6.10
   1   0  -9    3.40    4.20
  -1   0  -9   -1.80    6.40
  -1   0  -9    1.70    4.30
  -1   0   9   -1.80    3.80
  -1   0   9   -0.10    6.40
   1   0   9    2.20    5.90
   1   0   9   -0.70    3.50
  -1   0   9   -3.20    6.60
   2   0  -9   -2.40    3.80
  -2   0  -9    1.60    4.20
  -2   0  -9    0.20    6.60
  -2   0  -9   -3.10    6.30
   2   0  -9   -5.10    6.00
  -2   0   9   -3.20    7.00
  -2   0   9   -1.50    7.00
   2   0   9    2.20    5.20
  -2   0   9   -0.20    3.90
   2   0   9   -3.50    3.40
   3   0  -9    0.50    6.50
  -3   0  -9   -0.70    6.60
  -3   0  -9    5.80    6.60
   3   0  -9    1.10    4.10
  -3   0   9    4.40    4.00
  -3   0   9    6.30    7.00
   3   0   9    5.00    5.00
   3   0   9    3.50    4.00
  -4   0  -9    2.70    7.20
   4   0  -9    7.00    6.50
  -4   0  -9   -0.30    6.70
   4   0  -9    1.10    5.00
   4   0   9    1.90    4.40
  -4   0   9   -0.60    8.10
   4   0   9    3.40    4.50
  -5   0  -9    9.80    7.00
   5   0  -9   -3.50    5.60
  -5   0  -9   -0.80    7.70
   5   0  -9    6.80    6.20
  -5   0   9    5.00    5.10
   5   0   9    6.40    5.10
   5   0   9   -1.60    3.80
  -5   0   9   11.20    9.00
  -6   0  -9   -3.10    8.10
  -6   0  -9    0.00    6.80
   6   0  -9   -6.00    5.90
   6   0  -9    0.70    6.60
  -6   0   9    2.10    5.10
  -6   0   9    6.00    9.10
   7   0  -9   10.30    7.20
  -7   0  -9    9.50    8.50
  -7   0  -9    6.40    6.90
   7   0  -9   -2.50    6.70
  -7   0   9   17.20    5.90
  -7   0   9   20.60   10.20
   7   0   9    0.60    3.40
  -8   0  -9   25.30    8.60
   8   0  -9   10.60    6.70
  -8   0  -9   12.70    5.90
   8   0  -9   22.90    8.00
  -8   0   9   24.20   10.60
   8   0   9   21.10    3.90
  -8   0   9   18.70    6.20
  -9   0  -9    9.80    7.50
   9   0  -9   12.50    7.00
  -9   0  -9    8.10    5.00
   9   0  -9   -8.70    6.90
  -9   0   9   10.10   10.00
  -9   0   9    7.20    5.70
   9   0   9   14.20    3.70
 -10   0  -9    0.70    7.20
  10   0  -9   -1.10    7.70
  10   0  -9    4.30    6.60
 -10   0  -9   13.70    4.70
 -10   0   9    6.70    8.30
 -10   0   9   15.80    5.80
  11   0  -9   -3.90    6.40
 -11   0  -9   11.10    4.50
  11   0  -9  -10.50    7.60
 -11   0  -9    2.90    7.80
  11   0   9   14.00    4.60
 -11   0   9   10.50    6.30
 -11   0   9   -1.20    9.50
  12   0  -9    2.00    6.30
  12   0  -9   -8.20    9.10
 -12   0  -9   14.40    8.10
 -12   0  -9   14.20    4.60
  12   0   9   18.70    5.10
  12   0   9    2.70    4.10
 -12   0   9   10.10    9.50
 -12   0   9   10.50    6.50
 -13   0  -9   10.00    8.60
  13   0  -9   -2.00    7.00
  13   0  -9   -7.40    9.60
 -13   0   9   -9.00    9.90
 -13   0   9    8.20    6.50
  13   0   9    1.00    7.30
  14   0  -9  -11.80   10.80
  14   0  -9    3.40    7.60
 -14   0  -9   14.80    5.60
 -14   0  -9    7.20    9.30
 -14   0   9    5.00    7.30
  14   0   9    8.50    6.00
  14   0   9   11.10    9.90
 -14   0   9  -14.20   11.20
 -15   0  -9    9.90    9.90
  15   0  -9    8.40    8.30
  15   0  -9  -11.10   12.60
 -15   0  -9   10.30    5.80
 -15   0   9   11.30    7.70
  15   0   9    4.70    6.70
 -15   0   9  -23.40   12.20
  15   0   9   -2.00   12.60
  16   0  -9   19.50    8.40
 -16   0  -9    7.80    6.10
  16   0  -9   10.30   13.00
 -16   0  -9   16.90   10.60
  16   0   9   12.20    6.90
 -16   0   9   13.80    8.50
 -16   0   9   -3.00   13.30
  17   0  -9   10.40   11.70
  17   0  -9    9.90    8.00
 -17   0  -9    2.20    6.40
 -17   0  -9    9.90   10.90
  17   0   9    3.20    7.10
  17   0   9    0.10   13.10
 -17   0   9    8.80    8.90
 -17   0   9   -6.40   10.80
 -18   0  -9    6.90   10.80
 -18   0  -9   -7.40    6.20
  18   0  -9    1.70    8.90
  18   0  -9    3.40   12.40
  18   0   9   -4.70   12.10
  18   0   9   10.30    8.30
 -18   0   9   -9.00   10.80
 -18   0   9   10.40    8.50
  19   0  -9   -5.30    8.80
 -19   0  -9   -1.80    6.40
 -19   0  -9    6.10   12.40
  19   0  -9    5.50   12.20
 -19   0   9   -4.30   12.40
 -19   0   9    4.80    9.10
  19   0   9    7.80   12.90
  19   0   9    4.20    8.30
 -20   0  -9   -1.20    5.40
  20   0  -9    3.00   12.50
  20   0  -9    4.90    9.10
 -20   0  -9    2.90   11.60
 -20   0   9   11.40   10.10
 -20   0   9    3.60    9.30
  20   0   9    1.90   13.00
  20   0   9   10.20    8.10
 -21   0  -9    4.10   12.80
 -21   0  -9   -1.00    5.10
  21   0  -9   -6.00    9.40
 -21   0   9   -7.50    7.50
 -21   0   9    6.90   10.30
  21   0   9  -11.10   13.00
  22   0   9   -5.30   14.50
 -24   0   9   99.19   18.20
  24   0   9  145.59   10.20
   0   0 -10  673.73   25.20
   0   0 -10  658.93   24.10
   0   0 -10  636.14   24.10
   0   0 -10  661.43   21.10
   0   0  10  663.73   24.50
   0   0  10  633.24   19.90
  -1   0 -10   17.60    8.10
  -1   0 -10   14.10    8.70
  -1   0 -10   15.40    5.10
  -1   0 -10    7.30    8.20
   1   0 -10   12.30    7.30
   1   0 -10   20.80    5.10
   1   0  10   16.00    4.30
  -1   0  10   16.80    8.50
  -1   0  10   15.60    4.60
   1   0  10   19.50    7.20
  -2   0 -10 2669.33   74.39
  -2   0 -10 2570.94   73.69
   2   0 -10 2762.22   74.29
  -2   0 -10 2677.43   72.09
   2   0 -10 2613.74   71.79
   2   0  10 2617.04   70.69
  -2   0  10 2807.42   75.39
  -2   0  10 2584.54   70.99
  -2   0  10 2730.73   75.49
   2   0  10 2599.54   72.49
   3   0 -10 1204.78   35.70
  -3   0 -10 1214.48   38.00
   3   0 -10 1267.77   38.10
  -3   0 -10 1206.88   37.60
   3   0  10 1233.18   35.60
  -3   0  10 1221.78   34.80
  -3   0  10 1223.18   39.80
   3   0  10 1227.08   34.30
  -3   0  10 1236.78   39.50
   5   0 -10   15.10    7.40
  -5   0 -10   13.20    9.50
   5   0 -10   22.30    7.10
  -5   0  10   21.20    9.70
   5   0  10   24.30    6.00
  -5   0  10   15.70    5.90
   5   0  10    6.10    4.90
  -6   0 -10  140.39   13.40
   6   0 -10  138.59   13.60
  -6   0 -10  145.99   15.80
   6   0 -10  163.68   13.20
   6   0  10  157.48   10.70
   6   0  10  114.69    7.60
  -6   0  10  144.29   10.70
  -6   0  10  175.68   16.80
   7   0 -10 1788.62   51.99
   7   0 -10 1806.72   51.89
  -7   0 -10 1832.22   51.59
  -7   0 -10 1858.21   53.29
  -7   0  10 1903.31   55.69
  -7   0  10 1752.52   50.59
   7   0  10 1739.83   48.20
  -8   0 -10  470.05   20.70
   8   0 -10  443.56   20.10
  -8   0 -10  469.05   17.70
   8   0 -10  447.16   19.00
  -8   0  10  431.16   17.10
  -8   0  10  453.45   23.30
   8   0  10  461.25   14.10
   9   0 -10   91.39   13.90
  -9   0 -10  129.49   10.00
  -9   0 -10  141.49   14.40
  -9   0  10  161.08   17.00
   9   0  10  130.89    6.80
  -9   0  10  123.09   10.30
  10   0 -10  638.34   23.20
  10   0 -10  675.73   25.40
 -10   0 -10  648.14   25.30
 -10   0 -10  674.03   21.40
 -10   0  10  650.93   22.50
 -10   0  10  650.93   28.40
  10   0  10  666.93   19.50
  11   0 -10   74.69    9.30
 -11   0 -10   73.49   13.10
 -11   0 -10   89.89    8.30
  11   0 -10   95.69   12.10
 -11   0  10   53.89   11.10
 -11   0  10   73.59   10.10
  11   0  10   91.99    7.20
  12   0 -10  -14.50    9.10
  12   0 -10    3.70    7.60
 -12   0 -10   10.70    4.80
 -12   0 -10   12.80    9.00
 -12   0  10    8.60    6.70
 -12   0  10    4.00   11.10
 -13   0 -10  160.48    9.70
  13   0 -10  136.99   12.90
  13   0 -10  126.59   19.50
 -13   0 -10  173.88   16.80
 -13   0  10  137.59   19.00
 -13   0  10  153.48   12.90
  13   0  10  167.98   10.10
  14   0 -10  208.08   15.10
  14   0 -10  156.28   21.50
 -14   0 -10  237.58   11.50
 -14   0 -10  225.78   19.50
  14   0  10  227.28   12.10
 -14   0  10  201.08   22.40
 -14   0  10  233.88   15.00
  15   0 -10  240.48   16.20
 -15   0 -10  261.07   20.90
  15   0 -10  222.48   34.00
 -15   0 -10  243.68   12.40
 -15   0  10  230.98   23.40
  15   0  10  243.98   19.20
  15   0  10  257.07   13.00
 -15   0  10  256.07   16.20
 -16   0 -10  484.05   17.90
 -16   0 -10  496.15   26.10
  16   0 -10  487.05   27.40
  16   0 -10  481.55   20.80
 -16   0  10  496.95   29.50
  16   0  10  453.35   17.90
  16   0  10  449.95   25.10
 -16   0  10  472.55   21.20
 -17   0 -10   10.20    6.30
  17   0 -10   25.50   12.20
 -17   0 -10    4.10   11.70
  17   0 -10    9.00    8.40
  17   0  10   16.80    7.20
  17   0  10    3.30   12.20
 -17   0  10   -3.60   12.70
 -17   0  10   11.30    8.50
 -18   0 -10  154.88   21.20
  18   0 -10  205.58   20.60
 -18   0 -10  159.28   11.70
  18   0 -10  171.78   15.70
 -18   0  10  169.08   17.10
 -18   0  10  144.49   21.60
  18   0  10  187.18   14.00
 -19   0 -10   62.99   10.40
  19   0 -10   70.19   10.50
  19   0 -10  106.39   19.10
 -19   0  10   81.39   12.20
 -19   0  10  111.09   17.60
  19   0  10  100.59   13.30
  20   0 -10   33.40   10.80
 -20   0 -10   38.00   13.90
 -20   0 -10   38.00    7.50
  20   0  10   38.60   20.30
 -20   0  10    8.70   11.70
 -20   0  10   30.10   10.40
  21   0 -10   10.70   11.20
  21   0 -10  -12.30    9.20
 -21   0 -10   -4.10    4.90
 -21   0 -10   -9.90   13.20
 -21   0  10    4.40    9.40
 -21   0  10   -8.80    8.70
  21   0  10   -7.30   15.60
 -22   0 -10   10.50   14.80
  22   0 -10  -14.00    9.60
 -22   0  10   -2.50   10.00
  22   0  10   13.30   14.60
 -22   0  10   -0.40    8.60
 -23   0 -10   14.00   12.60
 -23   0  10   31.30   11.40
  23   0  10    1.60   13.40
 -24   0 -10   23.80   13.70
 -24   0  10   58.89   12.60
  24   0  10   54.29   14.50
   0   0 -11    9.60    9.40
   0   0 -11    6.70    8.80
   0   0 -11   14.00    5.30
   0   0 -11    6.20    9.50
   0   0  11    9.60    8.90
   0   0  11    2.00    4.40
  -1   0 -11    2.50    8.90
  -1   0 -11   -0.80    8.90
   1   0 -11   -3.70    8.70
  -1   0 -11   -2.40    9.50
   1   0 -11   -0.30    4.90
  -1   0 -11    3.40    5.50
  -1   0  11   -7.50    4.30
  -1   0  11   -7.50    9.40
   1   0  11   -1.70    4.20
   1   0  11    1.30    8.30
  -2   0 -11   -5.50    8.90
   2   0 -11    3.30    5.40
   2   0 -11   -1.90    8.60
  -2   0 -11   11.60    6.10
  -2   0 -11    1.80    9.70
  -2   0  11   -1.70   10.20
   2   0  11   -1.10    1.70
   2   0  11    0.80    4.40
   2   0  11    4.00    7.40
  -2   0  11    6.50   10.00
  -2   0  11    1.50    4.70
  -3   0 -11   -1.60    9.60
   3   0 -11    7.00    9.00
   3   0 -11   -1.30    5.80
  -3   0 -11   -3.60    8.90
  -3   0  11   -4.80    9.80
   3   0  11    2.20    4.70
  -3   0  11    5.20   10.20
   3   0  11   -3.70    6.90
  -3   0  11   -5.20    4.70
  -4   0 -11    2.70    9.50
  -4   0 -11    4.20   10.10
   4   0 -11    0.90    6.40
   4   0 -11    6.60    8.30
  -4   0  11    2.80   11.40
   4   0  11   -1.80    6.50
   4   0  11   13.40    5.60
  -5   0 -11    0.70    9.20
   5   0 -11   -2.60    6.50
   5   0 -11    6.00    9.10
  -5   0 -11   -0.80   10.20
  -5   0  11   -2.20    5.70
  -5   0  11    9.70   11.90
   5   0  11    8.20    5.70
   5   0  11    1.70    5.40
  -6   0 -11    8.40    9.80
   6   0 -11   -4.40    7.30
  -6   0 -11    1.40    7.80
   6   0 -11   -9.50    6.60
  -6   0  11    5.50   10.40
  -6   0  11   -1.00    6.00
   6   0  11    7.00    6.00
   6   0  11   -5.10    4.10
  -7   0 -11    1.60    7.20
   7   0 -11    0.00    8.00
   7   0 -11   -5.00    6.90
  -7   0 -11    4.30    9.30
  -7   0  11   10.30    6.00
   7   0  11   -2.20    3.50
  -7   0  11    4.50   10.70
   7   0  11    5.90    6.10
  -8   0 -11   -2.60    6.10
  -8   0 -11    3.10    8.80
   8   0 -11  -12.90    7.10
   8   0  11    2.30    3.30
  -8   0  11   -4.30    8.80
  -8   0  11    2.70    6.20
  -9   0 -11    1.70    5.60
  -9   0 -11   -0.30    8.30
  -9   0  11    1.30    6.10
   9   0  11    4.10    3.40
  -9   0  11   -1.30   10.10
  10   0 -11    3.00    8.30
 -10   0 -11   12.90    9.20
 -10   0 -11   13.30    5.30
  10   0 -11   -1.00    7.10
 -10   0  11   14.10    6.70
 -10   0  11    1.40    9.80
 -11   0 -11   14.30    5.30
  11   0 -11  -13.30    8.90
 -11   0 -11    1.70    9.00
  11   0 -11    6.20    8.10
 -11   0  11    7.60    6.70
  11   0  11   18.00    4.50
 -11   0  11    5.80   11.00
 -12   0 -11   -5.00    9.20
 -12   0 -11    5.90    5.00
  12   0 -11  -12.50    7.30
  12   0  11   11.20    4.80
 -12   0  11  -17.60    9.50
 -12   0  11    2.20    6.50
  13   0 -11  -18.90   10.80
 -13   0 -11   13.50    5.50
  13   0 -11    2.40    8.00
 -13   0 -11   11.10   10.10
 -13   0  11  -16.10   12.00
  13   0  11   14.30    5.60
 -13   0  11    7.70    7.10
 -14   0 -11   43.10   11.70
  14   0 -11   31.80    9.10
  14   0 -11    7.10   12.90
 -14   0  11   17.90   12.90
 -14   0  11   31.60    8.30
  15   0 -11   -2.00    8.20
 -15   0 -11   11.20    5.60
 -15   0 -11    4.80   11.30
 -15   0  11    4.50    7.90
 -15   0  11   -8.20   13.30
  15   0  11    7.80    6.30
 -16   0 -11    3.50   11.10
 -16   0 -11    6.10    5.90
  16   0 -11    3.90    8.50
  16   0 -11   -3.70   11.50
  16   0  11    0.10    6.20
 -16   0  11   -9.90   11.90
  17   0 -11    0.80    8.50
  17   0 -11   -1.70   11.70
 -17   0 -11   -2.10   11.80
 -17   0 -11   -5.60    6.10
  17   0  11   -6.40    9.60
 -17   0  11   -2.10    8.30
 -17   0  11   -6.80   12.10
  17   0  11   -3.50    6.20
  18   0 -11    3.70    8.80
  18   0 -11   15.20   11.30
 -18   0 -11   -3.20   12.20
  18   0  11    5.10    7.60
 -18   0  11   -6.70   11.90
  18   0  11   -8.30    9.90
  19   0 -11   20.90   13.30
 -19   0 -11   -3.00    5.80
  19   0 -11  -10.60    9.00
 -19   0  11   -0.80    9.80
  19   0  11   13.10    8.10
  19   0  11   -1.80   10.30
 -19   0  11   -6.10   12.70
  20   0 -11   27.30   10.20
 -20   0 -11   -2.40    6.30
  20   0 -11   -1.30    9.00
 -20   0 -11   17.30   12.90
  20   0  11  -10.40    9.90
 -20   0  11    4.20    9.10
  20   0  11   15.00    7.90
 -21   0 -11    4.20   14.10
 -22   0 -11   -3.70   14.00
 -22   0  11  -14.30   18.80
  24   0 -11  274.27   20.00
  24   0  11  216.68   12.30
  -1   0 -12  109.79   19.30
  -1   0 -12  110.69   17.90
  -1   0 -12  133.09   11.50
   1   0 -12  145.49   11.20
  -1   0 -12   96.49   17.60
   1   0 -12  138.49   17.40
   1   0 -12  139.09   17.90
   1   0  12  110.39    9.60
  -1   0  12  136.99   20.20
   1   0  12  106.69   15.80
  -1   0  12  118.29   10.00
   2   0 -12 1568.64   44.70
  -2   0 -12 1602.74   45.00
   2   0 -12 1596.04   48.20
  -2   0 -12 1527.75   47.90
  -2   0 -12 1529.45   49.50
   2   0  12 1521.95   42.80
  -2   0  12 1517.35   49.90
   2   0  12 1521.05   45.90
  -2   0  12 1550.94   49.60
  -2   0  12 1485.35   43.20
   3   0 -12  679.33   26.70
  -3   0 -12  630.74   26.80
   3   0 -12  655.13   23.60
  -3   0 -12  616.94   28.70
  -3   0  12  675.53   29.20
   3   0  12  652.73   20.80
  -3   0  12  643.04   21.40
   3   0  12  642.34   23.60
  -3   0  12  661.23   29.70
  -4   0 -12 1674.73   50.49
  -4   0 -12 1659.53   51.39
   4   0 -12 1665.73   48.50
   4   0 -12 1743.23   50.49
  -4   0  12 1593.34   46.80
  -4   0  12 1630.04   53.69
   4   0  12 1664.43   46.10
   4   0  12 1682.93   47.20
  -4   0  12 1724.03   53.39
  -5   0 -12  190.28   17.60
  -5   0 -12  207.28   18.70
   5   0 -12  185.68   14.90
   5   0 -12  221.78   15.90
  -5   0  12  200.78   12.30
   5   0  12  221.58   11.30
  -5   0  12  203.88   19.80
   5   0  12  214.68   11.40
  -6   0 -12   94.89   13.50
  -6   0 -12   92.89   16.40
   6   0 -12   83.19   13.20
  -6   0  12   80.59   10.10
   6   0  12   84.39    7.60
   6   0  12  101.99    9.40
  -6   0  12   81.19   12.80
   7   0 -12  323.97   17.70
   7   0 -12  301.07   17.70
  -7   0 -12  340.67   19.70
  -7   0 -12  347.37   16.90
   7   0  12  350.36   14.40
   7   0  12  325.97   11.50
  -7   0  12  336.97   21.20
  -7   0  12  331.77   14.70
  -8   0 -12  692.53   27.50
  -8   0 -12  688.73   24.10
   8   0 -12  710.73   26.10
   8   0 -12  678.73   25.40
   8   0  12  708.13   22.70
   8   0  12  689.73   20.00
  -8   0  12  658.93   23.30
  -8   0  12  681.23   29.30
   9   0 -12  227.58   16.80
   9   0 -12  218.58   16.60
  -9   0 -12  252.47   13.40
  -9   0 -12  261.87   18.00
   9   0  12  254.97    9.40
  -9   0  12  253.07   13.70
   9   0  12  255.07   12.80
  -9   0  12  243.68   19.30
 -10   0 -12 1373.76   44.00
  10   0 -12 1373.36   43.20
 -10   0 -12 1333.07   39.60
  10   0 -12 1320.07   41.50
 -10   0  12 1417.36   46.70
 -10   0  12 1331.67   40.20
  10   0  12 1363.66   37.00
 -11   0 -12  450.35   22.80
  11   0 -12  395.96   19.20
 -11   0 -12  439.16   16.50
  11   0 -12  382.96   22.50
  11   0  12  450.95   14.20
 -11   0  12  397.96   24.80
 -11   0  12  423.86   18.00
 -12   0 -12  606.94   27.20
  12   0 -12  589.54   23.20
  12   0 -12  575.94   27.90
 -12   0 -12  628.64   20.50
  12   0  12  627.74   18.80
 -12   0  12  565.24   30.10
 -12   0  12  568.74   22.30
 -13   0 -12  978.00   29.80
 -13   0 -12 1004.10   37.30
  13   0 -12  959.80   32.40
  13   0 -12 1011.10   37.50
  13   0  12  983.10   28.50
 -13   0  12  957.60   31.90
 -13   0  12  954.00   40.00
  14   0 -12   29.20   15.00
 -14   0 -12   36.60   13.60
 -14   0 -12   40.40    6.50
  14   0 -12   24.70    8.90
 -14   0  12   39.50    9.00
  14   0  12   39.80    6.60
 -14   0  12   17.40   13.50
  15   0 -12  761.52   31.90
 -15   0 -12  713.73   23.20
 -15   0 -12  692.53   32.20
  15   0 -12  719.93   26.50
  15   0  12  727.33   23.00
 -15   0  12  710.43   35.90
 -15   0  12  713.13   26.30
  16   0 -12  199.48   21.30
 -16   0 -12  197.48   11.70
  16   0 -12  197.28   16.20
 -16   0 -12  180.48   22.00
  16   0  12  188.98   11.40
 -16   0  12  188.18   15.50
 -16   0  12  161.88   24.40
  17   0 -12  104.19   15.10
 -17   0 -12   77.89   15.50
 -17   0 -12   78.19    9.80
 -17   0  12  116.29   18.50
  17   0  12   68.69   11.00
 -17   0  12   96.89   15.40
 -18   0 -12   24.20    6.80
 -18   0 -12   16.10   13.60
  18   0 -12   32.90    9.70
 -18   0  12   44.00   10.40
 -18   0  12   24.90   13.10
 -19   0 -12   66.29    9.60
 -19   0 -12   70.79   19.80
  19   0 -12   67.99   10.80
  19   0 -12  103.89   18.90
 -19   0  12   62.49   15.00
 -19   0  12  101.19   17.80
 -20   0 -12   10.20   14.00
 -20   0 -12   35.00    7.00
  20   0 -12   28.80   10.80
 -20   0  12   36.10   12.80
 -20   0  12   28.60   10.30
 -21   0  12    8.00   15.30
 -21   0  12    7.70   10.30
  22   0 -12    4.20   11.00
 -22   0 -12   19.60   15.40
 -22   0  12   12.30    9.20
 -22   0  12   29.10   11.30
 -23   0 -12   62.59    7.80
  23   0 -12   54.89   12.40
 -23   0 -12   70.69   16.30
 -23   0  12   53.69   10.20
 -23   0  12   95.49   15.00
 -24   0 -12    7.10   12.20
 -24   0  12   39.80   10.00
   0   0 -13   16.20   11.30
   0   0 -13   14.10   11.50
   0   0 -13   25.80   13.30
   0   0 -13   20.50    6.80
   0   0  13   22.60   12.40
   0   0  13    6.90    5.40
  -1   0 -13   14.90    7.20
   1   0 -13   10.70   11.80
  -1   0 -13   13.00   11.80
  -1   0 -13    6.10   12.60
  -1   0 -13    3.40   11.00
   1   0 -13    7.10   10.70
   1   0 -13    8.20    6.80
   1   0  13    1.10   10.50
   1   0  13    5.80    5.50
  -1   0  13   -4.70   12.70
  -1   0  13   -0.80    5.60
  -2   0 -13    1.10   12.60
  -2   0 -13   -1.50   10.80
  -2   0 -13    8.70    7.10
   2   0 -13    4.80    6.40
   2   0 -13    1.40   10.40
  -2   0  13   -6.00    5.50
  -2   0  13   -8.50   11.70
   2   0  13   -0.80    5.20
  -2   0  13   -6.60   12.90
   2   0  13    2.20    9.10
   3   0 -13    5.90    9.80
   3   0 -13   -2.60    6.70
  -3   0 -13   -3.00   10.30
  -3   0 -13    5.70   12.70
   3   0  13   10.60    8.50
  -3   0  13    0.00   12.40
  -3   0  13    3.90   12.80
   3   0  13    0.70    5.40
  -3   0  13   -8.10    5.50
  -4   0 -13   -0.90   10.40
   4   0 -13    4.90    9.90
   4   0 -13   -4.40    6.60
  -4   0 -13  -11.70   10.50
  -4   0  13   -2.40    5.80
  -4   0  13  -17.20   11.50
   4   0  13    1.00    6.90
  -4   0  13   -1.90   12.40
   4   0  13   -2.40    5.40
  -5   0 -13  -12.00   10.50
  -5   0 -13   -6.00    9.50
   5   0 -13   -0.60    8.50
   5   0 -13   -4.40    6.60
   5   0  13   -0.10    5.70
  -5   0  13   -1.90   10.30
  -5   0  13   -0.60    6.20
   5   0  13    2.20    5.20
   6   0 -13   -6.20    6.90
  -6   0 -13    0.50   10.50
   6   0 -13    2.10    8.60
  -6   0 -13   -6.40    7.90
  -6   0  13    7.70   11.50
   6   0  13    0.70    5.50
  -6   0  13    2.60    6.00
   6   0  13    0.90    4.70
   7   0 -13  -11.70    7.40
  -7   0 -13    2.40    7.60
  -7   0 -13    4.20    9.80
   7   0 -13  -10.60    7.50
  -7   0  13    4.10    6.30
   7   0  13   -5.40    3.70
  -7   0  13   -2.50    9.60
   7   0  13    0.60    5.40
  -8   0 -13    9.90    9.20
  -8   0 -13   19.50    7.30
   8   0 -13   13.70    8.40
   8   0 -13    4.10    8.00
   8   0  13   11.40    3.70
  -8   0  13   13.90    6.70
   8   0  13    0.20   11.40
  -8   0  13   11.10   10.80
   8   0  13   15.30    5.80
  -9   0 -13   -0.70    9.70
  -9   0 -13    5.90    6.40
   9   0 -13  -12.20    7.60
   9   0  13    1.20    3.50
  -9   0  13   -0.90    6.70
  -9   0  13   -6.60    9.20
   9   0  13  -10.80    9.00
   9   0  13   -5.20    5.70
 -10   0 -13    0.50    9.80
 -10   0 -13    2.40    5.90
  10   0  13   -0.90    9.90
  10   0  13    3.20    3.60
 -10   0  13   -8.60    9.60
  10   0  13   -4.70    6.10
 -10   0  13    1.20    6.80
 -11   0 -13    7.60   10.50
  11   0 -13  -10.40    9.50
 -11   0 -13    4.80    5.80
  11   0 -13  -14.50    8.60
 -11   0  13   -5.50   10.70
  11   0  13    9.50   12.60
  11   0  13   13.60    4.20
  11   0  13    7.30    6.40
 -11   0  13    7.40    6.80
 -12   0 -13    7.80    6.00
  12   0 -13  -10.70   10.20
 -12   0 -13   -2.10   11.10
  12   0 -13   -9.20    9.60
  12   0  13   -2.50   13.80
 -12   0  13    7.80    7.70
 -12   0  13  -15.90   11.50
 -13   0 -13   -2.40   11.90
 -13   0 -13    7.50    6.10
  13   0 -13  -12.40    8.50
 -13   0  13    3.70    7.60
  13   0  13   12.80    5.70
 -13   0  13  -19.50   11.70
  13   0  13    1.10   18.60
  14   0 -13    9.30    9.30
  14   0 -13   -8.70   13.10
 -14   0 -13   14.40   12.90
 -14   0 -13   14.40    5.70
 -14   0  13    9.90    8.20
  14   0  13   12.60    5.90
 -14   0  13   -6.30   14.10
 -15   0 -13    0.40    5.60
  15   0 -13   -6.80    8.40
 -15   0 -13    4.50   13.10
 -15   0  13  -13.30   11.80
  15   0  13   -4.10    5.70
 -15   0  13   -0.10    7.90
 -16   0 -13    2.40    5.60
  16   0 -13   -2.70   11.10
  16   0 -13    6.50    9.10
 -16   0 -13    5.30   13.50
 -16   0  13   -4.30   13.90
 -16   0  13    1.50    8.10
  16   0  13   -2.40    5.80
 -17   0 -13   -7.90    5.50
  17   0 -13    4.80    9.40
 -17   0 -13   -5.50   13.30
  17   0 -13   -3.90   11.00
  17   0  13    2.00    6.10
 -17   0  13    2.10    8.50
 -18   0 -13  -25.70   13.40
 -18   0 -13   -9.40    5.40
  18   0 -13   14.90   10.60
  18   0 -13   11.50    9.60
 -18   0  13    0.90   11.00
  18   0  13   21.20    7.80
 -18   0  13    5.20    9.80
  19   0 -13   12.00   10.20
  19   0 -13   19.80   10.80
 -19   0 -13    4.00   13.90
 -19   0  13    9.10   13.30
 -19   0  13   12.40   10.00
 -20   0 -13   -7.50    4.90
 -20   0 -13   -0.90   15.60
  20   0 -13  -11.10    9.90
 -20   0  13    4.00   13.10
 -20   0  13    3.00    9.10
   0   0 -14 1682.63   49.00
   0   0 -14 1685.43   54.39
   0   0 -14 1666.83   52.99
   0   0 -14 1691.93   52.59
   0   0  14 1646.44   47.00
   0   0  14 1699.63   53.39
   1   0 -14  187.98   19.60
  -1   0 -14  182.18   19.60
   1   0 -14  198.48   20.00
  -1   0 -14  168.78   19.70
  -1   0 -14  195.48   13.50
  -1   0 -14  176.88   21.30
   1   0 -14  205.48   13.50
  -1   0  14  180.48   22.60
  -1   0  14  173.38   12.00
   1   0  14  172.68   11.60
   1   0  14  175.78   17.80
  -2   0 -14   76.49   11.80
   2   0 -14   76.39   12.30
  -2   0 -14   70.49   13.40
  -2   0 -14   96.49   13.70
  -2   0 -14   78.59   15.40
   2   0 -14   81.49   11.60
   2   0  14   57.39    9.70
  -2   0  14   84.69   14.80
  -2   0  14   61.69    9.90
   2   0  14   76.89   14.10
  -3   0 -14  323.27   23.70
   3   0 -14  322.47   20.10
  -3   0 -14  296.17   21.10
   3   0 -14  309.67   17.10
   3   0  14  315.57   13.90
  -3   0  14  307.57   23.50
   3   0  14  309.67   16.70
  -3   0  14  295.27   23.00
  -3   0  14  294.97   13.90
  -4   0 -14  937.31   36.70
   4   0 -14  985.10   32.40
   4   0 -14 1034.70   34.50
  -4   0 -14  939.81   35.10
  -4   0  14  996.60   37.50
  -4   0  14 1007.20   38.10
  -4   0  14  984.10   30.10
   4   0  14  975.60   29.30
   4   0  14  955.00   30.60
  -5   0 -14  680.13   29.70
  -5   0 -14  717.33   28.40
   5   0 -14  744.63   27.90
   5   0 -14  728.33   26.50
   5   0  14  710.43   23.30
  -5   0  14  757.82   31.50
   5   0  14  697.63   22.90
  -5   0  14  711.63   31.70
  -5   0  14  719.73   24.00
  -6   0 -14   23.30   11.10
   6   0 -14   24.20    9.50
  -6   0 -14   26.10    9.30
   6   0 -14   24.50    7.70
   6   0  14   23.50    5.90
  -6   0  14   30.50   11.00
   6   0  14   25.10    5.40
  -6   0  14   22.10    6.60
   7   0 -14  424.66   20.70
  -7   0 -14  400.96   22.50
  -7   0 -14  420.16   19.40
   7   0 -14  400.36   20.10
  -7   0  14  430.66   17.40
  -7   0  14  428.16   24.10
   7   0  14  422.76   15.70
   7   0  14  359.46   25.50
   7   0  14  412.96   13.90
  -8   0 -14    0.20   10.30
  -8   0 -14   -0.30    6.90
   8   0 -14  -13.30    7.70
   8   0 -14  -12.00    8.00
  -8   0  14    2.50    6.70
   8   0  14   -9.40    5.40
  -8   0  14    0.40    9.60
   8   0  14    2.80    3.60
   8   0  14   -1.20    9.60
   9   0 -14  -11.60    8.60
  -9   0 -14    9.40    6.70
   9   0 -14   -7.30    9.20
  -9   0 -14    8.80   10.10
  -9   0  14    9.50   10.90
   9   0  14   -2.70   10.00
  -9   0  14   14.00    6.90
   9   0  14    9.70    3.70
   9   0  14    4.80    6.00
  10   0 -14  165.08   15.60
 -10   0 -14  136.09   18.10
  10   0 -14   97.19   11.60
 -10   0 -14  132.49   11.80
 -10   0  14  133.89   12.60
  10   0  14  116.89   10.90
  10   0  14  128.69    7.10
 -10   0  14   98.49   14.20
  10   0  14  108.59   18.00
 -11   0 -14   60.09   13.50
  11   0 -14   67.49   11.60
  11   0 -14   58.89   11.90
 -11   0 -14   77.59   10.80
  11   0  14   63.49   13.30
  11   0  14   63.49   10.50
 -11   0  14   64.29   14.80
  11   0  14   76.19    6.70
 -11   0  14   66.79   11.60
  12   0 -14  701.13   27.60
  12   0 -14  765.72   33.10
 -12   0 -14  705.03   24.20
 -12   0 -14  732.73   32.20
  12   0  14  699.23   32.20
 -12   0  14  691.53   33.80
 -12   0  14  699.83   25.70
  12   0  14  690.33   24.30
  12   0  14  717.93   21.40
 -13   0 -14  123.59   21.40
  13   0 -14   99.79   15.30
  13   0 -14  163.28   17.30
 -13   0 -14  128.79   11.00
  13   0  14  108.49   12.60
  13   0  14  115.79    9.20
 -13   0  14  121.09   13.80
  13   0  14  114.49   20.70
 -13   0  14  125.79   18.40
 -14   0 -14  123.59   10.70
 -14   0 -14  113.19   16.70
  14   0 -14   84.29   15.20
  14   0 -14  123.99   16.30
  14   0  14  101.19    9.20
 -14   0  14  110.19   19.20
 -14   0  14  107.89   14.00
  14   0  14  122.79   17.10
  15   0 -14   17.00    8.70
 -15   0 -14   11.10    6.00
 -15   0 -14   20.30   14.10
  15   0 -14   29.00   13.10
  15   0  14   11.30    5.80
 -15   0  14   17.40   14.70
  15   0  14   11.20   13.00
 -15   0  14   16.00    9.70
 -16   0 -14   38.30    6.60
  16   0 -14   44.60   10.30
  16   0 -14   64.79   14.40
 -16   0 -14   42.40   14.80
  16   0  14   43.00    6.60
  16   0  14   35.30   13.60
 -16   0  14   22.40   13.80
 -16   0  14   39.60    9.80
  17   0 -14  217.18   17.70
  17   0 -14  210.18   22.20
 -17   0 -14  181.28   11.60
 -17   0 -14  208.38   25.60
 -17   0  14  174.38   23.50
  17   0  14  221.08   12.40
 -17   0  14  190.38   17.20
  17   0  14  169.38   22.40
 -18   0 -14  233.48   26.40
  18   0 -14  246.28   20.50
  18   0 -14  242.78   19.20
 -18   0 -14  216.68   12.40
 -18   0  14  270.27   25.20
  18   0  14  253.87   24.50
 -18   0  14  245.68   19.40
  18   0  14  293.57   13.90
  19   0 -14    9.40   10.50
 -19   0 -14    5.80   14.10
 -19   0 -14    3.80    5.90
  19   0  14   -5.80   11.50
 -19   0  14   15.70   10.10
 -20   0 -14    3.60   15.30
  20   0 -14   -1.80   10.80
 -20   0  14   22.10   11.30
  20   0  14    2.90   11.80
 -20   0  14   13.10   10.50
 -21   0 -14   88.39   19.60
  21   0 -14   73.39   13.30
 -21   0 -14   60.49    7.60
 -21   0  14   94.79   13.90
  21   0  14   50.49   13.80
 -21   0  14   60.19   10.70
 -22   0 -14   19.60   13.20
 -22   0  14   14.10   11.40
 -22   0  14    6.60    9.90
  22   0  14    7.00   12.30
 -23   0 -14  101.19    9.40
 -23   0 -14  130.59   20.60
  23   0 -14  106.99   14.20
  23   0  14  143.29   25.50
 -23   0  14  115.99   17.90
 -23   0  14  137.99   19.20
   0   0 -15    4.40    6.90
   0   0 -15    5.60   12.50
   0   0 -15   -6.00   10.90
   0   0 -15   -2.40   10.50
   0   0  15   -5.50    5.90
   0   0  15    2.70   11.40
  -1   0 -15   -7.80   10.40
  -1   0 -15   -0.70   11.60
   1   0 -15    0.00    6.60
  -1   0 -15    1.20    7.20
   1   0 -15   -7.00   10.10
   1   0 -15   -2.20   10.90
  -1   0 -15    5.60   11.80
  -1   0  15    0.80   12.10
   1   0  15   -5.50    9.40
   1   0  15   -4.20    5.60
  -1   0  15   -7.50    5.80
   2   0 -15    6.60   11.00
  -2   0 -15   20.00   12.60
   2   0 -15   17.60   10.50
   2   0 -15    7.80    7.30
  -2   0 -15   22.00    8.00
  -2   0 -15    8.00   12.60
  -2   0 -15    3.50   10.60
   2   0  15    1.30    9.00
  -2   0  15    4.60    6.00
   2   0  15   13.40    6.10
  -2   0  15   -2.00   11.90
   3   0 -15    9.70   10.40
  -3   0 -15    6.50   10.50
  -3   0 -15   -3.90   12.30
   3   0 -15   11.30    6.80
  -3   0  15   17.20   12.30
   3   0  15    7.10    8.30
   3   0  15    5.20    5.80
  -3   0  15    8.50    6.20
  -3   0  15   -0.80   10.80
  -4   0 -15   -8.30   11.80
  -4   0 -15   -1.80   10.40
   4   0 -15    3.30    9.30
   4   0 -15  -12.90    7.00
  -4   0  15  -13.00   11.20
  -4   0  15    4.50    6.20
   4   0  15   -5.50    5.40
  -4   0  15   -7.20   11.60
   4   0  15    2.60    6.80
   5   0 -15   -5.20    9.40
   5   0 -15   -4.00    7.40
  -5   0 -15   -1.80    9.40
  -5   0 -15   -3.00   10.30
  -5   0  15   -1.90   11.40
  -5   0  15    5.10    6.20
  -5   0  15    4.20   10.70
   5   0  15   -2.50    5.70
   5   0  15    1.60    6.00
  -6   0 -15    3.00    9.00
   6   0 -15   -3.90    8.30
  -6   0 -15  -10.50   10.40
   6   0 -15   -3.00    7.40
  -6   0  15   12.70    7.10
   6   0  15   -2.60    5.30
  -6   0  15   -5.40   10.10
   6   0  15    4.70    4.90
  -7   0 -15   -2.10   10.80
  -7   0 -15   -0.50    7.80
   7   0 -15  -14.30    7.80
   7   0 -15   -7.60    8.20
  -7   0  15   -4.80   10.00
   7   0  15   -6.60    5.20
   7   0  15    1.20   10.10
  -7   0  15    4.40    7.00
   7   0  15    2.40    4.30
   8   0 -15    5.80    9.00
   8   0 -15  -15.70    8.70
  -8   0 -15   -5.70   10.40
  -8   0 -15    3.20    7.50
   8   0  15   -3.60    5.60
   8   0  15    0.90    3.70
  -8   0  15   10.90    7.20
  -8   0  15   -7.40   10.50
   8   0  15   -7.30    9.60
  -9   0 -15   -2.10   10.50
  -9   0 -15   -1.60    7.20
   9   0 -15  -15.80    8.70
   9   0  15    2.00   11.00
   9   0  15   -2.50    3.70
  -9   0  15   -5.90    6.70
   9   0  15   -7.70    5.80
  -9   0  15  -12.90   11.00
  10   0 -15  -16.90    9.70
  10   0 -15   -5.90   10.20
 -10   0 -15    6.60    7.30
 -10   0 -15    7.30   11.40
  10   0  15    1.60    6.20
 -10   0  15   14.80    7.90
  10   0  15   10.40    4.00
 -10   0  15   -8.20   11.40
  10   0  15    5.90   11.70
 -11   0 -15   10.30    7.40
  11   0 -15    2.60   10.50
 -11   0 -15   18.80   12.70
  11   0 -15   -0.80   11.20
  11   0  15    8.60    6.70
  11   0  15   15.50   11.80
 -11   0  15   -4.80   12.90
 -11   0  15   18.50    8.30
 -12   0 -15   -4.20   12.90
  12   0 -15   12.40   10.00
 -12   0 -15   16.10    7.00
  12   0 -15   -2.60   11.80
  12   0  15   10.80    6.90
 -12   0  15   23.10    8.30
  12   0  15   19.40    5.00
 -12   0  15    8.80   13.80
  12   0  15   10.40   12.40
 -13   0 -15    0.60    6.00
 -13   0 -15   -0.80   13.60
  13   0 -15  -10.30    9.40
  13   0  15    0.60    5.40
 -13   0  15  -10.30    7.80
 -13   0  15   -5.50   13.60
  13   0  15   -7.30    7.00
  13   0  15  -16.80   12.00
 -14   0 -15    3.20    6.00
  14   0 -15    2.80   10.00
 -14   0 -15   -0.60   13.80
  14   0  15    7.80   12.40
  14   0  15    1.50    7.40
 -14   0  15   -9.30   12.50
  14   0  15    2.50    5.50
 -14   0  15    6.80    8.80
 -15   0 -15    0.80    5.80
  15   0 -15  -16.80   11.30
 -15   0 -15  -12.30   13.30
  15   0 -15    2.30    9.50
  15   0  15    4.50   12.30
 -15   0  15   -2.80    7.70
 -15   0  15   -9.50   12.70
  15   0  15  -10.40    5.30
  15   0  15   -3.00    7.50
 -16   0 -15   10.50    5.60
 -16   0 -15   11.50   14.50
  16   0 -15    3.30   11.30
  16   0 -15   17.20   10.30
  16   0  15    7.00   11.80
 -16   0  15   -8.00   14.00
  16   0  15    5.80    5.20
 -16   0  15    3.30    8.40
  16   0  15    6.10    7.40
 -17   0 -15   -2.80   15.00
  17   0 -15    0.90   11.70
  17   0 -15    3.30   10.10
 -17   0 -15    5.30    5.60
  17   0  15   15.40    6.30
  17   0  15   -0.90    7.00
  17   0  15   -5.50   11.20
 -17   0  15  -10.90   11.20
 -17   0  15    5.80    9.60
  18   0 -15   10.60   10.60
 -18   0 -15   -4.50    5.40
  18   0 -15   -3.60    9.80
 -18   0 -15   -0.50   19.10
  18   0  15   -6.30   10.40
  18   0  15   -5.90    6.90
 -18   0  15    3.00   10.20
  19   0 -15   10.00    9.70
  19   0 -15    0.30   10.30
 -19   0 -15    9.10   14.60
  19   0  15   -8.70    6.50
 -19   0  15    5.30    9.60
 -19   0  15   -2.70   11.50
  19   0  15   -7.60   10.40
  20   0 -15   -2.50   10.30
 -20   0 -15   -4.80   16.30
  20   0 -15   19.50    9.40
  20   0  15   -0.90   11.30
 -20   0  15   -0.60   10.00
  20   0  15   -4.30    6.00
 -21   0 -15  -14.60   15.60
 -21   0  15    6.10    9.50
  21   0  15   -8.30   12.50
 -22   0 -15   11.90   11.60
 -22   0  15   19.10   11.20
   0   0 -16 2648.24   78.69
   0   0 -16 2607.94   77.09
   0   0 -16 2666.03   76.99
   0   0 -16 2582.04   73.49
   0   0  16 2637.54   76.79
   0   0  16 2513.35   70.89
  -1   0 -16 4855.11  129.29
  -1   0 -16 4628.94  128.89
   1   0 -16 4689.43  128.59
   1   0 -16 4651.43  125.89
   1   0 -16 4711.93  129.49
  -1   0 -16 4720.93  130.49
  -1   0 -16 4696.23  126.09
   1   0  16 4582.04  123.09
  -1   0  16 4549.44  123.29
   1   0  16 4521.15  127.19
  -1   0  16 4703.73  129.49
   2   0 -16  130.29   18.50
  -2   0 -16  112.49   18.30
  -2   0 -16  116.39   12.70
  -2   0 -16  125.39   21.40
   2   0 -16  131.89   13.30
  -2   0 -16  107.29   14.80
   2   0 -16  129.59   18.00
  -2   0  16  164.28   17.80
   2   0  16  122.69   14.80
   2   0  16   94.39   11.70
  -2   0  16  115.29   11.60
  -3   0 -16 1043.80   38.00
  -3   0 -16 1068.09   41.20
   3   0 -16 1075.29   34.70
   3   0 -16 1079.29   37.50
   3   0  16 1032.00   31.50
   3   0  16 1046.40   34.30
  -3   0  16 1055.69   39.80
  -3   0  16 1067.49   32.40
  -3   0  16 1049.09   41.10
  -4   0 -16 1840.22   59.59
   4   0 -16 1863.41   56.59
   4   0 -16 1901.41   54.79
  -4   0 -16 1825.02   57.09
  -4   0  16 1802.12   52.29
   4   0  16 1796.62   52.79
  -4   0  16 1879.01   59.79
  -4   0  16 1921.61   59.69
   4   0  16 1800.12   51.19
  -5   0 -16  128.79   21.60
  -5   0 -16  153.48   17.50
   5   0 -16  141.09   17.10
   5   0 -16  145.79   15.90
  -5   0  16  149.88   12.20
   5   0  16  156.58   11.30
  -5   0  16  143.79   19.30
  -5   0  16  166.78   20.30
   5   0  16  133.09   11.30
  -6   0 -16  264.97   19.70
  -6   0 -16  243.78   21.40
   6   0 -16  237.18   18.20
   6   0 -16  265.37   18.20
   6   0  16  257.87   12.30
  -6   0  16  256.67   21.70
   6   0  16  242.58   13.50
  -6   0  16  271.57   22.10
  -6   0  16  273.87   14.70
  -7   0 -16  150.18   15.80
   7   0 -16  138.89   16.50
  -7   0 -16  150.28   19.80
   7   0 -16  134.39   16.70
   7   0  16  156.88    9.00
   7   0  16  147.09   17.90
  -7   0  16  165.18   12.80
   7   0  16  125.39   11.40
  -7   0  16  151.08   20.30
   8   0 -16    9.80   10.00
   8   0 -16    8.20    9.50
  -8   0 -16   12.70   12.20
  -8   0 -16    1.80    8.50
  -8   0  16   18.10   12.50
   8   0  16    0.00    5.70
  -8   0  16   21.40    8.00
   8   0  16   11.40    4.20
   8   0  16   14.90   11.40
   9   0 -16   -5.20    9.70
   9   0 -16   -1.60    9.40
  -9   0 -16    2.10   12.20
  -9   0 -16   19.10    8.60
  -9   0  16   11.50   13.00
  -9   0  16   21.40    7.90
   9   0  16    4.50    6.10
   9   0  16   20.40   11.70
  10   0 -16  874.21   33.30
 -10   0 -16  849.52   35.60
  10   0 -16  810.52   32.80
 -10   0 -16  822.32   29.10
  10   0  16  847.72   24.00
  10   0  16  836.82   35.00
  10   0  16  848.02   26.50
 -10   0  16  825.32   37.20
 -10   0  16  817.32   28.80
 -11   0 -16  955.30   31.80
  11   0 -16  988.50   36.00
 -11   0 -16  961.20   39.20
  11   0 -16  894.91   44.80
  11   0  16  965.90   27.20
 -11   0  16  991.60   41.10
  11   0  16  992.20   38.70
 -11   0  16  954.60   32.10
  11   0  16  970.30   29.90
 -12   0 -16 1749.62   59.59
 -12   0 -16 1737.03   51.39
  12   0 -16 1909.11   57.49
  12   0 -16 1818.42   54.79
  12   0  16 1726.93   47.70
 -12   0  16 1731.93   52.09
  12   0  16 1763.52   58.69
  12   0  16 1765.22   50.09
 -12   0  16 1750.52   61.69
  13   0 -16  -11.90   10.10
 -13   0 -16    8.10    6.70
 -13   0 -16    3.20   13.70
  13   0 -16   -9.30   11.70
 -13   0  16   -2.40    8.10
  13   0  16   -5.00   12.90
 -13   0  16  -25.00   13.60
  13   0  16    9.20    5.20
  13   0  16    0.10    6.70
  14   0 -16  455.75   26.80
  14   0 -16  419.76   21.80
 -14   0 -16  401.66   29.50
 -14   0 -16  404.56   17.50
 -14   0  16  399.56   30.20
  14   0  16  437.16   27.90
  14   0  16  414.76   14.80
  14   0  16  416.66   17.50
 -15   0 -16   23.00   15.00
  15   0 -16   17.90   12.80
  15   0 -16   15.60   10.60
 -15   0 -16   14.30    6.40
  15   0  16   18.40   12.90
 -15   0  16    1.80   13.60
 -15   0  16   18.80    9.20
  15   0  16    7.70    7.00
  15   0  16   12.90    5.50
 -16   0 -16  120.69   19.20
  16   0 -16  130.39   20.10
  16   0 -16  100.59   16.40
 -16   0 -16   95.99   10.00
  16   0  16   99.39   16.10
  16   0  16  118.49    9.10
 -16   0  16   92.99   18.30
 -16   0  16  103.49   15.30
  16   0  16   87.59   11.00
 -17   0 -16   15.60    5.90
  17   0 -16   10.10   10.80
 -17   0 -16   22.10   16.50
  17   0 -16   20.90   10.30
  17   0  16   10.10   12.30
 -17   0  16   11.10    9.20
  17   0  16   10.80    6.40
 -17   0  16    3.80   16.00
  18   0 -16   26.30   10.00
 -18   0 -16    4.00    5.90
  18   0 -16    9.30   10.70
 -18   0 -16   11.50   20.50
  18   0  16   23.10   12.80
 -18   0  16   13.90    9.50
 -18   0  16  -12.50   11.10
  18   0  16    8.30    5.90
 -19   0 -16   36.60    6.50
  19   0 -16   47.00   12.30
 -19   0 -16   31.30   16.50
  19   0  16   59.79   15.00
 -19   0  16   33.60   13.60
  20   0 -16   -5.40   11.70
 -20   0 -16   10.70   16.90
  20   0 -16   23.40   10.40
 -20   0 -16   -6.80    5.10
  20   0  16    0.70   12.50
 -20   0  16    6.40   11.00
 -20   0  16  -16.80   10.00
 -21   0 -16   35.50    6.50
  21   0 -16   36.20   12.10
 -21   0 -16   64.29   19.20
 -21   0  16   50.89   11.70
  21   0  16   55.19   16.70
 -22   0 -16   77.69   15.50
 -22   0  16   81.39   13.90
 -22   0  16  115.39   18.20
  22   0  16   72.99   16.50
 -23   0 -16   -3.70   13.70
 -23   0  16  -21.70   13.30
   0   0 -17   13.40    7.90
   0   0 -17   19.00   11.10
   0   0 -17   18.40   12.20
   0   0 -17   13.80   11.50
   0   0  17   15.80   11.40
  -1   0 -17   11.30    7.70
   1   0 -17    0.40    7.20
  -1   0 -17   10.00   12.00
  -1   0 -17   -3.20   11.60
  -1   0 -17   16.20   11.50
   1   0 -17   13.50   11.70
   1   0 -17   16.10   11.50
   1   0  17   36.10   10.50
   1   0  17    6.50    6.70
  -1   0  17    9.60   11.60
  -1   0  17    6.60    6.70
  -2   0 -17   -3.20   12.00
  -2   0 -17   -5.90   11.20
   2   0 -17    5.80   10.80
   2   0 -17   -4.60   10.30
  -2   0 -17   -2.80   10.30
   2   0 -17   -7.50    6.80
  -2   0 -17   -0.90    7.40
  -2   0  17   -7.10    6.30
  -2   0  17   -9.90   11.60
   2   0  17    0.50    8.90
  -3   0 -17    8.50   13.30
   3   0 -17    5.30    7.50
  -3   0 -17    5.40   10.30
  -3   0 -17   -7.30   11.50
   3   0 -17   -7.10    9.50
  -3   0  17    5.10    6.70
   3   0  17    0.60    6.60
   3   0  17   26.80    8.70
  -3   0  17   -2.50   12.30
  -4   0 -17    1.30   12.70
   4   0 -17    1.90    7.50
  -4   0 -17   12.00   10.40
   4   0 -17    7.50   11.10
  -4   0  17   -9.60   10.60
  -4   0  17    6.70   12.00
  -4   0  17   18.40    7.20
   4   0  17   11.40    6.60
   4   0  17   16.60    7.40
  -5   0 -17   15.40   13.00
   5   0 -17    3.00   10.60
  -5   0 -17   -2.20   10.00
   5   0 -17    0.70    8.30
  -5   0  17   15.40    7.30
   5   0  17   18.20    7.00
  -5   0  17   12.40   11.70
   5   0  17    6.80    6.30
  -5   0  17   20.40   12.20
  -6   0 -17   -1.60   10.20
   6   0 -17   -8.00    7.90
   6   0 -17   -8.50   10.50
  -6   0 -17   -5.50   11.30
  -6   0  17   -3.50   11.00
   6   0  17   -0.90    5.60
  -6   0  17    4.50   12.20
   6   0  17   -8.30    6.20
  -6   0  17   -0.30    7.50
  -7   0 -17   -1.50    9.30
   7   0 -17  -14.90    8.80
  -7   0 -17    3.70   12.20
   7   0 -17  -10.20    9.10
   7   0  17    6.90    5.00
  -7   0  17   -2.10   11.50
  -7   0  17    0.70   11.40
   7   0  17   -6.20   10.50
  -8   0 -17   -5.00   12.30
   8   0 -17    6.50    9.90
   8   0 -17  -13.80    9.30
  -8   0 -17   -0.80    9.10
   8   0  17    3.90    4.20
  -8   0  17   -9.40   11.90
   8   0  17  -10.60    6.40
   8   0  17   -2.10   10.90
  -8   0  17   10.30    7.90
   9   0 -17   -9.40    9.50
  -9   0 -17    0.50   12.60
   9   0 -17  -18.90    9.80
  -9   0 -17    0.90    8.30
  -9   0  17   10.00    8.40
   9   0  17    0.90    4.00
   9   0  17  -10.20   11.30
  -9   0  17    2.40   13.40
 -10   0 -17    0.00    7.80
  10   0 -17  -17.00   11.60
 -10   0 -17    7.00   13.50
  10   0  17    7.20    4.20
  10   0  17  -12.20    6.10
 -10   0  17    4.90   12.70
  10   0  17   14.50   12.60
 -10   0  17   12.30    8.30
 -11   0 -17    9.00   13.70
  11   0 -17    3.50   10.70
  11   0 -17   -5.10   11.60
 -11   0 -17   11.40    7.50
 -11   0  17   18.90   13.70
  11   0  17    4.00   12.50
 -11   0  17   18.80    9.00
  11   0  17    3.70    6.60
 -12   0 -17    6.40    7.00
 -12   0 -17   -5.20   14.40
  12   0 -17  -18.80   10.90
  12   0 -17   -3.40   10.90
  12   0  17   -9.80    6.80
 -12   0  17    7.90    8.60
 -12   0  17   -3.90   11.90
  12   0  17    4.30   13.50
  13   0 -17   -1.70   10.80
 -13   0 -17    2.10   14.20
  13   0 -17   -0.20   11.70
 -13   0 -17    1.00    7.00
 -13   0  17    7.50   13.40
  13   0  17   11.80   14.00
 -13   0  17    5.50    8.60
  13   0  17    1.40    6.50
  13   0  17    2.00    5.00
 -14   0 -17   17.80    6.90
 -14   0 -17   17.90   15.70
  14   0 -17   36.70   12.80
  14   0 -17   28.80   11.10
  14   0  17    8.80   13.20
  14   0  17   16.70    6.90
 -14   0  17   11.50    8.30
 -14   0  17   12.10   14.50
  14   0  17   18.90    5.30
 -15   0 -17    5.80   14.70
  15   0 -17    4.60   11.50
 -15   0 -17    6.60    6.10
  15   0 -17   -7.60    9.50
 -15   0  17   -0.50   16.00
  15   0  17   -1.40    6.40
 -15   0  17   -6.00    9.20
  15   0  17   18.00   12.10
  15   0  17   -4.20    4.70
 -16   0 -17    3.00    5.60
 -16   0 -17   -0.30   15.30
  16   0 -17   11.20   10.90
  16   0 -17   -8.30   10.80
  16   0  17   17.90   11.40
 -16   0  17    3.90    9.20
  16   0  17   12.20    5.10
 -16   0  17  -24.00   12.50
 -17   0 -17   -2.10    5.40
  17   0 -17   14.70   10.10
  17   0 -17   -0.40   10.40
 -17   0 -17   22.90   15.80
 -17   0  17    9.30   13.50
  17   0  17    2.60   11.20
 -17   0  17    3.90   10.00
  18   0 -17   -0.30    9.70
  18   0 -17    3.60   11.00
 -18   0 -17  -13.00   14.00
 -18   0 -17   -0.80    5.30
 -18   0  17   -4.30   12.10
  18   0  17   18.30   11.30
 -18   0  17    4.40    9.10
  19   0 -17    1.60   11.70
 -19   0 -17   -6.60   16.50
 -19   0  17    1.70   10.90
  19   0  17    2.30   11.20
 -19   0  17  -13.50   10.00
  20   0 -17   -7.00   11.30
 -20   0 -17   -9.50   17.30
 -20   0  17    2.10   10.10
 -20   0  17    8.00   10.60
  20   0  17   -1.60   12.30
 -21   0 -17    3.80   13.90
  21   0  17   17.40   12.80
 -21   0  17   28.80   11.40
 -22   0 -17  -12.70   11.80
 -22   0  17   15.30    8.70
 -22   0  17  -18.70   12.70
   0   0 -18 2660.63   80.89
   0   0 -18 2714.23   76.19
   0   0 -18 2718.83   79.29
   0   0 -18 2639.44   79.59
   0   0  18 2636.64   78.79
   0   0  18 2589.74   72.99
   1   0 -18 1248.48   40.40
  -1   0 -18 1256.47   44.70
  -1   0 -18 1279.87   44.80
   1   0 -18 1276.37   45.00
  -1   0 -18 1252.47   40.50
   1   0 -18 1236.68   44.00
  -1   0 -18 1276.87   46.70
  -1   0  18 1260.07   45.80
   1   0  18 1250.17   37.30
   1   0  18 1250.47   42.20
  -1   0  18 1217.58   37.50
   2   0 -18  457.25   24.80
  -2   0 -18  469.75   21.00
   2   0 -18  460.85   20.80
   2   0 -18  450.05   26.20
  -2   0 -18  459.05   26.80
  -2   0 -18  433.16   25.30
  -2   0 -18  472.15   28.20
  -2   0  18  451.95   18.30
   2   0  18  429.66   21.90
   2   0  18  428.86   18.20
  -2   0  18  451.45   28.80
  -3   0 -18  140.89   23.20
   3   0 -18  180.18   21.10
  -3   0 -18  157.78   21.80
   3   0 -18  151.88   18.70
  -3   0 -18  160.58   19.80
   3   0 -18  170.38   15.10
   3   0  18  176.38   14.80
  -3   0  18  152.88   23.80
   3   0  18  146.09   12.60
  -3   0  18  178.68   12.60
   4   0 -18  113.29   14.80
  -4   0 -18  139.49   18.70
  -4   0 -18  117.49   14.70
   4   0 -18   91.99   14.70
  -4   0  18  146.59   18.00
   4   0  18   80.39   11.80
  -4   0  18  110.19   12.40
   4   0  18  126.39   12.80
  -4   0  18  125.09   17.00
  -5   0 -18  604.04   33.70
   5   0 -18  609.04   27.70
   5   0 -18  618.54   26.30
  -5   0 -18  579.54   28.10
  -5   0  18  607.64   22.60
   5   0  18  611.54   22.00
  -5   0  18  591.74   30.70
  -5   0  18  611.74   31.30
   5   0  18  601.34   21.40
  -6   0 -18  474.75   30.70
   6   0 -18  476.95   24.60
  -6   0 -18  501.05   26.90
   6   0 -18  470.45   25.00
  -6   0  18  489.05   20.40
  -6   0  18  467.95   29.30
   6   0  18  463.45   18.50
   6   0  18  494.15   18.00
  -6   0  18  452.95   29.00
  -7   0 -18   87.19   13.30
   7   0 -18   99.79   13.80
  -7   0 -18   82.49   16.00
   7   0 -18   76.99   13.50
   7   0  18   70.69   13.80
  -7   0  18   63.19   14.80
   7   0  18   81.29    8.80
  -7   0  18   93.89   16.70
  -7   0  18   94.69   13.20
   7   0  18   89.79    8.90
   8   0 -18  -19.00   10.70
  -8   0 -18   -1.90    9.80
   8   0 -18  -11.80    9.80
  -8   0 -18   -2.00   13.10
   8   0  18   -9.20    6.70
   8   0  18    4.70    4.60
  -8   0  18   -9.90   11.80
   8   0  18   -7.80   11.40
  -8   0  18    8.20    8.30
   9   0 -18  276.57   22.80
   9   0 -18  305.87   28.20
  -9   0 -18  280.67   25.10
  -9   0 -18  308.67   18.90
  -9   0  18  315.97   27.00
   9   0  18  291.37   23.10
   9   0  18  295.77   11.30
  -9   0  18  318.27   17.80
   9   0  18  296.67   15.30
 -10   0 -18  648.24   25.70
  10   0 -18  639.74   30.60
 -10   0 -18  659.53   33.80
  10   0 -18  636.24   31.00
 -10   0  18  614.04   34.30
  10   0  18  657.93   31.20
  10   0  18  635.64   22.40
  10   0  18  642.04   19.10
 -10   0  18  623.94   24.80
 -11   0 -18  525.45   31.90
 -11   0 -18  511.65   21.80
  11   0 -18  484.55   28.30
  11   0 -18  492.55   28.30
  11   0  18  517.65   15.90
  11   0  18  530.05   19.50
 -11   0  18  501.95   22.20
 -11   0  18  492.35   32.20
  11   0  18  527.95   29.20
  12   0 -18  656.73   30.90
 -12   0 -18  620.44   24.10
 -12   0 -18  628.24   34.20
  12   0 -18  624.24   29.70
  12   0  18  642.14   22.00
  12   0  18  619.84   18.70
 -12   0  18  630.64   25.10
 -12   0  18  582.24   34.40
  12   0  18  615.64   32.10
 -13   0 -18  381.16   29.50
 -13   0 -18  389.16   18.00
  13   0 -18  382.66   25.80
  13   0 -18  387.26   23.80
 -13   0  18  400.66   29.40
  13   0  18  387.36   13.30
  13   0  18  394.66   15.90
 -13   0  18  323.07   22.80
  13   0  18  406.46   27.60
  14   0 -18   43.90   11.40
 -14   0 -18   41.30   16.70
 -14   0 -18   69.19   10.70
  14   0 -18   58.99   13.00
 -14   0  18   49.90   10.30
 -14   0  18   31.20   24.00
  14   0  18   62.09    7.30
  14   0  18   41.60   13.70
  14   0  18   45.10    6.90
  15   0 -18   -6.10   10.80
  15   0 -18    0.90   10.80
 -15   0 -18    9.30    5.90
 -15   0 -18   20.80   15.80
 -15   0  18    0.10    8.90
  15   0  18    7.00   12.20
 -15   0  18    4.30   14.40
  16   0 -18  155.58   18.20
 -16   0 -18  116.19   21.10
 -16   0 -18  108.19   10.00
  16   0 -18  117.59   17.90
  16   0  18  116.89   16.80
 -16   0  18  114.39   16.20
 -16   0  18  114.69   20.20
  17   0 -18  139.19   18.60
 -17   0 -18  122.59   26.80
  17   0 -18  139.79   18.30
 -17   0 -18  112.89   10.10
 -17   0  18   88.29   17.10
  17   0  18  117.59   18.50
 -17   0  18  162.08   18.00
  18   0 -18   19.30   11.70
 -18   0 -18   11.90    5.60
 -18   0 -18   14.70   15.70
  18   0  18   32.60   12.10
 -18   0  18   26.50   10.50
  19   0 -18  149.99   20.60
 -19   0 -18  119.59   10.10
 -19   0 -18  165.48   27.80
  19   0  18  185.38   21.10
 -19   0  18  196.68   21.90
 -19   0  18  166.18   19.40
 -20   0 -18   48.70   17.60
  20   0 -18   67.39   15.00
 -20   0 -18   43.80    7.00
 -20   0  18   70.59   12.70
 -20   0  18   62.79   11.60
  20   0  18   56.09   14.40
  21   0  18   48.80   13.50
 -21   0  18   55.19   11.70
 -21   0  18   23.50   10.80
  22   0 -18  106.29   15.70
 -22   0 -18  132.69   23.90
 -22   0  18  129.79   20.10
 -22   0  18  100.09   14.50
   0   0 -19   12.50   12.50
   0   0 -19   16.20   12.20
   0   0 -19   14.30    8.70
   0   0  19   21.50   11.80
   0   0  19   -0.90    7.30
  -1   0 -19    3.80   12.20
   1   0 -19   18.50    8.90
  -1   0 -19   18.10   13.80
  -1   0 -19   14.40   11.80
  -1   0 -19   22.80    8.70
   1   0 -19    7.20   11.40
   1   0 -19   19.10   12.20
  -1   0  19   17.80    7.60
   1   0  19   38.10   11.50
   1   0  19   21.80    8.20
  -1   0  19   30.20   13.50
  -2   0 -19   -0.90    8.30
  -2   0 -19   -5.90   14.10
  -2   0 -19   -3.90   11.00
  -2   0 -19    3.20   12.60
   2   0 -19    0.70    8.10
   2   0 -19  -10.00   11.70
   2   0 -19   -0.50   12.10
   2   0  19   -8.00    6.80
   2   0  19   12.90    9.80
  -2   0  19   -1.70    7.20
  -2   0  19   -1.70   13.90
   3   0 -19    8.90   11.50
  -3   0 -19    4.40   13.20
   3   0 -19   16.70   12.00
  -3   0 -19   15.30   14.70
   3   0 -19    9.40    8.70
  -3   0 -19    7.20   11.40
   3   0  19   13.80    7.40
  -3   0  19   10.70    7.60
   3   0  19   14.00    9.30
  -3   0  19   -2.10   13.50
   4   0 -19    6.20    8.70
   4   0 -19    9.20   11.50
  -4   0 -19   -3.20   13.80
  -4   0 -19   -5.90   11.40
  -4   0 -19   28.30   15.60
   4   0  19   13.20    8.10
  -4   0  19   11.30    7.80
  -4   0  19    7.30   13.60
   4   0  19   -0.50    7.20
   5   0 -19  -15.40   11.30
  -5   0 -19  -12.20   15.40
  -5   0 -19    1.00   11.40
   5   0 -19   -6.70    8.50
   5   0  19    4.00    7.00
  -5   0  19    5.40   13.50
  -5   0  19    9.00    8.30
   6   0 -19   12.60   11.80
  -6   0 -19   14.20   16.10
  -6   0 -19   18.30   12.90
   6   0 -19   24.60   10.30
   6   0  19   24.00    6.80
  -6   0  19    8.50   14.00
   6   0  19   19.80    7.60
  -6   0  19   13.40   13.40
  -6   0  19   26.30    8.80
   7   0 -19    0.90   11.00
  -7   0 -19   11.60   10.90
   7   0 -19  -13.80    9.50
  -7   0 -19   -5.10   13.80
   7   0  19   -4.70    6.70
  -7   0  19    3.90    8.60
  -7   0  19    3.80   12.90
   7   0  19   11.40    5.80
  -7   0  19   -0.20   13.80
   7   0  19    5.50   11.70
   8   0 -19  -10.90   11.70
  -8   0 -19    4.60   13.90
   8   0 -19  -14.40   15.00
  -8   0 -19   -2.10   10.40
  -8   0  19   -3.90   13.50
  -8   0  19    8.10    8.40
   8   0  19    3.40    4.70
  -8   0  19   -1.60   13.50
   8   0  19  -12.70    6.60
   8   0  19   -9.20   11.30
   9   0 -19  -20.80   11.80
  -9   0 -19   -4.40   14.20
  -9   0 -19    4.30    8.90
   9   0 -19  -19.10   10.70
   9   0  19  -12.90    6.90
  -9   0  19    0.50   12.80
   9   0  19    8.70    4.50
   9   0  19  -10.40   11.40
  -9   0  19    2.20    8.70
  10   0 -19   -8.70   10.70
 -10   0 -19    1.30    8.20
 -10   0 -19   -0.70   14.50
  10   0 -19   -7.40   12.60
  10   0  19  -11.80    7.10
  10   0  19   -2.00   12.50
 -10   0  19    6.90   14.50
 -10   0  19    7.70    8.80
  10   0  19    3.90    4.20
 -11   0 -19  -11.10   14.70
 -11   0 -19    4.70    8.10
  11   0 -19  -18.70   10.70
  11   0  19  -13.50   11.90
 -11   0  19   -1.70    8.70
  11   0  19  -13.40    6.90
 -11   0  19  -19.00   13.90
  11   0  19    2.00    4.00
 -12   0 -19    3.00    7.60
  12   0 -19   -5.80   11.20
 -12   0 -19    8.50   15.80
  12   0 -19   -1.30   12.20
  12   0  19  -10.60   11.40
  12   0  19    1.80    6.90
  12   0  19    4.90    4.30
 -12   0  19    7.70   10.10
  13   0 -19   49.80   11.90
 -13   0 -19   25.20    7.40
 -13   0 -19    8.70   15.20
  13   0 -19   23.70   12.00
 -13   0  19   17.20    9.10
 -13   0  19   -5.50   12.10
  13   0  19   14.80   11.70
  14   0 -19  -13.40   10.30
 -14   0 -19   12.30    6.40
 -14   0 -19   -3.90   15.70
  14   0 -19    7.70   10.40
 -14   0  19   20.70   15.10
 -14   0  19   -2.10    9.30
  14   0  19   16.50   11.30
  15   0 -19  -14.20   10.80
 -15   0 -19   -6.80   15.80
  15   0 -19  -17.30    9.40
 -15   0 -19   -1.10    5.40
  15   0  19   11.00   11.00
 -15   0  19   -3.60    9.50
 -15   0  19  -12.90   12.40
  16   0 -19   -8.40    9.20
 -16   0 -19    8.10    5.60
 -16   0 -19    7.80   15.80
  16   0 -19   -1.70   11.00
 -16   0  19    2.80   10.00
 -16   0  19   -1.30   12.50
  16   0  19    1.40    9.30
 -17   0 -19   -0.60    4.70
 -17   0 -19    2.30   17.20
  17   0 -19   11.00    8.90
  17   0 -19    4.90   10.20
  17   0  19   20.60   10.60
 -17   0  19   13.90   10.20
 -17   0  19   -2.80   10.70
  18   0 -19    9.50   18.20
 -18   0 -19  -11.50   15.00
  18   0  19   18.70   11.40
 -18   0  19    3.30   10.40
 -18   0  19   31.70   13.80
 -19   0 -19    9.80   18.10
  19   0 -19    2.30   11.50
 -19   0  19    2.50   10.60
  19   0  19   17.10   11.50
 -19   0  19   31.70   12.30
 -20   0 -19   -0.20   18.10
  20   0  19   22.50   11.60
 -20   0  19    2.80   11.00
 -20   0  19    5.70   10.90
 -21   0 -19  -12.70   14.20
  21   0 -19  -19.10   11.80
 -21   0  19   32.90   12.60
 -21   0  19    9.70    9.50
  21   0  19   21.50   14.10
   0   0 -20  588.74   25.70
   0   0 -20  588.64   32.60
   0   0 -20  571.34   30.40
   0   0  20  605.34   30.10
   0   0  20  564.34   22.20
  -1   0 -20 1093.59   44.20
  -1   0 -20 1034.40   42.10
   1   0 -20 1071.09   41.10
   1   0 -20 1054.19   42.50
  -1   0 -20 1080.19   42.20
   1   0 -20 1086.39   37.40
  -1   0 -20 1078.59   37.10
  -1   0  20 1049.40   43.10
   1   0  20 1040.80   39.20
   1   0  20 1056.49   33.40
  -1   0  20 1066.39   33.50
   2   0 -20  201.88   22.40
  -2   0 -20  188.78   23.70
  -2   0 -20  233.08   25.60
   2   0 -20  248.18   24.00
   2   0 -20  217.88   17.50
  -2   0 -20  208.68   17.10
  -2   0 -20  208.48   24.50
   2   0  20  208.78   15.30
   2   0  20  203.78   18.50
  -2   0  20  218.08   14.60
  -2   0  20  223.18   27.90
   3   0 -20  102.69   17.00
  -3   0 -20   61.19   15.80
  -3   0 -20   71.19   16.60
   3   0 -20   60.69   10.90
  -3   0 -20   74.79   15.20
   3   0 -20   71.19   15.40
   3   0  20   69.19   12.70
   3   0  20   80.99   15.00
  -3   0  20   83.39   12.80
  -3   0  20  102.39   17.90
  -4   0 -20  136.29   23.90
  -4   0 -20  130.59   23.50
   4   0 -20  146.89   16.60
   4   0 -20  127.49   20.00
   4   0 -20  139.59   24.30
  -4   0 -20  143.29   20.30
  -4   0  20  155.88   14.00
   4   0  20  114.99   13.60
   4   0  20  138.49   14.70
  -4   0  20  167.38   28.30
   5   0 -20  250.87   22.10
   5   0 -20  274.17   19.70
  -5   0 -20  274.87   31.80
  -5   0 -20  253.87   24.70
   5   0  20  288.87   15.60
  -5   0  20  274.17   16.60
   5   0  20  233.88   15.20
  -5   0  20  266.17   31.00
  -5   0  20  253.47   25.90
  -6   0 -20  413.06   28.30
  -6   0 -20  352.46   33.20
   6   0 -20  361.26   24.70
   6   0 -20  382.76   23.30
  -6   0  20  373.86   28.90
   6   0  20  384.46   16.70
   6   0  20  379.46   17.90
  -6   0  20  371.66   18.80
  -6   0  20  397.96   29.50
  -7   0 -20   -0.40   11.80
   7   0 -20   -0.20   17.40
   7   0 -20   -7.60   12.20
  -7   0 -20    6.20   16.50
   7   0  20   11.20    6.00
  -7   0  20    7.30   13.60
   7   0  20    0.40    8.30
  -7   0  20   28.80   14.60
   7   0  20    7.10   11.60
  -7   0  20   17.20    9.40
  -8   0 -20  836.42   39.90
   8   0 -20  891.81   35.60
  -8   0 -20  881.61   34.30
   8   0 -20  819.92   35.50
  -8   0  20  857.81   40.10
   8   0  20  899.11   27.40
  -8   0  20  839.42   30.10
  -8   0  20  904.01   40.90
   8   0  20  842.02   35.60
   8   0  20  854.71   25.40
   9   0 -20  980.00   37.80
  -9   0 -20  924.91   34.20
  -9   0 -20  938.71   42.20
   9   0 -20  915.91   37.80
  -9   0  20  878.01   31.70
   9   0  20  892.81   37.70
   9   0  20  907.91   26.30
  -9   0  20  916.91   42.70
   9   0  20  952.80   28.40
  10   0 -20   -2.50   12.50
 -10   0 -20   10.90    9.20
 -10   0 -20    0.30   15.60
  10   0 -20   -0.50   12.10
  10   0  20   14.00    4.30
  10   0  20   13.50   12.80
  10   0  20    8.40    6.90
 -10   0  20   12.40    9.10
 -11   0 -20  243.98   27.60
 -11   0 -20  262.67   17.20
  11   0 -20  226.08   24.50
  11   0 -20  249.48   22.50
 -11   0  20  254.87   17.80
  11   0  20  234.98   22.30
  11   0  20  261.87    9.70
  11   0  20  253.17   13.10
 -11   0  20  254.07   27.00
 -12   0 -20   96.19   12.90
  12   0 -20   94.89   17.30
 -12   0 -20  123.79   20.20
  12   0 -20  122.59   16.50
 -12   0  20  105.79   19.30
  12   0  20  106.69   15.80
 -12   0  20  104.59   12.70
  13   0 -20   -9.90    6.70
 -13   0 -20    9.60   15.90
 -13   0 -20    5.30    7.00
  13   0 -20    9.10   12.50
 -13   0  20  -16.90   12.60
  13   0  20   13.50   10.80
 -13   0  20   -5.30    9.30
 -14   0 -20  202.28   27.80
  14   0 -20  220.38   17.60
 -14   0 -20  220.18   18.50
  14   0 -20  207.68   20.70
  14   0  20  209.28   20.50
 -14   0  20  195.88   25.70
 -14   0  20  194.28   17.20
  15   0 -20   -1.00   11.40
 -15   0 -20    3.90   15.00
  15   0 -20  -16.50    8.60
 -15   0  20   -4.70   14.40
 -15   0  20  -10.90    9.30
  15   0  20   14.80    9.90
  16   0 -20   25.00   10.10
 -16   0 -20   10.90   18.50
  16   0 -20   16.80   12.30
 -16   0  20    4.00    9.60
  16   0  20    7.00   10.80
 -16   0  20    2.20   11.00
 -17   0 -20   87.69   18.40
  17   0 -20  126.89   18.60
  17   0 -20  101.89   20.60
 -17   0  20  109.19   15.90
  17   0  20   99.89   14.70
 -17   0  20   89.69   12.60
 -18   0 -20  119.29   20.30
  18   0 -20  126.29   19.40
 -18   0  20  146.79   22.90
 -18   0  20  140.59   19.00
 -19   0 -20   38.10   18.30
  19   0  20   14.10   11.60
 -19   0  20   36.80   11.40
 -20   0 -20   70.19   17.30
  20   0 -20   32.50   13.60
 -20   0  20   47.60   12.60
 -20   0  20   50.69   12.20
  20   0  20   79.69   14.90
 -21   0 -20  -23.40   12.70
 -21   0  20   22.10   14.30
 -21   0  20   -9.30    7.80
   0   0 -21   32.50   16.00
   0   0 -21   17.90   10.20
   0   0 -21    9.50   13.60
   0   0  21   17.50   12.80
   0   0  21    8.40    7.90
  -1   0 -21   -6.40   13.10
   1   0 -21    7.40   14.30
  -1   0 -21    1.90    9.00
  -1   0 -21    5.20   13.20
   1   0 -21    8.40   13.20
  -1   0 -21    5.40   15.20
   1   0 -21   -1.90    9.30
  -1   0  21   -0.30    9.00
   1   0  21    6.60   11.60
   1   0  21   -1.90    7.90
  -1   0  21    3.00   13.90
   2   0 -21  -10.50   13.00
  -2   0 -21   -0.60   14.60
   2   0 -21   -4.50    9.10
   2   0 -21   -1.80   13.30
  -2   0 -21   -8.20   15.00
  -2   0 -21    5.30    8.80
  -2   0 -21   10.30   13.90
   2   0  21   -5.20    8.00
   2   0  21   10.30   10.80
  -2   0  21    1.70   14.40
  -2   0  21   10.40    7.90
   3   0 -21   -4.20   13.40
   3   0 -21    5.70    9.70
  -3   0 -21   -6.40   14.20
  -3   0 -21   13.20   14.20
   3   0 -21   11.80   14.90
  -3   0 -21    2.00   15.70
  -3   0  21    4.60   15.10
   3   0  21   -6.90    9.80
   3   0  21   -5.30    8.10
  -3   0  21    5.20    8.60
  -4   0 -21   -2.60   14.20
   4   0 -21    2.70    9.50
   4   0 -21   -1.10   12.40
   4   0 -21    8.40   14.70
  -4   0 -21   -1.80   16.20
  -4   0 -21   22.50   13.80
   4   0  21   13.40    9.20
  -4   0  21    0.20   16.00
   4   0  21   -5.60    8.10
  -4   0  21   13.80    8.80
   5   0 -21   -5.50    8.80
  -5   0 -21   -5.50   12.40
   5   0 -21   -9.30   12.60
  -5   0 -21    8.50   17.30
  -5   0 -21  -13.50   14.80
   5   0  21    9.70    7.90
  -5   0  21    2.50    8.90
  -5   0  21    2.50   16.10
  -6   0 -21    3.20   13.00
   6   0 -21   -6.70   12.00
  -6   0 -21    2.20   17.90
  -6   0  21   12.50    9.40
   6   0  21    6.40    6.90
  -6   0  21   -7.40   13.40
  -6   0  21    3.60   15.60
   6   0  21   -7.90    7.60
   7   0 -21  -14.60   12.20
   7   0 -21    8.60   10.60
  -7   0 -21    5.80   18.00
  -7   0 -21   17.70   12.40
  -7   0  21   -8.00   23.80
  -7   0  21    5.30    9.10
  -7   0  21    6.50   14.90
   7   0  21    6.60    6.00
   7   0  21   -2.00    7.60
  -8   0 -21   -2.50   10.50
  -8   0 -21    7.10   16.90
   8   0 -21  -12.60   11.40
   8   0 -21   -7.00   10.70
  -8   0  21    6.20    9.20
   8   0  21    8.60    4.70
  -8   0  21   -6.40   16.50
  -8   0  21  -14.30   13.70
   8   0  21   -3.80    7.80
   8   0  21   -7.20   11.60
   9   0 -21   16.80   11.20
  -9   0 -21    8.10   10.20
   9   0 -21    7.50   13.20
  -9   0 -21   13.40   15.00
   9   0  21   16.00    8.00
  -9   0  21   13.50    9.30
  -9   0  21    3.90   13.80
  -9   0  21   16.70   13.70
   9   0  21    4.90   12.00
  10   0 -21  -15.40   12.80
  10   0 -21   -2.60   10.10
 -10   0 -21   -1.60   15.30
 -10   0 -21   -6.50    9.00
  10   0  21  -10.80    7.40
  10   0  21   -8.10   11.30
 -10   0  21  -15.90   13.80
 -10   0  21   -0.80    9.10
 -10   0  21   22.60   13.10
  10   0  21    0.60    4.00
 -11   0 -21   -5.70   15.30
  11   0 -21    0.90   13.10
 -11   0 -21   -5.70    7.50
  11   0 -21   -7.30    9.50
  11   0  21   -1.10   10.70
 -11   0  21    6.80   14.70
  12   0 -21   24.00   11.10
 -12   0 -21   14.00    8.50
 -12   0 -21    1.30   16.10
  12   0 -21    7.80   12.60
 -12   0  21  -15.20   12.80
 -12   0  21   -0.40    9.20
  12   0  21    4.10   10.70
  13   0 -21   -5.50   12.20
 -13   0 -21   -2.90   15.30
  13   0 -21   17.40    7.90
 -13   0  21   -9.40    9.40
 -13   0  21  -16.80   12.80
  13   0  21   -6.20    9.80
 -14   0 -21   -8.80   16.50
  14   0 -21   14.00    7.90
  14   0 -21   -2.60   11.10
 -14   0  21   -7.60    9.60
  14   0  21    8.00    9.60
 -14   0  21   -1.90   12.30
 -15   0 -21  -10.00   16.30
  15   0 -21   -4.80    7.80
 -15   0  21   -5.50    9.90
  15   0  21   19.00   10.00
 -15   0  21   10.70   15.00
 -16   0 -21   -2.90   16.80
 -16   0 -21    5.90    8.20
  16   0 -21    9.60   12.00
 -16   0  21    6.70    9.50
 -16   0  21   -1.20   11.90
  16   0  21   -1.10    8.00
  17   0 -21   13.00    8.40
 -17   0 -21    0.00   14.50
 -17   0 -21   -2.20    6.10
  17   0 -21   13.00   11.80
 -17   0  21   -0.70    9.60
  17   0  21   30.30    9.50
 -17   0  21    6.60   13.20
 -18   0 -21   20.00   17.80
 -18   0  21    5.50   10.10
 -18   0  21   -3.00   11.50
  18   0  21   21.10   11.00
  19   0 -21  -10.70   12.20
 -19   0 -21    0.10   16.80
 -19   0  21   15.60   11.70
  19   0  21    4.40   11.00
 -19   0  21   -2.90   10.60
 -20   0 -21   23.90   15.20
 -20   0  21   55.59   14.10
  20   0  21   34.80   13.00
   0   0 -22 1276.27   48.40
   0   0 -22 1306.17   44.10
   0   0 -22 1319.97   51.39
   0   0  22 1300.67   47.00
   0   0  22 1261.07   39.40
  -1   0 -22  820.32   32.10
   1   0 -22  817.72   36.90
  -1   0 -22  786.12   38.10
  -1   0 -22  798.82   40.20
   1   0 -22  800.22   40.10
  -1   0 -22  841.72   38.10
   1   0 -22  812.92   32.40
  -1   0  22  812.62   38.90
  -1   0  22  796.32   27.70
   1   0  22  833.62   27.80
   1   0  22  765.12   33.30
   2   0 -22 2545.75   80.49
   2   0 -22 2529.55   75.09
  -2   0 -22 2436.56   79.19
   2   0 -22 2486.25   77.59
  -2   0 -22 2591.84   79.49
  -2   0 -22 2564.54   81.99
  -2   0  22 2522.05   70.69
  -2   0  22 2531.95   80.09
   2   0  22 2530.95   69.99
   2   0  22 2488.55   74.59
  -3   0 -22   52.49   17.60
   3   0 -22   68.29   11.90
   3   0 -22   61.29   15.60
  -3   0 -22   53.19   18.70
   3   0 -22   51.39   16.40
  -3   0 -22   50.59   16.20
   3   0  22   54.09    9.80
   3   0  22   66.69   12.40
  -3   0  22   57.49    9.70
  -3   0  22   72.09   18.90
   4   0 -22  107.49   17.00
  -4   0 -22   89.39   19.50
   4   0 -22   91.59   16.20
  -4   0 -22  108.29   19.80
   4   0 -22   93.49   17.30
  -4   0 -22   90.69   16.30
  -4   0  22  141.29   22.10
  -4   0  22   94.49   13.80
   4   0  22   92.59   14.40
   4   0  22   80.89   13.60
   5   0 -22  124.49   18.80
   5   0 -22   99.29   16.30
  -5   0 -22  138.29   17.60
   5   0 -22  125.79   17.20
  -5   0 -22  116.19   19.90
  -5   0 -22  132.39   22.30
  -5   0  22  108.39   20.30
   5   0  22   83.09   13.20
   5   0  22  121.19   13.30
  -5   0  22  102.99   14.20
  -6   0 -22    7.00   19.10
   6   0 -22   14.90   12.40
  -6   0 -22   36.70   14.40
   6   0 -22   10.10   10.20
  -6   0  22   33.30   17.00
  -6   0  22   28.10    9.70
   6   0  22   26.00    8.60
   6   0  22   21.70    7.60
  -6   0  22   38.10   18.40
   7   0 -22  360.26   25.40
  -7   0 -22  360.16   35.40
  -7   0 -22  416.56   28.60
   7   0 -22  372.46   23.30
  -7   0  22  409.66   31.90
   7   0  22  394.86   15.60
  -7   0  22  378.56   19.80
   7   0  22  405.96   17.50
  -7   0  22  361.66   30.30
   8   0 -22  120.39   19.10
   8   0 -22  113.59   16.20
  -8   0 -22  135.49   22.40
  -8   0 -22  118.09   20.60
   8   0  22  147.69   20.30
  -8   0  22  130.99   16.00
  -8   0  22  137.99   21.20
   8   0  22  153.08    9.30
   8   0  22  150.78   13.00
  -8   0  22  159.18   27.00
   9   0 -22 1584.14   52.49
   9   0 -22 1538.35   52.09
  -9   0 -22 1535.35   50.49
  -9   0 -22 1505.45   59.19
  -9   0  22 1454.25   58.49
   9   0  22 1398.36   51.59
  -9   0  22 1482.15   57.59
  -9   0  22 1527.05   47.10
   9   0  22 1522.65   41.30
   9   0  22 1665.13   43.20
 -10   0 -22   34.00    9.80
  10   0 -22   35.20   10.40
  10   0 -22   17.90   13.80
 -10   0 -22   17.30   15.60
 -10   0  22   22.10   14.00
  10   0  22   23.60   12.20
 -10   0  22   11.90   14.70
  10   0  22   29.90    4.30
 -10   0  22   29.10   10.20
  11   0 -22  266.07   26.80
 -11   0 -22  270.77   30.20
 -11   0 -22  261.87   17.50
  11   0 -22  260.57   21.30
 -11   0  22  295.07   27.80
 -11   0  22  267.57   18.30
 -11   0  22  272.47   27.50
  11   0  22  238.08   21.10
 -12   0 -22   80.39   19.60
  12   0 -22   68.59   11.70
  12   0 -22   81.59   16.60
 -12   0  22   69.79   17.40
 -12   0  22   63.49   11.60
  12   0  22   48.00   13.00
 -13   0 -22    6.10   17.10
  13   0 -22    9.60    9.30
  13   0 -22   12.30   22.00
 -13   0  22   13.90   10.30
  13   0  22    9.50   10.20
 -13   0  22   19.90   13.40
  14   0 -22   15.10   12.90
 -14   0 -22    0.10    8.80
 -14   0 -22  -15.80   15.50
  14   0 -22    2.80    6.90
 -14   0  22    7.30   11.90
 -14   0  22  -14.90    9.50
  14   0  22    7.80    8.70
 -15   0 -22    2.10    6.90
  15   0 -22   -1.40   11.60
  15   0 -22    1.00    6.70
  15   0  22  -14.10    7.80
 -15   0  22   13.30   13.10
 -15   0  22   -2.90    9.80
  16   0 -22   53.09   13.10
 -16   0 -22   36.60   16.30
 -16   0 -22   47.30    8.10
  16   0 -22   70.59   12.90
 -16   0  22   54.29   11.70
 -16   0  22   79.09   15.30
 -17   0 -22   19.40    6.10
  17   0 -22   37.70   12.90
 -17   0 -22   26.50   17.10
  17   0  22   27.80   10.50
 -17   0  22   35.30   13.30
 -17   0  22   35.50   11.60
  18   0 -22   14.00   12.70
 -18   0 -22    4.80   17.80
 -18   0  22    2.60   10.90
 -18   0  22   22.00   13.90
  18   0  22   25.30   10.90
 -19   0 -22   22.40   17.10
  19   0 -22   -8.60   12.80
 -19   0  22   26.40   13.50
  19   0  22   53.99   12.00
 -19   0  22    8.90   11.40
  20   0 -22  -14.60   13.20
 -20   0 -22    6.50   12.90
 -20   0  22  -13.20    7.70
   0   0 -23   34.00   10.90
   0   0 -23   18.10   14.30
   0   0 -23   15.30   15.60
   0   0  23   36.20   13.40
   0   0  23   13.00    8.40
   1   0 -23   39.90   15.80
   1   0 -23   31.80   10.50
  -1   0 -23   42.30   16.90
   1   0 -23   27.90   15.50
  -1   0 -23   26.60   10.70
  -1   0 -23   23.40   15.30
  -1   0 -23   29.20   16.60
   1   0  23   27.50   12.90
  -1   0  23   32.70   14.40
   1   0  23   24.00    8.50
  -1   0  23   36.20    9.10
   2   0 -23   40.50   14.90
  -2   0 -23    7.80   15.80
  -2   0 -23   19.90   16.90
   2   0 -23   20.00   10.10
   2   0 -23   -0.80   14.10
  -2   0 -23   17.60   14.70
   2   0  23   32.60   12.10
   2   0  23    7.50    8.30
  -2   0  23   31.00    9.40
  -2   0  23   13.00   14.90
   3   0 -23  -10.10   12.90
   3   0 -23    7.10   14.50
  -3   0 -23   -6.20   16.00
  -3   0 -23   -0.90   13.70
  -3   0 -23   -1.80   16.30
   3   0  23  -11.10    8.00
  -3   0  23   32.30   16.30
   3   0  23    2.90   10.10
  -3   0  23    3.10    8.80
  -4   0 -23   -9.20   15.30
  -4   0 -23    3.60   13.60
   4   0 -23   -5.50   13.10
  -4   0 -23    1.40   16.90
   4   0 -23  -14.30   13.00
   4   0 -23   -9.60    8.90
  -4   0  23    7.60   16.70
   4   0  23    8.70    9.50
  -4   0  23    0.60    8.80
   5   0 -23    2.70   14.50
  -5   0 -23  -10.90   15.50
  -5   0 -23    3.80   16.70
   5   0 -23  -21.50   12.80
   5   0 -23   -3.40    9.50
  -5   0 -23   -7.60   11.90
   5   0  23   -1.60    7.90
  -5   0  23   -1.80    8.90
  -5   0  23  -16.80   16.20
   5   0  23   -3.50    7.60
  -6   0 -23    7.50   18.90
  -6   0 -23   19.50   14.30
  -6   0 -23    7.70   17.20
   6   0 -23    6.30   10.00
   6   0 -23  -10.80   13.20
   6   0  23   11.00    7.30
   6   0  23   -0.50    8.10
  -6   0  23   10.40   16.80
  -6   0  23   -1.60    8.70
  -7   0 -23    2.10   13.00
   7   0 -23   -5.70    9.30
  -7   0 -23    2.30   20.10
   7   0 -23  -17.20   12.60
   7   0  23    3.20    8.20
  -7   0  23  -10.60    8.60
  -7   0  23  -13.00   18.40
   7   0  23    6.30    5.90
  -7   0  23  -14.60   13.30
  -8   0 -23   16.20   19.30
   8   0 -23   -2.70    8.20
   8   0 -23   -4.60   12.30
  -8   0 -23    6.80   11.40
  -8   0  23    4.50   14.30
  -8   0  23   -9.60   13.50
   8   0  23    6.10    4.70
   8   0  23    4.10    7.40
  -8   0  23    0.50    9.30
   9   0 -23   -2.40    8.00
  -9   0 -23   -1.90   18.30
   9   0 -23   -5.00   13.40
  -9   0 -23    7.40    9.80
  -9   0  23   10.60    9.30
   9   0  23   26.70   11.60
  -9   0  23   12.70   14.40
   9   0  23   24.60    7.70
  -9   0  23    3.40   14.40
  10   0 -23    0.30    9.60
  10   0 -23   -7.30   14.40
 -10   0 -23   -0.90    8.20
 -10   0 -23   -0.80   17.40
  10   0  23  -11.10    9.30
 -10   0  23   -4.50   12.30
 -10   0  23   -7.00   13.20
 -10   0  23  -17.10   13.40
  11   0 -23   11.40    9.30
 -11   0 -23    5.10   15.70
 -11   0 -23    7.40   10.70
 -11   0  23    3.60   13.10
 -11   0  23    2.80   13.60
 -11   0  23   -4.10    9.90
  11   0  23   12.60   10.50
  12   0 -23   -1.00   13.90
 -12   0 -23    8.10   16.30
  12   0 -23  -15.20    8.20
 -12   0  23    9.40   13.40
 -12   0  23    1.50    9.90
  12   0  23   -4.50    9.80
 -12   0  23  -18.20   13.50
  13   0 -23    1.00    7.80
  13   0 -23   19.00   13.10
 -13   0 -23   19.20   17.40
 -13   0 -23   10.30    9.80
 -13   0  23   18.10   11.50
  13   0  23    5.50    8.60
 -13   0  23  -17.20   10.00
 -14   0 -23  -19.90   17.50
  14   0 -23   18.10   12.50
 -14   0 -23    2.50    7.40
  14   0 -23    8.50    6.60
  14   0  23   -9.10    8.10
 -14   0  23   -8.20    9.90
 -14   0  23   10.50   14.60
  15   0 -23   -6.00    7.10
 -15   0 -23   -2.10   13.70
  15   0 -23   11.00   12.70
 -15   0 -23    0.20    6.70
  15   0  23   15.60    8.50
 -15   0  23   -3.20   12.40
 -15   0  23   -9.40   10.30
  16   0 -23   -0.20   12.60
 -16   0 -23   -3.20    5.60
 -16   0 -23   -4.80   16.40
  16   0 -23   17.50    7.40
  16   0  23   14.00    9.10
 -16   0  23   18.20   12.20
 -16   0  23   -2.50    9.60
  17   0 -23    7.20    7.80
  17   0 -23   13.30   13.80
 -17   0 -23   12.20   18.30
 -17   0  23  -11.80   10.20
  17   0  23    3.90    9.50
 -17   0  23   19.50   12.00
 -18   0 -23    3.30   19.20
  18   0 -23    2.00   12.60
 -18   0  23   -1.10   11.00
  18   0  23   26.50   11.20
 -18   0  23  -20.50   13.70
 -19   0 -23  -13.50   12.80
  19   0 -23  -26.10   12.70
 -19   0  23   -5.00   11.00
 -19   0  23    1.00   13.70
  19   0  23   27.60   14.00
   0   0 -24 1399.66   51.69
   0   0 -24 1516.35   54.49
   0   0 -24 1506.85   57.29
   0   0  24 1475.65   44.40
   0   0  24 1494.35   51.99
  -1   0 -24 1899.81   60.29
  -1   0 -24 1931.31   65.29
  -1   0 -24 1849.61   65.99
   1   0 -24 1908.01   63.79
   1   0 -24 1984.10   68.19
  -1   0  24 1862.71   63.89
   1   0  24 1860.01   60.49
   1   0  24 1916.51   54.59
  -1   0  24 1874.61   54.99
   2   0 -24  639.94   33.60
  -2   0 -24  611.34   35.50
   2   0 -24  670.63   37.50
  -2   0 -24  605.24   35.90
  -2   0 -24  678.83   38.80
   2   0 -24  652.83   29.20
   2   0  24  624.74   23.60
  -2   0  24  633.04   24.80
  -2   0  24  666.93   37.80
   2   0  24  649.54   29.30
  -3   0 -24  142.59   20.60
  -3   0 -24  143.99   22.20
   3   0 -24  126.89   22.30
  -3   0 -24  149.19   20.20
   3   0 -24  122.79   17.50
   3   0 -24  142.99   25.10
  -3   0  24  185.28   22.20
   3   0  24  134.99   16.90
   3   0  24  105.79   12.90
  -3   0  24  122.29   14.10
   4   0 -24   36.40   11.30
   4   0 -24   34.30   14.30
  -4   0 -24   42.60   18.50
  -4   0 -24   20.00   15.20
  -4   0 -24    1.10   26.90
   4   0 -24   70.49   18.00
  -4   0  24   26.90   17.20
   4   0  24   28.40    8.40
   4   0  24   33.20   10.40
  -4   0  24   35.00    9.80
   5   0 -24   -4.00    9.00
  -5   0 -24   -5.50   19.50
  -5   0 -24   23.40   18.60
  -5   0 -24   12.50   12.90
   5   0 -24    5.30   13.40
   5   0 -24   16.30   15.40
  -5   0  24   -1.90   16.50
   5   0  24   15.20    8.40
  -5   0  24    1.90    8.90
   5   0  24    4.40    7.00
   6   0 -24   25.40   14.50
  -6   0 -24   19.90   19.40
   6   0 -24   12.00   13.90
  -6   0 -24   14.20   15.80
  -6   0 -24   21.40   15.00
   6   0 -24   19.80    9.80
  -6   0  24   10.10    9.50
  -6   0  24   10.20   17.90
   6   0  24   19.00    7.20
   6   0  24   22.00    7.80
  -7   0 -24   18.80   16.60
  -7   0 -24   37.90   20.30
  -7   0 -24   45.10   14.90
   7   0 -24   24.20   11.10
   7   0 -24    1.40   12.60
  -7   0  24   28.60   17.40
   7   0  24   25.20    7.60
   7   0  24   28.10    6.10
  -7   0  24   16.60    9.90
  -8   0 -24  191.48   26.90
   8   0 -24  154.98   17.10
  -8   0 -24  180.18   20.00
  -8   0  24  166.78   25.40
  -8   0  24  186.68   30.50
   8   0  24  178.98   12.20
   8   0  24  174.78    9.30
  -8   0  24  148.39   16.70
   9   0 -24  449.66   33.80
   9   0 -24  455.45   25.10
  -9   0 -24  462.55   24.60
  -9   0 -24  461.65   40.40
  -9   0  24  486.75   32.80
  -9   0  24  436.76   31.90
   9   0  24  472.75   14.60
  -9   0  24  445.66   32.40
  10   0 -24   54.09   10.80
  10   0 -24   79.49   16.70
 -10   0 -24   67.19   21.60
 -10   0 -24   50.89    9.90
 -10   0  24   49.20   14.90
 -10   0  24   53.89   11.50
 -10   0  24   58.39   15.90
  10   0  24   43.60   11.90
 -11   0 -24  101.59   21.60
  11   0 -24  110.69   17.70
  11   0 -24   81.09   14.90
  11   0  24   69.39   12.70
 -11   0  24   72.79   12.30
 -11   0  24   88.79   16.20
 -11   0  24   67.79   14.90
  12   0 -24   50.19   10.60
 -12   0 -24   78.69   19.90
 -12   0 -24   77.79   14.50
  12   0 -24   89.99   17.80
  12   0  24   81.19   12.70
 -12   0  24   70.69   15.30
 -12   0  24   56.79   15.20
 -12   0  24   54.49   11.90
  13   0 -24   49.60    8.80
  13   0 -24   42.60   14.50
 -13   0 -24   35.90    9.60
 -13   0 -24   29.00   17.60
 -13   0  24   26.00   12.00
 -13   0  24   23.10   12.70
 -13   0  24   23.00   10.60
  13   0  24   25.70   10.10
  14   0 -24   11.50    7.60
 -14   0 -24   16.00   14.50
 -14   0 -24    3.20    7.50
  14   0 -24    9.40   13.20
  14   0  24   11.20    8.40
 -14   0  24   36.70   13.30
 -14   0  24   -3.90    9.70
 -15   0 -24    7.70   16.30
 -15   0 -24   -3.40    6.60
  15   0 -24   22.10   13.40
  15   0 -24   16.60    7.30
  15   0  24   -8.30    7.50
 -15   0  24    5.70   11.70
 -16   0 -24   20.10   17.60
  16   0 -24   62.59   14.30
 -16   0 -24   27.80    6.70
 -16   0  24   30.00   12.10
 -16   0  24   48.80   12.40
  16   0  24   43.00   10.90
 -17   0 -24  -11.20   18.20
  17   0 -24   13.40    9.60
  17   0 -24    9.10   13.60
  17   0  24   -9.10   10.60
 -17   0  24  -13.40   10.60
 -17   0  24   18.20   13.60
 -18   0 -24   29.70   15.50
  18   0 -24   36.20   12.60
  18   0  24   33.70   11.70
 -18   0  24   46.60   14.80
 -18   0  24   13.80   11.40
  19   0 -24    2.50   12.60
 -19   0 -24    2.20   13.90
 -19   0  24   43.40   14.60
 -19   0  24    6.00    9.20
   0   0 -25   37.20   16.40
   0   0 -25   34.20   10.80
   0   0  25   47.60   13.80
   0   0  25   25.80    8.80
  -1   0 -25   15.00   10.30
   1   0 -25   20.50   10.10
  -1   0 -25   31.90   22.40
   1   0 -25   30.30   16.90
  -1   0 -25   37.80   16.80
  -1   0  25   24.90    9.10
   1   0  25   43.00   13.20
   1   0  25   26.10    8.90
  -1   0  25   13.40   13.60
   2   0 -25   11.60   16.10
  -2   0 -25   -2.90   14.60
  -2   0 -25   -8.30   15.80
  -2   0 -25    2.60   16.40
   2   0 -25    1.90    9.90
  -2   0  25    8.00    8.70
  -2   0  25   16.20   15.00
   2   0  25   -3.90    8.10
   2   0  25    1.10   11.10
   3   0 -25   17.40   14.70
  -3   0 -25   -7.80   15.50
  -3   0 -25    3.20   17.30
  -3   0 -25   -5.10   15.20
   3   0 -25   -9.80    9.20
  -3   0  25    2.60    8.60
   3   0  25  -13.00    7.70
   3   0  25    5.60   10.80
  -3   0  25    0.70   15.20
   4   0 -25  -10.30   15.40
  -4   0 -25  -15.50   15.00
   4   0 -25  -10.00   22.40
  -4   0 -25   -8.70   13.50
   4   0 -25   -8.40    9.40
  -4   0 -25   -4.30   17.60
   4   0  25    5.70    9.40
  -4   0  25    2.80   15.80
  -4   0  25   -6.60    8.90
   4   0  25   -9.00    7.50
   5   0 -25   -9.90   15.90
  -5   0 -25   18.40   18.70
  -5   0 -25   -6.80   16.30
   5   0 -25  -10.10   14.10
  -5   0 -25  -22.20   11.70
   5   0 -25   -1.40    9.20
   5   0  25    2.90    7.90
  -5   0  25   -8.30    9.00
  -5   0  25    5.20   16.30
  -6   0 -25  -11.10   12.30
   6   0 -25   -2.10   10.10
  -6   0 -25  -12.70   17.50
   6   0 -25  -11.80   12.60
   6   0 -25   -9.10   12.60
  -6   0 -25  -16.80   16.10
  -6   0  25    2.70   30.80
  -6   0  25  -11.30    9.10
   6   0  25   -5.50    6.50
   7   0 -25   -4.80   13.20
  -7   0 -25   -5.90   18.60
  -7   0 -25   -7.00   17.70
   7   0 -25  -16.70   14.40
   7   0 -25  -14.20    7.40
  -7   0 -25   -5.60   11.70
  -7   0  25  -18.60    9.20
   7   0  25   -0.40    5.30
   7   0  25    4.40    6.50
  -7   0  25  -18.00   16.10
  -8   0 -25    0.90   19.20
   8   0 -25  -18.80   13.50
  -8   0 -25   -7.70    9.40
   8   0 -25   -7.20    8.50
  -8   0  25  -13.80    9.40
   8   0  25    5.90    4.30
  -8   0  25    9.60   13.90
  -8   0  25  -14.10   14.80
   8   0  25   -3.90    6.00
   9   0 -25   19.30   13.90
  -9   0 -25   -5.00    7.50
   9   0 -25    1.10    7.50
  -9   0 -25   -4.90   18.20
  -9   0  25   -0.30    9.40
  -9   0  25    7.50   12.70
  10   0 -25  -11.50   14.90
 -10   0 -25   -4.70   20.20
  10   0 -25  -13.00    6.90
 -10   0 -25   -1.20    7.60
 -10   0  25   -9.20   12.00
 -10   0  25    0.20    9.70
 -10   0  25   21.90   14.30
  11   0 -25   12.00   15.80
  11   0 -25   -4.10    7.00
 -11   0 -25   15.80   20.20
 -11   0  25   -0.40   10.10
  11   0  25   14.20    9.70
 -11   0  25   13.30   12.20
 -11   0  25    7.90   13.40
 -12   0 -25    5.70    8.90
  12   0 -25   24.10   15.20
 -12   0 -25  -23.50   19.40
 -12   0  25   -6.90   10.30
  12   0  25   -8.10    7.50
 -12   0  25   15.00   11.40
 -12   0  25  -10.10   10.40
 -13   0 -25    7.00   13.70
  13   0 -25   10.20    7.30
 -13   0 -25    4.10    8.10
  13   0 -25   43.40   15.60
 -13   0  25    5.80   10.70
 -13   0  25   -1.10   10.20
  13   0  25   -5.20    8.10
 -13   0  25   -7.90   10.50
  14   0 -25   31.20   13.40
 -14   0 -25    1.70    7.20
  14   0 -25   10.90    7.60
 -14   0 -25   14.10   16.20
 -14   0  25   35.00   12.50
 -14   0  25    4.60   10.70
 -14   0  25   -3.60   10.10
  14   0  25   16.00    7.60
  15   0 -25    8.70    6.90
  15   0 -25   21.20   13.90
  15   0  25   -5.70    8.50
 -15   0  25   18.20   12.80
 -15   0  25   -1.20   10.60
 -16   0 -25    5.90   20.50
  16   0 -25   15.30    7.60
  16   0 -25    5.30   13.20
 -16   0  25  -14.30   10.30
  16   0  25   -0.50   10.10
 -16   0  25    9.30   11.60
 -17   0 -25   32.30   20.40
  17   0 -25   15.40   12.70
 -17   0  25  -11.60   10.40
 -17   0  25    2.60   13.90
  17   0  25    5.30   11.20
  18   0 -25    1.80   11.80
 -18   0  25   12.50   14.80
 -18   0  25    1.40   10.10
   0   0 -26 2977.10   90.99
   0   0 -26 2979.80   93.69
   0   0 -26 2867.11   87.09
   0   0  26 2864.41   87.79
   0   0  26 2900.71   80.89
   1   0 -26  408.86   29.80
  -1   0 -26  432.26   33.70
   1   0 -26  471.75   36.80
  -1   0 -26  438.26   31.50
   1   0 -26  417.66   24.40
  -1   0  26  419.66   19.90
   1   0  26  401.86   24.60
  -1   0  26  403.26   28.90
   1   0  26  406.16   19.20
  -2   0 -26   62.89   17.40
   2   0 -26   55.99   11.80
  -2   0 -26   61.59   19.60
   2   0 -26   63.29   17.30
   2   0 -26   68.89   17.90
  -2   0 -26   44.70   18.40
   2   0  26   45.30    9.40
  -2   0  26   60.59   10.20
   2   0  26   57.59   13.50
  -2   0  26   51.19   16.20
  -3   0 -26   76.39   18.60
   3   0 -26  105.99   16.80
   3   0 -26   85.19   17.00
   3   0 -26   94.09   19.80
  -3   0 -26  118.19   19.70
  -3   0 -26   93.69   21.10
   3   0  26   73.89   12.60
  -3   0  26   88.19   14.40
   3   0  26   87.79   13.00
  -3   0  26  127.69   20.10
   4   0 -26   45.70   15.70
  -4   0 -26   65.49   17.10
   4   0 -26   48.30   11.40
  -4   0 -26   38.70   18.30
   4   0 -26   39.00   15.90
  -4   0 -26   40.80   19.10
   4   0  26   67.39    9.10
  -4   0  26   48.30   10.60
  -4   0  26   64.19   17.70
   4   0  26   40.50   10.40
  -5   0 -26   86.29   21.30
   5   0 -26   88.69   16.70
   5   0 -26   93.79   16.60
  -5   0 -26   72.69   18.70
  -5   0 -26   92.19   15.40
   5   0 -26   79.09   17.90
   5   0  26   87.19   11.60
  -5   0  26   85.99   11.60
   5   0  26   83.29   12.80
  -5   0  26  116.09   24.60
   6   0 -26  127.29   20.20
  -6   0 -26  145.69   22.30
   6   0 -26   98.59   16.30
  -6   0 -26  166.08   19.20
  -6   0 -26  123.49   23.50
   6   0 -26  112.79   16.80
  -6   0  26   96.09   16.20
   6   0  26  132.39   11.80
   6   0  26  119.69   11.20
  -6   0  26  177.38   24.90
  -7   0 -26   90.09   22.20
   7   0 -26   95.99   14.60
  -7   0 -26   77.79   20.60
   7   0 -26   68.09   16.40
  -7   0 -26   92.69   15.70
   7   0 -26   90.69   18.20
   7   0  26   85.69   10.00
  -7   0  26   75.69   12.00
  -7   0  26   82.09   19.20
   7   0  26   66.79    8.80
  -8   0 -26   89.09   21.00
   8   0 -26  122.09   19.60
  -8   0 -26   97.19   16.90
   8   0 -26   87.99   13.70
  -8   0 -26  108.09   25.30
   8   0 -26   50.69   15.80
  -8   0  26   78.09   18.80
  -8   0  26   71.79   15.40
  -9   0 -26  -22.00   20.10
  -9   0 -26   20.20    8.40
   9   0 -26    1.40    8.50
   9   0 -26    7.30   15.10
  -9   0  26   13.60   12.70
  -9   0  26   -1.30   10.20
  -9   0  26   53.49   16.70
  10   0 -26  159.28   27.80
 -10   0 -26  141.19   25.20
  10   0 -26  162.58   16.40
 -10   0 -26  146.09   18.60
 -10   0  26  201.88   25.50
 -10   0  26  121.09   17.60
 -10   0  26  123.79   21.40
  11   0 -26   38.00   17.10
  11   0 -26   14.10    7.50
 -11   0 -26   27.60   13.80
 -11   0  26    4.90   11.10
 -11   0  26   37.20   11.90
 -11   0  26   10.30   12.00
  12   0 -26  210.38   17.70
 -12   0 -26  178.38   16.20
 -12   0 -26  185.88   32.40
 -12   0  26  201.08   21.40
 -12   0  26  222.98   22.80
 -12   0  26  171.48   18.60
  13   0 -26   37.00    9.00
 -13   0 -26   17.70    8.20
  13   0 -26   44.70   15.20
 -13   0 -26    1.50   16.70
  13   0  26    9.10    7.80
 -13   0  26   -1.50    9.80
 -13   0  26   16.20   13.00
 -13   0  26   -0.40   11.70
 -14   0 -26   15.50   15.60
  14   0 -26   49.40   15.30
 -14   0  26   21.00   12.40
 -14   0  26   38.90   12.30
 -14   0  26   -2.30   10.40
  14   0  26   27.30    9.40
  15   0 -26   28.90    8.30
 -15   0 -26   19.40   20.80
  15   0 -26   42.80   12.60
 -15   0  26   29.60   11.20
 -15   0  26   47.00   12.30
  15   0  26   25.40   11.70
 -15   0  26   44.40   14.00
  16   0 -26    7.70   11.60
 -16   0 -26  -13.50   18.50
  16   0  26    2.30   10.20
 -16   0  26   -8.50   10.50
 -16   0  26   23.30   12.30
  17   0 -26   23.60   12.60
 -17   0 -26   20.30   15.30
 -17   0  26   41.00   14.70
   0   0 -27   48.40   15.20
   0   0 -27   46.40   10.90
   0   0 -27   50.39   17.90
   0   0  27   27.70    9.80
   0   0  27   60.49   13.90
   1   0 -27   -1.00    9.30
   1   0 -27   28.40   16.60
  -1   0 -27    5.60   10.60
   1   0 -27    4.10   16.00
  -1   0 -27   -4.50   15.70
   1   0  27   -5.90    8.50
  -1   0  27    8.40   12.70
  -1   0  27    3.30    9.10
   1   0  27   -2.20   11.00
  -2   0 -27  -24.30   15.10
  -2   0 -27   -1.40   13.10
   2   0 -27   10.60   15.20
   2   0 -27   -6.50   14.60
   2   0 -27   -4.40    8.60
  -2   0  27   -9.00   13.00
   2   0  27   -0.30   10.00
  -2   0  27  -10.30    8.80
   2   0  27   -6.00    8.30
  -3   0 -27    3.60   17.40
   3   0 -27    0.70    9.20
  -3   0 -27  -11.20   16.10
   3   0 -27    0.40   13.30
   3   0 -27   13.90   15.40
  -3   0 -27  -19.10   11.30
   3   0  27    0.00    9.60
  -3   0  27    1.90   14.70
  -3   0  27  -10.00    9.30
   3   0  27  -10.60    8.20
   4   0 -27   -2.90    8.80
   4   0 -27   -9.40   12.20
   4   0 -27   -3.00   14.90
  -4   0 -27   -4.00   12.10
  -4   0 -27   -5.10   17.70
  -4   0 -27   -6.40   16.80
   4   0  27    0.90    8.00
  -4   0  27   -8.10    9.50
  -4   0  27   32.60   15.60
   4   0  27   -6.60    8.50
   5   0 -27    2.70   14.00
  -5   0 -27   28.40   19.50
   5   0 -27   13.70   13.60
   5   0 -27    4.10   10.10
  -5   0 -27    2.30   18.60
  -5   0 -27   13.50   10.40
   5   0  27    6.20    7.60
   5   0  27    3.40    7.90
  -5   0  27   20.20   16.20
  -5   0  27    4.90   10.10
   6   0 -27   -9.10   13.70
  -6   0 -27   12.10   18.30
  -6   0 -27  -15.30   17.00
  -6   0 -27    1.80   10.40
   6   0 -27   -1.80    9.40
   6   0 -27   13.40   14.10
   6   0  27    3.10    7.00
  -6   0  27   36.00   17.70
   6   0  27   10.70    6.50
  -6   0  27   -3.80    9.80
   7   0 -27    8.60   14.80
   7   0 -27   -0.40   11.70
   7   0 -27   -9.20    7.50
  -7   0 -27    1.00   18.80
  -7   0 -27   21.80   11.40
  -7   0 -27   -0.90   17.70
  -7   0  27  -10.90   14.00
   7   0  27   -8.60    6.30
  -7   0  27    4.90   15.10
   7   0  27    9.60    5.10
   8   0 -27    3.90   15.60
  -8   0 -27   32.70   21.10
  -8   0 -27   21.00   18.60
  -8   0 -27   -3.60    8.00
   8   0 -27   -2.70    8.20
   8   0 -27  -10.90   10.60
  -8   0  27  -13.50   13.40
  -8   0  27   -7.50    9.60
  -9   0 -27   -0.20   16.90
   9   0 -27    8.70    9.00
   9   0 -27   23.80   17.20
  -9   0 -27    7.10    8.90
  -9   0  27    4.10   14.00
  -9   0  27   13.20   10.60
 -10   0 -27  -21.40   22.80
  10   0 -27    5.00    9.00
  10   0 -27   22.40   16.30
 -10   0  27   26.90   12.60
 -10   0  27   27.70   14.90
 -10   0  27   -3.90   10.80
 -11   0 -27    4.00   17.10
  11   0 -27   25.70   16.70
  11   0 -27   -3.80    7.50
 -11   0 -27    7.60   10.40
 -11   0  27   15.30   12.50
 -11   0  27   -7.10   11.10
 -11   0  27   27.50   12.50
  12   0 -27   24.70    8.30
 -12   0 -27    8.00    8.10
  12   0 -27   11.30   16.80
 -12   0 -27   12.10   19.50
 -12   0  27    3.80   11.80
 -12   0  27   -5.40   10.40
 -12   0  27   15.90   11.60
 -13   0 -27    9.70   16.50
  13   0 -27    3.70    8.30
  13   0 -27   44.70   15.30
 -13   0 -27    5.10    6.30
 -13   0  27    0.00   10.70
 -13   0  27  -12.80    9.70
 -13   0  27   16.50   11.80
  14   0 -27   44.40   13.70
  14   0 -27   10.60    7.70
 -14   0 -27   14.00   21.70
  14   0  27   -4.30   10.40
 -14   0  27    5.40   11.00
 -14   0  27  -11.10   10.10
 -14   0  27   13.70   13.00
 -15   0 -27    0.10   18.20
  15   0 -27   30.10   12.70
 -15   0  27    5.50   12.70
  16   0 -27   16.80   13.00
 -16   0 -27   11.60   14.90
  16   0  27    6.80   11.00
 -16   0  27   25.30   15.40
   0   0 -28    6.50    8.90
   0   0 -28    6.30   17.80
   0   0 -28   12.10   11.30
   0   0  28    7.10   10.50
   0   0  28   -9.10    9.40
   1   0 -28   63.59   19.50
   1   0 -28   56.59   15.80
   1   0 -28   61.59   12.20
  -1   0 -28   45.40   20.40
  -1   0 -28   46.60   14.00
   1   0  28   37.00    9.80
  -1   0  28   61.89   15.10
   1   0  28   46.20   12.20
  -1   0  28   61.89   10.90
   2   0 -28  127.29   19.00
   2   0 -28   93.19   15.60
   2   0 -28  106.29   20.30
  -2   0 -28  118.59   18.40
  -2   0 -28   97.09   21.30
  -2   0  28   93.99   17.20
  -2   0  28   87.89   11.90
   2   0  28   90.59   15.80
   2   0  28   80.59   13.20
   3   0 -28  264.67   28.70
   3   0 -28  276.77   21.70
   3   0 -28  267.67   29.20
  -3   0 -28  279.37   30.90
  -3   0 -28  316.17   26.80
  -3   0  28  279.57   18.50
  -3   0  28  317.27   30.30
   3   0  28  291.67   19.40
   3   0  28  282.57   16.20
  -4   0 -28  149.19   22.30
   4   0 -28  143.49   20.20
   4   0 -28  130.29   20.90
   4   0 -28  121.29   17.80
  -4   0 -28  125.99   40.20
  -4   0  28  122.29   16.60
   4   0  28  140.99   14.40
   4   0  28  122.69   12.80
   5   0 -28  143.39   19.90
   5   0 -28   99.49   18.50
  -5   0 -28  152.98   19.40
   5   0 -28  116.89   16.90
  -5   0 -28  117.29   22.00
  -5   0  28  121.59   20.60
   5   0  28  107.89   12.30
   5   0  28   99.79   12.00
  -5   0  28   96.89   16.40
  -6   0 -28  131.19   21.10
  -6   0 -28  166.08   23.40
   6   0 -28  155.48   26.00
   6   0 -28  151.78   17.80
   6   0 -28  136.59   21.10
  -6   0  28  147.99   17.60
  -6   0  28  172.18   28.70
   6   0  28  169.98   11.00
   6   0  28  125.89   11.10
  -7   0 -28   26.40   12.20
   7   0 -28   29.00   10.60
   7   0 -28   30.70   13.00
  -7   0 -28    9.30   17.40
  -7   0 -28   41.40   26.80
   7   0 -28   13.10   14.70
  -7   0  28   58.59   16.50
   7   0  28   27.00    4.80
  -7   0  28   20.10   10.50
   8   0 -28   82.59   13.80
   8   0 -28   70.09   13.70
  -8   0 -28   71.69   11.70
  -8   0 -28   67.79   19.60
   8   0 -28   79.69   18.90
  -8   0 -28   63.79   20.90
  -8   0  28   51.39   16.30
  -8   0  28   66.29   12.20
   9   0 -28   37.90   17.40
  -9   0 -28   16.90   16.50
  -9   0 -28   17.20    6.20
  -9   0 -28   16.60   20.00
   9   0 -28   21.70   10.30
   9   0 -28   17.00    8.40
  -9   0  28   54.89   17.60
  -9   0  28    7.50   11.00
  10   0 -28   58.49   17.80
 -10   0 -28   28.10   21.10
  10   0 -28   24.50    8.50
 -10   0 -28   37.90   18.50
 -10   0  28   26.00   13.60
 -10   0  28   10.60   11.40
 -11   0 -28   21.30   27.00
 -11   0 -28   15.70    7.70
  11   0 -28   11.10    7.90
  11   0 -28   38.80   16.10
 -11   0  28   16.10   11.20
 -11   0  28    0.40   13.30
 -12   0 -28    6.00   16.60
  12   0 -28   16.70    8.20
  12   0 -28   42.10   16.50
 -12   0  28   32.20   12.70
  13   0 -28   83.29   14.20
 -13   0 -28  126.59   29.60
 -13   0 -28   72.69   10.40
 -13   0  28   45.70   12.30
 -13   0  28   70.49   15.10
 -13   0  28  114.49   20.90
 -14   0 -28   48.40    7.60
 -14   0 -28   94.19   24.50
 -14   0  28   48.60   12.20
 -15   0 -28   61.99   10.00
 -15   0  28   79.49   14.20
 -15   0  28   34.90   12.40
 -16   0 -28   46.80   15.80
 -16   0  28   60.99   15.80
   0   0 -29    6.60   11.20
   0   0 -29   10.40   18.30
   0   0  29  -13.50    9.30
   0   0  29    7.20   10.20
  -1   0 -29   17.90   10.80
   1   0 -29    6.60   11.20
   1   0 -29  -13.80   16.20
  -1   0 -29  -12.00   17.20
   1   0 -29   -7.20    9.00
   1   0  29   -7.20    9.20
   1   0  29    9.80   10.80
  -1   0  29  -13.90   10.50
  -1   0  29   -9.30    9.50
   2   0 -29   -2.10    8.60
   2   0 -29    6.80   12.60
  -2   0 -29   -2.90   18.10
  -2   0 -29   -3.10   10.20
   2   0 -29   -7.40   16.40
   2   0  29    2.20    8.90
  -2   0  29  -13.30    9.60
   2   0  29   -6.10    9.00
  -2   0  29    1.80   11.60
   3   0 -29   15.00   11.50
   3   0 -29    4.70   16.90
   3   0 -29   -9.10    8.30
  -3   0 -29    6.10   12.10
  -3   0 -29    2.80   17.10
  -3   0  29   -6.60   12.10
  -3   0  29   -8.60    9.90
   3   0  29   -0.20    8.60
   3   0  29   -3.30    8.70
  -4   0 -29    8.90   17.00
   4   0 -29   13.60   17.10
  -4   0 -29   35.80   13.20
   4   0 -29   14.10    9.90
  -4   0 -29    5.10   18.50
   4   0 -29   11.30   10.80
  -4   0  29   32.70   16.10
   4   0  29   11.10    7.60
   4   0  29    4.40    8.20
  -4   0  29    7.60   10.70
   5   0 -29   15.90   10.20
   5   0 -29    3.30    9.60
  -5   0 -29   23.90   10.20
  -5   0 -29   16.20   19.70
  -5   0 -29   10.10   16.10
   5   0 -29   11.00   16.40
  -5   0  29   -4.80   10.30
   5   0  29   20.10    6.70
  -5   0  29   36.60   15.20
   6   0 -29    2.40    9.20
  -6   0 -29   15.60   17.20
  -6   0 -29   14.70   19.30
   6   0 -29   17.70   11.50
   6   0 -29    7.40   16.30
  -6   0 -29   13.30    9.10
   6   0  29   15.50    5.60
  -6   0  29   -6.00   13.60
  -6   0  29   23.00   16.30
  -7   0 -29   -3.20   18.90
   7   0 -29   21.40   10.90
  -7   0 -29   28.30    9.40
   7   0 -29   22.20   15.80
  -7   0 -29   22.90   16.70
  -7   0  29   10.50   10.80
  -8   0 -29    2.20   18.80
   8   0 -29    4.30   15.10
  -8   0 -29    8.40   17.80
   8   0 -29   31.30   11.50
  -8   0  29   42.30   16.30
  -9   0 -29  -16.10   16.40
  -9   0 -29   18.70    7.50
   9   0 -29    5.30   15.30
  -9   0 -29  -21.40   18.60
   9   0 -29    2.80    7.90
  -9   0  29   36.20   16.00
  -9   0  29   -1.00   11.60
 -10   0 -29   21.00   17.20
  10   0 -29   31.00    8.90
 -10   0 -29   10.70   18.90
  10   0 -29   38.20   16.40
 -10   0  29   61.99   15.30
 -10   0  29    5.90   11.60
  11   0 -29   22.30    8.70
  11   0 -29   46.00   16.60
 -11   0 -29   10.40    6.60
 -11   0 -29   27.50   21.50
 -11   0 -29   15.30   16.40
 -11   0  29    1.40   10.90
 -11   0  29   39.70   16.10
 -12   0 -29   -0.30    6.10
 -12   0 -29  -13.10   24.90
  12   0 -29   44.80   17.20
  12   0 -29   13.20    8.10
 -12   0  29   18.80   14.70
 -12   0  29   31.50   12.90
  13   0 -29   49.60   15.00
 -13   0 -29    8.50   20.10
 -13   0  29   50.89   15.60
 -14   0 -29   46.60   19.80
 -14   0  29   41.00   14.10
  15   0 -29   39.70   13.60
 -15   0  29   46.90   16.40
 -15   0  29    0.80   16.80
   0   0 -30   71.29   18.70
   0   0  30   46.40   12.10
   0   0  30   41.80   10.70
   1   0 -30   26.70   11.90
  -1   0 -30   32.10   11.80
  -1   0 -30    9.60   15.80
   1   0 -30    9.30   15.10
   1   0 -30   19.40    9.20
  -1   0  30   20.80   11.50
  -1   0  30   -3.00    9.90
   1   0  30    3.80    9.80
   1   0  30    8.90    9.50
   2   0 -30  345.87   22.50
   2   0 -30  363.36   30.00
  -2   0 -30  370.46   25.30
   2   0 -30  409.76   31.70
  -2   0 -30  378.36   31.70
   2   0  30  340.67   19.70
  -2   0  30  381.96   25.80
  -2   0  30  325.77   19.90
   2   0  30  319.07   17.90
   3   0 -30   30.90    9.60
   3   0 -30   32.60   16.60
  -3   0 -30   48.80   18.50
   3   0 -30   53.09   12.80
  -3   0  30   40.20   23.10
   3   0  30   42.80    9.50
  -3   0  30   20.40   10.80
   3   0  30   41.70    9.20
  -4   0 -30   47.30   21.20
  -4   0 -30   59.49   18.50
   4   0 -30   57.09   17.00
   4   0 -30   63.19   13.20
  -4   0  30   77.39   17.90
   4   0  30   81.29   11.30
  -4   0  30   41.10   11.50
   4   0  30   47.50    8.80
  -5   0 -30  -12.40   19.80
   5   0 -30    2.30   10.20
  -5   0 -30   15.30   16.30
   5   0 -30   -6.20   13.80
  -5   0  30   32.10   13.30
  -6   0 -30    8.30   18.10
   6   0 -30   13.20   20.10
   6   0 -30   35.50   11.00
  -6   0 -30   39.60    9.70
  -6   0 -30   24.30   19.30
  -6   0  30   47.70   14.90
   6   0  30   44.00    7.40
   7   0 -30   41.30   17.10
  -7   0 -30   88.99   16.20
   7   0 -30   58.89   11.40
  -7   0 -30   65.59   19.50
   7   0 -30   30.60   10.80
  -7   0  30   22.40   12.10
   8   0 -30  157.28   27.80
  -8   0 -30  191.88   14.70
   8   0 -30  135.29   16.00
  -8   0 -30  159.08   25.70
  -8   0 -30  150.38   27.50
   8   0 -30  175.88   16.50
  -8   0  30  124.79   15.20
   9   0 -30   29.00    9.90
   9   0 -30   23.30   16.80
  -9   0 -30   22.20   17.70
  -9   0 -30   44.30   21.40
  -9   0 -30   14.80    7.20
  -9   0  30   12.80   12.00
  10   0 -30   46.10   16.80
 -10   0 -30   24.50   20.30
 -10   0 -30    9.20   17.00
  10   0 -30   35.00   10.50
 -10   0  30   49.90   14.20
 -11   0 -30   97.19   17.50
 -11   0 -30   86.59   23.10
 -11   0 -30   76.99   12.10
  11   0 -30   62.09   12.20
 -11   0  30   55.49   12.50
  12   0 -30  206.68   27.80
 -12   0 -30  260.47   37.60
 -12   0  30  231.58   27.20
 -13   0 -30  116.19   12.10
 -13   0 -30   53.89   22.40
 -14   0 -30   34.00   15.50
 -14   0  30   55.69   16.00
   0   0 -31   -0.10    8.90
   0   0 -31  -17.40   14.90
   0   0  31   -5.70    8.50
  -1   0 -31  -20.50   15.10
   1   0 -31   16.90   10.00
   1   0  31   -9.90    8.30
  -1   0  31   -1.30    8.60
   1   0  31  -14.30    9.10
   2   0 -31   -9.20   15.30
   3   0 -31   25.20   10.80
   3   0 -31   11.50   15.70
   3   0 -31    3.70    7.80
  -3   0 -31   -1.10   17.80
   3   0  31    7.10    7.10
  -3   0  31   24.60   10.90
  -4   0 -31  -25.70   16.00
   4   0 -31  -22.40   14.70
   4   0 -31    8.60   11.20
  -4   0  31   -0.30   11.70
   4   0  31   -5.40    6.60
   5   0 -31  -23.50   14.20
  -5   0 -31    9.30    7.90
   5   0 -31   13.00   10.80
  -5   0 -31  -12.50   16.40
  -5   0 -31   18.60   22.20
   5   0 -31   12.30    9.60
  -5   0  31   32.00   14.10
  -5   0  31  -10.90   10.50
   6   0 -31   17.30   17.10
  -6   0 -31   15.50   21.00
   6   0 -31    5.20    7.40
   6   0 -31   12.40   10.40
  -6   0 -31   15.20    8.70
  -6   0 -31   11.10   16.80
  -6   0  31  -11.20   10.50
   7   0 -31  -13.40    8.60
   7   0 -31    3.90   16.00
  -7   0 -31  -17.60   15.80
  -7   0 -31   26.50   20.10
   7   0 -31    4.90   10.70
  -8   0 -31   26.00   17.10
   8   0 -31   26.10   10.00
   8   0 -31   24.00    9.40
  -8   0 -31   -6.70   17.20
   8   0 -31   24.30   16.20
  -8   0  31   21.00   14.10
   9   0 -31   17.00    8.90
  -9   0 -31   25.90   15.90
   9   0 -31   11.80   16.50
  -9   0 -31   -9.50   10.30
   9   0 -31   11.30   10.10
  -9   0 -31    5.20   18.80
  -9   0  31    4.70   15.10
  -9   0  31  -15.10   11.20
 -10   0 -31    9.30   17.30
 -10   0 -31   10.40   18.00
  10   0 -31    9.60   16.10
 -11   0 -31    5.10   15.40
 -11   0 -31   18.90   15.40
 -11   0  31   32.80   17.10
 -12   0 -31  158.48   29.30
  12   0 -31  198.58   27.10
 -12   0  31  260.87   29.90
   0   0 -32   21.30    9.40
   0   0 -32   -9.50   17.00
   0   0  32  -16.90    9.00
   0   0  32   11.70    8.70
  -1   0 -32   -7.50   15.10
   1   0 -32   20.50   17.00
  -1   0  32   -1.50    8.50
   2   0 -32  100.29   19.70
  -2   0 -32   88.29   19.90
   2   0 -32   96.79   13.60
  -2   0  32   73.39   11.80
   2   0  32   77.79   10.00
   2   0  32   77.49   10.10
   3   0 -32   43.80   11.20
  -3   0 -32   53.69   19.10
   3   0 -32   39.80   17.60
   3   0  32   23.00    8.20
  -3   0  32   15.60   10.50
   3   0  32   34.40    7.90
  -4   0 -32   37.70   18.60
   4   0 -32   21.90    8.40
   4   0 -32   20.00   16.60
   4   0  32   11.60    6.90
   4   0  32   24.60    6.00
  -4   0  32   18.30   10.80
  -5   0 -32   56.69   18.40
  -5   0 -32  -15.20   19.30
   5   0 -32   30.10   16.60
   5   0 -32   32.60   10.10
  -5   0  32   11.20   11.00
   5   0  32   40.60    6.80
  -6   0 -32   45.70   21.80
   6   0 -32   45.20   11.30
   6   0 -32   62.39   18.00
  -6   0 -32   53.29   18.60
  -6   0  32   18.60   11.90
  -7   0 -32   91.19   22.00
   7   0 -32  105.99   20.30
   7   0 -32   85.09   14.00
  -7   0 -32   98.99   20.60
  -7   0 -32  123.89   16.80
  -7   0  32   57.59   13.80
   8   0 -32   43.10   16.40
   8   0 -32   17.90   10.90
  -8   0 -32   25.50   14.40
  -8   0 -32    4.20   17.10
   8   0 -32   13.00    9.70
  -8   0  32    0.50   11.90
  -9   0 -32   31.60   14.20
   9   0 -32   79.79   19.00
  -9   0 -32   28.10   16.30
   9   0 -32   -0.90   11.40
  10   0 -32  156.88   28.40
 -11   0 -32  145.69   24.50
   0   0 -33    4.20   15.50
   0   0 -33   26.30   10.10
   0   0  33  -11.70    9.00
   1   0 -33   14.20   11.30
   1   0 -33   -0.50   15.60
  -1   0 -33   14.60   16.60
  -1   0  33    6.10    9.10
  -2   0 -33   27.20   10.10
  -2   0 -33   24.00   16.30
   2   0 -33  -15.30   15.60
   2   0 -33   24.30   11.30
  -2   0  33    5.30   10.20
   2   0  33    2.10    7.00
  -3   0 -33   31.10   17.20
   3   0 -33    2.20   15.30
   3   0 -33   15.20    8.20
   3   0 -33   -5.40   12.30
  -3   0  33    3.90   10.30
   3   0  33    8.80    6.00
   4   0 -33   -9.30   16.40
   4   0 -33   20.00   12.30
  -4   0 -33   -9.30   16.50
   4   0 -33   14.90   10.40
  -4   0  33   17.80   10.90
   5   0 -33   19.90   12.90
   5   0 -33   18.30    9.20
  -5   0 -33   16.80   15.80
   5   0 -33   43.70   16.90
  -6   0 -33   -3.30   12.70
   6   0 -33   18.90   13.10
  -6   0 -33   46.90   17.80
   6   0 -33   -0.40   16.40
  -6   0 -33   17.90   10.70
  -7   0 -33    4.30   12.90
   7   0 -33   28.90   15.40
  -7   0 -33   22.50    9.50
  -7   0 -33   15.80   16.00
   7   0 -33   -3.50   12.30
  -7   0  33   31.20   13.60
  -8   0 -33   19.30   14.40
   8   0 -33   31.60   16.90
  -8   0 -33   26.00   13.40
   8   0 -33   17.90   12.90
  -8   0  33   42.60   15.00
   9   0 -33    7.60   13.40
  -9   0 -33   -2.10   12.60
  -9   0  33   18.70   15.70
  -9   0  33  -12.90   10.50
  10   0 -33  289.37   26.50
   0   0 -34   26.80   11.70
   0   0 -34   -4.40   15.40
  -1   0 -34   35.70   11.20
  -1   0 -34    6.40   17.40
   1   0 -34   12.20   17.00
  -1   0  34   10.60    9.00
  -2   0 -34   85.09   18.90
   2   0 -34   90.69   13.50
   2   0 -34  105.09   19.90
  -2   0  34   73.19   10.10
  -3   0 -34   23.50   16.90
   3   0 -34   20.20   12.50
   3   0 -34   30.00   16.40
  -3   0  34    5.20    9.60
  -4   0 -34   32.00   10.30
   4   0 -34   -4.60   14.10
  -4   0 -34    2.50   15.00
   4   0 -34   12.90    8.90
   4   0 -34   26.00   14.20
  -4   0  34   12.90   11.30
  -5   0 -34   44.30   13.10
   5   0 -34   43.10   14.40
   5   0 -34   19.80   16.00
   5   0 -34   32.60   16.10
  -5   0  34   46.50   12.50
  -6   0 -34   -0.90   13.70
   6   0 -34   24.50   14.20
   6   0 -34   33.60   15.30
  -6   0 -34   34.70   13.00
  -6   0 -34   31.70   13.10
  -7   0 -34  183.08   21.40
  -7   0 -34  154.68   25.80
  -7   0  34  197.98   25.70
  -8   0 -34  158.18   22.90
   0   0 -35   29.10   13.40
   0   0 -35   22.40   11.10
  -1   0 -35   34.70   11.00
   1   0 -35   30.90   12.50
  -1   0 -35   26.00   13.70
   1   0 -35   38.10   11.60
  -2   0 -35   20.90   10.70
   2   0 -35   42.60   12.00
  -2   0 -35   48.30   19.00
   2   0 -35   24.80   14.00
   3   0 -35   35.20   16.00
   3   0 -35   23.80   12.30
  -3   0 -35   41.00   12.00
   4   0 -35  115.59   20.20
  -4   0 -35  136.49   20.40
  -4   0  35  151.28   19.30
   5   0 -35  177.98   21.40
  -5   0  35  156.88   21.60
 -25  -1   0   12.50   11.00
  23   1   0  138.19   14.40
 -23  -1   0  106.69   14.10
  22   1   0   10.10    8.30
 -22  -1   0   15.90   11.80
 -22  -1   0   19.50    9.60
 -21  -1   0   20.80   10.80
  21   1   0   27.00    9.10
  21   1   0   52.49   12.90
 -21  -1   0   36.70   11.00
  20   1   0   42.90   11.50
 -20  -1   0   13.90    9.60
  20   1   0    4.20    8.10
 -20  -1   0    4.60   10.50
  19   1   0    3.00    8.20
 -19  -1   0    8.00   10.90
  19   1   0   11.40   11.20
  18   1   0   14.00    7.80
 -18  -1   0   14.40    8.70
  18   1   0   -7.70   10.50
 -18  -1   0   -8.90   10.70
  17   1   0    7.90    7.30
 -17  -1   0    2.90    7.60
 -17  -1   0  -19.60   10.30
  16   1   0    6.60    7.00
 -16  -1   0    3.10    7.10
 -15  -1   0    9.30    6.60
  15   1   0   -7.00    8.30
  15   1   0   16.00    6.10
 -15  -1   0  -14.40    8.90
 -14  -1   0    4.80    6.00
  14   1   0   11.40    5.70
 -13  -1   0  615.44   23.10
  13   1   0  615.84   20.20
 -13  -1   0  612.34   20.90
  13   1   0  604.04   22.50
 -12  -1   0    7.00    5.30
  12   1   0   -4.20    6.50
 -12  -1   0   -8.10    6.50
  12   1   0   16.70    5.10
 -11  -1   0 2446.86   68.09
 -11  -1   0 2608.94   69.29
  11   1   0 2434.86   67.29
  11   1   0 2600.44   68.99
 -10  -1   0   11.20    4.80
  10   1   0    7.60    5.80
 -10  -1   0    2.90    6.10
   8   1   0   -3.30    4.60
  -8  -1   0    0.70    3.80
  -8  -1   0   -6.50    4.40
   8   1   0    2.10    3.40
  -6  -1   0   11.60    3.30
   6   1   0    4.50    3.60
   6   1   0   12.40    2.60
  -6  -1   0   12.90    3.20
  -4  -1   0   16.90    2.60
  -4  -1   0   23.70    3.70
   4   1   0   10.50    2.80
  -3  -1   0  718.73   19.10
   3   1   0  680.83   19.00
  -3  -1   0  713.83   19.00
   2   1   0    2.10    0.90
  -2  -1   0    1.40    0.60
   2  -1   0    2.10    0.70
  -3   1   0  705.93   18.50
  -3   1   0  674.63   18.80
   3  -1   0  691.43   18.70
   3  -1   0  691.23   18.60
  -4   1   0   20.60    2.90
  -4   1   0   15.20    2.60
   4  -1   0   23.10    3.10
   4  -1   0   23.80    3.10
  -6   1   0   12.30    3.10
  -6   1   0   10.80    2.80
  -8   1   0   -2.40    3.80
  -8   1   0   -1.30    4.10
   8  -1   0    3.20    3.60
   8  -1   0    8.20    4.50
   9  -1   0 5369.86  140.39
  10  -1   0   12.40    5.90
 -10   1   0    7.00    5.60
 -10   1   0   13.50    5.40
  10  -1   0   18.70    5.00
  11  -1   0 2437.66   67.99
  11  -1   0 2578.74   68.89
 -11   1   0 2473.95   68.69
 -11   1   0 2618.64   68.79
 -12   1   0    6.10    5.80
  12  -1   0   14.00    5.50
  12  -1   0    9.70    6.40
 -12   1   0    3.10    5.90
  13  -1   0  640.64   22.30
 -13   1   0  629.54   22.30
 -13   1   0  616.34   22.00
  13  -1   0  610.74   21.00
  14  -1   0   -8.80    6.30
 -14   1   0    6.40    6.20
  14  -1   0    4.30    6.30
 -14   1   0   -5.30    7.00
  15  -1   0    9.40    7.10
  15  -1   0    7.60    7.60
 -15   1   0    8.30    6.90
 -16   1   0  -16.20    9.00
  16  -1   0    7.30    7.10
 -16   1   0   12.50    8.10
  16  -1   0  -10.90    7.60
 -17   1   0   11.90    8.60
 -17   1   0  -18.10    8.90
  17  -1   0  -13.50    8.60
  17  -1   0    4.50    7.60
  18  -1   0   -6.30    9.40
 -18   1   0   12.40   10.30
  18  -1   0    9.10    8.20
 -18   1   0   16.30    9.10
  19  -1   0    5.80    8.60
 -19   1   0   13.70    9.70
  19  -1   0    6.20    9.90
 -19   1   0    1.20   10.70
 -20   1   0    5.90    9.80
  20  -1   0   17.50    9.60
  20  -1   0   13.40    9.10
 -20   1   0    9.30   10.30
  21  -1   0   94.59   16.30
 -21   1   0   57.49   12.30
  22  -1   0   16.70    9.90
 -22   1   0   30.80    9.20
 -22   1   0   17.20   11.10
 -23   1   0   73.69   13.20
  23   1  -1  105.69   16.20
 -23  -1  -1  142.29   20.00
 -23  -1   1  161.18   20.30
  23   1   1  114.79   15.00
 -23  -1   1  158.18   14.00
 -22  -1  -1   35.00   12.20
 -22  -1  -1   50.69   10.60
  22   1  -1   27.70   10.00
 -22  -1   1   35.30   10.50
  22   1   1   12.20    8.60
 -22  -1   1   36.50   11.90
 -21  -1  -1   16.60    9.10
 -21  -1  -1   24.50   10.40
  21   1  -1    6.60    8.40
 -21  -1   1   22.50   10.20
  21   1   1   20.00    8.90
  21   1   1   40.90   13.60
 -21  -1   1   34.50   11.40
  20   1  -1   31.30    8.90
 -20  -1  -1   39.50   10.30
 -20  -1  -1   27.00   11.90
 -20  -1   1   23.10   12.30
  20   1   1   25.10    9.40
 -20  -1   1   39.20   10.30
 -19  -1  -1   12.80    9.90
 -19  -1  -1    5.50   10.50
  19   1  -1   33.80   12.40
  19   1  -1   22.20    8.60
 -19  -1   1    9.40   11.50
  19   1   1   15.20    8.20
 -19  -1   1    9.80   10.50
  19   1   1   28.20   11.20
 -18  -1  -1   52.69   12.30
  18   1  -1   52.19   13.20
  18   1  -1   42.70    8.40
 -18  -1  -1   41.00    9.10
  18   1   1   42.40    8.60
  18   1   1   64.39   12.30
 -18  -1   1   35.40    9.30
 -18  -1   1   27.10   13.60
  17   1  -1  154.58   15.10
 -17  -1  -1  142.39   14.30
  17   1  -1  132.79   13.10
 -17  -1  -1  129.89   15.40
  17   1   1  120.29   13.10
 -17  -1   1  132.19   14.70
 -17  -1   1  151.58   16.80
  17   1   1  150.58   14.70
  16   1  -1    1.00   10.80
  16   1  -1   30.40    7.20
 -16  -1  -1   13.00   10.00
 -16  -1  -1   28.00    8.40
  16   1   1   -1.60   10.00
  16   1   1   24.00    7.40
 -16  -1   1   -4.50   11.40
 -16  -1   1   32.00    7.70
 -15  -1  -1   22.90    6.90
  15   1   1   25.40    7.00
  15   1   1    0.50    8.50
 -15  -1   1   20.80    6.50
 -15  -1   1    2.20    9.50
 -14  -1  -1  178.68   13.60
 -14  -1  -1  208.08   12.70
  14   1  -1  218.78   11.60
  14   1  -1  158.38   15.10
 -14  -1   1  167.28   17.10
 -14  -1   1  213.88   12.50
  14   1   1  160.38   15.00
  14   1   1  204.28   12.10
 -13  -1  -1   54.79    9.10
  13   1  -1   32.00    8.20
 -13  -1  -1   24.60    6.90
  13   1   1   37.60    8.10
 -13  -1   1   26.10    8.90
 -13  -1   1   54.09    8.80
 -12  -1  -1   95.79    9.10
  12   1  -1  105.29    8.60
  12   1  -1   91.99    9.40
 -12  -1  -1   78.79   10.00
  12   1   1   67.19   10.60
 -12  -1   1   68.19    9.00
  12   1   1  115.09    9.10
 -12  -1   1   92.39    9.30
  11   1  -1 1308.37   38.90
 -11  -1  -1 1310.67   39.60
  11   1  -1 1490.95   41.30
 -11  -1  -1 1511.95   40.60
  11   1   1 1468.45   40.40
  11   1   1 1355.16   39.20
 -11  -1   1 1482.65   41.70
 -11  -1   1 1312.17   39.70
 -10  -1  -1    9.50    5.60
  10   1  -1   18.50    4.50
  10   1  -1   13.00    6.60
 -10  -1  -1   13.10    4.80
 -10  -1   1    7.40    6.80
 -10  -1   1   21.30    5.10
  10   1   1    9.70    5.70
  10   1   1   15.60    4.80
  -9  -1  -1  662.03   20.80
   9   1  -1  700.53   22.20
  -9  -1  -1  710.73   21.10
   9   1  -1  648.44   20.10
  -9  -1   1  650.43   20.90
   9   1   1  659.53   20.30
  -9  -1   1  702.13   22.50
   9   1   1  699.33   21.50
   8   1  -1 2933.21   77.79
  -8  -1  -1 2915.21   76.99
  -8  -1  -1 3051.79   77.19
   8   1  -1 2770.12   76.39
  -8  -1   1 2961.20   78.09
   8   1   1 2987.50   77.39
  -8  -1   1 2896.91   77.19
   8   1   1 2817.62   76.59
   7   1  -1 2287.57   58.59
  -7  -1  -1 2091.39   57.69
   7   1  -1 2109.39   57.39
  -7  -1  -1 2307.17   57.89
  -7  -1   1 2271.47   58.79
   7   1   1 2340.57   58.29
  -7  -1   1 2099.59   57.99
   7   1   1 1928.31   58.09
   6   1  -1 1567.14   42.70
  -6  -1  -1 1650.13   42.90
  -6  -1  -1 1596.44   42.90
   6   1  -1 1595.84   43.60
   6   1   1 1681.43   43.40
  -6  -1   1 1615.54   43.70
  -6  -1   1 1568.14   43.30
   5   1  -1   48.70    3.90
   5   1  -1   41.50    4.30
  -5  -1  -1   43.30    3.60
  -5  -1  -1   51.49    4.00
   5   1   1   35.40    4.70
  -5  -1   1   51.89    4.90
  -4  -1  -1  473.75   13.90
  -4  -1  -1  549.85   13.90
   4   1  -1  440.26   14.70
   4   1  -1  475.65   14.60
  -4  -1   1  550.04   14.90
   4   1   1  489.15   14.20
  -4  -1   1  488.75   14.60
  -3  -1  -1  178.58    5.40
   3   1  -1  176.48    6.30
  -3  -1  -1  193.08    5.70
   3   1  -1  153.98    6.20
  -3  -1   1  196.88    6.50
   3   1   1  185.78    5.80
  -3  -1   1  174.98    6.20
   3  -1  -1  174.48    5.60
   3  -1  -1  185.68    5.90
  -3   1  -1  164.28    6.00
  -3   1  -1  161.88    5.70
  -3   1   1  177.48    5.90
   3  -1   1  163.28    5.70
  -3   1   1  204.78    5.90
  -4   1  -1  449.26   13.20
   4  -1  -1  477.45   13.70
   4  -1  -1  449.76   13.30
  -4   1  -1  442.06   13.60
  -4   1   1  534.65   13.70
  -4   1   1  468.65   13.60
   4  -1   1  476.85   13.40
   4  -1   1  463.15   13.70
  -5   1  -1   26.70    4.20
   5  -1  -1   43.80    3.70
  -5   1  -1   38.20    3.50
  -5   1   1   38.90    4.30
  -5   1   1   39.30    4.20
   5  -1   1   43.40    3.90
   5  -1   1   34.60    4.20
  -6   1  -1 1575.64   42.90
   6  -1  -1 1667.43   43.50
   6  -1  -1 1563.34   42.90
  -6   1  -1 1674.73   43.50
   6  -1   1 1590.94   43.30
   6  -1   1 1594.34   43.10
  -6   1   1 1656.43   43.50
  -6   1   1 1592.44   43.40
  -7   1  -1 2155.38   56.39
   7  -1  -1 2024.10   55.69
   7  -1  -1 2106.59   56.39
  -7   1  -1 2032.70   55.69
  -7   1   1 2149.88   56.29
   7  -1   1 2100.59   56.09
  -7   1   1 2170.88   56.49
   7  -1   1 2102.39   55.99
  -8   1  -1 2869.41   78.19
   8  -1  -1 3044.60   78.49
   8  -1  -1 2885.71   77.49
   8  -1   1 2941.11   77.89
  -8   1   1 3130.09   78.49
   8  -1   1 2887.31   77.99
  -8   1   1 2890.11   78.19
   9  -1  -1  641.54   20.10
   9  -1  -1  690.93   21.60
  -9   1  -1  680.63   20.40
  -9   1  -1  663.83   21.30
  -9   1   1  673.33   21.40
   9  -1   1  680.23   20.90
  -9   1   1  636.64   21.00
   9  -1   1  671.73   20.80
 -10   1  -1   17.30    5.20
  10  -1  -1   16.70    4.60
  10  -1  -1   22.20    6.40
 -10   1  -1   10.50    5.30
  10  -1   1   21.20    5.80
  10  -1   1   20.60    5.70
 -10   1   1   13.00    5.10
 -10   1   1   31.50    6.60
  11  -1  -1 1279.47   37.40
 -11   1  -1 1368.56   38.80
 -11   1  -1 1345.27   37.90
  11  -1  -1 1305.57   38.80
 -11   1   1 1361.76   38.60
  11  -1   1 1328.97   38.30
  11  -1   1 1352.76   38.30
 -11   1   1 1309.77   38.90
  12  -1  -1   89.49   10.60
 -12   1  -1   96.99   10.40
  12  -1  -1  112.19    9.30
 -12   1  -1   94.49    9.80
 -12   1   1   74.79   10.80
  12  -1   1   89.29   10.40
  12  -1   1  101.79    9.50
 -12   1   1   93.59   10.00
  13  -1  -1   58.89    8.90
 -13   1  -1   36.70    7.30
 -13   1  -1   46.10    7.40
  13  -1  -1   48.20    7.70
 -13   1   1   44.40    7.20
  13  -1   1   53.99    9.20
 -13   1   1   28.00    7.50
  13  -1   1   48.60    7.40
  14  -1  -1  199.98   12.20
 -14   1  -1  198.78   13.60
 -14   1  -1  193.08   13.10
  14  -1  -1  188.28   13.10
 -14   1   1  223.88   13.50
 -14   1   1  153.28   14.50
  14  -1   1  206.58   12.80
  14  -1   1  194.48   12.90
 -15   1  -1   13.40    7.90
  15  -1  -1   30.00    6.90
  15  -1  -1    9.60    7.70
 -15   1  -1   18.20    7.20
 -15   1   1   21.60    7.40
  15  -1   1   10.80    7.60
 -15   1   1   11.30    9.40
  15  -1   1   29.40    7.50
  16  -1  -1   32.60    7.60
  16  -1  -1   18.90    8.80
 -16   1  -1   15.40    8.90
 -16   1  -1   33.60    8.80
 -16   1   1   16.80   10.50
  16  -1   1   25.10    7.70
  16  -1   1    4.90    7.90
 -16   1   1   23.50    7.80
  17  -1  -1  111.69   12.30
 -17   1  -1   95.59   14.90
  17  -1  -1  123.39   13.30
 -17   1  -1  131.59   16.60
 -17   1   1  147.39   16.20
 -17   1   1   97.99   13.20
  17  -1   1  109.89   12.10
  17  -1   1  119.39   14.20
  18  -1  -1   39.30    9.00
  18  -1  -1   43.00   11.20
 -18   1  -1   38.70   10.40
 -18   1  -1   43.90   10.60
 -18   1   1   43.20    9.90
  18  -1   1   36.40    9.40
 -18   1   1   44.70   12.80
  18  -1   1   38.90    9.90
  19  -1  -1   19.00   18.40
 -19   1  -1   15.90   10.80
 -19   1  -1    8.60    9.40
  19  -1  -1   18.40    8.60
 -19   1   1   10.50    8.70
 -19   1   1    5.10   11.70
  19  -1   1   16.80    9.10
  19  -1   1   13.50    9.40
 -20   1  -1   36.10   11.20
  20  -1  -1   60.99   12.10
 -20   1  -1   25.20   10.60
  20  -1  -1   25.70    9.20
  20  -1   1   33.00    9.40
 -20   1   1   47.70   12.30
 -20   1   1   37.70   11.50
  20  -1   1   49.40   14.50
 -21   1  -1   51.09   10.80
  21  -1  -1   90.59   16.00
  21  -1   1   50.59   11.60
 -22   1  -1  106.39   15.30
  22  -1  -1  138.59   16.30
 -22   1   1  106.69   17.10
  22  -1   1  163.08   15.80
 -23   1  -1  216.48   15.00
 -23   1   1  237.58   16.30
  24   1   2   16.50   10.70
 -24  -1   2   43.70   12.20
 -23  -1  -2  103.29   12.60
 -23  -1   2  103.09   19.10
 -23  -1   2   87.49   12.60
  22   1  -2   27.50   10.10
 -22  -1  -2   32.00   11.70
 -22  -1  -2   57.79   10.10
 -22  -1   2   49.20   10.60
 -22  -1   2   45.00   11.20
  22   1   2   32.40    9.70
 -21  -1  -2   13.20   10.10
  21   1  -2   25.20   11.50
 -21  -1  -2   25.00    9.30
  21   1  -2   11.40    9.20
 -21  -1   2   13.00   10.70
 -21  -1   2   24.40   10.80
  21   1   2   12.90    9.30
 -20  -1  -2  104.29   17.90
 -20  -1  -2  106.49   18.00
  20   1  -2  160.38   18.60
  20   1  -2  112.29   15.00
 -20  -1   2  126.89   18.10
  20   1   2  115.09   15.70
  20   1   2  155.78   17.10
 -20  -1   2  107.49   15.80
 -19  -1  -2    7.80   10.50
  19   1  -2   28.10   11.90
  19   1  -2    6.90    7.90
 -19  -1  -2    6.00    8.90
  19   1   2   12.30    8.20
 -19  -1   2   -2.60   11.60
  19   1   2   13.80   10.30
 -19  -1   2   17.50    8.80
  18   1  -2   -1.60   11.50
 -18  -1  -2   32.20    9.10
 -18  -1  -2   18.00   10.00
  18   1  -2   23.10    8.40
  18   1   2   22.40   10.40
  18   1   2   14.00    8.20
 -18  -1   2   26.40    8.80
  17   1  -2   64.69   13.30
 -17  -1  -2   38.50   10.10
 -17  -1  -2   51.69    9.30
  17   1  -2   78.79   12.20
  17   1   2   62.59   11.80
 -17  -1   2   55.99   14.40
  17   1   2   41.00    9.30
  16   1  -2   95.69   11.70
 -16  -1  -2   53.29   10.00
  16   1  -2   81.69   13.30
 -16  -1  -2   77.19    9.80
 -16  -1   2   55.39   13.80
 -16  -1   2   88.99   12.20
  16   1   2   66.49    9.20
  16   1   2   71.99   11.40
  15   1  -2  218.58   12.60
 -15  -1  -2  154.68   14.00
 -15  -1  -2  210.98   14.20
  15   1   2  198.58   13.50
 -15  -1   2  214.08   17.10
 -15  -1   2  203.28   13.50
 -14  -1  -2    5.30    6.10
 -14  -1  -2  -10.10    6.40
  14   1  -2   17.90    5.80
 -14  -1   2   12.30    6.30
 -14  -1   2  -11.80    9.10
  14   1   2    3.80    5.80
  13   1  -2  119.29   10.70
 -13  -1  -2  111.09   10.30
 -13  -1  -2  102.89   10.30
  13   1  -2  129.79    9.50
  13   1   2  113.99    9.90
 -13  -1   2  108.59   10.00
  13   1   2  100.79   11.80
 -12  -1  -2   13.50    5.50
  12   1  -2    1.10    7.40
 -12  -1  -2   10.50    6.00
  12   1  -2   23.70    5.20
  12   1   2   19.00    5.80
 -12  -1   2   11.10    8.40
  12   1   2    5.40    5.80
 -12  -1   2   20.60    6.00
  11   1  -2  189.98    9.90
  11   1  -2  162.88   14.10
 -11  -1  -2  197.58   10.80
 -11  -1  -2  191.18   10.50
  11   1   2  202.48   10.70
  11   1   2  191.98   11.00
 -11  -1   2  171.68   10.70
 -11  -1   2  147.99   14.30
  10   1  -2   15.40    7.00
  10   1  -2   23.90    4.80
 -10  -1  -2   12.20    4.80
 -10  -1  -2   20.00    5.10
  10   1   2    9.60    5.60
 -10  -1   2   18.20    5.20
 -10  -1   2    4.00    6.90
  10   1   2   20.30    5.10
   9   1   2 4636.34  126.09
  -9  -1   2 5017.20  127.89
  -8  -1  -2    8.00    3.70
   8   1  -2   -3.60    5.10
   8   1  -2    6.40    3.80
  -8  -1  -2    5.90    3.40
  -8  -1   2    7.20    4.30
   8   1   2    0.50    4.30
  -8  -1   2    1.70    5.60
   7   1  -2   47.20    7.50
  -7  -1  -2   67.19    5.40
   7   1  -2   61.89    5.60
  -7  -1  -2   72.19    5.20
  -7  -1   2   66.69    6.60
  -7  -1   2   50.89    7.40
   7   1   2   71.59    6.30
  -5  -1  -2 1526.25   42.10
  -5  -1  -2 1539.15   41.90
   5   1  -2 1654.63   43.10
   5   1  -2 1562.84   42.50
  -5  -1   2 1645.24   43.40
  -5  -1   2 1574.54   42.90
   5   1   2 1657.13   42.30
  -4  -1  -2  553.04   15.50
   4   1  -2  556.14   16.50
   4   1  -2  556.24   16.20
  -4  -1  -2  527.65   15.30
  -4  -1   2  594.64   17.00
  -4  -1   2  554.24   16.40
   4   1   2  586.44   15.60
  -1  -1   2   19.70    3.60
  -4   1  -2  536.25   16.00
  -4   1  -2  527.85   15.50
   4  -1  -2  567.34   16.00
   4  -1  -2  537.35   15.50
  -4   1   2  556.74   16.10
   4  -1   2  543.15   15.40
  -4   1   2  569.74   15.80
  -5   1  -2 1490.25   40.00
   5  -1  -2 1442.36   39.90
   5  -1  -2 1553.94   40.60
  -5   1  -2 1504.45   40.40
  -5   1   2 1521.45   40.70
  -5   1   2 1505.75   40.30
   5  -1   2 1480.45   40.70
   5  -1   2 1538.55   40.00
  -7   1  -2   68.29    5.10
  -7   1  -2   64.89    6.10
   7  -1  -2   78.39    7.00
   7  -1  -2   67.09    5.30
   7  -1   2   73.79    5.40
  -7   1   2   51.19    6.90
   7  -1   2   58.49    6.60
  -7   1   2   69.89    5.80
  -8   1  -2    0.80    4.20
   8  -1  -2    7.20    5.00
  -8   1  -2   13.20    3.70
   8  -1  -2    8.00    3.60
   8  -1   2   14.90    4.90
  -8   1   2    1.80    3.90
   8  -1   2    9.30    4.00
  -8   1   2   -4.60    4.70
   9  -1  -2 4836.52  125.89
   9  -1   2 4715.63  124.89
  -9   1   2 4848.02  126.19
   9  -1   2 4711.93  125.49
 -10   1  -2   31.60    5.00
  10  -1  -2   30.80    5.20
  10  -1  -2   37.10    7.00
  10  -1   2   15.10    5.50
 -10   1   2   29.30    7.30
 -10   1   2   20.50    5.70
  10  -1   2   29.10    5.60
  11  -1  -2  191.78   10.20
  11  -1  -2  166.18   12.20
 -11   1  -2  189.08   11.50
 -11   1  -2  178.78    9.80
 -11   1   2  179.18   11.00
  11  -1   2  196.38   11.50
 -11   1   2  151.38   12.60
  11  -1   2  189.48   10.90
 -12   1  -2   16.30    6.20
  12  -1  -2   12.10    6.70
 -12   1  -2    5.20    5.50
  12  -1  -2   23.60    5.50
  12  -1   2    6.90    6.10
 -12   1   2   14.90    6.00
 -12   1   2    0.50    7.60
  12  -1   2   19.20    6.30
 -13   1  -2  113.49   11.00
 -13   1  -2  104.39    9.90
  13  -1  -2  134.79    9.80
  13  -1  -2   96.69   11.20
  13  -1   2   93.69   10.50
 -13   1   2  125.99   11.10
 -13   1   2   72.89   13.40
  13  -1   2  115.29   11.10
 -14   1  -2    2.60    6.40
 -14   1  -2   10.50    6.80
  14  -1  -2   14.50    6.10
  14  -1  -2   -7.50    7.00
  14  -1   2   11.10    6.80
  14  -1   2   -4.20    6.50
 -14   1   2    4.40    6.40
  15  -1  -2  154.58   15.40
 -15   1  -2  181.78   13.40
 -15   1  -2  201.08   15.30
  15  -1  -2  201.08   12.60
  15  -1   2  191.48   14.20
 -15   1   2  161.28   18.20
 -15   1   2  218.08   14.40
  15  -1   2  185.98   13.30
 -16   1  -2   48.80    9.10
  16  -1  -2   92.09   12.00
 -16   1  -2   81.39   14.70
  16  -1  -2   76.29   10.80
  16  -1   2   73.99   10.40
 -16   1   2   87.79   13.60
  16  -1   2   54.69    9.30
 -16   1   2   57.89   12.00
  17  -1  -2   43.30   10.90
 -17   1  -2   37.40    9.20
 -17   1  -2   63.69   10.30
  17  -1  -2   74.39   12.50
  17  -1   2   51.19    9.60
 -17   1   2   86.09   15.10
 -17   1   2   42.90   11.80
  17  -1   2   52.19   10.20
 -18   1  -2   23.60    9.20
 -18   1  -2   20.70    9.60
  18  -1  -2   22.20    8.50
  18  -1  -2   27.60   11.30
 -18   1   2   25.80    9.10
 -18   1   2    9.40   11.60
  18  -1   2   19.00    9.40
  18  -1   2   27.30    9.40
  19  -1  -2   12.60    8.00
  19  -1  -2   12.30   10.20
 -19   1  -2    3.60    9.20
 -19   1  -2    9.40   14.70
  19  -1   2    1.00    8.70
 -19   1   2   23.40    9.50
 -19   1   2    0.00   11.80
  19  -1   2   14.90    9.50
  20  -1  -2   87.09   14.70
 -20   1  -2  105.19   18.70
 -20   1  -2   92.39   16.00
  20  -1   2  110.29   16.50
 -20   1   2  119.19   18.20
 -20   1   2  153.98   21.20
  21  -1  -2   20.50    8.80
 -21   1  -2   15.10   11.20
  21  -1  -2   39.30   10.60
 -21   1  -2   10.50    8.20
 -21   1   2   18.30   11.20
  21  -1   2   14.30    9.50
 -21   1   2    9.30   10.10
 -22   1  -2  105.39   14.80
 -22   1   2   98.19   16.70
 -23   1  -2  127.29   13.20
 -23   1   2  164.38   14.60
 -25   1   2   13.40   11.80
 -25  -1  -3    5.70   11.30
 -25  -1   3   32.90   11.30
  22   1  -3    5.40    8.90
 -22  -1  -3   16.20   11.10
 -22  -1  -3   22.90    7.50
 -22  -1   3   23.80    9.50
  22   1   3    5.10   10.00
 -22  -1   3   28.30   10.50
 -21  -1  -3   23.90   10.60
 -21  -1  -3   23.50    8.70
  21   1  -3   48.70   11.10
  21   1  -3   14.40    8.80
  21   1   3   39.70   10.40
 -21  -1   3    4.60    8.90
 -21  -1   3   28.20   10.90
  21   1   3    9.70    9.60
  20   1  -3  192.98   18.50
  20   1  -3  138.09   15.20
 -20  -1  -3  187.78   18.20
 -20  -1  -3  154.48   18.00
  20   1   3  197.48   18.30
 -20  -1   3  157.08   18.60
 -20  -1   3  119.29   20.30
  20   1   3  137.39   16.40
 -19  -1  -3   41.00   10.00
 -19  -1  -3   28.10    9.90
  19   1  -3   43.90    9.40
 -19  -1   3   53.79   15.80
  19   1   3   43.40   11.70
  19   1   3   46.40   10.70
 -19  -1   3   43.30    9.80
 -18  -1  -3  273.67   18.80
  18   1  -3  254.07   15.80
  18   1  -3  255.57   20.70
 -18  -1  -3  246.38   18.30
 -18  -1   3  272.47   17.80
  18   1   3  255.37   18.00
 -18  -1   3  219.08   25.30
  18   1   3  249.68   18.80
  17   1  -3  171.98   16.40
  17   1  -3  140.09   13.00
 -17  -1  -3  129.39   15.60
 -17  -1   3  125.89   16.60
 -17  -1   3  146.29   14.60
  17   1   3  121.89   15.30
  17   1   3  151.88   13.80
 -16  -1  -3   95.79   13.60
 -16  -1  -3   82.29   10.20
  16   1   3   87.09   13.30
 -16  -1   3  107.39   12.80
  16   1   3  108.89   12.10
 -16  -1   3   93.79   15.20
  15   1  -3   21.20    6.30
 -15  -1  -3   13.30    7.10
 -15  -1  -3    5.40    7.20
  15   1  -3  -10.20    9.30
 -15  -1   3   17.00    6.70
  15   1   3   -5.10    8.10
 -15  -1   3   -8.00   11.20
  15   1   3   17.50    7.40
  14   1  -3   23.90    6.10
 -14  -1  -3   17.50    6.60
 -14  -1  -3   10.20    6.80
 -14  -1   3   -1.60   10.20
  14   1   3    0.70    7.30
  14   1   3   13.90    6.80
 -14  -1   3   21.80    6.60
 -13  -1  -3  354.56   14.80
  13   1  -3  380.06   14.30
  13   1  -3  348.67   18.10
 -13  -1  -3  353.96   15.40
 -13  -1   3  326.57   20.30
 -13  -1   3  348.27   15.10
  13   1   3  366.06   15.80
  13   1   3  343.67   15.60
 -12  -1  -3  472.55   16.90
 -12  -1  -3  451.55   16.20
  12   1  -3  450.75   15.80
  12   1  -3  408.86   19.40
  12   1   3  419.56   16.50
  12   1   3  451.95   17.20
 -12  -1   3  418.56   21.10
 -12  -1   3  459.85   16.80
 -11  -1  -3  223.18   11.20
 -11  -1  -3  216.88   10.40
  11   1  -3  168.28   14.60
  11   1  -3  216.18   10.60
 -11  -1   3  213.98   11.30
  11   1   3  230.08   11.70
  11   1   3  209.78   11.10
 -10  -1  -3 2187.18   57.69
  10   1  -3 2264.37   60.19
  10   1  -3 2076.49   57.59
 -10  -1  -3 2088.49   58.19
 -10  -1   3 2081.79   58.59
 -10  -1   3 2234.58   60.89
  10   1   3 2271.07   58.39
  10   1   3 1983.90   58.99
  -9  -1  -3 1914.51   50.69
   9   1  -3 1814.02   50.89
   9   1  -3 1992.30   53.09
  -9  -1  -3 1763.22   51.09
   9   1   3 1956.60   51.29
  -9  -1   3 1836.12   51.69
  -9  -1   3 1953.30   53.79
  -8  -1  -3  192.48    8.40
  -8  -1  -3  189.78    7.60
   8   1  -3  164.68    8.50
   8   1  -3  144.39   11.00
   8   1   3  191.38    8.80
  -8  -1   3  173.98    9.40
  -8  -1   3  148.89   11.40
   7   1  -3  154.28    8.10
   7   1  -3  137.29    9.70
  -7  -1  -3  179.78    6.90
  -7  -1  -3  174.38    7.40
  -7  -1   3  159.28   10.20
  -7  -1   3  178.68    8.60
   7   1   3  182.08    7.70
  -6  -1  -3  242.48    8.50
  -6  -1  -3  245.58    8.20
   6   1  -3  242.98    9.60
   6   1  -3  230.58   10.60
  -6  -1   3  243.78   11.00
   6   1   3  270.77    8.90
  -6  -1   3  247.68   10.10
  -5  -1  -3 1606.74   43.60
   5   1  -3 1681.13   45.00
   5   1  -3 1609.24   44.50
  -5  -1   3 1660.53   44.70
   5   1   3 1704.53   43.70
  -5  -1   3 1680.83   45.50
   4   1  -3 1149.78   31.60
  -4  -1  -3 1116.99   30.50
   4   1  -3 1133.99   31.50
  -4  -1  -3 1125.59   30.40
   4   1   3 1190.38   30.30
  -4  -1   3 1203.78   32.40
  -4  -1   3 1116.99   31.40
  -3  -1  -3  649.24   17.80
   3   1  -3  662.33   18.90
   3   1  -3  704.13   19.70
  -3  -1  -3  654.13   18.30
  -3  -1   3  710.93   20.10
   3   1   3  691.73   17.60
   3   1   3  582.24   19.50
  -1  -1  -3  423.26   12.30
   1   1  -3  450.45   13.60
  -1  -1  -3  415.76   11.40
   1   1  -3  431.26   12.40
  -1  -1  -3  428.46   11.90
   1   1   3  418.46   12.50
   1   1   3  404.16   11.50
  -1  -1   3  413.16   12.20
  -1  -1   3  463.75   13.70
   0   1  -3   -1.60    2.20
   0   1  -3    1.60    1.50
   0  -1  -3   -1.10    1.90
   0  -1  -3    1.00    1.30
   0  -1   3    0.50    2.40
   0  -1   3    1.70    1.40
   0   1   3    1.70    1.80
   0   1   3    0.80    1.90
   1  -1  -3  456.45   12.20
   1  -1  -3  454.65   12.70
  -1   1  -3  438.96   13.50
  -1   1  -3  376.06   13.30
   1  -1   3  433.26   13.30
  -1   1   3  463.45   12.90
  -1   1   3  441.76   12.00
  -3   1  -3  675.83   19.50
  -3   1  -3  678.63   19.60
   3  -1  -3  691.63   18.90
   3  -1  -3  649.34   18.70
  -3   1   3  656.63   19.10
  -3   1   3  664.33   18.60
   3  -1   3  663.73   18.80
  -4   1  -3 1163.98   31.50
  -4   1  -3 1138.89   31.20
   4  -1  -3 1163.78   31.30
  -4   1   3 1134.59   30.90
   4  -1   3 1113.39   30.60
   5  -1  -3 1664.53   44.50
   5  -1  -3 1733.03   45.20
  -5   1  -3 1673.03   45.10
  -5   1  -3 1657.13   44.60
  -5   1   3 1663.23   44.70
  -5   1   3 1693.33   45.30
   5  -1   3 1614.84   44.20
  -6   1  -3  253.77    9.70
  -6   1  -3  256.67    8.80
   6  -1  -3  248.28   10.20
   6  -1  -3  241.48    8.90
   6  -1   3  241.28   10.30
  -6   1   3  214.58   10.10
   6  -1   3  241.98    8.50
  -6   1   3  251.17    9.20
   7  -1  -3  180.18    7.80
   7  -1  -3  196.98    9.80
  -7   1  -3  169.58    8.60
  -7   1  -3  174.18    7.40
   7  -1   3  187.08    7.60
   7  -1   3  172.58    9.50
  -7   1   3  179.98    9.80
  -7   1   3  181.48    8.30
  -8   1  -3  188.38    7.90
  -8   1  -3  158.78    9.60
   8  -1  -3  178.98    8.20
   8  -1  -3  187.08   10.50
   8  -1   3  176.18   10.60
  -8   1   3  172.28   10.90
   8  -1   3  184.18    8.20
  -8   1   3  173.48    9.20
  -9   1  -3 1807.02   49.20
  -9   1  -3 1827.52   50.69
   9  -1  -3 1902.51   51.19
   9  -1  -3 1708.83   49.20
  -9   1   3 1810.12   50.19
   9  -1   3 1888.91   51.19
  -9   1   3 1813.22   51.59
   9  -1   3 1888.01   49.60
  10  -1  -3 2253.47   59.49
 -10   1  -3 2130.29   58.89
  10  -1  -3 2016.60   57.29
 -10   1  -3 2106.89   57.29
  10  -1   3 2168.38   59.29
 -10   1   3 2197.38   59.99
  10  -1   3 2160.18   57.79
 -10   1   3 2071.09   58.29
  11  -1  -3  236.98   10.90
 -11   1  -3  209.48   12.60
  11  -1  -3  236.38   13.10
 -11   1  -3  238.78   10.50
  11  -1   3  211.38   12.90
 -11   1   3  228.68   11.90
 -11   1   3  233.38   15.10
  11  -1   3  237.18   11.50
  12  -1  -3  483.65   16.70
 -12   1  -3  482.05   16.50
 -12   1  -3  427.46   18.20
  12  -1  -3  490.95   18.80
 -12   1   3  456.45   17.60
 -12   1   3  497.65   21.10
  12  -1   3  450.85   18.60
  12  -1   3  485.95   17.20
 -13   1  -3  359.96   16.50
  13  -1  -3  363.16   16.90
 -13   1  -3  364.26   14.50
  13  -1  -3  371.36   14.50
 -13   1   3  324.07   20.20
  13  -1   3  355.66   16.80
 -13   1   3  371.66   15.70
  13  -1   3  360.96   15.30
  14  -1  -3   27.70    6.20
 -14   1  -3   26.00    7.60
 -14   1  -3   19.90    6.70
  14  -1  -3    7.60    7.70
  14  -1   3   20.50    7.10
 -14   1   3   23.90    6.70
 -14   1   3    0.60    9.40
  14  -1   3   24.70    7.60
  15  -1  -3   24.10    6.50
 -15   1  -3   10.90    7.10
 -15   1  -3   12.90    7.80
  15  -1  -3   -7.50    8.20
  15  -1   3    0.50    7.20
 -15   1   3  -14.20   10.20
  15  -1   3   14.80    8.00
 -15   1   3   21.10    7.30
 -16   1  -3   78.69    9.70
  16  -1  -3   85.69   15.80
 -16   1  -3  107.99   15.00
 -16   1   3   88.79   13.70
  16  -1   3   71.89   12.10
  16  -1   3   88.19   13.90
  17  -1  -3   98.49   17.30
 -17   1  -3  123.39   16.40
 -17   1  -3  112.59   13.30
  17  -1  -3  137.19   13.50
 -17   1   3  144.19   16.10
  17  -1   3  132.19   15.40
 -17   1   3  153.98   15.70
  17  -1   3  102.09   13.40
 -18   1  -3  256.67   16.40
  18  -1  -3  233.78   16.50
 -18   1  -3  256.17   19.80
 -18   1   3  177.48   23.70
  18  -1   3  254.97   18.80
 -18   1   3  268.17   21.20
  18  -1   3  244.58   17.30
  19  -1  -3   66.19   12.80
  19  -1  -3   34.70    8.70
 -19   1  -3   45.00    9.40
 -19   1   3   52.29   15.80
  19  -1   3   56.99   10.20
  19  -1   3   32.10   10.40
 -19   1   3   55.09   10.40
 -20   1  -3  130.99   19.50
 -20   1  -3  142.39   16.10
  20  -1  -3  139.79   15.30
  20  -1  -3  153.48   17.90
  20  -1   3  186.88   17.00
 -20   1   3  164.28   18.80
 -20   1   3  139.59   23.20
  20  -1   3  134.79   17.40
 -21   1  -3   24.30   11.30
  21  -1  -3    4.20    9.40
 -21   1  -3   25.30    8.10
 -21   1   3   28.00   10.90
  21  -1   3   15.20   11.20
  21  -1   3   41.10   13.20
 -21   1   3   18.20   10.80
 -22   1  -3    6.30   12.60
  22  -1  -3    2.80    9.40
 -22   1   3   24.80   10.60
 -22   1   3    6.50    8.10
  22  -1   3   15.00   10.20
 -23   1   3   80.49   13.70
 -25  -1   4  103.39   18.60
 -24  -1  -4   17.50   11.30
 -24  -1  -4   17.60    6.50
  24   1  -4   16.20    8.70
  24   1   4   18.50   11.80
 -24  -1   4   36.10   11.10
  23   1  -4   42.70   11.50
 -23  -1  -4   64.29   13.50
 -23  -1   4   89.99   11.50
  23   1   4   57.99   12.30
  22   1  -4   21.30   10.10
 -22  -1  -4   40.20   12.70
 -22  -1   4   30.90    9.90
 -22  -1   4   31.50   10.70
  22   1   4   26.50   11.60
 -21  -1  -4   21.90   10.50
 -21  -1  -4   13.70    7.30
  21   1  -4   16.80    8.00
  21   1   4   25.20   11.10
 -21  -1   4   -1.40    9.20
 -21  -1   4   27.00   10.40
 -20  -1  -4  146.49   18.10
 -20  -1  -4  179.18   15.90
  20   1  -4  117.79   15.20
  20   1   4  179.08   17.00
 -20  -1   4  128.99   17.80
  20   1   4  136.49   18.40
 -20  -1   4  145.79   20.60
  19   1  -4   64.59   13.80
 -19  -1  -4   42.30   10.50
  19   1  -4   59.89    9.50
 -19  -1  -4   50.59   10.00
  19   1   4   80.99   12.00
  19   1   4   39.60   11.30
 -19  -1   4   49.20   10.20
 -19  -1   4   35.80   14.30
  18   1  -4   43.50    8.40
  18   1  -4   64.79   14.20
 -18  -1  -4   46.50   10.20
 -18  -1  -4   54.69   10.00
  18   1   4   59.39   10.90
  18   1   4   49.40   10.70
 -18  -1   4   38.00   14.10
 -18  -1   4   49.99   10.10
 -17  -1  -4  107.59   15.40
  17   1  -4  117.59   13.10
 -17  -1  -4   74.49    9.90
  17   1  -4  117.09   15.70
  17   1   4   83.99   15.40
  17   1   4  101.09   12.30
 -17  -1   4  121.09   13.80
 -17  -1   4   64.69   14.60
  16   1  -4  151.98   15.90
  16   1  -4  146.59   12.20
 -16  -1  -4   90.89   14.50
  16   1   4  110.19   11.90
  16   1   4   90.89   14.50
 -16  -1   4  113.19   12.80
 -16  -1   4  124.89   16.30
 -15  -1  -4   28.30    7.90
  15   1  -4   16.40   10.40
 -15  -1  -4   10.20    7.20
  15   1  -4   37.20    7.10
  15   1   4   21.50    8.30
 -15  -1   4   28.70    7.50
 -15  -1   4    5.00   11.60
 -14  -1  -4   73.59   10.80
  14   1  -4   97.29   10.40
  14   1  -4   61.49   10.90
 -14  -1  -4   73.39    8.40
 -14  -1   4   89.79   10.50
  14   1   4   65.29    8.90
 -14  -1   4   43.60   11.60
  14   1   4   66.09    8.70
  13   1  -4   55.09    9.60
 -13  -1  -4   37.40    6.80
 -13  -1  -4   40.80    6.40
 -13  -1   4   46.50   11.30
 -13  -1   4   52.89    9.30
  13   1   4   29.90    6.90
  13   1   4   40.60    7.70
  12   1  -4  326.57   17.80
  12   1  -4  360.76   14.00
 -12  -1  -4  359.86   13.60
 -12  -1  -4  366.16   14.80
  12   1   4  359.16   15.80
  12   1   4  351.56   14.30
 -12  -1   4  319.27   20.10
 -12  -1   4  381.16   15.00
 -11  -1  -4   57.69    7.10
  11   1  -4   48.40    6.30
  11   1  -4   49.30    9.00
 -11  -1  -4   39.30    5.90
 -11  -1   4   48.50    8.60
 -11  -1   4   34.20    9.60
  11   1   4   49.50    6.40
  10   1  -4  891.31   26.50
  10   1  -4  928.11   29.50
 -10  -1  -4  881.51   26.90
 -10  -1  -4  913.81   25.80
 -10  -1   4  907.61   27.40
  10   1   4  778.22   29.10
 -10  -1   4  929.61   30.90
  10   1   4  969.70   26.70
   9   1  -4 2712.13   74.19
   9   1  -4 2857.51   76.09
  -9  -1  -4 2781.72   73.49
  -9  -1  -4 2787.52   74.39
   9   1   4 2886.31   74.09
  -9  -1   4 2700.73   74.79
  -9  -1   4 2826.82   77.19
   8   1  -4    5.10    6.10
   8   1  -4    7.50    4.60
  -8  -1  -4    1.00    3.90
  -8  -1  -4    7.40    3.30
  -8  -1   4   15.70    5.20
   8   1   4   11.70    4.30
  -8  -1   4   11.10    7.00
  -7  -1  -4 1213.08   33.90
   7   1  -4 1307.27   36.30
   7   1  -4 1256.37   35.20
  -7  -1  -4 1194.38   34.30
  -7  -1   4 1310.97   37.10
   7   1   4 1264.17   34.10
  -7  -1   4 1263.97   35.50
  -6  -1  -4 1193.88   33.40
  -6  -1  -4 1178.78   33.60
   6   1  -4 1265.67   35.20
   6   1  -4 1289.07   34.70
   6   1   4 1268.47   33.30
  -6  -1   4 1183.68   34.60
  -6  -1   4 1331.97   36.30
   4   1  -4    0.00    3.30
  -4  -1  -4    6.40    2.80
   4   1  -4   13.00    4.30
   4   1   4    6.40    4.70
  -4  -1   4   -0.10    3.20
  -4  -1   4    8.00    4.60
  -3  -1  -4  621.54   16.90
  -3  -1  -4  613.14   17.80
   3   1  -4  599.04   17.90
   3   1   4  610.94   16.20
  -3  -1   4  638.64   19.80
  -3  -1   4  573.74   17.70
   3   1   4  610.14   18.50
   2   1  -4 1543.65   41.60
   2   1  -4 1671.43   43.00
  -2  -1  -4 1447.26   41.50
  -2  -1  -4 1484.15   40.90
  -2  -1   4 1644.44   41.50
  -2  -1   4 1648.94   43.40
   2   1   4 1436.96   41.70
  -1  -1  -4   88.69    3.70
  -1  -1  -4   71.39    5.60
   1   1  -4   88.19    7.70
  -1  -1  -4   66.89    6.40
  -1  -1   4   94.39    4.70
   1   1   4   68.89    3.70
  -1  -1   4   74.89    8.50
  -1  -1   4   80.99    8.20
   1   1   4   76.69    4.80
   0   1  -4    6.30    4.20
   0  -1  -4    3.40    1.60
   0  -1  -4    1.10    3.90
   0   1  -4    4.00    5.10
   0   1  -4    8.70    2.60
   0  -1  -4    8.00    3.50
   0   1   4    4.40    3.70
   0  -1   4    5.40    4.40
   0  -1   4   10.60    2.70
   0   1   4    5.20    1.60
   1  -1  -4   92.79    6.10
   1  -1  -4   69.89    3.90
  -1   1  -4   66.99    7.40
  -1   1  -4   62.49    7.60
  -1   1   4   82.29    6.40
   1  -1   4   90.79    5.40
  -1   1   4   86.69    3.90
   1  -1   4   65.29    7.20
   2  -1  -4 1452.85   39.10
  -2   1  -4 1482.95   40.20
   2  -1  -4 1457.45   38.70
  -2   1  -4 1425.16   40.00
  -2   1   4 1434.16   39.60
   2  -1   4 1480.85   39.60
  -2   1   4 1442.76   38.50
  -3   1  -4  652.23   20.00
   3  -1  -4  668.23   18.80
   3  -1  -4  642.94   18.80
  -3   1  -4  657.33   19.90
  -3   1   4  671.03   19.50
  -3   1   4  626.94   18.30
   3  -1   4  623.84   18.90
  -4   1  -4    9.00    4.00
  -4   1  -4   14.00    4.20
   4  -1  -4   13.30    3.80
   4  -1  -4    8.40    3.00
   4  -1   4    5.80    3.20
   4  -1   4    8.90    2.70
  -4   1   4   13.50    3.00
  -4   1   4   19.40    4.40
  -6   1  -4 1204.58   33.90
   6  -1  -4 1248.58   34.20
  -6   1  -4 1207.98   33.20
   6  -1  -4 1181.58   33.20
   6  -1   4 1209.08   32.70
  -6   1   4 1211.78   34.60
  -6   1   4 1203.28   33.40
   7  -1  -4 1160.78   33.20
   7  -1  -4 1233.48   34.60
  -7   1  -4 1213.38   33.10
  -7   1  -4 1251.07   34.40
  -7   1   4 1223.58   33.70
  -7   1   4 1161.28   34.90
   7  -1   4 1214.18   32.90
   7  -1   4 1186.48   35.00
  -8   1  -4    3.90    3.60
  -8   1  -4   -2.50    5.00
   8  -1  -4    3.70    4.10
   8  -1  -4    5.20    5.50
   8  -1   4    3.30    3.60
   8  -1   4   -0.80    6.30
  -8   1   4   10.30    4.30
  -8   1   4   -1.70    5.90
  -9   1  -4 2771.92   74.19
   9  -1  -4 2665.83   74.39
  -9   1  -4 2769.92   75.89
   9  -1  -4 2941.31   76.39
   9  -1   4 2850.41   74.39
  -9   1   4 2724.83   75.29
  -9   1   4 2914.01   77.19
   9  -1   4 2863.81   76.69
 -10   1  -4  892.81   28.00
 -10   1  -4  894.41   25.90
  10  -1  -4  935.41   28.50
  10  -1  -4  855.71   26.20
 -10   1   4  890.51   29.90
 -10   1   4  871.71   27.10
  10  -1   4  920.11   29.00
  10  -1   4  923.91   26.30
  11  -1  -4   35.10    7.30
 -11   1  -4   53.69    7.00
  11  -1  -4   46.90    8.00
 -11   1  -4   44.60    7.20
  11  -1   4   33.10    7.50
 -11   1   4   33.50    5.90
 -11   1   4   29.40    8.90
  11  -1   4   55.29    7.90
 -12   1  -4  392.26   14.30
  12  -1  -4  414.76   17.30
 -12   1  -4  353.66   16.70
  12  -1  -4  394.66   14.80
  12  -1   4  370.76   17.50
  12  -1   4  389.86   14.90
 -12   1   4  381.36   15.70
 -12   1   4  399.06   20.30
  13  -1  -4   49.10    8.80
 -13   1  -4   49.40    8.20
 -13   1  -4   39.00    6.10
  13  -1  -4   27.30    7.60
  13  -1   4   41.60    7.10
 -13   1   4   24.00   10.30
 -13   1   4   51.59    9.50
  13  -1   4   38.20    8.70
 -14   1  -4   66.99    9.30
 -14   1  -4   74.99   12.50
  14  -1  -4  100.09   10.30
  14  -1  -4   96.69   11.50
 -14   1   4   81.99   10.90
  14  -1   4   68.99   10.00
  14  -1   4   67.59   10.50
 -14   1   4   97.59   13.70
  15  -1  -4   17.70    9.50
 -15   1  -4   26.10    8.70
 -15   1  -4   13.50    7.10
 -15   1   4   30.40    7.30
  15  -1   4   24.60    7.60
  15  -1   4   23.10    9.50
 -15   1   4   18.00   11.70
 -16   1  -4   93.29   15.60
 -16   1  -4   93.49   10.10
  16  -1  -4  100.09   12.50
  16  -1   4   83.99   11.80
 -16   1   4   93.99   14.80
  16  -1   4   85.99   10.00
 -17   1  -4   75.79   11.90
  17  -1  -4  119.49   13.20
 -17   1  -4   87.19   16.20
 -17   1   4  129.39   17.30
 -17   1   4  109.79   15.10
  17  -1   4   86.99   15.80
  17  -1   4   73.49   12.10
  18  -1  -4   49.00    8.60
 -18   1  -4   55.39   11.10
 -18   1  -4   34.80    8.50
  18  -1  -4   49.40   13.10
  18  -1   4   47.60    9.30
  18  -1   4   30.60   11.20
 -18   1   4   36.10   14.70
  19  -1  -4   67.09   12.60
 -19   1  -4   45.70    9.60
  19  -1  -4   40.50    9.30
 -19   1   4   53.49   10.00
 -19   1   4   36.30   13.70
  19  -1   4   40.70   11.10
  19  -1   4   55.69    9.80
 -20   1  -4  129.39   19.20
  20  -1  -4  133.29   16.10
 -20   1  -4  142.69   13.60
  20  -1  -4  177.48   18.90
 -20   1   4  145.79   23.60
  20  -1   4  180.88   16.60
  20  -1   4  128.49   18.40
 -20   1   4  166.98   19.40
 -21   1  -4   65.69   11.90
  21  -1  -4   17.40    9.30
 -21   1  -4   25.40   12.40
  21  -1   4   39.10   11.00
 -21   1   4   23.80   11.40
 -21   1   4   42.50   10.10
  21  -1   4   16.60   10.60
 -22   1  -4  126.59   12.40
 -22   1   4   87.09   15.10
  22  -1   4  133.69   14.50
 -23   1  -4  200.18   12.80
 -23   1   4  143.39   21.10
 -25  -1  -5   19.00   11.70
  25   1  -5    3.00    8.80
  25   1   5    2.20   17.40
 -25  -1   5   25.00   11.20
 -24  -1  -5   36.00   11.30
 -24  -1   5   30.10   11.80
  23   1  -5   92.29   12.70
 -23  -1  -5  110.19   19.70
 -23  -1   5  129.49   19.60
 -23  -1   5   99.39   12.30
  23   1   5   69.79   15.00
 -22  -1  -5  149.19   21.10
  22   1  -5  126.69   16.50
 -22  -1   5  175.28   19.30
 -22  -1   5  131.39   15.30
  22   1   5  156.58   22.00
  21   1  -5  214.38   18.30
 -21  -1  -5  268.27   17.50
 -21  -1  -5  259.27   22.60
  21   1  -5  297.97   20.00
  21   1   5  310.77   17.50
 -21  -1   5  216.78   19.80
  21   1   5  225.68   21.80
 -21  -1   5  254.47   21.20
 -20  -1  -5   43.90   11.50
 -20  -1  -5   47.10    8.70
  20   1  -5   38.20    8.80
  20   1  -5   68.39   13.30
 -20  -1   5   36.00   13.50
  20   1   5   26.80   11.40
 -20  -1   5   33.70   10.30
 -19  -1  -5  291.37   16.80
  19   1  -5  261.47   16.70
 -19  -1  -5  260.77   20.00
  19   1  -5  332.57   22.40
 -19  -1   5  304.07   19.60
  19   1   5  303.87   18.30
  19   1   5  264.27   20.50
 -19  -1   5  271.57   25.20
 -18  -1  -5   28.00    8.10
 -18  -1  -5   31.90    9.90
  18   1  -5   31.80    8.40
  18   1  -5   23.20   24.10
  18   1   5   40.30   10.10
 -18  -1   5   16.60   12.20
  18   1   5   22.60   10.70
 -17  -1  -5   26.50    9.10
 -17  -1  -5   -2.10    7.10
  17   1  -5   28.60    7.90
  17   1  -5   31.40   13.10
 -17  -1   5    6.80   12.70
  17   1   5    0.70    9.10
 -17  -1   5   22.70    8.00
  17   1   5   12.10    9.90
 -16  -1  -5 1057.39   35.90
  16   1  -5 1052.19   33.50
 -16  -1  -5 1071.69   34.10
  16   1  -5 1156.38   38.70
 -16  -1   5 1141.79   42.20
  16   1   5 1085.19   35.10
 -16  -1   5 1097.09   35.00
  16   1   5 1098.99   37.30
  15   1  -5   20.00    6.60
 -15  -1  -5   -2.30    6.60
  15   1  -5   -5.30   10.50
 -15  -1  -5    9.30    7.60
 -15  -1   5   13.60    6.60
 -15  -1   5    3.70   10.50
  15   1   5   -0.10    8.70
  14   1  -5  -11.50    9.10
 -14  -1  -5   -3.40    5.60
  14   1  -5   10.50    5.80
 -14  -1  -5   -0.10    6.50
 -14  -1   5   11.60    6.50
  14   1   5    2.50    8.00
  14   1   5  -12.20    6.30
 -14  -1   5    0.90   10.40
  13   1  -5   55.39    9.20
 -13  -1  -5   38.40    6.00
  13   1  -5   33.90    9.50
 -13  -1   5   35.60   10.50
 -13  -1   5   57.39    9.60
  13   1   5   47.60    8.80
  13   1   5   26.40    6.50
 -12  -1  -5  134.49    8.50
 -12  -1  -5  140.19   10.70
  12   1  -5  120.79    9.70
 -12  -1   5  135.39   10.60
  12   1   5  129.09    9.50
  11   1  -5   10.60    5.50
 -11  -1  -5   21.30    4.60
 -11  -1  -5   15.70    5.70
  11   1   5   15.70    5.40
  11   1   5   18.00    6.40
 -11  -1   5    5.60    8.70
 -11  -1   5   14.70    6.10
 -10  -1  -5   63.09    8.30
  10   1  -5   61.29    8.40
 -10  -1  -5   81.99    6.60
  10   1  -5   92.89    9.90
 -10  -1   5   75.99    9.20
  10   1   5   71.59    7.90
 -10  -1   5   93.59   11.30
   9   1  -5 1920.71   54.89
  -9  -1  -5 1925.51   52.89
  -9  -1  -5 1920.81   51.79
   9   1  -5 1899.51   52.99
   9   1   5 2054.09   52.29
  -9  -1   5 1992.00   56.39
  -9  -1   5 1883.01   53.39
  -8  -1  -5   13.40    3.50
  -8  -1  -5    5.70    4.40
   8   1  -5    4.10    6.00
   8   1  -5   10.30    5.00
  -8  -1   5   19.80    5.60
  -7  -1   5 6297.57  164.18
  -6  -1  -5  412.56   13.20
   6   1  -5  385.76   14.50
   6   1  -5  408.76   15.10
  -6  -1  -5  440.06   13.10
   6   1   5  436.96   12.40
  -6  -1   5  432.86   16.60
  -6  -1   5  415.66   14.50
  -5  -1  -5 1540.65   39.50
   5   1  -5 1456.45   40.90
   5   1  -5 1430.36   40.60
  -5  -1  -5 1539.05   39.70
  -5  -1   5 1426.66   40.30
   5   1   5 1532.85   38.70
  -5  -1   5 1518.25   42.10
   5   1   5 1320.77   42.00
  -4  -1  -5  850.11   23.40
  -4  -1  -5  839.22   24.00
   4   1  -5  837.22   24.50
   4   1  -5  865.11   25.40
  -4  -1   5  858.71   26.20
   4   1   5  855.51   24.90
   4   1   5  835.02   22.40
  -4  -1   5  813.12   24.20
   3   1  -5  364.46   12.30
  -3  -1  -5  358.76   11.70
   3   1  -5  383.16   14.30
  -3  -1  -5  366.06   12.60
   3   1   5  328.37   10.00
   3   1   5  370.66   11.00
  -3  -1   5  388.86   14.90
   3   1   5  337.77   13.30
  -3  -1   5  348.97   12.10
  -1  -1  -5 3118.99   82.09
  -1  -1  -5 3037.90   81.89
   1   1  -5 3174.08   83.19
  -1  -1   5 3054.89   83.59
  -1  -1   5 3182.68   83.39
   0  -1  -5   -1.40    5.20
   0   1  -5    4.40    5.90
   0  -1  -5    3.90    4.60
   0  -1  -5    4.20    2.10
   0   1  -5    5.00    3.50
   0   1  -5    3.70    6.10
   0   1   5    0.40    1.90
   0   1   5    7.40    5.00
   0  -1   5    9.70    3.20
   0   1   5    2.40    5.20
   0  -1   5   15.30    6.20
  -1   1  -5 3061.59   82.39
  -1   1  -5 3103.79   82.29
   1  -1   5 2945.61   81.99
  -1   1   5 3092.99   82.19
  -1   1   5 3244.68   82.09
  -3   1  -5  374.96   14.40
   3  -1  -5  390.76   12.90
  -3   1  -5  394.66   14.30
   3  -1  -5  359.06   12.30
   3  -1   5  374.26   13.00
  -3   1   5  393.06   14.10
  -3   1   5  376.66   12.00
   4  -1  -5  844.92   24.60
  -4   1  -5  879.61   25.40
   4  -1  -5  818.22   24.40
  -4   1  -5  874.11   25.50
   4  -1   5  856.41   24.00
  -4   1   5  846.32   24.20
  -4   1   5  883.21   25.50
  -5   1  -5 1575.64   42.30
  -5   1  -5 1547.15   42.60
   5  -1  -5 1568.04   42.30
   5  -1  -5 1523.95   41.90
  -5   1   5 1591.14   43.10
   5  -1   5 1475.65   41.10
  -5   1   5 1486.65   41.60
   6  -1  -5  393.76   13.70
   6  -1  -5  416.36   14.60
  -6   1  -5  430.86   13.90
  -6   1  -5  420.86   14.70
  -6   1   5  419.26   13.60
  -6   1   5  412.16   15.50
   6  -1   5  348.27   16.70
   6  -1   5  421.16   12.70
  -7   1   5 6560.34  172.08
  -8   1  -5   10.80    4.00
   8  -1  -5   13.60    5.60
  -8   1  -5    9.30    6.20
   8  -1  -5   16.90    4.80
  -8   1   5   22.00    5.10
   8  -1   5   14.60    3.70
   8  -1   5    6.30    7.60
  -8   1   5   19.20    7.30
  -9   1  -5 1969.30   55.69
   9  -1  -5 2131.29   55.99
  -9   1  -5 1907.81   53.59
   9  -1  -5 1929.01   53.89
   9  -1   5 2046.60   56.69
   9  -1   5 1974.70   53.49
  -9   1   5 1892.11   54.59
  -9   1   5 2130.59   57.39
 -10   1  -5   65.19   10.40
  10  -1  -5   66.09   10.20
  10  -1  -5   75.69    8.00
 -10   1  -5   76.59    6.90
 -10   1   5   81.09    8.70
  10  -1   5   82.89    7.40
  10  -1   5   72.29    9.40
 -11   1  -5   11.80    6.50
  11  -1  -5   -0.10    6.50
  11  -1  -5   15.10    5.30
 -11   1  -5   14.80    4.60
 -11   1   5   -2.70    8.70
 -11   1   5    9.90    5.20
  11  -1   5   14.50    7.60
  11  -1   5   20.30    5.10
  12  -1  -5  129.79   13.00
 -12   1  -5  154.58   12.50
 -12   1  -5  144.89    8.70
  12  -1  -5  146.39    9.50
 -12   1   5  128.79   10.50
  12  -1   5  147.29   13.40
 -12   1   5   94.29   16.10
  12  -1   5  146.39    9.70
  13  -1  -5   46.50    8.70
 -13   1  -5   50.39    8.80
  13  -1  -5   67.79    9.50
 -13   1  -5   49.20    7.80
  13  -1   5   48.80    9.50
 -13   1   5   61.99   12.50
 -13   1   5   38.60    6.70
  13  -1   5   44.60    6.80
  14  -1  -5   14.80    5.70
 -14   1  -5   -4.00    5.30
 -14   1  -5    3.30    7.50
  14  -1  -5  -13.00    8.00
  14  -1   5   11.80    8.50
  14  -1   5    6.50    6.60
 -14   1   5    5.50    6.40
 -15   1  -5    2.50    8.60
  15  -1  -5   10.70    9.40
 -15   1  -5   -0.70    6.40
  15  -1   5    5.30    9.70
  15  -1   5    3.50    7.30
 -15   1   5   22.40    7.40
 -15   1   5    0.60   11.60
 -16   1  -5 1079.19   37.90
  16  -1  -5 1063.39   33.90
 -16   1  -5 1094.19   34.20
  16  -1  -5 1185.28   38.30
  16  -1   5 1068.39   34.40
 -16   1   5 1161.68   36.20
 -16   1   5 1151.58   43.40
  16  -1   5 1069.09   38.50
  17  -1  -5   22.90    7.10
  17  -1  -5   22.20   13.40
 -17   1  -5    9.30    7.60
 -17   1  -5   12.90   10.10
 -17   1   5   -0.10   13.50
 -17   1   5   32.10    9.10
  17  -1   5    7.90   10.80
  17  -1   5    3.20    7.50
  18  -1  -5   41.50    9.20
 -18   1  -5   44.10    8.90
  18  -1  -5   39.30   12.50
 -18   1  -5   25.60   10.40
 -18   1   5   27.10   10.90
  18  -1   5   32.90   10.60
 -18   1   5    8.00   13.00
  18  -1   5   44.70    8.50
 -19   1  -5  278.77   16.50
  19  -1  -5  325.47   21.50
  19  -1  -5  270.57   17.70
  19  -1   5  264.97   20.90
  19  -1   5  317.27   17.90
 -19   1   5  277.47   20.20
 -19   1   5  251.87   27.50
 -20   1  -5   30.60    7.60
 -20   1  -5   39.30   11.60
  20  -1  -5   57.19   12.60
  20  -1  -5   30.70    9.60
  20  -1   5   31.60   11.60
 -20   1   5   31.20   11.50
 -20   1   5   46.30   11.10
 -21   1  -5  257.37   15.60
  21  -1  -5  211.58   17.80
 -21   1  -5  210.28   22.90
  21  -1   5  208.68   21.20
 -21   1   5  253.57   20.20
 -21   1   5  288.47   22.60
 -22   1  -5  154.58   23.20
  22  -1  -5  124.99   17.00
  22  -1   5  135.59   20.10
 -22   1   5  175.58   17.30
 -22   1   5  189.18   20.00
 -23   1  -5  225.38   12.60
 -23   1   5  178.28   21.90
 -24   1   5  132.89   20.10
 -24  -1  -6   60.79   13.60
  24   1  -6   64.89   11.00
 -24  -1   6  110.39   19.10
  24   1   6   49.99   15.10
 -23  -1  -6   79.19    9.90
 -22  -1   6   15.70   10.20
  21   1  -6   58.09   10.70
 -21  -1  -6   62.39   12.80
 -21  -1   6   55.19   11.70
  21   1   6   52.69   12.70
 -21  -1   6   39.00    9.60
  20   1  -6    3.30   10.90
 -20  -1  -6    4.00   10.10
 -20  -1  -6   13.30    7.00
  20   1  -6   -0.80    8.30
  20   1   6   15.40   10.00
 -20  -1   6   10.90    9.70
  20   1   6    5.20   11.30
 -20  -1   6    5.10   10.90
 -19  -1  -6  311.57   21.40
 -19  -1  -6  299.87   16.20
  19   1  -6  371.36   23.20
  19   1  -6  288.37   17.80
  19   1   6  300.27   22.40
 -19  -1   6  302.97   19.70
  19   1   6  342.97   18.20
 -19  -1   6  309.27   24.30
 -18  -1  -6   33.80    8.10
  18   1  -6   41.50    8.50
 -18  -1  -6   35.00   10.60
  18   1  -6   35.00   13.10
 -18  -1   6   24.80   13.00
 -18  -1   6   32.70   10.00
  18   1   6   54.09   10.10
  18   1   6   41.80   12.50
 -17  -1  -6  160.78   16.60
  17   1  -6  179.48   21.10
 -17  -1  -6  153.58   12.90
  17   1  -6  175.18   14.00
  17   1   6  148.79   15.30
 -17  -1   6  148.09   22.10
  17   1   6  146.39   18.20
 -17  -1   6  174.18   14.80
 -16  -1  -6  653.93   27.10
  16   1  -6  694.43   24.80
 -16  -1  -6  703.13   24.60
  16   1  -6  796.22   30.70
 -16  -1   6  707.23   25.90
  16   1   6  741.73   25.80
 -16  -1   6  747.33   33.90
  16   1   6  674.03   29.00
 -15  -1  -6   60.89   10.00
  15   1  -6  103.29   11.60
 -15  -1  -6   75.09   13.40
  15   1  -6   94.39   13.40
 -15  -1   6   68.59   13.60
 -15  -1   6   94.29   12.10
  15   1   6   69.99   11.50
  15   1   6   66.29    9.10
  14   1  -6  292.97   14.30
  14   1  -6  279.37   20.60
 -14  -1  -6  283.57   12.90
 -14  -1  -6  284.77   15.80
  14   1   6  265.57   13.80
 -14  -1   6  293.67   14.90
 -14  -1   6  244.38   21.40
 -13  -1  -6 1063.29   30.10
  13   1  -6 1044.40   31.00
 -13  -1  -6 1029.70   32.50
  13   1  -6 1112.39   35.20
 -13  -1   6 1016.90   31.70
  13   1   6 1068.89   30.80
  13   1   6  858.51   35.50
 -13  -1   6 1054.49   37.30
  12   1  -6  173.58   15.50
  12   1  -6  195.98   11.20
 -12  -1  -6  199.18    9.40
 -12  -1  -6  199.98   12.30
  12   1   6  209.18   10.80
 -12  -1   6  190.38   17.00
  12   1   6  181.78   12.20
 -12  -1   6  198.18   11.90
 -11  -1  -6    7.10    5.60
  11   1  -6    3.30    5.80
 -11  -1  -6    9.90    4.10
  11   1   6    0.50    5.00
  11   1   6    0.90    3.30
 -11  -1   6   -5.50    8.10
 -11  -1   6    6.00    5.90
  10   1  -6  901.11   28.20
 -10  -1  -6  935.71   28.40
  10   1  -6  949.60   30.90
 -10  -1  -6  925.41   26.60
  10   1   6  950.60   27.00
 -10  -1   6  936.61   28.80
 -10  -1   6  966.00   32.70
   9   1  -6 1041.00   32.40
  -9  -1  -6  996.00   30.00
   9   1  -6  998.60   30.30
  -9  -1  -6  997.90   28.40
  -9  -1   6 1076.09   34.30
   9   1   6 1037.40   28.60
  -9  -1   6  974.70   30.40
   8   1  -6  363.26   14.60
  -8  -1  -6  345.67   12.20
   8   1  -6  368.56   16.90
  -8  -1  -6  329.57   13.70
  -8  -1   6  360.56   14.70
  -8  -1   6  398.06   19.00
   8   1   6  379.06   12.10
   7   1  -6  871.01   26.80
  -7  -1  -6  877.51   25.70
   7   1  -6  845.22   27.50
  -7  -1  -6  850.31   25.00
   7   1   6  899.51   24.20
  -7  -1   6  880.11   26.50
  -7  -1   6  938.31   29.40
  -6  -1  -6 2253.87   59.69
   6   1  -6 2342.47   61.09
  -6  -1  -6 2250.87   59.79
   6   1  -6 2230.88   60.89
   6   1   6 2238.38   58.49
   6   1   6 2034.90   62.19
  -6  -1   6 2221.58   60.59
  -6  -1   6 2352.76   62.79
   5   1  -6  147.09   10.10
  -5  -1  -6  187.78    8.60
  -5  -1  -6  203.68    8.30
  -5  -1   6  147.99   11.40
   5   1   6  202.48    6.20
   5   1   6  189.68   10.40
  -5  -1   6  154.58    8.90
  -4  -1  -6 1629.64   42.70
   4   1  -6 1534.95   43.30
  -4  -1  -6 1653.53   43.30
   4   1  -6 1646.54   44.50
  -4  -1   6 1451.15   42.90
   4   1   6 1571.44   42.10
   4   1   6 1554.74   41.20
   4   1   6 1580.84   43.80
  -3  -1  -6    3.60    4.60
   3   1  -6    7.10    4.80
  -3  -1  -6    3.50    4.00
   3   1  -6    7.80    3.80
   3   1   6    5.30    2.80
   3   1   6    4.00    2.20
  -3  -1   6    5.60    5.30
   3   1   6    2.20    4.90
  -2  -1  -6  473.85   15.60
   2   1  -6  452.25   14.80
  -2  -1  -6  442.86   16.00
  -2  -1  -6  456.85   14.10
   2   1  -6  482.85   17.70
   2   1   6  420.86   17.40
  -2  -1   6  476.45   17.80
   2   1   6  433.26   13.10
   2   1   6  487.95   14.00
  -1  -1  -6 1165.38   31.90
  -1  -1  -6 1196.28   33.80
  -1  -1  -6 1197.08   33.80
   1   1  -6 1191.98   35.00
   1   1  -6 1186.18   32.90
  -1  -1   6 1216.08   35.50
  -1  -1   6 1197.38   35.30
  -1  -1   6 1139.49   32.40
   1   1   6 1143.19   31.30
   1   1   6 1170.98   32.90
   0   1  -6    7.00    3.70
   0   1  -6    0.70    6.00
   0   1  -6   -1.70    6.50
   0  -1  -6    3.50    5.20
   0  -1  -6   -4.10    6.10
   0  -1  -6    3.20    2.50
   0  -1   6    6.10    3.50
   0  -1   6   12.80    6.80
  -1   1  -6 1232.18   37.40
   1  -1  -6 1226.68   34.40
  -1   1  -6 1274.87   37.10
   1  -1  -6 1335.27   36.30
  -1   1  -6 1307.87   35.60
  -1   1   6 1291.67   37.10
  -1   1   6 1218.88   34.20
   1  -1   6 1249.77   36.80
   1  -1   6 1301.47   35.30
  -1   1   6 1337.27   37.00
  -2   1  -6  505.15   18.40
   2  -1  -6  524.15   16.00
   2  -1  -6  569.44   17.60
  -2   1  -6  497.15   18.70
   2  -1   6  494.85   17.50
   2  -1   6  543.65   16.80
  -2   1   6  558.74   18.60
  -2   1   6  513.95   15.60
  -3   1  -6    2.30    5.30
  -3   1  -6    5.40    5.60
   3  -1  -6   11.70    4.50
   3  -1  -6   -0.80    3.60
   3  -1   6    4.70    4.20
  -3   1   6    8.70    4.90
  -4   1  -6 1599.94   44.90
   4  -1  -6 1638.84   44.20
  -4   1  -6 1649.73   45.30
   4  -1  -6 1598.64   44.30
  -4   1   6 1691.03   45.60
   4  -1   6 1598.84   43.70
  -4   1   6 1539.85   43.60
  -5   1  -6  198.18   10.90
   5  -1  -6  216.48    9.80
  -5   1  -6  203.78   10.30
   5  -1  -6  219.88    9.90
  -5   1   6  250.37   11.60
   5  -1   6  184.88    8.10
  -5   1   6  214.18    9.00
  -6   1  -6 2320.17   60.99
   6  -1  -6 2238.38   60.79
  -6   1  -6 2255.77   61.69
   6  -1  -6 2251.07   61.09
   6  -1   6 2203.08   59.59
  -6   1   6 2331.27   62.49
  -6   1   6 2199.38   60.39
   7  -1  -6  834.32   25.30
  -7   1  -6  893.91   27.00
  -7   1  -6  860.61   25.30
   7  -1  -6  894.21   26.40
   7  -1   6  750.92   29.60
   7  -1   6  835.72   24.00
  -7   1   6  892.91   27.90
  -7   1   6  845.12   25.20
  -8   1  -6  344.97   12.90
  -8   1  -6  349.37   15.70
   8  -1  -6  311.97   14.60
   8  -1  -6  316.77   13.00
  -8   1   6  333.87   17.40
   8  -1   6  359.46   11.80
  -8   1   6  348.07   13.30
  -9   1  -6  992.30   28.90
   9  -1  -6 1052.59   31.60
  -9   1  -6 1018.10   31.60
   9  -1  -6  978.90   29.40
   9  -1   6 1000.70   32.80
   9  -1   6 1027.20   28.50
  -9   1   6 1006.00   33.60
  -9   1   6  990.90   29.80
  10  -1  -6 1002.10   30.90
 -10   1  -6  933.51   30.40
 -10   1  -6  952.30   27.80
  10  -1  -6  932.31   28.30
 -10   1   6  936.81   29.00
  10  -1   6  965.30   27.50
 -10   1   6 1013.80   33.40
  10  -1   6  970.60   31.90
  11  -1  -6    7.10    5.30
 -11   1  -6    9.60    4.30
  11  -1  -6   -7.20    7.00
 -11   1  -6    6.60    6.80
  11  -1   6    8.70    7.90
 -11   1   6    3.80    5.60
 -11   1   6   -0.60    8.40
  11  -1   6    7.20    4.60
 -12   1  -6  196.78   13.90
 -12   1  -6  194.98    9.80
  12  -1  -6  199.58   11.20
 -12   1   6  139.39   18.10
 -12   1   6  197.58   11.40
  12  -1   6  193.38   15.30
  12  -1   6  208.38   10.60
 -13   1  -6 1075.89   34.30
 -13   1  -6 1031.90   30.40
  13  -1  -6  999.60   31.00
  13  -1  -6 1069.99   34.90
 -13   1   6 1033.70   32.20
 -13   1   6 1029.50   38.10
  13  -1   6 1034.70   30.90
  13  -1   6 1066.59   35.40
 -14   1  -6  297.67   17.80
  14  -1  -6  266.77   19.00
 -14   1  -6  279.27   12.90
  14  -1  -6  311.47   14.40
  14  -1   6  266.17   19.00
  14  -1   6  298.87   14.20
 -14   1   6  288.57   15.00
 -14   1   6  250.77   23.40
 -15   1  -6   70.79   11.40
 -15   1  -6   54.79    7.50
 -15   1   6   93.99   12.30
  15  -1   6   62.19    8.80
  15  -1   6   70.29   11.70
 -15   1   6   88.99   16.00
 -16   1  -6  634.44   23.10
 -16   1  -6  663.23   28.10
  16  -1  -6  694.53   23.90
  16  -1  -6  682.93   28.80
  16  -1   6  622.14   23.70
 -16   1   6  731.13   25.80
 -16   1   6  682.13   34.50
  16  -1   6  655.43   29.40
 -17   1  -6  161.18   18.10
  17  -1  -6  197.78   14.70
  17  -1  -6  121.49   19.60
 -17   1  -6  143.29   12.50
  17  -1   6  144.49   12.80
 -17   1   6  184.58   16.10
  17  -1   6  160.58   19.80
 -17   1   6  157.18   26.00
  18  -1  -6   34.80    8.50
  18  -1  -6   29.50   13.20
 -18   1  -6   29.90    8.00
 -18   1  -6   38.30   10.90
  18  -1   6   37.80    8.10
 -18   1   6   31.00   14.70
 -18   1   6   29.60    8.80
  18  -1   6   36.70   12.50
  19  -1  -6  295.67   17.80
  19  -1  -6  351.96   22.30
 -19   1  -6  280.77   36.00
 -19   1  -6  287.17   16.20
  19  -1   6  279.27   22.70
 -19   1   6  321.17   26.20
  19  -1   6  316.07   17.80
 -19   1   6  341.07   21.00
 -20   1  -6   -1.10   10.90
  20  -1  -6   27.80   11.60
  20  -1  -6    6.80    8.70
 -20   1  -6   -2.60    6.30
  20  -1   6   15.80    8.70
 -20   1   6    9.80   10.50
 -20   1   6   -1.60   11.30
  20  -1   6   -8.50   10.20
  21  -1  -6   45.90   10.90
 -21   1  -6   65.19   11.00
 -21   1  -6   48.90   13.60
 -21   1   6   52.29   11.10
 -21   1   6   79.89   12.60
  21  -1   6   52.49   13.20
 -22   1  -6   60.49    8.90
 -23   1  -6   88.39    9.10
 -24   1  -6   77.59   10.30
  24  -1  -6   45.30   11.10
 -24   1  -6   42.60   13.50
  24  -1   6   39.10   14.40
 -24  -1  -7    6.90   12.10
 -24  -1  -7   23.10    6.10
 -24  -1   7   11.50    9.70
  24   1   7   -2.40   12.00
 -23  -1  -7    8.50   11.90
  23   1   7    6.70   12.80
 -23  -1   7   15.30   11.30
 -22  -1  -7   48.20   14.00
  22   1  -7   45.40   10.80
 -22  -1   7   49.00   12.10
 -22  -1   7   53.59   12.00
  22   1   7   42.10   13.50
 -21  -1  -7   32.40   11.40
  21   1  -7   21.20    9.70
  21   1  -7   36.00   11.60
 -21  -1   7   42.90   11.20
  21   1   7   13.10   12.80
 -21  -1   7   18.80    8.60
 -20  -1  -7   17.00    6.20
  20   1  -7   -5.00    8.80
 -20  -1  -7   -6.30    9.70
  20   1  -7    4.10   11.00
 -20  -1   7    5.60    9.30
 -20  -1   7    4.50    9.70
  20   1   7   17.30    9.70
  20   1   7   -2.20   12.00
  19   1  -7    6.40    8.40
 -19  -1  -7   22.00   10.30
 -19  -1  -7   11.50    7.10
  19   1  -7   21.20   13.00
  19   1   7   27.70    9.10
 -19  -1   7   12.50    8.60
  19   1   7   18.20   11.90
 -19  -1   7  -10.60   11.60
 -18  -1  -7    1.00    6.80
  18   1  -7    8.40   12.60
  18   1  -7   14.30    8.60
 -18  -1  -7    7.10    9.40
  18   1   7    8.70   11.20
 -18  -1   7    3.50    8.20
  18   1   7   13.40    9.00
 -18  -1   7   -1.00   10.50
  17   1  -7  113.59   20.20
 -17  -1  -7   94.19   11.40
  17   1  -7  124.79   13.70
 -17  -1  -7  114.09   16.40
  17   1   7  103.79   14.60
 -17  -1   7   77.09   14.30
 -17  -1   7  104.89   14.00
  17   1   7  127.29   12.00
 -16  -1  -7   28.80    7.50
  16   1  -7   42.30    8.60
 -16  -1  -7   45.30   10.50
  16   1  -7   51.19   13.20
 -16  -1   7   29.00    8.60
  16   1   7   35.80    9.20
 -16  -1   7   21.80   13.70
 -15  -1  -7  367.06   15.50
  15   1  -7  394.16   23.10
  15   1  -7  404.06   17.50
 -15  -1  -7  376.16   20.00
  15   1   7  374.26   17.30
 -15  -1   7  386.36   17.90
  15   1   7  312.77   28.60
 -15  -1   7  376.56   24.90
 -14  -1  -7   73.39   12.80
  14   1  -7   96.19   11.70
 -14  -1  -7   73.39    8.80
  14   1  -7   70.49   13.10
 -14  -1   7   85.99   11.40
 -14  -1   7   37.70   12.10
  14   1   7   61.29   10.70
  14   1   7   51.79    9.30
 -13  -1  -7  970.70   28.50
 -13  -1  -7  988.40   31.80
  13   1  -7 1014.40   34.20
  13   1  -7  942.11   29.90
 -13  -1   7  953.80   30.50
  13   1   7  983.50   29.10
 -13  -1   7  966.40   36.00
 -12  -1  -7   61.19    6.90
  12   1  -7   43.20    7.20
 -12  -1  -7   56.29    8.20
  12   1  -7   48.00   10.30
  12   1   7   43.00    7.80
 -12  -1   7   60.09    9.80
 -12  -1   7   25.80    9.30
 -11  -1  -7  268.67   13.90
  11   1  -7  258.77   17.10
  11   1  -7  255.97   12.90
 -11  -1  -7  269.37   10.70
  11   1   7  275.87   11.50
 -11  -1   7  255.67   18.60
 -11  -1   7  282.97   13.50
 -10  -1  -7  164.48   11.40
 -10  -1  -7  175.48    8.40
  10   1  -7  156.78   11.00
  10   1  -7  132.79   14.90
 -10  -1   7  154.68   16.00
 -10  -1   7  162.98   11.30
  10   1   7  194.28    9.10
  -9  -1  -7  306.07   14.00
  -9  -1  -7  314.77   11.60
   9   1  -7  298.77   14.10
   9   1  -7  295.17   17.10
   9   1   7  330.07   11.30
  -9  -1   7  309.77   14.00
  -9  -1   7  321.87   18.80
   8   1  -7   15.70    6.60
   8   1  -7   11.20    7.40
  -8  -1  -7   13.10    4.40
  -8  -1  -7    8.00    5.90
  -8  -1   7   13.80    6.10
   8   1   7   21.00    3.90
  -8  -1   7   16.70    8.40
  -7  -1  -7 1774.92   48.20
   7   1  -7 1788.12   49.40
   7   1  -7 1735.83   49.00
  -7  -1  -7 1765.12   47.40
   7   1   7 1578.04   51.79
   7   1   7 1770.22   46.00
  -7  -1   7 1795.02   51.79
  -7  -1   7 1717.13   48.40
  -6  -1  -7  417.06   14.50
   6   1  -7  361.96   15.80
  -6  -1  -7  407.46   14.20
   6   1  -7  369.06   16.00
   6   1   7  424.16   11.80
   6   1   7  413.66   17.00
  -6  -1   7  393.46   18.30
  -6  -1   7  395.06   14.70
  -5  -1  -7 3567.74   93.39
  -5  -1  -7 3535.35   93.49
   5   1  -7 3574.14   94.69
   5   1  -7 3539.55   93.99
  -5  -1   7 3419.56   93.49
   5   1   7 3588.74   94.49
  -4  -1  -7  539.15   17.70
   4   1  -7  538.55   17.80
  -4  -1  -7  528.65   17.40
   4   1  -7  577.74   19.60
   4   1   7  578.94   16.10
   4   1   7  483.85   14.90
  -4  -1   7  560.74   20.70
   4   1   7  535.95   18.60
  -4  -1   7  513.65   17.20
   3   1  -7 4809.52  125.29
  -3  -1   7 4813.12  126.09
   3   1   7 4553.54  124.29
  -2  -1  -7 2586.74   68.49
  -2  -1  -7 2615.14   69.79
   2   1  -7 2554.34   69.09
  -2  -1  -7 2610.64   69.59
   2   1  -7 2705.23   71.09
   2   1   7 2722.23   68.49
  -2  -1   7 2385.76   68.49
  -2  -1   7 2612.74   71.79
   2   1   7 2442.26   67.49
  -2  -1   7 2671.23   71.59
  -1  -1  -7 1765.92   47.60
   1   1  -7 1716.13   48.60
  -1  -1  -7 1764.82   47.80
  -1  -1  -7 1724.53   45.60
   1   1  -7 1709.73   46.60
   1   1   7 1683.93   46.60
  -1  -1   7 1731.03   49.20
  -1  -1   7 1642.34   46.00
   1   1   7 1607.24   44.90
  -1  -1   7 1704.63   48.90
   0  -1  -7    9.50    5.70
   0  -1  -7    6.20    3.10
   0   1  -7    6.30    6.90
   0   1  -7   11.00    3.90
   0   1  -7    4.10    6.00
   0  -1  -7    6.50    6.30
   0   1  -7    0.90    6.10
   0   1   7    2.30    2.90
   0  -1   7   22.70    6.70
   0   1   7   14.90    5.80
   0  -1   7   10.00    3.50
   1  -1  -7 1953.20   51.79
  -1   1  -7 1843.62   52.19
  -1   1  -7 1845.82   52.59
  -1   1  -7 1908.51   50.79
   1  -1  -7 1805.82   49.70
  -1   1   7 1763.12   49.40
   1  -1   7 1895.31   50.29
  -1   1   7 1872.91   52.29
   1  -1   7 1821.22   51.89
  -1   1   7 1918.11   52.19
   2  -1  -7 3007.00   78.39
  -2   1  -7 2910.61   80.29
   2  -1  -7 3096.89   79.89
  -2   1  -7 2850.01   80.39
  -2   1   7 3166.18   80.69
  -2   1   7 2885.51   78.09
   2  -1   7 3099.49   78.89
   2  -1   7 2796.02   79.59
  -3   1  -7 4681.83  123.89
   3  -1  -7 4863.31  123.09
  -3   1  -7 4636.44  123.49
  -3   1   7 4584.04  123.79
   3  -1   7 4610.54  122.59
  -4   1  -7  518.85   17.70
   4  -1  -7  470.95   16.40
   4  -1  -7  469.25   16.60
  -4   1  -7  512.55   18.30
  -4   1   7  505.65   15.90
  -4   1   7  459.35   18.20
   4  -1   7  527.35   16.20
   5  -1  -7 3391.06   92.79
  -5   1  -7 3579.04   93.59
  -5   1  -7 3542.25   94.09
   5  -1   7 3460.25   91.89
  -5   1   7 3553.54   94.49
   6  -1  -7  418.96   15.60
   6  -1  -7  409.96   15.00
  -6   1  -7  433.86   17.20
  -6   1  -7  425.86   15.90
  -6   1   7  402.26   14.40
   6  -1   7  392.86   13.30
  -6   1   7  432.96   17.80
   7  -1  -7 1823.02   50.09
   7  -1  -7 1737.73   49.10
  -7   1  -7 1812.32   50.89
  -7   1  -7 1773.52   49.40
  -7   1   7 1742.33   48.80
   7  -1   7 1703.13   47.60
  -7   1   7 1868.21   51.89
   8  -1  -7    7.30    6.70
   8  -1  -7    5.00    5.20
  -8   1  -7   15.30    8.00
  -8   1  -7    3.10    5.10
   8  -1   7    9.50    3.90
   8  -1   7   13.40   10.10
  -8   1   7   24.60    7.90
   9  -1  -7  283.67   13.00
   9  -1  -7  285.37   15.90
  -9   1  -7  303.97   16.00
  -9   1  -7  312.37   12.40
   9  -1   7  315.37   11.20
  -9   1   7  339.17   18.30
  -9   1   7  318.47   13.30
  10  -1  -7  162.78   10.40
 -10   1  -7  171.28   13.40
 -10   1  -7  174.08    9.30
  10  -1   7  160.28   15.30
 -10   1   7  172.38   10.70
  10  -1   7  176.58    8.60
 -10   1   7  145.09   15.50
 -11   1  -7  271.37   11.10
 -11   1  -7  267.57   15.40
  11  -1  -7  256.37   12.30
  11  -1  -7  232.58   16.00
 -11   1   7  262.77   12.80
 -11   1   7  230.78   17.70
  11  -1   7  267.47   16.90
  11  -1   7  271.77   11.00
  12  -1  -7   54.19    9.20
 -12   1  -7   56.09    7.20
 -12   1  -7   55.19    9.30
 -12   1   7   55.09    9.60
  12  -1   7   60.79    8.10
  12  -1   7   58.79   10.20
 -12   1   7   32.30    9.50
 -13   1  -7  967.80   33.50
  13  -1  -7 1027.20   34.30
  13  -1  -7  995.80   30.20
 -13   1  -7  988.40   29.30
  13  -1   7  987.60   34.80
  13  -1   7  993.20   29.60
 -13   1   7  998.40   36.90
 -13   1   7  968.00   30.90
  14  -1  -7   45.90   10.20
 -14   1  -7   76.49    9.20
 -14   1  -7   75.49   11.20
 -14   1   7   55.89   12.90
 -14   1   7   83.99   11.60
  14  -1   7   75.59   12.70
  14  -1   7   77.19   10.40
  15  -1  -7  343.87   21.90
 -15   1  -7  351.46   15.50
 -15   1  -7  369.26   20.90
  15  -1  -7  371.56   17.10
  15  -1   7  349.57   22.50
 -15   1   7  363.06   26.30
 -15   1   7  384.76   18.10
  15  -1   7  365.86   16.40
 -16   1  -7   30.10    7.70
 -16   1  -7   28.60   11.00
  16  -1  -7   39.90   13.80
  16  -1   7   41.90   12.50
 -16   1   7   25.80   14.00
  16  -1   7   23.20    7.70
  17  -1  -7  108.69   17.10
  17  -1  -7  131.79   13.70
 -17   1  -7   94.29   11.20
 -17   1  -7  107.99   17.70
 -17   1   7  100.59   17.10
  17  -1   7   76.19   13.30
 -17   1   7  125.69   15.00
  17  -1   7  104.19   11.50
 -18   1  -7   -0.40   10.60
  18  -1  -7   15.90    8.30
  18  -1  -7    6.80   11.90
 -18   1  -7   14.60    7.30
  18  -1   7   11.80    7.20
  18  -1   7   19.00   12.10
 -18   1   7    2.50    8.60
 -18   1   7    9.60   12.40
 -19   1  -7    5.80    7.30
  19  -1  -7   22.80   12.50
  19  -1  -7    9.00    8.20
  19  -1   7    9.30   12.60
 -19   1   7    3.70   11.80
  19  -1   7   15.20    7.70
 -19   1   7   12.50    8.80
 -20   1  -7    8.90   11.40
 -20   1  -7    2.20    6.70
  20  -1  -7    6.00    9.20
  20  -1   7   21.70    9.10
  20  -1   7    3.90   12.70
 -20   1   7   20.90   10.00
 -20   1   7   -2.50   12.30
  21  -1  -7   37.70   10.10
 -21   1  -7   37.40    8.40
 -21   1  -7   28.80   13.70
  21  -1   7   25.70   12.60
 -21   1   7   46.50   11.10
 -21   1   7   21.30    8.90
 -22   1  -7  109.29    9.50
  22  -1   7  146.99   12.20
 -22   1   7   75.29   13.80
 -22   1   7  115.29   19.10
 -23   1  -7   43.70    7.70
  23  -1   7    4.80   12.30
 -23   1   7   30.70    8.00
 -23   1   7   29.90   10.60
 -25   1   7   97.19   15.30
 -25  -1   8   87.39   15.00
 -24  -1  -8   53.49    7.70
 -24  -1  -8   40.20   12.60
 -24  -1   8   66.69   13.50
  24   1   8   26.90   13.10
 -23  -1  -8   46.80    8.30
 -23  -1   8   16.30   11.80
 -22  -1  -8   -7.20   12.10
  22   1  -8   13.90   10.40
  22   1   8  -10.20   12.00
 -22  -1   8    5.60   10.20
 -22  -1   8   -0.90    9.30
  21   1  -8   29.10   10.40
 -21  -1  -8   45.10   12.80
  21   1  -8   33.50   12.60
 -21  -1  -8   51.49    8.70
 -21  -1   8   28.40   10.00
  21   1   8   25.80   12.70
 -20  -1  -8   26.90    7.50
  20   1  -8   40.80   12.80
 -20  -1  -8   25.20   11.40
  20   1  -8   25.20    9.60
 -20  -1   8   24.80   10.20
  20   1   8   23.80   13.20
 -19  -1  -8   79.59   13.10
 -19  -1  -8   97.89   11.50
  19   1  -8   98.49   14.80
  19   1  -8  100.09   18.50
  19   1   8   95.99   20.50
 -19  -1   8   66.49   14.00
  19   1   8  117.79   13.90
 -19  -1   8  102.29   16.20
 -18  -1  -8  164.38   12.70
 -18  -1  -8  185.88   18.50
  18   1  -8  197.18   20.70
  18   1  -8  182.68   15.40
 -18  -1   8  196.58   16.00
 -18  -1   8  183.18   21.10
  18   1   8  182.08   15.10
  17   1  -8  273.77   22.10
 -17  -1  -8  236.78   13.70
 -17  -1  -8  202.18   18.40
  17   1  -8  258.97   16.30
 -17  -1   8  250.77   21.80
  17   1   8  191.28   23.50
  17   1   8  241.48   16.10
 -17  -1   8  241.08   22.90
  16   1  -8  733.73   25.90
 -16  -1  -8  714.43   24.10
  16   1  -8  823.52   35.50
 -16  -1  -8  699.73   28.90
 -16  -1   8  710.73   26.80
  16   1   8  757.92   25.50
  16   1   8  690.83   29.30
 -16  -1   8  749.23   34.50
 -15  -1  -8  274.07   13.10
  15   1  -8  309.87   16.10
 -15  -1  -8  285.97   18.30
  15   1  -8  267.77   22.20
  15   1   8  225.88   17.10
 -15  -1   8  300.87   15.80
 -15  -1   8  220.58   22.90
  15   1   8  255.67   15.00
 -14  -1  -8  101.79    9.00
  14   1  -8  127.29   15.10
  14   1  -8   90.89   12.20
 -14  -1  -8  102.39   13.80
 -14  -1   8  108.79   12.20
  14   1   8   85.49    9.80
 -14  -1   8  103.19   15.80
  13   1  -8  559.24   20.80
 -13  -1  -8  586.34   18.90
 -13  -1  -8  593.74   22.90
  13   1  -8  579.64   25.00
  13   1   8  607.94   19.40
 -13  -1   8  531.25   27.40
 -13  -1   8  574.24   21.60
  12   1  -8  987.50   33.80
 -12  -1  -8  996.00   31.90
 -12  -1  -8  976.70   28.50
  12   1  -8  982.40   30.60
  12   1   8 1018.50   28.90
 -12  -1   8  996.20   31.10
 -12  -1   8  967.40   36.20
  11   1  -8   53.59    9.10
 -11  -1  -8   41.70    7.70
 -11  -1  -8   49.80    6.50
  11   1  -8   38.20    7.20
 -11  -1   8   42.40    7.30
  11   1   8   59.39    7.20
 -11  -1   8   28.70    9.20
  10   1  -8   38.10    8.50
 -10  -1  -8   57.29    6.70
 -10  -1  -8   44.00    7.30
  10   1  -8   44.90    7.90
 -10  -1   8   52.39    7.60
 -10  -1   8   29.40    9.20
  10   1   8   63.69    6.70
   9   1  -8  604.24   22.20
  -9  -1  -8  677.33   20.10
   9   1  -8  606.44   24.00
  -9  -1  -8  671.13   22.50
  -9  -1   8  644.94   26.50
   9   1   8  697.73   19.10
  -9  -1   8  636.14   21.90
  -8  -1  -8  231.08   12.90
   8   1  -8  203.78   14.80
   8   1  -8  198.98   13.40
  -8  -1  -8  221.18   10.60
   8   1   8  248.88    8.60
  -8  -1   8  232.28   12.30
  -8  -1   8  249.97   17.70
   8   1   8  208.18   16.60
   7   1  -8 3516.75   92.09
  -7  -1  -8 3292.37   91.39
  -7  -1  -8 3321.47   90.59
   7   1  -8 3633.94   92.49
  -7  -1   8 3518.25   94.99
   7   1   8 3305.87   88.79
  -7  -1   8 3331.17   91.29
   7   1   8 3439.46   92.99
  -6  -1  -8   76.29    9.00
  -6  -1  -8   78.89    9.90
   6   1  -8   87.69   11.10
   6   1  -8   67.09   11.00
  -6  -1   8   88.89    8.80
   6   1   8   79.09   12.90
   6   1   8   73.19    4.60
  -6  -1   8  105.49   13.80
   5   1  -8  131.79   11.10
  -5  -1  -8  112.69    9.60
  -5  -1  -8  122.19    9.80
   5   1  -8  126.39   10.20
  -5  -1   8  144.19   13.40
   5   1   8  128.49   12.00
   5   1   8  107.19    5.20
   5   1   8  145.49    7.70
  -5  -1   8  135.69    8.90
  -4  -1  -8  194.08   10.70
  -4  -1  -8  187.08   10.40
   4   1  -8  153.98    9.90
   4   1  -8  159.88   11.80
  -4  -1   8  158.48   13.40
   4   1   8  150.68    7.40
   4   1   8  174.18   11.60
  -4  -1   8  147.19    9.00
   3   1  -8  472.25   16.50
  -3  -1  -8  507.15   17.30
  -3  -1  -8  466.25   17.40
   3   1  -8  504.15   18.80
   3   1   8  478.25   17.70
  -3  -1   8  480.65   20.00
   3   1   8  460.35   14.30
  -3  -1   8  470.65   16.10
   3   1   8  517.65   14.80
  -2  -1  -8    6.00    5.80
  -2  -1  -8   15.00    5.80
   2   1  -8    5.00    6.00
  -2  -1  -8   14.40    4.10
   2   1  -8    7.80    3.90
  -2  -1   8   12.40    7.10
  -2  -1   8   15.50    7.20
  -2  -1   8   10.80    3.80
   2   1   8   14.00    4.40
   2   1   8    7.40    3.10
   1   1  -8  294.87   14.70
  -1  -1  -8  270.47   14.10
  -1  -1  -8  296.87   13.60
  -1  -1  -8  279.67   10.50
  -1  -1  -8  277.17   13.90
   1   1  -8  282.07   11.60
   1   1  -8  298.47   15.00
   1   1   8  282.97   12.00
  -1  -1   8  257.07   10.90
  -1  -1   8  288.77   15.20
   1   1   8  261.77    9.60
   0   1  -8   11.00    7.40
   0   1  -8   11.60    6.80
   0   1  -8    8.80    4.20
   0  -1  -8    8.80    6.30
   0  -1  -8    7.90    6.50
   0  -1  -8   13.50    3.80
   0   1  -8    5.90    7.10
   0  -1   8    7.20    4.10
   0   1   8    8.80    3.30
  -1   1  -8  340.27   15.60
   1  -1  -8  360.06   12.30
  -1   1  -8  327.27   16.50
   1  -1  -8  379.96   15.20
  -1   1  -8  381.26   13.60
   1  -1   8  339.87   15.30
  -1   1   8  363.96   15.70
   1  -1   8  294.57   17.70
  -1   1   8  352.56   15.60
   1  -1   8  353.66   12.60
  -1   1   8  346.47   11.60
  -2   1  -8   12.40    6.20
   2  -1  -8   29.70    6.30
  -2   1  -8   14.70    6.90
   2  -1  -8   25.60    4.10
  -2   1   8   11.40    6.30
  -2   1   8   21.20    3.90
   2  -1   8   28.20    6.60
   2  -1   8   16.40    5.80
  -2   1   8   27.70    6.50
   2  -1   8   30.30    4.80
   3  -1  -8  568.34   18.90
  -3   1  -8  520.15   19.40
   3  -1  -8  549.25   17.40
  -3   1  -8  504.55   19.80
   3  -1   8  556.74   17.50
  -3   1   8  533.55   16.80
  -3   1   8  564.64   20.20
   3  -1   8  503.55   18.00
  -4   1  -8  221.68   13.40
  -4   1  -8  207.98   12.50
   4  -1  -8  253.27   11.80
   4  -1  -8  225.78   10.80
   4  -1   8  197.38   10.30
  -4   1   8  222.28    9.70
  -4   1   8  246.58   13.20
   5  -1  -8   77.39    9.20
   5  -1  -8   92.99    9.30
  -5   1  -8  107.29   11.90
  -5   1  -8  100.99   10.50
   5  -1   8  115.69    7.70
  -5   1   8  110.49   12.10
  -5   1   8  118.39    7.90
  -6   1  -8   73.29   10.20
   6  -1  -8   57.49   10.10
   6  -1  -8   64.19    9.00
  -6   1  -8   80.39   12.30
  -6   1   8   82.79   12.70
  -6   1   8   88.39    7.90
   6  -1   8   59.99    6.70
   7  -1  -8 3270.57   86.69
  -7   1  -8 3300.27   86.19
   7  -1  -8 3006.00   85.59
  -7   1  -8 3339.07   87.79
   7  -1   8 3170.68   84.09
  -7   1   8 3236.88   88.49
  -7   1   8 3114.69   85.29
   8  -1  -8  243.88   12.00
  -8   1  -8  226.18   15.40
   8  -1  -8  236.28   14.70
  -8   1  -8  218.38   11.70
   8  -1   8  181.48   14.00
   8  -1   8  201.88    9.20
  -8   1   8  243.88   11.40
  -8   1   8  278.77   17.10
   9  -1  -8  699.53   22.20
  -9   1  -8  662.63   24.70
   9  -1  -8  715.33   24.80
  -9   1  -8  655.83   21.50
   9  -1   8  585.74   28.40
  -9   1   8  732.53   26.80
   9  -1   8  667.53   19.90
  -9   1   8  652.83   21.80
  10  -1  -8   30.60    6.30
 -10   1  -8   50.59    7.60
  10  -1  -8   31.90    8.30
 -10   1  -8   49.50    9.40
 -10   1   8   48.10    8.60
 -10   1   8   34.70    9.00
  10  -1   8   52.99    6.40
 -11   1  -8   53.79    9.30
  11  -1  -8   25.80    8.20
  11  -1  -8   35.00    6.40
  11  -1   8   39.50   11.50
 -11   1   8   28.70    6.00
 -11   1   8   27.80   10.00
 -12   1  -8  979.20   29.10
  12  -1  -8 1016.20   33.60
 -12   1  -8  989.00   33.70
  12  -1  -8  971.70   30.10
 -12   1   8  993.50   36.20
  12  -1   8 1014.90   35.10
  12  -1   8 1005.40   28.90
 -12   1   8  979.50   30.70
  13  -1  -8  635.64   25.90
  13  -1  -8  583.64   21.10
 -13   1  -8  594.54   19.70
 -13   1  -8  595.34   25.10
  13  -1   8  608.44   20.10
 -13   1   8  616.74   28.20
  13  -1   8  582.74   26.40
 -13   1   8  608.44   21.90
  14  -1  -8  117.19   12.30
 -14   1  -8  108.89   16.10
  14  -1  -8  119.39   14.10
 -14   1  -8  113.69    9.70
 -14   1   8  111.69   12.30
 -14   1   8  101.09   15.50
  14  -1   8   86.69   13.40
  14  -1   8  112.09   10.50
  15  -1  -8  315.57   16.10
  15  -1  -8  296.97   22.20
 -15   1  -8  271.77   20.30
 -15   1  -8  284.17   13.80
  15  -1   8  279.07   14.50
 -15   1   8  298.87   16.80
  15  -1   8  276.17   21.80
 -15   1   8  293.67   25.30
  16  -1  -8  705.23   32.10
 -16   1  -8  691.03   23.70
  16  -1  -8  710.43   25.30
 -16   1  -8  713.03   30.20
  16  -1   8  706.43   24.40
 -16   1   8  688.43   34.80
 -16   1   8  754.02   27.00
  16  -1   8  730.23   31.80
 -17   1  -8  228.88   13.20
  17  -1  -8  225.08   19.50
 -17   1  -8  251.77   20.60
  17  -1  -8  230.38   15.60
 -17   1   8  193.88   23.90
  17  -1   8  216.08   13.20
  17  -1   8  201.58   21.60
  18  -1  -8  218.98   21.00
 -18   1  -8  191.78   13.00
  18  -1  -8  190.88   15.90
 -18   1  -8  168.28   20.10
  18  -1   8  186.78   21.00
 -18   1   8  159.38   21.70
 -18   1   8  200.18   17.80
  18  -1   8  186.48   13.00
 -19   1  -8   87.89   11.30
  19  -1  -8  145.09   19.70
  19  -1  -8   98.59   14.50
 -19   1   8   87.19   16.00
  19  -1   8  124.29   13.70
 -19   1   8  101.09   18.00
  19  -1   8   92.69   15.20
  20  -1  -8   30.70    9.40
 -20   1  -8   24.30    7.40
 -20   1  -8   36.90   13.10
  20  -1  -8   55.39   12.80
  20  -1   8   23.40   13.90
 -20   1   8   47.90   11.40
 -20   1   8    6.10   10.60
 -21   1  -8   35.70    7.30
  21  -1  -8   10.40    9.70
 -21   1  -8   37.20   14.70
  21  -1   8   23.50   14.20
 -21   1   8   34.50   11.40
 -21   1   8   31.30   10.50
 -22   1  -8    6.30   14.70
 -22   1   8   18.20   10.40
 -24   1   8  131.79   18.90
 -25  -1  -9   -7.60    9.40
 -25  -1   9    5.70    7.50
  22   1  -9   -0.80    9.50
 -22  -1  -9   18.40    4.70
  22   1  -9   27.90    9.90
 -22  -1  -9    5.80   12.20
 -22  -1   9   10.00    9.90
 -22  -1   9   11.30   10.30
 -21  -1  -9   45.70    8.10
  21   1  -9   38.90   11.50
 -21  -1  -9   13.70   12.00
  21   1   9   29.70   17.30
 -21  -1   9   19.00   10.50
  20   1  -9   13.80   11.90
 -20  -1  -9    2.40    5.90
  20   1  -9   -3.00    8.80
 -20  -1  -9   13.40   11.10
  20   1   9   36.10    9.30
 -20  -1   9    9.00   10.30
  20   1   9    3.00   11.30
 -20  -1   9   -1.60    8.90
 -19  -1  -9   15.20   11.30
 -19  -1  -9   22.50    6.80
  19   1  -9   26.10   11.90
  19   1  -9   11.70    8.70
 -19  -1   9   18.80    9.30
  19   1   9   30.10    9.50
  19   1   9   26.10   10.90
 -19  -1   9   10.40   13.30
  18   1  -9   16.90    8.50
 -18  -1  -9   17.00   10.80
  18   1  -9   26.90   12.90
 -18  -1  -9    7.80    6.70
  18   1   9   11.30    9.10
 -18  -1   9   13.60   12.00
  18   1   9   21.40    9.00
 -18  -1   9   14.80    8.70
  17   1  -9  212.18   15.70
 -17  -1  -9  206.68   12.50
 -17  -1  -9  204.98   19.00
  17   1  -9  220.58   21.60
 -17  -1   9  186.98   22.40
 -17  -1   9  182.08   16.40
  17   1   9  210.78   14.80
  16   1  -9  163.98   14.60
 -16  -1  -9  138.59   11.00
 -16  -1  -9  130.59   17.10
  16   1  -9  146.29   21.90
 -16  -1   9  155.68   22.60
 -16  -1   9  142.49   14.30
  16   1   9  146.49   13.70
 -15  -1  -9   43.60   10.90
  15   1  -9   41.90   13.30
  15   1   9   33.80    7.20
 -15  -1   9   39.40   13.80
  14   1  -9  131.89   13.00
 -14  -1  -9  133.49    9.80
  14   1  -9  143.99   15.50
 -14  -1  -9  124.69   15.50
 -14  -1   9  105.59   19.50
 -14  -1   9  143.39   13.30
  14   1   9  130.59   10.40
 -13  -1  -9  383.76   14.10
  13   1  -9  343.77   22.50
 -13  -1  -9  383.96   19.00
  13   1  -9  347.67   16.80
 -13  -1   9  367.96   24.10
 -13  -1   9  373.06   17.10
  13   1   9  395.76   14.60
 -12  -1  -9   36.80    8.20
 -12  -1  -9   51.09    7.10
 -12  -1   9   14.70   10.80
 -12  -1   9   31.00    7.50
  12   1   9   41.30    7.60
 -11  -1  -9  430.96   14.60
  11   1  -9  372.26   17.20
  11   1  -9  418.36   20.90
 -11  -1  -9  454.35   18.90
 -11  -1   9  390.96   22.70
 -11  -1   9  428.76   17.40
  11   1   9  428.46   14.40
  10   1  -9   -2.90    6.90
 -10  -1  -9    7.20    6.80
  10   1  -9   -2.20    7.30
 -10  -1  -9   11.50    4.40
 -10  -1   9   10.60    6.10
  10   1   9   18.80    4.30
  10   1   9    9.30    9.80
 -10  -1   9   -1.00    9.00
   9   1  -9   17.90    8.00
  -9  -1  -9   30.70    7.50
   9   1  -9   25.80    9.00
  -9  -1  -9   28.40    5.20
  -9  -1   9   43.20   11.20
   9   1   9   42.60    5.50
   9   1   9   26.30    9.30
  -9  -1   9   36.60    7.20
  -8  -1  -9  634.74   20.60
  -8  -1  -9  662.23   22.80
   8   1  -9  617.14   23.10
   8   1  -9  632.74   24.00
   8   1   9  662.53   25.50
   8   1   9  654.23   18.20
  -8  -1   9  642.34   21.80
  -8  -1   9  586.84   26.70
  -7  -1  -9 2404.26   66.09
   7   1  -9 2416.16   66.49
   7   1  -9 2400.16   66.49
  -7  -1  -9 2397.96   64.99
  -7  -1   9 2453.75   69.49
   7   1   9 2334.57   62.39
   7   1   9 2381.56   67.59
  -7  -1   9 2316.47   65.29
  -6  -1  -9  776.12   25.40
   6   1  -9  815.32   26.80
   6   1  -9  788.32   26.40
  -6  -1  -9  774.62   26.20
   6   1   9  826.52   23.70
  -6  -1   9  779.02   24.70
   6   1   9  788.52   28.10
   6   1   9  725.43   21.50
  -6  -1   9  817.42   30.10
   5   1  -9  623.44   23.50
  -5  -1  -9  686.93   22.70
  -5  -1  -9  653.23   22.10
   5   1  -9  625.04   22.10
   5   1   9  637.84   17.90
  -5  -1   9  632.14   26.00
  -5  -1   9  619.04   20.70
   5   1   9  638.74   23.80
   5   1   9  639.64   19.30
   4   1  -9    9.90    7.60
   4   1  -9    6.00    5.40
  -4  -1  -9    1.80    6.40
  -4  -1  -9   11.90    6.70
   4   1   9    0.90    6.90
   4   1   9    5.50    3.30
  -4  -1   9    2.40    4.80
  -4  -1   9    9.30    8.70
   4   1   9    7.10    3.60
  -3  -1  -9  291.97   14.00
  -3  -1  -9  274.97   13.70
   3   1  -9  302.87   15.20
   3   1  -9  270.57   12.50
  -3  -1   9  273.47   12.00
   3   1   9  269.37   14.70
  -3  -1   9  275.37   16.50
   3   1   9  320.07   11.10
   3   1   9  259.27    9.90
  -2  -1  -9  801.22   26.40
   2   1  -9  837.52   25.00
   2   1  -9  837.22   28.00
  -2  -1  -9  787.62   26.30
  -2  -1  -9  877.91   24.50
  -2  -1   9  808.72   24.30
   2   1   9  739.03   24.20
  -2  -1   9  847.42   28.70
  -2  -1   9  841.92   28.70
   2   1   9  782.42   22.80
   1   1  -9 2363.16   66.29
   1   1  -9 2375.36   65.69
   1   1  -9 2393.76   65.69
  -1  -1  -9 2394.16   64.89
  -1  -1  -9 2324.97   64.59
   1   1  -9 2339.77   63.49
  -1  -1  -9 2332.87   64.99
  -1  -1  -9 2333.77   62.59
   1   1   9 2256.17   61.49
  -1  -1   9 2388.46   66.29
  -1  -1   9 2233.68   62.49
   1   1   9 2290.07   63.59
   0  -1  -9   24.20    6.40
   0   1  -9   35.40    5.50
   0   1  -9   33.70    8.40
   0  -1  -9   38.80    4.90
   0   1  -9   41.20    8.80
   0  -1  -9   24.50    6.70
   0  -1  -9   25.70    7.40
   0   1  -9   31.10    7.50
   0   1   9   32.50    7.10
   0  -1   9   24.00    4.50
   0   1   9   29.50    4.00
   0  -1   9   29.80    7.40
  -1   1  -9 2495.45   64.59
   1  -1  -9 2318.57   63.29
  -1   1  -9 2370.66   66.09
   1  -1  -9 2480.35   65.59
  -1   1  -9 2414.86   66.79
  -1   1   9 2266.77   62.59
   1  -1   9 2341.67   63.39
  -1   1   9 2403.56   66.19
   1  -1   9 2345.97   65.69
  -1   1   9 2407.76   66.19
   1  -1   9 2172.48   66.19
  -2   1  -9  658.93   23.20
  -2   1  -9  667.13   24.10
   2  -1  -9  621.64   20.10
   2  -1  -9  651.03   22.60
   2  -1   9  629.74   20.10
   2  -1   9  658.13   22.20
  -2   1   9  632.14   23.40
  -2   1   9  673.23   23.80
  -2   1   9  642.54   19.50
  -3   1  -9  320.17   16.40
   3  -1  -9  358.96   13.50
  -3   1  -9  346.97   17.20
   3  -1  -9  371.26   15.60
  -3   1   9  336.27   12.40
   3  -1   9  368.86   13.50
   3  -1   9  324.37   14.30
  -3   1   9  368.56   16.90
  -4   1  -9    6.30    7.70
  -4   1  -9    9.20    7.30
   4  -1  -9    7.70    5.20
   4  -1  -9    8.70    6.40
  -4   1   9   12.10    4.70
   4  -1   9    6.50    5.50
   4  -1   9   11.90    5.30
  -4   1   9   14.50    8.20
  -5   1  -9  674.23   25.50
   5  -1  -9  711.63   23.00
  -5   1  -9  679.23   24.20
   5  -1  -9  703.93   23.20
  -5   1   9  650.43   21.30
   5  -1   9  655.93   21.50
  -5   1   9  740.73   25.90
   6  -1  -9  737.13   24.50
  -6   1  -9  779.02   25.90
   6  -1  -9  712.53   25.10
  -6   1  -9  771.52   27.60
   6  -1   9  764.32   22.70
  -6   1   9  725.53   23.30
  -6   1   9  792.52   28.10
  -7   1  -9 2401.46   66.49
   7  -1  -9 2455.85   66.29
   7  -1  -9 2500.65   66.89
  -7   1  -9 2427.66   68.29
  -7   1   9 2513.25   69.49
   7  -1   9 2257.87   63.89
  -7   1   9 2317.47   65.19
   8  -1  -9  644.94   22.20
  -8   1  -9  671.33   22.30
   8  -1  -9  665.13   24.10
  -8   1  -9  659.83   25.40
   8  -1   9  630.54   19.40
  -8   1   9  641.44   21.40
  -8   1   9  671.33   26.60
   9  -1  -9    8.90    7.90
   9  -1  -9   21.10    7.00
  -9   1  -9   29.20    6.00
  -9   1  -9   17.00    8.70
   9  -1   9   32.30    5.80
  -9   1   9   31.40   10.20
  -9   1   9   22.60    6.20
   9  -1   9   24.60    8.80
 -10   1  -9    7.40    5.00
  10  -1  -9   -3.60    5.80
 -10   1  -9    2.10    8.20
  10  -1  -9   -9.30    7.30
 -10   1   9    4.30    5.30
  10  -1   9    0.50    8.60
  10  -1   9    8.70    3.90
 -10   1   9   10.00    9.40
  11  -1  -9  431.06   17.30
 -11   1  -9  448.66   20.80
  11  -1  -9  455.85   20.90
 -11   1  -9  453.55   15.90
 -11   1   9  413.16   17.00
  11  -1   9  436.96   14.70
 -11   1   9  439.46   23.00
 -12   1  -9   48.50    7.60
  12  -1  -9   13.50    9.00
 -12   1  -9   30.60    9.50
  12  -1  -9   23.80    6.50
 -12   1   9   30.90    7.00
  12  -1   9   49.10    7.60
 -12   1   9   29.90   10.50
 -13   1  -9  373.46   14.50
  13  -1  -9  365.66   21.20
 -13   1  -9  352.66   20.80
  13  -1  -9  371.86   16.60
 -13   1   9  383.86   17.10
 -13   1   9  375.86   23.80
  13  -1   9  347.37   22.70
  13  -1   9  399.16   14.80
  14  -1  -9  166.08   16.90
  14  -1  -9  131.49   13.40
 -14   1  -9  139.19   17.40
 -14   1  -9  148.59   10.40
  14  -1   9  145.19   19.60
  14  -1   9  153.48   10.80
 -14   1   9  126.79   13.00
  15  -1  -9   91.69   13.40
 -15   1  -9   83.39    9.80
  15  -1  -9   48.00   16.10
 -15   1   9   83.19   13.40
  15  -1   9   61.09   14.00
  15  -1   9   74.69   10.80
 -15   1   9   42.20   12.80
 -16   1  -9  135.89   19.20
  16  -1  -9  154.78   14.40
 -16   1  -9  138.29   11.00
  16  -1  -9  146.49   21.50
 -16   1   9  109.99   17.30
 -16   1   9  155.18   15.20
  16  -1   9  145.79   12.20
  16  -1   9  127.29   21.40
 -17   1  -9  172.78   20.60
  17  -1  -9  215.88   21.00
 -17   1  -9  212.88   12.60
  17  -1  -9  217.48   15.90
 -17   1   9  218.58   16.80
  17  -1   9  200.28   12.80
  17  -1   9  214.08   23.00
 -17   1   9  173.58   22.30
 -18   1  -9   24.60   12.40
 -18   1  -9   12.00    6.40
  18  -1  -9   27.10    8.70
  18  -1  -9    3.80   11.40
  18  -1   9    6.40   12.70
  18  -1   9   18.70    6.60
 -18   1   9    7.90   12.50
 -18   1   9   20.70    8.90
 -19   1  -9   10.50    6.70
 -19   1  -9   25.00   16.60
  19  -1  -9   20.20    8.80
  19  -1  -9   20.20   12.50
  19  -1   9   20.50    7.80
 -19   1   9   11.40   12.40
 -19   1   9    9.60    9.40
  19  -1   9   -2.80   12.80
  20  -1  -9   28.10   12.70
  20  -1  -9   15.00    9.70
 -20   1  -9    7.90   13.30
  20  -1   9  -11.90   13.50
 -20   1   9   -2.60   10.60
 -20   1   9   -0.10   10.70
  21  -1  -9   11.50    9.50
 -21   1  -9   15.00    6.00
 -21   1  -9   38.30   16.10
  21  -1   9   25.00   13.00
 -21   1   9   32.20    9.30
 -21   1   9   18.20   10.20
 -22   1  -9    5.30   15.30
  22  -1   9    6.90   13.90
  25  -1  -9  -13.20    8.30
 -25   1  -9   11.90   10.60
 -25   1   9    7.90    8.90
 -24  -1  10   90.89   16.90
  24   1  10  115.99   10.60
 -23  -1 -10    1.40   12.50
 -23  -1  10    1.50    8.40
 -23  -1  10    1.80   10.20
  23   1  10    4.40   12.60
 -22  -1 -10   -7.10   13.20
  22   1  10    7.20   12.50
 -22  -1  10    4.40   10.30
  21   1 -10   44.80   10.70
 -21  -1 -10    2.50   12.40
 -21  -1 -10   21.30    4.90
 -21  -1  10   14.20   10.00
 -21  -1  10   14.30    8.60
 -20  -1 -10   23.00    6.90
  20   1 -10   26.40   12.60
  20   1 -10   31.10   10.10
 -20  -1 -10   13.30   12.20
 -20  -1  10   -2.70   10.50
 -20  -1  10   24.90   10.00
 -19  -1 -10   23.30   12.00
  19   1 -10   29.50    9.70
  19   1 -10   56.39   14.40
 -19  -1 -10   38.50    7.30
 -19  -1  10   33.40   10.40
 -19  -1  10   39.70   15.80
  18   1 -10  168.48   21.00
 -18  -1 -10  138.89   18.90
 -18  -1 -10  136.59   11.40
  18   1 -10  161.78   15.70
 -18  -1  10  150.58   21.60
  18   1  10  156.98   13.80
 -18  -1  10  138.19   16.20
  17   1 -10   -7.50   11.00
 -17  -1 -10    5.40    6.00
 -17  -1 -10   18.60   11.20
  17   1 -10    9.10    8.50
 -17  -1  10   10.70    7.60
  17   1  10    3.50    7.90
 -17  -1  10   -2.00   11.50
 -16  -1 -10  282.87   13.30
  16   1 -10  276.97   17.00
 -16  -1 -10  267.57   20.20
  16   1 -10  289.77   22.60
 -16  -1  10  254.27   16.40
  16   1  10  270.87   14.90
 -16  -1  10  245.78   24.80
  15   1 -10  442.76   20.00
 -15  -1 -10  426.36   16.00
 -15  -1 -10  393.46   22.70
 -15  -1  10  405.86   19.60
  15   1  10  426.26   17.00
 -15  -1  10  382.66   28.00
 -14  -1 -10   52.59   11.00
 -14  -1 -10   63.09    8.60
  14   1 -10   43.90    8.70
  14   1 -10   56.19   13.80
 -14  -1  10   48.10   14.60
 -14  -1  10   72.29   12.60
  14   1  10   54.79    9.10
 -13  -1 -10   75.69   11.30
  13   1 -10   88.99   13.80
 -13  -1 -10   92.69    8.30
  13   1  10   54.19    8.40
 -13  -1  10   67.39   11.90
 -13  -1  10   82.09   15.50
  12   1 -10   33.10   11.00
 -12  -1 -10   46.00    9.60
 -12  -1 -10   63.09    7.60
 -12  -1  10   55.29    8.70
  12   1  10   59.79    7.60
  12   1  10   43.60   12.50
  11   1 -10  760.52   26.30
 -11  -1 -10  774.52   27.80
 -11  -1 -10  780.62   23.60
  11   1 -10  798.12   29.00
 -11  -1  10  773.92   31.90
 -11  -1  10  760.22   26.00
  11   1  10  767.72   29.10
  11   1  10  792.72   22.80
 -10  -1 -10   14.60    7.50
  10   1 -10    1.00    7.60
  10   1 -10    4.40    8.40
 -10  -1 -10   17.70    4.90
  10   1  10   15.20    8.80
 -10  -1  10   12.00    6.40
 -10  -1  10    0.20    9.90
  -9  -1 -10   44.80    7.90
   9   1 -10   53.39    9.70
   9   1 -10   31.20    8.10
  -9  -1 -10   32.10    8.30
   9   1  10   43.70    9.90
  -9  -1  10   57.39   12.20
  -9  -1  10   42.10    7.70
   9   1  10   46.20    5.30
   8   1 -10   86.69   13.60
  -8  -1 -10   99.29   12.90
   8   1 -10   99.29   12.80
  -8  -1 -10  103.89    9.80
   8   1  10  101.69    5.80
  -8  -1  10  116.99   17.00
   8   1  10   96.99   12.00
  -8  -1  10  101.79   10.30
   8   1  10  107.09    9.20
   7   1 -10 1341.67   41.00
   7   1 -10 1359.86   41.10
  -7  -1 -10 1404.16   41.10
  -7  -1 -10 1358.36   39.50
  -7  -1  10 1386.86   44.60
   7   1  10 1316.57   36.00
  -7  -1  10 1306.77   39.20
   7   1  10 1365.56   42.30
   7   1  10 1335.57   37.90
   6   1 -10  241.48   15.70
   6   1 -10  261.87   16.00
  -6  -1 -10  255.87   16.30
  -6  -1 -10  255.27   14.70
  -6  -1  10  265.77   20.00
   6   1  10  215.98   17.90
   6   1  10  234.08    8.60
   6   1  10  256.27   11.20
  -6  -1  10  261.17   12.90
   5   1 -10  146.09   12.90
   5   1 -10  163.68   14.20
  -5  -1 -10  129.19   14.30
  -5  -1 -10  110.29   13.10
  -5  -1  10  128.89   10.20
  -5  -1  10  161.88   18.30
   5   1  10  117.09   15.90
  -4  -1 -10  353.16   16.90
   4   1 -10  308.87   15.10
   4   1 -10  321.87   17.50
  -4  -1 -10  329.47   17.40
   4   1  10  295.97   17.30
   4   1  10  312.77   11.40
   4   1  10  334.87   11.60
  -4  -1  10  285.07   13.40
  -4  -1  10  306.67   19.70
  -3  -1 -10  682.13   21.40
   3   1 -10  663.33   25.10
   3   1 -10  646.44   22.10
  -3  -1 -10  660.93   23.90
  -3  -1 -10  652.93   23.80
  -3  -1  10  641.44   21.30
   3   1  10  674.33   19.40
  -3  -1  10  677.83   26.50
  -3  -1  10  651.53   26.90
   3   1  10  594.54   26.20
   3   1  10  684.93   20.60
   2   1 -10    6.90    4.80
  -2  -1 -10   18.10    8.30
  -2  -1 -10   12.70    7.80
   2   1 -10   13.10    8.60
  -2  -1 -10   20.80    5.20
   2   1  10   17.20    3.90
  -2  -1  10    8.30    4.90
  -2  -1  10   11.20    8.90
   2   1  10   16.50    5.80
  -2  -1  10    2.60    8.80
   1   1 -10   81.49   12.80
  -1  -1 -10   80.79    7.60
  -1  -1 -10   71.29   12.20
  -1  -1 -10   86.59   12.10
  -1  -1 -10   86.29   10.50
   1   1 -10   87.09   13.30
   1   1 -10   88.99   12.90
   1   1 -10   84.59    8.60
   1   1  10   79.69   10.20
  -1  -1  10   77.39    7.80
   1   1  10   74.09    6.50
  -1  -1  10   78.69   13.80
   0  -1 -10    5.50    4.30
   0   1 -10    6.10    8.80
   0   1 -10   12.90    5.10
   0  -1 -10    3.30    7.10
   0   1 -10   10.10    8.30
   0  -1 -10   13.50    7.90
   0   1 -10    5.60    7.60
   0  -1 -10    8.10    6.90
   0  -1  10   16.30    8.00
   0   1  10    5.30    7.10
   0   1  10    3.90    3.90
   0  -1  10    3.80    4.40
  -1   1 -10   70.19    8.50
   1  -1 -10   43.80    5.50
  -1   1 -10   52.19    9.80
   1  -1 -10   59.29    9.10
  -1   1 -10   63.29    9.70
  -1   1  10   53.79    6.40
   1  -1  10   52.69    7.40
  -1   1  10   52.39    9.40
  -1   1  10   36.60    8.30
   1  -1  10   78.59   11.90
   2  -1 -10    8.50    6.80
  -2   1 -10    8.00    7.80
   2  -1 -10    4.70    4.50
  -2   1 -10   19.90    9.20
  -2   1  10    5.00    8.40
   2  -1  10   13.40    5.00
  -2   1  10   10.40    4.30
   2  -1  10   13.70    7.10
  -2   1  10   15.90    8.50
   3  -1 -10  678.73   21.90
   3  -1 -10  686.13   24.10
  -3   1 -10  669.03   25.80
  -3   1 -10  657.43   25.00
   3  -1  10  669.83   23.20
   3  -1  10  696.93   21.60
  -3   1  10  660.33   20.80
  -3   1  10  683.43   25.70
   4  -1 -10  362.76   16.60
  -4   1 -10  360.56   18.70
   4  -1 -10  331.47   14.90
  -4   1 -10  324.57   18.90
   4  -1  10  319.97   15.00
  -4   1  10  321.17   13.20
   4  -1  10  371.66   14.40
  -4   1  10  353.96   19.60
   5  -1 -10  111.49   12.10
  -5   1 -10  111.09   14.10
  -5   1 -10  117.19   16.30
  -5   1  10  114.49    9.30
  -5   1  10  120.39   16.00
   5  -1  10  111.59   10.70
   5  -1  10  129.19   10.50
  -6   1 -10  266.47   16.00
  -6   1 -10  281.77   19.10
   6  -1 -10  250.17   15.10
   6  -1 -10  275.57   15.20
   6  -1  10  241.98   11.70
  -6   1  10  300.67   19.20
  -6   1  10  270.17   12.20
  -7   1 -10 1380.46   42.70
  -7   1 -10 1355.96   40.40
   7  -1 -10 1408.16   40.80
   7  -1 -10 1348.47   39.90
  -7   1  10 1414.16   43.90
  -7   1  10 1299.67   38.60
   7  -1  10 1257.07   37.20
  -8   1 -10   96.49   14.80
   8  -1 -10   77.69   11.50
  -8   1 -10   98.19   10.80
  -8   1  10  111.99   16.00
  -8   1  10  105.59    9.80
   8  -1  10   94.59    7.10
  -9   1 -10   34.90    9.10
   9  -1 -10   16.80    7.30
   9  -1 -10   15.90    6.40
   9  -1  10   27.70    7.10
  -9   1  10   15.70    9.30
  -9   1  10   21.30    5.70
  10  -1 -10    8.60    6.90
 -10   1 -10   13.70    9.00
  10  -1 -10   -2.80    7.30
 -10   1 -10   16.60    5.50
  10  -1  10   12.00    8.30
 -10   1  10    8.30    9.70
  10  -1  10   18.10    4.20
 -10   1  10   16.90    6.20
  11  -1 -10  737.73   26.20
 -11   1 -10  781.52   29.10
 -11   1 -10  779.02   23.80
  11  -1 -10  743.73   27.90
 -11   1  10  738.83   24.80
 -11   1  10  719.63   30.50
  11  -1  10  778.52   22.40
  11  -1  10  717.73   28.90
  12  -1 -10   46.20   10.20
 -12   1 -10   67.99    8.40
  12  -1 -10   45.30    8.30
 -12   1 -10   48.00   11.00
 -12   1  10   56.69   10.20
  12  -1  10   49.10   13.30
 -12   1  10   36.00   12.20
  12  -1  10   68.39    7.70
  13  -1 -10   67.99    9.00
 -13   1 -10   80.29    9.10
  13  -1 -10   75.29   13.10
 -13   1 -10   74.29   12.40
 -13   1  10   64.39   14.20
 -13   1  10   66.39   10.90
  13  -1  10   83.19    8.90
 -14   1 -10   50.09   11.70
  14  -1 -10   22.00   12.00
 -14   1 -10   74.79    9.10
  14  -1 -10   44.50    8.90
 -14   1  10   52.59    9.10
  14  -1  10   53.69   17.20
 -14   1  10   24.30   12.60
 -15   1 -10  414.26   24.80
  15  -1 -10  426.76   19.40
  15  -1 -10  394.46   27.10
 -15   1 -10  424.86   16.50
  15  -1  10  417.16   16.90
 -15   1  10  434.56   20.00
  15  -1  10  406.16   26.90
 -15   1  10  402.76   27.20
  16  -1 -10  289.17   23.80
 -16   1 -10  283.47   22.60
  16  -1 -10  278.47   17.00
 -16   1 -10  262.27   13.50
  16  -1  10  265.97   14.20
 -16   1  10  254.17   24.20
 -16   1  10  282.67   17.50
  16  -1  10  284.37   24.40
 -17   1 -10    7.70    6.30
  17  -1 -10   14.00    8.30
 -17   1 -10    3.00   12.00
  17  -1 -10   14.60   12.10
 -17   1  10    4.70   12.60
 -17   1  10    8.00    8.20
  17  -1  10    4.70    7.00
  17  -1  10   10.40   13.40
  18  -1 -10  151.08   15.90
  18  -1 -10  177.28   18.70
 -18   1 -10  132.69   20.70
 -18   1 -10  138.79   11.50
  18  -1  10  148.09   11.60
 -18   1  10  157.78   16.90
  18  -1  10  129.99   23.00
 -18   1  10  142.39   20.60
 -19   1 -10   32.40    7.00
  19  -1 -10   35.70   10.10
 -19   1 -10   32.20   15.40
 -19   1  10   30.20   10.70
  19  -1  10   38.60    7.90
 -19   1  10   37.60   14.80
  19  -1  10   38.30   15.60
 -20   1 -10   11.30   13.60
  20  -1 -10   37.60   10.90
  20  -1 -10   25.90    9.70
 -20   1 -10   20.10    7.00
 -20   1  10   11.10   11.80
 -20   1  10   32.30   11.20
  20  -1  10   36.40   15.70
 -21   1 -10   -0.40   14.40
  21  -1 -10    9.90   10.10
 -21   1 -10   10.40    5.90
 -21   1  10    5.00   10.10
  21  -1  10   16.60   14.60
 -21   1  10   18.20    9.20
 -22   1 -10   22.60   14.80
 -23   1 -10   40.50   14.40
 -23   1  10   16.70   10.90
 -24  -1 -11  130.69   11.50
  24   1 -11  130.99   13.30
 -24  -1 -11  147.59   19.40
 -24  -1  11   93.19   13.20
  23   1 -11   18.40   11.00
 -23  -1 -11   48.20    6.90
 -23  -1 -11   28.10   12.60
 -23  -1  11   46.40   11.20
 -23  -1  11    5.30   15.10
  22   1 -11  125.69   14.10
 -22  -1 -11  112.39   18.50
 -22  -1 -11  106.19    8.20
 -22  -1  11  132.49   19.30
 -22  -1  11   92.59   15.90
 -21  -1 -11   65.89   15.60
 -21  -1 -11   48.10    7.90
  21   1 -11   47.90   11.80
 -21  -1  11   57.79   10.40
 -21  -1  11   66.39   12.20
 -20  -1 -11   79.49   10.20
  20   1 -11   82.39   11.70
 -20  -1 -11   95.89   16.00
 -20  -1  11   77.29   15.90
 -20  -1  11  106.59   17.20
 -19  -1 -11   12.30    6.20
 -19  -1 -11   23.20   12.90
  19   1 -11   11.00    9.50
  19   1 -11   31.50   13.10
 -19  -1  11   14.10    9.70
 -19  -1  11   -4.20   12.40
 -18  -1 -11  197.28   12.10
  18   1 -11  201.98   16.70
 -18  -1 -11  166.48   21.40
  18   1 -11  223.78   22.60
 -18  -1  11  195.68   17.40
 -18  -1  11  175.38   23.00
  18   1  11  213.88   14.00
  17   1 -11  116.49   19.50
 -17  -1 -11   78.39    9.60
  17   1 -11  116.09   15.30
 -17  -1 -11   92.39   14.70
  17   1  11   87.49   12.30
 -17  -1  11  120.39   19.10
 -17  -1  11   89.69   14.50
  16   1 -11  220.08   16.60
 -16  -1 -11  217.08   20.90
  16   1 -11  195.08   20.90
 -16  -1 -11  214.78   11.80
 -16  -1  11  190.58   23.60
  16   1  11  212.58   13.60
 -15  -1 -11    1.10   10.90
  15   1 -11   -9.40   11.80
  15   1 -11    2.50    8.80
 -15  -1 -11   11.70    5.60
 -15  -1  11    7.40    8.10
  15   1  11    7.60   14.00
 -15  -1  11  -18.80   11.60
  15   1  11    2.80    6.20
  14   1 -11 2293.87   65.89
 -14  -1 -11 2168.78   63.89
 -14  -1 -11 2043.80   57.49
  14   1 -11 2094.99   60.19
 -14  -1  11 2111.59   68.49
  14   1  11 2007.00   65.19
 -14  -1  11 2053.79   60.29
  14   1  11 2093.39   57.19
 -13  -1 -11   26.80   10.50
  13   1 -11    8.80    8.60
 -13  -1 -11   27.40    5.60
 -13  -1  11   16.50   13.40
  13   1  11   29.90   11.10
  13   1  11   22.20    5.70
 -13  -1  11   23.90    8.30
  12   1 -11  849.81   31.50
  12   1 -11  796.52   28.00
 -12  -1 -11  791.12   24.80
 -12  -1 -11  799.42   30.00
  12   1  11  839.72   23.90
  12   1  11  810.12   31.80
 -12  -1  11  792.42   34.30
 -12  -1  11  786.32   27.30
  11   1 -11   37.80    9.40
 -11  -1 -11   56.09   10.00
 -11  -1 -11   64.99    7.90
  11   1  11   70.69    6.80
 -11  -1  11   60.99   10.90
  11   1  11   52.99   10.80
  10   1 -11    1.50    9.10
 -10  -1 -11   11.20    8.00
 -10  -1 -11   20.10    5.20
  10   1 -11    0.60    8.30
 -10  -1  11    5.60   10.50
  10   1  11   14.00    9.20
 -10  -1  11   10.10    6.50
  -9  -1 -11  114.49    9.30
   9   1 -11  115.09   11.60
  -9  -1 -11   99.99   13.20
   9   1 -11  107.59   11.20
  -9  -1  11   91.39   10.70
   9   1  11  105.09    9.10
   9   1  11  113.89    6.10
  -9  -1  11   99.99   13.70
   9   1  11  102.29   15.50
   8   1 -11  140.29   14.10
  -8  -1 -11  152.08   10.90
   8   1 -11  119.59   14.50
  -8  -1 -11  155.08   14.50
  -8  -1  11  142.69   11.70
   8   1  11  150.58    6.60
  -8  -1  11  151.38   18.10
   8   1  11  160.98    9.80
   8   1  11  131.69   15.80
  -7  -1 -11  294.67   17.50
   7   1 -11  307.47   17.40
   7   1 -11  312.57   17.10
  -7  -1 -11  279.77   14.90
   7   1  11  274.47    9.80
   7   1  11  288.27   19.00
  -7  -1  11  314.17   14.60
  -7  -1  11  320.97   21.00
   7   1  11  311.67   12.30
   6   1 -11 1455.15   43.10
  -6  -1 -11 1392.16   41.50
  -6  -1 -11 1430.96   43.00
   6   1 -11 1402.66   42.20
  -6  -1  11 1429.06   46.30
   6   1  11 1269.07   37.10
   6   1  11 1393.86   38.40
   6   1  11 1389.36   43.60
  -6  -1  11 1355.46   40.20
   5   1 -11  274.87   17.40
  -5  -1 -11  251.97   17.60
   5   1 -11  256.07   15.50
  -5  -1 -11  235.28   16.80
   5   1  11  223.78    9.60
  -5  -1  11  242.48   21.30
   5   1  11  237.78   18.40
  -5  -1  11  244.38   12.90
   5   1  11  265.77   10.60
   4   1 -11  242.48   17.60
  -4  -1 -11  186.38   16.80
   4   1 -11  216.08   14.10
  -4  -1 -11  190.48   16.20
  -4  -1  11  194.98   12.00
   4   1  11  213.88    9.80
   4   1  11  181.48   17.00
  -4  -1  11  206.08   20.30
   4   1  11  205.78   10.40
   3   1 -11  265.27   18.40
   3   1 -11  254.57   14.00
  -3  -1 -11  259.37   12.80
  -3  -1 -11  229.68   16.90
  -3  -1 -11  222.58   17.30
   3   1  11  240.88   10.10
  -3  -1  11  257.67   20.20
  -3  -1  11  236.18   20.20
  -3  -1  11  232.38   12.60
   3   1  11  249.88   12.60
  -2  -1 -11  943.91   32.10
   2   1 -11  984.60   33.40
   2   1 -11  990.50   30.00
  -2  -1 -11  949.21   33.10
  -2  -1 -11 1002.50   29.40
  -2  -1  11  978.10   34.70
   2   1  11  958.20   29.80
   2   1  11  949.01   27.30
  -2  -1  11  951.90   34.80
  -2  -1  11  929.11   28.70
  -1  -1 -11 1533.15   45.20
   1   1 -11 1496.35   43.00
  -1  -1 -11 1481.75   42.10
   1   1 -11 1499.65   47.10
   1   1 -11 1519.65   46.30
  -1  -1 -11 1532.55   45.50
   1   1 -11 1527.95   46.10
  -1  -1 -11 1500.45   46.10
   1   1  11 1469.05   43.70
   1   1  11 1406.16   40.50
  -1  -1  11 1427.26   41.60
  -1  -1  11 1469.15   47.20
   0   1 -11   -3.10    9.10
   0   1 -11   -4.20    8.50
   0  -1 -11   -5.30    8.00
   0  -1 -11    2.00    8.50
   0   1 -11    0.70    5.80
   0   1 -11   -2.50    9.90
   0  -1 -11   10.20    5.20
   0  -1 -11    9.80    9.70
   0  -1  11   -7.40    9.00
   0  -1  11    1.10    4.70
   0   1  11    1.40    8.40
  -1   1 -11 1508.65   47.40
  -1   1 -11 1556.34   43.60
   1  -1 -11 1501.25   42.40
  -1   1 -11 1487.75   46.10
   1  -1 -11 1559.64   45.40
  -1   1  11 1492.85   46.20
   1  -1  11 1498.95   45.60
  -1   1  11 1507.35   46.40
  -1   1  11 1418.06   41.10
   1  -1  11 1472.45   41.90
  -2   1 -11  963.20   34.00
   2  -1 -11  966.50   31.60
  -2   1 -11  958.20   32.90
   2  -1 -11  939.81   28.80
  -2   1  11  952.70   33.50
  -2   1  11  922.11   33.10
   2  -1  11  962.60   28.20
   2  -1  11  947.61   31.30
  -2   1  11  899.61   27.40
  -3   1 -11  238.68   18.90
  -3   1 -11  257.07   18.20
   3  -1 -11  278.97   16.70
   3  -1 -11  256.67   13.70
   3  -1  11  250.87   15.50
  -3   1  11  274.47   20.00
   3  -1  11  217.08   16.30
  -3   1  11  273.27   11.80
  -3   1  11  273.07   19.40
   3  -1  11  287.27   12.60
  -4   1 -11  190.98   17.50
  -4   1 -11  206.88   18.90
   4  -1 -11  186.58   13.70
   4  -1 -11  229.78   15.80
   4  -1  11  238.18   12.30
   4  -1  11  205.68   13.90
  -4   1  11  235.78   18.90
  -4   1  11  206.08   11.00
   5  -1 -11  207.58   14.50
  -5   1 -11  241.68   18.00
   5  -1 -11  245.08   15.70
  -5   1 -11  247.28   19.60
   5  -1  11  240.48   13.40
  -5   1  11  248.28   19.60
  -5   1  11  240.28   12.00
   5  -1  11  256.17   13.10
  -6   1 -11 1360.36   41.80
   6  -1 -11 1362.56   40.90
  -6   1 -11 1381.46   43.90
   6  -1 -11 1403.36   41.10
   6  -1  11 1348.27   39.80
  -6   1  11 1422.46   44.40
  -6   1  11 1320.27   39.00
   6  -1  11 1343.17   38.50
  -7   1 -11  282.07   15.60
  -7   1 -11  290.67   19.40
   7  -1 -11  245.38   16.30
   7  -1 -11  266.97   15.30
   7  -1  11  280.17   11.50
  -7   1  11  300.77   13.30
  -7   1  11  298.57   19.50
  -8   1 -11  148.89   11.90
   8  -1 -11  110.09   12.90
  -8   1 -11  142.49   15.80
   8  -1 -11   98.99   13.90
  -8   1  11  136.29   10.60
  -8   1  11  140.89   16.80
   8  -1  11  135.49    7.80
   9  -1 -11  129.49   11.90
   9  -1 -11   73.89   11.90
  -9   1 -11  110.19   15.60
  -9   1 -11  103.29   10.40
   9  -1  11  100.49    6.90
  -9   1  11   98.19   10.10
  -9   1  11   92.89   16.40
  10  -1 -11    3.90    7.40
 -10   1 -11   15.90    5.70
  10  -1 -11   -0.20    8.00
 -10   1 -11   16.40    9.70
  10  -1  11   21.00    4.20
 -10   1  11    6.30   10.40
 -10   1  11   16.30    6.40
 -11   1 -11   63.29    8.50
  11  -1 -11   60.89   11.60
 -11   1 -11   55.69   10.90
  11  -1 -11   52.39    8.60
 -11   1  11   66.89   10.00
 -11   1  11   65.39   13.10
  11  -1  11   57.39    6.70
  11  -1  11   38.70    8.40
 -12   1 -11  805.92   31.40
 -12   1 -11  803.42   24.80
  12  -1 -11  756.22   29.90
  12  -1 -11  737.13   25.90
 -12   1  11  736.13   32.80
  12  -1  11  741.13   30.20
  12  -1  11  788.22   23.10
 -12   1  11  777.42   26.10
  13  -1 -11   12.50    8.30
 -13   1 -11   20.10   11.50
  13  -1 -11   -1.80   11.90
  13  -1  11   29.70    5.90
 -13   1  11   13.30    7.30
  13  -1  11   21.80   10.90
 -13   1  11    0.00   10.50
  14  -1 -11 1794.92   71.59
 -14   1 -11 2136.79   64.39
 -14   1 -11 2087.19   56.99
  14  -1 -11 2098.39   58.59
 -14   1  11 2090.69   59.19
  14  -1  11 1991.90   70.69
  14  -1  11 2076.89   56.39
 -14   1  11 2179.58   66.99
 -15   1 -11    1.70   11.80
 -15   1 -11   11.80    6.10
  15  -1 -11    2.50    8.00
  15  -1 -11   -5.30   12.60
 -15   1  11   -8.20   11.70
 -15   1  11    6.70    8.10
  15  -1  11    7.10    6.60
  16  -1 -11  211.98   20.20
  16  -1 -11  226.58   16.20
 -16   1 -11  202.28   22.30
 -16   1 -11  214.38   12.50
  16  -1  11  215.18   12.80
 -17   1 -11   78.79   10.10
 -17   1 -11   74.29   15.10
  17  -1 -11  101.69   14.50
 -17   1  11   60.79   14.10
  17  -1  11   87.59   10.80
  17  -1  11   88.49   18.70
 -17   1  11  112.29   15.30
 -18   1 -11  178.48   12.30
 -18   1 -11  203.78   23.10
  18  -1 -11  192.08   16.60
  18  -1 -11  218.68   18.80
  18  -1  11  202.58   12.40
 -18   1  11  203.48   22.20
  18  -1  11  195.68   24.70
 -18   1  11  204.78   18.10
 -19   1 -11   23.00   13.30
 -19   1 -11    6.70    6.70
  19  -1 -11   19.80    9.50
 -19   1  11    9.90   11.50
  19  -1  11    7.30   14.20
  19  -1  11   19.70    6.60
 -19   1  11   15.70    9.90
  20  -1 -11   98.39   12.60
 -20   1 -11   68.89    9.70
  20  -1 -11  130.39   17.60
 -20   1 -11   85.69   18.30
 -20   1  11  105.09   16.60
 -20   1  11   94.49   13.00
  20  -1  11   74.79   16.40
 -21   1 -11   31.50   16.40
 -21   1 -11   46.00    7.50
  21  -1 -11   34.50   10.30
 -21   1  11   48.10   10.30
 -21   1  11   66.29   12.90
  21  -1  11   56.09   16.40
 -22   1 -11   90.69   17.70
  22  -1 -11  127.69   14.10
 -22   1  11  120.19   16.30
  22  -1  11  112.99   19.50
 -22   1  11  141.49   21.10
 -23   1  11   73.59   13.50
 -24   1 -11  120.59   10.40
  24  -1 -11  118.29   17.30
 -24   1 -11  135.99   19.60
 -24   1  11  107.89   12.40
 -23  -1  12    9.00   11.10
  23   1  12   26.00   13.50
 -22  -1 -12    5.30   14.40
 -22  -1 -12   14.40    4.90
  22   1 -12   -8.60   10.20
 -22  -1  12   18.10   11.10
  22   1  12   21.30   11.90
 -22  -1  12   19.70   13.90
 -21  -1 -12   11.90   14.40
 -21  -1 -12   14.10    5.10
  21   1 -12    2.60   10.30
  21   1  12   26.50    6.90
 -21  -1  12   30.10   11.00
 -21  -1  12   22.50    8.50
 -20  -1 -12   43.10   14.30
 -20  -1 -12   32.60    6.30
  20   1 -12   30.50   10.90
  20   1  12   19.20   12.40
 -20  -1  12   38.70   10.50
 -20  -1  12   47.70   12.10
  19   1 -12    0.90    9.90
  19   1 -12   30.20   12.60
 -19  -1 -12   -8.70    5.20
 -19  -1 -12   -5.20   15.50
 -19  -1  12    6.30   11.40
  19   1  12    2.60   11.90
  19   1  12   22.80    8.10
 -19  -1  12    1.40    9.50
  18   1 -12  -10.20   11.30
 -18  -1 -12   -6.60    5.30
  18   1 -12   -0.70    9.30
 -18  -1 -12    2.50   12.40
  18   1  12    7.60    7.10
 -18  -1  12    3.30    9.00
  18   1  12    1.60   10.70
 -18  -1  12  -12.90   11.00
 -17  -1 -12   19.10    6.20
 -17  -1 -12   17.30   12.30
  17   1 -12   29.40    9.60
  17   1 -12   23.60   12.00
 -17  -1  12   14.40    8.20
 -17  -1  12   32.40   13.80
  17   1  12   30.40    7.90
  17   1  12   13.70   11.00
 -16  -1 -12   29.50    6.40
  16   1 -12   24.50    9.00
  16   1 -12   33.10   12.80
 -16  -1 -12   31.90   13.00
  16   1  12   37.10    7.90
  16   1  12   41.60   12.50
 -16  -1  12   32.20    9.20
 -16  -1  12   24.50   13.40
  15   1 -12   28.70    9.90
 -15  -1 -12   39.30   12.40
  15   1 -12   14.10   14.00
 -15  -1 -12   31.90    6.20
  15   1  12   29.30    6.70
 -15  -1  12   43.10   15.30
  15   1  12   32.60   12.40
 -15  -1  12   28.70    8.40
  14   1 -12    6.80    9.50
 -14  -1 -12    0.30   10.90
 -14  -1 -12   18.20    5.80
  14   1 -12  -25.70   14.50
 -14  -1  12   -2.40   14.00
 -14  -1  12    7.10    8.70
  14   1  12   17.20   11.90
  14   1  12   14.30    5.70
  13   1 -12  100.79   14.60
 -13  -1 -12  132.09    9.70
 -13  -1 -12  111.69   17.30
  13   1  12  133.49    9.00
 -13  -1  12  132.19   13.30
  13   1  12  155.18   19.90
 -13  -1  12  150.88   19.30
 -12  -1 -12  167.68   17.90
  12   1 -12  134.59   14.60
 -12  -1 -12  182.18   10.40
  12   1  12  193.48    9.30
  12   1  12  159.68   18.50
 -12  -1  12  176.08   13.90
 -12  -1  12  146.19   20.90
  11   1 -12  121.19   13.90
 -11  -1 -12   99.69   15.20
 -11  -1 -12  112.19    9.10
  11   1  12   90.69    9.90
  11   1  12   93.89   12.60
 -11  -1  12   91.09   11.80
  11   1  12  115.39    7.30
  10   1 -12  158.58   16.60
 -10  -1 -12  228.48   11.60
 -10  -1 -12  212.68   16.80
  10   1  12  204.68   11.30
  10   1  12  215.98   17.70
  10   1  12  243.38    8.80
 -10  -1  12  199.68   13.50
 -10  -1  12  181.18   19.00
   9   1 -12  175.88   16.30
  -9  -1 -12  214.28   16.10
  -9  -1 -12  217.78   11.90
   9   1 -12  163.88   15.90
  -9  -1  12  195.98   13.30
   9   1  12  215.68    7.80
   9   1  12  193.18   17.00
  -9  -1  12  184.88   19.00
   9   1  12  198.58   10.60
   8   1 -12   19.10    8.50
  -8  -1 -12   20.00    6.50
  -8  -1 -12   24.80    9.20
   8   1 -12   14.20    8.70
  -8  -1  12   17.20    7.10
  -8  -1  12   19.00   11.20
   8   1  12   17.50    5.30
   8   1  12   15.40    9.50
   8   1  12   23.60    3.40
   7   1 -12  761.62   27.70
  -7  -1 -12  808.72   28.70
  -7  -1 -12  749.23   26.30
   7   1 -12  766.92   27.70
   7   1  12  772.82   23.10
   7   1  12  747.33   29.20
  -7  -1  12  778.52   25.50
   7   1  12  737.83   21.30
  -7  -1  12  754.12   31.50
  -6  -1 -12  927.51   31.90
   6   1 -12  927.21   31.50
   6   1 -12  952.50   30.90
  -6  -1 -12  884.51   30.00
   6   1  12  865.51   25.00
   6   1  12  886.51   32.10
   6   1  12  912.91   26.10
  -6  -1  12  887.81   35.20
  -6  -1  12  880.51   28.30
   5   1 -12   70.69    8.80
   5   1 -12   89.39   15.50
  -5  -1 -12   87.59   11.50
  -5  -1 -12   85.09   12.20
  -5  -1  12   61.99    9.90
   5   1  12   60.29    7.00
   5   1  12   63.89   11.60
   5   1  12   72.19    8.00
  -5  -1  12   90.59   14.90
   4   1 -12  938.71   30.80
   4   1 -12  976.30   33.00
  -4  -1 -12  896.11   33.00
  -4  -1 -12  919.11   32.50
  -4  -1  12  961.00   36.50
  -4  -1  12  935.31   35.60
   4   1  12  964.20   27.50
   4   1  12  881.91   32.70
  -4  -1  12  897.01   28.60
   4   1  12  891.11   26.60
  -3  -1 -12 1067.39   36.50
   3   1 -12 1110.29   34.10
  -3  -1 -12 1062.29   37.50
  -3  -1 -12 1108.99   33.30
   3   1 -12 1118.69   37.30
  -3  -1  12 1090.89   39.70
  -3  -1  12 1047.80   32.60
   3   1  12 1071.39   30.60
  -3  -1  12 1112.09   40.10
   3   1  12 1080.99   32.50
  -2  -1 -12  619.64   26.40
   2   1 -12  669.13   23.00
  -2  -1 -12  693.53   22.30
  -2  -1 -12  612.54   28.30
   2   1 -12  667.73   27.40
  -2  -1  12  607.64   30.20
   2   1  12  633.14   19.80
  -2  -1  12  649.14   21.80
   2   1  12  627.94   23.30
  -1  -1 -12   14.20    6.30
   1   1 -12    1.60   10.60
  -1  -1 -12    0.40   10.10
   1   1 -12    9.50    6.80
   1   1 -12    5.80   10.60
  -1  -1 -12    9.90   10.10
  -1  -1 -12   -4.50   11.40
  -1  -1  12   -2.70   12.40
   1   1  12    2.30    9.00
   1   1  12   -2.00    4.60
  -1  -1  12    1.50    5.60
   0   1 -12   18.80   11.90
   0  -1 -12   20.90   12.00
   0   1 -12   34.30    7.70
   0  -1 -12   17.80   10.90
   0   1 -12   20.00   11.80
   0  -1 -12   25.40   11.00
   0   1 -12   26.20   13.00
   0   1  12   25.20    5.20
   0  -1  12   43.30   12.30
   0  -1  12   28.50    5.80
   0   1  12   29.40   11.20
   1  -1 -12   10.00    9.80
  -1   1 -12    9.80    7.20
   1  -1 -12   10.10    6.10
  -1   1 -12    1.80   12.40
  -1   1 -12   -1.40   11.20
  -1   1 -12   -9.30   11.40
  -1   1  12    5.20    4.70
   1  -1  12    1.10   10.40
   1  -1  12   -2.10    5.30
  -1   1  12   -1.10   11.60
  -2   1 -12  589.64   29.00
   2  -1 -12  601.64   21.20
   2  -1 -12  625.14   24.90
  -2   1 -12  599.34   26.60
   2  -1  12  600.14   20.00
  -2   1  12  599.24   27.10
  -2   1  12  565.44   27.30
   2  -1  12  516.55   29.30
  -2   1  12  582.74   19.10
   2  -1  12  597.24   24.70
  -3   1 -12 1050.39   38.80
   3  -1 -12 1129.19   35.50
  -3   1 -12 1085.79   37.20
   3  -1 -12 1072.09   33.10
   3  -1  12 1067.19   34.60
  -3   1  12 1120.89   38.60
   3  -1  12 1113.09   31.90
   3  -1  12  909.41   39.10
  -3   1  12 1098.49   38.70
  -3   1  12 1075.69   31.50
   4  -1 -12 1017.70   31.60
  -4   1 -12  952.90   34.50
  -4   1 -12  961.80   36.00
   4  -1 -12 1045.20   33.50
   4  -1  12 1035.30   30.20
  -4   1  12  994.90   36.30
   4  -1  12  942.41   31.40
  -4   1  12  990.20   29.70
  -5   1 -12   78.49   13.10
  -5   1 -12   91.59   12.00
   5  -1 -12  109.69   10.40
   5  -1 -12   90.49   13.20
  -5   1  12   79.19    9.10
  -5   1  12   70.19   11.90
   5  -1  12   83.29   10.80
   5  -1  12  103.79   10.30
  -6   1 -12  916.71   33.60
   6  -1 -12  914.41   30.30
  -6   1 -12  897.71   31.30
   6  -1 -12  908.81   30.40
  -6   1  12  952.10   34.50
   6  -1  12  920.31   27.70
  -6   1  12  883.31   27.90
   6  -1  12  927.01   28.70
   7  -1 -12  763.32   27.10
  -7   1 -12  779.92   30.30
  -7   1 -12  786.02   27.40
   7  -1 -12  777.72   27.10
  -7   1  12  737.63   24.70
   7  -1  12  777.72   25.40
   7  -1  12  755.92   23.30
  -7   1  12  806.82   30.70
   8  -1 -12    3.00    7.10
  -8   1 -12   23.10    7.40
  -8   1 -12   17.40    9.70
   8  -1 -12   11.00    8.50
  -8   1  12   36.10   11.60
  -8   1  12   19.30    6.20
   8  -1  12   22.30    4.50
   8  -1  12   27.90    6.90
  -9   1 -12  207.78   17.60
   9  -1 -12  170.98   15.60
  -9   1 -12  192.68   12.50
   9  -1 -12  153.08   14.30
  -9   1  12  210.28   12.10
  -9   1  12  168.98   18.20
   9  -1  12  208.28    8.90
  10  -1 -12  190.58   17.10
 -10   1 -12  221.88   12.50
  10  -1 -12  199.38   14.30
 -10   1 -12  243.28   18.70
 -10   1  12  213.38   12.80
  10  -1  12  214.88    9.40
 -10   1  12  210.48   19.80
 -11   1 -12   97.19    9.90
  11  -1 -12  112.39   13.80
  11  -1 -12   66.79   12.20
 -11   1 -12  120.39   17.30
 -11   1  12   76.89   10.90
  11  -1  12  100.09    7.40
 -11   1  12   81.89   12.90
 -12   1 -12  170.78   18.90
 -12   1 -12  189.78   11.50
  12  -1 -12  117.29   18.70
  12  -1 -12  134.79   13.80
  12  -1  12  180.18    9.20
 -12   1  12  130.19   19.70
 -12   1  12  156.88   12.80
  13  -1 -12  111.39   15.80
 -13   1 -12  146.89   10.60
 -13   1 -12  110.29   19.80
  13  -1  12  108.89   15.80
 -13   1  12  118.39   13.10
  13  -1  12  133.69    9.20
  14  -1 -12    2.50   11.90
 -14   1 -12   13.00    5.80
 -14   1 -12   16.80   12.50
  14  -1 -12    7.00    8.50
 -14   1  12   -9.00   13.20
  14  -1  12   10.80   10.50
 -14   1  12    9.00    8.00
  14  -1  12   23.50    6.20
  15  -1 -12   46.20    9.60
 -15   1 -12   38.20   14.40
 -15   1 -12   40.80    6.60
  15  -1 -12   61.69   13.90
  15  -1  12   36.40   12.60
 -15   1  12   31.90    8.90
 -15   1  12   18.00   13.90
  15  -1  12   29.40    6.90
 -16   1 -12   19.30   13.70
  16  -1 -12   36.80    9.50
  16  -1 -12   56.29   14.20
 -16   1 -12   36.10    7.00
 -16   1  12   37.10    9.30
  16  -1  12   21.20    7.30
  16  -1  12   43.50   13.90
 -16   1  12   23.60   15.20
 -17   1 -12   14.20    6.40
  17  -1 -12   34.60    9.50
 -17   1 -12   10.70   13.60
  17  -1 -12   37.40   13.90
 -17   1  12   37.30   15.00
  17  -1  12   25.80    7.10
 -17   1  12   31.60    9.40
  17  -1  12   14.40   18.20
 -18   1 -12   -0.30   13.70
  18  -1 -12    5.30    9.20
 -18   1 -12   -3.20    5.90
  18  -1 -12    7.70   12.40
  18  -1  12   -0.60    6.20
 -18   1  12  -10.20   10.90
 -18   1  12   -7.80    8.90
 -19   1 -12   -6.10   12.80
  19  -1 -12   17.40   10.20
  19  -1 -12    5.80    9.70
 -19   1 -12   -1.50    6.20
 -19   1  12    4.10   13.60
  19  -1  12    7.80    6.60
 -19   1  12   22.30   10.20
 -20   1 -12   38.70   16.50
 -20   1 -12   39.30    7.50
  20  -1 -12   32.30   10.30
  20  -1  12   36.10   25.10
 -20   1  12   28.50   13.20
 -20   1  12   50.99   11.40
 -21   1 -12   18.60   16.90
  21  -1 -12    2.40   10.30
 -21   1 -12    9.70    5.40
  21  -1  12   27.10   20.20
 -21   1  12   22.20   11.10
 -21   1  12   18.10   10.10
  23  -1  12    7.30   15.50
 -24  -1 -13   59.09   14.60
 -24  -1  13   26.40   12.70
  23   1  13   22.70   15.90
 -23  -1  13   25.50   11.50
  22   1 -13   -6.50   10.40
 -22  -1 -13    6.70   14.10
 -22  -1  13   12.40    9.90
  22   1  13   14.90   14.00
 -22  -1  13   23.00   10.90
  21   1 -13   16.70   11.50
 -21  -1 -13   27.40    5.70
 -21  -1 -13   27.00   16.10
 -21  -1  13   37.60   11.30
  21   1  13   26.00   11.60
 -21  -1  13   54.79   15.50
 -20  -1 -13   -2.50   13.50
  20   1 -13   10.20   10.90
  20   1 -13   40.90   10.30
 -20  -1  13   26.60   10.80
 -20  -1  13   41.10   12.10
  20   1  13   30.70    6.40
  20   1  13   12.00   11.30
  19   1 -13  104.49   17.20
  19   1 -13  123.99   19.20
 -19  -1  13  108.69   18.00
  19   1  13  144.49   11.10
 -19  -1  13  127.99   17.50
  19   1  13  104.19   14.60
  18   1 -13   26.10   12.50
 -18  -1 -13  -19.40   12.70
  18   1 -13   -7.30    9.50
 -18  -1 -13   -5.30    5.40
  18   1  13    7.40   10.20
 -18  -1  13   -3.50   12.10
  18   1  13   14.10    7.60
 -18  -1  13   -0.10    9.10
  17   1 -13   12.60   11.70
 -17  -1 -13  -18.70   12.10
 -17  -1 -13   -5.20    5.40
  17   1 -13    6.90    9.30
 -17  -1  13  -19.70   12.00
  17   1  13   -3.60    7.10
 -17  -1  13    4.30    8.80
  17   1  13   -6.10   10.40
  16   1 -13    7.90   12.10
  16   1 -13   24.30    9.80
 -16  -1 -13   16.50    6.20
 -16  -1 -13   11.10   12.60
  16   1  13   17.00    7.20
 -16  -1  13   28.20    9.00
  16   1  13    1.70   10.90
 -16  -1  13   12.10   14.20
  15   1 -13   -4.90    8.50
 -15  -1 -13    8.30    5.70
 -15  -1 -13   10.60   12.80
  15   1  13    4.60    6.10
  15   1  13    2.00   11.60
 -15  -1  13    3.00    9.60
 -15  -1  13  -10.40   13.20
 -14  -1 -13 1059.79   31.40
 -14  -1 -13 1057.89   40.10
  14   1 -13 1049.89   35.10
  14   1 -13 1106.29   39.80
 -14  -1  13 1040.40   43.70
 -14  -1  13 1038.90   34.60
  14   1  13 1070.59   30.40
  14   1  13 1018.50   39.90
 -13  -1 -13    3.20   11.10
 -13  -1 -13    4.80    5.50
  13   1  13   -6.70    5.10
 -13  -1  13   -2.90    7.40
  13   1  13   -1.60    6.50
  13   1  13    8.20   11.80
  12   1 -13   -7.80    9.40
 -12  -1 -13   15.40   11.50
 -12  -1 -13   22.30    5.90
 -12  -1  13    6.00   12.00
 -12  -1  13   12.90    7.80
  12   1  13   13.30   11.80
  12   1  13    7.40    6.60
  12   1  13   20.00    5.10
 -11  -1 -13    2.90    5.60
 -11  -1 -13    1.50    9.90
  11   1 -13  -12.00    9.00
  11   1 -13  -15.70    8.80
  11   1  13    7.00   10.20
 -11  -1  13   -8.00   10.90
  11   1  13   13.60    4.40
 -11  -1  13    2.00    7.30
  11   1  13   -0.70    5.70
 -10  -1 -13   -7.40    9.10
 -10  -1 -13    8.50    5.60
  10   1  13    1.20    9.60
 -10  -1  13  -11.90    9.50
 -10  -1  13   10.00    7.00
  10   1  13    8.30    3.60
  10   1  13   -0.50    5.30
  -9  -1 -13    5.20    5.90
   9   1 -13   -6.20    8.00
  -9  -1 -13    4.00    8.30
   9   1  13   -2.80    9.00
  -9  -1  13   -8.70    9.80
   9   1  13   -8.10    4.80
   9   1  13    2.20    3.20
  -9  -1  13    6.60    7.10
  -8  -1 -13  492.75   19.50
  -8  -1 -13  484.65   22.50
   8   1 -13  472.05   22.10
   8   1 -13  470.55   21.90
  -8  -1  13  458.25   25.30
   8   1  13  498.95   16.40
   8   1  13  477.55   23.00
   8   1  13  483.35   14.30
  -8  -1  13  484.85   19.00
  -7  -1 -13  511.35   20.90
   7   1 -13  498.75   22.30
   7   1 -13  492.05   22.30
  -7  -1 -13  535.75   23.40
  -7  -1  13  481.45   26.00
   7   1  13  512.65   16.60
   7   1  13  519.35   23.60
  -7  -1  13  502.55   19.60
   7   1  13  505.55   15.00
  -6  -1 -13   69.29   11.90
   6   1 -13   74.79   11.60
   6   1 -13   81.09   10.10
  -6  -1 -13   88.19   12.90
   6   1  13   62.59   11.50
  -6  -1  13   70.99   10.20
   6   1  13   52.29    5.80
   6   1  13   61.39    8.00
  -6  -1  13   69.99   13.80
   5   1 -13  415.56   20.00
  -5  -1 -13  412.56   22.20
  -5  -1 -13  439.46   21.30
   5   1 -13  433.66   21.40
   5   1  13  434.76   15.10
   5   1  13  425.06   21.90
  -5  -1  13  415.86   17.10
   5   1  13  448.06   14.70
  -5  -1  13  417.06   25.30
  -4  -1 -13  381.56   21.80
  -4  -1 -13  375.16   21.70
   4   1 -13  387.36   21.80
   4   1 -13  395.06   18.60
   4   1  13  371.76   20.90
   4   1  13  383.16   15.10
   4   1  13  378.26   13.90
  -4  -1  13  396.46   25.50
  -4  -1  13  391.56   24.10
  -4  -1  13  377.46   16.40
   3   1 -13  130.59   18.00
  -3  -1 -13  148.19   15.60
  -3  -1 -13  126.39   11.80
  -3  -1 -13  103.59   17.40
   3   1 -13  117.39   12.40
   3   1  13  100.89    9.00
  -3  -1  13  109.49   20.10
  -3  -1  13  101.29   11.70
  -3  -1  13  114.79   16.20
   3   1  13  122.49   11.90
  -2  -1 -13  582.04   26.90
   2   1 -13  570.34   21.60
  -2  -1 -13  554.84   27.80
   2   1 -13  600.84   27.20
  -2  -1 -13  590.84   21.00
  -2  -1 -13  557.94   25.70
   2   1  13  570.04   22.30
  -2  -1  13  549.15   29.70
  -2  -1  13  552.04   20.50
   2   1  13  544.45   18.40
  -1  -1 -13  816.72   31.90
  -1  -1 -13  851.01   31.90
  -1  -1 -13  845.52   33.40
   1   1 -13  844.42   32.90
   1   1 -13  838.12   33.70
   1   1 -13  868.71   28.40
  -1  -1 -13  880.71   27.30
  -1  -1  13  832.02   35.60
   1   1  13  817.02   25.10
   1   1  13  823.32   30.00
  -1  -1  13  830.42   26.60
   0   1 -13   -3.30   11.20
   0  -1 -13    5.20   11.80
   0   1 -13    9.40    7.10
   0  -1 -13   12.50   10.60
   0   1 -13   10.10   12.50
   0  -1 -13    4.50    6.50
   0   1 -13   15.10   13.50
   0  -1 -13   -4.00   10.60
   0   1  13    2.40   11.30
   0   1  13   -7.60    4.80
   0  -1  13   -4.50   12.20
   0  -1  13   -0.20    5.60
  -1   1 -13  811.82   32.90
   1  -1 -13  863.31   31.50
  -1   1 -13  872.01   28.50
  -1   1 -13  874.61   33.80
  -1   1 -13  813.92   34.50
   1  -1 -13  869.41   27.40
   1  -1  13  810.42   32.10
   1  -1  13  803.52   26.00
  -1   1  13  802.32   25.00
  -1   1  13  846.62   34.10
  -2   1 -13  615.54   30.90
  -2   1 -13  662.03   23.50
   2  -1 -13  631.94   22.60
  -2   1 -13  604.64   27.70
   2  -1 -13  651.23   26.20
  -2   1  13  603.64   29.50
  -2   1  13  609.84   28.70
   2  -1  13  577.14   25.40
  -2   1  13  603.24   20.10
   2  -1  13  633.74   21.00
   3  -1 -13  164.68   16.50
   3  -1 -13  122.99   13.30
  -3   1 -13  134.29   22.60
  -3   1 -13  131.59   18.40
  -3   1  13  145.19   20.00
   3  -1  13  164.58   10.80
  -3   1  13  132.29   10.20
   3  -1  13  126.29   14.70
  -3   1  13  143.09   19.30
   4  -1 -13  426.76   20.60
   4  -1 -13  416.86   18.80
  -4   1 -13  374.56   23.80
  -4   1 -13  400.06   22.60
   4  -1  13  377.66   20.80
   4  -1  13  410.56   18.40
  -4   1  13  422.36   24.70
  -4   1  13  410.56   16.00
   4  -1  13  424.66   16.30
  -4   1  13  394.46   23.50
  -5   1 -13  451.25   25.00
   5  -1 -13  479.25   20.80
  -5   1 -13  453.05   23.20
   5  -1 -13  453.85   20.00
  -5   1  13  467.95   25.00
   5  -1  13  449.56   18.10
   5  -1  13  498.55   17.90
  -5   1  13  435.46   17.10
  -6   1 -13   79.19   11.10
  -6   1 -13   76.09   13.30
   6  -1 -13  102.59   11.10
   6  -1 -13   75.59   13.10
  -6   1  13   81.09    9.90
  -6   1  13   62.69   12.00
   6  -1  13   56.19    9.90
   6  -1  13   67.49    9.50
   7  -1 -13  517.95   21.80
  -7   1 -13  532.75   22.10
  -7   1 -13  526.35   24.80
   7  -1 -13  529.15   22.20
   7  -1  13  517.65   17.60
   7  -1  13  538.45   19.30
  -7   1  13  522.65   25.30
  -7   1  13  513.95   19.10
  -8   1 -13  478.05   20.10
  -8   1 -13  472.15   24.30
   8  -1 -13  471.35   21.40
   8  -1 -13  482.45   21.40
  -8   1  13  487.75   24.70
   8  -1  13  474.05   18.40
   8  -1  13  487.15   15.90
  -8   1  13  464.95   17.90
  -9   1 -13   -0.20    6.50
   9  -1 -13  -12.00    7.50
  -9   1 -13    0.60   10.10
   9  -1  13    2.60    4.00
  -9   1  13   -6.80    9.80
  -9   1  13    5.60    6.00
   9  -1  13   -0.90    6.50
 -10   1 -13    2.40   10.50
 -10   1 -13    9.70    6.80
 -10   1  13    6.00    6.40
 -10   1  13  -12.20    8.90
  10  -1  13    5.50    4.00
 -11   1 -13    8.20   11.00
 -11   1 -13   10.10    6.20
 -11   1  13   -6.20    6.50
  11  -1  13    7.20    4.10
 -11   1  13   -4.00   11.20
  12  -1 -13    4.00    8.90
  12  -1 -13   -0.50   11.90
 -12   1 -13   15.00   11.70
 -12   1 -13   22.40    6.60
 -12   1  13   12.20   12.90
  12  -1  13   22.60    5.20
 -12   1  13   11.20    7.10
 -13   1 -13    3.30   12.20
 -13   1 -13    3.90    5.90
 -13   1  13   -6.40   12.80
  13  -1  13    7.00    5.50
 -13   1  13    0.60    7.60
  14  -1 -13 1039.60   34.60
 -14   1 -13 1076.59   32.60
 -14   1 -13 1116.69   42.20
  14  -1 -13 1126.49   40.50
 -14   1  13 1019.10   34.40
 -14   1  13 1073.29   43.50
  14  -1  13 1060.59   31.30
 -15   1 -13   -4.10   13.00
  15  -1 -13    7.90    8.80
 -15   1 -13    9.60    6.20
  15  -1 -13   12.70   13.40
  15  -1  13  -14.80   13.30
 -15   1  13  -15.90   13.40
 -15   1  13   11.60    9.00
  15  -1  13    5.60    6.50
  16  -1 -13   27.60    9.30
  16  -1 -13   25.70   13.40
 -16   1 -13    8.20    6.10
 -16   1 -13   12.90   14.10
 -16   1  13    6.00   14.60
  16  -1  13    2.30   10.90
 -16   1  13   18.20    8.70
  16  -1  13    3.20    6.50
 -17   1 -13    6.00   13.80
  17  -1 -13   -0.60   11.20
  17  -1 -13    3.10    9.00
 -17   1 -13   -0.50    5.90
 -17   1  13    8.60    9.00
  17  -1  13    1.40   10.70
  17  -1  13   -1.60    6.40
 -17   1  13    1.50   12.40
 -18   1 -13    2.00   13.80
  18  -1 -13    7.10    9.50
  18  -1 -13   12.10   11.70
 -18   1 -13   -4.40    5.50
  18  -1  13    5.20   10.50
  18  -1  13    1.30    5.90
 -18   1  13    4.30    9.60
 -18   1  13   -5.00   11.40
 -19   1 -13  121.49   18.80
 -19   1 -13   69.29   10.00
  19  -1 -13   92.79   16.80
  19  -1  13   88.99   15.10
 -19   1  13  105.09   19.80
 -19   1  13  106.29   17.60
 -20   1 -13   17.30   14.90
  20  -1 -13    9.80   10.00
 -20   1 -13   10.50    5.90
  20  -1  13   20.20   11.50
 -20   1  13   31.30   10.60
 -20   1  13    5.10   10.10
 -21   1 -13   19.10   17.10
  21  -1 -13   36.20   11.80
 -21   1  13   37.90   11.50
  21  -1  13   26.80   12.40
 -21   1  13   37.10   11.60
  22  -1  13   27.80   14.00
 -24   1 -13   77.59   14.20
 -23  -1 -14   27.80   12.40
  23   1 -14   -3.40   11.20
  23   1  14   31.60   15.30
 -23  -1  14   19.90    9.60
 -22  -1  14   14.10   10.70
 -22  -1  14    1.80   11.60
  22   1  14   11.30   13.40
  21   1 -14    0.50   11.10
 -21  -1 -14    0.40    4.50
 -21  -1 -14   -8.40   15.70
 -21  -1  14    4.40    9.90
  21   1  14    7.80   11.60
 -21  -1  14    8.80   10.50
  20   1 -14   53.99   12.00
  20   1 -14   81.19   13.40
 -20  -1 -14   28.70   15.50
 -20  -1 -14   49.60    6.90
 -20  -1  14   66.69   18.00
 -20  -1  14   60.69   11.70
  20   1  14   54.39   14.30
 -19  -1 -14   14.60   14.70
  19   1 -14    5.90    9.70
  19   1 -14   19.30   10.70
 -19  -1 -14   -1.50    5.80
 -19  -1  14   -1.20   13.30
  19   1  14    0.20   11.00
 -19  -1  14    7.20    9.50
 -18  -1 -14   73.69    9.20
  18   1 -14   93.39   16.80
 -18  -1 -14   68.59   16.90
  18   1  14   60.09   10.00
 -18  -1  14   94.49   16.50
  18   1  14   91.39   14.90
 -18  -1  14   75.39   17.30
 -17  -1 -14   29.80   13.90
  17   1 -14   31.20    9.90
 -17  -1 -14   39.50    6.80
  17   1 -14   49.50   12.20
  17   1  14   32.30    7.40
 -17  -1  14   28.80   14.70
  17   1  14   24.10   12.60
  17   1  14   53.89    9.90
 -17  -1  14   34.70    9.90
  16   1 -14  707.03   31.50
 -16  -1 -14  605.14   21.20
  16   1 -14  645.94   25.90
 -16  -1 -14  594.04   32.10
  16   1  14  617.34   21.90
 -16  -1  14  639.84   35.60
  16   1  14  581.84   30.40
  16   1  14  669.93   20.80
 -16  -1  14  616.64   25.40
 -15  -1 -14    2.40    5.60
  15   1 -14  -12.10   12.90
  15   1 -14    7.50    9.10
 -15  -1 -14   -0.30   13.10
  15   1  14    3.70   12.40
 -15  -1  14   11.40    9.10
 -15  -1  14    6.60   14.80
  15   1  14    3.10    6.70
  15   1  14    3.80    5.80
 -14  -1 -14   55.59    8.90
  14   1 -14   33.10   14.20
  14   1 -14   19.40   10.40
 -14  -1 -14   44.50   13.80
 -14  -1  14   24.30   14.10
  14   1  14   35.00    5.70
 -14  -1  14   43.00    9.40
  14   1  14   36.20   13.80
  14   1  14   35.40    7.40
 -13  -1 -14    1.70    5.60
 -13  -1 -14    5.90   12.20
  13   1 -14  -15.80   10.00
  13   1 -14  -13.20   11.10
  13   1  14   -7.20    4.90
 -13  -1  14   -4.90   12.80
  13   1  14   -0.10   11.90
 -13  -1  14    7.10    8.60
  13   1  14   -1.60    6.20
  12   1 -14  553.24   27.50
 -12  -1 -14  544.15   19.50
 -12  -1 -14  523.15   27.10
  12   1 -14  506.65   24.70
  12   1  14  530.25   27.40
  12   1  14  525.25   18.70
 -12  -1  14  533.65   22.30
 -12  -1  14  473.85   30.00
  12   1  14  552.34   16.70
 -11  -1 -14   15.00   11.30
  11   1 -14  -14.60   10.30
 -11  -1 -14   26.40    6.80
  11   1 -14    4.30   11.00
 -11  -1  14   23.30    8.10
  11   1  14   20.40   11.40
  11   1  14    9.60    5.90
 -11  -1  14   11.60   12.60
 -10  -1 -14   36.60    8.40
  10   1 -14    8.80    9.50
 -10  -1 -14   39.00   11.40
  10   1 -14   27.60   10.70
  10   1  14   31.90   11.60
  10   1  14   26.60    5.90
 -10  -1  14   11.10   10.70
 -10  -1  14   38.00    8.10
  10   1  14   36.30    5.30
  -9  -1 -14   32.10   11.60
   9   1 -14   16.10    8.90
   9   1 -14   35.10   10.30
  -9  -1 -14   35.30    8.40
  -9  -1  14   36.70    8.40
   9   1  14   25.20    5.70
   9   1  14   24.50   10.50
   9   1  14   37.70    4.90
  -9  -1  14   20.00   12.40
  -8  -1 -14  479.45   22.00
   8   1 -14  488.05   22.90
   8   1 -14  467.85   22.20
  -8  -1 -14  500.05   23.40
  -8  -1  14  502.95   26.60
   8   1  14  461.15   23.50
  -8  -1  14  492.65   19.50
   8   1  14  491.05   16.40
   8   1  14  513.25   14.60
  -7  -1 -14    2.30    9.60
   7   1 -14   -1.60    8.00
   7   1 -14   -3.60    8.50
  -7  -1 -14    6.50    7.30
  -7  -1  14    6.20    6.30
   7   1  14    3.80    9.10
   7   1  14   -6.70    4.60
  -7  -1  14   -1.50    9.80
   7   1  14    1.50    3.10
   6   1 -14   23.50    7.90
   6   1 -14   42.80   10.80
  -6  -1 -14   40.60   11.00
  -6  -1 -14   33.50    9.10
   6   1  14   33.90    5.60
   6   1  14   10.70    9.90
  -6  -1  14   38.60   12.70
   6   1  14   32.00    5.90
  -6  -1  14   42.50    7.80
   5   1 -14  342.27   18.70
   5   1 -14  345.77   19.60
  -5  -1 -14  292.47   20.40
  -5  -1 -14  309.17   19.30
   5   1  14  277.37   12.30
   5   1  14  315.57   12.80
  -5  -1  14  326.87   14.90
  -5  -1  14  336.97   23.40
  -5  -1  14  309.37   23.80
   5   1  14  312.37   19.80
   4   1 -14  291.17   16.60
  -4  -1 -14  267.27   21.00
  -4  -1 -14  273.77   19.90
   4   1 -14  285.67   19.80
  -4  -1  14  278.67   14.50
  -4  -1  14  265.27   22.70
   4   1  14  269.47   12.00
   4   1  14  254.77   18.70
   4   1  14  273.57   13.20
  -4  -1  14  250.27   23.00
  -3  -1 -14 1458.65   48.50
   3   1 -14 1537.25   48.00
  -3  -1 -14 1517.85   43.90
  -3  -1 -14 1477.55   46.70
   3   1 -14 1532.15   44.80
   3   1  14 1449.46   43.00
  -3  -1  14 1423.86   43.00
  -3  -1  14 1490.45   49.99
   3   1  14 1438.46   40.90
  -3  -1  14 1496.95   50.39
  -2  -1 -14   14.90   10.80
   2   1 -14   11.40    7.10
  -2  -1 -14    8.90   12.40
  -2  -1 -14   18.80    7.30
  -2  -1 -14    8.70   11.30
   2   1 -14    9.20   12.20
   2   1 -14   14.30   12.30
  -2  -1  14    3.80   13.10
  -2  -1  14   -3.00    6.10
   2   1  14   13.80    8.70
   2   1  14    6.50    5.30
  -1  -1 -14   26.50   11.60
   1   1 -14   32.60   12.60
  -1  -1 -14   15.80   12.50
  -1  -1 -14   29.30    7.60
   1   1 -14   26.20    7.50
   1   1 -14   24.00   12.20
  -1  -1 -14   36.90   11.90
   1   1  14   24.00    5.80
  -1  -1  14   29.70    7.00
   1   1  14   22.60   10.10
  -1  -1  14   22.70   13.20
   0  -1 -14   12.20    6.60
   0  -1 -14    2.60   11.80
   0   1 -14   -3.00   12.30
   0   1 -14    5.90    7.20
   0   1 -14   -6.70   12.80
   0   1 -14   -2.10   11.90
   0  -1 -14    7.40   11.20
   0  -1 -14   -3.30   10.20
   0  -1  14    0.40   12.20
   0   1  14    7.50   11.30
   0   1  14   -7.40    4.90
   0  -1  14   -3.00    5.90
  -1   1 -14   24.90   12.20
   1  -1 -14    5.40   10.60
  -1   1 -14   18.90   13.10
   1  -1 -14   16.70   10.90
  -1   1 -14   19.00    7.80
  -1   1 -14   17.30   13.50
   1  -1 -14   13.40    6.60
  -1   1  14   17.40   12.40
   1  -1  14   14.30   11.30
   1  -1  14   11.00    6.30
  -1   1  14    7.70    5.40
   2  -1 -14   14.30    7.40
  -2   1 -14   16.10    7.70
  -2   1 -14   11.10   13.10
  -2   1 -14   12.50   11.00
   2  -1 -14   12.10   10.30
   2  -1  14   11.70   10.10
  -2   1  14   13.10   12.30
  -2   1  14   10.70    5.70
   2  -1  14   14.40    6.20
  -2   1  14    9.20   12.10
   3  -1 -14 1487.55   45.70
  -3   1 -14 1423.36   46.90
   3  -1 -14 1490.15   43.60
  -3   1 -14 1437.76   49.20
   3  -1  14 1458.95   41.80
  -3   1  14 1492.55   48.80
   3  -1  14 1416.26   44.40
  -3   1  14 1484.95   48.60
  -3   1  14 1448.46   41.60
  -4   1 -14  253.87   21.10
  -4   1 -14  239.38   22.90
   4  -1 -14  241.58   16.20
   4  -1 -14  265.67   18.10
  -4   1  14  250.07   21.80
  -4   1  14  245.08   21.40
  -4   1  14  250.57   12.90
   4  -1  14  245.38   12.70
   4  -1  14  239.58   18.60
   4  -1  14  255.07   15.20
  -5   1 -14  264.37   19.90
   5  -1 -14  252.07   16.30
   5  -1 -14  250.57   17.20
  -5   1 -14  257.87   21.20
  -5   1  14  233.98   21.00
  -5   1  14  279.47   13.30
   5  -1  14  281.77   14.60
   5  -1  14  253.87   13.10
   6  -1 -14   27.00    7.80
   6  -1 -14   48.40   10.10
  -6   1 -14   36.50   10.10
  -6   1 -14   45.90   12.20
  -6   1  14   61.89   13.20
   6  -1  14   37.30    6.80
  -6   1  14   34.00    6.80
   6  -1  14   53.99    7.20
   7  -1 -14   -1.50    7.60
  -7   1 -14   -0.60    7.90
  -7   1 -14   -5.20   10.80
   7  -1 -14   -5.50    8.10
  -7   1  14    5.70    6.40
  -7   1  14   -6.70    9.90
   7  -1  14    3.00    5.10
   7  -1  14   -1.30    5.80
   8  -1 -14  511.05   22.80
   8  -1 -14  543.35   23.10
  -8   1 -14  505.35   25.80
  -8   1 -14  511.85   21.50
   8  -1  14  500.45   16.80
  -8   1  14  542.15   26.40
  -8   1  14  512.65   19.40
   8  -1  14  522.95   19.40
  -9   1 -14   43.50   12.30
  -9   1 -14   43.20    8.10
   9  -1 -14   39.10   10.30
   9  -1 -14   32.10   10.10
   9  -1  14   34.10    4.80
  -9   1  14   43.70    7.70
   9  -1  14   31.70    7.70
  -9   1  14   41.90   12.60
  10  -1 -14   28.30   11.50
 -10   1 -14   43.40   12.90
  10  -1 -14   20.80    8.70
 -10   1 -14   37.10    8.10
  10  -1  14   34.40    4.90
  10  -1  14   28.60    7.60
 -10   1  14   28.30    7.10
 -10   1  14   19.10   11.50
 -11   1 -14   19.70    7.10
 -11   1 -14   21.40   12.40
  11  -1 -14   -8.20   11.30
  11  -1 -14   -0.60    9.10
  11  -1  14   21.10    4.70
 -11   1  14   -7.00   11.00
  11  -1  14   10.00    7.90
 -11   1  14   17.30    7.80
  12  -1 -14  553.64   29.70
  12  -1 -14  528.05   22.50
 -12   1 -14  535.85   28.70
 -12   1 -14  530.55   20.60
 -12   1  14  526.15   21.00
 -12   1  14  510.85   30.00
  12  -1  14  552.64   17.50
 -13   1 -14    5.80    6.30
  13  -1 -14   -3.30    9.00
 -13   1 -14  -11.40   12.50
  13  -1  14    5.40    5.40
 -13   1  14   -8.40   13.30
 -13   1  14    3.20    7.70
 -14   1 -14   44.00   14.50
  14  -1 -14   49.00   10.60
 -14   1 -14   58.69    9.70
  14  -1 -14   71.19   15.00
 -14   1  14   64.59   16.50
 -14   1  14   43.00    8.50
  14  -1  14   55.99    8.80
  15  -1 -14    4.80   11.80
  15  -1 -14   11.40    9.00
 -15   1 -14    7.20    5.90
 -15   1 -14    0.00   14.00
  15  -1  14    2.10    6.20
 -15   1  14    9.10   14.20
 -15   1  14   10.10    9.60
 -16   1 -14  642.24   34.80
  16  -1 -14  728.13   30.20
 -16   1 -14  603.54   21.70
  16  -1 -14  660.03   25.80
 -16   1  14  616.54   25.70
 -16   1  14  612.44   35.40
  16  -1  14  581.04   21.00
 -17   1 -14   23.60    6.60
  17  -1 -14   33.80   10.30
  17  -1 -14   73.09   15.70
 -17   1 -14   44.00   15.80
  17  -1  14   42.10    7.10
 -17   1  14   36.60   15.40
 -17   1  14   38.00    9.60
  18  -1 -14   79.09   11.80
  18  -1 -14  119.29   17.70
 -18   1 -14   53.69    9.60
 -18   1  14   77.99   11.70
  18  -1  14   88.29    9.70
 -18   1  14   87.69   18.60
 -19   1 -14   -1.20    6.00
  19  -1 -14    7.80   10.20
 -19   1 -14   -2.70   14.90
 -19   1  14   13.90    9.20
 -19   1  14  -12.40   11.80
 -20   1 -14   33.50   17.40
  20  -1 -14   24.20   10.70
 -20   1  14   53.69   11.50
 -20   1  14   48.60   12.90
  22   1 -15   -1.50   12.50
 -22  -1 -15    4.40   11.90
 -22  -1  15   17.70   12.00
  22   1  15   17.30   13.20
 -22  -1  15   32.50   11.10
 -21  -1 -15    2.40   14.00
  21   1 -15   -5.30   11.60
  21   1  15    5.70   12.80
 -21  -1  15   56.49   12.10
 -21  -1  15   23.40   11.70
  20   1 -15   28.90   11.70
 -20  -1 -15   38.80   16.00
 -20  -1 -15   30.60    6.40
 -20  -1  15   36.90   13.00
  20   1  15   38.20   12.70
 -20  -1  15   52.09   11.60
  19   1 -15   43.80   10.60
 -19  -1 -15    2.50   13.10
  19   1 -15   17.60   11.30
 -19  -1  15   26.60   10.10
  19   1  15   22.00   10.30
 -19  -1  15   13.50   13.10
  18   1 -15   12.20   10.70
  18   1 -15   23.80    9.10
 -18  -1 -15    0.80    5.60
 -18  -1 -15    8.40   14.10
  18   1  15    6.50    9.80
 -18  -1  15    4.90   14.00
 -18  -1  15   10.40   10.20
  17   1 -15   12.90   10.20
 -17  -1 -15    5.00   13.70
  17   1 -15    7.20   11.50
 -17  -1 -15    0.90    5.50
  17   1  15   17.80   10.80
 -17  -1  15   -3.30    9.30
 -17  -1  15    1.50   12.10
 -16  -1 -15   30.80   15.10
  16   1 -15   53.09   11.00
 -16  -1 -15   48.30    8.80
  16   1 -15   65.19   14.10
  16   1  15   23.50   12.00
 -16  -1  15   40.40   15.80
 -16  -1  15   33.00    9.70
 -15  -1 -15   -3.60   13.60
  15   1 -15   12.60   12.00
 -15  -1 -15    5.90    5.80
  15   1 -15    8.90   10.00
 -15  -1  15  -14.20   13.60
  15   1  15   -5.60   11.10
 -15  -1  15    3.50    8.70
  14   1 -15  132.39   22.50
 -14  -1 -15  112.79   10.50
 -14  -1 -15  114.39   17.30
  14   1 -15  121.29   16.80
  14   1  15  115.99    8.60
 -14  -1  15  123.89   15.50
 -14  -1  15  119.29   19.40
  14   1  15  118.49   10.30
  14   1  15  123.69   20.50
  13   1 -15  144.69   22.10
 -13  -1 -15  150.78   12.20
 -13  -1 -15  134.49   21.90
  13   1 -15  134.09   17.80
  13   1  15  136.29   21.10
  13   1  15  163.78   10.90
  13   1  15  154.28    8.70
 -13  -1  15  146.49   15.30
 -13  -1  15  159.58   24.20
 -12  -1 -15  218.08   18.40
  12   1 -15  175.18   23.40
 -12  -1 -15  216.38   21.70
  12   1 -15  178.58   20.00
  12   1  15  201.08   11.60
 -12  -1  15  181.88   24.00
  12   1  15  229.58    9.50
 -12  -1  15  226.78   16.00
  12   1  15  217.98   21.60
  11   1 -15  589.54   28.10
  11   1 -15  568.84   27.70
 -11  -1 -15  595.04   29.30
 -11  -1  15  569.64   23.30
 -11  -1  15  554.34   31.30
  11   1  15  622.54   29.30
  11   1  15  611.74   17.60
  11   1  15  596.84   19.50
  10   1 -15  178.48   19.10
 -10  -1 -15  204.18   20.10
  10   1 -15  149.39   20.20
 -10  -1  15  211.48   22.30
  10   1  15  211.58   20.90
 -10  -1  15  218.58   15.20
  10   1  15  219.28    8.20
  10   1  15  186.28   10.50
   9   1 -15   -9.00    9.80
   9   1 -15  -14.10    8.60
  -9  -1 -15   -1.40   10.20
  -9  -1  15    8.50    7.60
  -9  -1  15   -2.50   11.30
   9   1  15  -10.40   10.00
   9   1  15   -0.90    3.20
   8   1 -15  359.26   20.60
  -8  -1 -15  354.76   21.90
  -8  -1 -15  325.67   19.40
   8   1 -15  329.27   20.30
  -8  -1  15  369.76   17.00
   8   1  15  343.07   20.70
   8   1  15  359.06   11.30
  -8  -1  15  373.16   24.20
   8   1  15  335.87   13.90
  -7  -1 -15   24.10    8.50
  -7  -1 -15   -6.30    9.50
   7   1 -15    1.70    9.80
   7   1 -15   -0.40    7.60
  -7  -1  15    9.20    7.10
  -7  -1  15   15.10   10.90
   7   1  15    1.00    9.30
   7   1  15    5.10    3.40
   7   1  15   -4.80    5.00
  -6  -1 -15    9.50    9.00
  -6  -1 -15   15.80   10.90
   6   1 -15   11.40    8.30
   6   1 -15   10.60   10.20
  -6  -1  15    7.20    6.50
   6   1  15   12.00    9.40
   6   1  15    8.10    4.10
  -6  -1  15    6.60   11.90
   6   1  15   -3.10    5.00
   5   1 -15  305.67   19.80
   5   1 -15  310.07   17.70
  -5  -1 -15  267.57   18.80
  -5  -1 -15  282.87   20.50
  -5  -1  15  287.47   23.10
   5   1  15  274.57   18.90
  -5  -1  15  293.07   22.40
  -5  -1  15  303.37   14.90
   5   1  15  293.97   12.50
   5   1  15  265.27   12.10
  -4  -1 -15  103.29   13.00
   4   1 -15  104.79   13.00
   4   1 -15   68.29   11.40
  -4  -1 -15   98.99   14.20
  -4  -1  15   79.49   11.20
  -4  -1  15   77.29   13.70
  -4  -1  15   99.79   15.50
   4   1  15   78.39    9.20
   4   1  15   91.09   10.10
  -3  -1 -15  163.98   12.70
  -3  -1 -15  148.89   22.20
   3   1 -15  168.18   18.30
   3   1 -15  144.79   13.90
  -3  -1 -15  139.49   17.60
  -3  -1  15  132.99   20.80
   3   1  15  133.69   10.30
  -3  -1  15  153.98   23.20
  -3  -1  15  145.49   13.10
   3   1  15  159.98   12.70
   2   1 -15  324.67   16.90
  -2  -1 -15  318.57   22.10
   2   1 -15  325.87   22.00
  -2  -1 -15  316.87   23.60
  -2  -1 -15  298.27   20.70
   2   1 -15  330.57   23.20
  -2  -1 -15  340.37   16.40
   2   1  15  315.87   13.50
   2   1  15  295.27   17.50
  -2  -1  15  300.67   15.80
  -2  -1  15  313.27   26.70
  -1  -1 -15  997.10   37.40
  -1  -1 -15  960.50   35.50
   1   1 -15  982.30   37.10
  -1  -1 -15  951.40   35.60
  -1  -1 -15  988.10   31.30
   1   1 -15  968.40   32.30
   1   1 -15  974.80   36.20
  -1  -1  15  921.81   30.00
  -1  -1  15  947.41   38.70
   1   1  15  981.40   33.50
   1   1  15  958.10   28.70
   0  -1 -15   11.70    6.80
   0   1 -15    9.70    7.60
   0   1 -15    4.60   13.10
   0   1 -15    0.80   11.50
   0  -1 -15    1.20   11.40
   0   1 -15    4.80   11.40
   0  -1 -15   13.70   11.00
   0  -1 -15    4.90   10.60
   0   1  15   -3.30   10.40
   0  -1  15    4.10   12.10
   0   1  15    2.50    5.40
   0  -1  15    3.20    6.20
  -1   1 -15 1087.79   39.60
   1  -1 -15 1101.29   33.80
  -1   1 -15 1035.50   38.50
  -1   1 -15 1083.99   40.70
   1  -1 -15 1094.69   37.50
   1  -1 -15 1063.09   38.20
  -1   1 -15 1092.59   34.90
   1  -1  15 1047.80   37.60
  -1   1  15 1043.40   39.30
  -1   1  15 1023.40   31.30
   1  -1  15 1062.89   32.30
  -2   1 -15  279.57   24.10
   2  -1 -15  317.17   19.90
   2  -1 -15  296.37   16.60
  -2   1 -15  311.27   16.70
  -2   1 -15  280.47   23.10
  -2   1 -15  286.07   21.70
   2  -1  15  304.97   19.30
  -2   1  15  308.17   13.60
   2  -1  15  287.77   14.70
  -2   1  15  313.87   24.00
   3  -1 -15  182.78   16.90
  -3   1 -15  159.48   18.90
   3  -1 -15  165.98   14.80
  -3   1 -15  144.39   23.30
  -3   1  15  149.99   20.50
  -3   1  15  179.48   11.40
  -3   1  15  179.88   19.80
   3  -1  15  158.28   12.50
   3  -1  15  171.18   15.00
  -4   1 -15   68.09   14.40
   4  -1 -15   75.59   13.50
  -4   1 -15   83.29   13.60
   4  -1 -15   89.99   12.30
  -4   1  15   89.79   10.20
   4  -1  15   81.49   12.40
  -4   1  15   78.79   14.10
   4  -1  15   87.79    8.60
  -4   1  15  100.79   15.10
   4  -1  15   88.79   13.70
  -5   1 -15  272.37   19.70
   5  -1 -15  233.08   16.60
  -5   1 -15  249.68   21.70
   5  -1 -15  258.37   18.20
   5  -1  15  279.97   14.60
   5  -1  15  247.28   13.10
  -5   1  15  268.97   22.20
  -5   1  15  269.57   13.50
  -5   1  15  251.27   20.90
   6  -1 -15   11.70    8.30
  -6   1 -15    5.20    9.70
   6  -1 -15    8.00    8.30
  -6   1 -15   -1.80   11.10
   6  -1  15   10.70    6.20
   6  -1  15    5.00    6.10
  -6   1  15    9.60    9.80
  -6   1  15   18.90    6.60
   7  -1 -15    6.20    8.70
   7  -1 -15    9.10    8.40
  -7   1 -15    8.50   11.00
  -7   1 -15    5.10    8.50
  -7   1  15    6.30   10.10
   7  -1  15    8.70    6.40
   7  -1  15    8.90    5.50
  -7   1  15   14.90    6.80
  -8   1 -15  374.86   18.70
   8  -1 -15  351.36   20.10
  -8   1 -15  345.17   23.50
   8  -1 -15  347.57   20.00
   8  -1  15  353.76   13.40
  -8   1  15  362.86   16.20
  -8   1  15  342.47   22.70
   8  -1  15  351.66   15.90
  -9   1 -15   -9.30   10.60
  -9   1 -15    5.60    7.60
   9  -1 -15   -5.90    9.10
   9  -1 -15   -1.70    9.40
  -9   1  15  -11.90   10.60
   9  -1  15    3.70    4.40
   9  -1  15    2.70    6.60
  -9   1  15   10.20    7.20
 -10   1 -15  226.38   21.70
 -10   1 -15  213.58   14.60
  10  -1 -15  190.18   19.30
  10  -1 -15  162.38   18.60
 -10   1  15  216.28   21.80
  10  -1  15  221.78    9.70
 -10   1  15  209.38   13.90
  10  -1  15  197.28   13.60
  11  -1 -15  634.84   28.80
  11  -1 -15  606.54   26.10
 -11   1 -15  626.94   30.80
 -11   1 -15  609.74   23.20
  11  -1  15  615.24   22.90
  11  -1  15  610.24   19.00
 -11   1  15  579.34   22.90
 -11   1  15  584.34   31.40
 -12   1 -15  244.28   14.60
  12  -1 -15  201.98   17.10
  12  -1 -15  249.88   22.00
 -12   1 -15  221.98   24.20
 -12   1  15  227.08   24.10
  12  -1  15  235.78   10.60
  12  -1  15  236.48   15.20
 -12   1  15  233.78   15.30
  13  -1 -15  142.49   15.80
 -13   1 -15  167.78   12.20
 -13   1 -15  148.59   23.00
 -13   1  15  146.79   14.20
  13  -1  15  146.49   14.30
 -13   1  15  126.29   22.50
  13  -1  15  154.28    9.50
 -14   1 -15  123.09   11.30
 -14   1 -15  103.79   17.80
  14  -1 -15  106.99   15.30
  14  -1 -15  114.29   20.40
 -14   1  15  115.19   13.80
 -14   1  15   74.79   15.70
  14  -1  15  118.09    9.60
 -15   1 -15    4.70    6.20
 -15   1 -15   -1.70   14.40
  15  -1 -15   14.40   12.20
  15  -1 -15   10.30    9.10
  15  -1  15   -1.10    6.00
 -15   1  15    7.50   12.70
 -15   1  15    8.30    8.40
  16  -1 -15   46.40   13.10
 -16   1 -15   29.80    6.70
  16  -1 -15   56.99   10.80
 -16   1 -15   25.80   15.60
 -16   1  15   28.10   15.40
  16  -1  15   32.70    6.70
 -16   1  15   39.70   10.40
  17  -1 -15   10.90   11.70
 -17   1 -15    8.00    5.70
 -17   1 -15   -3.90   14.40
  17  -1 -15    3.40    9.80
 -17   1  15   12.90    9.80
  17  -1  15   -1.50    5.80
 -17   1  15    9.30   16.00
 -18   1 -15    9.70    6.00
  18  -1 -15   19.30   11.90
 -18   1 -15    8.10   19.30
  18  -1 -15   12.20   10.30
  18  -1  15   12.60    5.60
 -18   1  15   18.10   10.50
 -18   1  15    3.00   10.70
  19  -1 -15   -2.70   10.60
  19  -1 -15   25.80    9.30
 -19   1 -15    7.50   16.20
 -19   1  15   16.70   10.00
 -19   1  15   -1.10   12.00
 -20   1 -15   48.40   19.70
  20  -1 -15   24.00   11.50
 -20   1  15   29.50   11.40
 -20   1  15   54.09   12.30
 -23  -1 -16   53.39   14.30
  23   1 -16   15.10   13.10
 -23  -1  16   18.20   14.10
 -23  -1  16   28.60    9.40
 -22  -1 -16   -5.30   11.20
  22   1 -16  -17.00   11.80
 -22  -1  16   -3.60   11.90
  22   1  16   40.70   11.90
 -22  -1  16    8.90   10.70
 -21  -1 -16  -13.40   13.70
  21   1 -16   25.90   10.00
  21   1 -16  -11.70   11.10
 -21  -1  16   43.60   12.40
  21   1  16   16.70   11.90
 -21  -1  16    5.10   10.90
 -20  -1 -16    1.90   13.50
  20   1 -16   12.90   11.30
 -20  -1  16   18.30   10.50
 -20  -1  16   24.80   10.50
  20   1  16   35.00   12.10
 -19  -1 -16    4.10   14.70
  19   1 -16    9.10   10.70
  19   1 -16   28.40    9.00
  19   1  16   -4.00   10.70
 -19  -1  16   15.60   14.00
 -19  -1  16    6.70   10.30
 -18  -1 -16   77.19    9.70
  18   1 -16  124.79   18.00
 -18  -1 -16   91.99   18.40
 -18  -1  16  111.49   17.30
  18   1  16  134.09   18.10
 -18  -1  16   99.69   19.10
  17   1 -16  112.39   17.40
 -17  -1 -16   83.89    9.40
 -17  -1 -16   84.49   18.00
 -17  -1  16   66.29   10.50
 -17  -1  16   69.69   17.80
  17   1  16  100.79   17.40
  16   1 -16  331.97   25.30
 -16  -1 -16  325.07   15.30
 -16  -1 -16  350.96   28.30
  16   1 -16  344.37   20.70
  16   1  16  290.07   22.80
 -16  -1  16  316.27   19.20
 -16  -1  16  300.47   28.10
  15   1 -16   24.40   10.80
 -15  -1 -16   16.40   14.60
 -15  -1 -16   14.00    8.60
  15   1 -16   30.90   12.30
 -15  -1  16   20.40    8.70
  15   1  16    1.90   10.90
 -15  -1  16   16.00   15.20
 -14  -1 -16   27.40   15.00
  14   1 -16   52.69   11.10
  14   1 -16   70.69   14.70
 -14  -1  16   27.70   13.60
 -14  -1  16   32.60   10.80
  14   1  16   44.60   12.80
 -13  -1 -16   73.69   15.70
  13   1 -16   45.80   11.20
  13   1 -16   75.29   15.30
 -13  -1  16   66.09   16.30
 -13  -1  16   65.39   10.10
  13   1  16   72.59   15.20
  12   1 -16  112.49   20.60
 -12  -1 -16  141.49   22.00
  12   1 -16  112.89   20.10
  12   1  16  175.98   22.30
 -12  -1  16  158.58   15.40
 -12  -1  16  160.58   23.00
 -11  -1 -16   59.39   14.80
  11   1 -16   44.80   24.50
  11   1 -16   77.39   14.40
 -11  -1  16   60.39   10.10
  11   1  16   83.79    6.40
 -11  -1  16   40.40   13.80
  11   1  16   78.09   14.30
  10   1 -16   -6.70   10.30
 -10  -1 -16    6.00   12.60
  10   1 -16   -6.60   10.10
  10   1  16   -7.70    5.40
  10   1  16   -5.80   10.90
  10   1  16    8.40    3.60
 -10  -1  16    8.80    8.00
 -10  -1  16   -6.70   12.60
   9   1 -16  131.09   18.20
  -9  -1 -16  107.09   18.80
   9   1 -16  132.49   14.40
   9   1  16   83.69    9.90
   9   1  16  107.09   17.80
  -9  -1  16  134.19   13.80
  -9  -1  16  123.29   17.10
   9   1  16  104.09    6.00
   8   1 -16   -1.40    9.20
   8   1 -16   -3.10    9.10
  -8  -1 -16   11.30   12.50
  -8  -1 -16    3.40   11.20
  -8  -1  16   -3.50   11.60
   8   1  16    5.60    3.30
  -8  -1  16   15.10    7.90
   8   1  16   -8.40    5.20
   8   1  16   -0.10   10.20
   7   1 -16    1.30    9.00
  -7  -1 -16   -2.60    7.90
  -7  -1 -16    1.90   11.20
   7   1 -16   -9.90    9.40
  -7  -1  16   10.00    7.20
   7   1  16   -7.30    5.20
   7   1  16   -6.30    9.40
   7   1  16    7.10    3.60
  -7  -1  16   -7.70   10.70
  -6  -1 -16  151.48   17.30
  -6  -1 -16  128.99   18.20
   6   1 -16  144.59   17.20
   6   1 -16  167.78   16.80
  -6  -1  16  153.08   12.50
  -6  -1  16  139.49   20.10
  -6  -1  16  148.39   20.10
   6   1  16  166.18    8.40
   6   1  16  149.49   17.00
   6   1  16  118.29   10.10
   5   1 -16  776.72   30.10
  -5  -1 -16  751.92   29.70
  -5  -1 -16  726.13   31.30
   5   1 -16  775.82   28.60
   5   1  16  764.62   23.30
  -5  -1  16  750.02   25.80
   5   1  16  736.53   23.40
  -5  -1  16  753.32   33.50
  -5  -1  16  764.02   33.50
   5   1  16  750.92   29.30
   4   1 -16   17.40    7.50
  -4  -1 -16   13.40   10.40
   4   1 -16    4.50   10.60
  -4  -1 -16   25.40   12.30
   4   1  16    9.20    6.30
  -4  -1  16   16.20   11.80
  -4  -1  16   10.40    7.30
   4   1  16   13.30    5.60
  -4  -1  16   15.30   11.60
  -3  -1 -16    7.70    7.60
  -3  -1 -16   -5.30    9.80
  -3  -1 -16   -9.90   11.20
  -3  -1 -16   -3.80   11.80
   3   1 -16    9.00   11.40
   3   1 -16    0.60    7.20
   3   1  16    2.90    7.20
  -3  -1  16   -6.50    6.60
   3   1  16   -6.60    5.50
  -3  -1  16   -3.20   12.20
   2   1 -16  165.28   19.80
  -2  -1 -16  174.28   18.50
   2   1 -16  189.88   20.30
  -2  -1 -16  190.38   13.70
  -2  -1 -16  195.48   21.20
   2   1 -16  199.58   14.70
  -2  -1 -16  178.68   19.10
  -2  -1  16  164.98   13.80
  -2  -1  16  151.68   23.80
   2   1  16  191.78   14.90
   2   1  16  152.68   11.20
  -1  -1 -16   55.79    8.80
  -1  -1 -16   36.10   13.00
   1   1 -16   46.70   13.30
  -1  -1 -16   41.30   12.50
   1   1 -16   34.70   12.20
   1   1 -16   57.49    9.60
  -1  -1 -16   45.20   12.40
   1   1  16   42.90   10.60
  -1  -1  16   49.20    8.10
  -1  -1  16   46.60   13.20
   1   1  16   53.89    9.60
   0  -1 -16    7.60   12.10
   0   1 -16    6.10   11.70
   0  -1 -16   10.90   11.00
   0  -1 -16    8.00    7.50
   0   1 -16    6.10   13.20
   0  -1 -16    6.90   10.60
   0   1 -16    8.40    7.60
   0   1 -16    8.50   12.00
   0  -1  16    8.10   11.40
   0   1  16    9.60    5.80
   0   1  16   14.00   11.00
   0  -1  16    7.20    7.00
  -1   1 -16   10.60   12.30
   1  -1 -16   23.90    7.50
   1  -1 -16   36.00   11.70
  -1   1 -16   22.10   13.90
  -1   1 -16   21.00    7.90
  -1   1 -16   22.70   11.50
   1  -1 -16   27.10   11.70
   1  -1  16   44.50   11.20
   1  -1  16   20.40    7.10
  -1   1  16   26.90    6.50
  -1   1  16   42.40   12.40
  -2   1 -16  153.18   21.20
  -2   1 -16  179.08   22.20
  -2   1 -16  153.48   19.60
   2  -1 -16  180.48   17.80
   2  -1 -16  163.38   14.10
   2  -1  16  148.99   12.80
   2  -1  16  176.48   16.80
  -2   1  16  177.68   11.10
  -2   1  16  171.88   21.70
  -3   1 -16   -5.30   13.00
   3  -1 -16   -4.60    7.40
   3  -1 -16   -4.20    8.90
  -3   1 -16   -5.00   10.10
  -3   1  16   -3.70   11.70
   3  -1  16   -3.20    8.20
  -3   1  16  -13.20   11.00
  -3   1  16   -2.00    6.00
   3  -1  16   -8.50    6.20
   4  -1 -16    1.30    7.70
  -4   1 -16   16.30   10.70
  -4   1 -16   12.40   12.90
   4  -1 -16   -2.50    9.20
   4  -1  16   -0.30    6.30
  -4   1  16    7.90    6.40
   4  -1  16   11.80    8.00
  -4   1  16    2.60   11.20
   4  -1  16   12.60   10.60
  -4   1  16    4.10   11.10
  -5   1 -16  713.13   29.40
   5  -1 -16  729.23   27.50
  -5   1 -16  717.83   33.30
   5  -1 -16  712.63   28.50
   5  -1  16  709.23   24.10
  -5   1  16  738.13   24.30
  -5   1  16  725.23   31.70
  -5   1  16  705.33   32.10
   5  -1  16  736.13   25.20
   6  -1 -16  148.99   16.10
  -6   1 -16  150.48   20.10
   6  -1 -16  162.08   16.40
  -6   1 -16  176.78   18.60
   6  -1  16  147.59   11.40
  -6   1  16  172.28   12.30
   6  -1  16  164.88   11.70
  -6   1  16  149.49   19.50
  -6   1  16  142.49   19.10
  -7   1 -16    1.00   11.80
  -7   1 -16   13.90    8.70
   7  -1 -16   -8.10    8.70
   7  -1 -16   -8.60    9.20
  -7   1  16    2.20   10.50
   7  -1  16    6.90    5.60
  -7   1  16    8.90    6.90
   7  -1  16   -2.30    6.30
  -8   1 -16    8.60    8.60
   8  -1 -16   -6.10    9.60
  -8   1 -16    3.30   11.40
   8  -1 -16   -7.60    8.50
  -8   1  16   13.00    7.00
  -8   1  16    1.90   11.70
   8  -1  16    2.90    6.70
   8  -1  16    4.70    5.00
  -9   1 -16   99.49   14.10
   9  -1 -16  111.99   13.40
  -9   1 -16  110.89   16.40
   9  -1 -16  135.39   15.10
  -9   1  16  104.79   12.50
   9  -1  16   75.49   11.30
   9  -1  16  117.09    8.40
  -9   1  16   78.19   13.60
 -10   1 -16    2.20    7.80
  10  -1 -16   -7.00   10.80
 -10   1 -16    2.50   12.70
  10  -1 -16  -10.10   10.50
 -10   1  16  -11.00   12.00
  10  -1  16    8.10    4.50
  10  -1  16   -9.30    6.80
 -10   1  16   -0.60    7.40
  11  -1 -16   37.50   17.70
 -11   1 -16   56.19   15.40
  11  -1 -16   34.80   11.30
 -11   1  16   35.70   13.80
  11  -1  16   43.00    8.80
 -11   1  16   68.99   12.70
 -12   1 -16  181.38   24.50
  12  -1 -16  162.88   17.80
  12  -1 -16  171.98   21.30
 -12   1 -16  182.88   13.60
 -12   1  16  144.89   23.70
 -12   1  16  177.28   14.80
  12  -1  16  179.58    9.50
  12  -1  16  203.58   14.30
  13  -1 -16   71.89   12.20
  13  -1 -16   82.09   14.10
 -13   1 -16   80.49   17.40
 -13   1 -16   80.89   11.40
 -13   1  16   53.79    9.10
  13  -1  16   82.89   10.40
 -13   1  16   66.39   16.80
  13  -1  16   73.99    8.10
 -14   1 -16   46.60   16.20
  14  -1 -16   16.00   13.00
  14  -1 -16   24.60    9.70
 -14   1 -16   39.10    7.60
  14  -1  16   33.20    9.10
 -14   1  16   28.00   15.30
 -14   1  16   15.30   14.30
  14  -1  16   25.30    6.00
  15  -1 -16   22.70   10.40
 -15   1 -16   22.90    6.60
  15  -1 -16   18.30   11.70
 -15   1 -16   20.30   15.80
 -15   1  16   15.90    8.50
  15  -1  16   13.20    6.10
 -15   1  16   25.90   14.80
  15  -1  16   16.80    8.20
  16  -1 -16  394.46   25.70
 -16   1 -16  342.27   29.80
  16  -1 -16  320.87   20.00
 -16   1 -16  304.07   14.60
  16  -1  16  316.37   13.70
  16  -1  16  314.47   17.20
 -16   1  16  356.76   19.70
  17  -1 -16  111.09   18.50
  17  -1 -16   86.59   12.50
 -17   1 -16   80.49   19.00
 -17   1 -16   70.89    9.20
  17  -1  16   74.69    8.70
 -17   1  16   81.59   17.60
 -17   1  16   77.19   11.20
  17  -1  16   74.19   24.40
  17  -1  16   70.69   12.10
  18  -1 -16  100.29   17.90
 -18   1 -16  106.59   19.70
 -18   1 -16   80.89    9.80
  18  -1  16   83.09   12.40
 -18   1  16   83.89   17.60
  18  -1  16   80.69   19.50
  18  -1  16  118.99    9.70
 -18   1  16   94.59   12.30
  19  -1 -16   21.60    9.20
 -19   1 -16   -9.80   17.70
  19  -1 -16   -7.70   10.40
  19  -1  16   -0.40   13.50
 -19   1  16    4.90   12.00
 -19   1  16   13.60   10.00
  19  -1  16    2.50    7.00
 -20   1 -16   24.50   19.40
  20  -1 -16   -2.60   11.10
  20  -1  16    3.30    6.60
 -20   1  16   25.30   10.90
  20  -1  16   14.90   16.00
 -20   1  16   16.60   10.20
 -22   1 -16    4.90   13.30
 -22   1  16   27.30   12.30
  22  -1  16   41.10   15.60
 -22   1  16   16.80   11.10
  23  -1 -16   19.70   13.70
 -23   1 -16   41.60   14.20
 -23   1  16   18.70    9.40
 -23   1  16   17.70   12.80
  22   1 -17  -15.70   12.70
 -22  -1 -17  -20.00   13.60
 -22  -1  17    5.80   12.90
  22   1  17   56.49   21.70
 -22  -1  17    2.80    8.40
 -21  -1  17  102.09   18.80
 -20  -1 -17  100.49   20.00
  20   1 -17  112.09   14.60
 -20  -1  17  128.79   17.10
 -20  -1  17  115.79   14.90
  20   1  17  144.09   17.50
 -19  -1 -17   97.29   19.20
  19   1 -17   89.09   13.60
 -19  -1  17  105.39   17.90
  19   1  17  102.69   15.80
 -19  -1  17   79.79   13.30
  18   1 -17   92.69   15.50
  18   1 -17   63.29   12.50
 -18  -1  17   78.69   16.20
  18   1  17   58.19   11.40
 -18  -1  17   46.10   10.50
 -17  -1 -17   19.10   16.10
  17   1 -17   26.30   11.60
  17   1 -17   15.80   10.20
 -17  -1  17   19.70   10.60
  17   1  17   21.50    9.70
 -17  -1  17   31.10   14.30
  16   1 -17  171.28   18.40
  16   1 -17  164.58   21.00
 -16  -1 -17  142.59   24.90
 -16  -1  17  162.78   17.10
  16   1  17  152.08   19.60
  15   1 -17    1.20   11.60
 -15  -1 -17   21.00   11.40
 -15  -1 -17    1.90   14.70
  15   1 -17   11.60   10.10
  15   1  17    2.60   11.20
 -15  -1  17   15.70    9.30
 -15  -1  17   15.50   13.50
 -14  -1 -17  548.05   31.90
  14   1 -17  550.04   25.70
  14   1 -17  575.14   28.90
 -14  -1 -17  453.15   23.50
 -14  -1  17  495.45   23.10
  14   1  17  529.85   29.80
 -14  -1  17  554.74   33.10
 -13  -1 -17  167.88   24.80
 -13  -1 -17  154.58   14.70
  13   1 -17  162.18   22.00
  13   1 -17  145.99   20.70
 -13  -1  17  151.38   18.50
  13   1  17  135.19   21.40
 -13  -1  17  139.49   23.80
 -12  -1 -17   15.10   14.60
 -12  -1 -17   24.20    9.40
  12   1 -17    5.50   11.90
  12   1 -17    7.10   12.70
 -12  -1  17   16.30    9.50
  12   1  17   29.80   13.40
 -12  -1  17    8.40   14.10
 -11  -1 -17  271.17   24.70
 -11  -1 -17  245.98   19.30
  11   1 -17  279.37   23.00
  11   1 -17  239.28   23.80
 -11  -1  17  247.68   17.20
  11   1  17  244.88   22.20
 -11  -1  17  244.38   25.80
 -10  -1 -17    6.50   14.30
  10   1 -17  -12.40   11.10
 -10  -1 -17   -1.50   12.90
 -10  -1  17    7.90    8.90
  10   1  17   -3.30   11.00
  10   1  17   -9.30    5.40
 -10  -1  17  -14.20   12.90
  -9  -1 -17   -1.90   12.90
   9   1 -17  -13.10   10.60
   9   1 -17  -19.20    9.70
  -9  -1  17    2.10    8.70
   9   1  17    1.00   10.70
   9   1  17   -1.20    3.30
  -9  -1  17   -0.90   12.50
   8   1 -17    3.40   10.50
  -8  -1 -17   17.50   16.60
   8   1 -17   12.00   10.00
  -8  -1 -17   13.80   12.20
  -8  -1  17   23.00    8.80
   8   1  17   10.00   11.00
   8   1  17   13.20    3.50
  -8  -1  17   14.80   11.70
   8   1  17   10.30    5.60
  -7  -1 -17  374.56   20.80
  -7  -1 -17  382.86   24.70
   7   1 -17  358.56   21.90
   7   1 -17  338.07   21.90
   7   1  17  382.16   12.40
  -7  -1  17  348.47   26.10
   7   1  17  360.36   22.10
  -7  -1  17  362.46   25.70
  -7  -1  17  390.66   18.00
   7   1  17  356.36   14.40
   6   1 -17   13.40    8.30
   6   1 -17    8.00   10.90
  -6  -1 -17   25.70   10.60
  -6  -1 -17   13.70   12.00
   6   1  17   15.40   10.10
   6   1  17   21.30    4.90
   6   1  17    6.40    6.20
  -6  -1  17   30.90    8.50
  -6  -1  17   23.90   12.00
  -6  -1  17   21.60   12.70
  -5  -1 -17 1220.38   41.50
   5   1 -17 1269.77   40.50
  -5  -1 -17 1225.78   45.00
   5   1 -17 1248.28   42.50
  -5  -1  17 1225.98   45.80
   5   1  17 1253.57   35.80
  -5  -1  17 1261.97   46.30
   5   1  17 1229.18   35.30
  -5  -1  17 1222.68   37.80
  -4  -1 -17  756.12   34.80
  -4  -1 -17  725.63   30.30
   4   1 -17  731.83   27.90
   4   1 -17  698.83   30.50
   4   1  17  734.53   23.10
   4   1  17  722.13   24.20
  -4  -1  17  744.43   33.40
  -4  -1  17  723.03   25.40
  -4  -1  17  754.72   35.00
  -3  -1 -17   75.09   12.30
   3   1 -17   87.59   15.00
   3   1 -17   68.59   13.30
  -3  -1 -17   84.29   15.10
  -3  -1 -17   71.89   11.80
  -3  -1 -17   88.19   14.80
   3   1 -17   58.49    9.00
   3   1  17   68.99   11.70
  -3  -1  17  107.99   17.10
  -3  -1  17   75.59    9.50
   3   1  17   52.59    9.60
   2   1 -17   11.70   11.30
   2   1 -17   20.80    8.10
  -2  -1 -17   30.30    8.60
  -2  -1 -17    4.90   11.20
  -2  -1 -17    5.60   12.60
  -2  -1 -17   12.90   10.20
   2   1 -17   14.70   11.30
   2   1  17   10.70    6.10
  -2  -1  17   27.20   13.40
  -2  -1  17    6.70    7.20
   2   1  17   26.50    9.20
  -1  -1 -17  464.15   20.10
  -1  -1 -17  433.96   24.80
   1   1 -17  474.55   25.60
  -1  -1 -17  443.56   24.50
  -1  -1 -17  475.45   27.10
   1   1 -17  461.75   25.40
   1   1 -17  462.55   20.70
   1   1  17  424.06   16.90
  -1  -1  17  438.46   27.30
   1   1  17  450.35   21.90
  -1  -1  17  442.26   19.00
   0  -1 -17    4.60   10.40
   0  -1 -17    2.70   11.40
   0   1 -17    2.50    7.60
   0  -1 -17   -6.90   10.20
   0   1 -17    1.10   10.90
   0   1 -17    7.10   12.60
   0  -1 -17   -8.20    6.60
   0   1 -17   -0.60   10.80
   0  -1  17   -7.40    7.10
   0   1  17   -2.00   10.60
   0   1  17   -2.80    5.70
   0  -1  17    8.50   11.00
  -1   1 -17  478.75   21.50
   1  -1 -17  495.45   25.80
  -1   1 -17  491.05   26.70
  -1   1 -17  482.25   26.50
   1  -1 -17  501.85   20.90
  -1   1 -17  525.55   28.20
   1  -1 -17  488.55   24.70
  -1   1  17  469.65   17.70
   1  -1  17  496.65   24.50
  -1   1  17  448.56   26.50
   1  -1  17  492.75   19.40
   2  -1 -17   20.40   12.10
   2  -1 -17    1.90    6.80
  -2   1 -17   17.10   11.30
   2  -1 -17    2.20   10.00
  -2   1 -17   16.10   12.00
  -2   1 -17    6.00   12.40
   2  -1  17   20.10    9.90
   2  -1  17    0.00    6.80
  -2   1  17   20.50   12.40
  -2   1  17   14.80    6.80
   3  -1 -17   58.19    9.50
  -3   1 -17   62.39   15.30
   3  -1 -17   41.70   10.70
  -3   1 -17   75.29   12.80
  -3   1  17   42.20   12.90
  -3   1  17   44.40   12.50
   3  -1  17   72.49    8.50
  -3   1  17   59.09   10.20
   3  -1  17   68.69   10.60
   4  -1 -17  735.63   28.20
  -4   1 -17  707.93   35.10
   4  -1 -17  746.93   29.20
  -4   1 -17  735.13   31.30
   4  -1  17  747.03   24.90
  -4   1  17  737.53   32.70
  -4   1  17  709.93   32.50
   4  -1  17  634.94   32.60
  -4   1  17  720.13   24.40
   4  -1  17  745.63   26.50
   5  -1 -17 1299.17   42.20
  -5   1 -17 1264.97   47.50
  -5   1 -17 1247.88   43.50
   5  -1 -17 1310.57   41.50
  -5   1  17 1247.48   38.20
   5  -1  17 1284.27   38.10
  -5   1  17 1331.37   46.40
  -5   1  17 1277.17   46.00
   5  -1  17 1258.97   39.00
   6  -1 -17    5.70    8.20
  -6   1 -17   13.90   12.30
   6  -1 -17   -2.90    9.20
  -6   1 -17    9.50   10.70
   6  -1  17    2.20    7.00
   6  -1  17   18.00    6.90
  -6   1  17    2.70   11.80
  -6   1  17    4.20   11.60
   7  -1 -17  382.16   21.70
  -7   1 -17  406.86   26.10
  -7   1 -17  375.86   22.00
   7  -1 -17  380.36   22.10
  -7   1  17  398.86   17.80
  -7   1  17  365.16   25.60
   7  -1  17  399.06   15.80
   7  -1  17  399.46   16.80
   8  -1 -17   -2.20   10.60
  -8   1 -17    8.90    9.20
   8  -1 -17   -1.20    9.50
  -8   1 -17   10.60   13.50
  -8   1  17   11.60   12.10
   8  -1  17   23.70    5.60
   8  -1  17    1.60    7.00
  -8   1  17   20.00    7.80
  -9   1 -17   -7.40    8.10
   9  -1 -17  -14.20    9.90
  -9   1 -17   -8.90   12.40
  -9   1  17  -13.00   11.70
   9  -1  17    4.20    4.70
   9  -1  17  -10.10    6.70
  -9   1  17    4.00    7.70
 -10   1 -17    7.70    8.90
 -10   1 -17    6.00   14.20
  10  -1 -17  -17.20   10.80
  10  -1  17   -6.30    7.10
 -10   1  17   14.50   13.10
  10  -1  17   10.00    4.70
 -10   1  17    1.40    7.80
  11  -1 -17  207.38   21.30
 -11   1 -17  269.47   16.60
  11  -1 -17  228.58   21.90
 -11   1 -17  276.27   26.10
 -11   1  17  265.67   16.40
 -11   1  17  241.28   25.20
  11  -1  17  282.47   11.10
  11  -1  17  242.08   14.80
 -12   1 -17   19.80    8.10
 -12   1 -17   23.10   15.40
  12  -1 -17   21.10   11.10
  12  -1 -17   15.10   12.50
 -12   1  17   12.30   14.40
  12  -1  17   27.90    5.10
 -12   1  17   20.20    8.70
  12  -1  17   13.30   23.80
  12  -1  17   22.90    8.10
 -13   1 -17  162.68   25.70
 -13   1 -17  161.08   13.30
  13  -1 -17  159.28   17.50
  13  -1 -17  128.19   22.20
 -13   1  17  119.99   18.00
  13  -1  17  160.28    9.40
  13  -1  17  162.68   28.50
 -13   1  17  140.49   14.90
  13  -1  17  151.98   13.60
 -14   1 -17  533.25   20.80
  14  -1 -17  565.44   28.50
  14  -1 -17  525.15   24.20
 -14   1 -17  537.45   33.30
  14  -1  17  492.35   31.50
  14  -1  17  519.05   17.50
 -14   1  17  502.25   32.80
 -14   1  17  530.75   22.80
  14  -1  17  521.25   21.20
 -15   1 -17   24.50    6.60
 -15   1 -17   26.50   15.80
  15  -1 -17   22.40    9.60
  15  -1 -17   51.49   14.30
 -15   1  17   22.20    8.90
  15  -1  17   22.70    8.30
  15  -1  17   25.80   14.30
 -15   1  17   19.50   19.50
  15  -1  17   18.70    6.00
 -16   1 -17  152.28   11.20
  16  -1 -17  140.89   19.40
 -16   1 -17  174.38   28.30
  16  -1 -17  172.18   17.50
 -16   1  17  170.88   17.50
 -16   1  17  152.78   24.60
  16  -1  17  152.68   13.30
  16  -1  17  161.78   10.10
  16  -1  17  163.58   22.10
 -17   1 -17   39.70   23.80
  17  -1 -17   16.70   10.80
  17  -1 -17   28.20   11.30
 -17   1 -17   11.30    5.80
  17  -1  17   13.40    7.70
  17  -1  17   25.90    5.50
 -17   1  17   38.70   12.90
 -17   1  17   29.70   10.60
  17  -1  17   20.70   12.40
 -18   1 -17   46.50    6.80
  18  -1 -17   66.99   12.30
 -18   1 -17   54.09   19.00
 -18   1  17   74.59   11.60
  18  -1  17   50.79   13.30
  18  -1  17   60.29    8.50
 -18   1  17   55.59   15.70
  19  -1 -17   66.49   12.60
 -19   1 -17   47.40    8.60
 -19   1 -17   88.99   20.60
 -19   1  17   73.79   13.20
  19  -1  17   69.79   14.40
 -19   1  17   77.19   15.40
  19  -1  17   81.59   10.80
 -20   1 -17   85.69   22.00
  20  -1  17   98.69   16.60
 -20   1  17  116.79   14.70
 -20   1  17   99.09   18.20
  21  -1 -17   11.50   12.10
 -21   1  17   40.10   12.90
 -21   1  17   54.29   12.60
  21  -1  17   27.00   14.80
 -22   1 -17   -5.80   12.50
 -22   1  17  -16.50   12.40
 -22   1  17   11.50    8.50
 -22  -1 -18  -14.50   11.80
 -22  -1  18   -6.70   13.70
 -21  -1 -18   20.20   14.60
 -21  -1  18   35.80   14.60
  21   1  18   30.50   11.60
 -19  -1 -18   -7.80    5.80
 -19  -1 -18  -12.80   17.20
  19   1 -18   27.80    8.80
  19   1 -18    6.20   11.00
 -19  -1  18   16.60   11.30
  19   1  18   21.10   10.30
 -19  -1  18    7.10    9.60
 -18  -1 -18   18.60   14.20
  18   1 -18   14.40   11.30
  18   1 -18   17.70    8.60
 -18  -1 -18    6.50    6.90
 -18  -1  18    7.70    9.10
  18   1  18   11.40    8.20
 -18  -1  18   17.60   12.50
  17   1 -18   13.10   11.80
 -17  -1 -18   20.90   15.90
  17   1 -18    8.70   10.10
 -17  -1 -18    0.40    6.50
  17   1  18    5.10    7.90
 -17  -1  18    6.80   12.80
 -17  -1  18   10.00    9.70
 -16  -1 -18  156.78   25.90
  16   1 -18  164.68   19.00
  16   1 -18  178.78   20.40
 -16  -1 -18  150.38   11.50
 -16  -1  18  151.48   16.90
 -16  -1  18  170.58   23.60
  16   1  18  135.39   18.90
 -15  -1 -18   36.60    7.40
 -15  -1 -18   47.20   17.20
  15   1 -18   57.59   14.40
  15   1 -18   38.50   11.90
 -15  -1  18   42.70   10.10
 -15  -1  18   30.60   15.40
  15   1  18   31.60   12.50
  14   1 -18   91.99   14.40
  14   1 -18   75.69   12.70
 -14  -1 -18   69.69   17.30
 -14  -1 -18   78.29   10.90
 -14  -1  18   56.39   19.70
  14   1  18   75.39   15.30
 -14  -1  18  109.09   15.60
 -13  -1 -18  138.49   24.30
  13   1 -18  156.08   21.10
  13   1 -18  172.68   22.20
 -13  -1 -18  135.69   12.50
 -13  -1  18  110.79   16.20
 -13  -1  18  146.89   20.50
  13   1  18  138.79   20.80
  12   1 -18  132.99   21.70
  12   1 -18  160.58   23.20
 -12  -1 -18  192.08   24.80
 -12  -1 -18  195.28   14.00
  12   1  18  185.08   21.10
 -12  -1  18  169.48   16.80
 -12  -1  18  156.28   24.90
  11   1 -18   56.69   14.20
  11   1 -18   53.39   14.00
 -11  -1 -18   77.89   16.30
 -11  -1 -18   62.49   10.20
  11   1  18   64.69   14.00
 -11  -1  18   38.70   16.20
 -11  -1  18   66.29   11.00
 -10  -1 -18   46.90   12.40
  10   1 -18   89.49   14.90
  10   1 -18   54.79   13.30
 -10  -1 -18   65.89   15.60
 -10  -1  18   69.99   11.00
 -10  -1  18   50.69   15.00
  10   1  18   69.39   13.60
  -9  -1 -18  136.29   17.70
   9   1  18  119.99   18.80
   9   1  18  124.79    6.50
  -9  -1  18  133.69   15.10
  -9  -1  18  163.28   22.80
   9   1  18  103.39    9.60
   8   1 -18   69.19   13.00
  -8  -1 -18   65.79   15.70
   8   1 -18   59.09   13.60
   8   1  18   47.70   12.70
   8   1  18   59.29    7.60
  -8  -1  18   67.09   10.50
  -8  -1  18   49.40   15.30
   8   1  18   50.49    5.80
  -8  -1  18   62.69   16.80
  -7  -1 -18   17.00   13.30
   7   1 -18   13.50    9.50
   7   1 -18   10.50   11.40
   7   1  18   19.90    4.20
  -7  -1  18   31.70   15.00
  -7  -1  18    9.50   12.40
   7   1  18   11.80   11.20
  -7  -1  18   23.80    9.10
   6   1 -18  248.58   21.30
  -6  -1 -18  243.68   21.60
   6   1 -18  227.18   18.90
  -6  -1 -18  214.58   25.40
   6   1  18  246.58   19.40
   6   1  18  252.27   11.10
  -6  -1  18  258.87   24.20
  -6  -1  18  251.57   16.10
  -6  -1  18  258.47   24.90
   6   1  18  215.48   12.50
  -5  -1 -18  620.54   33.40
   5   1 -18  671.33   26.90
  -5  -1 -18  618.44   29.00
   5   1 -18  678.33   29.50
  -5  -1  18  637.94   23.80
   5   1  18  645.64   21.20
   5   1  18  600.74   21.20
  -5  -1  18  636.64   32.70
  -5  -1  18  681.33   33.10
  -4  -1 -18   13.20   10.90
  -4  -1 -18   -9.40   11.90
  -4  -1 -18   -6.10   13.50
   4   1 -18    3.60    8.20
   4   1 -18   -1.70   10.90
   4   1  18   -1.30    6.30
  -4  -1  18    0.80    7.50
  -4  -1  18    6.90   13.40
   4   1  18   15.40    6.90
  -3  -1 -18   82.19   14.40
  -3  -1 -18   95.29   13.80
  -3  -1 -18  113.69   16.70
  -3  -1 -18  108.79   13.10
   3   1 -18   81.99   14.00
   3   1 -18   78.99   13.70
   3   1 -18   83.49   13.90
   3   1  18   58.29   10.70
  -3  -1  18   75.99   13.10
  -3  -1  18  119.69   16.90
   3   1  18  110.79   12.80
  -2  -1 -18   29.20   12.30
   2   1 -18   36.30    9.50
   2   1 -18   18.80   12.20
  -2  -1 -18   33.30   13.90
  -2  -1 -18   27.80    8.50
  -2  -1 -18   44.50   12.00
   2   1 -18   48.60   13.70
   2   1  18   41.50    9.70
  -2  -1  18   25.40   13.50
  -2  -1  18   26.40    8.20
   2   1  18   37.30    6.90
   1   1 -18  204.58   22.10
  -1  -1 -18  211.68   21.10
   1   1 -18  220.68   21.30
  -1  -1 -18  232.58   15.70
  -1  -1 -18  227.18   22.80
   1   1 -18  224.88   16.30
  -1  -1 -18  195.18   20.50
  -1  -1  18  223.28   24.30
   1   1  18  202.48   17.60
  -1  -1  18  226.08   15.30
   1   1  18  207.68   12.30
   0  -1 -18   14.80   12.10
   0  -1 -18    8.00    7.60
   0   1 -18   10.90   12.90
   0   1 -18   24.40   13.40
   0  -1 -18   19.40   11.40
   0   1 -18    9.60    8.00
   0   1 -18    8.50   11.70
   0  -1  18    4.30    7.70
   0   1  18   19.70    6.50
   0   1  18   10.50   10.90
   0  -1  18   19.20   12.30
   1  -1 -18  151.48   18.80
  -1   1 -18  130.19   20.90
  -1   1 -18  160.68   14.70
  -1   1 -18  168.28   23.00
  -1   1 -18  127.39   20.70
   1  -1 -18  142.99   13.70
   1  -1 -18  122.29   18.90
   1  -1  18  168.88   18.30
   1  -1  18  127.79   14.30
  -1   1  18  190.18   22.80
  -1   1  18  158.88   11.80
  -2   1 -18   43.80   14.80
  -2   1 -18   39.60   12.60
   2  -1 -18   25.80   12.60
   2  -1 -18   25.00   11.70
  -2   1 -18   12.50   12.80
   2  -1 -18   25.70    8.30
   2  -1  18   35.20   11.00
   2  -1  18   27.80    7.90
  -2   1  18   29.50    7.40
  -2   1  18   31.40   12.90
  -3   1 -18  137.09   18.00
   3  -1 -18  104.69   14.60
  -3   1 -18  132.79   15.50
  -3   1 -18  123.89   18.30
   3  -1 -18   97.69   17.10
   3  -1  18  121.39   14.80
  -3   1  18  114.79   11.70
   3  -1  18   94.99   12.30
  -3   1  18  119.39   16.40
   4  -1 -18   -4.70   10.10
  -4   1 -18   -9.40   10.90
   4  -1 -18   -1.90    8.10
  -4   1 -18  -14.00   14.60
  -4   1  18   -3.30   10.80
   4  -1  18   -8.40    7.00
  -4   1  18    3.60   12.60
   4  -1  18   11.20    8.40
  -4   1  18   17.90    7.60
  -5   1 -18  576.44   28.20
   5  -1 -18  568.64   25.40
  -5   1 -18  597.64   34.20
   5  -1 -18  521.65   25.90
   5  -1  18  487.25   25.10
  -5   1  18  558.24   29.20
  -5   1  18  601.74   21.50
   5  -1  18  543.15   21.50
  -5   1  18  545.65   29.80
   5  -1  18  600.14   22.30
  -6   1 -18  236.58   22.80
   6  -1 -18  261.37   20.10
  -6   1 -18  270.47   27.60
   6  -1 -18  237.08   19.70
  -6   1  18  254.17   15.00
   6  -1  18  258.57   14.60
   6  -1  18  242.88   15.50
  -6   1  18  225.38   22.80
  -6   1  18  266.07   23.30
   7  -1 -18    0.40    9.70
  -7   1 -18   22.00   11.20
  -7   1 -18    9.50   13.10
  -7   1  18   18.80   13.10
   7  -1  18   14.80    8.00
  -7   1  18   24.00    8.30
   7  -1  18   19.80    6.60
  -7   1  18   23.70   13.90
   8  -1 -18   56.59   13.20
  -8   1 -18   53.19   11.20
  -8   1 -18   50.99   15.30
   8  -1 -18   35.80   11.30
  -8   1  18   68.39    9.70
   8  -1  18   56.99    8.90
   8  -1  18   63.89    9.10
  -8   1  18   37.00   14.30
  -9   1 -18  112.89   17.90
   9  -1 -18   97.99   13.80
  -9   1 -18  124.09   15.90
   9  -1  18   99.59   11.90
  -9   1  18   92.19   15.90
  -9   1  18  155.58   14.10
   9  -1  18  134.09    9.20
  10  -1 -18   57.09   13.90
 -10   1 -18   59.99   10.50
  10  -1 -18   31.00   12.10
 -10   1 -18   54.89   16.30
  10  -1  18   46.30    8.40
 -10   1  18   55.99    9.60
  10  -1  18   73.69    7.90
 -10   1  18   31.30   15.10
 -11   1 -18   78.59   18.20
  11  -1 -18   73.79   15.10
 -11   1 -18   81.09   13.30
  11  -1 -18   58.99   12.30
  11  -1  18   76.19   17.20
  11  -1  18   64.39   11.70
 -11   1  18   63.49   10.20
 -11   1  18   52.09   14.70
  11  -1  18   72.19    7.70
 -12   1 -18  194.88   15.00
  12  -1 -18  208.78   23.90
 -12   1 -18  207.68   26.60
  12  -1 -18  165.48   19.40
  12  -1  18  188.88   13.90
  12  -1  18  197.28    9.60
  12  -1  18  193.58   24.90
 -12   1  18  167.18   24.10
 -12   1  18  184.58   15.50
 -13   1 -18  139.89   13.50
  13  -1 -18  108.89   14.20
 -13   1 -18  125.09   20.50
  13  -1 -18  144.39   18.30
  13  -1  18  120.69   18.40
  13  -1  18  138.89    8.70
 -13   1  18  118.69   19.60
  13  -1  18   98.79   12.60
  14  -1 -18  112.19   16.50
 -14   1 -18   67.59   18.00
  14  -1 -18   75.09   11.90
 -14   1 -18   75.59   10.90
  14  -1  18   66.39    8.00
 -14   1  18   50.69   14.80
  14  -1  18   66.69   15.70
  14  -1  18   64.39   11.70
 -14   1  18   59.29   10.10
  15  -1 -18   41.30   11.70
 -15   1 -18   37.10   17.00
  15  -1 -18   33.60   12.80
 -15   1 -18   43.70    7.50
 -15   1  18   22.80   14.50
  15  -1  18   40.40    8.10
 -15   1  18   40.70    9.60
  15  -1  18   32.70    6.00
  15  -1  18   36.80   14.30
  16  -1 -18  201.98   20.60
 -16   1 -18  159.18   11.50
  16  -1 -18  164.48   18.10
 -16   1 -18  174.68   23.30
 -16   1  18  172.48   17.90
  16  -1  18  170.38   22.30
  16  -1  18  134.09   12.60
 -16   1  18  119.09   18.60
  16  -1  18  162.78    9.40
  17  -1 -18   43.20   11.60
 -17   1 -18   11.00   18.80
 -17   1 -18    5.90    5.80
  17  -1 -18   17.80   11.10
 -17   1  18   13.70   10.10
 -17   1  18   -0.10   12.50
  17  -1  18    9.80   11.90
  17  -1  18   17.80    4.70
  17  -1  18    3.40    6.70
 -18   1 -18   -6.60   17.00
 -18   1 -18    3.30    5.00
  18  -1 -18    7.10   10.90
  18  -1  18    7.60   12.20
 -18   1  18    5.40   12.60
 -18   1  18   18.30   10.20
  19  -1 -18    7.80   17.20
 -19   1 -18   -4.70   17.50
  19  -1  18   24.70   14.30
 -19   1  18   30.70   11.30
 -19   1  18    8.00   12.00
 -20   1 -18   -3.80   17.80
  20  -1  18    3.70   14.40
 -20   1  18    0.00   12.80
 -20   1  18    4.50   10.80
 -21   1  18   35.10   11.40
  21  -1  18   13.40   14.40
 -21   1  18    4.50   12.10
 -22   1 -18   21.80   15.00
 -22   1  18   -7.80   13.00
 -22   1  18    5.90    8.70
  21   1 -19   11.30   13.10
 -21  -1 -19   39.60   14.40
 -21  -1  19   57.89   13.00
 -21  -1  19   27.70   10.10
 -20  -1 -19  -15.70   16.30
  20   1 -19   -9.50   11.90
  20   1  19   15.50   11.80
 -20  -1  19   -1.10   11.90
 -20  -1  19    9.60   11.40
 -19  -1 -19   12.80    6.10
 -19  -1 -19   39.50   14.90
  19   1 -19   20.40   19.80
  19   1  19   32.00   11.60
 -19  -1  19   53.59   13.00
 -19  -1  19   21.40   10.70
  18   1 -19    7.30   11.80
 -18  -1 -19   -3.40   12.60
 -18  -1  19   -7.50   11.50
 -18  -1  19    5.40   10.30
  17   1 -19    7.70   11.90
  17   1 -19   31.90    9.10
 -17  -1 -19   11.50   20.00
  17   1  19   25.10    9.90
 -17  -1  19   14.40   12.60
 -17  -1  19   23.90    9.90
  16   1 -19   20.00   11.50
 -16  -1 -19   16.10    6.60
 -16  -1 -19   19.10   16.60
  16   1 -19   15.60   11.30
 -16  -1  19   12.50   10.70
  16   1  19   14.70   11.20
 -15  -1 -19  115.89   11.30
  15   1 -19  128.69   19.10
  15   1 -19  112.99   20.20
 -15  -1 -19  135.19   20.80
 -15  -1  19  112.69   20.70
  15   1  19  104.19   17.70
 -15  -1  19  101.89   16.70
 -14  -1 -19   33.20   16.10
  14   1 -19   16.90   12.50
 -14  -1 -19   20.00    7.30
  14   1 -19   40.10   11.50
 -14  -1  19   19.80    9.80
  14   1  19   15.60   11.30
 -14  -1  19   11.00   14.40
 -13  -1 -19  331.67   16.70
  13   1 -19  311.57   24.40
  13   1 -19  325.67   24.20
 -13  -1 -19  353.06   29.10
  13   1  19  313.17   23.40
 -13  -1  19  296.57   19.20
 -13  -1  19  302.97   42.80
  12   1 -19   57.89   14.00
  12   1 -19   76.19   16.00
 -12  -1 -19   71.39   17.50
 -12  -1 -19   68.89   12.60
 -12  -1  19   89.19   18.20
 -12  -1  19   67.89   16.70
  12   1  19   71.59   13.90
 -11  -1 -19   32.20    8.80
  11   1 -19   25.50   12.50
  11   1 -19   37.30   14.50
 -11  -1 -19   39.10   16.20
 -11  -1  19   42.60   16.50
  11   1  19   36.50   13.10
 -11  -1  19   20.40   10.00
  10   1 -19  -11.50   10.00
 -10  -1 -19   -8.10   13.70
 -10  -1 -19   13.10    9.30
  10   1 -19  -21.60   11.80
  10   1  19   -2.70   11.40
 -10  -1  19   -2.50    9.30
 -10  -1  19   -6.80   14.60
   9   1 -19   -0.70   10.90
  -9  -1 -19   25.90   15.50
  -9  -1 -19    8.40   17.90
   9   1 -19    5.60   12.40
  -9  -1  19    2.50   13.70
  -9  -1  19   16.10    9.70
   9   1  19    7.10   11.30
  -8  -1 -19  175.18   24.40
   8   1 -19  189.78   21.00
  -8  -1  19  205.68   25.40
  -8  -1  19  227.18   16.50
   8   1  19  193.08    8.30
   8   1  19  196.18   20.20
  -8  -1  19  200.68   25.80
   8   1  19  186.78   11.10
   7   1 -19  681.63   29.10
   7   1 -19  651.73   29.70
  -7  -1 -19  630.24   29.10
  -7  -1 -19  608.24   33.70
   7   1  19  644.44   19.40
   7   1  19  667.03   21.20
   7   1  19  638.74   29.10
  -7  -1  19  626.04   34.80
  -7  -1  19  653.53   25.30
  -7  -1  19  661.33   34.60
   6   1 -19   17.90   12.20
  -6  -1 -19   51.79   13.20
  -6  -1 -19   42.90   16.30
   6   1 -19   36.20   10.30
   6   1  19   56.39    8.30
   6   1  19   33.50    7.30
  -6  -1  19   43.30   14.60
  -6  -1  19   39.50   15.50
  -6  -1  19   42.70    9.70
  -5  -1 -19   -9.60   11.40
  -5  -1 -19  -16.90   14.40
   5   1 -19  -11.70    8.00
   5   1 -19  -11.20   12.00
  -5  -1  19   -9.00    7.80
  -5  -1  19   -6.20   12.60
  -5  -1  19  -15.00   13.20
   5   1  19   -0.20    6.40
   4   1 -19    5.50    8.20
  -4  -1 -19   19.80   11.90
   4   1 -19   -0.60   12.20
  -4  -1 -19   19.20   15.10
   4   1 -19   21.40   13.30
  -4  -1 -19    9.80   13.70
   4   1  19    1.40    6.70
  -4  -1  19   15.60   15.10
   4   1  19   15.30    7.50
  -4  -1  19   13.30    8.10
  -3  -1 -19   45.80   13.00
  -3  -1 -19   38.30   13.80
   3   1 -19   55.09   14.50
  -3  -1 -19   42.70   15.10
   3   1 -19   79.79   16.00
  -3  -1 -19   51.49    9.70
   3   1 -19   68.19   11.00
  -3  -1  19   60.69    9.10
   3   1  19   53.09    7.60
  -3  -1  19   54.99   15.30
   3   1  19   53.39    9.70
   2   1 -19  514.25   23.00
   2   1 -19  479.75   28.60
  -2  -1 -19  475.15   27.10
  -2  -1 -19  488.35   21.90
   2   1 -19  483.95   27.50
  -2  -1 -19  440.26   26.10
  -2  -1 -19  488.35   29.40
  -2  -1  19  487.25   31.30
   2   1  19  457.55   21.90
  -2  -1  19  476.15   21.10
   2   1  19  465.05   17.90
   1   1 -19 1403.66   44.80
  -1  -1 -19 1408.76   50.09
   1   1 -19 1331.27   49.30
  -1  -1 -19 1400.56   43.90
  -1  -1 -19 1329.87   48.20
   1   1 -19 1412.46   48.80
  -1  -1 -19 1410.66   47.70
   1   1  19 1379.06   45.00
  -1  -1  19 1422.06   50.69
  -1  -1  19 1348.57   42.10
   1   1  19 1375.46   39.90
   0  -1 -19  -12.40   11.50
   0  -1 -19   -4.90   11.50
   0  -1 -19    1.50    7.90
   0   1 -19  -12.40   12.80
   0   1 -19  -12.90    8.30
   0   1 -19   -8.20   11.50
   0   1 -19   -6.10   11.40
   0   1  19    8.60   11.00
   0  -1  19  -14.00    8.00
   0   1  19   -6.30    6.40
   0  -1  19  -17.90   11.60
  -1   1 -19 1353.36   49.90
  -1   1 -19 1344.87   43.20
  -1   1 -19 1241.68   46.90
   1  -1 -19 1362.56   42.70
   1  -1 -19 1353.56   46.10
  -1   1 -19 1326.87   48.10
   1  -1 -19 1330.17   47.50
   1  -1  19 1311.67   40.20
  -1   1  19 1343.37   39.20
   1  -1  19 1306.67   45.50
  -1   1  19 1343.77   47.90
   2  -1 -19  391.36   23.70
   2  -1 -19  410.26   20.60
  -2   1 -19  390.96   27.20
  -2   1 -19  445.26   27.60
   2  -1 -19  387.46   25.80
  -2   1 -19  389.56   28.70
   2  -1  19  368.56   19.00
   2  -1  19  414.46   22.40
  -2   1  19  407.86   17.30
  -2   1  19  420.46   29.00
  -3   1 -19   35.00   14.80
   3  -1 -19   34.20   13.00
   3  -1 -19   51.29   10.00
   3  -1 -19   56.09   13.50
  -3   1 -19   38.90   15.80
  -3   1 -19   41.20   13.00
  -3   1  19   62.19   15.70
   3  -1  19   56.19    9.30
   3  -1  19   43.30   10.80
  -3   1  19   49.20    8.70
   4  -1 -19    5.10    9.00
   4  -1 -19    3.30   11.80
  -4   1 -19   13.00   15.50
  -4   1 -19   26.90   13.20
   4  -1  19   16.00    9.20
  -4   1  19   18.00   13.50
  -4   1  19   14.70    7.70
   4  -1  19    6.90    7.50
  -4   1  19   12.80   13.60
  -5   1 -19  -14.30   15.20
   5  -1 -19   -7.00   10.70
  -5   1 -19    1.30   11.40
   5  -1 -19  -14.30    8.60
  -5   1  19   -1.40   13.00
  -5   1  19   10.80    7.90
  -5   1  19  -11.80   11.90
   5  -1  19    4.10    8.00
   6  -1 -19   38.60   11.60
  -6   1 -19   46.00   13.80
   6  -1 -19   29.30   11.40
  -6   1 -19   32.20   17.10
  -6   1  19   50.59   15.00
  -6   1  19   34.60   14.00
   6  -1  19   41.10    8.90
  -6   1  19   44.50    8.80
   6  -1  19   43.60    8.80
   7  -1 -19  625.54   29.00
  -7   1 -19  644.44   36.00
  -7   1 -19  662.63   30.30
   7  -1 -19  669.63   29.20
  -7   1  19  642.74   24.40
  -7   1  19  670.33   34.50
   7  -1  19  652.73   24.20
   7  -1  19  661.33   22.80
  -7   1  19  645.04   33.80
   8  -1 -19  165.78   23.20
  -8   1 -19  212.88   19.70
   8  -1 -19  136.49   20.50
  -8   1 -19  188.38   25.50
  -8   1  19  215.88   23.80
  -8   1  19  205.98   15.00
   8  -1  19  205.38   11.50
   8  -1  19  158.68   15.10
  -8   1  19  136.79   23.40
   9  -1 -19    0.50   11.30
   9  -1 -19   23.50   11.60
  -9   1 -19   19.40   10.10
  -9   1 -19    9.30   14.90
   9  -1  19    7.40    8.10
   9  -1  19   16.10    5.30
[truncated: 6,211,514 more chars]
