# Supplementary material for: The Far Side of Carboranes: Anticancer Active Monocations and Ambiently Stable Dications
Source: Angew Chem Int Ed Engl. 2026 Apr 2;65(20):e21595. doi: 10.1002/anie.202521595 (PMC13159407; doi:10.1002/anie.202521595)
Supplement: Supplementary file 2 — Supporting File 2: anie71935‐sup‐0002‐Data.zip. [file ANIE-65-e21595-s002.zip › jvr220905B1_p-2a(Cy).cif]

 
data_jvr220905B1

_publ_requested_journal   'Nature Communications'
loop_
_publ_author_name
_publ_author_address

'N\<emec, Vlastimil'
;Department of General and Inorganic Chemistry
Faculty of Chemical Technology
University of Pardubice
Studentsk\'a 573 
Pardubice 532 10
Czech Republic
;

'Holub, Josef'
;Institute of Inorganic Chemistry
Czech Academy of Sciences
\<Re\<z 250 68
Czech Republic
;

'Samsonov, Maksim A.'
;Department of General and Inorganic Chemistry
Faculty of Chemical Technology
University of Pardubice
Studentsk\'a 573 
Pardubice 532 10
Czech Republic
;

'R\%u\<zi\<ckov\'a, Zde\<nka'
;Department of General and Inorganic Chemistry
Faculty of Chemical Technology
University of Pardubice
Studentsk\'a 573 
Pardubice 532 10
Czech Republic
;

'Cva\<cka, Josef'
;Institute of Organic Chemistry and Biochemistry
Czech Academy of Sciences
Flemingovo n\'am\<est\'i 542/2 
Praha 6, 166 10
Czech Republic
;

'Van\<co, J\'an '
;Regional Centre of Advanced Technologies and Materials
Czech Advanced Technology and Research Institute
Palack\'y University
\<Slechtitel\%u 27
Olomouc 779 00
Czech Republic
;

'Tr\'avn\'i\<cek, Zden\<ek'
;Regional Centre of Advanced Technologies and Materials
Czech Advanced Technology and Research Institute
Palack\'y University
\<Slechtitel\%u 27
Olomouc 779 00
Czech Republic
;

'Belza, Jan'
;Regional Centre of Advanced Technologies and Materials
Czech Advanced Technology and Research Institute
Palack\'y University
\<Slechtitel\%u 27
Olomouc 779 00
Czech Republic
;

'Dvo\<r\'ak, Zden\<ek'
;Department of Cell Biology and Genetics
Faculty of Science
Palack\'y University
\<Slechtitel\%u 27
Olomouc 779 00
Czech Republic
;

'Vr\'ana, Jan'
;Department of General and Inorganic Chemistry
Faculty of Chemical Technology
University of Pardubice
Studentsk\'a 573 
Pardubice 532 10
Czech Republic
;

'R\%u\<zi\<cka, Ale\<s'
;Department of General and Inorganic Chemistry
Faculty of Chemical Technology
University of Pardubice
Studentsk\'a 573 
Pardubice 532 10
Czech Republic
;
 
# start Validation Reply Form
_vrf_PLAT340_jvr220905B1
;
PROBLEM: Low Bond Precision on C-C Bonds ...............
RESPONSE: In the disordered minor part of the molecule.
;

# end Validation Reply Form

_audit_creation_method            'APEX3 v2016.5-0'
_shelx_SHELXL_version_number      '2016/6'
_chemical_name_systematic         ?
_chemical_name_common             ?
_chemical_melting_point           ?
_chemical_formula_moiety          '2(C32 H56 B8 N4), 3(C H2 Cl2), 6(Cl), 2(H3 O)'
_chemical_formula_sum
 'C67 H124 B16 Cl12 N8 O2' 
_chemical_formula_weight          1672.09

loop_
 _atom_type_symbol
 _atom_type_description
 _atom_type_scat_dispersion_real
 _atom_type_scat_dispersion_imag
 _atom_type_scat_source
 'C'  'C'   0.0033   0.0016
 'International Tables Vol C Tables 4.2.6.8 and 6.1.1.4'
 'H'  'H'   0.0000   0.0000
 'International Tables Vol C Tables 4.2.6.8 and 6.1.1.4'
 'B'  'B'   0.0013   0.0007
 'International Tables Vol C Tables 4.2.6.8 and 6.1.1.4'
 'Cl'  'Cl'   0.1484   0.1585
 'International Tables Vol C Tables 4.2.6.8 and 6.1.1.4'
 'N'  'N'   0.0061   0.0033
 'International Tables Vol C Tables 4.2.6.8 and 6.1.1.4'
 'O'  'O'   0.0106   0.0060
 'International Tables Vol C Tables 4.2.6.8 and 6.1.1.4'
 
_space_group_crystal_system       monoclinic
_space_group_IT_number            15
_space_group_name_H-M_alt         'C 2/c'
_space_group_name_Hall            '-C 2yc'
 
_shelx_space_group_comment
;
The symmetry employed for this shelxl refinement is uniquely defined
by the following loop, which should always be used as a source of
symmetry information in preference to the above space-group names.
They are only intended as comments.
;
 
loop_
 _space_group_symop_operation_xyz
 'x, y, z'
 '-x, y, -z+1/2'
 'x+1/2, y+1/2, z'
 '-x+1/2, y+1/2, -z+1/2'
 '-x, -y, -z'
 'x, -y, z-1/2'
 '-x+1/2, -y+1/2, -z'
 'x+1/2, -y+1/2, z-1/2'
 
_cell_length_a                    11.9849(12)
_cell_length_b                    19.2069(19)
_cell_length_c                    39.299(4)
_cell_angle_alpha                 90
_cell_angle_beta                  96.433(3)
_cell_angle_gamma                 90
_cell_volume                      8989.4(15)
_cell_formula_units_Z             4
_cell_measurement_temperature     150(2)
_cell_measurement_reflns_used     58321
_cell_measurement_theta_min       1
_cell_measurement_theta_max       25
 
_exptl_crystal_description        'block' 
_exptl_crystal_colour             'colourless'
_exptl_crystal_density_meas       ?
_exptl_crystal_density_method     ?
_exptl_crystal_density_diffrn     1.235          
_exptl_crystal_F_000              3528
_exptl_transmission_factor_min    ?
_exptl_transmission_factor_max    ?
_exptl_crystal_size_max           0.387
_exptl_crystal_size_mid           0.190
_exptl_crystal_size_min           0.081
_exptl_absorpt_coefficient_mu     0.414
__exptl_absorpt_correction_type    multi-scan
_exptl_absorpt_correction_T_min   0.5698
_exptl_absorpt_correction_T_max   0.7456
_exptl_absorpt_process_details    
;
SADABS-2016/2 - Bruker AXS area detector
scaling and absorption correction
;
_exptl_absorpt_special_details    
;
The ratio of minimum to maximum
apparent transmission was 0.764
;
_diffrn_ambient_temperature       150(2)
_diffrn_radiation_wavelength      0.71073
_diffrn_radiation_type            MoK\a
_diffrn_source                    'sealed X-ray tube'
_diffrn_measurement_device_type   'Bruker D8 - Venture'
_diffrn_measurement_method        '\f and \w scans to fill the Ewald sphere'
_diffrn_detector_area_resol_mean  10.4167
_diffrn_reflns_number             50176
_diffrn_reflns_av_unetI/netI      0.0427
_diffrn_reflns_av_R_equivalents   0.0522
_diffrn_reflns_limit_h_min        -14
_diffrn_reflns_limit_h_max        14
_diffrn_reflns_limit_k_min        -22
_diffrn_reflns_limit_k_max        22
_diffrn_reflns_limit_l_min        -46
_diffrn_reflns_limit_l_max        39
_diffrn_reflns_theta_min          2.012
_diffrn_reflns_theta_max          24.998
_diffrn_reflns_theta_full         24.998
_diffrn_measured_fraction_theta_max   0.978
_diffrn_measured_fraction_theta_full  0.978
_diffrn_reflns_Laue_measured_fraction_max    0.978
_diffrn_reflns_Laue_measured_fraction_full   0.978
_diffrn_reflns_point_group_measured_fraction_max   0.978
_diffrn_reflns_point_group_measured_fraction_full  0.978
_reflns_number_total              7764
_reflns_number_gt                 7238
_reflns_threshold_expression      'I > 2\s(I)'
_reflns_Friedel_coverage          0.000
_reflns_Friedel_fraction_max      .
_reflns_Friedel_fraction_full     .
 
_reflns_special_details
;
 Reflections were merged by SHELXL according to the crystal
 class for the calculation of statistics and refinement.
 
 _reflns_Friedel_fraction is defined as the number of unique
 Friedel pairs measured divided by the number that would be
 possible theoretically, ignoring centric projections and
 systematic absences.
;
 
_computing_data_collection        'Bruker Instrument Service vV6.2.3'
_computing_cell_refinement        'APEX4 v2022.10-0 (Bruker AXS)'
_computing_data_reduction         'SAINT V8.37A (Bruker AXS Inc., 2015)'
_computing_structure_solution     'XT, VERSION 2014/5'
_computing_structure_refinement   'SHELXL-2019/1 (Sheldrick, 2019)'
_computing_molecular_graphics     'Platon (Spek, 2009)'
_computing_publication_material   'Platon (Spek, 2009)'
_refine_special_details           ?
_refine_ls_structure_factor_coef  Fsqd
_refine_ls_matrix_type            full
_refine_ls_weighting_scheme       calc
_refine_ls_weighting_details
'w=1/[\s^2^(Fo^2^)+(0.0001P)^2^+269.0649P] where P=(Fo^2^+2Fc^2^)/3'
_atom_sites_solution_primary      ?
_atom_sites_solution_secondary    ?
_atom_sites_solution_hydrogens    mixed
_refine_ls_hydrogen_treatment     mixed
_refine_ls_extinction_method      none
_refine_ls_extinction_coef        .
_refine_ls_number_reflns          7764
_refine_ls_number_parameters      505
_refine_ls_number_restraints      552
_refine_ls_R_factor_all           0.1539
_refine_ls_R_factor_gt            0.1475
_refine_ls_wR_factor_ref          0.3036
_refine_ls_wR_factor_gt           0.3013
_refine_ls_goodness_of_fit_ref    1.296
_refine_ls_restrained_S_all       1.257
_refine_ls_shift/su_max           0.000
_refine_ls_shift/su_mean          0.000
 
loop_
 _atom_site_label
 _atom_site_type_symbol
 _atom_site_fract_x
 _atom_site_fract_y
 _atom_site_fract_z
 _atom_site_U_iso_or_equiv
 _atom_site_adp_type
 _atom_site_occupancy
 _atom_site_site_symmetry_order  
 _atom_site_calc_flag
 _atom_site_refinement_flags_posn
 _atom_site_refinement_flags_adp
 _atom_site_refinement_flags_occupancy
 _atom_site_disorder_assembly
 _atom_site_disorder_group
Cl1 Cl 0.40659(19) 0.81115(12) 0.36262(8) 0.0441(7) Uani 1 1 d . . . . .
H1C H 0.327594 0.659686 0.382607 0.13(7) Uiso 1 1 d D . . . .
H1B H 0.362858 0.643909 0.341889 0.14(7) Uiso 1 1 d D . . . .
H1A H 0.416245 0.698567 0.363708 0.06(4) Uiso 1 1 d D . . . .
O1 O 0.3642(5) 0.6634(3) 0.36334(14) 0.0352(16) Uani 1 1 d D . . . .
N1 N 0.7611(5) 0.9163(3) 0.39407(16) 0.0147(13) Uani 1 1 d . . . . .
C1 C 0.9150(7) 0.6807(4) 0.4226(2) 0.0182(15) Uani 1 1 d . . . . .
H1 H 1.001068 0.661655 0.432251 0.022 Uiso 1 1 calc R U . . .
Cl2 Cl 0.2909(2) 0.60084(12) 0.29772(6) 0.0390(6) Uani 1 1 d . . . . .
N2 N 0.7736(5) 0.8749(3) 0.34357(16) 0.0159(13) Uani 1 1 d . . . . .
B2 B 0.8812(7) 0.7178(4) 0.3861(2) 0.0140(15) Uani 1 1 d . . . . .
N3 N 1.0510(5) 0.7804(3) 0.36173(15) 0.0112(12) Uani 1 1 d . . . . .
Cl3 Cl 0.19934(17) 0.63998(10) 0.41096(5) 0.0230(5) Uani 1 1 d . . . . .
B3 B 0.8203(8) 0.6367(5) 0.4004(2) 0.0225(18) Uani 1 1 d . . . . .
H3 H 0.835011 0.581622 0.392694 0.027 Uiso 1 1 calc R U . . .
Cl4 Cl 0.3990(3) 0.79353(17) 0.49666(10) 0.0813(13) Uani 1 1 d . . . . .
N4 N 0.9978(5) 0.6840(3) 0.33622(15) 0.0118(12) Uani 1 1 d . . . . .
B4 B 0.8056(8) 0.6747(5) 0.4427(3) 0.0243(19) Uani 1 1 d . . . . .
H4 H 0.808268 0.649977 0.468569 0.029 Uiso 1 1 calc R U . . .
B5 B 0.8686(7) 0.7568(4) 0.4293(2) 0.0152(16) Uani 1 1 d . . . . .
H5 H 0.920603 0.797091 0.444408 0.018 Uiso 1 1 calc R U . . .
Cl5 Cl 0.4878(2) 0.65962(15) 0.47852(7) 0.0494(7) Uani 1 1 d . . . . .
Cl06 Cl 0.4336(3) 0.4877(3) 0.21791(13) 0.1036(16) Uani 1 1 d . . . . .
B6 B 0.7355(7) 0.6948(5) 0.3718(2) 0.0187(17) Uani 1 1 d . . . . .
H6 H 0.709284 0.680583 0.344460 0.022 Uiso 1 1 calc R U . . .
B7 B 0.6829(9) 0.6635(5) 0.4118(3) 0.028(2) Uani 1 1 d . . . . .
H7 H 0.616231 0.624633 0.416003 0.034 Uiso 1 1 calc R U . . .
B8 B 0.7174(8) 0.7488(5) 0.4319(2) 0.0201(17) Uani 1 1 d . . . . .
H8 H 0.676989 0.777569 0.452067 0.024 Uiso 1 1 calc R U . . .
B9 B 0.7701(7) 0.7806(4) 0.3921(2) 0.0136(15) Uani 1 1 d . . . . .
C10 C 0.6559(7) 0.7373(4) 0.3943(2) 0.0235(17) Uani 1 1 d . . . . .
H10 H 0.569587 0.756375 0.384874 0.028 Uiso 1 1 calc R U . . .
C11 C 0.9753(6) 0.7281(4) 0.36145(18) 0.0110(13) Uani 1 1 d . . . . .
C16 C 1.0999(8) 0.9696(4) 0.3892(2) 0.0248(18) Uani 1 1 d . . . . .
H16A H 1.120552 1.010970 0.376284 0.030 Uiso 1 1 calc R U . . .
H16B H 1.026415 0.978909 0.397579 0.030 Uiso 1 1 calc R U . . .
C15 C 1.0890(7) 0.9064(4) 0.3653(2) 0.0197(16) Uani 1 1 d . . . . .
H15A H 1.028044 0.914541 0.346535 0.024 Uiso 1 1 calc R U . . .
H15B H 1.159912 0.899721 0.354956 0.024 Uiso 1 1 calc R U . . .
C14 C 1.0633(6) 0.8414(4) 0.38512(19) 0.0124(14) Uani 1 1 d . . . . .
H14 H 0.989916 0.848856 0.394420 0.015 Uiso 1 1 calc R U . . .
C13 C 1.0893(6) 0.7073(4) 0.32153(19) 0.0157(15) Uani 1 1 d . . . . .
H13 H 1.123235 0.685363 0.303631 0.019 Uiso 1 1 calc R U . . .
C12 C 1.1215(6) 0.7671(4) 0.33734(19) 0.0148(15) Uani 1 1 d . . . . .
H12 H 1.182795 0.795374 0.332461 0.018 Uiso 1 1 calc R U . . .
C18 C 1.1602(7) 0.8913(4) 0.4388(2) 0.0224(17) Uani 1 1 d . . . . .
H18A H 1.219803 0.882840 0.457900 0.027 Uiso 1 1 calc R U . . .
H18B H 1.088358 0.897631 0.448637 0.027 Uiso 1 1 calc R U . . .
C17 C 1.1877(8) 0.9579(4) 0.4195(2) 0.0263(19) Uani 1 1 d . . . . .
H17A H 1.189255 0.998380 0.435216 0.032 Uiso 1 1 calc R U . . .
H17B H 1.262715 0.953481 0.411495 0.032 Uiso 1 1 calc R U . . .
C19 C 1.1510(7) 0.8281(4) 0.4148(2) 0.0213(17) Uani 1 1 d . . . . .
H19A H 1.224446 0.819295 0.406332 0.026 Uiso 1 1 calc R U . . .
H19B H 1.130477 0.786310 0.427510 0.026 Uiso 1 1 calc R U . . .
C20 C 0.9435(6) 0.6150(4) 0.32779(19) 0.0136(14) Uani 1 1 d . U . . .
H20 H 0.868618 0.614289 0.336742 0.016 Uiso 1 1 calc R U . . .
C21 C 0.9260(8) 0.6037(5) 0.2892(2) 0.0281(19) Uani 1 1 d . . . . .
H21A H 0.999127 0.605614 0.279816 0.034 Uiso 1 1 calc R U . . .
H21B H 0.877497 0.641061 0.278304 0.034 Uiso 1 1 calc R U . . .
C22 C 0.8710(9) 0.5331(5) 0.2814(3) 0.039(2) Uani 1 1 d . . . . .
H22A H 0.794494 0.533359 0.288623 0.047 Uiso 1 1 calc R U . . .
H22B H 0.863843 0.524911 0.256339 0.047 Uiso 1 1 calc R U . . .
C23 C 0.9379(9) 0.4744(5) 0.2994(3) 0.038(2) Uani 1 1 d . U . . .
H23A H 0.896018 0.430267 0.295175 0.046 Uiso 1 1 calc R U . . .
H23B H 1.010193 0.469762 0.289625 0.046 Uiso 1 1 calc R U . . .
C24 C 0.9606(8) 0.4866(4) 0.3374(2) 0.032(2) Uani 1 1 d . . . . .
H24A H 1.010427 0.449362 0.347794 0.038 Uiso 1 1 calc R U . . .
H24B H 0.889016 0.484271 0.347726 0.038 Uiso 1 1 calc R U . . .
C25 C 1.0156(7) 0.5573(4) 0.3452(2) 0.0210(17) Uani 1 1 d . . . . .
H25A H 1.025468 0.565127 0.370247 0.025 Uiso 1 1 calc R U . . .
H25B H 1.090750 0.558025 0.336973 0.025 Uiso 1 1 calc R U . . .
C26 C 0.7672(6) 0.8571(4) 0.37620(19) 0.0143(14) Uani 1 1 d . . . . .
C27 C 0.7673(7) 0.9727(4) 0.3723(2) 0.0181(16) Uani 1 1 d . . . . .
H27 H 0.766360 1.020525 0.378416 0.022 Uiso 1 1 calc R U . . .
C28 C 0.7747(7) 0.9466(4) 0.3410(2) 0.0216(17) Uani 1 1 d . . . . .
H28 H 0.779864 0.972739 0.320682 0.026 Uiso 1 1 calc R U . . .
C29 C 0.7429(6) 0.9251(4) 0.43053(19) 0.0152(15) Uani 1 1 d . . . . .
H29 H 0.751441 0.878343 0.441693 0.018 Uiso 1 1 calc R U . . .
C30 C 0.6214(7) 0.9494(5) 0.4324(2) 0.0242(18) Uani 1 1 d . . . . .
H30A H 0.609024 0.994717 0.420565 0.029 Uiso 1 1 calc R U . . .
H30B H 0.568493 0.915154 0.420736 0.029 Uiso 1 1 calc R U . . .
C31 C 0.5997(7) 0.9567(6) 0.4694(2) 0.034(2) Uani 1 1 d . . . . .
H31A H 0.522827 0.974902 0.470376 0.041 Uiso 1 1 calc R U . . .
H31B H 0.604306 0.910310 0.480448 0.041 Uiso 1 1 calc R U . . .
C32 C 0.6823(8) 1.0047(5) 0.4890(2) 0.031(2) Uani 1 1 d . . . . .
H32A H 0.667305 1.006437 0.513217 0.038 Uiso 1 1 calc R U . . .
H32B H 0.673061 1.052259 0.479385 0.038 Uiso 1 1 calc R U . . .
C33 C 0.8023(7) 0.9800(5) 0.4870(2) 0.0232(17) Uani 1 1 d . . . . .
H33A H 0.813524 0.934348 0.498550 0.028 Uiso 1 1 calc R U . . .
H33B H 0.855393 1.013604 0.499122 0.028 Uiso 1 1 calc R U . . .
C34 C 0.8269(7) 0.9733(4) 0.4498(2) 0.0198(16) Uani 1 1 d . . . . .
H34A H 0.822749 1.019732 0.438742 0.024 Uiso 1 1 calc R U . . .
H34B H 0.903676 0.954812 0.449041 0.024 Uiso 1 1 calc R U . . .
C35 C 0.7702(6) 0.8270(4) 0.31345(19) 0.0188(15) Uani 1 1 d D . . . .
H35 H 0.810026 0.783819 0.322274 0.023 Uiso 1 1 calc R U . A 1
C36 C 0.8377(9) 0.8550(5) 0.2867(2) 0.035(2) Uani 1 1 d D . . . .
H36A H 0.915405 0.864183 0.297084 0.043 Uiso 1 1 calc R U . . .
H36B H 0.804845 0.899662 0.277874 0.043 Uiso 1 1 calc R U . . .
C37 C 0.8401(7) 0.8036(5) 0.2569(2) 0.036(2) Uani 1 1 d D . . . .
H37A H 0.885649 0.762363 0.264645 0.043 Uiso 1 1 calc R U . B 1
H37B H 0.874887 0.825988 0.238020 0.043 Uiso 1 1 calc R U . B 1
C38 C 0.7188(9) 0.7810(8) 0.2442(4) 0.036(3) Uani 0.70(2) 1 d D U P C 1
H38A H 0.677464 0.821623 0.233740 0.043 Uiso 0.70(2) 1 calc R U P C 1
H38B H 0.721523 0.745243 0.226192 0.043 Uiso 0.70(2) 1 calc R U P C 1
C39 C 0.6532(12) 0.7512(8) 0.2726(3) 0.036(3) Uani 0.70(2) 1 d D U P C 1
H39A H 0.575938 0.739228 0.262718 0.043 Uiso 0.70(2) 1 calc R U P C 1
H39B H 0.690106 0.708040 0.281868 0.043 Uiso 0.70(2) 1 calc R U P C 1
C40 C 0.6480(8) 0.8042(8) 0.3018(4) 0.029(3) Uani 0.70(2) 1 d D U P C 1
H40A H 0.614274 0.782510 0.321110 0.035 Uiso 0.70(2) 1 calc R U P C 1
H40B H 0.601893 0.844864 0.293659 0.035 Uiso 0.70(2) 1 calc R U P C 1
C40A C 0.6548(16) 0.8332(18) 0.2922(7) 0.028(5) Uani 0.30(2) 1 d D U P C 2
H40C H 0.641931 0.881922 0.284568 0.034 Uiso 0.30(2) 1 calc R U P C 2
H40D H 0.594999 0.820048 0.306390 0.034 Uiso 0.30(2) 1 calc R U P C 2
C39A C 0.650(3) 0.7848(18) 0.2607(7) 0.034(5) Uani 0.30(2) 1 d D U P C 2
H39C H 0.669334 0.736977 0.268747 0.041 Uiso 0.30(2) 1 calc R U P C 2
H39D H 0.572316 0.783996 0.249373 0.041 Uiso 0.30(2) 1 calc R U P C 2
C38A C 0.7289(15) 0.805(2) 0.2339(6) 0.041(5) Uani 0.30(2) 1 d D U P C 2
H38C H 0.726991 0.770382 0.215190 0.049 Uiso 0.30(2) 1 calc R U P C 2
H38D H 0.711612 0.851818 0.224211 0.049 Uiso 0.30(2) 1 calc R U P C 2
C41 C 0.3997(10) 0.7306(6) 0.4647(3) 0.053(3) Uani 1 1 d . . . . .
H41A H 0.426252 0.751855 0.444130 0.063 Uiso 1 1 calc R U . . .
H41B H 0.322207 0.713554 0.458370 0.063 Uiso 1 1 calc R U . . .
C42 C 0.500000 0.5423(11) 0.250000 0.068(5) Uani 1 2 d S TU P . .
H42A H 0.444037 0.572418 0.259523 0.082 Uiso 0.5 1 calc R U P . .
H42B H 0.555967 0.572413 0.240475 0.082 Uiso 0.5 1 calc R U P . .
 
loop_
 _atom_site_aniso_label
 _atom_site_aniso_U_11
 _atom_site_aniso_U_22
 _atom_site_aniso_U_33
 _atom_site_aniso_U_23
 _atom_site_aniso_U_13
 _atom_site_aniso_U_12
Cl1 0.0179(11) 0.0205(11) 0.095(2) 0.0067(12) 0.0100(12) -0.0032(9)
O1 0.026(3) 0.027(4) 0.053(5) 0.001(3) 0.006(3) -0.001(3)
N1 0.020(3) 0.005(3) 0.019(3) -0.002(2) 0.003(2) 0.004(2)
C1 0.020(4) 0.012(4) 0.024(4) 0.006(3) 0.008(3) 0.001(3)
Cl2 0.0524(15) 0.0265(12) 0.0423(14) -0.0020(10) 0.0238(11) 0.0108(11)
N2 0.021(3) 0.009(3) 0.019(3) -0.003(2) 0.004(2) 0.005(2)
B2 0.014(3) 0.007(4) 0.021(4) -0.001(3) 0.000(3) -0.002(3)
N3 0.013(3) 0.003(3) 0.017(3) 0.002(2) 0.003(2) 0.003(2)
Cl3 0.0286(11) 0.0113(9) 0.0274(11) -0.0029(8) -0.0044(8) 0.0024(8)
B3 0.028(4) 0.011(4) 0.031(5) 0.003(3) 0.017(4) -0.003(3)
Cl4 0.092(3) 0.0471(19) 0.090(3) -0.0274(18) -0.051(2) 0.0204(18)
N4 0.013(3) 0.008(3) 0.013(3) 0.000(2) -0.002(2) 0.000(2)
B4 0.032(5) 0.015(4) 0.028(4) 0.003(3) 0.014(3) 0.001(3)
B5 0.017(4) 0.012(4) 0.019(4) 0.002(3) 0.006(3) 0.000(3)
Cl5 0.0517(16) 0.0495(16) 0.0492(16) -0.0002(13) 0.0163(13) 0.0100(13)
Cl06 0.063(2) 0.120(4) 0.130(4) -0.056(3) 0.022(2) 0.015(2)
B6 0.016(4) 0.012(4) 0.029(4) -0.009(3) 0.008(3) -0.006(3)
B7 0.025(4) 0.018(4) 0.044(5) -0.009(4) 0.017(4) -0.010(3)
B8 0.021(4) 0.015(4) 0.028(4) -0.001(3) 0.014(3) 0.001(3)
B9 0.019(4) 0.008(3) 0.014(4) -0.007(3) 0.005(3) 0.004(3)
C10 0.013(3) 0.024(4) 0.035(4) -0.006(3) 0.010(3) -0.001(3)
C11 0.011(3) 0.008(3) 0.012(3) 0.001(2) -0.002(2) 0.001(2)
C16 0.040(5) 0.009(4) 0.024(4) 0.000(3) -0.002(3) -0.007(3)
C15 0.024(4) 0.011(3) 0.022(4) 0.002(3) -0.003(3) -0.004(3)
C14 0.012(3) 0.003(3) 0.023(4) -0.002(3) 0.004(3) 0.002(3)
C13 0.018(4) 0.015(4) 0.014(4) -0.002(3) 0.003(3) -0.001(3)
C12 0.010(3) 0.014(3) 0.021(4) 0.000(3) 0.003(3) 0.000(3)
C18 0.027(4) 0.023(4) 0.015(4) -0.003(3) -0.008(3) -0.004(3)
C17 0.037(5) 0.019(4) 0.021(4) -0.005(3) -0.002(3) -0.009(4)
C19 0.024(4) 0.016(4) 0.024(4) 0.002(3) 0.001(3) -0.001(3)
C20 0.014(3) 0.008(3) 0.019(3) -0.002(2) -0.001(2) 0.000(2)
C21 0.036(5) 0.021(4) 0.024(4) -0.002(3) -0.007(4) -0.002(4)
C22 0.038(5) 0.033(5) 0.042(5) -0.011(4) -0.016(4) -0.012(4)
C23 0.045(4) 0.025(4) 0.043(4) -0.010(3) 0.001(3) -0.005(3)
C24 0.041(5) 0.012(4) 0.042(5) -0.003(4) 0.003(4) -0.003(4)
C25 0.023(4) 0.013(4) 0.026(4) 0.001(3) -0.003(3) 0.000(3)
C26 0.015(4) 0.008(3) 0.020(3) -0.003(2) 0.001(3) 0.007(3)
C27 0.029(4) 0.004(3) 0.021(4) -0.001(3) 0.001(3) 0.003(3)
C28 0.035(5) 0.012(3) 0.018(3) 0.001(3) 0.002(3) 0.011(3)
C29 0.019(4) 0.010(4) 0.016(3) -0.002(3) 0.001(3) 0.005(3)
C30 0.018(4) 0.028(5) 0.027(4) -0.006(4) 0.004(3) 0.003(3)
C31 0.020(4) 0.055(6) 0.027(4) -0.010(4) 0.007(3) 0.013(4)
C32 0.035(5) 0.038(5) 0.022(4) -0.008(4) 0.007(3) 0.009(4)
C33 0.026(4) 0.022(4) 0.021(4) -0.002(3) 0.001(3) 0.002(3)
C34 0.027(4) 0.014(4) 0.018(4) -0.003(3) -0.002(3) 0.005(3)
C35 0.027(4) 0.010(4) 0.019(3) -0.002(3) 0.001(3) 0.009(3)
C36 0.060(6) 0.027(5) 0.021(4) -0.002(3) 0.014(4) 0.000(4)
C37 0.056(5) 0.035(5) 0.020(4) -0.003(4) 0.011(4) 0.001(4)
C38 0.047(5) 0.033(5) 0.027(5) -0.001(4) 0.000(4) 0.011(4)
C39 0.034(5) 0.036(5) 0.037(5) -0.005(4) -0.004(4) -0.001(4)
C40 0.027(4) 0.030(5) 0.028(5) -0.001(4) -0.004(3) 0.006(4)
C40A 0.030(5) 0.028(7) 0.027(6) 0.002(4) 0.001(4) 0.002(5)
C39A 0.036(6) 0.033(7) 0.033(6) -0.002(4) 0.000(4) -0.003(5)
C38A 0.044(6) 0.041(8) 0.038(6) -0.001(5) 0.008(4) 0.000(5)
C41 0.050(7) 0.058(7) 0.047(6) -0.005(5) -0.011(5) 0.006(5)
C42 0.068(6) 0.071(6) 0.068(6) 0.000 0.014(4) 0.000
 
_geom_special_details
;
 All esds (except the esd in the dihedral angle between two l.s. planes)
 are estimated using the full covariance matrix.  The cell esds are taken
 into account individually in the estimation of esds in distances, angles
 and torsion angles; correlations between esds in cell parameters are only
 used when they are defined by crystal symmetry.  An approximate (isotropic)
 treatment of cell esds is used for estimating esds involving l.s. planes.
;
 
loop_
 _geom_bond_atom_site_label_1
 _geom_bond_atom_site_label_2
 _geom_bond_distance
 _geom_bond_site_symmetry_2
 _geom_bond_publ_flag
O1 H1C 0.920(5) . ?
O1 H1B 0.921(5) . ?
O1 H1A 0.917(5) . ?
N1 C26 1.343(9) . ?
N1 C27 1.387(10) . ?
N1 C29 1.483(9) . ?
C1 B3 1.594(13) . ?
C1 B5 1.596(11) . ?
C1 B4 1.608(12) . ?
C1 B2 1.612(11) . ?
C1 H1 1.1200 . ?
N2 C26 1.338(10) . ?
N2 C28 1.381(10) . ?
N2 C35 1.496(9) . ?
B2 C11 1.580(11) . ?
B2 B6 1.828(12) . ?
B2 B9 1.832(12) . ?
B2 B3 1.835(12) . ?
B2 B5 1.879(12) . ?
N3 C11 1.353(9) . ?
N3 C12 1.371(9) . ?
N3 C14 1.487(9) . ?
B3 B6 1.813(14) . ?
B3 B7 1.828(13) . ?
B3 B4 1.840(14) . ?
B3 H3 1.1200 . ?
Cl4 C41 1.742(12) . ?
N4 C11 1.354(9) . ?
N4 C13 1.370(10) . ?
N4 C20 1.498(9) . ?
B4 B8 1.796(13) . ?
B4 B7 1.810(15) . ?
B4 B5 1.850(13) . ?
B4 H4 1.1200 . ?
B5 B9 1.833(12) . ?
B5 B8 1.833(12) . ?
B5 H5 1.1200 . ?
Cl5 C41 1.772(12) . ?
Cl06 C42 1.760(13) . ?
B6 C10 1.594(11) . ?
B6 B9 1.857(12) . ?
B6 B7 1.857(14) . ?
B6 H6 1.1200 . ?
B7 C10 1.593(14) . ?
B7 B8 1.844(13) . ?
B7 H7 1.1200 . ?
B8 C10 1.591(13) . ?
B8 B9 1.855(12) . ?
B8 H8 1.1200 . ?
B9 C26 1.594(11) . ?
B9 C10 1.612(11) . ?
C10 H10 1.1200 . ?
C16 C17 1.516(12) . ?
C16 C15 1.532(11) . ?
C16 H16A 0.9900 . ?
C16 H16B 0.9900 . ?
C15 C14 1.521(10) . ?
C15 H15A 0.9900 . ?
C15 H15B 0.9900 . ?
C14 C19 1.503(11) . ?
C14 H14 1.0000 . ?
C13 C12 1.342(11) . ?
C13 H13 0.9500 . ?
C12 H12 0.9500 . ?
C18 C19 1.533(11) . ?
C18 C17 1.542(12) . ?
C18 H18A 0.9900 . ?
C18 H18B 0.9900 . ?
C17 H17A 0.9900 . ?
C17 H17B 0.9900 . ?
C19 H19A 0.9900 . ?
C19 H19B 0.9900 . ?
C20 C25 1.520(10) . ?
C20 C21 1.522(11) . ?
C20 H20 1.0000 . ?
C21 C22 1.525(12) . ?
C21 H21A 0.9900 . ?
C21 H21B 0.9900 . ?
C22 C23 1.511(14) . ?
C22 H22A 0.9900 . ?
C22 H22B 0.9900 . ?
C23 C24 1.507(13) . ?
C23 H23A 0.9900 . ?
C23 H23B 0.9900 . ?
C24 C25 1.527(11) . ?
C24 H24A 0.9900 . ?
C24 H24B 0.9900 . ?
C25 H25A 0.9900 . ?
C25 H25B 0.9900 . ?
C27 C28 1.342(11) . ?
C27 H27 0.9500 . ?
C28 H28 0.9500 . ?
C29 C34 1.506(11) . ?
C29 C30 1.539(10) . ?
C29 H29 1.0000 . ?
C30 C31 1.514(12) . ?
C30 H30A 0.9900 . ?
C30 H30B 0.9900 . ?
C31 C32 1.498(13) . ?
C31 H31A 0.9900 . ?
C31 H31B 0.9900 . ?
C32 C33 1.524(12) . ?
C32 H32A 0.9900 . ?
C32 H32B 0.9900 . ?
C33 C34 1.531(11) . ?
C33 H33A 0.9900 . ?
C33 H33B 0.9900 . ?
C34 H34A 0.9900 . ?
C34 H34B 0.9900 . ?
C35 C36 1.497(12) . ?
C35 C40A 1.538(10) . ?
C35 C40 1.547(9) . ?
C35 H35 1.0000 . ?
C36 C37 1.533(8) . ?
C36 H36A 0.9900 . ?
C36 H36B 0.9900 . ?
C37 C38A 1.526(10) . ?
C37 C38 1.546(9) . ?
C37 H37A 0.9900 . ?
C37 H37B 0.9900 . ?
C38 C39 1.544(9) . ?
C38 H38A 0.9900 . ?
C38 H38B 0.9900 . ?
C39 C40 1.540(9) . ?
C39 H39A 0.9900 . ?
C39 H39B 0.9900 . ?
C40 H40A 0.9900 . ?
C40 H40B 0.9900 . ?
C40A C39A 1.543(10) . ?
C40A H40C 0.9900 . ?
C40A H40D 0.9900 . ?
C39A C38A 1.538(10) . ?
C39A H39C 0.9900 . ?
C39A H39D 0.9900 . ?
C38A H38C 0.9900 . ?
C38A H38D 0.9900 . ?
C41 H41A 0.9900 . ?
C41 H41B 0.9900 . ?
C42 H42A 0.9900 . ?
C42 H42B 0.9900 . ?
 
loop_
 _geom_angle_atom_site_label_1
 _geom_angle_atom_site_label_2
 _geom_angle_atom_site_label_3
 _geom_angle
 _geom_angle_site_symmetry_1
 _geom_angle_site_symmetry_3
 _geom_angle_publ_flag
H1C O1 H1B 139.5(6) . . ?
H1C O1 H1A 115.5(6) . . ?
H1B O1 H1A 104.9(5) . . ?
C26 N1 C27 109.2(6) . . ?
C26 N1 C29 128.6(6) . . ?
C27 N1 C29 122.0(6) . . ?
B3 C1 B5 109.7(7) . . ?
B3 C1 B4 70.1(6) . . ?
B5 C1 B4 70.5(5) . . ?
B3 C1 B2 69.8(5) . . ?
B5 C1 B2 71.7(5) . . ?
B4 C1 B2 109.3(7) . . ?
B3 C1 H1 125.7 . . ?
B5 C1 H1 124.6 . . ?
B4 C1 H1 125.5 . . ?
B2 C1 H1 125.1 . . ?
C26 N2 C28 109.2(6) . . ?
C26 N2 C35 127.0(6) . . ?
C28 N2 C35 123.7(6) . . ?
C11 B2 C1 118.4(6) . . ?
C11 B2 B6 124.4(6) . . ?
C1 B2 B6 107.6(6) . . ?
C11 B2 B9 125.1(6) . . ?
C1 B2 B9 106.9(6) . . ?
B6 B2 B9 61.0(5) . . ?
C11 B2 B3 129.1(6) . . ?
C1 B2 B3 54.6(5) . . ?
B6 B2 B3 59.3(5) . . ?
B9 B2 B3 101.5(6) . . ?
C11 B2 B5 129.8(6) . . ?
C1 B2 B5 53.8(5) . . ?
B6 B2 B5 101.7(6) . . ?
B9 B2 B5 59.2(5) . . ?
B3 B2 B5 89.2(5) . . ?
C11 N3 C12 108.7(6) . . ?
C11 N3 C14 127.6(6) . . ?
C12 N3 C14 123.6(6) . . ?
C1 B3 B6 109.1(6) . . ?
C1 B3 B7 108.8(7) . . ?
B6 B3 B7 61.3(5) . . ?
C1 B3 B2 55.5(5) . . ?
B6 B3 B2 60.1(5) . . ?
B7 B3 B2 103.6(6) . . ?
C1 B3 B4 55.3(5) . . ?
B6 B3 B4 102.2(6) . . ?
B7 B3 B4 59.2(5) . . ?
B2 B3 B4 91.3(6) . . ?
C1 B3 H3 121.7 . . ?
B6 B3 H3 120.5 . . ?
B7 B3 H3 120.4 . . ?
B2 B3 H3 129.6 . . ?
B4 B3 H3 130.8 . . ?
C11 N4 C13 109.8(6) . . ?
C11 N4 C20 126.8(6) . . ?
C13 N4 C20 122.9(6) . . ?
C1 B4 B8 108.5(6) . . ?
C1 B4 B7 109.0(7) . . ?
B8 B4 B7 61.5(6) . . ?
C1 B4 B3 54.6(5) . . ?
B8 B4 B3 102.4(7) . . ?
B7 B4 B3 60.1(5) . . ?
C1 B4 B5 54.4(5) . . ?
B8 B4 B5 60.3(5) . . ?
B7 B4 B5 103.7(7) . . ?
B3 B4 B5 90.0(6) . . ?
C1 B4 H4 122.3 . . ?
B8 B4 H4 120.4 . . ?
B7 B4 H4 119.8 . . ?
B3 B4 H4 131.0 . . ?
B5 B4 H4 130.3 . . ?
C1 B5 B9 107.5(6) . . ?
C1 B5 B8 107.3(6) . . ?
B9 B5 B8 60.8(5) . . ?
C1 B5 B4 55.0(5) . . ?
B9 B5 B4 101.1(6) . . ?
B8 B5 B4 58.4(5) . . ?
C1 B5 B2 54.5(5) . . ?
B9 B5 B2 59.1(4) . . ?
B8 B5 B2 101.3(6) . . ?
B4 B5 B2 89.6(6) . . ?
C1 B5 H5 122.5 . . ?
B9 B5 H5 121.3 . . ?
B8 B5 H5 121.6 . . ?
B4 B5 H5 131.3 . . ?
B2 B5 H5 131.1 . . ?
C10 B6 B3 107.5(7) . . ?
C10 B6 B2 108.5(6) . . ?
B3 B6 B2 60.5(5) . . ?
C10 B6 B9 55.1(5) . . ?
B3 B6 B9 101.4(6) . . ?
B2 B6 B9 59.6(5) . . ?
C10 B6 B7 54.3(5) . . ?
B3 B6 B7 59.7(5) . . ?
B2 B6 B7 102.8(6) . . ?
B9 B6 B7 90.3(6) . . ?
C10 B6 H6 122.4 . . ?
B3 B6 H6 121.5 . . ?
B2 B6 H6 120.6 . . ?
B9 B6 H6 130.8 . . ?
B7 B6 H6 130.4 . . ?
C10 B7 B4 107.2(7) . . ?
C10 B7 B3 106.9(7) . . ?
B4 B7 B3 60.8(6) . . ?
C10 B7 B8 54.6(5) . . ?
B4 B7 B8 58.8(5) . . ?
B3 B7 B8 101.0(6) . . ?
C10 B7 B6 54.4(5) . . ?
B4 B7 B6 101.7(6) . . ?
B3 B7 B6 58.9(5) . . ?
B8 B7 B6 89.6(6) . . ?
C10 B7 H7 122.9 . . ?
B4 B7 H7 121.3 . . ?
B3 B7 H7 121.7 . . ?
B8 B7 H7 131.2 . . ?
B6 B7 H7 131.0 . . ?
C10 B8 B4 108.0(7) . . ?
C10 B8 B5 108.6(6) . . ?
B4 B8 B5 61.3(5) . . ?
C10 B8 B7 54.7(6) . . ?
B4 B8 B7 59.6(6) . . ?
B5 B8 B7 103.1(6) . . ?
C10 B8 B9 55.1(5) . . ?
B4 B8 B9 102.3(6) . . ?
B5 B8 B9 59.6(5) . . ?
B7 B8 B9 90.7(6) . . ?
C10 B8 H8 122.3 . . ?
B4 B8 H8 120.9 . . ?
B5 B8 H8 120.4 . . ?
B7 B8 H8 130.3 . . ?
B9 B8 H8 130.5 . . ?
C26 B9 C10 120.9(7) . . ?
C26 B9 B2 122.8(6) . . ?
C10 B9 B2 107.5(6) . . ?
C26 B9 B5 121.8(6) . . ?
C10 B9 B5 107.7(6) . . ?
B2 B9 B5 61.7(5) . . ?
C26 B9 B8 129.7(6) . . ?
C10 B9 B8 54.1(5) . . ?
B2 B9 B8 102.3(6) . . ?
B5 B9 B8 59.6(5) . . ?
C26 B9 B6 130.9(7) . . ?
C10 B9 B6 54.2(5) . . ?
B2 B9 B6 59.4(4) . . ?
B5 B9 B6 102.4(6) . . ?
B8 B9 B6 89.3(6) . . ?
B8 C10 B7 70.8(6) . . ?
B8 C10 B6 110.0(7) . . ?
B7 C10 B6 71.3(6) . . ?
B8 C10 B9 70.8(6) . . ?
B7 C10 B9 110.4(7) . . ?
B6 C10 B9 70.8(5) . . ?
B8 C10 H10 125.1 . . ?
B7 C10 H10 124.7 . . ?
B6 C10 H10 124.9 . . ?
B9 C10 H10 124.9 . . ?
N3 C11 N4 106.4(6) . . ?
N3 C11 B2 127.8(6) . . ?
N4 C11 B2 125.8(6) . . ?
C17 C16 C15 111.7(7) . . ?
C17 C16 H16A 109.3 . . ?
C15 C16 H16A 109.3 . . ?
C17 C16 H16B 109.3 . . ?
C15 C16 H16B 109.3 . . ?
H16A C16 H16B 107.9 . . ?
C14 C15 C16 110.1(6) . . ?
C14 C15 H15A 109.6 . . ?
C16 C15 H15A 109.6 . . ?
C14 C15 H15B 109.6 . . ?
C16 C15 H15B 109.6 . . ?
H15A C15 H15B 108.2 . . ?
N3 C14 C19 111.0(6) . . ?
N3 C14 C15 110.0(6) . . ?
C19 C14 C15 112.0(6) . . ?
N3 C14 H14 107.9 . . ?
C19 C14 H14 107.9 . . ?
C15 C14 H14 107.9 . . ?
C12 C13 N4 106.7(7) . . ?
C12 C13 H13 126.7 . . ?
N4 C13 H13 126.7 . . ?
C13 C12 N3 108.4(7) . . ?
C13 C12 H12 125.8 . . ?
N3 C12 H12 125.8 . . ?
C19 C18 C17 111.2(7) . . ?
C19 C18 H18A 109.4 . . ?
C17 C18 H18A 109.4 . . ?
C19 C18 H18B 109.4 . . ?
C17 C18 H18B 109.4 . . ?
H18A C18 H18B 108.0 . . ?
C16 C17 C18 109.9(7) . . ?
C16 C17 H17A 109.7 . . ?
C18 C17 H17A 109.7 . . ?
C16 C17 H17B 109.7 . . ?
C18 C17 H17B 109.7 . . ?
H17A C17 H17B 108.2 . . ?
C14 C19 C18 109.7(6) . . ?
C14 C19 H19A 109.7 . . ?
C18 C19 H19A 109.7 . . ?
C14 C19 H19B 109.7 . . ?
C18 C19 H19B 109.7 . . ?
H19A C19 H19B 108.2 . . ?
N4 C20 C25 109.6(6) . . ?
N4 C20 C21 110.8(6) . . ?
C25 C20 C21 110.6(6) . . ?
N4 C20 H20 108.6 . . ?
C25 C20 H20 108.6 . . ?
C21 C20 H20 108.6 . . ?
C20 C21 C22 109.7(7) . . ?
C20 C21 H21A 109.7 . . ?
C22 C21 H21A 109.7 . . ?
C20 C21 H21B 109.7 . . ?
C22 C21 H21B 109.7 . . ?
H21A C21 H21B 108.2 . . ?
C23 C22 C21 111.9(8) . . ?
C23 C22 H22A 109.2 . . ?
C21 C22 H22A 109.2 . . ?
C23 C22 H22B 109.2 . . ?
C21 C22 H22B 109.2 . . ?
H22A C22 H22B 107.9 . . ?
C24 C23 C22 112.1(8) . . ?
C24 C23 H23A 109.2 . . ?
C22 C23 H23A 109.2 . . ?
C24 C23 H23B 109.2 . . ?
C22 C23 H23B 109.2 . . ?
H23A C23 H23B 107.9 . . ?
C23 C24 C25 111.3(8) . . ?
C23 C24 H24A 109.4 . . ?
C25 C24 H24A 109.4 . . ?
C23 C24 H24B 109.4 . . ?
C25 C24 H24B 109.4 . . ?
H24A C24 H24B 108.0 . . ?
C20 C25 C24 110.3(7) . . ?
C20 C25 H25A 109.6 . . ?
C24 C25 H25A 109.6 . . ?
C20 C25 H25B 109.6 . . ?
C24 C25 H25B 109.6 . . ?
H25A C25 H25B 108.1 . . ?
N2 C26 N1 107.2(6) . . ?
N2 C26 B9 127.6(6) . . ?
N1 C26 B9 125.1(6) . . ?
C28 C27 N1 106.7(7) . . ?
C28 C27 H27 126.6 . . ?
N1 C27 H27 126.6 . . ?
C27 C28 N2 107.6(7) . . ?
C27 C28 H28 126.2 . . ?
N2 C28 H28 126.2 . . ?
N1 C29 C34 113.1(6) . . ?
N1 C29 C30 108.8(6) . . ?
C34 C29 C30 111.9(6) . . ?
N1 C29 H29 107.6 . . ?
C34 C29 H29 107.6 . . ?
C30 C29 H29 107.6 . . ?
C31 C30 C29 109.8(7) . . ?
C31 C30 H30A 109.7 . . ?
C29 C30 H30A 109.7 . . ?
C31 C30 H30B 109.7 . . ?
C29 C30 H30B 109.7 . . ?
H30A C30 H30B 108.2 . . ?
C32 C31 C30 112.0(8) . . ?
C32 C31 H31A 109.2 . . ?
C30 C31 H31A 109.2 . . ?
C32 C31 H31B 109.2 . . ?
C30 C31 H31B 109.2 . . ?
H31A C31 H31B 107.9 . . ?
C31 C32 C33 110.9(7) . . ?
C31 C32 H32A 109.5 . . ?
C33 C32 H32A 109.5 . . ?
C31 C32 H32B 109.5 . . ?
C33 C32 H32B 109.5 . . ?
H32A C32 H32B 108.1 . . ?
C32 C33 C34 111.0(7) . . ?
C32 C33 H33A 109.4 . . ?
C34 C33 H33A 109.4 . . ?
C32 C33 H33B 109.4 . . ?
C34 C33 H33B 109.4 . . ?
H33A C33 H33B 108.0 . . ?
C29 C34 C33 110.0(7) . . ?
C29 C34 H34A 109.7 . . ?
C33 C34 H34A 109.7 . . ?
C29 C34 H34B 109.7 . . ?
C33 C34 H34B 109.7 . . ?
H34A C34 H34B 108.2 . . ?
N2 C35 C36 111.5(6) . . ?
N2 C35 C40A 109.1(10) . . ?
C36 C35 C40A 96.5(15) . . ?
N2 C35 C40 110.5(7) . . ?
C36 C35 C40 117.5(9) . . ?
N2 C35 H35 105.5 . . ?
C36 C35 H35 105.5 . . ?
C40 C35 H35 105.5 . . ?
C35 C36 C37 111.3(7) . . ?
C35 C36 H36A 109.4 . . ?
C37 C36 H36A 109.4 . . ?
C35 C36 H36B 109.4 . . ?
C37 C36 H36B 109.4 . . ?
H36A C36 H36B 108.0 . . ?
C38A C37 C36 110.6(15) . . ?
C36 C37 C38 109.3(9) . . ?
C36 C37 H37A 109.8 . . ?
C38 C37 H37A 109.8 . . ?
C36 C37 H37B 109.8 . . ?
C38 C37 H37B 109.8 . . ?
H37A C37 H37B 108.3 . . ?
C39 C38 C37 114.1(10) . . ?
C39 C38 H38A 108.7 . . ?
C37 C38 H38A 108.7 . . ?
C39 C38 H38B 108.7 . . ?
C37 C38 H38B 108.7 . . ?
H38A C38 H38B 107.6 . . ?
C40 C39 C38 111.1(11) . . ?
C40 C39 H39A 109.4 . . ?
C38 C39 H39A 109.4 . . ?
C40 C39 H39B 109.4 . . ?
C38 C39 H39B 109.4 . . ?
H39A C39 H39B 108.0 . . ?
C39 C40 C35 107.0(9) . . ?
C39 C40 H40A 110.3 . . ?
C35 C40 H40A 110.3 . . ?
C39 C40 H40B 110.3 . . ?
C35 C40 H40B 110.3 . . ?
H40A C40 H40B 108.6 . . ?
C35 C40A C39A 109.8(18) . . ?
C35 C40A H40C 109.7 . . ?
C39A C40A H40C 109.7 . . ?
C35 C40A H40D 109.7 . . ?
C39A C40A H40D 109.7 . . ?
H40C C40A H40D 108.2 . . ?
C38A C39A C40A 115(3) . . ?
C38A C39A H39C 108.4 . . ?
C40A C39A H39C 108.4 . . ?
C38A C39A H39D 108.4 . . ?
C40A C39A H39D 108.4 . . ?
H39C C39A H39D 107.5 . . ?
C37 C38A C39A 98.7(18) . . ?
C37 C38A H38C 112.0 . . ?
C39A C38A H38C 112.0 . . ?
C37 C38A H38D 112.0 . . ?
C39A C38A H38D 112.0 . . ?
H38C C38A H38D 109.7 . . ?
Cl4 C41 Cl5 111.3(6) . . ?
Cl4 C41 H41A 109.4 . . ?
Cl5 C41 H41A 109.4 . . ?
Cl4 C41 H41B 109.4 . . ?
Cl5 C41 H41B 109.4 . . ?
H41A C41 H41B 108.0 . . ?
Cl06 C42 Cl06 106.8(12) . 2_655 ?
Cl06 C42 H42A 110.4 . . ?
Cl06 C42 H42A 110.4 2_655 . ?
Cl06 C42 H42B 110.4 . . ?
Cl06 C42 H42B 110.4 2_655 . ?
H42A C42 H42B 108.6 . . ?
 
loop_
 _geom_hbond_atom_site_label_D 
 _geom_hbond_atom_site_label_H 
 _geom_hbond_atom_site_label_A 
 _geom_hbond_distance_DH 
 _geom_hbond_distance_HA 
 _geom_hbond_distance_DA 
 _geom_hbond_angle_DHA 
 _geom_hbond_site_symmetry_A 
O1 H1C Cl3  0.920(5) 2.033(2) 2.905(6) 157.8(4) .
O1 H1B Cl2  0.921(5) 2.026(3) 2.891(6) 155.9(4) .
O1 H1A Cl1  0.917(5) 2.166(2) 2.883(6) 134.4(4) .
 
_refine_diff_density_max    1.541
_refine_diff_density_min   -1.118
_refine_diff_density_rms    0.130

_shelx_res_file
;
TITL mo_jvr220905B1_0m_a.res in C2/c
    mo_jvr220905B1_0m_a.res
    created by SHELXL-2016/6 at 09:25:11 on 14-Nov-2022
REM Old TITL mo_jvr220905B1_0m in C2
REM SHELXT solution in C2/c
REM R1 0.260,  Rweak 0.128,  Alpha 0.117,  Orientation as input
REM Formula found by SHELXT:  C76 B7 Cl12 N10
CELL  0.71073  11.9849  19.2069  39.2992   90.000   96.433   90.000
ZERR    4.000   0.0012   0.0019   0.0038    0.000    0.003    0.000
LATT  7
SYMM -X, Y, 1/2-Z
SFAC C H B CL N O
UNIT 268 496 64 48 32 8
ACTA
TEMP -123.160
SIZE 0.081 0.19 0.387
L.S. 10
BOND $H
HTAB
HTAB O1 Cl3
HTAB O1 Cl2
HTAB O1 Cl1
LIST 6
FMAP 2
PLAN 20
DFIX 0.92 0.01 O1 H1A
DFIX 0.92 0.01 O1 H1B
DFIX 0.92 0.01 O1 H1C
DFIX 1.54 0.01 C36 C37
DFIX 1.54 0.01 C37 C38
DFIX 1.54 0.01 C37 C38A
DFIX 1.54 0.01 C38 C39
DFIX 1.54 0.01 C38A C39A
DFIX 1.54 0.01 C39 C40
DFIX 1.54 0.01 C39A C40A
DFIX 1.54 0.01 C35 C40
DFIX 1.54 0.01 C35 C40A
RIGU
ISOR 0.005 C20 C23 C42 C40 C40A C39 C39A C38 C38A
OMIT    -8   2  10
OMIT    -7   1   4
OMIT     0   2   0
OMIT     0 50
WGHT    0.000100  269.064880
FVAR       0.23169   0.69530
CL1   4    0.406595    0.811152    0.362618    11.00000    0.01792    0.02054 =
         0.09464    0.00675    0.00996   -0.00320
H1C   2   10.327594   10.659686   10.382607    11.00000    0.13200
H1B   2   10.362858   10.643909   10.341889    11.00000    0.13850
H1A   2   10.416245   10.698567   10.363708    11.00000    0.05791
O1    6    0.364245    0.663441    0.363336    11.00000    0.02589    0.02720 =
         0.05283    0.00120    0.00584   -0.00137
N1    5    0.761099    0.916310    0.394067    11.00000    0.02037    0.00480 =
         0.01919   -0.00152    0.00284    0.00431
C1    1    0.914982    0.680715    0.422612    11.00000    0.01976    0.01166 =
         0.02448    0.00637    0.00803    0.00105
AFIX 153
H1    2    1.001068    0.661655    0.432251    11.00000   -1.20000
AFIX   0
CL2   4    0.290898    0.600841    0.297721    11.00000    0.05244    0.02645 =
         0.04227   -0.00204    0.02384    0.01084
N2    5    0.773567    0.874916    0.343566    11.00000    0.02088    0.00854 =
         0.01879   -0.00299    0.00437    0.00464
B2    3    0.881204    0.717764    0.386103    11.00000    0.01398    0.00694 =
         0.02073   -0.00108    0.00031   -0.00187
N3    5    1.050996    0.780405    0.361726    11.00000    0.01339    0.00310 =
         0.01735    0.00219    0.00287    0.00277
CL3   4    0.199338    0.639983    0.410963    11.00000    0.02864    0.01132 =
         0.02737   -0.00288   -0.00441    0.00243
B3    3    0.820264    0.636694    0.400423    11.00000    0.02814    0.01097 =
         0.03148    0.00304    0.01683   -0.00266
AFIX 153
H3    2    0.835011    0.581622    0.392694    11.00000   -1.20000
AFIX   0
CL4   4    0.398987    0.793528    0.496659    11.00000    0.09246    0.04714 =
         0.09037   -0.02737   -0.05096    0.02043
N4    5    0.997787    0.684043    0.336220    11.00000    0.01281    0.00831 =
         0.01346    0.00009   -0.00160    0.00004
B4    3    0.805588    0.674674    0.442673    11.00000    0.03189    0.01476 =
         0.02849    0.00321    0.01366    0.00090
AFIX 153
H4    2    0.808268    0.649977    0.468569    11.00000   -1.20000
AFIX   0
B5    3    0.868610    0.756814    0.429347    11.00000    0.01653    0.01151 =
         0.01866    0.00192    0.00641    0.00005
AFIX 153
H5    2    0.920603    0.797091    0.444408    11.00000   -1.20000
AFIX   0
CL5   4    0.487765    0.659618    0.478516    11.00000    0.05173    0.04955 =
         0.04920   -0.00024    0.01628    0.01002
CL06  4    0.433644    0.487717    0.217914    11.00000    0.06300    0.11978 =
         0.13049   -0.05607    0.02191    0.01500
B6    3    0.735452    0.694830    0.371827    11.00000    0.01575    0.01241 =
         0.02906   -0.00934    0.00795   -0.00622
AFIX 153
H6    2    0.709284    0.680583    0.344460    11.00000   -1.20000
AFIX   0
B7    3    0.682939    0.663548    0.411816    11.00000    0.02534    0.01844 =
         0.04400   -0.00862    0.01689   -0.00956
AFIX 153
H7    2    0.616231    0.624633    0.416003    11.00000   -1.20000
AFIX   0
B8    3    0.717374    0.748804    0.431888    11.00000    0.02091    0.01451 =
         0.02756   -0.00068    0.01444    0.00084
AFIX 153
H8    2    0.676989    0.777569    0.452067    11.00000   -1.20000
AFIX   0
B9    3    0.770145    0.780619    0.392085    11.00000    0.01916    0.00789 =
         0.01448   -0.00661    0.00473    0.00410
C10   1    0.655889    0.737334    0.394274    11.00000    0.01315    0.02391 =
         0.03527   -0.00569    0.01029   -0.00136
AFIX 153
H10   2    0.569587    0.756375    0.384874    11.00000   -1.20000
AFIX   0
C11   1    0.975308    0.728115    0.361453    11.00000    0.01128    0.00844 =
         0.01250    0.00145   -0.00249    0.00137
C16   1    1.099860    0.969567    0.389209    11.00000    0.04024    0.00888 =
         0.02397    0.00030   -0.00169   -0.00699
AFIX  23
H16A  2    1.120552    1.010970    0.376284    11.00000   -1.20000
H16B  2    1.026415    0.978909    0.397579    11.00000   -1.20000
AFIX   0
C15   1    1.089010    0.906390    0.365273    11.00000    0.02445    0.01106 =
         0.02230    0.00217   -0.00255   -0.00443
AFIX  23
H15A  2    1.028044    0.914541    0.346535    11.00000   -1.20000
H15B  2    1.159912    0.899721    0.354956    11.00000   -1.20000
AFIX   0
C14   1    1.063327    0.841446    0.385119    11.00000    0.01204    0.00319 =
         0.02253   -0.00207    0.00449    0.00172
AFIX  13
H14   2    0.989916    0.848856    0.394420    11.00000   -1.20000
AFIX   0
C13   1    1.089253    0.707302    0.321531    11.00000    0.01751    0.01528 =
         0.01450   -0.00207    0.00328   -0.00087
AFIX  43
H13   2    1.123235    0.685363    0.303631    11.00000   -1.20000
AFIX   0
C12   1    1.121528    0.767091    0.337336    11.00000    0.00985    0.01424 =
         0.02054    0.00042    0.00308    0.00005
AFIX  43
H12   2    1.182795    0.795374    0.332461    11.00000   -1.20000
AFIX   0
C18   1    1.160186    0.891273    0.438798    11.00000    0.02685    0.02273 =
         0.01510   -0.00317   -0.00845   -0.00359
AFIX  23
H18A  2    1.219803    0.882840    0.457900    11.00000   -1.20000
H18B  2    1.088358    0.897631    0.448637    11.00000   -1.20000
AFIX   0
C17   1    1.187676    0.957940    0.419549    11.00000    0.03719    0.01888 =
         0.02141   -0.00451   -0.00245   -0.00855
AFIX  23
H17A  2    1.189255    0.998380    0.435216    11.00000   -1.20000
H17B  2    1.262715    0.953481    0.411495    11.00000   -1.20000
AFIX   0
C19   1    1.151038    0.828085    0.414836    11.00000    0.02378    0.01555 =
         0.02421    0.00205    0.00097   -0.00081
AFIX  23
H19A  2    1.224446    0.819295    0.406332    11.00000   -1.20000
H19B  2    1.130477    0.786310    0.427510    11.00000   -1.20000
AFIX   0
C20   1    0.943490    0.615009    0.327787    11.00000    0.01353    0.00796 =
         0.01876   -0.00204   -0.00066    0.00030
AFIX  13
H20   2    0.868618    0.614289    0.336742    11.00000   -1.20000
AFIX   0
C21   1    0.925951    0.603722    0.289231    11.00000    0.03636    0.02146 =
         0.02399   -0.00208   -0.00724   -0.00222
AFIX  23
H21A  2    0.999127    0.605614    0.279816    11.00000   -1.20000
H21B  2    0.877497    0.641061    0.278304    11.00000   -1.20000
AFIX   0
C22   1    0.870970    0.533059    0.281363    11.00000    0.03830    0.03276 =
         0.04186   -0.01107   -0.01578   -0.01183
AFIX  23
H22A  2    0.794494    0.533359    0.288623    11.00000   -1.20000
H22B  2    0.863843    0.524911    0.256339    11.00000   -1.20000
AFIX   0
C23   1    0.937862    0.474448    0.299355    11.00000    0.04507    0.02499 =
         0.04276   -0.01015    0.00081   -0.00498
AFIX  23
H23A  2    0.896018    0.430267    0.295175    11.00000   -1.20000
H23B  2    1.010193    0.469762    0.289625    11.00000   -1.20000
AFIX   0
C24   1    0.960552    0.486555    0.337388    11.00000    0.04062    0.01210 =
         0.04239   -0.00300    0.00348   -0.00260
AFIX  23
H24A  2    1.010427    0.449362    0.347794    11.00000   -1.20000
H24B  2    0.889016    0.484271    0.347726    11.00000   -1.20000
AFIX   0
C25   1    1.015633    0.557312    0.345190    11.00000    0.02300    0.01304 =
         0.02570    0.00054   -0.00304   -0.00028
AFIX  23
H25A  2    1.025468    0.565127    0.370247    11.00000   -1.20000
H25B  2    1.090750    0.558025    0.336973    11.00000   -1.20000
AFIX   0
C26   1    0.767192    0.857066    0.376205    11.00000    0.01471    0.00828 =
         0.01971   -0.00281    0.00119    0.00707
C27   1    0.767255    0.972687    0.372310    11.00000    0.02881    0.00408 =
         0.02099   -0.00067    0.00125    0.00318
AFIX  43
H27   2    0.766360    1.020525    0.378416    11.00000   -1.20000
AFIX   0
C28   1    0.774719    0.946616    0.340974    11.00000    0.03471    0.01190 =
         0.01804    0.00103    0.00218    0.01058
AFIX  43
H28   2    0.779864    0.972739    0.320682    11.00000   -1.20000
AFIX   0
C29   1    0.742909    0.925121    0.430534    11.00000    0.01948    0.01026 =
         0.01579   -0.00193    0.00114    0.00524
AFIX  13
H29   2    0.751441    0.878343    0.441693    11.00000   -1.20000
AFIX   0
C30   1    0.621412    0.949410    0.432399    11.00000    0.01840    0.02775 =
         0.02682   -0.00637    0.00432    0.00333
AFIX  23
H30A  2    0.609024    0.994717    0.420565    11.00000   -1.20000
H30B  2    0.568493    0.915154    0.420736    11.00000   -1.20000
AFIX   0
C31   1    0.599739    0.956749    0.469449    11.00000    0.02037    0.05541 =
         0.02698   -0.01022    0.00657    0.01291
AFIX  23
H31A  2    0.522827    0.974902    0.470376    11.00000   -1.20000
H31B  2    0.604306    0.910310    0.480448    11.00000   -1.20000
AFIX   0
C32   1    0.682288    1.004671    0.488966    11.00000    0.03482    0.03779 =
         0.02218   -0.00821    0.00694    0.00902
AFIX  23
H32A  2    0.667305    1.006437    0.513217    11.00000   -1.20000
H32B  2    0.673061    1.052259    0.479385    11.00000   -1.20000
AFIX   0
C33   1    0.802280    0.980025    0.487002    11.00000    0.02612    0.02233 =
         0.02069   -0.00184    0.00067    0.00204
AFIX  23
H33A  2    0.813524    0.934348    0.498550    11.00000   -1.20000
H33B  2    0.855393    1.013604    0.499122    11.00000   -1.20000
AFIX   0
C34   1    0.826866    0.973303    0.449752    11.00000    0.02683    0.01364 =
         0.01798   -0.00258   -0.00171    0.00467
AFIX  23
H34A  2    0.822749    1.019732    0.438742    11.00000   -1.20000
H34B  2    0.903676    0.954812    0.449041    11.00000   -1.20000
AFIX   0
C35   1    0.770152    0.827024    0.313454    11.00000    0.02674    0.01011 =
         0.01923   -0.00199    0.00128    0.00932
AFIX  13
H35   2    0.810026    0.783819    0.322274    11.00000   -1.20000
AFIX   0
C36   1    0.837694    0.855007    0.286690    11.00000    0.06007    0.02741 =
         0.02108   -0.00195    0.01394    0.00033
AFIX  23
H36A  2    0.915405    0.864183    0.297084    11.00000   -1.20000
H36B  2    0.804845    0.899662    0.277874    11.00000   -1.20000
AFIX   0
C37   1    0.840150    0.803626    0.256942    11.00000    0.05584    0.03460 =
         0.01978   -0.00301    0.01070    0.00082
AFIX  23
H37A  2    0.885649    0.762363    0.264645    11.00000   -1.20000
H37B  2    0.874887    0.825988    0.238020    11.00000   -1.20000
AFIX   0
PART 1
C38   1    0.718810    0.780959    0.244243    21.00000    0.04702    0.03288 =
         0.02717   -0.00073   -0.00024    0.01089
AFIX  23
H38A  2    0.677464    0.821623    0.233740    21.00000   -1.20000
H38B  2    0.721523    0.745243    0.226192    21.00000   -1.20000
AFIX   0
C39   1    0.653170    0.751215    0.272603    21.00000    0.03379    0.03625 =
         0.03656   -0.00511   -0.00377   -0.00089
AFIX  23
H39A  2    0.575938    0.739228    0.262718    21.00000   -1.20000
H39B  2    0.690106    0.708040    0.281868    21.00000   -1.20000
AFIX   0
C40   1    0.648041    0.804165    0.301822    21.00000    0.02686    0.03017 =
         0.02848   -0.00083   -0.00423    0.00633
AFIX  23
H40A  2    0.614274    0.782510    0.321110    21.00000   -1.20000
H40B  2    0.601893    0.844864    0.293659    21.00000   -1.20000
AFIX   0
PART 2
C40A  1    0.654849    0.833157    0.292169   -21.00000    0.02974    0.02785 =
         0.02686    0.00152    0.00090    0.00197
AFIX  23
H40C  2    0.641931    0.881922    0.284568   -21.00000   -1.20000
H40D  2    0.594999    0.820048    0.306390   -21.00000   -1.20000
AFIX   0
C39A  1    0.650371    0.784821    0.260696   -21.00000    0.03569    0.03252 =
         0.03283   -0.00177    0.00004   -0.00252
AFIX  23
H39C  2    0.669334    0.736977    0.268747   -21.00000   -1.20000
H39D  2    0.572316    0.783996    0.249373   -21.00000   -1.20000
AFIX   0
C38A  1    0.728875    0.804978    0.233920   -21.00000    0.04374    0.04082 =
         0.03845   -0.00114    0.00818    0.00030
AFIX  23
H38C  2    0.726991    0.770382    0.215190   -21.00000   -1.20000
H38D  2    0.711612    0.851818    0.224211   -21.00000   -1.20000
AFIX   0
PART 0
C41   1    0.399672    0.730647    0.464722    11.00000    0.05020    0.05801 =
         0.04663   -0.00527   -0.01141    0.00592
AFIX  23
H41A  2    0.426252    0.751855    0.444130    11.00000   -1.20000
H41B  2    0.322207    0.713554    0.458370    11.00000   -1.20000
AFIX   0
C42   1    0.500000    0.542332    0.250000    10.50000    0.06788    0.07097 =
         0.06760    0.00000    0.01442    0.00000
AFIX  23
H42A  2    0.444037    0.572418    0.259523    10.50000   -1.20000
H42B  2    0.555967    0.572413    0.240475    10.50000   -1.20000
REM #####
REM #####
AFIX   0
HKLF 4


REM  mo_jvr220905B1_0m_a.res in C2/c
REM R1 =  0.1475 for    7238 Fo > 4sig(Fo)  and  0.1539 for all    7764 data
REM    505 parameters refined using    552 restraints

END

WGHT      0.0001    269.0670

REM Instructions for potential hydrogen bonds
HTAB O1 Cl3
HTAB O1 Cl2
HTAB O1 Cl1
EQIV $2 -x+3/2, y+1/2, -z+1/2
HTAB C15 Cl06_$2
EQIV $3 x+1, y, z
HTAB C13 Cl2_$3
HTAB C12 Cl1_$3
HTAB C19 Cl1_$3
HTAB C25 Cl3_$3
EQIV $4 x+1/2, y+1/2, z
HTAB C27 Cl3_$4
HTAB C28 Cl2_$4
HTAB C34 Cl3_$4
HTAB C41 Cl3
HTAB C42 Cl2
EQIV $1 -x+1, y, -z+1/2
HTAB C42 Cl2_$1

REM Highest difference peak  1.541,  deepest hole -1.118,  1-sigma level  0.130
Q1    1   0.5000  0.4826  0.2500  10.50000  0.05    1.54
Q2    1   0.4264  0.5517  0.1966  11.00000  0.05    1.00
Q3    1   0.4175  0.5670  0.1917  11.00000  0.05    0.96
Q4    1   0.1765  0.6378  0.3864  11.00000  0.05    0.93
Q5    1   0.2187  0.6459  0.4355  11.00000  0.05    0.85
Q6    1   0.4259  0.8024  0.4727  11.00000  0.05    0.79
Q7    1   0.7769  0.7925  0.2512  11.00000  0.05    0.64
Q8    1   0.7646  0.7999  0.2439  11.00000  0.05    0.63
Q9    1   0.3317  0.6089  0.3200  11.00000  0.05    0.61
Q10   1   0.4799  0.6544  0.4546  11.00000  0.05    0.59
Q11   1   0.6730  0.7727  0.2466  11.00000  0.05    0.54
Q12   1   0.3466  0.7007  0.4798  11.00000  0.05    0.53
Q13   1   0.5087  0.6638  0.5066  11.00000  0.05    0.52
Q14   1   0.4247  0.9679  0.4530  11.00000  0.05    0.51
Q15   1   0.9592  0.6138  0.3086  11.00000  0.05    0.51
Q16   1   0.3790  0.7892  0.5012  11.00000  0.05    0.50
Q17   1   1.0810  0.7125  0.4285  11.00000  0.05    0.50
Q18   1   0.7257  0.9416  0.3086  11.00000  0.05    0.50
Q19   1   0.7746  0.9133  0.4152  11.00000  0.05    0.48
Q20   1   1.2140  0.8099  0.3568  11.00000  0.05    0.46
;
_shelx_res_checksum   59593

_shelx_hkl_file
;
  -2   0   0 3043.60  177.98
   2   0   0 2898.31  177.88
  -2   0   0 3213.78  177.58
  -2   0   0 2952.70  177.88
   2   0   0 2820.12  177.88
  -2   0   0 2919.01  177.78
  -2   0   0 3175.58  177.88
   2   0   0 3123.69  177.88
   2   0   0 3049.20  177.78
   4   0   0  211.58   15.70
  -4   0   0  252.57   16.10
   4   0   0  254.77   15.70
   4   0   0  258.47   15.80
  -4   0   0  257.97   15.30
  -4   0   0  227.88   16.20
   4   0   0  232.48   15.90
  -4   0   0  233.48   15.70
   4   0   0  267.07   15.40
  -6   0   0  690.33   42.90
   6   0   0  676.23   42.30
   6   0   0  670.33   42.50
  -6   0   0  661.03   41.70
   6   0   0  701.83   42.70
  -6   0   0  709.33   43.00
   6   0   0  704.53   41.80
   8   0   0   33.70    6.60
   8   0   0   38.60    7.70
  -8   0   0   15.70    8.10
  -8   0   0   26.20    4.40
  -8   0   0   21.70    6.30
   8   0   0   13.50    6.20
 -10   0   0  588.84   40.10
  10   0   0  591.04   38.80
 -10   0   0  623.44   40.40
  10   0   0  537.25   37.90
  10   0   0  543.85   37.70
  10   0   0  553.34   37.90
 -12   0   0   82.59   17.80
  12   0   0   50.39   11.10
  12   0   0   70.49   16.00
 -14   0   0   99.89   27.20
  14   0   0  100.49   16.50
   1  -1   0    0.80    0.40
   1  -1   0    2.10    0.70
  -1  -1   0   -0.80    0.70
   1   1   0    0.60    0.80
   1   1   0    1.20    0.40
   1   1   0    2.00    0.60
  -1   1   0   -0.20    0.50
  -3  -1   0 1774.72   96.49
   3  -1   0 1518.05   95.99
  -3  -1   0 1454.15   95.99
  -3  -1   0 1665.53   95.79
   3  -1   0 1605.04   96.29
   3  -1   0 1650.63   95.79
   3  -1   0 1708.93   96.19
  -3  -1   0 1557.94   96.09
   3   1   0 1629.34   96.09
  -3   1   0 1472.65   96.09
   3   1   0 1679.23   96.19
  -3   1   0 1590.64   96.49
  -3   1   0 1832.52   95.99
   3   1   0 1553.74   95.69
   5  -1   0 1793.52  113.79
   5  -1   0 1928.81  114.19
  -5  -1   0 1870.91  113.99
   5  -1   0 2008.70  113.99
  -5  -1   0 1953.50  114.09
   5  -1   0 1917.91  113.19
   5  -1   0 1946.51  113.59
   5   1   0 1878.11  113.89
   5   1   0 1936.21  113.99
   5   1   0 1932.41  113.19
  -5   1   0 1859.71  113.69
  -5   1   0 1861.31  114.29
   5   1   0 1918.91  113.79
  -5   1   0 1958.30  114.09
  -7  -1   0  345.97   24.60
  -7  -1   0  366.66   26.10
   7  -1   0  423.86   25.30
  -7  -1   0  410.96   26.30
   7  -1   0  385.86   25.20
   7  -1   0  426.96   25.90
   7  -1   0  380.36   24.80
   7  -1   0  369.06   25.10
   7   1   0  354.56   24.60
  -7   1   0  396.06   27.40
   7   1   0  368.76   25.30
  -7   1   0  362.36   24.40
   7   1   0  389.16   25.50
  -7   1   0  426.96   25.80
   7   1   0  437.76   25.70
  -7   1   0  359.06   25.80
   9  -1   0   76.69    9.90
   9  -1   0   71.69    8.70
   9  -1   0   82.79    8.60
  -9  -1   0   73.89   12.10
  -9  -1   0   71.29   11.60
   9  -1   0   71.49   10.70
   9  -1   0   72.99   10.30
   9   1   0   84.69    8.70
  -9   1   0   76.89   12.00
   9   1   0   73.29    9.00
   9   1   0   94.69   10.80
  -9   1   0   75.69   12.70
 -11  -1   0  231.58   22.30
  11  -1   0  217.08   19.50
  11  -1   0  205.78   17.90
  11   1   0  203.18   17.60
  11   1   0  214.98   21.00
  11   1   0  217.38   18.50
 -11   1   0  216.58   22.70
 -11   1   0  211.68   22.30
  13  -1   0  188.88   18.10
 -13  -1   0  226.58   31.00
 -13  -1   0  209.68   28.20
 -13   1   0  190.28   27.40
  13   1   0  216.58   25.20
  13   1   0  186.18   17.60
 -15  -1   0    2.80   27.10
 -15  -1   0   85.09   31.00
  15   1   0   11.20   20.30
 -15   1   0   -4.50   25.20
 -15   1   0   36.20   29.60
   0  -2   0   41.00    3.10
  -2  -2   0  192.98   11.80
   2   2   0  183.28   11.80
  -4  -2   0 1968.30  118.69
   4  -2   0 2119.69  117.99
   4  -2   0 1945.71  118.79
  -4  -2   0 2093.49  118.09
   4  -2   0 1775.62  118.09
   4  -2   0 2046.50  118.39
  -4  -2   0 2003.70  118.39
  -4   2   0 1992.10  118.39
   4   2   0 2052.99  118.39
  -4   2   0 2098.39  117.79
   4   2   0 2071.89  117.99
   4   2   0 1931.51  118.39
  -4   2   0 1909.41  118.79
   4   2   0 1909.11  118.59
  -6  -2   0   86.59    9.50
   6  -2   0   97.89    8.50
   6   2   0   91.09    8.00
  -6   2   0  103.89   10.10
   6   2   0   77.19    7.50
  -6   2   0   89.89    7.50
   6   2   0   99.39    8.20
   6   2   0   86.29    8.50
   8  -2   0  655.93   40.90
   8  -2   0  643.54   41.20
   8  -2   0  676.43   41.00
  -8  -2   0  621.64   40.10
   8  -2   0  668.03   41.80
  -8  -2   0  663.33   42.00
  -8  -2   0  638.34   42.10
   8  -2   0  683.83   40.50
  -8   2   0  628.84   41.90
  -8   2   0  664.13   42.80
   8   2   0  644.24   41.20
   8   2   0  601.44   41.00
  -8   2   0  656.53   41.50
   8   2   0  645.74   40.90
   8   2   0  671.03   42.20
  -8   2   0  615.74   39.80
   8   2   0  667.73   40.30
 -10  -2   0   76.49   14.10
  10  -2   0   88.39   12.00
  10  -2   0  111.69   12.50
  10  -2   0   80.29   14.30
 -10  -2   0   84.59   14.00
  10   2   0  102.69   16.70
  10   2   0   74.39   10.90
  10   2   0   66.79   10.10
 -10   2   0   95.99   15.90
 -10   2   0   80.29   16.00
  12  -2   0   63.79   11.10
 -12  -2   0   43.80   17.40
 -12  -2   0   63.29   21.50
  12   2   0   83.59   11.20
  12   2   0   46.50   13.80
 -12   2   0   45.80   19.00
  12   2   0   66.39   15.10
 -14  -2   0    3.30   20.80
  14  -2   0   47.90   13.30
 -14   2   0   51.99   21.80
  14   2   0   78.09   14.20
 -14   2   0   38.60   23.30
  14   2   0   39.80   15.00
  -1  -3   0  142.69    8.30
   1  -3   0  114.39    8.70
  -1  -3   0  133.79    8.60
  -1  -3   0  130.69    8.20
   1  -3   0  124.89    8.20
   1   3   0  147.89    8.40
   1   3   0  134.29    8.20
   1   3   0  134.79    8.60
  -1   3   0  124.69    8.20
  -1   3   0  113.29    8.60
   3  -3   0  145.59    9.80
   3  -3   0  137.69    9.20
  -3  -3   0  112.29    9.00
  -3  -3   0  143.79    9.10
   3   3   0  114.49    8.90
  -3   3   0  137.09    9.70
  -3   3   0  159.48   11.00
   3   3   0  135.79    9.30
   3   3   0  143.69    9.20
   5  -3   0  904.01   56.49
   5  -3   0  939.31   57.29
   5  -3   0  976.70   56.99
  -5  -3   0  917.51   56.29
   5  -3   0  951.30   56.19
  -5  -3   0  926.71   56.79
  -5   3   0  902.01   57.49
  -5   3   0  956.70   56.99
   5   3   0  949.40   56.69
   5   3   0  912.91   56.89
   5   3   0  906.81   57.09
  -5   3   0  924.31   55.89
   5   3   0  988.80   56.39
   7  -3   0 1696.13   98.09
  -7  -3   0 1678.13   97.79
   7  -3   0 1648.64   97.49
  -7  -3   0 1540.95   96.49
   7  -3   0 1601.54   96.99
   7  -3   0 1617.74   96.49
  -7   3   0 1650.73   97.69
  -7   3   0 1690.33   98.69
   7   3   0 1516.85   97.59
   7   3   0 1561.94   96.29
   7   3   0 1646.84   97.59
   7   3   0 1586.34   97.29
  -7   3   0 1537.75   96.09
   9  -3   0   18.10    7.40
   9  -3   0    5.40    6.30
   9  -3   0   -4.30    7.90
  -9  -3   0    7.80    4.70
  -9  -3   0    2.10    8.40
   9  -3   0    8.10    5.50
   9   3   0    7.70    6.10
  -9   3   0    3.70    9.30
   9   3   0    4.50    5.70
  -9   3   0   13.80    7.70
   9   3   0    6.60    7.90
 -11  -3   0  883.91   55.49
  11  -3   0  763.22   53.09
 -11  -3   0  882.41   57.39
  11   3   0  824.72   54.29
 -11   3   0  897.11   58.19
 -11   3   0  827.42   57.79
  11   3   0  821.32   55.69
  11   3   0  839.42   52.99
 -13  -3   0   92.59   24.30
  13  -3   0  120.09   15.60
 -13   3   0   67.59   22.70
 -13   3   0   95.09   22.80
  13   3   0  116.79   13.80
 -15   3   0   56.09   34.00
  15   3   0   29.20   18.00
 -15   3   0   63.49   31.00
   0  -4   0 1923.01  116.89
   0   4   0 2018.90  116.89
   2  -4   0 2624.64  147.59
  -2  -4   0 2468.15  147.79
   2  -4   0 2463.85  147.89
  -2  -4   0 2439.46  147.39
  -2  -4   0 2564.24  147.49
   2   4   0 2357.56  147.69
  -2   4   0 2478.25  147.99
   2   4   0 2279.97  147.49
   2   4   0 2598.44  147.49
   2   4   0 2589.24  147.39
  -2   4   0 2629.44  147.59
   4  -4   0 2917.41  166.08
  -4  -4   0 2758.72  165.98
   4  -4   0 2805.92  166.88
  -4  -4   0 2828.52  166.38
   4  -4   0 2988.00  166.38
  -4   4   0 2689.43  166.88
   4   4   0 2810.12  166.48
  -4   4   0 2867.11  166.38
   4   4   0 2750.22  165.98
   4   4   0 2617.64  166.28
   4   4   0 2874.51  166.28
  -4   4   0 2807.82  165.78
  -6  -4   0  197.68   15.40
   6  -4   0  254.87   15.90
   6  -4   0  218.08   14.90
   6  -4   0  257.27   15.30
   6  -4   0  221.48   15.00
  -6  -4   0  218.08   14.50
  -6   4   0  213.68   16.00
  -6   4   0  209.18   17.20
   6   4   0  225.38   15.30
   6   4   0  192.88   16.40
   6   4   0  205.88   15.20
   6   4   0  211.58   15.20
   8  -4   0  262.47   17.10
   8  -4   0  233.18   17.00
   8  -4   0  254.87   18.40
   8  -4   0  238.88   17.10
  -8  -4   0  215.58   18.40
  -8  -4   0  226.28   16.00
  -8   4   0  254.07   15.70
   8   4   0  199.68   19.10
  -8   4   0  276.57   20.10
   8   4   0  233.38   16.80
   8   4   0  194.78   16.50
   8   4   0  231.58   16.80
  -8   4   0  261.17   18.70
  10  -4   0   81.29   12.30
 -10  -4   0  109.49   15.40
  10  -4   0   73.59   12.90
  10   4   0  117.69   16.50
 -10   4   0  119.79   18.40
  10   4   0   99.19   12.00
 -10   4   0  142.59   21.50
  10   4   0  102.79   11.40
 -12  -4   0   26.10   19.60
  12  -4   0   16.00    8.90
  12   4   0   40.60    9.70
 -12   4   0    9.10   14.80
 -12   4   0   50.19   20.40
  12   4   0   29.50   14.50
 -14  -4   0   80.49   27.40
  14  -4   0   50.79   13.30
 -14   4   0   82.49   31.40
 -14   4   0   98.79   28.10
  14   4   0   53.69   11.50
  14   4   0  103.69   25.30
  -1  -5   0 1003.50   59.99
  -1  -5   0 1041.10   60.89
   1  -5   0  908.31   60.39
   1  -5   0 1035.70   60.19
  -1  -5   0  981.10   60.19
  -1   5   0 1008.90   60.19
   1   5   0 1099.09   60.99
   1   5   0 1011.30   60.29
   3  -5   0  185.98   13.30
  -3  -5   0  191.88   13.20
   3  -5   0  204.88   12.70
  -3  -5   0  199.18   12.60
  -3  -5   0  186.88   12.60
  -3   5   0  168.48   14.00
  -3   5   0  197.38   13.00
   3   5   0  204.58   12.60
   3   5   0  206.48   12.90
   3   5   0  166.98   12.70
   3   5   0  189.68   13.00
  -3   5   0  205.98   12.50
   5  -5   0  846.82   45.20
  -5  -5   0  688.63   45.00
  -5  -5   0  683.03   44.40
   5   5   0  828.32   45.10
  -5   5   0  761.62   45.10
   5   5   0  659.53   44.60
   5   5   0  649.74   44.30
  -7  -5   0  105.89   10.50
  -7  -5   0   89.79    8.10
   7  -5   0  119.99    9.00
   7   5   0  107.69    9.80
   7   5   0   92.49    9.80
   7   5   0   93.29    9.00
   7   5   0   99.89   11.40
  -7   5   0  122.49   11.00
  -7   5   0  137.49   12.80
  -9  -5   0  698.83   43.10
   9  -5   0  659.33   41.60
   9  -5   0  645.54   41.10
   9  -5   0  580.24   41.20
   9  -5   0  630.04   42.30
   9   5   0  651.43   43.30
   9   5   0  594.94   41.50
  -9   5   0  647.24   42.90
  -9   5   0  686.23   44.40
   9   5   0  658.93   41.70
   9   5   0  619.24   40.50
 -11  -5   0  261.27   27.80
  11  -5   0  271.47   23.00
  11   5   0  235.98   21.50
  11   5   0  212.58   21.60
 -11   5   0  297.77   28.50
  11   5   0  269.27   27.10
  11   5   0  314.57   21.20
  13  -5   0   21.80   12.70
  13   5   0   17.10   15.00
 -13   5   0   21.40   20.10
 -13   5   0    1.00   20.30
  13   5   0   25.60   11.10
 -15  -5   0  186.08   44.60
  15   5   0  218.78   38.50
   0  -6   0 7157.18  424.76
   0   6   0 7269.37  424.76
  -2  -6   0  913.21   53.69
  -2  -6   0  893.51   52.89
   2  -6   0  850.11   53.39
  -2  -6   0  912.11   52.79
   2  -6   0  893.41   52.99
  -2   6   0  833.32   53.49
   2   6   0  912.71   52.99
  -2   6   0  874.91   52.89
   2   6   0  845.42   53.49
  -4  -6   0    1.80   13.30
  -4  -6   0    4.90    4.10
   4  -6   0    0.80    3.80
   4  -6   0    3.10    2.90
   4   6   0    9.40    3.80
   4   6   0    6.80    3.50
  -4   6   0    5.00    3.20
  -4   6   0    6.60    4.80
  -6  -6   0  470.55   30.20
  -6  -6   0  445.56   29.00
   6  -6   0  450.65   29.60
   6  -6   0  484.45   30.80
   6   6   0  542.55   30.50
  -6   6   0  471.25   31.80
  -6   6   0  431.86   28.70
  -6   6   0  420.96   30.10
   6   6   0  485.65   29.70
   6   6   0  436.36   29.50
   8  -6   0  277.07   19.30
  -8  -6   0  219.08   17.00
   8  -6   0  260.27   18.20
   8  -6   0  277.87   18.60
  -8  -6   0  254.47   20.00
   8  -6   0  272.97   18.40
  -8   6   0  291.87   21.40
   8   6   0  230.68   18.00
  -8   6   0  289.87   20.10
   8   6   0  260.57   18.30
  -8   6   0  240.48   16.70
   8   6   0  221.98   18.20
   8   6   0  250.17   21.10
   8   6   0  248.88   18.50
 -10  -6   0  138.79   18.30
  10  -6   0  115.19   14.80
  10  -6   0  136.89   14.80
  10   6   0  143.09   14.50
 -10   6   0  150.28   19.80
 -10   6   0  142.49   18.20
  10   6   0  141.79   13.70
  10   6   0  134.99   12.80
 -12  -6   0  169.88   25.70
  12  -6   0  144.69   16.90
 -12   6   0  117.09   22.50
  12   6   0  127.29   14.90
 -12   6   0  159.58   23.10
 -14  -6   0   33.50   27.80
  14  -6   0   48.30   13.80
 -14   6   0   53.39   22.10
  14   6   0   54.69   20.70
  14   6   0   39.40   11.90
  -1  -7   0 3512.55  182.88
   1  -7   0 3033.40  181.58
   1  -7   0 3065.79  182.88
   1  -7   0 2906.51  181.88
  -1   7   0 2999.10  182.18
  -1   7   0 2842.42  181.78
   1   7   0 3185.48  181.88
  -3  -7   0  938.01   54.89
   3  -7   0  855.61   55.09
  -3  -7   0  943.41   54.89
   3  -7   0  838.02   56.39
  -3  -7   0 1063.29   55.89
   3   7   0  894.81   54.89
   3   7   0  913.81   54.69
  -3   7   0  861.71   54.99
  -3   7   0  827.72   55.79
   3   7   0  958.60   55.09
  -5  -7   0 1041.00   62.39
  -5  -7   0 1089.69   63.09
   5  -7   0 1024.80   62.79
   5  -7   0 1009.80   63.49
   5   7   0 1047.80   62.79
   5   7   0 1071.69   62.69
   5   7   0 1014.00   63.19
  -5   7   0  990.00   61.99
  -5   7   0  992.30   62.89
  -5   7   0  967.40   63.99
   5   7   0 1100.19   62.69
  -7  -7   0  217.98   17.40
  -7  -7   0  200.88   14.80
   7  -7   0  234.58   15.90
   7  -7   0  240.38   16.80
  -7   7   0  200.88   14.40
  -7   7   0  208.58   16.70
   7   7   0  221.68   16.70
   7   7   0  212.08   16.10
   7   7   0  216.78   18.60
   7   7   0  227.78   16.90
   7   7   0  216.78   16.50
  -7   7   0  211.88   18.30
   9  -7   0  144.89   13.30
  -9  -7   0  160.18   16.00
   9   7   0  126.99   14.80
   9   7   0  136.99   13.20
  -9   7   0  116.89   15.90
  -9   7   0  144.49   18.00
   9   7   0  164.78   13.70
  11  -7   0   55.79   14.60
 -11  -7   0   73.09   16.60
 -11   7   0   90.59   21.90
  11   7   0   72.09   12.90
  11   7   0   57.09   10.40
 -13   7   0   97.19   26.50
  13   7   0  130.59   25.90
 -13   7   0  133.09   26.60
  13   7   0  100.59   16.20
   0  -8   0  139.29   10.70
   0   8   0  104.69    9.20
   2  -8   0  923.21   55.69
  -2  -8   0  930.91   55.19
  -2  -8   0  943.31   56.19
   2  -8   0  931.51   55.79
   2  -8   0  861.71   55.59
  -2   8   0  877.81   55.89
   2   8   0  935.91   55.39
   2   8   0  897.61   57.19
  -2   8   0  924.01   55.59
  -4  -8   0   90.99    6.60
   4  -8   0   75.59    8.00
  -4  -8   0   72.49    7.70
  -4  -8   0   94.99    8.80
   4  -8   0   74.99    6.70
   4   8   0   67.29    6.00
  -4   8   0   69.69   10.40
   4   8   0   94.99    7.90
   4   8   0   76.49    7.20
  -4   8   0   71.79    8.30
   4   8   0   89.79    8.30
  -6  -8   0  490.45   31.40
   6  -8   0  506.25   32.00
   6  -8   0  472.85   30.80
  -6  -8   0  455.45   30.30
   6   8   0  455.05   31.60
   6   8   0  473.95   30.90
   6   8   0  502.25   30.90
   6   8   0  466.85   31.20
  -6   8   0  499.45   30.10
  -6   8   0  486.45   31.60
  -6   8   0  493.65   33.40
  -8  -8   0  903.61   54.99
   8  -8   0  709.53   52.79
   8  -8   0  721.33   53.59
   8   8   0  905.11   56.09
   8   8   0  868.41   53.79
   8   8   0  811.32   53.99
   8   8   0  870.91   53.09
  -8   8   0  910.11   54.79
   8   8   0  906.31   53.89
  -8   8   0  917.11   56.29
 -10  -8   0  177.88   18.60
  10  -8   0  140.49   16.50
  10   8   0  126.19   16.60
  10   8   0  207.78   26.60
  10   8   0  128.79   13.60
 -12  -8   0  459.45   39.90
 -12   8   0  421.66   38.30
 -12   8   0  426.96   36.20
  12   8   0  400.06   29.90
  12   8   0  473.55   38.80
 -14  -8   0   30.90   30.50
 -14   8   0    2.00   32.00
  -1  -9   0   64.79    8.30
   1   9   0   58.39    6.30
   1   9   0   63.29    7.00
   3  -9   0  334.47   21.70
   3  -9   0  348.67   22.40
  -3  -9   0  332.37   22.70
  -3  -9   0  334.57   21.50
  -3   9   0  342.97   23.20
   3   9   0  351.06   22.30
  -3   9   0  330.67   22.00
   3   9   0  322.97   22.60
  -5  -9   0    7.80    5.10
   5  -9   0   15.30    5.60
   5  -9   0   16.90    4.10
  -5  -9   0   13.60    3.40
  -5   9   0    6.50    6.20
   5   9   0   16.00    5.30
  -5   9   0   14.80    5.10
   5   9   0   10.80    3.20
  -7  -9   0  286.27   21.00
   7  -9   0  261.97   20.00
   7  -9   0  255.77   19.10
  -7  -9   0  233.18   18.20
   7   9   0  306.47   19.80
   7   9   0  280.97   19.60
  -7   9   0  304.77   22.90
   7   9   0  260.37   19.70
  -7   9   0  282.27   18.20
  -9  -9   0   74.89   13.00
   9   9   0   93.69   19.30
  -9   9   0   52.59   16.20
  -9   9   0   54.89   12.70
   9   9   0   78.49   11.60
   9   9   0   86.79   12.50
 -11  -9   0    5.70   15.80
 -11   9   0   25.70   12.60
  11   9   0   15.10    8.10
 -11   9   0    5.90   15.60
 -13   9   0   87.99   29.60
  13   9   0   23.70   25.20
 -13   9   0   63.39   19.60
   0 -10   0  140.89   13.80
   0  10   0  120.69   10.90
   0  10   0  138.19   10.80
  -2 -10   0  210.98   16.30
   2 -10   0  182.58   13.30
   2 -10   0  200.78   14.50
  -2  10   0  192.48   15.00
   2  10   0  190.08   14.20
   2  10   0  208.78   14.70
   4 -10   0  284.97   19.10
   4 -10   0  333.97   20.50
  -4 -10   0  277.27   21.00
  -4 -10   0  260.37   18.50
  -4 -10   0  271.47   19.20
   4  10   0  303.57   20.30
  -4  10   0  305.97   21.60
   4  10   0  288.67   19.60
  -4  10   0  282.87   19.50
   4  10   0  260.17   19.20
  -6 -10   0 1434.86   96.79
  -6 -10   0 1335.47   85.09
  -6 -10   0 1475.75   86.39
   6 -10   0 1464.05   86.99
   6 -10   0 1436.66   86.09
   6  10   0 1293.37   86.49
   6  10   0 1371.86   85.39
   6  10   0 1465.45   85.89
  -6  10   0 1458.55   86.29
  -6  10   0 1291.47   84.59
   6  10   0 1465.65   85.39
  -6  10   0 1426.56   87.59
  -8 -10   0  214.28   19.20
   8  10   0  191.78   16.60
   8  10   0  206.58   22.30
   8  10   0  183.98   15.10
   8  10   0  200.38   17.10
 -10 -10   0   15.80   12.70
 -10  10   0   41.20   20.40
 -10  10   0   32.10   15.50
  10  10   0   24.90   11.80
 -12 -10   0  135.59   29.30
  12  10   0  174.58   30.50
  12  10   0  117.49   15.80
 -12  10   0  158.88   27.70
 -12  10   0  139.79   23.10
 -14 -10   0   12.60   31.10
  14  10   0  -13.60   31.40
   1 -11   0   90.59   12.10
   1  11   0   82.39    8.50
  -1  11   0   77.09    8.00
   3 -11   0  258.17   17.60
  -3 -11   0  231.28   17.10
   3 -11   0  292.57   18.70
  -3 -11   0  282.87   20.30
  -3 -11   0  268.17   18.00
   3 -11   0  272.17   20.40
  -3  11   0  230.68   19.70
   3  11   0  270.27   18.30
  -3  11   0  242.78   18.00
   3  11   0  269.27   19.10
  -5 -11   0  522.25   34.50
  -5 -11   0  496.05   33.40
   5 -11   0  549.15   34.30
   5 -11   0  527.95   35.00
  -5 -11   0  519.35   35.60
   5  11   0  520.45   34.20
   5  11   0  562.44   34.30
   5  11   0  485.15   35.00
  -5  11   0  559.54   34.50
  -5  11   0  537.05   33.30
  -5  11   0  558.84   36.40
  -7 -11   0   21.30    8.00
  -7 -11   0   17.80    5.50
   7 -11   0   19.60    9.20
   7 -11   0   15.20    6.50
   7  11   0   15.30    5.60
   7  11   0   24.80    8.80
   7  11   0   30.80    8.20
   9  11   0  104.79   15.30
  -9  11   0  157.38   20.50
  -9  11   0  131.19   24.90
 -11 -11   0   78.49   19.20
 -11  11   0   54.29   21.70
  11  11   0   72.79   26.20
 -11  11   0   94.49   19.40
  11  11   0   56.09   12.60
  13  11   0   82.59   15.10
 -13  11   0   58.99   32.00
 -13  11   0   96.69   25.00
   0 -12   0   70.09   10.90
   0  12   0   54.79    7.10
  -2 -12   0   80.59   11.20
   2 -12   0   59.29    7.90
   2  12   0   86.19    8.60
  -2  12   0   85.39    7.90
   2  12   0   87.79    9.10
  -2  12   0   58.79    9.20
  -4 -12   0  279.17   21.40
  -4 -12   0  265.07   18.30
   4 -12   0  257.77   18.70
   4 -12   0  301.87   20.10
  -4 -12   0  261.07   19.50
   4  12   0  276.97   19.70
  -4  12   0  304.27   22.10
   4  12   0  243.58   20.30
  -4  12   0  299.87   19.70
   6 -12   0  187.08   15.90
  -6 -12   0  233.98   17.30
  -6  12   0  222.68   15.20
   6  12   0  222.88   17.80
   6  12   0  217.48   16.60
   6  12   0  221.68   17.60
  -8 -12   0   42.90   11.40
   8  12   0   30.20   10.00
  -8  12   0   42.60   20.30
   8  12   0   43.30    9.80
   8  12   0   23.10   11.40
  -8  12   0   50.79   14.10
   8  12   0   23.30    6.60
 -10 -12   0   98.49   18.70
  10  12   0  150.88   24.40
  10  12   0  121.29   15.30
 -10  12   0  139.29   19.70
 -10  12   0  111.29   24.70
 -12 -12   0   39.30   21.30
  12  12   0  111.59   39.90
 -12  12   0   43.60   17.10
  12  12   0   41.70   11.40
 -12  12   0   30.40   25.20
  -1 -13   0 2127.49  125.19
   1 -13   0 1875.31  125.09
  -1  13   0 1946.41  124.09
   1  13   0 2199.18  124.99
   1  13   0 2123.69  123.39
   3 -13   0  358.46   25.20
   3 -13   0  414.16   30.00
   3 -13   0  404.46   26.50
  -3 -13   0  412.26   28.30
   3  13   0  380.26   26.10
   3  13   0  369.16   27.00
  -3  13   0  384.46   28.20
   5 -13   0 1317.67   81.39
  -5 -13   0 1368.96   80.59
  -5 -13   0 1277.27   81.59
   5 -13   0 1170.18   80.19
  -5 -13   0 1419.36   96.79
  -5  13   0 1418.86   82.69
   5  13   0 1281.57   79.59
   5  13   0 1252.37   79.99
   5  13   0 1276.57   81.89
  -5  13   0 1325.07   80.39
  -7 -13   0   63.39   10.80
  -7  13   0   51.29   14.00
   7  13   0   38.50   11.20
   7  13   0   59.99   11.90
  -7  13   0   71.39   12.00
  -9 -13   0   45.80   14.60
   9  13   0   70.19   18.80
   9  13   0   63.39   12.40
   9  13   0   35.00   10.10
  -9  13   0   41.30   16.10
 -11 -13   0   20.40   17.50
 -11  13   0   39.90   17.70
 -11  13   0   -1.70   22.00
  11  13   0   21.40   12.10
  11  13   0   22.50   24.70
   0 -14   0  225.78   20.50
   0  14   0  217.98   17.60
   0  14   0  225.98   17.00
   2 -14   0   59.09    9.00
   2 -14   0   67.79   14.00
  -2 -14   0   67.79   11.70
  -2  14   0   61.49   11.00
   2  14   0   72.29    9.40
   2  14   0   75.19   10.40
   4 -14   0  220.38   18.10
   4 -14   0  230.98   17.10
   4 -14   0  246.58   23.10
  -4 -14   0  224.08   20.00
   4  14   0  237.18   18.80
  -4  14   0  229.18   20.90
  -4  14   0  232.58   17.60
   4  14   0  237.48   19.20
   6 -14   0    0.90   11.80
  -6 -14   0   28.30   10.50
  -6 -14   0    8.80    8.60
  -6  14   0   21.20   14.10
   6  14   0   15.90    8.60
   6  14   0    6.80   11.70
  -6  14   0   15.80   11.20
   6  14   0    7.60    7.40
  -8 -14   0   33.10   11.90
   8  14   0   38.10   12.70
  -8  14   0   60.19   18.10
 -10 -14   0   37.40   14.10
  10  14   0   87.89   24.90
  10  14   0   37.10   11.90
 -10  14   0   32.10   20.40
 -10  14   0   56.99   15.10
  12  14   0  125.89   40.10
   1 -15   0 1474.25   94.49
  -1 -15   0 1590.24   94.09
  -1  15   0 1419.46   92.59
   1  15   0 1499.65   93.09
   1  15   0 1535.55   91.59
  -1  15   0 1482.45   91.49
  -3 -15   0 1110.09   63.79
   3 -15   0  941.61   64.29
   3 -15   0 1001.90   60.79
   3 -15   0  876.11   59.49
   3 -15   0  984.90   60.69
   3  15   0 1028.70   60.69
   3  15   0  829.42   61.29
  -3  15   0  896.61   60.39
  -3  15   0 1004.60   61.89
   5 -15   0   81.59   13.80
  -5 -15   0  102.49   18.00
   5 -15   0  138.19   20.80
   5  15   0  103.09   13.10
  -5  15   0   99.29   18.30
  -7 -15   0   81.49   14.20
   7  15   0   57.59   11.30
   7  15   0  101.79   15.40
  -9 -15   0   89.59   17.50
  -9  15   0  105.79   19.20
   9  15   0   87.69   14.30
   9  15   0  144.19   27.00
  -9  15   0  121.49   25.00
  11  15   0  137.09   28.10
  11  15   0  106.49   17.70
 -11  15   0  133.79   20.80
 -11  15   0   90.79   24.80
   0 -16   0  518.05   37.40
   0  16   0  515.85   34.40
   0  16   0  456.15   33.30
   2  16   0  164.58   16.10
   4 -16   0   43.40   11.20
  -4 -16   0   37.80   14.30
  -4  16   0   20.10   12.20
   4  16   0   42.80   10.60
  -6 -16   0   20.80   14.50
   6  16   0   22.40   10.30
  -6  16   0   46.60   17.50
  -8 -16   0   16.10   13.00
  -8  16   0   24.00   12.50
   8  16   0   10.00   11.20
  -8  16   0   47.50   18.90
 -10  16   0   81.49   29.60
  10  16   0   80.79   17.40
   1 -17   0   77.29   18.50
   1  17   0   55.89   11.60
   1  17   0   74.49   13.70
  -1  17   0   61.69   11.90
  -1  17   0   39.10   11.60
   3 -17   0  347.17   25.40
  -3 -17   0  366.26   31.40
   3 -17   0  304.27   32.80
  -3  17   0  334.37   25.30
   3  17   0  341.37   26.70
  -3  17   0  346.57   26.50
   5 -17   0  172.48   28.10
   5  17   0  152.28   18.30
  -5  17   0  134.59   16.30
  -5  17   0  102.39   22.00
   7 -17   0    8.90   21.10
  -7 -17   0    8.90   11.90
  -7  17   0   11.20   20.50
   7  17   0   12.20   12.40
   7  17   0    3.50   11.80
  -7  17   0   19.60   11.30
  -9  17   0   28.30   23.50
   9  17   0   29.00   14.80
   9  17   0   62.39   30.60
  -9  17   0  102.69   21.40
   0 -18   0  244.08   27.50
   0  18   0  200.28   20.20
   2 -18   0  395.66   31.10
  -2 -18   0  506.75   38.30
   2 -18   0  468.35   42.00
  -2  18   0  423.66   32.30
   2  18   0  511.25   33.30
   4 -18   0   41.00   26.50
  -4 -18   0   42.20   17.40
  -4  18   0   17.50   13.50
   4  18   0   77.99   15.90
  -6 -18   0  143.69   22.30
   6 -18   0  207.28   28.50
   6  18   0  148.69   18.50
  -6  18   0  182.28   18.10
   8 -18   0   42.20   28.50
  -8  18   0   23.70   23.60
  -8  18   0   40.10   14.20
   8  18   0    9.20   13.90
 -10  18   0   23.80   30.90
  -1 -19   0  201.68   27.80
   1 -19   0  162.38   29.30
   1  19   0  171.08   19.10
  -1  19   0  167.88   20.10
   3 -19   0   45.20   19.70
  -3 -19   0   37.70   18.90
   3  19   0   39.70   11.50
  -3  19   0   32.90   14.90
   5 -19   0  347.37   29.90
   5 -19   0  383.26   38.30
  -5 -19   0  322.37   30.80
   5  19   0  308.47   26.80
   7 -19   0  153.78   29.50
  -7  19   0   96.69   24.50
   7  19   0   89.89   16.60
   9 -19   0   64.59   29.20
  -9  19   0    9.80   25.20
  -9  19   0  106.39   21.90
   0 -20   0   37.30   18.00
  -2 -20   0   51.89   18.70
   2  20   0   55.49   12.90
  -2  20   0   56.59   13.60
   4 -20   0   88.59   25.90
  -4 -20   0   42.60   18.90
   4 -20   0   34.10   14.10
  -4  20   0   57.19   20.00
   6 -20   0   69.59   26.90
   6 -20   0    4.60   14.70
  -6 -20   0   28.60   17.50
   6  20   0   19.20   16.30
  -6  20   0   -2.80   19.40
   8 -20   0   74.09   29.90
  -8  20   0  134.69   36.50
  -8  20   0   59.99   14.00
   8  20   0   31.60   20.10
   1 -21   0  126.49   27.20
  -1 -21   0  120.99   23.20
  -1  21   0  107.69   17.60
   1  21   0  109.99   17.60
  -3 -21   0   40.40   22.60
   3 -21   0   67.19   28.60
   3  21   0   20.70   13.60
  -3  21   0   41.60   12.40
  -5 -21   0  120.09   24.80
  -5  21   0  124.69   24.60
   5  21   0  139.89   21.10
   7 -21   0   88.79   33.40
   7  21   0   13.80   18.10
  -7  21   0   35.20   25.70
   0 -22   0   87.99   22.20
   0  22   0   75.99   15.00
   2 -22   0  196.38   39.10
  -2 -22   0  185.68   30.90
   2  22   0  182.38   24.50
  -2  22   0  127.79   22.20
  -4 -22   0  137.99   31.50
   4 -22   0  174.58   31.20
   4  22   0  102.79   19.80
  -6 -22   0   -3.20   20.70
  -1 -23   0   76.29   22.50
   1 -23   0   54.89   22.50
  -1  23   0   32.50   15.00
   1  23   0   10.50   13.60
   3 -23   0  175.98   36.60
  -3 -23   0  129.49   30.20
   3  23   0  132.19   22.30
  -3  23   0  155.08   21.70
  -5  23   0   14.40   19.10
 -14   0   1  -15.70   21.50
 -14   0   1  -10.70   21.10
 -12   0   1   19.70   15.50
  10   0  -1  107.39   12.70
 -10   0   1  130.59   15.50
  10   0  -1   99.39   11.40
 -10   0   1  129.99   15.90
  10   0  -1  126.59   14.30
  -8   0   1   17.30    7.90
  -8   0   1   29.10    4.50
   6   0  -1   72.99    6.50
  -6   0   1   78.39    7.70
   6   0  -1   59.99    6.70
  -6   0   1   50.59    7.70
   6   0  -1   72.99    6.90
   4   0  -1   22.10    3.00
  -4   0   1   22.90    3.90
   4   0  -1   26.70    3.30
   4   0  -1   25.30    3.70
   4   0  -1   24.60    3.50
  -2   0   1   32.10    3.50
   2   0  -1   40.50    3.50
  -2   0  -1    3.20    1.70
   2   0   1   11.20    2.10
  -4   0  -1    6.80    3.10
   4   0   1    1.30    2.50
   4   0   1    6.20    1.90
   4   0   1    7.20    3.00
   6   0   1   32.70    5.00
  -6   0  -1   32.30    6.50
  -6   0  -1   26.30    5.50
  -8   0  -1  106.19   10.90
   8   0   1  125.09   10.30
   8   0   1  102.79   10.50
  -8   0  -1  104.79   13.20
   8   0   1  101.69    9.30
  -8   0  -1   90.69    7.90
   8   0   1   96.49    9.30
 -10   0  -1   43.90   11.60
 -10   0  -1   23.40   10.50
  10   0   1   12.40    9.10
  10   0   1   30.20    9.50
  10   0   1   38.90    9.20
 -12   0  -1   31.80   15.90
 -14   0  -1  147.99   30.40
  14   0   1  133.19   17.70
  15  -1  -1   64.09   18.00
 -15  -1   1   60.69   29.10
 -15  -1   1  135.49   31.50
 -15   1   1   57.99   23.00
 -15   1   1   75.69   30.60
  15   1  -1   64.69   21.00
 -13  -1   1   13.00   21.10
  13  -1  -1   63.79   12.30
  13  -1  -1   24.80   13.00
 -13   1   1   33.60   16.30
  13   1  -1   42.60   10.00
  11  -1  -1   88.59   13.90
  11  -1  -1   82.99   12.30
 -11  -1   1   88.39   16.70
 -11  -1   1   69.99   15.50
 -11   1   1   79.99   17.50
  11   1  -1   56.89   13.10
  11   1  -1   93.59   15.70
 -11   1   1   89.49   22.00
  11   1  -1   77.59   11.80
   9  -1  -1  294.47   21.00
   9  -1  -1  275.47   20.60
   9  -1  -1  299.57   21.20
   9  -1  -1  299.77   20.10
  -9  -1   1  291.37   22.70
  -9  -1   1  275.37   22.30
   9  -1  -1  315.17   21.00
  -9   1   1  266.87   22.70
   9   1  -1  270.27   20.70
   9   1  -1  313.07   21.60
   9   1  -1  303.67   19.90
   9   1  -1  283.17   20.90
   9   1  -1  278.17   20.60
  -9   1   1  302.67   23.20
   7  -1  -1   93.79    8.50
  -7  -1   1   71.49    9.20
  -7  -1   1  101.59    7.00
  -7  -1   1   78.59    9.50
  -7   1   1   83.29    9.40
   7   1  -1   83.19    8.50
   7   1  -1   68.79    7.20
  -7   1   1   82.89   11.50
  -5  -1   1  244.78   17.20
  -5  -1   1  268.57   17.60
   5  -1  -1  266.07   16.30
  -5   1   1  239.38   17.90
  -5   1   1  265.67   16.90
   5   1  -1  280.57   16.50
   5   1  -1  228.78   17.10
   3  -1  -1 7303.37  450.25
  -3  -1   1 7704.33  450.25
  -3  -1   1 7550.64  450.45
   3  -1  -1 7697.63  450.65
  -3  -1   1 8244.78  450.35
   3   1  -1 7428.46  450.45
   3   1  -1 7892.61  451.05
  -3   1   1 7581.34  450.65
   3   1  -1 7577.84  450.25
  -3  -1  -1 4166.18  285.57
   3  -1   1 4169.28  285.77
  -3  -1  -1 4591.44  285.87
   3  -1   1 5347.27  285.97
  -3  -1  -1 5387.26  286.27
   3  -1   1 5065.59  286.27
   3  -1   1 5027.10  285.57
   3   1   1 5274.87  285.97
  -3   1  -1 4107.69  285.77
  -3   1  -1 4977.70  286.37
  -3   1  -1 5154.18  286.17
   3   1   1 4480.65  285.87
  -3   1  -1 5430.36  285.57
  -5  -1  -1  356.86   24.20
   5  -1   1  356.16   23.70
   5  -1   1  408.86   23.30
  -5  -1  -1  349.96   24.20
   5  -1   1  389.06   23.80
  -5  -1  -1  359.36   24.20
   5  -1   1  380.26   24.10
  -5   1  -1  423.96   23.90
   5   1   1  359.96   23.90
   5   1   1  367.76   23.80
   5   1   1  355.66   23.70
  -5   1  -1  386.16   24.40
   5   1   1  372.06   23.30
  -5   1  -1  379.46   24.80
  -5   1  -1  378.16   24.20
  -7  -1  -1  217.48   17.20
  -7  -1  -1  212.98   14.90
  -7  -1  -1  227.68   16.90
   7  -1   1  222.28   15.50
   7  -1   1  224.68   15.50
  -7   1  -1  225.78   14.80
   7   1   1  232.88   16.00
  -7   1  -1  228.18   17.90
   7   1   1  207.58   15.30
   7   1   1  224.78   15.70
  -7   1  -1  213.48   16.60
   7   1   1  236.08   15.70
   9  -1   1  297.97   20.30
  -9  -1  -1  319.17   22.70
   9  -1   1  291.77   21.80
   9  -1   1  292.07   20.80
  -9  -1  -1  326.27   23.00
   9  -1   1  283.97   20.80
   9  -1   1  294.37   21.30
  -9   1  -1  301.17   23.50
   9   1   1  285.17   20.70
   9   1   1  291.07   20.00
   9   1   1  271.97   21.30
  -9   1  -1  240.38   19.30
   9   1   1  286.87   21.20
  -9   1  -1  326.97   23.10
   9   1   1  305.47   21.10
  11  -1   1  265.77   21.20
  11  -1   1  276.07   22.40
 -11  -1  -1  284.47   25.50
  11   1   1  279.47   23.90
 -11   1  -1  275.37   26.30
  11   1   1  249.38   20.80
 -11   1  -1  268.67   26.30
  11   1   1  305.97   22.00
  13  -1   1   45.60   13.60
 -13  -1  -1   52.19   18.30
 -13  -1  -1   57.79   18.10
  13  -1   1   40.20   11.20
  13   1   1   49.00   17.50
 -13   1  -1   76.59   25.70
 -13   1  -1   46.80   19.00
 -15  -1  -1  -15.70   27.60
 -15  -1  -1    7.10   30.50
 -15   1  -1   33.80   29.30
  15   1   1   -7.20   19.80
 -15   1  -1    6.30   28.30
 -14  -2   1   80.79   25.10
  14  -2  -1   77.79   16.80
 -14   2   1   60.09   20.20
 -14   2   1   64.89   25.50
  14   2  -1  105.19   14.90
  14   2  -1   79.19   16.90
  12  -2  -1  107.09   16.90
  12  -2  -1  115.09   13.50
 -12  -2   1  107.79   21.60
 -12  -2   1  139.89   27.00
 -12   2   1  135.89   25.00
  12   2  -1  123.09   21.90
  12   2  -1  116.29   13.40
  10  -2  -1  363.36   25.00
 -10  -2   1  328.87   25.90
  10  -2  -1  346.27   24.20
 -10  -2   1  319.37   26.40
  10  -2  -1  345.37   23.80
  10  -2  -1  322.57   23.20
 -10   2   1  353.46   27.70
  10   2  -1  282.17   26.20
  10   2  -1  315.57   24.70
  10   2  -1  306.87   23.00
 -10   2   1  325.37   26.80
  10   2  -1  313.37   23.40
  -8  -2   1 1574.14   93.99
   8  -2  -1 1496.65   93.69
   8  -2  -1 1561.84   92.79
  -8  -2   1 1455.85   92.69
   8  -2  -1 1618.94   94.59
   8  -2  -1 1492.55   93.39
  -8  -2   1 1592.54   94.19
   8   2  -1 1515.45   92.59
   8   2  -1 1465.75   93.69
   8   2  -1 1472.75   93.89
   8   2  -1 1601.74   93.69
  -8   2   1 1622.84   94.59
  -8   2   1 1612.54   94.89
   8   2  -1 1674.63   94.39
  -8   2   1 1440.76   92.39
  -6  -2   1 1860.61  108.59
   6  -2  -1 1862.51  108.39
   6  -2  -1 1783.42  107.69
   6  -2  -1 1836.22  107.49
  -6  -2   1 1837.82  108.19
  -6  -2   1 1735.03  107.49
   6  -2  -1 1685.33  107.99
   6  -2  -1 1848.62  108.79
   6   2  -1 1793.12  108.39
   6   2  -1 1694.93  108.19
  -6   2   1 1842.92  108.19
   6   2  -1 1781.92  107.39
   6   2  -1 1873.11  108.29
  -6   2   1 1839.92  108.99
  -6   2   1 1800.12  107.29
  -6   2   1 1846.52  108.49
   4  -2  -1  294.77   18.70
   4  -2  -1  273.27   18.20
   4  -2  -1  293.77   18.30
  -4   2   1  335.37   18.10
  -4   2   1  272.07   19.10
  -4   2   1  249.58   18.40
  -2  -2   1   17.70    2.10
   2   2  -1   12.00    2.70
  -2   2   1   11.30    2.10
   2   2  -1   19.40    1.90
   0  -2  -1   61.79    4.00
  -2  -2  -1 2891.21  172.58
  -2  -2  -1 2862.61  172.68
  -2  -2  -1 2631.44  172.78
   2  -2   1 2888.01  173.08
   2  -2   1 3048.79  172.68
   2  -2   1 3250.07  172.58
  -2   2  -1 3011.80  172.68
   2   2   1 2475.45  172.68
  -2   2  -1 2807.62  172.58
  -2   2  -1 2904.71  173.08
   2   2   1 2999.40  172.58
  -2   2  -1 3345.67  172.58
   2   2   1 2912.91  172.68
   2   2   1 3028.70  172.68
  -4  -2  -1 1199.58   71.99
   4  -2   1 1219.28   72.39
   4  -2   1 1222.28   71.99
   4  -2   1 1045.30   71.59
  -4  -2  -1 1222.08   72.49
   4  -2   1 1272.77   71.59
  -4  -2  -1 1256.27   71.69
  -4   2  -1 1199.58   72.59
   4   2   1 1254.57   71.99
   4   2   1 1127.09   72.19
  -4   2  -1 1286.67   71.39
   4   2   1 1254.27   71.59
  -4   2  -1 1200.18   72.09
   4   2   1 1121.09   71.89
  -4   2  -1 1153.28   72.09
   6  -2   1  321.27   21.60
   6  -2   1  357.86   22.10
  -6  -2  -1  307.67   22.20
  -6  -2  -1  343.67   21.40
  -6  -2  -1  379.96   22.90
  -6   2  -1  320.87   22.40
   6   2   1  289.17   21.40
  -6   2  -1  372.16   21.30
   6   2   1  322.57   22.40
   6   2   1  355.46   21.90
   8  -2   1  302.67   21.20
   8  -2   1  305.37   20.70
  -8  -2  -1  313.17   22.80
   8  -2   1  276.57   20.60
   8  -2   1  304.27   20.40
  -8  -2  -1  322.57   22.90
  -8  -2  -1  274.57   19.60
   8   2   1  311.17   21.20
  -8   2  -1  338.07   23.50
   8   2   1  294.37   20.90
   8   2   1  302.97   20.20
  -8   2  -1  278.37   19.40
  -8   2  -1  307.37   22.40
   8   2   1  319.97   22.70
   8   2   1  300.97   20.60
  10  -2   1  293.37   20.50
 -10  -2  -1  281.57   23.00
  10  -2   1  230.78   19.60
  10  -2   1  239.08   19.60
 -10  -2  -1  261.87   22.80
 -10   2  -1  283.37   24.00
 -10   2  -1  278.17   23.70
  10   2   1  241.98   19.10
  10   2   1  241.58   20.40
  10   2   1  240.68   19.70
 -12  -2  -1  234.58   27.60
  12  -2   1  186.38   16.90
 -12  -2  -1  169.78   23.80
  12   2   1  201.98   16.50
  12   2   1  192.08   26.20
  14  -2   1   39.70   12.40
 -14  -2  -1   48.10   23.50
 -14   2  -1   33.60   22.80
 -14   2  -1   30.60   23.50
  14   2   1   42.90   15.30
 -15  -3   1   74.39   45.30
 -15   3   1  102.79   36.90
  13  -3  -1   60.99   12.50
 -13  -3   1  113.49   32.50
 -13   3   1   42.90   20.30
 -13   3   1   53.79   20.40
  13   3  -1   50.69   11.10
 -11  -3   1  220.38   24.30
  11  -3  -1  264.97   19.70
  11   3  -1  223.68   21.80
 -11   3   1  243.88   24.70
  11   3  -1  217.28   19.30
 -11   3   1  264.67   26.40
   9  -3  -1   44.10    7.40
   9  -3  -1   42.90    7.80
   9  -3  -1   40.80    9.60
  -9  -3   1   56.39   10.40
  -9  -3   1   33.80    6.30
  -9  -3   1   37.10    9.40
   9  -3  -1   35.80    8.10
  -9   3   1   41.40    9.80
  -9   3   1   33.40   11.10
   9   3  -1   34.50    6.90
  -9   3   1   39.70    5.90
   9   3  -1   35.70    7.80
   9   3  -1   52.49    9.90
   7  -3  -1  759.52   49.30
  -7  -3   1  819.42   49.90
   7  -3  -1  697.63   48.50
   7  -3  -1  773.62   48.60
   7  -3  -1  804.22   49.10
   7  -3  -1  867.01   50.29
  -7  -3   1  790.82   48.50
   7   3  -1  810.12   49.50
  -7   3   1  796.52   50.09
  -7   3   1  799.82   50.69
   7   3  -1  782.22   48.40
  -7   3   1  713.43   48.70
   7   3  -1  848.32   50.19
  -7   3   1  768.52   48.10
   7   3  -1  898.61   49.60
   5  -3  -1  377.36   24.00
  -5  -3   1  429.66   24.20
  -5  -3   1  375.16   24.60
   5  -3  -1  378.96   24.90
   5  -3  -1  350.36   24.90
   5  -3  -1  341.77   24.10
  -5   3   1  385.16   24.80
  -5   3   1  361.86   25.50
  -5   3   1  397.96   23.70
   5   3  -1  407.96   24.50
   5   3  -1  385.66   24.60
   5   3  -1  382.36   24.70
   5   3  -1  424.56   24.40
   3  -3  -1 2402.96  139.29
   3  -3  -1 2415.06  138.99
   3  -3  -1 2306.47  139.79
  -3  -3   1 2341.97  139.19
  -3  -3   1 2321.47  139.09
  -3   3   1 2425.86  139.39
  -3   3   1 2431.46  138.89
  -3   3   1 2329.17  139.89
   3   3  -1 2343.07  139.39
   3   3  -1 2311.57  138.99
   3   3  -1 2378.36  139.19
   3   3  -1 2171.58  139.29
  -3   3   1 2443.96  138.99
   1  -3  -1   74.09    6.30
  -1  -3   1   97.99    6.00
  -1  -3   1  101.09    6.40
   1  -3  -1   86.29    6.00
   1  -3  -1   86.79    6.10
   1   3  -1   97.89    6.40
  -1   3   1   77.09    6.30
  -1   3   1   85.49    5.90
  -1   3   1   93.99    6.10
   1   3  -1   82.69    5.90
   1   3  -1  101.59    6.00
  -1  -3  -1  908.41   55.09
  -1  -3  -1  946.81   54.99
   1  -3   1  924.01   55.39
  -1  -3  -1  926.21   55.39
   1  -3   1  959.70   55.09
   1   3   1  880.71   54.99
  -1   3  -1  984.00   55.09
   1   3   1  948.11   55.09
   1   3   1  970.10   55.09
   1   3   1  865.91   55.29
  -1   3  -1  905.11   55.39
   5  -3   1  283.27   18.00
   5  -3   1  260.87   17.00
   5  -3   1  274.37   17.40
   5  -3   1  288.87   17.30
  -5  -3  -1  245.48   18.20
  -5  -3  -1  263.17   17.10
  -5  -3  -1  247.98   17.70
   5   3   1  247.88   17.30
   5   3   1  252.27   17.50
  -5   3  -1  257.37   17.80
   5   3   1  251.57   17.20
  -5   3  -1  285.87   19.00
   5   3   1  232.68   17.80
  -5   3  -1  296.87   16.80
   7  -3   1 1477.35   85.99
  -7  -3  -1 1355.76   85.19
   7  -3   1 1466.45   86.79
   7  -3   1 1458.95   86.29
  -7  -3  -1 1425.76   86.69
   7  -3   1 1452.45   85.29
  -7   3  -1 1480.85   86.69
   7   3   1 1408.66   86.09
   7   3   1 1393.26   85.09
  -7   3  -1 1356.26   84.89
   7   3   1 1437.76   86.29
   7   3   1 1356.66   86.49
  -7   3  -1 1412.56   87.19
   9  -3   1   47.90    8.20
   9  -3   1   45.60    7.40
   9  -3   1   48.60    9.90
   9  -3   1   48.90    8.30
  -9  -3  -1   56.19   10.50
  -9  -3  -1   39.80    6.90
   9   3   1   73.19   10.70
   9   3   1   69.39   12.50
  -9   3  -1   60.79   10.80
  -9   3  -1   61.19    6.30
   9   3   1   41.60    7.90
   9   3   1   40.80    7.80
  -9   3  -1   66.39   12.50
 -11  -3  -1   42.80   15.40
  11   3   1   67.09   12.10
 -11   3  -1   43.10   19.00
  11   3   1   77.99   15.30
 -11   3  -1   50.39   15.00
 -13  -3  -1  366.26   36.30
  13  -3   1  309.17   24.50
  13   3   1  287.07   23.20
 -13   3  -1  284.47   34.30
 -13   3  -1  278.97   32.70
  15   3   1  117.49   20.90
 -15   3  -1  149.19   30.90
  14  -4  -1   23.80   12.40
 -14  -4   1    5.80   27.60
 -14   4   1   -3.80   23.80
 -14   4   1   52.29   35.50
  14   4  -1    6.40   20.60
  14   4  -1   24.30   10.40
  12  -4  -1   59.49   12.40
 -12  -4   1   45.30   17.90
  12   4  -1   61.79   10.50
 -12   4   1   63.59   20.60
 -12   4   1   76.49   19.90
  10  -4  -1   20.10   10.00
  10  -4  -1    9.50    7.90
 -10  -4   1   20.70    9.70
  10  -4  -1   21.30    9.10
  10   4  -1   24.50    8.70
 -10   4   1   26.20   11.90
  10   4  -1   34.40   11.50
  10   4  -1   19.90    7.90
 -10   4   1   20.40   12.80
  -8  -4   1  723.93   45.50
   8  -4  -1  705.43   46.50
   8  -4  -1  699.43   45.70
   8  -4  -1  700.13   46.10
  -8  -4   1  776.82   47.50
   8  -4  -1  716.23   47.20
  -8   4   1  753.12   48.20
  -8   4   1  746.23   47.30
   8   4  -1  733.03   45.60
   8   4  -1  801.12   46.60
  -8   4   1  654.53   44.80
   8   4  -1  806.52   48.00
   8   4  -1  790.02   46.80
  -6  -4   1  235.68   14.90
   6  -4  -1  201.68   15.20
   6  -4  -1  218.38   15.20
   6  -4  -1  250.37   16.10
   6  -4  -1  214.28   15.30
  -6  -4   1  201.08   15.80
  -6   4   1  226.48   14.40
   6   4  -1  251.67   15.70
  -6   4   1  223.28   16.30
   6   4  -1  221.18   15.30
   6   4  -1  221.68   15.50
  -6   4   1  218.58   17.60
   6   4  -1  214.98   16.60
   4  -4  -1  875.01   60.09
  -4  -4   1 1116.09   60.39
   4   4  -1 1037.30   60.29
   4   4  -1 1114.49   60.59
  -4   4   1  886.01   59.89
   2  -4  -1 1280.27   77.49
   2  -4  -1 1341.07   77.99
  -2  -4   1 1370.06   77.49
  -2  -4   1 1240.98   77.29
  -2  -4   1 1334.97   77.89
  -2   4   1 1249.88   77.49
   2   4  -1 1362.66   77.49
   2   4  -1 1311.17   77.79
  -2   4   1 1253.07   77.99
   0  -4  -1  154.48   10.80
   0  -4   1  173.18   11.50
   0  -4  -1  188.88   11.60
   0   4   1  175.38   11.40
   0   4  -1  173.48   11.50
  -2  -4  -1  506.35   32.00
  -2  -4  -1  504.15   32.40
  -2  -4  -1  545.05   32.00
   2  -4   1  572.54   32.70
   2  -4   1  536.85   32.00
  -2   4  -1  545.25   32.10
   2   4   1  516.55   32.00
   2   4   1  452.75   32.00
  -2   4  -1  556.34   33.00
   2   4   1  533.65   32.40
   2   4   1  562.74   32.20
  -4  -4  -1  115.69    8.80
   4  -4   1   74.59    7.60
  -4  -4  -1   79.79    7.50
   4   4   1  108.39    7.50
   4   4   1   79.59    6.70
   4   4   1   97.79    7.10
   4   4   1  111.09    7.70
  -6  -4  -1  278.07   18.90
   6  -4   1  288.57   19.30
   6  -4   1  327.67   19.50
   6  -4   1  298.67   19.30
  -6  -4  -1  268.47   19.70
   6   4   1  301.37   20.80
   6   4   1  274.37   19.40
   6   4   1  293.77   19.70
  -6   4  -1  294.97   20.30
  -6   4  -1  285.87   21.40
  -6   4  -1  320.07   18.70
   8  -4   1 1241.28   78.09
  -8  -4  -1 1344.67   80.19
   8  -4   1 1309.97   79.29
   8  -4   1 1259.27   78.59
   8  -4   1 1294.07   79.89
  -8  -4  -1 1188.08   77.99
  -8   4  -1 1191.68   77.59
  -8   4  -1 1352.16   80.79
  -8   4  -1 1362.26   79.89
   8   4   1 1254.07   77.89
   8   4   1 1287.37   79.19
   8   4   1 1441.96   79.79
   8   4   1 1294.87   80.09
  10  -4   1   90.99   12.00
  10  -4   1   67.49   13.30
 -10  -4  -1   96.79   15.80
  10   4   1  121.59   17.00
  10   4   1  102.79   12.10
  10   4   1  101.89   11.20
 -10   4  -1  111.19   17.40
 -12  -4  -1   69.09   24.50
  12  -4   1   53.59   11.10
  12   4   1   59.69   11.50
 -12   4  -1   67.89   15.20
  12   4   1   46.40   18.00
 -14  -4  -1   86.99   26.50
  14  -4   1   81.79   13.40
 -14   4  -1  111.59   35.10
 -14   4  -1   82.09   26.00
  14   4   1   91.49   26.50
  14   4   1   70.89   14.10
 -15  -5   1   83.29   35.00
 -15   5   1   35.00   35.80
  13  -5  -1   20.70   12.50
  13   5  -1   31.20   10.70
 -13   5   1    8.80   18.00
 -13   5   1   18.20   20.80
  13   5  -1    9.30   14.70
 -11  -5   1   96.79   18.30
  11  -5  -1  135.99   16.30
  11   5  -1   90.89   19.10
 -11   5   1  111.69   23.30
  11   5  -1  137.49   14.30
  -9  -5   1   95.49   12.80
   9  -5  -1  117.99   10.90
   9  -5  -1  131.59   11.80
   9  -5  -1  100.59   11.70
  -9   5   1  130.09   16.00
  -9   5   1  113.29   14.70
   9   5  -1  120.69   14.60
  -9   5   1   85.09    8.30
   9   5  -1  110.69   11.60
   9   5  -1  110.49   11.10
   9   5  -1   95.19   11.20
   7  -5  -1   81.69    8.80
   7  -5  -1   76.89    8.20
   7  -5  -1   77.59    8.00
  -7  -5   1   65.79    6.50
  -7  -5   1   77.19    8.90
   7  -5  -1   67.49    7.30
  -7   5   1   72.49    6.00
  -7   5   1   71.79    9.00
  -7   5   1   72.79   10.60
   7   5  -1   87.69    8.20
   7   5  -1   83.19    9.90
   7   5  -1   81.59    7.80
   7   5  -1   78.09    8.30
  -5  -5   1  362.66   22.70
   5  -5  -1  351.66   23.00
  -5  -5   1  353.86   23.50
  -5   5   1  342.07   23.20
   5   5  -1  343.77   23.20
   5   5  -1  347.87   22.80
  -5   5   1  404.26   24.60
   5   5  -1  367.56   24.00
   5   5  -1  352.46   22.90
   3  -5  -1  214.38   15.00
   3  -5  -1  215.58   14.20
  -3  -5   1  228.98   14.20
  -3  -5   1  215.38   14.10
  -3  -5   1  230.98   14.90
  -3   5   1  229.98   14.10
  -3   5   1  188.68   15.50
  -3   5   1  215.48   14.70
   3   5  -1  198.28   14.30
   3   5  -1  242.08   14.90
   3   5  -1  237.08   14.20
   3   5  -1  235.28   14.60
  -1  -5   1 1884.91  111.39
  -1  -5   1 2050.19  112.09
   1  -5  -1 1696.23  111.49
   1  -5  -1 1805.02  111.29
  -1   5   1 1871.81  111.59
   1   5  -1 1943.61  111.49
   1   5  -1 2031.90  111.99
  -1   5   1 1783.52  111.29
  -1  -5  -1 2370.46  133.19
   1  -5   1 2182.48  132.79
  -1  -5  -1 2113.39  132.39
  -1  -5  -1 2088.79  132.49
   1   5   1 2293.77  133.19
  -1   5  -1 2499.05  132.79
   1   5   1 2167.68  132.59
   3  -5   1    1.10    2.80
  -3  -5  -1   -4.30    3.60
  -3  -5  -1   10.80    3.80
  -3  -5  -1    4.40    2.00
  -3   5  -1    3.60    4.80
  -3   5  -1   10.10    3.30
   3   5   1    8.40    3.20
  -5  -5  -1 1167.18   64.89
  -5  -5  -1 1167.88   65.59
   5  -5   1  974.90   64.89
   5  -5   1  967.40   65.59
   5   5   1 1149.29   65.29
   5   5   1 1075.59   65.49
   5   5   1 1162.78   64.89
  -5   5  -1  975.50   65.79
  -5   5  -1 1043.50   64.39
   7  -5   1  161.38   13.20
  -7  -5  -1  178.48   12.80
  -7  -5  -1  197.78   14.40
   7  -5   1  188.08   14.30
   7  -5   1  188.48   13.80
   7  -5   1  192.08   13.40
   7   5   1  182.48   13.80
  -7   5  -1  190.38   16.20
   7   5   1  191.68   14.00
  -7   5  -1  176.28   15.00
  -7   5  -1  176.88   12.30
   9  -5   1  179.88   15.40
   9  -5   1  208.58   16.40
   9  -5   1  192.78   16.20
   9  -5   1  217.78   17.10
  -9  -5  -1  202.98   18.50
   9   5   1  180.18   15.60
   9   5   1  208.88   18.80
   9   5   1  203.18   15.60
  -9   5  -1  211.08   20.10
  -9   5  -1  199.08   18.60
 -11  -5  -1  114.19   19.50
  11  -5   1  138.89   16.20
  11   5   1  126.99   20.90
  11   5   1  119.19   14.90
  11   5   1  103.79   14.40
 -11   5  -1  129.09   22.20
  13  -5   1   60.79   14.70
 -13   5  -1   81.59   23.90
 -13   5  -1   90.69   23.80
  13   5   1   71.99   12.70
  13   5   1   94.09   21.10
 -15  -5  -1  111.19   42.20
  15   5   1  195.18   39.30
  14  -6  -1   85.49   18.00
 -14  -6   1  141.49   28.90
  14   6  -1  156.28   27.80
 -14   6   1  184.38   31.90
  14   6  -1  119.49   16.70
 -14   6   1  183.98   38.00
  12  -6  -1   41.10   11.30
 -12  -6   1   36.20   17.30
 -12   6   1   34.60   14.30
 -12   6   1   29.80   17.80
  12   6  -1   44.40   10.40
  10  -6  -1  144.09   14.40
 -10  -6   1  135.19   16.30
  10  -6  -1  131.79   14.10
  10   6  -1  108.09   12.50
  10   6  -1  141.69   19.90
  10   6  -1  130.59   13.20
 -10   6   1  157.38   20.00
 -10   6   1  145.29   17.70
  10   6  -1  122.99   14.40
   8  -6  -1  446.36   30.70
   8  -6  -1  440.46   30.10
  -8  -6   1  478.55   31.70
   8  -6  -1  476.35   29.90
   8  -6  -1  444.66   29.60
   8   6  -1  445.36   29.70
   8   6  -1  441.66   29.40
   8   6  -1  491.25   32.30
  -8   6   1  468.35   32.60
  -8   6   1  384.36   28.10
  -8   6   1  463.95   31.20
   8   6  -1  438.16   30.00
   8   6  -1  490.35   30.30
   6  -6  -1  328.67   21.80
  -6  -6   1  302.37   21.20
  -6  -6   1  303.27   20.00
   6  -6  -1  324.17   20.80
   6   6  -1  301.37   20.70
   6   6  -1  303.57   22.40
  -6   6   1  296.17   22.90
   6   6  -1  318.97   20.50
   6   6  -1  303.07   20.70
   6   6  -1  310.97   21.10
  -6   6   1  311.57   21.50
   4  -6  -1  377.96   24.40
  -4  -6   1  369.46   23.80
   4  -6  -1  388.56   23.80
  -4  -6   1  367.56   23.40
   4   6  -1  387.26   23.40
   4   6  -1  333.67   24.90
   4   6  -1  376.96   23.60
   4   6  -1  348.37   23.60
  -4   6   1  385.66   23.20
  -4   6   1  360.66   24.90
  -4   6   1  382.86   23.90
   2  -6  -1 1309.37   79.29
   2  -6  -1 1446.26   79.69
  -2  -6   1 1360.56   79.99
   2  -6  -1 1298.27   79.79
  -2  -6   1 1314.37   79.19
   2   6  -1 1303.47   79.29
   2   6  -1 1299.17   79.89
  -2   6   1 1263.57   79.29
  -2   6   1 1223.08   79.79
  -2   6   1 1488.75   79.49
   0  -6  -1 5538.05  359.16
   0  -6  -1 6673.13  360.46
   0  -6   1 6363.26  360.36
   0  -6  -1 5619.24  359.26
   0   6   1 6156.68  360.06
   0   6  -1 6329.17  360.36
  -2  -6  -1   98.09    7.90
  -2  -6  -1   97.89    6.60
  -2  -6  -1   78.29    6.40
   2  -6   1   90.99    6.50
  -2   6  -1   95.59    6.90
   2   6   1   90.49    7.20
  -4  -6  -1   31.80    3.90
  -4  -6  -1   28.90    5.70
  -4  -6  -1   23.70    4.80
   4   6   1   35.70    5.90
   4   6   1   23.40    3.40
   4   6   1   30.10    5.00
   4   6   1   17.80    4.30
   6  -6   1  364.86   23.80
  -6  -6  -1  349.27   23.60
   6  -6   1  325.27   22.60
  -6  -6  -1  328.87   22.60
  -6   6  -1  343.27   23.60
   6   6   1  375.96   23.20
   6   6   1  374.16   23.00
   6   6   1  338.77   23.00
   6   6   1  366.26   22.80
  -6   6  -1  326.57   21.80
  -6   6  -1  320.87   24.70
   8  -6   1  586.54   36.70
  -8  -6  -1  469.95   34.40
   8  -6   1  560.54   35.20
   8  -6   1  591.84   35.50
  -8  -6  -1  568.24   36.70
   8  -6   1  559.54   35.50
   8   6   1  566.64   35.90
   8   6   1  586.64   35.80
  -8   6  -1  567.34   38.00
   8   6   1  528.35   37.30
  -8   6  -1  498.35   34.00
   8   6   1  543.15   34.90
   8   6   1  500.85   35.40
  -8   6  -1  574.84   36.90
  10  -6   1   65.69   12.40
  10  -6   1   36.80   10.30
 -10  -6  -1   72.39   14.30
  10   6   1   48.70    9.40
  10   6   1   70.99   10.90
 -10   6  -1   49.20   15.60
  10   6   1   79.79   17.30
 -10   6  -1   93.69   17.00
 -12  -6  -1  135.89   22.60
  12  -6   1   93.19   15.60
 -12   6  -1  126.19   24.00
  12   6   1   97.09   13.40
  14  -6   1   91.49   18.70
  14   6   1  194.98   28.40
 -14   6  -1  140.19   27.60
  14   6   1  144.09   17.00
  13   7  -1   69.29   14.90
 -13   7   1   60.79   19.20
  13   7  -1   87.29   22.00
 -13   7   1   48.10   25.20
 -11  -7   1   35.10   13.70
  11  -7  -1   38.20   12.90
  11   7  -1   40.30   11.30
 -11   7   1   45.20   18.80
  -9  -7   1  198.98   17.80
   9   7  -1  173.58   14.60
  -9   7   1  199.18   19.50
   9   7  -1  172.08   15.40
   9   7  -1  166.88   16.00
   9   7  -1  143.29   15.20
  -9   7   1  175.78   17.10
   9   7  -1  193.48   20.80
  -7  -7   1   64.89    8.70
  -7  -7   1   63.59    6.60
   7  -7  -1   66.29    7.50
   7  -7  -1   78.89    9.20
   7   7  -1   67.09   11.30
   7   7  -1   63.89    7.70
   7   7  -1   76.89    8.70
  -7   7   1   76.19    5.90
   7   7  -1   66.89    7.90
   7   7  -1   56.79    9.10
  -7   7   1   65.69   10.80
  -7   7   1   65.49    9.10
   5  -7  -1 1863.01  109.69
  -5  -7   1 1811.42  117.09
  -5  -7   1 1875.41  109.89
  -5  -7   1 1811.02  109.29
   5  -7  -1 1860.11  110.59
  -5   7   1 1817.42  109.79
   5   7  -1 1939.61  109.49
   5   7  -1 1810.82  110.29
  -5   7   1 1734.23  108.89
   5   7  -1 1848.92  109.39
  -5   7   1 1769.32  110.79
   5   7  -1 1839.82  109.79
   3  -7  -1  136.89   10.90
   3  -7  -1  113.99    8.70
  -3   7   1  113.89   10.70
  -3   7   1  113.39    9.10
   3   7  -1  127.69    9.10
  -1  -7   1  287.57   19.20
   1   7  -1  280.57   18.00
   1   7  -1  268.07   18.50
  -1  -7  -1  206.78   13.90
  -1  -7  -1  186.28   11.90
   1  -7   1  153.88   12.20
   1  -7   1  181.98   14.20
   1   7   1  214.88   12.70
  -1   7  -1  167.48   12.40
  -3  -7  -1 2102.29  130.19
   3  -7   1 2352.86  130.49
   3  -7   1 2233.08  134.49
  -3  -7  -1 2134.79  130.39
  -3  -7  -1 2070.69  130.79
   3   7   1 2134.79  130.29
  -3   7  -1 2274.27  130.39
   3   7   1 2096.89  130.89
  -3   7  -1 2293.37  131.19
   3   7   1 2165.08  130.29
   3   7   1 2292.27  130.29
   5  -7   1  604.74   38.20
   5  -7   1  618.34   37.20
  -5  -7  -1  497.95   48.00
  -5  -7  -1  601.64   37.70
  -5  -7  -1  590.74   36.90
   5   7   1  628.34   37.40
  -5   7  -1  632.34   37.70
   5   7   1  548.15   37.50
  -5   7  -1  588.64   36.60
  -5   7  -1  593.34   38.90
   5   7   1  605.84   37.60
   5   7   1  648.94   37.30
   7  -7   1   44.40    6.60
   7   7   1   50.69   10.30
   7   7   1   35.50    8.70
  -7   7  -1   39.60    8.00
   9  -7   1   23.60    9.00
   9  -7   1   39.50    8.70
   9   7   1   34.90    9.80
   9   7   1   28.00    9.90
  -9   7  -1   40.80   12.90
   9   7   1   48.70    8.10
  -9   7  -1   39.60   11.70
  11  -7   1   15.80   14.10
 -11  -7  -1   25.60   15.70
  11   7   1   38.40   10.10
 -11   7  -1   71.99   23.00
 -13  -7  -1  108.99   31.80
  13   7   1   18.60   21.50
 -13   7  -1   70.29   21.40
 -13   7  -1   24.50   22.80
  13   7   1   37.80   12.90
 -14  -8   1   68.59   28.00
 -14   8   1   88.89   31.90
 -12  -8   1   96.59   22.90
 -12   8   1   99.69   21.10
  12   8  -1   82.99   21.50
 -12   8   1   84.29   24.10
  12   8  -1   81.59   12.90
  10   8  -1   67.19   11.70
  -8  -8   1  155.58   12.80
   8  -8  -1  207.28   16.00
  -8  -8   1  163.88   17.10
   8  -8  -1  169.88   13.90
   8   8  -1  136.99   14.80
   8   8  -1  183.78   15.10
   8   8  -1  185.18   18.80
   8   8  -1  176.58   14.60
  -8   8   1  190.08   17.00
  -8   8   1  191.18   12.40
   6  -8  -1 1537.55   94.29
  -6  -8   1 1495.25   92.69
  -6  -8   1 1614.24   93.49
   6  -8  -1 1542.65   93.39
  -6  -8   1 1426.66  100.79
   6   8  -1 1639.54   93.19
   6   8  -1 1618.54   93.79
   6   8  -1 1490.75   94.09
  -6   8   1 1485.15   92.39
  -6   8   1 1588.44   93.69
   6   8  -1 1526.05   92.89
  -6   8   1 1559.64   94.89
   4  -8  -1 1224.18   71.89
  -4  -8   1 1185.58   70.89
   4  -8  -1 1279.47   71.19
  -4  -8   1 1157.38   70.69
  -4  -8   1 1143.39   71.49
  -4   8   1 1194.48   72.29
   4   8  -1 1177.68   70.99
   4   8  -1 1092.59   71.49
  -4   8   1 1178.08   70.49
  -4   8   1 1206.38   71.19
   4   8  -1 1080.59   70.89
   2  -8  -1  264.17   16.20
  -2  -8   1  224.78   15.30
  -2  -8   1  252.87   16.90
   2   8  -1  229.48   16.50
  -2   8   1  233.58   15.50
   2   8  -1  233.48   15.80
  -2   8   1  213.98   16.70
   0  -8  -1  652.53   42.20
   0  -8  -1  717.43   43.90
   0  -8   1  739.53   43.90
   0   8   1  693.73   43.30
  -2  -8  -1   27.00    5.20
   2  -8   1   22.90    4.70
  -2  -8  -1   19.70    3.30
  -2   8  -1   16.60    5.10
   2   8   1   17.90    2.70
   2   8   1   29.00    4.40
  -4  -8  -1  190.28   13.20
  -4  -8  -1  203.78   12.60
  -4  -8  -1  188.18   14.10
   4   8   1  188.18   13.60
   4   8   1  171.18   12.40
   4   8   1  161.68   12.90
   4   8   1  176.78   13.40
  -6  -8  -1   62.79    8.00
   6  -8   1   75.89    8.70
   6  -8   1   54.79    6.50
  -6  -8  -1   64.59    6.30
  -6   8  -1   63.99    8.80
   6   8   1   74.79    8.40
   6   8   1   66.39    6.70
   6   8   1   83.69    8.30
  -6   8  -1   75.29   11.80
   6   8   1   71.89    8.00
   8  -8   1  179.78   17.20
  -8  -8  -1  219.78   18.80
  -8  -8  -1  196.38   14.90
   8  -8   1  185.68   15.50
   8   8   1  218.48   20.30
  -8   8  -1  212.38   18.30
  -8   8  -1  230.98   20.50
  -8   8  -1  192.68   14.20
   8   8   1  218.98   16.80
   8   8   1  238.28   17.00
   8   8   1  238.08   16.30
  10   8   1   84.89   13.00
  10   8   1   55.89   19.70
  10   8   1  112.59   15.70
 -12  -8  -1   25.50   18.90
  12   8   1    9.00   15.40
  12   8   1   45.90   20.40
 -12   8  -1   46.00   22.40
 -12   8  -1   40.20   15.50
 -14  -8  -1   20.40   27.00
 -14   8  -1    3.70   31.60
 -13   9   1  194.08   29.40
 -13   9   1  137.89   34.10
 -11   9   1   15.30   16.70
  -9  -9   1  229.58   20.90
   9   9  -1  233.88   19.00
   9   9  -1  226.18   24.30
  -9   9   1  222.48   21.00
  -9   9   1  218.18   24.30
   9   9  -1  260.87   17.90
   9   9  -1  277.27   20.00
   7  -9  -1   86.39   11.40
  -7  -9   1  129.79    8.90
   7  -9  -1   86.19    9.50
  -7   9   1  114.79   11.60
  -7   9   1  114.49   14.20
  -7   9   1   96.49    8.30
   5  -9  -1  239.18   16.10
  -5  -9   1  232.18   17.10
  -5  -9   1  222.38   15.60
   5  -9  -1  230.88   17.20
  -5  -9   1  236.38   26.40
   5   9  -1  240.38   16.40
   5   9  -1  233.78   16.60
   5   9  -1  239.88   15.80
  -5   9   1  237.08   16.80
  -5   9   1  224.68   15.40
  -5   9   1  225.48   18.40
   5   9  -1  230.08   17.20
   3  -9  -1 2923.21  172.28
  -3  -9   1 2873.81  172.58
   3  -9  -1 3037.80  171.78
   3  -9  -1 2882.51  172.18
  -3  -9   1 2839.62  171.38
  -3   9   1 2844.22  171.58
   3   9  -1 2828.92  171.58
  -3   9   1 2936.41  171.78
  -3   9   1 2904.61  172.38
   3   9  -1 2858.01  172.68
   1  -9  -1   14.00    3.60
   1  -9  -1   11.90    2.50
  -1  -9   1   15.20    5.60
   1  -9  -1   11.80    3.20
   1   9  -1   19.80    4.40
   1   9  -1   14.70    3.90
   1  -9   1  395.16   27.40
  -1  -9  -1  457.75   29.00
   1  -9   1  450.35   29.50
  -1   9  -1  393.06   27.70
   1   9   1  426.86   27.70
  -1   9  -1  455.45   28.20
   1   9   1  494.05   29.00
  -3  -9  -1  153.38    9.90
  -3  -9  -1  152.18   11.60
   3  -9   1  128.19   10.00
  -3  -9  -1  137.49   10.60
   3  -9   1  122.59   10.70
   3   9   1  141.09   11.00
  -3   9  -1  131.99   10.50
  -3   9  -1  131.49   12.20
   3   9   1  147.19   11.10
   5  -9   1   61.69    6.80
  -5  -9  -1   59.99    5.90
   5  -9   1   59.39    8.10
  -5  -9  -1   70.39    8.20
  -5   9  -1   60.19    7.60
   5   9   1   69.49    8.20
  -5   9  -1   71.49    5.90
   5   9   1   57.39    6.10
  -5   9  -1   42.70    9.60
   5   9   1   69.39    7.80
   7  -9   1  884.81   58.99
  -7  -9  -1  987.50   58.99
   7  -9   1  857.11   57.79
  -7   9  -1  836.82   56.69
   7   9   1  852.61   58.49
   7   9   1  937.61   57.59
   7   9   1 1024.90   58.29
   7   9   1  983.30   58.79
  -7   9  -1 1011.00   60.69
  -7   9  -1  975.50   58.59
  -9  -9  -1   88.09   14.40
  -9   9  -1   97.29   18.90
   9   9   1   63.59   12.30
   9   9   1  128.09   22.60
  -9   9  -1   97.79   14.90
   9   9   1   90.69   10.50
 -11  -9  -1    9.40   16.80
  11  -9   1   -1.60   13.10
 -11   9  -1   27.70   13.10
  11   9   1   27.80    9.20
 -11   9  -1    5.20   16.70
  13   9   1   40.60   27.50
 -13   9  -1   88.09   29.70
 -14 -10   1   19.40   29.80
  14  10  -1   19.00   30.10
 -12 -10   1   52.89   23.20
 -12  10   1   42.30   23.20
  12  10  -1   63.39   13.10
  12  10  -1   44.60   20.90
 -12  10   1   49.80   17.30
 -10 -10   1   54.39   13.10
 -10  10   1   70.79   21.90
  10  10  -1   54.09   12.90
  -8 -10   1   28.90   12.20
   8  10  -1   15.90    6.30
   8  10  -1   16.20    9.00
   8  10  -1   10.40   13.20
  -6 -10   1  284.77   19.70
  -6 -10   1  260.67   18.00
   6 -10  -1  259.27   19.80
  -6  10   1  266.47   17.70
  -6  10   1  228.08   19.20
   6  10  -1  292.47   19.30
   6  10  -1  292.97   19.80
  -6  10   1  241.88   21.20
   4 -10  -1 1389.06   83.19
  -4 -10   1 1431.76   82.99
   4 -10  -1 1434.16   83.99
  -4 -10   1 1337.17   82.59
  -4 -10   1 1364.56   84.19
  -4  10   1 1353.86   84.19
   4  10  -1 1374.16   82.69
   4  10  -1 1300.07   83.99
  -4  10   1 1389.26   83.09
   4  10  -1 1360.26   82.89
  -2 -10   1   33.20    7.70
   2  10  -1   30.30    5.60
   0 -10  -1  219.38   17.20
   0  10   1  186.08   14.90
   0  10   1  208.98   14.80
  -2 -10  -1  452.35   29.70
   2 -10   1  504.85   30.80
   2 -10   1  411.26   27.90
   2 -10   1  413.36   27.30
  -2 -10  -1  399.76   28.70
   2  10   1  451.55   28.70
  -2  10  -1  461.25   28.10
  -2  10  -1  410.26   28.40
   2  10   1  425.66   27.90
  -4 -10  -1  125.49   11.10
  -4 -10  -1  159.78   24.90
  -4 -10  -1  146.79   12.60
   4 -10   1  128.69   10.10
   4 -10   1  151.18   11.70
  -4 -10  -1  123.59    9.70
   4  10   1  150.78   11.80
   4  10   1  147.19   11.20
  -4  10  -1  117.49   13.30
   4  10   1  130.89   10.30
   4  10   1  125.39    9.70
  -4  10  -1  118.89   10.70
  -6 -10  -1  199.98   14.80
   6 -10   1  226.58   16.90
   6 -10   1  194.38   15.50
  -6 -10  -1  211.18   16.40
   6  10   1  226.88   16.20
  -6  10  -1  237.18   16.80
   6  10   1  204.38   16.70
  -6  10  -1  205.88   14.60
  -6  10  -1  232.88   19.00
   6  10   1  198.68   15.00
   6  10   1  223.28   16.40
  -8 -10  -1   33.30    9.60
   8  10   1   36.60   13.60
   8  10   1   27.60    6.40
   8  10   1   16.00    8.30
 -10 -10  -1    6.80   12.30
 -10  10  -1   23.70   14.10
  10  10   1   11.10   10.90
 -10  10  -1   29.40   21.30
 -12 -10  -1   46.50   24.10
  12  10   1   77.09   24.80
  12  10   1   64.09   13.50
 -12  10  -1   44.60   23.30
 -12  10  -1   59.79   18.30
 -14 -10  -1   15.40   29.60
  14  10   1   31.80   35.60
 -13  11   1   41.90   32.00
 -13  11   1   58.69   23.80
  13  11  -1   66.89   26.10
  13  11  -1   39.80   13.30
 -11 -11   1   -1.00   16.30
 -11  11   1   17.80   15.50
  11  11  -1   -2.60   26.30
 -11  11   1  -10.70   18.90
  -9 -11   1  268.97   26.10
  -9  11   1  367.06   33.40
  -9  11   1  383.16   28.90
   9  11  -1  396.76   33.20
   9  11  -1  322.47   26.10
  -7 -11   1   53.49    8.00
   7 -11  -1   59.99    8.60
   7 -11  -1   63.39   12.00
  -7 -11   1   86.59   10.60
   7  11  -1   84.79   10.40
  -7  11   1   58.99    7.20
  -7  11   1   90.19   15.80
   5 -11  -1  192.08   15.10
  -5 -11   1  217.98   14.60
   5 -11  -1  195.28   16.50
  -5 -11   1  246.88   18.00
  -5 -11   1  232.08   16.50
  -5  11   1  195.08   16.00
  -5  11   1  187.68   18.10
  -5  11   1  192.58   14.40
   5  11  -1  242.98   16.40
   3 -11  -1   46.30    5.70
  -3 -11   1   49.90    5.30
  -3  11   1   46.90    6.40
  -3  11   1   54.09    9.60
   3  11  -1   64.99    7.10
   1 -11  -1  786.02   54.49
   1 -11  -1  830.52   51.99
   1 -11  -1  841.72   52.59
  -1 -11   1  889.91   54.29
   1  11  -1  853.51   52.59
  -1  11   1  813.22   53.19
   1  11  -1  970.00   54.29
  -1 -11  -1   90.79   10.60
   1  11   1   69.39    8.30
   1  11   1   89.69    8.30
   1  11   1   72.19    8.10
  -3 -11  -1  206.28   15.10
  -3 -11  -1  267.57   27.20
  -3 -11  -1  235.98   18.40
   3 -11   1  228.98   15.60
  -3 -11  -1  223.38   15.80
   3  11   1  218.68   16.20
   3  11   1  221.88   17.10
  -3  11  -1  215.68   17.90
   5 -11   1  150.18   12.00
  -5 -11  -1  126.79   13.40
  -5 -11  -1  112.19    9.70
   5 -11   1  124.39   10.30
  -5 -11  -1  115.79   11.70
  -5  11  -1  139.19   11.40
   5  11   1  118.19   11.40
   5  11   1  116.99    9.60
   5  11   1  110.49   10.60
  -5  11  -1  134.29   13.70
   5  11   1  128.49   11.90
   7 -11   1  247.68   23.10
  -7 -11  -1  322.47   23.10
   7  11   1  324.57   22.10
   7  11   1  332.17   22.90
  -7  11  -1  318.97   23.60
  -7  11  -1  337.47   26.50
   7  11   1  285.87   23.70
   7  11   1  316.77   21.20
   9  11   1   81.99   14.60
 -11 -11  -1   29.80   17.30
  11  11   1   15.10   10.70
 -11  11  -1   19.80   18.50
  11  11   1   60.29   25.90
 -11  11  -1   40.70   15.60
  13  11   1   37.20   25.90
 -13  11  -1   49.20   27.30
  13  11   1   23.30   12.30
 -13  11  -1    9.60   27.40
 -12 -12   1   27.70   19.70
 -12  12   1   18.00   26.00
  12  12  -1   29.00   11.90
  12  12  -1   86.69   37.20
 -10 -12   1   38.70   13.50
  10  12  -1   40.90   11.00
  10  12  -1   56.99   17.50
 -10  12   1   48.30   18.20
 -10  12   1   58.69   13.90
  -8 -12   1   71.89   13.10
   8  12  -1   49.10   12.00
  -8  12   1   74.79   15.30
   8  12  -1   72.59   12.60
   8  12  -1   43.80    7.10
   8  12  -1   40.80   12.70
  -8  12   1   75.89   20.80
   8  12  -1   64.89   19.90
  -6 -12   1   96.49   11.00
   6 -12  -1   71.59    9.50
  -6  12   1  114.69   12.00
   6  12  -1  100.49   11.70
   6  12  -1  103.29   11.50
  -6  12   1   81.39    8.10
   6  12  -1   92.59   11.30
  -6  12   1  116.99   15.60
   4 -12  -1 1498.95   88.19
  -4 -12   1 1405.36   87.49
   4 -12  -1 1480.95   88.99
  -4 -12   1 1431.16   89.19
   4 -12  -1 1433.56   89.29
   4  12  -1 1433.66   89.59
   4  12  -1 1436.56   87.89
  -4  12   1 1455.35   87.89
  -4  12   1 1477.45   89.29
   2 -12  -1  246.48   18.40
  -2 -12   1  255.37   19.90
   2 -12  -1  236.68   16.90
   2 -12  -1  267.57   21.00
   2 -12  -1  228.18   17.60
  -2  12   1  261.07   17.90
  -2  12   1  236.98   18.30
   2  12  -1  261.97   17.90
   2  12  -1  259.77   18.90
   0 -12  -1  100.59   12.10
   0 -12   1  113.39   12.40
   0  12   1   89.99    9.90
   0  12   1  100.69    9.50
   0  12  -1  113.79    9.60
   2 -12   1  417.76   28.00
   2 -12   1  416.56   30.90
  -2 -12  -1  458.35   29.90
  -2  12  -1  422.16   28.20
   2  12   1  420.06   28.10
  -2  12  -1  408.86   28.50
   2  12   1  461.75   29.50
  -4 -12  -1  169.88   15.10
  -4 -12  -1  139.69   27.40
   4 -12   1  140.59   11.80
  -4 -12  -1  133.09   11.20
  -4 -12  -1  134.19   12.40
  -4  12  -1  169.88   13.10
   4  12   1  149.79   12.90
  -4  12  -1  193.08   16.00
   4  12   1  177.98   13.80
  -6 -12  -1   68.09    7.80
  -6 -12  -1   83.99   10.80
  -6  12  -1   66.39    7.00
   6  12   1   84.89   10.90
   6  12   1   73.99    9.40
   6  12   1   54.09    6.90
  -6  12  -1   62.09   10.90
  -6  12  -1   66.39   14.20
  -8 -12  -1   14.70   11.70
   8  12   1   24.70   11.40
   8  12   1   26.40    8.90
   8  12   1    5.30   10.30
  -8  12  -1   10.10   18.30
   8  12   1   11.20    6.40
  -8  12  -1   19.20   12.90
 -10 -12  -1   64.59   15.30
 -10  12  -1   84.39   20.10
 -10  12  -1   53.99   14.20
  10  12   1   93.79   22.30
  10  12   1   77.49   13.80
 -12 -12  -1  209.48   33.70
 -12  12  -1  153.68   30.90
 -12  12  -1  176.48   25.60
  12  12   1  111.19   17.10
  12  12   1  219.88   41.10
 -11 -13   1   14.40   17.80
 -11  13   1    9.00   21.40
  11  13  -1   37.00   26.30
 -11  13   1   17.40   15.80
  11  13  -1   13.10   11.70
  -9 -13   1  114.09   17.80
  -9  13   1   71.09   14.30
   9  13  -1   96.39   14.60
  -9  13   1   78.79   18.90
  -7 -13   1   36.70    8.90
  -7  13   1   56.79   11.70
   7  13  -1   22.90   10.60
   7  13  -1   34.20    9.80
  -7  13   1   32.40   13.10
   5 -13  -1  501.45   35.10
   5 -13  -1  457.05   34.00
   5  13  -1  615.74   36.60
   5  13  -1  594.14   35.30
  -5  13   1  507.55   36.50
  -5  13   1  516.45   35.10
   3 -13  -1  477.15   33.00
   3 -13  -1  521.05   36.60
   3 -13  -1  490.05   32.50
  -3 -13   1  542.55   35.20
   3  13  -1  516.85   34.00
   3  13  -1  513.95   33.00
  -3  13   1  486.05   32.50
  -3  13   1  492.95   32.90
  -3  13   1  512.65   34.80
   1 -13  -1  549.85   34.10
  -1 -13   1  564.54   36.30
   1  13  -1  534.95   34.00
   1  13  -1  461.45   34.40
   1 -13   1  172.88   15.80
   1  13   1  118.99   12.80
   1  13   1  145.59   12.40
  -1  13  -1  144.49   12.30
   3 -13   1  114.39   14.60
   3 -13   1   97.09   10.90
  -3 -13  -1  122.19   13.50
   3 -13   1   86.59    8.70
  -3  13  -1  119.39   13.70
   3  13   1  111.89   10.70
   3  13   1  109.49   11.20
  -5 -13  -1  482.25   49.80
  -5 -13  -1  416.86   28.90
   5 -13   1  426.36   28.50
   5 -13   1  442.06   29.50
  -5 -13  -1  419.96   30.50
  -5  13  -1  435.46   29.00
   5  13   1  384.96   29.70
   5  13   1  417.86   29.10
  -5  13  -1  434.96   31.20
   5  13   1  407.76   27.60
  -7 -13  -1  356.36   28.50
   7  13   1  355.16   24.60
   7  13   1  334.17   25.70
  -7  13  -1  358.76   26.40
  -7  13  -1  338.87   29.80
  -9 -13  -1  307.97   28.00
  -9  13  -1  320.47   31.00
   9  13   1  343.87   32.50
  -9  13  -1  295.57   25.80
   9  13   1  267.67   23.40
 -11 -13  -1   86.99   17.90
  11  13   1   58.99   13.90
 -11  13  -1  111.19   26.10
 -11  13  -1   77.09   18.40
  11  13   1  116.09   26.30
  12  14  -1   47.00   37.40
  12  14  -1   41.60   18.50
 -10 -14   1   40.50   13.90
  10  14  -1   73.79   21.50
  10  14  -1   33.60   12.10
 -10  14   1   25.30   15.20
  -8 -14   1  201.68   22.30
  -8  14   1  286.07   24.40
   8  14  -1  225.38   21.50
  -8  14   1  257.97   29.80
  -6 -14   1   37.60   11.90
   6 -14  -1   29.30   12.00
  -6 -14   1   37.90    8.20
  -6 -14   1   61.39   29.80
   6  14  -1   25.00   11.00
  -6  14   1   36.90   10.80
   6  14  -1   35.00    7.60
   6  14  -1   32.40    8.80
  -6  14   1   45.00   14.70
   4 -14  -1  823.22   53.19
   4 -14  -1  851.31   57.39
  -4 -14   1  832.42   54.79
   4 -14  -1  849.61   53.59
  -4  14   1  857.11   52.99
  -4  14   1  887.91   55.29
   4  14  -1  779.12   54.49
   4  14  -1  866.51   53.29
   2 -14  -1 1146.19   74.99
   2 -14  -1 1131.89   77.99
   2 -14  -1 1202.08   75.29
   2 -14  -1 1255.87   75.89
  -2 -14   1 1293.27   77.49
  -2  14   1 1225.48   76.09
  -2  14   1 1174.78   76.09
   2  14  -1 1239.58   75.49
   2  14  -1 1414.86   77.99
   0 -14  -1  111.99   14.40
   0  14   1   93.99   10.70
   0  14   1   77.39    9.80
   0  14  -1  105.19   10.10
   2 -14   1   11.20    7.60
  -2 -14  -1   25.60    9.30
   2 -14   1   18.60   10.80
  -2  14  -1   16.70    8.10
  -2  14  -1   36.30    8.10
   2  14   1   17.20    7.20
   2  14   1   22.40    6.30
   4 -14   1  185.98   16.40
   4 -14   1  230.98   22.60
  -4 -14  -1  203.38   18.60
   4 -14   1  201.28   15.10
  -4  14  -1  195.48   19.90
   4  14   1  192.18   17.20
   4  14   1  173.98   16.90
  -4  14  -1  191.58   15.40
  -6 -14  -1   60.39   10.20
   6 -14   1   28.00   13.00
  -6 -14  -1   54.19   13.30
   6  14   1   58.39   11.10
  -6  14  -1   56.09   15.10
   6  14   1   45.40    8.90
   6  14   1   61.29   13.70
  -6  14  -1   72.89   17.60
  -8 -14  -1   31.90   12.10
   8  14   1   52.99   13.00
 -10 -14  -1  135.79   21.40
 -10  14  -1  168.28   28.10
 -10  14  -1  128.49   19.30
  10  14   1   96.79   16.10
  12  14   1   44.90   35.90
  11  15  -1   76.29   15.50
 -11  15   1   62.99   25.00
  11  15  -1  137.89   29.60
 -11  15   1  111.69   20.00
  -9 -15   1    9.00   12.50
   9  15  -1   56.19   23.00
   9  15  -1   19.20   10.70
  -9  15   1    9.40   20.40
  -9  15   1   22.80   12.60
  -7 -15   1   64.79   12.60
   7  15  -1   42.00   10.00
   7  15  -1   74.49   14.80
   5 -15  -1   48.10   10.60
   5 -15  -1   60.69   15.80
  -5  15   1   43.20   15.10
   5  15  -1   60.79   11.00
   3 -15  -1  134.59   14.10
  -3 -15   1  170.28   19.30
   3 -15  -1  162.38   14.20
   3 -15  -1  147.09   12.90
  -3  15   1  140.49   16.90
   3  15  -1  167.08   15.30
  -1 -15   1  341.67   25.80
   1 -15  -1  268.97   21.70
   1  15  -1  302.07   22.60
   1  15  -1  272.97   23.00
  -1  15   1  364.46   22.90
  -1 -15  -1  275.77   22.80
  -1  15  -1  287.37   20.20
   1  15   1  243.98   20.20
   1  15   1  221.98   19.60
   3 -15   1  633.54   41.70
  -3 -15  -1  683.43   45.00
   3 -15   1  639.54   46.30
   3 -15   1  600.74   40.80
   3  15   1  620.44   41.80
  -3  15  -1  698.43   43.70
  -3  15  -1  624.74   41.40
   5 -15   1  246.68   24.90
   5 -15   1  178.08   18.60
  -5 -15  -1  234.68   21.90
   5  15   1  227.98   19.10
  -5  15  -1  252.37   25.20
  -7 -15  -1  175.58   21.10
  -7  15  -1  268.57   23.80
   7  15   1  218.48   21.30
  -7  15  -1  270.67   30.30
  -9 -15  -1   55.69   14.00
   9  15   1   44.30   11.30
   9  15   1   57.59   19.60
  -9  15  -1   65.19   14.30
  -9  15  -1   43.20   20.70
 -11  15  -1   42.70   18.10
 -11  15  -1    4.80   22.40
  11  15   1   41.00   13.90
  10  16  -1   73.09   15.50
 -10  16   1   75.19   29.70
  -8 -16   1   91.69   13.80
  -8  16   1  108.99   21.70
  -8  16   1  106.29   18.70
   8  16  -1   91.59   15.80
  -6 -16   1  136.19   20.10
   6  16  -1  123.79   17.30
  -6  16   1  108.09   24.00
  -4 -16   1  170.88   19.60
   4 -16  -1  218.38   25.50
   4 -16  -1  165.88   17.40
   4  16  -1  176.48   17.50
  -4  16   1  165.98   19.80
  -2 -16   1  407.66   30.50
   2 -16  -1  305.17   23.40
   2  16  -1  341.57   26.00
   0 -16  -1  418.76   31.60
   0 -16   1  359.76   31.20
   0  16   1  433.86   27.90
   0  16  -1  363.46   27.20
   0  16   1  370.46   27.20
  -2 -16  -1 2077.09  113.09
   2  16   1 1542.55  110.69
  -2  16  -1 1801.12  110.49
   4 -16   1   62.49   19.70
  -4 -16  -1  102.59   19.30
   4 -16   1   79.19   13.80
   4  16   1   65.59   13.90
  -6 -16  -1   86.19   13.00
  -6 -16  -1   99.29   21.20
   6  16   1   92.79   15.70
  -6  16  -1   87.79   20.80
  -8 -16  -1  149.79   16.80
   8  16   1  118.19   17.50
  -8  16  -1  154.48   19.80
  -8  16  -1  160.98   25.10
 -10  16  -1  157.98   33.10
 -10  16  -1  165.38   26.70
  10  16   1  200.18   39.40
  -9  17   1   56.39   23.90
  -9  17   1   94.09   17.60
   9  17  -1   47.20   17.40
   7 -17  -1   19.70   20.60
   7  17  -1   24.50   11.20
   7  17  -1   17.40   12.20
  -7  17   1   13.30   22.30
  -7  17   1   21.20   10.90
   5 -17  -1  446.56   41.60
   5  17  -1  445.96   33.30
  -5  17   1  464.65   31.70
  -5  17   1  421.16   37.70
   3 -17  -1   70.69   12.30
  -3 -17   1   68.79   16.80
   3 -17  -1   54.59   10.50
   3  17  -1   60.59   12.30
  -3  17   1   44.50   11.40
  -1 -17   1  349.96   28.80
   1 -17  -1  295.97   30.30
  -1  17   1  323.27   24.80
  -1  17   1  334.57   25.50
   1  17  -1  337.37   24.80
  -1 -17  -1   72.89   17.20
  -1  17  -1   79.59   12.40
  -1  17  -1   68.39   12.40
   1  17   1   59.69   12.00
  -3 -17  -1  328.97   29.20
   3 -17   1  269.17   22.40
   3 -17   1  296.37   22.40
   3 -17   1  300.57   31.50
  -3  17  -1  288.67   24.00
  -3  17  -1  278.87   22.60
   3  17   1  322.67   24.30
  -5 -17  -1  455.65   37.00
   5 -17   1  485.05   42.10
  -5  17  -1  457.05   37.00
   5  17   1  429.06   33.50
  -7 -17  -1   31.30   11.00
   7 -17   1   37.00   21.80
  -7  17  -1   48.30   12.20
   7  17   1   27.60   12.70
  -7  17  -1   30.50   19.70
  -9  17  -1  202.38   32.00
  -9  17  -1  212.88   24.70
   9  17   1  154.58   21.40
 -10  18   1   23.80   30.80
  -8  18   1   53.69   14.40
   8  18  -1   32.10   13.50
  -8  18   1   23.90   23.20
   6 -18  -1  186.58   31.40
  -6 -18   1  191.48   23.30
  -6  18   1  225.68   20.00
  -6  18   1  257.47   30.70
   6  18  -1  183.88   20.10
   4 -18  -1   28.80   12.60
   4 -18  -1   29.90   25.10
   4 -18  -1   15.60   12.30
   4  18  -1   47.20   14.60
  -4  18   1   30.70   14.40
   2 -18  -1  351.86   35.80
   2  18  -1  270.77   25.10
   0 -18   1  280.87   30.20
   0 -18  -1  321.57   28.80
   0  18  -1  223.58   22.60
   0  18   1  273.57   23.30
  -2 -18  -1  189.28   24.30
   2 -18   1  254.67   31.10
   2  18   1  143.29   19.40
  -2  18  -1  204.28   18.40
  -4 -18  -1   43.50   20.00
   4 -18   1   16.60   13.50
  -6 -18  -1   53.19   15.30
  -6 -18  -1   56.79   16.50
   6  18   1   54.29   13.80
   8 -18   1   55.59   25.90
  -8  18  -1   65.79   14.80
   8  18   1   38.10   16.80
  -8  18  -1   45.60   23.50
  10 -18   1   91.09   30.40
 -10  18  -1    7.90   29.30
   9 -19  -1  251.27   43.50
  -9  19   1  267.67   26.60
  -9  19   1  200.48   33.50
  -7  19   1   67.89   24.20
  -7  19   1   83.89   16.60
  -5 -19   1   95.19   20.90
   5  19  -1   70.49   15.10
   3 -19  -1   79.99   14.70
  -3 -19   1  119.99   22.50
   3 -19  -1  131.49   23.40
   3  19  -1  107.09   14.70
  -3  19   1   66.59   15.30
  -1 -19   1  109.79   24.80
   1  19  -1   81.69   15.30
   1 -19   1  277.07   33.00
  -1 -19  -1  316.67   31.20
   1  19   1  231.38   23.60
  -1  19  -1  283.17   24.10
   3 -19   1  112.29   16.00
   3 -19   1   84.29   22.40
  -3 -19  -1  125.99   24.60
   3  19   1   70.39   14.40
  -5 -19  -1   26.60   16.60
   5 -19   1   62.49   26.10
   5 -19   1   36.20   13.10
   5  19   1   32.20   11.40
   7 -19   1   50.19   26.30
  -7  19  -1   28.60   21.70
   7  19   1   16.60   14.20
   9 -19   1  109.99   32.30
  -9  19  -1   84.39   27.50
  -9  19  -1  122.39   22.20
   8 -20  -1   43.90   32.00
  -8  20   1  119.59   36.10
  -8  20   1   49.70   14.10
  -6 -20   1  154.08   24.90
   6 -20  -1  206.28   38.60
   6 -20  -1  142.19   23.90
   6  20  -1  119.89   20.80
  -6  20   1  174.48   26.10
  -4 -20   1  122.59   22.80
   4 -20  -1  147.79   29.80
   4 -20  -1  115.79   19.60
  -4  20   1  104.59   19.60
   4  20  -1  106.69   17.10
  -2 -20   1   30.40   17.60
   2 -20  -1   64.39   23.70
   2 -20  -1   44.00   10.50
  -2  20   1   47.30   13.40
   2  20  -1   32.30   12.10
   0 -20   1   37.90   18.40
   0 -20  -1   37.70   18.50
   0  20   1   27.70   11.70
   2 -20   1  124.19   27.10
  -2 -20  -1  150.58   23.10
  -2  20  -1  124.39   17.00
   2  20   1  115.59   18.10
   4 -20   1  223.08   24.40
   4 -20   1  277.07   32.40
  -4 -20  -1  206.78   28.30
  -4  20  -1  220.48   29.40
   4  20   1  234.88   22.70
  -6 -20  -1   55.69   19.20
   6 -20   1   83.79   29.20
  -6  20  -1   19.00   18.80
   6  20   1   28.90   17.60
   8 -20   1   95.29   33.60
  -8  20  -1  102.09   30.20
   7 -21  -1   99.19   38.10
  -7  21   1   13.10   22.30
  -5 -21   1   47.40   21.00
  -5  21   1   27.20   17.00
   5  21  -1   48.00   15.70
  -3 -21   1  134.59   26.40
   3 -21  -1  156.08   31.30
   3 -21  -1  112.89   20.00
   3  21  -1  134.19   18.60
  -3  21   1  121.69   17.50
  -1 -21   1   36.40   19.00
   1 -21  -1   53.69   23.10
   1  21  -1   25.20   12.00
  -1  21   1   20.00   12.20
  -1 -21  -1  134.59   26.20
   1 -21   1  104.79   25.70
  -1  21  -1  150.98   17.80
   1  21   1  154.88   18.50
   3 -21   1  135.79   28.70
  -3 -21  -1  132.09   25.00
  -3  21  -1   85.69   16.50
   3  21   1   87.79   16.20
  -5 -21  -1  303.37   32.40
  -5  21  -1  335.87   33.90
   5  21   1  284.97   28.10
   7 -21   1   64.99   34.50
  -7  21  -1   29.10   25.70
  -6 -22   1  -20.20   20.00
  -6  22   1  -27.50   19.50
   4 -22  -1  300.97   40.90
  -4 -22   1  316.57   37.30
   4  22  -1  276.27   26.80
  -2 -22   1   30.50   23.20
   2  22  -1   41.40   18.00
  -2  22   1   61.09   17.90
   0 -22  -1   78.49   23.80
   0 -22   1   58.79   23.60
   0  22   1   63.69   13.90
   0  22  -1   49.80   13.80
  -2 -22  -1  405.46   40.30
   2 -22   1  443.96   45.00
   2  22   1  411.36   34.00
  -2  22  -1  322.97   32.20
   4 -22   1  356.06   42.80
  -4 -22  -1  352.96   39.50
  -6 -22  -1    9.70   20.70
  -6  22  -1  -20.70   22.30
  -5  23   1  105.79   20.30
  -3 -23   1   86.59   27.40
   3 -23  -1  101.79   33.00
   3  23  -1   62.69   17.20
  -3  23   1  104.19   19.80
   1 -23  -1  155.18   27.30
  -1 -23   1  160.58   28.80
  -1  23   1  133.19   18.90
   1  23  -1  102.79   19.40
   1 -23   1   69.59   25.20
  -1 -23  -1  121.09   28.60
  -1  23  -1   54.99   16.40
   1  23   1   75.39   14.80
  -3 -23  -1  140.29   27.80
   3 -23   1  158.28   35.90
  -3  23  -1  121.59   21.00
   3  23   1  110.89   21.80
  -5 -23  -1   90.99   30.50
 -14   0   2    9.30   23.40
  14   0  -2   21.40   18.00
 -14   0   2   24.10   20.50
 -12   0   2   11.70   16.30
  12   0  -2   14.60    8.80
 -12   0   2   30.90   18.90
 -10   0   2 1552.14   94.99
  10   0  -2 1524.45   92.79
 -10   0   2 1641.04   95.49
  10   0  -2 1419.76   93.69
  10   0  -2 1513.15   93.89
  10   0  -2 1538.95   94.29
   8   0  -2  188.88   15.50
   8   0  -2  210.18   15.70
   8   0  -2  202.88   15.30
  -8   0   2  206.98   16.70
   8   0  -2  227.28   15.30
  -8   0   2  218.58   17.40
  -8   0   2  172.38   13.80
   8   0  -2  219.28   14.80
   6   0  -2  980.60   57.69
  -6   0   2  973.90   57.79
   6   0  -2  911.81   56.59
   6   0  -2  918.21   57.09
  -6   0   2  967.30   57.89
  -6   0   2  904.61   56.59
  -4   0   2  121.29    8.80
   4   0  -2  110.49    8.70
   4   0  -2  109.09    8.70
   4   0  -2  119.09    8.50
  -4   0   2  122.99    8.70
  -4   0   2  138.29    8.20
  -4   0   2  104.69    9.20
   4   0  -2  138.79    8.90
   2   0  -2  325.37   19.80
  -2   0   2  336.17   19.90
   2   0  -2  296.67   19.90
  -2   0   2  310.07   19.80
   2   0  -2  333.67   19.80
  -2   0   2  299.07   20.00
   2   0  -2  365.06   19.60
  -2   0   2  343.77   19.60
   2   0   2  370.56   22.00
  -2   0  -2  351.06   22.10
   2   0   2  340.27   22.00
   2   0   2  398.36   21.70
   2   0   2  363.86   22.10
  -2   0  -2  375.36   22.00
  -2   0  -2  318.87   22.00
  -2   0  -2  374.36   21.70
   4   0   2  277.97   16.70
   4   0   2  274.87   16.20
   4   0   2  249.48   16.50
  -4   0  -2  231.88   17.20
   4   0   2  216.08   16.50
   4   0   2  249.97   16.70
  -4   0  -2  267.37   17.20
  -4   0  -2  255.67   16.90
  -4   0  -2  298.47   16.30
  -6   0  -2  244.38   15.10
  -6   0  -2  218.48   16.20
   6   0   2  231.58   15.30
   6   0   2  216.48   15.50
  -8   0  -2  647.24   42.60
   8   0   2  683.33   42.70
   8   0   2  697.83   43.90
  -8   0  -2  725.63   44.70
   8   0   2  723.03   44.10
  -8   0  -2  689.03   45.10
   8   0   2  712.93   44.00
   8   0   2  670.63   43.60
 -10   0  -2   32.50   11.10
  10   0   2   11.10    7.80
  10   0   2    6.00    8.80
  10   0   2   24.30    9.30
  10   0   2   11.70   10.20
 -10   0  -2    5.10   10.30
  12   0   2   50.29    9.60
 -12   0  -2   32.10   17.80
 -14   0  -2  651.43   53.09
  14   0   2  481.35   39.20
 -14   0  -2  650.73   49.20
  15  -1  -2    2.50   18.50
 -15  -1   2   57.99   34.50
 -15  -1   2   38.80   25.30
 -15   1   2   41.30   21.60
 -15   1   2   18.80   25.80
  15   1  -2   -0.70   18.70
  13  -1  -2   32.60   10.10
 -13  -1   2   34.80   24.90
  13  -1  -2   12.00   15.60
  13   1  -2   26.70    9.70
 -13   1   2    3.90   21.30
 -13   1   2   27.70   16.70
  11  -1  -2  160.28   17.30
  11  -1  -2  191.68   16.80
 -11  -1   2  191.88   23.30
 -11  -1   2  193.08   20.60
  11  -1  -2  174.38   18.90
  11   1  -2  209.38   21.30
 -11   1   2  209.18   21.50
  11   1  -2  187.08   16.60
  11   1  -2  169.68   17.10
  11   1  -2  223.18   16.90
  -9  -1   2   74.39    7.90
  -9  -1   2   88.69   12.10
  -9  -1   2   95.69   12.70
   9  -1  -2  108.09   11.30
   9  -1  -2  100.69    9.70
   9   1  -2   92.19   10.20
  -9   1   2  109.39   12.10
   9   1  -2  110.19   10.50
  -9   1   2   78.79    7.70
  -9   1   2  106.39   13.60
   9   1  -2   78.99    9.20
   7  -1  -2  254.47   18.60
  -7  -1   2  263.37   19.10
   7  -1  -2  271.37   17.90
  -7  -1   2  270.67   18.70
   7  -1  -2  267.77   18.50
   7  -1  -2  270.27   18.30
   7  -1  -2  258.07   18.20
  -7  -1   2  288.47   17.50
  -7   1   2  263.77   17.20
  -7   1   2  269.97   18.70
   7   1  -2  270.97   17.80
   7   1  -2  260.67   18.40
  -7   1   2  252.27   20.60
   7   1  -2  273.87   18.60
  -7   1   2  253.57   19.20
   7   1  -2  269.07   18.50
   7   1  -2  267.07   18.80
  -5  -1   2  221.38   17.20
   5  -1  -2  280.77   16.70
   5   1  -2  247.48   16.50
  -5   1   2  221.08   17.10
   5   1  -2  271.57   16.70
  -5   1   2  267.37   17.70
  -5   1   2  243.68   16.90
  -3  -1   2 7367.26  393.06
  -3  -1   2 6823.52  392.66
   3  -1  -2 6161.98  392.76
   3  -1  -2 6775.92  392.76
   3  -1  -2 6478.85  392.96
  -3  -1   2 6246.98  392.56
   3   1  -2 6800.82  392.66
  -3   1   2 7234.78  392.66
   3   1  -2 6824.52  392.86
   3   1  -2 7281.67  392.86
  -3   1   2 6467.25  392.96
  -3   1   2 6007.50  393.06
   3   1  -2 6387.56  392.66
   1  -1   2 1117.69   73.59
   1  -1   2 1224.88   73.79
   1  -1   2 1289.17   73.99
  -1  -1  -2 1072.89   73.79
  -1  -1  -2 1321.47   73.69
   1  -1   2 1336.77   73.79
  -1  -1  -2 1301.47   73.89
   1   1   2 1237.78   73.89
   1   1   2 1346.97   73.89
  -1   1  -2 1432.16   73.69
   1   1   2 1087.59   73.69
  -5  -1  -2   56.59    7.30
   5  -1   2   71.79    5.70
  -5  -1  -2   75.99    7.10
   5  -1   2   55.29    6.30
  -5  -1  -2   56.89    7.20
  -5   1  -2   66.59    8.20
  -5   1  -2   61.99    6.30
   5   1   2   76.39    6.00
  -5   1  -2   54.59    7.40
   5   1   2   87.79    9.90
   5   1   2   71.19    6.10
   7  -1   2 1469.35   88.09
  -7  -1  -2 1498.95   88.89
  -7  -1  -2 1414.26   87.19
   7  -1   2 1433.06   88.19
  -7  -1  -2 1490.95   88.59
   7  -1   2 1492.55   88.29
   7  -1   2 1429.46   87.09
  -7   1  -2 1472.25   88.99
   7   1   2 1499.25   88.09
  -7   1  -2 1472.25   88.69
   7   1   2 1506.85   88.39
   7   1   2 1429.66   88.19
   7   1   2 1392.46   86.99
   7   1   2 1464.75   88.39
  -7   1  -2 1389.36   86.99
   9  -1   2  402.06   27.80
  -9  -1  -2  424.66   30.00
   9  -1   2  405.36   28.00
   9  -1   2  426.76   27.20
  -9  -1  -2  434.56   29.90
   9  -1   2  431.66   27.80
  -9   1  -2  449.46   30.70
  -9   1  -2  447.06   29.90
   9   1   2  376.36   27.60
   9   1   2  402.76   27.70
   9   1   2  411.06   27.00
   9   1   2  400.46   28.00
   9   1   2  387.06   28.20
 -11  -1  -2  104.09   25.30
  11  -1   2  108.89   12.80
  11  -1   2   65.69   12.50
 -11  -1  -2   89.29   18.00
 -11   1  -2   91.09   18.80
  11   1   2   83.99   15.20
 -11   1  -2  102.39   18.70
  11   1   2  113.79   12.20
 -13  -1  -2   30.80   17.30
  13  -1   2   44.30   11.30
 -13   1  -2   45.20   22.40
  13   1   2   53.39   10.80
  13   1   2   49.70   19.10
 -15  -1  -2    0.90   25.70
 -15  -1  -2   47.70   31.60
  15   1   2   18.90   21.20
 -15   1  -2   37.90   27.80
 -15   1  -2   10.20   29.00
  14  -2  -2  197.98   20.70
 -14  -2   2  191.68   36.60
 -14   2   2  164.48   29.20
  14   2  -2  190.28   20.10
  14   2  -2  196.28   25.20
 -14   2   2  241.58   32.10
  12  -2  -2  131.69   14.90
 -12  -2   2  168.08   25.40
 -12  -2   2  153.98   22.40
  12  -2  -2  150.78   18.00
  12   2  -2  148.09   14.50
 -12   2   2  170.18   27.10
  12   2  -2  116.59   15.20
  12   2  -2  166.58   21.40
  10  -2  -2   54.49   10.70
  10  -2  -2   81.69   12.40
 -10  -2   2   66.99   12.50
  10  -2  -2   70.59   10.90
  10  -2  -2   53.09    9.80
 -10  -2   2   47.80   11.70
 -10   2   2   63.19   14.10
  10   2  -2   46.80    9.20
  10   2  -2   39.30    8.50
  10   2  -2   63.19   11.20
  10   2  -2   46.90    9.80
 -10   2   2   79.49   14.20
   8  -2  -2  332.97   24.90
   8  -2  -2  367.96   24.90
  -8  -2   2  373.86   24.10
   8  -2  -2  385.16   25.00
  -8  -2   2  342.67   25.70
  -8  -2   2  342.07   25.60
   8  -2  -2  392.46   24.60
   8  -2  -2  404.06   25.80
   8   2  -2  385.66   25.20
   8   2  -2  317.97   25.80
  -8   2   2  410.66   27.00
   8   2  -2  420.96   25.20
   8   2  -2  363.06   24.90
  -8   2   2  381.46   23.80
  -8   2   2  380.26   26.50
  -8   2   2  419.16   25.60
   8   2  -2  375.46   24.50
   6  -2  -2 2244.08  132.79
   6  -2  -2 2163.28  132.99
  -6  -2   2 2363.76  133.79
   6  -2  -2 2289.97  133.69
  -6  -2   2 2275.87  133.59
   6  -2  -2 2223.88  133.99
  -6  -2   2 2227.68  132.89
   6  -2  -2 2186.48  133.49
   6   2  -2 2245.38  132.69
   6   2  -2 2352.16  133.69
   6   2  -2 2155.18  133.59
  -6   2   2 2291.37  134.29
  -6   2   2 2200.48  133.49
   6   2  -2 2261.17  133.29
  -6   2   2 2199.28  132.59
  -6   2   2 2269.47  133.79
   6   2  -2 2133.19  133.69
   4  -2  -2 2764.82  148.89
   4  -2  -2 2379.56  149.49
   4  -2  -2 2348.97  149.09
  -4  -2   2 2474.35  148.79
   4  -2  -2 2616.84  149.29
   4  -2  -2 2801.32  148.79
  -4  -2   2 2534.55  149.19
   4   2  -2 2510.75  149.09
   4   2  -2 2521.75  148.69
  -4   2   2 2426.36  149.69
  -4   2   2 2588.34  148.99
   4   2  -2 2368.96  149.29
  -4   2   2 2604.64  148.59
   4   2  -2 2233.58  149.09
  -4   2   2 2619.84  149.29
   0  -2   2  546.75   31.50
   0  -2  -2  540.15   31.50
   0  -2  -2  494.75   31.60
   0   2   2  552.24   31.80
   0   2   2  543.75   31.60
   0   2  -2  508.65   31.70
  -2  -2  -2 2468.05  144.29
   2  -2   2 2553.74  144.29
   2  -2   2 2453.05  144.79
   2  -2   2 2558.44  144.39
  -2  -2  -2 2204.58  144.49
   2  -2   2 2346.27  144.29
  -2  -2  -2 2492.65  144.49
   2   2   2 2505.85  144.49
   2   2   2 2632.44  144.39
   2   2   2 2294.47  144.49
  -2   2  -2 2365.66  144.89
  -2   2  -2 2171.48  144.19
  -2   2  -2 2717.93  144.59
  -2   2  -2 2536.95  144.19
   4  -2   2  720.23   42.10
  -4  -2  -2  722.53   42.10
   4  -2   2  693.03   42.80
  -4  -2  -2  708.93   42.70
   4  -2   2  716.03   42.50
   4  -2   2  669.93   42.40
  -4  -2  -2  644.24   42.80
   4   2   2  681.83   42.60
   4   2   2  711.73   42.50
  -4   2  -2  703.43   43.20
  -4   2  -2  648.64   42.60
  -4   2  -2  719.23   42.70
   4   2   2  734.93   42.20
  -4   2  -2  707.73   41.90
  -6  -2  -2  263.87   19.10
   6   2   2  230.18   17.60
   6   2   2  262.57   16.80
   8  -2   2  174.28   13.80
  -8  -2  -2  165.08   12.40
   8  -2   2  195.98   13.80
  -8  -2  -2  174.58   16.50
   8  -2   2  173.68   14.10
  -8  -2  -2  174.68   15.10
   8  -2   2  187.58   13.40
   8   2   2  193.38   15.50
  -8   2  -2  187.68   15.90
   8   2   2  180.18   14.00
  -8   2  -2  165.98   12.10
  -8   2  -2  206.18   16.60
   8   2   2  161.38   13.20
   8   2   2  166.78   13.60
   8   2   2  184.88   13.40
  10  -2   2   33.80    9.50
 -10  -2  -2   54.19   11.70
  10  -2   2   45.60    9.80
 -10   2  -2   83.29   15.20
  10   2   2   54.09   10.50
  10   2   2   51.49    9.40
 -10   2  -2   84.49   15.20
  12  -2   2  370.36   26.50
 -12  -2  -2  414.06   34.70
  12   2   2  348.17   25.90
 -14  -2  -2   50.09   25.70
  14  -2   2   46.40   12.20
 -14   2  -2   14.40   23.40
  14   2   2   50.79   11.80
 -14   2  -2   66.29   23.90
  14   2   2   66.49   15.40
 -15  -3   2   75.09   37.20
 -15   3   2   25.00   26.80
 -15   3   2   72.79   35.10
  13  -3  -2   29.60   11.30
 -13   3   2   49.99   19.70
 -13   3   2   27.20   16.90
  13   3  -2   59.89   12.10
  11  -3  -2  237.78   17.80
 -11  -3   2  224.18   24.10
  11  -3  -2  203.88   18.90
  11   3  -2  234.18   18.20
  11   3  -2  191.78   16.90
 -11   3   2  208.58   24.20
  11   3  -2  184.28   20.50
 -11   3   2  207.18   23.30
   9  -3  -2   45.70    7.90
   9  -3  -2   50.79    9.10
   9  -3  -2   41.00    8.80
  -9  -3   2   52.69    9.90
   9  -3  -2   47.90   11.00
  -9  -3   2   55.89   10.10
   9  -3  -2   36.30    7.60
   9   3  -2   42.00    7.60
  -9   3   2   59.19   10.40
  -9   3   2   49.20    6.10
   9   3  -2   45.30    8.00
  -9   3   2   62.79   12.40
  -9   3   2   56.59   10.30
   9   3  -2   51.99    9.80
   9   3  -2   60.29   10.60
   7  -3  -2  845.62   49.30
   7  -3  -2  739.43   49.70
   7  -3  -2  822.22   50.69
  -7  -3   2  763.32   49.99
  -7  -3   2  761.22   48.90
   7  -3  -2  846.72   49.70
   7  -3  -2  865.21   49.30
   7   3  -2  898.51   50.29
   7   3  -2  793.12   49.70
  -7   3   2  731.13   50.29
  -7   3   2  764.92   51.19
   7   3  -2  764.22   48.90
   7   3  -2  851.01   50.59
  -7   3   2  799.52   48.60
  -7   3   2  811.32   49.80
   5  -3  -2  249.18   16.00
  -5  -3   2  192.38   14.70
   5  -3  -2  263.57   15.50
   5  -3  -2  247.08   15.10
   5  -3  -2  263.97   15.10
  -5   3   2  247.98   15.20
  -5   3   2  201.58   16.60
   5   3  -2  192.68   15.20
   5   3  -2  222.88   15.20
   5   3  -2  209.38   15.60
   3  -3  -2  945.91   67.19
  -3  -3   2 1235.68   67.29
  -3  -3   2 1006.50   67.09
   3  -3  -2  969.30   67.69
   3  -3  -2 1175.48   67.19
   3   3  -2 1279.47   67.69
  -3   3   2 1174.88   67.09
  -3   3   2 1208.78   67.09
   3   3  -2 1033.70   67.49
   3   3  -2 1224.18   67.89
   3   3  -2 1208.98   67.19
   3   3  -2 1089.49   67.19
  -1  -3   2 1027.80   54.89
   1  -3  -2  858.61   54.79
   1  -3  -2  877.21   54.69
  -1  -3   2  902.71   54.49
  -1  -3   2  918.01   56.09
   1  -3  -2  905.91   54.59
   1   3  -2 1042.60   54.99
   1   3  -2  915.11   54.49
  -1   3   2  891.21   54.59
  -1   3   2  905.71   54.69
  -1   3   2  869.01   54.79
  -1  -3  -2  698.13   40.40
  -1  -3  -2  640.94   40.40
  -1  -3  -2  661.23   40.60
   1  -3   2  682.63   40.70
  -1  -3  -2  678.73   40.40
   1   3   2  634.74   40.60
  -1   3  -2  696.23   40.80
   1   3   2  702.63   40.40
   1   3   2  665.13   40.40
   1   3   2  717.93   40.40
  -3  -3  -2 7706.93  463.05
   3  -3   2 7471.55  463.05
   3  -3   2 7850.31  463.75
   3  -3   2 8359.16  463.35
  -3  -3  -2 7819.62  463.55
   3   3   2 8099.19  463.35
  -3   3  -2 7807.62  463.85
   3   3   2 7720.93  463.45
  -3   3  -2 8111.59  463.35
   5  -3   2   45.10    6.00
   5  -3   2   35.00    5.00
   5  -3   2   37.60    4.70
   5  -3   2   47.70    5.00
  -5   3  -2   38.20    6.30
  -5   3  -2   57.59    7.70
  -5   3  -2   44.40    5.60
   5   3   2   51.49    5.90
  -5   3  -2   46.60    4.20
   7  -3   2  171.18   12.70
  -7  -3  -2  163.68   16.50
   7  -3   2  161.58   12.60
  -7  -3  -2  176.18   12.00
   7  -3   2  206.48   13.10
   7  -3   2  192.48   14.00
  -7   3  -2  167.68   13.70
   7   3   2  187.48   12.70
  -7   3  -2  168.58   11.70
   7   3   2  161.48   15.00
  -7   3  -2  191.08   15.90
   7   3   2  148.89   12.50
   7   3   2  164.78   13.00
  -9  -3  -2   62.59    7.30
   9  -3   2   39.40    8.70
   9  -3   2   43.30    8.50
   9  -3   2   68.19   10.10
  -9  -3  -2   68.69   11.30
   9  -3   2   54.89   10.10
   9   3   2   53.59    8.70
   9   3   2   87.99   12.90
   9   3   2   52.99    8.40
  -9   3  -2   65.09    6.70
  -9   3  -2   71.59   11.90
  -9   3  -2   66.19   13.70
 -11  -3  -2   87.49   19.70
  11   3   2   51.09    9.90
 -11   3  -2   92.19   18.40
 -11   3  -2  104.29   19.40
  11   3   2   77.39   16.20
  11   3   2   46.70   10.90
 -13  -3  -2  545.65   45.10
  13  -3   2  461.85   35.10
 -13   3  -2  505.55   42.30
  13   3   2  468.25   34.10
 -13   3  -2  566.44   43.90
 -15  -3  -2   -4.00   26.00
  15   3   2    8.90   18.40
 -15   3  -2   51.59   27.00
  14  -4  -2   93.39   16.40
 -14  -4   2   34.50   27.40
 -14   4   2   18.70   26.10
  14   4  -2   45.80   21.90
 -14   4   2   63.09   28.90
  14   4  -2   73.59   14.00
 -12  -4   2   60.39   16.30
  12  -4  -2   65.69   11.20
  12   4  -2   41.20   13.70
  12   4  -2   67.39   11.30
  10  -4  -2   30.50   10.40
  10  -4  -2   52.09   10.80
 -10  -4   2   45.60   11.20
  10  -4  -2   51.99   11.20
 -10   4   2   48.30   12.20
 -10   4   2   47.10   13.80
  10   4  -2   47.00    8.40
  10   4  -2   51.09   11.90
  10   4  -2   57.79   11.10
  -8  -4   2  162.98   13.10
   8  -4  -2  227.48   15.70
   8  -4  -2  179.68   14.40
   8  -4  -2  205.48   14.70
   8   4  -2  174.38   14.10
  -8   4   2  166.48   15.40
  -8   4   2  217.98   17.70
  -8   4   2  210.78   13.10
   8   4  -2  206.38   17.10
   6  -4  -2   74.09    6.90
   6  -4  -2   95.49    7.70
   6  -4  -2   82.29    7.30
   6  -4  -2  102.59    8.20
  -6   4   2   71.89   10.20
  -6   4   2   72.99    7.00
  -6   4   2   62.29    8.50
   6   4  -2   88.79    8.00
   6   4  -2   70.39    6.70
   6   4  -2   81.09    9.50
  -4  -4   2  813.02   46.80
   4  -4  -2  770.82   47.60
   4  -4  -2  758.02   47.00
   4  -4  -2  865.31   46.80
  -4   4   2  714.73   47.70
   4   4  -2  816.52   46.80
  -4   4   2  724.83   47.10
   4   4  -2  819.32   47.30
   4   4  -2  759.02   46.80
   4   4  -2  715.53   47.00
   4   4  -2  755.82   47.50
  -2  -4   2 3807.72  221.18
   2  -4  -2 3869.31  220.98
   2  -4  -2 3634.14  221.28
   2  -4  -2 3866.71  220.98
  -2  -4   2 3856.11  220.78
   2   4  -2 3711.03  221.28
  -2   4   2 3774.52  220.88
  -2   4   2 4015.30  220.88
  -2   4   2 3569.14  221.28
   2   4  -2 3336.57  220.78
   2   4  -2 3815.12  220.78
   0  -4  -2   40.50    3.40
   0  -4  -2   36.00    4.40
   2  -4   2  976.80   53.09
  -2  -4  -2  883.81   52.99
  -2  -4  -2  846.82   53.09
   2   4   2  897.91   53.09
   2   4   2  907.61   53.29
  -2   4  -2  981.40   53.19
   2   4   2  839.62   52.99
   2   4   2  772.12   52.99
  -4  -4  -2  280.77   17.80
   4  -4   2  282.47   17.90
   4  -4   2  246.38   17.50
   4  -4   2  272.67   18.60
  -4  -4  -2  273.37   18.70
   4  -4   2  289.57   18.00
  -4  -4  -2  294.67   18.50
   4   4   2  278.67   18.00
   4   4   2  275.77   17.90
   4   4   2  296.47   18.00
  -4   4  -2  281.47   18.30
  -4   4  -2  264.57   19.20
  -4   4  -2  286.47   17.50
   4   4   2  281.57   18.20
   6  -4   2  180.68   12.30
  -6  -4  -2  179.48   12.10
   6  -4   2  179.68   12.60
   6  -4   2  164.48   12.70
  -6  -4  -2  183.38   14.30
  -6  -4  -2  164.68   13.40
  -6   4  -2  155.98   13.40
  -6   4  -2  176.28   11.70
   6   4   2  175.28   13.00
   6   4   2  200.88   13.00
  -6   4  -2  182.08   15.30
  -8  -4  -2   51.29   10.50
   8  -4   2   64.99    7.90
   8  -4   2   46.30    8.60
  -8  -4  -2   55.79    6.30
   8  -4   2   46.50    6.90
   8  -4   2   47.20    8.30
  -8   4  -2   56.59    9.40
  -8   4  -2   34.60    9.50
   8   4   2   53.99    7.80
  -8   4  -2   68.59    5.70
   8   4   2   54.29    8.60
   8   4   2   65.09   11.10
 -10  -4  -2  114.29   16.00
  10  -4   2   91.89   12.10
  10   4   2  106.89   12.00
  10   4   2  126.39   17.60
 -10   4  -2  135.59   17.70
  10   4   2  106.99   12.80
 -12  -4  -2  228.08   31.20
  12  -4   2  182.48   18.10
  12   4   2  185.38   24.40
 -12   4  -2  263.87   30.90
 -12   4  -2  209.58   24.20
  12   4   2  199.58   17.50
 -14  -4  -2   11.00   23.30
  14  -4   2   74.09   15.20
  14   4   2   17.70   10.20
 -14   4  -2   39.60   25.10
  14   4   2   37.90   23.10
 -15  -5   2    7.70   30.10
  15   5  -2   58.19   27.50
 -15   5   2  -32.00   32.40
  13  -5  -2    4.80   11.80
  13   5  -2   29.80   10.80
  13   5  -2   16.50   14.80
 -13   5   2    0.50   17.10
 -13   5   2   17.90   22.50
 -11  -5   2   92.99   18.80
  11   5  -2   82.09   13.10
  11   5  -2   60.89   13.30
  11   5  -2   89.69   17.70
 -11   5   2   89.49   18.80
   9  -5  -2  402.96   28.00
   9  -5  -2  415.16   29.10
   9  -5  -2  405.06   28.30
  -9  -5   2  422.56   29.50
   9  -5  -2  408.66   28.20
   9   5  -2  464.15   30.80
   9   5  -2  410.66   28.50
  -9   5   2  439.86   31.40
   9   5  -2  407.96   27.40
   9   5  -2  345.97   28.00
  -9   5   2  397.16   30.10
   9   5  -2  459.65   28.50
   7  -5  -2  105.89    8.80
   7  -5  -2  120.59    9.50
  -7  -5   2   94.99    8.10
   7  -5  -2  101.19    9.70
  -7  -5   2   98.29   10.10
   7  -5  -2  105.89    9.60
  -7   5   2   96.49   10.20
   7   5  -2  104.69   11.10
   7   5  -2   93.99    9.80
  -7   5   2  106.19    7.50
   7   5  -2  100.39    9.40
   7   5  -2   99.29    9.50
  -7   5   2   99.59   12.00
  -5  -5   2   82.89    8.10
  -5  -5   2  105.99    7.50
   5  -5  -2   88.69    7.60
  -5   5   2   97.19    9.90
   5   5  -2  111.79    8.40
   5   5  -2  120.39    9.90
   5   5  -2   88.09    8.20
  -5   5   2   77.99    8.00
   3  -5  -2  423.46   26.10
  -3  -5   2  437.06   25.90
   3  -5  -2  413.46   26.70
   3  -5  -2  453.25   26.20
  -3  -5   2  426.06   26.50
  -3  -5   2  426.26   25.90
  -3  -5   2  353.86   30.70
  -3   5   2  386.26   27.10
  -3   5   2  432.66   25.80
  -3   5   2  464.25   25.90
  -3   5   2  417.56   26.30
   3   5  -2  435.96   26.10
   3   5  -2  383.96   26.00
   3   5  -2  431.76   26.50
   1  -5  -2 3842.02  234.38
  -1  -5   2 4006.90  233.88
   1  -5  -2 3523.75  233.98
  -1  -5   2 4444.66  234.68
   1  -5  -2 3856.11  233.88
   1   5  -2 4077.79  233.98
   1   5  -2 4480.85  234.68
  -1   5   2 3741.03  233.88
  -1   5   2 3792.22  234.18
  -1  -5  -2 1843.22  114.29
   1  -5   2 2044.40  114.69
  -1  -5  -2 1881.31  113.79
  -1  -5  -2 1882.91  113.69
   1  -5   2 1930.01  114.09
   1   5   2 1900.71  113.69
   1   5   2 1922.21  113.79
   1   5   2 1993.00  114.39
   3  -5   2  126.59    9.30
  -3   5  -2  115.59    9.00
   3   5   2  138.89    9.20
   3   5   2  126.39    8.70
  -3   5  -2  106.29   10.70
  -5  -5  -2 4222.08  250.37
   5  -5   2 4297.27  250.67
   5  -5   2 4381.36  249.88
  -5  -5  -2 4195.58  250.07
  -5  -5  -2 4044.80  249.48
   5   5   2 4513.15  250.17
   5   5   2 4037.80  249.28
  -5   5  -2 4185.88  249.18
   5   5   2 4254.57  250.07
   5   5   2 4065.09  249.88
  -5   5  -2 4253.97  250.87
  -5   5  -2 4278.77  249.97
  -7  -5  -2   70.59    9.80
  -7  -5  -2   82.59    7.00
   7  -5   2   98.69    8.30
   7  -5   2   80.49    7.80
   7  -5   2   93.39    8.70
   7   5   2   75.09    7.60
   7   5   2   92.89    8.70
   7   5   2   63.79   11.30
   7   5   2   66.19    7.30
  -7   5  -2   81.39    9.60
   7   5   2   86.49    8.90
  -7   5  -2   90.99    6.60
   9  -5   2   68.99   10.30
   9  -5   2   47.30    9.80
   9  -5   2   78.09    9.20
  -9  -5  -2   42.20    7.20
  -9  -5  -2   58.89   11.20
   9   5   2   59.79    8.60
   9   5   2   63.49    9.30
   9   5   2   57.09    9.60
  -9   5  -2   62.59   12.10
  -9   5  -2   77.09   15.00
   9   5   2   64.79   13.00
 -11  -5  -2   86.59   16.80
  11  -5   2  102.29   15.30
  11   5   2  104.89   22.50
 -11   5  -2  131.59   22.50
  11   5   2  122.59   14.70
  11   5   2   99.59   13.80
 -11   5  -2  154.28   22.20
  13  -5   2   33.70   12.90
 -13  -5  -2   51.49   22.20
  13   5   2   35.10   14.40
 -13   5  -2   34.20   20.40
 -13   5  -2   42.60   23.20
  13   5   2   64.19   13.50
 -15  -5  -2  125.79   35.00
 -15   5  -2   13.90   36.40
  15   5   2   58.19   32.70
  14  -6  -2  103.89   17.50
 -14  -6   2  151.28   29.40
  14   6  -2  136.79   28.20
  14   6  -2  117.89   16.20
 -14   6   2  202.98   40.20
 -12  -6   2   19.50   25.30
  12  -6  -2   19.50   10.80
  12   6  -2   31.20    9.70
 -12   6   2   25.70   15.20
 -12   6   2   33.00   18.90
 -10  -6   2  355.36   26.70
  10  -6  -2  351.56   24.70
  10  -6  -2  371.46   25.10
 -10   6   2  333.07   27.10
  10   6  -2  357.16   25.20
  10   6  -2  318.77   23.60
  10   6  -2  279.67   30.70
 -10   6   2  343.17   29.20
  10   6  -2  310.57   24.40
   8  -6  -2  212.18   14.70
   8  -6  -2  187.28   14.50
  -8  -6   2  153.08   13.00
  -8  -6   2  173.08   16.80
   8   6  -2  202.68   15.00
   8   6  -2  211.98   17.60
  -8   6   2  185.18   15.90
  -8   6   2  185.98   12.40
   8   6  -2  170.28   14.40
   8   6  -2  191.68   14.60
   8   6  -2  171.28   14.10
  -8   6   2  208.48   17.60
  -6  -6   2  127.99    9.30
   6  -6  -2  116.69   10.50
  -6  -6   2  114.69   10.70
  -6   6   2   97.89   10.90
   6   6  -2  127.39    9.70
   6   6  -2  130.49   12.50
  -6   6   2  132.69    8.70
  -6   6   2  108.49   13.40
   6   6  -2  117.79    9.20
   6   6  -2  123.89   10.20
   6   6  -2  128.19   10.50
   4  -6  -2 1611.44   92.99
  -4  -6   2 1565.34   92.49
  -4  -6   2 1454.85   97.39
   4  -6  -2 1585.34   93.59
   4   6  -2 1478.95   92.69
  -4   6   2 1500.75   92.29
   4   6  -2 1560.94   92.59
  -4   6   2 1573.44   92.89
   4   6  -2 1633.74   92.49
  -4   6   2 1540.75   93.69
   2  -6  -2  582.24   36.10
   2  -6  -2  625.54   36.70
  -2  -6   2  619.44   36.90
  -2  -6   2  601.34   36.00
  -2   6   2  555.84   36.00
   2   6  -2  603.44   36.70
   2   6  -2  594.64   36.10
  -2   6   2  556.84   36.70
   0  -6  -2  898.81   51.69
   0  -6  -2  805.62   51.49
   0  -6   2  817.32   52.59
   0  -6  -2  959.80   52.79
   0   6   2  851.51   52.19
   0   6  -2  838.82   52.49
  -2  -6  -2  829.62   49.00
  -2  -6  -2  792.92   49.10
  -2  -6  -2  771.82   49.60
   2  -6   2  870.91   49.00
  -2  -6  -2  795.22   49.00
   2  -6   2  841.42   49.60
   2   6   2  824.92   49.20
  -2   6  -2  851.61   49.00
   2   6   2  830.12   49.00
  -2   6  -2  806.22   49.70
   2   6   2  746.13   49.40
   4  -6   2   59.49    7.00
  -4  -6  -2   59.29    6.60
  -4  -6  -2   58.39    5.40
  -4   6  -2   66.19    8.60
   4   6   2   60.59    5.90
   4   6   2   51.39    6.40
  -4   6  -2   45.10    5.80
  -6  -6  -2 1668.43   99.69
   6  -6   2 1644.74   99.29
   6  -6   2 1683.43  100.39
  -6  -6  -2 1609.64   99.99
  -6  -6  -2 1585.54   98.69
  -6   6  -2 1633.84   98.29
   6   6   2 1750.12   99.59
   6   6   2 1677.73   98.79
  -6   6  -2 1672.33   99.59
   6   6   2 1594.94   99.59
  -6   6  -2 1652.73  100.69
   6   6   2 1630.94   99.49
  -8  -6  -2   98.49    9.60
  -8  -6  -2  112.49   13.60
   8  -6   2  112.49   10.30
   8  -6   2  121.39   11.70
   8  -6   2  113.49   10.90
   8   6   2  118.09   11.70
  -8   6  -2  122.89   13.20
  -8   6  -2  145.59   14.50
   8   6   2  108.79   10.80
   8   6   2  142.09   15.10
  -8   6  -2  107.99    8.80
   8   6   2  130.79   11.00
  10  -6   2  293.77   22.80
  10  -6   2  270.87   22.40
 -10  -6  -2  295.17   24.90
  10   6   2  277.37   27.30
 -10   6  -2  326.67   27.50
 -10   6  -2  322.37   26.60
  10   6   2  268.77   21.20
  10   6   2  249.48   20.80
 -12  -6  -2   38.90   23.70
  12  -6   2   46.60   13.10
 -12   6  -2   51.89   19.80
 -12   6  -2   51.39   18.00
  12   6   2   47.00   12.00
 -14  -6  -2  158.68   30.50
  14   6   2  126.39   16.90
  14   6   2  132.09   27.40
 -14   6  -2  154.68   34.00
 -14   6  -2  137.49   28.10
 -13   7   2   30.40   24.00
 -11  -7   2  137.89   21.40
 -11   7   2  173.98   22.30
 -11   7   2  157.08   25.70
  11   7  -2  149.88   16.00
  -9  -7   2   42.70   10.90
  -9  -7   2   25.50    7.00
   9  -7  -2   46.80    8.60
   9  -7  -2   25.80    7.80
   9  -7  -2   40.60   10.90
   9   7  -2   31.30    9.30
  -9   7   2   65.49   14.10
   9   7  -2   39.80    9.20
   9   7  -2   69.19   15.20
  -9   7   2   50.49   10.70
   9   7  -2   46.50    9.60
  -9   7   2   33.10    6.20
   7  -7  -2  208.18   16.20
  -7  -7   2  221.98   16.60
   7  -7  -2  211.58   15.60
  -7  -7   2  203.78   14.60
   7   7  -2  215.88   16.20
  -7   7   2  210.58   16.60
  -7   7   2  190.88   17.80
   7   7  -2  234.68   16.00
   7   7  -2  224.58   18.00
   7   7  -2  233.38   15.60
   7   7  -2  217.48   15.80
  -7   7   2  192.78   14.10
  -5  -7   2  586.94   35.60
   5  -7  -2  511.85   36.00
  -5  -7   2  612.14   35.40
   5   7  -2  543.25   35.10
   5   7  -2  616.74   35.80
  -5   7   2  544.45   34.80
   3  -7  -2  143.19   12.80
   3  -7  -2  159.68   11.10
  -3  -7   2  160.48   12.00
  -3  -7   2  167.18   10.90
  -3   7   2  147.19   12.70
   3   7  -2  174.68   11.50
  -3   7   2  168.58   11.60
   1  -7  -2 1509.45   92.99
  -1  -7   2 1688.43   94.19
   1  -7  -2 1448.66   93.19
  -1   7   2 1433.66   93.19
   1   7  -2 1571.54   93.19
   1   7  -2 1789.72   94.29
  -1   7   2 1516.15   93.59
   1  -7   2   34.40    4.30
  -1  -7  -2   37.10    3.50
  -1  -7  -2   39.60    6.30
  -1   7  -2   34.50    5.20
   1   7   2   44.30    4.60
   1   7   2   33.20    3.40
   1   7   2   40.10    4.70
  -3  -7  -2  698.13   38.30
   3   7   2  552.74   38.00
  -5  -7  -2    5.20    3.10
  -5  -7  -2   11.10    7.40
  -5  -7  -2    7.40    4.80
   5  -7   2    4.40    4.80
   5   7   2    8.00    4.50
   5   7   2   10.40    4.90
  -5   7  -2    9.30    6.80
  -5   7  -2   14.50    4.80
   5   7   2    6.80    3.00
   7  -7   2   84.89    7.50
  -7  -7  -2   61.59    6.80
   7  -7   2   84.79    9.50
  -7   7  -2   73.39    9.50
   7   7   2   79.99    9.10
   7   7   2   67.29    7.90
  -7   7  -2   70.29    6.20
   9  -7   2  250.37   18.20
  -9  -7  -2  251.47   21.30
   9   7   2  191.68   16.70
   9   7   2  227.58   17.00
  -9   7  -2  237.08   24.60
   9   7   2  175.08   22.50
   9   7   2  216.48   22.10
 -11  -7  -2  172.68   23.10
  11  -7   2  131.29   18.70
 -11   7  -2  168.08   28.30
  11   7   2  179.58   16.40
  11   7   2  216.78   28.50
 -11   7  -2  205.88   24.00
  11   7   2  148.79   16.00
 -13  -7  -2   14.90   24.80
 -13   7  -2   48.50   21.60
  13   7   2   31.80   14.10
  13   7   2    6.30   26.00
 -13   7  -2    6.20   19.20
 -14  -8   2   12.10   25.40
 -14   8   2   11.30   22.70
 -14   8   2   12.10   28.70
  12   8  -2   58.99   20.30
  12   8  -2   53.49   15.20
 -12   8   2   87.29   22.00
  12   8  -2   66.39   12.70
 -12   8   2   57.19   17.10
  10  -8  -2  154.28   15.80
 -10  -8   2  153.08   18.10
  10   8  -2  151.68   15.30
 -10   8   2  189.68   22.60
  10   8  -2  161.08   24.50
   8  -8  -2  462.15   34.30
   8  -8  -2  458.85   35.20
  -8  -8   2  600.64   36.30
  -8   8   2  504.15   35.70
  -8   8   2  523.75   37.70
   8   8  -2  554.84   35.50
   8   8  -2  546.55   34.90
   8   8  -2  543.65   34.30
   8   8  -2  550.14   34.60
   6  -8  -2  814.22   54.49
  -6  -8   2  900.41   53.99
  -6  -8   2  926.21   54.89
   6  -8  -2  830.32   55.29
   6   8  -2  918.21   55.49
   6   8  -2  920.41   54.39
  -6   8   2  867.81   53.59
   6   8  -2  902.11   54.29
  -6   8   2  826.72   56.09
  -6   8   2  826.32   54.89
   6   8  -2  984.80   54.99
   4  -8  -2   87.79    7.60
  -4   8   2  112.49    8.00
  -2  -8   2 1436.06   84.79
  -2  -8   2 1481.45   85.89
   2  -8  -2 1385.36   85.49
   2  -8  -2 1383.36   85.19
   2  -8  -2 1454.45   84.89
   2   8  -2 1456.45   84.89
  -2   8   2 1379.16   84.79
  -2   8   2 1320.77   85.19
  -2   8   2 1389.46   85.09
   2   8  -2 1495.05   85.89
   0  -8  -2  140.19    8.90
   0  -8  -2  116.89    8.50
   0   8   2  118.59    9.60
  -2  -8  -2   98.09    9.10
   2  -8   2  117.99    8.70
  -2  -8  -2   99.09    7.70
   2   8   2   94.59    8.20
   2   8   2   99.79    7.50
  -2   8  -2  117.39   10.00
  -4  -8  -2  233.18   15.40
  -4  -8  -2  226.58   14.20
   4   8   2  178.68   14.00
  -6  -8  -2  158.18   13.30
  -6  -8  -2  149.88   11.40
   6  -8   2  153.98   11.70
   6  -8   2  158.88   13.10
   6   8   2  174.18   12.80
   6   8   2  157.78   12.80
  -6   8  -2  157.88   11.00
   6   8   2  155.68   11.80
   6   8   2  161.18   12.60
  -6   8  -2  157.98   15.40
  -6   8  -2  154.38   13.30
   8  -8   2  166.88   16.20
  -8  -8  -2  200.28   19.80
  -8   8  -2  215.88   18.30
   8   8   2  223.18   15.50
  -8   8  -2  234.58   21.20
   8   8   2  200.58   16.20
   8   8   2  210.88   20.20
   8   8   2  186.98   15.80
  -8   8  -2  175.18   13.70
  10  -8   2  106.09   15.10
 -10  -8  -2   99.69   17.10
  10   8   2   82.29   19.80
  10   8   2   60.49   10.90
  10   8   2   87.89   13.70
 -12  -8  -2   67.09   25.90
  12   8   2   93.09   23.10
 -12   8  -2   89.59   17.00
 -12   8  -2   80.79   24.00
  12   8   2   99.89   13.30
 -14  -8  -2    5.20   27.60
 -14   8  -2   23.30   29.50
  14   8   2   42.90   32.20
 -13   9   2  154.48   27.70
 -13   9   2  115.29   32.50
 -11  -9   2   48.20   15.10
 -11   9   2   49.50   13.30
 -11   9   2   52.59   17.70
  11   9  -2   41.70   10.40
  -9  -9   2  696.43   46.40
  -9   9   2  666.33   47.60
   9   9  -2  705.33   48.30
   9   9  -2  659.53   43.50
   9   9  -2  665.73   43.50
  -9   9   2  676.33   45.60
  -7  -9   2  112.29   12.00
   7  -9  -2  127.79   11.00
  -7   9   2  151.48   13.30
   7   9  -2  130.79   12.50
   7   9  -2  133.19   14.60
   7   9  -2  131.79   12.10
   7   9  -2  145.99   12.20
   7   9  -2  116.69   10.40
  -5  -9   2  534.15   42.70
   5  -9  -2  543.55   36.10
  -5  -9   2  545.15   34.90
  -5  -9   2  583.94   35.60
   5  -9  -2  571.14   35.40
  -5   9   2  556.14   35.70
   5   9  -2  571.94   36.40
  -5   9   2  538.35   36.90
   5   9  -2  587.04   35.50
   5   9  -2  591.74   35.40
  -5   9   2  525.75   34.50
   3  -9  -2 1530.05  100.59
   3  -9  -2 1602.44  100.79
  -3  -9   2 1841.32  101.29
   3  -9  -2 1555.14  100.19
  -3  -9   2 1782.72  100.09
   3   9  -2 1837.52  100.39
  -3   9   2 1806.82  100.59
  -3   9   2 1551.64  100.79
  -3   9   2 1565.34  100.19
   1  -9  -2  491.65   32.40
  -1  -9   2  529.05   32.10
   1  -9  -2  452.55   30.40
   1  -9  -2  478.95   30.70
   1  -9  -2  467.85   30.20
   1   9  -2  549.05   31.90
  -1   9   2  438.26   31.60
   1   9  -2  494.85   30.60
   1  -9   2  127.49   11.80
   1  -9   2   95.09    8.70
  -1  -9  -2  118.19   10.70
   1   9   2  100.89    8.10
   1   9   2  135.09   10.10
  -1   9  -2  107.89    9.00
   1   9   2  121.09    9.20
  -3  -9  -2  356.06   24.50
   3  -9   2  391.66   23.20
  -3  -9  -2  346.17   23.20
  -3  -9  -2  337.37   22.80
   3   9   2  351.66   22.70
   3   9   2  339.37   23.30
  -3   9  -2  374.46   23.10
   3   9   2  338.47   24.00
  -3   9  -2  410.66   24.90
  -5  -9  -2  125.09    9.80
  -5  -9  -2  170.58   27.10
   5  -9   2  138.29   10.40
   5  -9   2  129.79   11.60
  -5  -9  -2  117.09   11.90
  -5  -9  -2  122.79   11.40
  -5   9  -2  119.89   12.70
   5   9   2  123.89   10.10
  -5   9  -2  148.19   11.20
   5   9   2  144.89   11.30
  -5   9  -2  133.69    9.50
   7  -9   2   13.40    6.50
  -7  -9  -2   31.90    6.30
  -7  -9  -2   14.20    6.90
   7   9   2   20.00    6.00
  -7   9  -2   40.90   10.30
  -7   9  -2   26.40    5.30
   7   9   2   18.80    6.50
  -7   9  -2   19.70    6.80
  -9  -9  -2  315.87   24.80
   9   9   2  282.77   20.20
   9   9   2  227.48   21.30
   9   9   2  305.07   28.90
  -9   9  -2  273.97   27.40
  -9   9  -2  287.87   25.10
   9   9   2  269.67   21.40
 -11  -9  -2    5.10   13.80
  11   9   2   22.70    8.70
 -11   9  -2   28.20   13.10
 -11   9  -2   27.00   16.30
  13   9   2   41.70   25.20
 -13   9  -2   59.09   28.60
  13   9   2   27.00   11.00
 -13   9  -2   20.50   18.80
 -14 -10   2  145.59   28.50
  14  10  -2  120.19   38.10
 -12  10   2  235.08   31.80
 -12  10   2  221.08   27.20
  12  10  -2  245.48   32.20
  12  10  -2  193.78   19.50
 -10 -10   2  169.38   20.30
 -10  10   2  218.58   27.10
  10  10  -2  155.78   18.30
  -8 -10   2   78.29   13.60
   8  10  -2   71.69   12.20
   8  10  -2   81.09    8.70
   8  10  -2   69.89   16.30
   8  10  -2  106.99   12.40
   8  10  -2   84.69   19.40
  -6 -10   2  196.08   16.10
   6 -10  -2  205.78   16.10
  -6 -10   2  229.38   14.80
  -6  10   2  206.88   18.20
  -6  10   2  197.38   14.00
   6  10  -2  219.98   15.30
  -6  10   2  171.68   15.60
  -4 -10   2  733.23   41.50
  -4 -10   2  670.43   39.50
   4 -10  -2  576.24   40.10
   4 -10  -2  560.74   39.40
   4  10  -2  715.23   40.00
  -4  10   2  554.84   39.60
  -4  10   2  543.85   40.80
   4  10  -2  733.83   39.90
   2 -10  -2  422.56   25.80
  -2 -10   2  448.46   27.80
   2 -10  -2  392.96   28.20
   2 -10  -2  368.46   26.30
  -2  10   2  388.96   26.40
   2  10  -2  422.06   26.20
  -2  10   2  392.96   26.00
  -2  10   2  399.66   26.60
   0 -10  -2 1515.35   91.89
   0 -10  -2 1593.24   93.89
   0 -10   2 1517.15   93.59
   0  10   2 1540.85   92.19
   0  10   2 1527.65   92.99
   0  10  -2 1522.45   92.89
   0  10  -2 1531.25   92.19
   2 -10   2  616.74   39.80
   2 -10   2  655.83   40.50
  -2 -10  -2  642.34   41.80
  -2 -10  -2  611.84   40.00
   2 -10   2  750.32   42.70
   2  10   2  616.54   40.20
  -2  10  -2  624.34   40.90
   2  10   2  646.54   41.10
  -2  10  -2  680.93   40.50
  -4 -10  -2  309.47   21.00
   4 -10   2  353.96   21.60
  -4 -10  -2  313.07   22.90
   4 -10   2  360.16   22.70
  -4 -10  -2  299.07   21.70
  -4  10  -2  345.17   24.10
  -4  10  -2  339.97   22.00
   4  10   2  310.77   21.20
   4  10   2  343.77   21.40
   4  10   2  286.17   22.20
   4  10   2  323.67   21.80
   6 -10   2  203.58   15.40
  -6 -10  -2  214.18   16.80
  -6 -10  -2  224.88   33.30
   6 -10   2  220.78   17.20
  -6 -10  -2  188.88   14.70
   6  10   2  205.18   15.50
  -6  10  -2  191.18   14.30
   6  10   2  192.78   16.40
  -6  10  -2  214.78   16.10
  -6  10  -2  232.88   19.00
   6  10   2  213.18   15.90
   6  10   2  221.98   15.20
  -8 -10  -2  437.16   31.30
   8  10   2  406.56   29.10
  -8  10  -2  346.57   40.20
   8  10   2  360.56   28.00
   8  10   2  467.75   27.70
   8  10   2  413.46   31.20
 -10  10  -2   40.30   19.90
 -10  10  -2   18.80   15.10
  10  10   2   18.10   11.20
 -12 -10  -2   91.09   29.40
  12  10   2   33.90   11.50
 -12  10  -2   41.10   24.00
 -12  10  -2   48.80   17.30
  12  10   2   89.69   25.50
 -14 -10  -2    4.60   26.70
  14  10   2   59.39   39.60
  13  11  -2   58.19   13.60
 -13  11   2   40.20   29.50
 -13  11   2   90.39   24.50
  13  11  -2  100.29   23.20
 -11 -11   2   17.60   15.80
 -11  11   2    7.00   14.70
 -11  11   2    6.60   18.20
  11  11  -2   21.70   10.60
  11  11  -2   27.50   25.10
  -9 -11   2  430.26   37.10
   9  11  -2  593.04   42.60
  -9  11   2  569.84   42.80
  -9  11   2  574.34   38.90
   9  11  -2  473.55   35.90
   7 -11  -2  361.36   29.00
  -7 -11   2  451.95   29.50
   7  11  -2  425.56   28.80
   7  11  -2  445.66   28.70
  -7  11   2  435.06   29.30
   7  11  -2  368.86   28.90
  -5 -11   2  256.67   19.30
  -5 -11   2  233.78   28.80
   5 -11  -2  240.98   18.60
  -5 -11   2  237.48   16.50
   5 -11  -2  240.08   17.10
  -5  11   2  240.88   17.90
  -5  11   2  240.08   16.30
   5  11  -2  248.28   18.80
   5  11  -2  242.58   17.30
   5  11  -2  242.28   17.90
  -5  11   2  251.67   20.10
  -3 -11   2   27.10    7.00
   3 -11  -2   29.70    4.30
  -3 -11   2   27.50   12.00
  -3 -11   2   19.40    3.80
  -3  11   2   29.80    8.10
   3  11  -2   29.70    5.90
  -3  11   2   29.30    5.00
   3  11  -2   17.90    5.70
   1 -11  -2  668.53   45.10
   1 -11  -2  867.51   48.50
   1 -11  -2  719.93   45.60
  -1 -11   2  722.13   47.30
   1  11  -2  773.52   47.20
   1  11  -2  685.13   45.60
  -1 -11  -2  669.73   42.90
   1 -11   2  620.14   43.40
   1  11   2  753.52   42.60
   1  11   2  646.84   41.40
  -1  11  -2  625.34   41.80
   3 -11   2  128.29   13.20
  -3 -11  -2  115.69    9.40
   3 -11   2  119.99   10.00
  -3 -11  -2  136.49   13.80
  -3 -11  -2  120.39   10.80
   3 -11   2  146.49   11.30
   3  11   2  139.09   11.70
  -3  11  -2  103.79   12.60
   3  11   2  131.39   10.90
  -5 -11  -2  119.99   10.90
   5 -11   2   94.49   10.70
  -5 -11  -2   90.69    8.70
   5  11   2  111.39    9.80
   5  11   2  115.09   10.60
  -5  11  -2   97.69   10.20
  -5  11  -2  109.29   12.80
   7 -11   2   20.40    7.00
  -7 -11  -2   16.80   10.80
  -7 -11  -2   20.20    5.70
   7 -11   2   13.90    8.60
   7  11   2   27.10    7.10
  -7  11  -2   20.80    5.10
  -7  11  -2   36.20    9.20
  -7  11  -2   26.20   11.10
   7  11   2   13.60    8.90
   7  11   2   10.00    6.00
  -9 -11  -2  170.18   21.40
   9  11   2  162.78   14.40
   9  11   2  184.88   18.30
 -11 -11  -2   32.40   17.50
 -11  11  -2   59.09   17.10
  11  11   2   55.59   12.30
  11  11   2   65.09   26.60
 -11  11  -2   24.80   19.20
 -13 -11  -2   46.30   21.50
  13  11   2   64.99   25.90
  13  11   2   19.80   14.80
 -13  11  -2   14.90   31.00
 -12  12   2  133.79   30.50
  12  12  -2  125.49   16.80
 -10 -12   2   22.20   13.10
  10  12  -2   20.40    9.50
  10  12  -2   66.59   20.30
 -10  12   2   23.60   17.40
 -10  12   2   31.80   13.20
  -8 -12   2   31.70   12.00
  -8  12   2   36.10   18.00
   8  12  -2   45.90   18.60
   8  12  -2   42.70   12.20
   8  12  -2   26.60   11.20
  -8  12   2   42.10   14.60
   6 -12  -2   98.09   13.40
  -6 -12   2   98.29   11.70
  -6  12   2  104.09   15.20
   6  12  -2   87.29   10.50
  -6  12   2   91.49   12.00
   6  12  -2  104.69   11.70
   6  12  -2  103.89   11.80
   4 -12  -2  348.87   25.90
  -4 -12   2  461.55   25.80
   4 -12  -2  378.26   28.00
   4 -12  -2  372.86   26.70
  -4  12   2  365.06   28.00
  -4  12   2  471.45   26.60
  -4  12   2  365.86   26.20
   2 -12  -2   20.60    4.30
   2 -12  -2   17.20    5.80
   2 -12  -2   26.70    5.40
  -2  12   2   26.40    6.50
   2  12  -2   37.10    6.80
   0 -12  -2  113.59    8.80
   0 -12  -2   90.99    8.00
   0  12   2  108.69    9.70
   0  12   2  103.09   10.30
  -2 -12  -2   20.80    4.50
  -2 -12  -2   20.00    7.80
  -2  12  -2   28.80    6.20
   2  12   2   26.80    6.70
   2  12   2   33.40    6.50
   4 -12   2  441.56   28.20
  -4 -12  -2  409.06   27.80
  -4 -12  -2  437.86   29.50
   4 -12   2  406.96   26.90
  -4 -12  -2  378.76   26.60
   4  12   2  424.56   27.70
   4  12   2  421.36   28.80
  -4  12  -2  412.06   29.40
   6 -12   2  284.27   20.70
  -6 -12  -2  283.87   21.20
  -6  12  -2  288.27   23.70
   6  12   2  272.87   19.80
  -6  12  -2  289.07   21.30
   6  12   2  279.07   22.20
   6  12   2  287.57   20.70
   6  12   2  231.08   18.50
  -8 -12  -2   28.00   10.90
   8  12   2   30.30    8.60
   8  12   2   11.10   10.00
  -8  12  -2   36.20   12.30
  -8  12  -2   14.60   17.20
   8  12   2   21.00   11.10
 -10 -12  -2   93.09   16.80
  10  12   2  100.09   24.10
 -10  12  -2   87.29   17.70
 -10  12  -2  116.29   24.60
  10  12   2   87.09   14.30
 -12  12  -2   54.09   17.30
  12  12   2   23.60   10.10
  12  12   2   58.09   44.00
 -12  12  -2   10.80   21.60
 -11 -13   2   24.10   15.30
  11  13  -2   14.60   11.40
 -11  13   2   40.00   17.40
 -11  13   2  -20.90   20.40
  11  13  -2   -1.20   23.80
  -9 -13   2   26.90   12.20
   9  13  -2   29.00   10.00
  -9  13   2    3.20   16.60
   9  13  -2   26.10   18.00
  -9  13   2   38.50   11.70
  -7 -13   2  206.68   18.00
   7  13  -2  191.08   18.30
  -7  13   2  234.88   23.40
   7  13  -2  204.48   18.00
  -7  13   2  223.68   19.20
  -5 -13   2  217.38   18.70
   5 -13  -2  189.38   16.40
   5  13  -2  198.98   16.60
  -5  13   2  171.48   16.30
   5  13  -2  216.38   17.20
  -5  13   2  211.38   19.00
  -3 -13   2  183.28   16.50
   3 -13  -2  169.18   13.80
  -3  13   2  163.58   16.30
  -3  13   2  140.49   12.50
   3  13  -2  161.68   13.90
   3  13  -2  169.88   14.20
   1 -13  -2  476.65   32.60
   1 -13  -2  428.16   31.50
  -1 -13   2  552.74   35.00
   1 -13  -2  542.35   35.60
   1  13  -2  501.65   33.90
  -1  13   2  545.05   33.90
   1  13  -2  496.45   32.60
  -1 -13  -2  342.97   24.20
  -1 -13  -2  260.47   19.70
   1  13   2  334.17   21.60
   1  13   2  303.17   22.10
  -3 -13  -2   82.79    9.00
  -3 -13  -2   99.79   12.70
   3  13   2   75.99    9.90
   3  13   2   98.59    9.90
  -5 -13  -2   19.70    5.30
  -5 -13  -2   22.20    6.50
   5 -13   2   21.60    7.70
  -5  13  -2   24.90    7.30
   5  13   2    7.50    5.70
   5  13   2   26.70    7.90
   5  13   2   10.90    8.50
  -5  13  -2   34.10   10.20
   5  13   2   19.30    4.60
  -7 -13  -2  272.47   23.30
  -7 -13  -2  337.27   55.99
  -7  13  -2  293.97   26.60
  -7  13  -2  298.17   22.80
   7  13   2  301.07   20.50
   7  13   2  241.68   21.80
   7  13   2  242.68   19.50
  -9 -13  -2  263.87   24.30
  -9  13  -2  279.57   28.70
   9  13   2  315.27   30.20
   9  13   2  214.28   19.30
   9  13   2  277.17   21.70
  -9  13  -2  259.97   23.50
  11  13   2   85.79   25.10
 -11  13  -2   50.89   17.20
  11  13   2   25.50   13.00
 -11  13  -2   55.09   26.20
  12  14  -2   38.60   18.90
  12  14  -2   61.99   37.00
 -10 -14   2  132.99   19.80
  10  14  -2  165.88   26.50
 -10  14   2  135.39   21.20
 -10  14   2  157.08   27.20
  10  14  -2  105.89   16.80
  -8 -14   2  218.48   23.80
  -8  14   2  267.47   29.60
  -8  14   2  312.67   25.00
   8  14  -2  273.17   29.90
   8  14  -2  225.68   22.30
  -6 -14   2  353.56   29.40
   6 -14  -2  298.27   27.50
  -6 -14   2  377.26   25.90
   6  14  -2  364.26   24.80
   6  14  -2  358.26   26.40
  -6  14   2  404.76   27.50
  -6  14   2  407.76   30.40
   4 -14  -2   91.89    9.90
  -4  14   2   74.79   14.10
  -4  14   2  108.49   10.10
  -4  14   2   82.29   10.40
   2 -14  -2  447.56   33.00
  -2 -14   2  557.84   35.20
   2 -14  -2  517.75   36.30
   2 -14  -2  442.96   31.90
   2  14  -2  528.05   32.80
   2  14  -2  564.04   34.40
  -2  14   2  459.55   32.70
  -2  14   2  442.96   33.10
   0 -14  -2  431.56   27.70
   0 -14   2  397.06   30.50
   0 -14  -2  419.96   30.90
   0  14  -2  399.66   28.60
   0  14  -2  423.56   27.80
   0  14   2  416.06   28.80
   0  14   2  427.06   27.90
   2 -14   2   42.50    8.00
  -2 -14  -2   41.70    7.40
   2 -14   2   70.09   14.20
  -2 -14  -2   58.59   12.00
   2  14   2   40.00    8.10
   2  14   2   49.40   10.80
  -2  14  -2   59.09    8.80
   4 -14   2  185.98   13.80
  -4 -14  -2  163.38   14.10
   4 -14   2  178.78   14.90
  -4 -14  -2  157.98   16.70
   4  14   2  135.79   16.00
  -4  14  -2  178.88   18.60
   4  14   2  155.68   15.20
  -6 -14  -2  109.69   13.10
  -6 -14  -2  113.09   16.00
   6  14   2  101.79   14.80
  -6  14  -2   90.79   18.30
  -6  14  -2  122.09   21.30
   6  14   2  103.29   13.50
   6  14   2   93.49   10.60
  -8 -14  -2  124.19   15.60
   8  14   2  137.59   16.50
 -10 -14  -2   13.80   16.40
 -10  14  -2   19.00   14.70
  10  14   2    0.00   24.50
 -10  14  -2   30.40   21.00
  10  14   2   18.00   11.20
 -11  15   2   57.89   17.80
  11  15  -2   30.40   26.00
 -11  15   2   -7.50   22.90
  11  15  -2   27.20   12.70
  -9 -15   2   64.69   14.00
  -9  15   2   66.69   14.80
   9  15  -2   92.29   24.40
  -9  15   2   27.40   23.10
   7  15  -2   86.49   14.70
   7  15  -2   76.59   12.40
   5 -15  -2   62.69   12.50
  -5  15   2   36.40   14.40
  -5  15   2   30.40   13.50
  -3 -15   2  192.58   21.80
   3 -15  -2  265.37   19.30
   3  15  -2  197.48   18.50
  -3  15   2  248.58   20.60
   1 -15  -2   83.19    8.90
   1 -15  -2  104.69   11.90
  -1 -15   2  103.39   16.00
   1  15  -2  107.09   11.40
  -1  15   2  129.49   11.60
   1  15  -2   79.79   12.60
  -1  15   2  118.69   11.90
   1 -15   2  986.40   65.79
  -1 -15  -2 1024.70   64.89
   1  15   2 1036.60   63.79
  -1  15  -2  948.41   63.49
   1  15   2 1032.90   62.79
  -3 -15  -2   52.69   14.20
   3 -15   2   64.39   16.10
  -3  15  -2   54.09   13.40
   3  15   2   57.99   10.90
   5 -15   2   34.70   14.60
   5 -15   2   14.60    9.80
  -5 -15  -2   29.90   11.40
  -5 -15  -2   14.90    7.80
   5  15   2   26.70    9.70
   5  15   2   20.30   10.70
  -5  15  -2   14.50   15.30
  -7 -15  -2  201.48   18.50
   7  15   2  149.09   15.30
   7  15   2  200.68   19.80
  -9 -15  -2  112.99   16.90
  -9  15  -2  133.69   24.80
  -9  15  -2  105.29   19.80
  11  15   2   57.09   13.60
 -11  15  -2   97.19   20.00
 -11  15  -2   29.40   25.40
  10  16  -2  220.28   24.80
 -10  16   2  272.17   41.40
 -10  16   2  326.47   30.60
  -8 -16   2  285.57   24.10
   8  16  -2  245.08   23.10
  -8  16   2  247.98   25.40
  -8  16   2  285.17   29.70
  -6 -16   2  198.08   22.00
   6  16  -2  168.08   18.80
  -6  16   2  226.28   20.40
  -6  16   2  149.69   25.50
  -4 -16   2  328.87   27.00
   4 -16  -2  286.97   31.30
   4 -16  -2  333.57   25.10
  -4  16   2  300.07   26.40
  -4  16   2  314.37   23.90
   4  16  -2  328.57   24.40
   2 -16  -2   54.59    9.50
  -2 -16   2   62.69   17.50
   0 -16   2  128.69   18.30
   0 -16  -2  129.59   18.80
   0  16   2  130.59   14.20
   0  16  -2  149.79   15.20
   2  16   2  425.56   32.00
  -2  16  -2  490.25   31.80
  -4 -16  -2  544.45   36.40
   4 -16   2  566.14   43.30
   4 -16   2  556.14   37.70
  -4  16  -2  593.34   40.60
   4  16   2  528.75   38.00
  -6 -16  -2   29.80   17.00
  -6 -16  -2   33.70   13.40
  -6  16  -2   53.29   21.10
   6  16   2   45.70   12.50
  -8 -16  -2   23.90   12.00
  -8  16  -2   49.80   12.30
  -8  16  -2   47.60   17.90
   8  16   2   37.20   11.10
 -10 -16  -2  249.78   31.90
 -10  16  -2  269.57   35.00
  10  16   2  189.28   21.50
  -9  17   2   43.00   16.60
   9  17  -2   31.10   16.20
  -9  17   2   -3.20   20.60
   9  17  -2   64.29   36.70
  -7 -17   2   16.50   11.80
  -7  17   2   31.00   10.60
   7  17  -2   21.60   11.90
  -7  17   2   15.30   22.40
   5  17  -2  143.49   16.80
  -3 -17   2   84.29   21.50
   3 -17  -2   92.69   13.20
   3 -17  -2   75.49   14.30
   3  17  -2   71.19   13.90
  -3  17   2   71.19   13.80
  -1 -17   2  194.58   22.00
   1 -17  -2  203.48   23.80
   1  17  -2  169.58   17.90
   1  17  -2  197.88   17.40
  -1  17   2  190.78   17.60
  -1 -17  -2  476.85   36.20
   1 -17   2  511.15   38.50
   1  17   2  446.46   32.80
  -1  17  -2  504.35   33.60
  -1  17  -2  451.85   32.90
   3 -17   2   99.49   13.50
  -3 -17  -2   93.49   19.70
  -3 -17  -2  102.99   10.50
  -3  17  -2   78.79   15.00
  -3  17  -2   79.89   11.90
   3  17   2   89.89   14.70
  -5 -17  -2   84.79   20.60
   5  17   2   77.19   16.60
  -7 -17  -2   59.59   14.70
   7 -17   2   56.49   21.60
   7  17   2   69.39   13.20
  -7  17  -2   49.40   20.10
  -9 -17  -2  -15.50   16.90
  -9  17  -2   29.70   15.40
  -9  17  -2    3.10   21.90
   9  17   2   15.80   14.60
 -10  18   2   -8.20   30.00
  -8  18   2   15.20   22.60
   8  18  -2    6.40   12.20
  -8  18   2   28.60   12.70
  -6 -18   2  271.87   26.00
   6 -18  -2  217.48   34.30
   6  18  -2  257.07   22.60
  -6  18   2  262.07   22.40
   4 -18  -2  393.66   32.30
  -4 -18   2  450.85   36.10
   4 -18  -2  394.16   40.30
  -4  18   2  389.26   32.40
   4  18  -2  454.55   31.90
  -2  18   2  160.28   17.60
   2  18  -2  206.38   19.00
   0  18   2  129.29   16.70
   0  18  -2  103.59   14.70
   2 -18   2  309.67   34.90
  -2 -18  -2  259.17   27.90
   2  18   2  286.37   23.80
   4 -18   2   60.39   22.60
   4 -18   2   19.50   13.60
   4 -18   2    2.00   10.00
   4  18   2    7.70   12.10
  -4  18  -2    8.30   13.80
  -6 -18  -2   23.50   14.70
  -6 -18  -2   16.50   10.70
   6  18   2   29.00   11.30
  -6  18  -2   45.30   22.20
   8 -18   2  208.48   34.60
  -8  18  -2  280.17   25.70
   8  18   2  194.28   24.00
  -8  18  -2  259.17   33.50
 -10  18  -2   76.49   33.90
   9 -19  -2  109.49   33.40
   9  19  -2   22.80   19.20
   7  19  -2   63.59   14.50
  -7  19   2   66.59   13.70
  -5 -19   2   33.90   16.00
   5 -19  -2   17.60   13.90
   5 -19  -2   11.00   23.30
   5  19  -2   25.90   11.20
  -3 -19   2  748.73   51.99
   3 -19  -2  639.74   52.69
   3 -19  -2  718.53   48.40
   3 -19  -2  751.42   47.00
   3  19  -2  721.93   47.50
  -3  19   2  703.13   49.10
  -1 -19   2  109.89   26.00
   1 -19  -2   56.89   26.20
   1  19  -2   69.59   15.20
   1 -19   2   70.99   25.10
  -1 -19  -2  107.99   25.70
  -1  19  -2   78.79   16.60
   3 -19   2   83.79   22.80
  -3 -19  -2  105.59   25.50
   3  19   2   78.49   13.50
  -5 -19  -2  117.99   21.20
   5 -19   2   92.09   27.40
   5  19   2   97.79   15.80
   7  19   2   55.49   16.50
  -7  19  -2   56.79   21.80
   9 -19   2   18.90   34.10
  -9  19  -2  -40.20   27.50
  -8  20   2   43.50   13.80
  -6 -20   2  140.19   24.20
   6 -20  -2  152.78   22.80
  -6  20   2  100.19   23.20
   6  20  -2   97.89   19.90
   4 -20  -2   58.69   22.20
  -4 -20   2   39.80   17.50
   4 -20  -2   17.50   12.70
   4  20  -2   36.70   13.00
  -4  20   2    6.90   15.70
   2 -20  -2   72.09   24.70
  -2 -20   2   74.99   20.10
   2 -20  -2   39.60   14.30
  -2  20   2   55.99   14.00
   2  20  -2   75.49   15.30
   0 -20  -2   32.40   17.40
   0 -20   2   27.20   18.10
   0  20   2   19.90   11.50
   0  20  -2   19.30   11.40
   2 -20   2  280.37   34.10
  -2 -20  -2  294.27   28.80
  -2  20  -2  273.77   24.30
   2  20   2  276.37   24.70
  -4 -20  -2   56.79   21.80
   4  20   2   36.60   13.90
  -4  20  -2   24.70   18.70
  -6 -20  -2   15.80   17.20
  -6  20  -2    6.90   18.30
   6  20   2   15.00   16.70
   8 -20   2  123.79   36.80
  -8  20  -2  111.99   32.60
   7 -21  -2  235.28   44.80
  -7  21   2  250.17   28.00
  -5 -21   2  142.09   27.90
   5  21  -2  154.38   22.00
  -5  21   2  140.19   24.50
  -3 -21   2   91.99   21.40
   3 -21  -2   56.69   26.00
   3  21  -2   59.29   14.10
  -3  21   2   79.29   15.90
  -1 -21   2  102.29   24.20
   1 -21  -2   88.89   24.10
   1  21  -2   76.19   15.80
  -1  21   2   50.09   13.50
   1 -21   2  150.78   26.80
  -1 -21  -2  131.69   24.20
  -1  21  -2   95.49   16.80
   1  21   2  101.19   17.20
  -3 -21  -2  110.29   26.70
   3 -21   2  151.78   29.00
  -3  21  -2  112.49   16.70
   3  21   2  106.39   18.50
  -5 -21  -2  104.59   25.00
  -5  21  -2  133.69   24.50
   5  21   2  127.29   21.10
   7 -21   2   54.19   36.60
  -7  21  -2   70.19   25.10
  -6 -22   2    8.00   20.50
  -6  22   2   -2.70   20.70
  -4 -22   2   66.09   25.00
   4  22  -2   47.10   14.70
  -2 -22   2   43.50   24.10
   2 -22  -2   95.49   35.60
  -2  22   2   36.60   17.80
   2  22  -2   15.70   17.60
   0 -22  -2   29.40   22.40
   0  22   2   22.30   12.90
   0  22  -2   32.20   13.10
   2 -22   2   64.19   35.60
   2  22   2   34.50   20.30
  -2  22  -2   25.70   16.10
  -4 -22  -2  201.88   33.20
   4  22   2  139.59   20.90
  -6 -22  -2   25.90   20.00
  -6  22  -2  -25.80   26.60
  -5  23   2   52.69   20.50
  -3 -23   2   46.70   24.60
  -3  23   2   31.70   15.10
   3  23  -2   20.90   15.50
  -1 -23   2   52.19   22.60
   1 -23  -2   41.40   23.40
   1  23  -2   28.70   13.30
  -1  23   2   23.40   15.90
  -1 -23  -2  133.19   27.70
   1 -23   2  115.49   27.10
  -1  23  -2  126.19   20.40
   1  23   2   97.09   16.70
   3 -23   2   -9.50   32.60
  -3 -23  -2   28.40   23.70
   3  23   2    2.30   17.00
  -3  23  -2   31.70   14.60
  -5 -23  -2   93.19   28.50
  -5  23  -2  100.99   22.20
  -4  24  -2   11.90   19.10
 -14   0   3   12.80   21.20
 -14   0   3   -2.70   21.40
  14   0  -3   26.10   14.20
 -12   0   3    5.80   19.20
  12   0  -3   15.30    9.10
 -12   0   3   12.80   20.20
  10   0  -3  170.18   17.10
 -10   0   3  229.48   19.80
 -10   0   3  235.68   19.50
  10   0  -3  235.08   17.70
  10   0  -3  214.58   16.40
  10   0  -3  204.38   17.70
  10   0  -3  197.88   16.90
  -8   0   3   32.00    8.90
  -8   0   3   41.50    8.30
  -8   0   3   42.60    4.90
  -8   0   3   26.30    8.60
   8   0  -3   37.40    6.30
   8   0  -3   37.40    6.30
   6   0  -3   94.19    8.50
   6   0  -3   92.89    8.50
  -6   0   3   98.89    8.60
  -6   0   3  120.39    9.30
   6   0  -3  106.29    9.20
  -6   0   3   92.29    8.40
   4   0  -3   15.70    2.70
  -4   0   3   17.60    3.60
  -4   0   3   24.20    3.10
   4   0  -3   17.40    3.40
   4   0  -3   22.40    3.60
  -4   0   3   20.40    4.40
   8   0   3  106.09    9.40
   8   0   3  107.59   10.00
  -8   0  -3   90.89   11.80
   8   0   3   84.19   10.00
  -8   0  -3  116.29   13.50
  -8   0  -3   92.39    7.70
 -10   0  -3   34.40   12.00
  10   0   3    8.50    9.40
  10   0   3   27.60    9.30
  10   0   3   17.90    7.20
 -10   0  -3   31.00   12.80
 -12   0  -3   -1.80   17.60
  12   0   3    5.20    7.80
  14   0   3  100.69   15.70
  15  -1  -3   88.99   20.70
 -15  -1   3   61.49   28.20
 -15   1   3   86.89   26.40
  15   1  -3   51.39   19.60
 -15   1   3   46.50   28.40
 -13  -1   3  124.59   27.20
  13  -1  -3   67.19   12.90
  11  -1  -3  171.88   16.20
 -11  -1   3  157.68   20.30
  11  -1  -3  145.49   16.80
  11  -1  -3  188.08   17.30
 -11  -1   3  175.98   19.40
  11   1  -3  172.28   16.80
  11   1  -3  194.68   20.10
 -11   1   3  175.18   20.50
  11   1  -3  160.88   15.60
   9  -1  -3  455.85   29.20
  -9  -1   3  474.25   31.20
   9  -1  -3  449.56   30.40
   9  -1  -3  442.46   30.40
   9  -1  -3  459.95   30.10
   9  -1  -3  453.85   30.20
  -9  -1   3  446.26   31.20
   9   1  -3  445.76   29.00
   9   1  -3  458.65   30.50
   9   1  -3  459.75   30.60
   9   1  -3  463.15   31.00
  -9   1   3  451.75   31.50
   9   1  -3  429.66   30.00
  -9   1   3  461.75   32.10
  -9   1   3  426.16   30.90
   7  -1  -3  170.88   12.60
  -7  -1   3  149.49   13.20
   7  -1  -3  170.58   12.20
  -7  -1   3  168.38   11.50
   7  -1  -3  140.19   12.60
  -7  -1   3  139.69   12.70
   7  -1  -3  152.88   12.30
  -7   1   3  138.69   14.80
   7   1  -3  175.58   13.10
   7   1  -3  185.08   12.10
  -7   1   3  190.28   11.50
  -7   1   3  172.38   12.80
  -7   1   3  153.28   13.50
   7   1  -3  155.18   12.00
   7   1  -3  160.48   12.80
   7   1  -3  160.08   13.40
   5  -1  -3 1895.41  114.79
   5  -1  -3 1878.61  114.59
  -5  -1   3 1924.61  114.59
  -5  -1   3 1734.93  114.39
  -5  -1   3 1988.00  114.59
   5  -1  -3 1998.50  114.59
   5  -1  -3 1944.91  113.79
   5  -1  -3 1871.01  114.19
  -5  -1   3 1919.01  114.99
   5   1  -3 1886.11  114.49
  -5   1   3 1923.51  114.99
   5   1  -3 1948.91  114.49
  -5   1   3 1923.61  114.49
   5   1  -3 2057.49  113.89
  -5   1   3 1961.30  114.69
   5   1  -3 1901.11  114.49
   3  -1  -3 3829.52  234.78
  -3  -1   3 3610.94  234.48
  -3  -1   3 3793.62  234.48
  -3  -1   3 4170.98  234.28
   3  -1  -3 3687.23  234.88
   3  -1  -3 4569.64  234.28
   3  -1  -3 3794.22  234.58
  -3  -1   3 4219.98  234.88
  -3   1   3 4000.20  234.48
  -3   1   3 4432.46  234.18
   3   1  -3 4204.28  234.78
   3   1  -3 3867.01  234.48
   3   1  -3 4542.45  234.28
  -3   1   3 3510.35  234.78
   3   1  -3 3528.05  234.48
   1  -1  -3 1696.03   97.89
   1  -1  -3 1723.03   97.69
  -1  -1   3 1716.73   97.49
  -1  -1   3 1701.03   97.79
   1  -1  -3 1391.66   97.39
   1  -1  -3 1711.23   97.69
  -1   1   3 1759.62   97.69
   1   1  -3 1546.75   97.49
  -1   1   3 1677.93   97.49
  -1   1   3 1657.33   97.69
   1  -1   3   10.70    1.30
  -1  -1  -3   12.20    1.50
   1  -1   3   12.40    1.50
  -1  -1  -3   11.30    1.20
  -1  -1  -3   12.10    1.50
   1  -1   3   13.30    1.40
  -1   1  -3   11.60    1.20
  -1   1  -3   15.40    1.40
   1   1   3   11.10    1.40
  -1   1  -3   11.70    1.50
  -1   1  -3   14.40    1.10
   1   1   3   12.90    1.50
   3  -1   3   92.69    6.70
   3  -1   3   95.59    7.00
  -3  -1  -3  113.79    8.00
   3   1   3   93.59    6.70
  -3   1  -3   85.49    7.20
   3   1   3   89.09    6.70
  -5  -1  -3  656.53   41.70
  -5  -1  -3  663.83   41.70
   5  -1   3  664.33   41.50
   5  -1   3  657.03   41.50
  -5  -1  -3  666.63   41.50
   5  -1   3  658.33   40.60
  -5  -1  -3  637.94   40.90
  -5   1  -3  694.13   41.10
  -5   1  -3  706.83   41.60
  -5   1  -3  728.43   41.80
   5   1   3  622.74   41.30
   5   1   3  647.34   40.60
   5   1   3  754.92   41.80
  -5   1  -3  699.13   42.20
   5   1   3  658.63   41.20
   5   1   3  648.64   41.20
   7  -1   3  342.77   21.30
   7  -1   3  343.77   21.80
   7  -1   3  365.66   22.10
  -7  -1  -3  340.37   22.90
  -7  -1  -3  320.27   22.90
  -7  -1  -3  304.47   20.90
   7  -1   3  316.17   22.00
  -7  -1  -3  316.97   23.10
   7   1   3  314.67   21.90
  -7   1  -3  327.97   23.50
   7   1   3  334.27   21.90
  -7   1  -3  301.67   20.80
   7   1   3  315.67   21.60
   7   1   3  340.97   21.20
  -7   1  -3  328.77   22.90
  -7   1  -3  316.07   22.90
   7   1   3  307.97   22.00
   9  -1   3  538.05   35.50
  -9  -1  -3  563.24   37.00
   9  -1   3  521.65   34.90
   9  -1   3  518.15   34.00
  -9  -1  -3  573.74   37.00
   9  -1   3  537.95   34.70
   9   1   3  530.95   34.80
   9   1   3  530.05   35.40
   9   1   3  473.75   34.90
   9   1   3  516.45   35.00
  -9   1  -3  575.24   36.80
   9   1   3  527.05   33.90
  -9   1  -3  541.05   36.70
 -11  -1  -3   73.89   15.50
 -11  -1  -3   72.89   15.60
 -11   1  -3   78.69   17.00
  11   1   3   61.69   12.90
 -11   1  -3   51.49   16.40
 -13  -1  -3   98.09   22.80
  13  -1   3   76.99   13.10
 -13   1  -3   91.29   23.40
  13   1   3   55.39   12.20
  13   1   3   74.59   15.80
 -15  -1  -3   83.99   31.60
 -15  -1  -3   23.90   28.70
 -15   1  -3   64.19   30.60
 -15   1  -3   51.79   30.90
  15   1   3   64.29   22.10
 -14  -2   3  282.07   40.00
  14  -2  -3  296.47   25.20
 -14   2   3  289.27   35.90
  14   2  -3  257.37   23.60
  14   2  -3  266.67   31.00
 -14   2   3  313.87   39.20
 -12  -2   3  130.29   21.40
  12  -2  -3  173.18   18.40
  12  -2  -3  164.78   15.70
 -12  -2   3  155.98   23.90
  12   2  -3  160.08   15.60
  12   2  -3  187.08   24.40
 -12   2   3  154.88   25.10
 -10  -2   3   22.00   10.40
  10  -2  -3   18.30    6.50
 -10  -2   3   21.80    9.60
  10  -2  -3   17.10    8.20
  10  -2  -3   18.90    7.90
  10   2  -3   24.70    8.00
 -10   2   3   24.90   11.10
 -10   2   3    4.90    9.10
  10   2  -3   26.10    7.20
  10   2  -3   10.30   10.40
  10   2  -3   15.70    7.80
 -10   2   3   29.40   11.40
   8  -2  -3  146.19   11.20
   8  -2  -3  132.29   11.70
   8  -2  -3  116.79   10.70
   8  -2  -3  130.09   11.80
  -8  -2   3  155.88   10.50
   8  -2  -3  166.08   11.70
  -8  -2   3  138.29   13.10
  -8   2   3  132.49   13.90
  -8   2   3  130.89    9.80
   8   2  -3  141.39   11.20
  -6  -2   3 1339.07   81.59
   6  -2  -3 1326.97   80.69
   6  -2  -3 1205.08   80.79
  -6  -2   3 1395.66   80.89
   6  -2  -3 1402.86   81.49
   6  -2  -3 1355.56   81.59
   6  -2  -3 1388.56   81.99
  -6  -2   3 1353.16   81.49
   6   2  -3 1351.66   81.39
  -6   2   3 1327.87   81.69
  -6   2   3 1337.67   82.59
  -6   2   3 1358.46   82.19
  -6   2   3 1311.67   80.49
   6   2  -3 1377.16   80.69
   6   2  -3 1456.05   81.79
   6   2  -3 1339.37   81.69
   4  -2  -3  278.47   17.50
   2   2  -3  236.98   14.00
   2   2  -3  217.88   14.40
   0  -2  -3  286.07   18.00
   0  -2  -3  299.77   17.80
   0  -2  -3  312.07   17.80
   0  -2   3  299.37   17.70
   0  -2   3  287.07   17.90
   0   2   3  287.17   18.00
   0   2  -3  278.37   17.90
   0   2   3  310.97   17.90
   0   2  -3  307.17   17.80
   0   2   3  282.57   17.60
  -2  -2  -3  447.46   30.50
  -2  -2  -3  540.75   30.50
   2   2   3  470.95   30.50
   2   2   3  527.05   30.40
   2   2   3  546.25   30.80
   4  -2   3   81.59    6.20
  -4  -2  -3   70.59    8.00
   4  -2   3   78.09    6.10
  -4  -2  -3   74.69    7.20
   4  -2   3   73.09    6.60
  -4  -2  -3   84.29    5.90
   4  -2   3   63.19    6.10
   4   2   3   91.39    6.50
  -4   2  -3   75.29    7.00
  -4   2  -3   76.89    5.60
   4   2   3   76.09    6.50
  -4   2  -3   86.49    8.10
  -4   2  -3   63.39    7.20
   4   2   3   82.09    6.10
   6  -2   3 2507.35  145.39
  -6  -2  -3 2391.36  144.59
  -6  -2  -3 2474.55  145.59
   6  -2   3 2512.55  145.79
   6  -2   3 2435.46  144.49
   6  -2   3 2447.16  145.19
  -6  -2  -3 2423.16  145.89
   6   2   3 2416.76  145.29
   6   2   3 2353.56  145.39
   6   2   3 2547.34  145.09
  -6   2  -3 2501.25  145.69
  -6   2  -3 2426.86  145.59
  -6   2  -3 2309.77  144.29
   6   2   3 2369.66  144.39
   6   2   3 2437.06  145.49
  -6   2  -3 2467.35  146.09
  -8  -2  -3  481.75   31.90
   8  -2   3  468.95   30.50
   8  -2   3  472.45   30.90
   8  -2   3  454.25   30.70
   8  -2   3  467.75   29.80
  -8  -2  -3  432.46   29.50
  -8  -2  -3  461.95   31.90
   8   2   3  461.35   29.70
   8   2   3  459.85   31.60
  -8   2  -3  508.65   32.80
  -8   2  -3  436.26   29.20
   8   2   3  453.15   30.40
  -8   2  -3  490.15   31.80
   8   2   3  524.45   30.70
   8   2   3  462.75   30.70
  10  -2   3  384.46   26.60
  10  -2   3  312.37   26.50
 -10  -2  -3  393.46   29.90
 -10  -2  -3  421.96   29.30
  10   2   3  321.07   29.50
  10   2   3  375.26   26.90
  10   2   3  390.76   26.60
 -10   2  -3  401.36   29.60
 -10   2  -3  403.86   31.10
  10   2   3  377.46   28.30
 -12  -2  -3   25.10   17.20
  12  -2   3   45.90    9.60
  12   2   3   72.49   10.50
  14  -2   3  185.08   19.30
 -14  -2  -3  248.48   32.10
  14   2   3  182.38   18.00
 -15  -3   3   32.70   24.80
 -15  -3   3   86.49   31.10
 -15   3   3  114.59   35.20
 -15   3   3   75.19   31.90
  15   3  -3   51.59   21.30
 -13   3   3   34.70   19.00
  13   3  -3   62.69   12.40
  11  -3  -3  128.59   15.10
 -11  -3   3  128.49   19.10
  11  -3  -3  157.58   14.50
 -11   3   3   89.99   17.50
  11   3  -3  162.68   21.60
 -11   3   3   99.49   18.70
   9  -3  -3   63.69    9.20
   9  -3  -3   62.19   10.50
  -9  -3   3   59.29    9.90
   9  -3  -3   48.80   10.70
   9  -3  -3   48.00    8.20
  -9  -3   3   70.79   11.10
   9  -3  -3   54.49    8.60
  -9   3   3   69.59    9.00
  -9   3   3   62.29   10.80
   9   3  -3   80.39    8.80
   9   3  -3   54.79    8.40
   9   3  -3   77.69   11.30
  -9   3   3   59.09   12.30
   9   3  -3   74.49   11.10
   7  -3  -3  835.32   47.70
   7  -3  -3  740.93   47.60
  -7  -3   3  725.23   47.80
   7  -3  -3  886.11   47.50
  -7  -3   3  739.13   46.90
   7  -3  -3  769.82   48.50
  -7   3   3  768.62   47.70
  -7   3   3  751.42   49.00
   7   3  -3  743.43   47.70
  -7   3   3  817.02   46.60
   7   3  -3  779.82   46.90
   7   3  -3  775.52   48.20
  -7   3   3  720.53   48.10
   7   3  -3  689.43   48.40
   5  -3  -3 2005.00  114.79
   5  -3  -3 1944.31  115.89
   5  -3  -3 1889.91  115.09
   5  -3  -3 1998.20  114.79
  -5  -3   3 1908.71  114.89
  -5  -3   3 1996.80  115.29
  -5   3   3 1925.51  115.99
  -5   3   3 1892.81  114.49
   5   3  -3 1963.10  115.29
  -5   3   3 1906.01  114.89
   5   3  -3 1958.60  114.69
   5   3  -3 1884.91  115.59
   5   3  -3 1821.62  115.29
  -5   3   3 1984.00  115.49
  -3  -3   3 2079.29  122.29
   3  -3  -3 2111.49  122.69
   3  -3  -3 1907.31  122.89
   3  -3  -3 2281.07  122.39
  -3  -3   3 2011.20  122.29
   3  -3  -3 2259.07  122.39
  -3   3   3 2156.48  122.19
   3   3  -3 1909.41  122.79
  -3   3   3 2038.00  122.19
   3   3  -3 2052.39  122.29
  -3   3   3 2069.29  122.59
  -3   3   3 1931.41  122.99
   3   3  -3 2100.89  122.29
   1  -3  -3   74.19    5.60
  -1  -3   3   79.39    5.60
   1  -3  -3   92.49    5.50
   1  -3  -3   82.09    6.00
  -1   3   3   71.19    6.10
  -1   3   3   73.69    5.60
   1   3  -3   67.69    7.40
  -1   3   3   81.89    5.40
   1   3  -3   77.49    5.70
  -1  -3  -3  454.35   27.10
  -1  -3  -3  416.66   27.20
  -1  -3  -3  404.06   27.10
   1  -3   3  475.85   27.40
  -1  -3  -3  482.05   27.00
   1   3   3  478.95   27.10
   1   3   3  467.95   27.10
   1   3   3  435.96   27.30
   1   3   3  422.26   27.10
  -1   3  -3  458.05   27.40
   3  -3   3  342.27   23.50
  -3  -3  -3  425.86   23.10
  -3  -3  -3  409.16   24.10
   3  -3   3  335.97   23.00
   3  -3   3  330.67   22.90
  -3  -3  -3  356.46   23.40
   3   3   3  416.26   23.50
  -3   3  -3  370.06   24.30
   3   3   3  428.86   23.20
   3   3   3  371.06   23.10
  -3   3  -3  333.07   23.20
   5  -3   3  490.05   30.20
  -5  -3  -3  469.85   30.20
  -5  -3  -3  468.15   31.20
   5  -3   3  471.75   30.40
   5  -3   3  483.15   31.20
   5  -3   3  497.95   30.70
  -5  -3  -3  501.25   31.20
  -5   3  -3  492.85   31.80
   5   3   3  518.95   30.80
   5   3   3  485.95   30.90
  -5   3  -3  519.65   31.20
   5   3   3  509.45   30.40
  -5   3  -3  485.65   29.90
  -5   3  -3  462.25   30.80
  -7  -3  -3  322.87   22.80
   7  -3   3  364.26   21.50
   7  -3   3  329.97   22.20
  -7  -3  -3  316.47   22.80
   7  -3   3  303.17   20.80
   7  -3   3  314.77   21.20
  -7  -3  -3  290.27   20.50
   7   3   3  303.97   20.70
   7   3   3  329.27   21.80
  -7   3  -3  333.07   22.10
  -7   3  -3  289.17   20.10
   7   3   3  308.17   24.00
   7   3   3  306.27   21.20
  -7   3  -3  345.87   23.80
   9  -3   3   21.40    7.00
   9  -3   3   18.90    7.50
   9  -3   3   15.40    7.70
  -9  -3  -3   34.90   10.70
   9  -3   3   22.90    6.90
   9   3   3   21.80    7.50
  -9   3  -3   33.00    8.90
   9   3   3   35.10    9.90
  -9   3  -3   26.00   10.80
  11  -3   3  436.16   28.50
 -11  -3  -3  388.46   32.60
 -11   3  -3  398.46   33.20
 -11   3  -3  446.16   34.80
  11   3   3  380.06   32.20
  11   3   3  429.56   28.30
  11   3   3  362.36   28.10
  13  -3   3  105.09   15.30
 -13  -3  -3   70.49   20.20
 -13  -3  -3   94.09   22.00
  13   3   3  141.79   14.20
 -13   3  -3  113.79   24.40
 -13   3  -3   60.49   22.70
 -15  -3  -3  -36.90   26.40
 -15  -3  -3   18.40   30.70
 -15   3  -3  -15.60   26.10
  15   3   3   15.80   17.40
 -14  -4   3  201.18   31.10
  14  -4  -3  183.98   19.80
 -14   4   3  190.98   31.30
  14   4  -3  141.39   17.10
  14   4  -3  132.59   29.50
 -14   4   3  154.88   31.90
 -12  -4   3   99.09   22.50
  12  -4  -3   79.39   12.60
  12   4  -3   82.89   11.60
  10  -4  -3  194.58   20.30
  10  -4  -3  219.78   20.20
 -10  -4   3  257.67   21.30
  10   4  -3  217.18   20.20
 -10   4   3  256.87   22.70
 -10   4   3  249.38   20.90
  10   4  -3  249.58   22.50
  10   4  -3  239.08   18.40
 -10   4   3  277.97   23.70
   8  -4  -3  766.72   48.70
   8  -4  -3  724.83   47.50
   8  -4  -3  703.03   47.40
  -8  -4   3  730.33   46.50
  -8  -4   3  766.52   48.60
   8  -4  -3  834.92   47.10
  -8   4   3  748.63   48.50
   8   4  -3  744.13   47.70
  -8   4   3  774.12   49.20
   8   4  -3  776.82   47.70
  -8   4   3  718.83   46.00
   8   4  -3  755.82   48.70
   8   4  -3  770.62   46.80
  -8   4   3  783.62   47.70
   6  -4  -3   45.30    6.20
   6  -4  -3   61.19    6.90
  -6  -4   3   54.39    5.00
   6   4  -3   45.30    6.60
   6   4  -3   42.40    8.10
  -6   4   3   57.49    4.60
  -4  -4   3  739.63   44.70
   4  -4  -3  802.62   44.70
  -4  -4   3  769.12   44.60
   4  -4  -3  675.43   44.80
   4  -4  -3  652.63   45.30
  -4   4   3  799.42   44.40
   4   4  -3  769.42   44.70
  -4   4   3  784.92   44.50
   4   4  -3  762.12   44.70
   4   4  -3  702.53   44.90
   4   4  -3  714.53   45.40
  -4   4   3  659.63   44.90
   4   4  -3  755.92   45.20
   2  -4  -3 4047.09  230.98
  -2  -4   3 4037.40  231.18
  -2  -4   3 4024.20  230.78
   2  -4  -3 3993.20  231.28
   2   4  -3 3978.70  230.78
  -2   4   3 3952.10  231.38
  -2   4   3 3938.21  230.88
   2   4  -3 3844.82  231.18
   2   4  -3 3468.95  232.98
  -2  -4  -3 3594.94  218.48
  -2  -4  -3 3711.03  218.68
   2  -4   3 4000.60  218.48
  -2  -4  -3 3201.38  218.48
   2   4   3 3579.54  218.58
  -2   4  -3 4115.89  218.48
   2   4   3 3404.06  218.58
   2   4   3 3543.25  218.68
  -2   4  -3 4285.97  219.38
   2   4   3 3670.23  218.48
   4  -4   3  132.09   10.60
  -4  -4  -3  130.39   10.50
   4  -4   3  137.59    9.60
  -4  -4  -3  119.29   10.70
   4  -4   3  155.28    9.80
  -4  -4  -3  132.39    9.40
  -4   4  -3  135.99   10.00
   4   4   3  132.09    9.60
  -4   4  -3  145.79    9.20
   4   4   3  131.99    9.90
  -4   4  -3  139.19   11.30
  -4   4  -3  139.89    9.90
  -6  -4  -3  789.42   49.99
   6  -4   3  807.02   48.60
   6  -4   3  801.92   49.10
  -6  -4  -3  800.12   49.60
   6  -4   3  808.72   49.60
  -6  -4  -3  769.72   48.40
   6  -4   3  794.32   48.80
   6   4   3  811.32   48.60
   6   4   3  724.93   49.60
  -6   4  -3  778.22   49.30
  -6   4  -3  800.02   48.10
   6   4   3  814.92   49.30
  -6   4  -3  810.12   49.50
  -6   4  -3  801.32   50.49
   6   4   3  837.92   49.60
   8  -4   3  101.39    9.20
  -8  -4  -3   89.09    8.60
   8  -4   3   88.09   10.40
   8  -4   3   82.69    9.70
  -8  -4  -3   89.39   11.70
   8  -4   3  117.19   10.30
   8   4   3  111.59   13.10
  -8   4  -3   99.09    8.10
   8   4   3  122.59   10.80
  -8   4  -3   95.79   13.00
   8   4   3  104.29   10.80
   8   4   3  102.99    9.50
  -8   4  -3  104.79   11.70
  10  -4   3    7.00   11.20
  10  -4   3    9.00    6.90
 -10  -4  -3   18.60   11.00
  10   4   3   21.50   11.30
  10   4   3   10.90    8.20
  10   4   3   19.40    6.90
 -10   4  -3   21.20   13.30
 -10   4  -3   13.30   14.40
  12  -4   3   61.69   11.60
  12   4   3   41.20   18.30
 -12   4  -3   36.10   14.60
 -12   4  -3   84.79   27.20
  12   4   3   56.49   11.70
 -14  -4  -3   44.60   24.90
  14  -4   3   53.49   13.10
 -14   4  -3   30.10   27.90
 -14   4  -3   85.39   23.80
  14   4   3   65.59   23.20
  14   4   3   70.69   13.30
 -15  -5   3   52.69   27.50
 -15   5   3   13.80   30.50
  15   5  -3   49.10   25.60
  13  -5  -3   25.60   11.50
  13   5  -3   14.70   11.20
 -13   5   3   -4.70   21.40
  13   5  -3   24.00   15.90
 -13   5   3   12.10   17.70
  11  -5  -3   52.99   11.00
 -11  -5   3   51.59   14.00
  11   5  -3   41.40   10.30
 -11   5   3   46.30   16.80
   9  -5  -3  130.39   11.70
  -9  -5   3   87.39    9.10
   9  -5  -3   87.79   10.70
  -9  -5   3   85.39   13.40
  -9   5   3  130.79   15.60
   9   5  -3  106.69   11.10
   9   5  -3  115.49   11.80
  -9   5   3  112.29   14.30
   9   5  -3  104.19   10.80
  -9   5   3   97.79    8.10
  -7  -5   3   83.89    9.10
   7  -5  -3   96.39    9.30
   7  -5  -3   86.79    8.30
   7  -5  -3  100.19    8.90
   7  -5  -3   93.09    8.70
  -7  -5   3   82.49    7.60
  -7   5   3   90.89    9.40
   7   5  -3   94.59   10.60
  -7   5   3   89.59    6.80
   7   5  -3   80.49    8.20
  -7   5   3   83.89    8.40
  -7   5   3   87.09   11.40
   7   5  -3   78.59    8.60
   7   5  -3   95.89    9.20
   7   5  -3   94.09    8.80
   5  -5  -3  596.84   36.60
   5  -5  -3  596.74   35.90
  -5  -5   3  547.55   35.20
  -5  -5   3  561.34   35.60
  -5   5   3  615.94   35.30
   5   5  -3  565.94   36.00
  -5   5   3  582.84   36.00
   5   5  -3  580.94   35.50
  -5   5   3  582.74   36.80
   5   5  -3  556.54   35.30
   5   5  -3  522.35   35.70
  -5   5   3  613.24   35.10
   5   5  -3  535.25   36.40
   3  -5  -3  320.27   18.70
   3  -5  -3  255.07   18.90
  -3  -5   3  321.17   18.40
   3  -5  -3  264.87   18.50
  -3  -5   3  298.37   24.10
  -3  -5   3  308.47   19.20
  -3   5   3  243.68   19.60
  -3   5   3  295.97   18.20
   3   5  -3  268.47   18.50
  -3   5   3  269.77   18.80
   3   5  -3  312.97   18.70
   3   5  -3  315.37   19.10
  -3   5   3  317.07   18.40
  -1  -5   3   33.70    4.70
   1   5  -3   34.80    3.90
  -1   5   3   32.20    3.40
  -1  -5  -3  300.37   20.00
  -1  -5  -3  321.37   19.30
   1  -5   3  315.47   19.50
   1  -5   3  298.77   20.30
  -1  -5  -3  317.77   19.30
   1   5   3  325.87   19.30
   1   5   3  284.07   19.60
   1   5   3  325.57   19.40
  -1   5  -3  314.27   20.00
   3  -5   3 1183.08   70.79
  -3  -5  -3 1266.27   71.29
  -3  -5  -3 1181.98   71.09
   3  -5   3 1147.49   71.49
  -3  -5  -3 1194.18   70.79
  -3  -5  -3 1234.78   71.19
  -3   5  -3 1127.39   71.69
  -3   5  -3 1196.98   70.89
   3   5   3 1177.48   71.09
   3   5   3 1195.58   70.89
  -3   5  -3 1200.38   70.69
   3   5   3 1161.68   71.19
   3   5   3 1147.09   70.79
   5  -5   3  437.76   28.20
  -5  -5  -3  420.36   28.20
   5  -5   3  411.56   27.30
  -5  -5  -3  435.86   28.20
  -5  -5  -3  436.06   27.20
   5  -5   3  428.56   27.10
  -5   5  -3  438.16   29.30
  -5   5  -3  440.56   26.80
   5   5   3  453.35   27.70
  -5   5  -3  412.76   27.90
   5   5   3  456.15   27.40
   5   5   3  436.96   27.80
   7  -5   3  721.13   42.20
  -7  -5  -3  672.23   43.60
  -7  -5  -3  681.23   43.40
  -7  -5  -3  644.74   41.60
   7  -5   3  661.13   42.30
   7  -5   3  665.33   41.90
   7  -5   3  696.93   43.00
   7   5   3  682.73   42.80
  -7   5  -3  636.74   41.10
  -7   5  -3  690.53   43.20
   7   5   3  640.24   43.80
   7   5   3  670.13   42.50
   7   5   3  673.33   41.80
  -7   5  -3  698.93   44.30
   9  -5   3   45.90    9.30
  -9  -5  -3   38.80    7.20
   9  -5   3   41.70    8.20
   9  -5   3   62.69    9.40
  -9  -5  -3   57.99   12.30
   9   5   3   51.89    8.70
   9   5   3   38.00    8.90
   9   5   3   39.20    7.60
  -9   5  -3   71.09   15.10
  11  -5   3  100.59   14.10
  11   5   3   44.70   22.90
  11   5   3   77.29   13.00
 -13  -5  -3   44.60   19.80
  13  -5   3   22.50   12.00
  13   5   3   14.90   15.10
 -13   5  -3   13.80   23.10
 -13   5  -3    3.70   22.90
 -15  -5  -3   72.69   26.70
  15   5   3   68.29   35.50
 -14  -6   3   42.10   24.90
  14   6  -3   63.39   23.60
  14   6  -3   40.40   12.30
 -14   6   3   55.79   20.00
 -14   6   3   84.79   32.70
  12  -6  -3   22.40   10.50
  12   6  -3   54.79   13.60
 -12   6   3   26.40   18.70
 -12   6   3   35.50   17.40
  12   6  -3   29.30    9.00
 -10  -6   3  128.39   17.50
  10  -6  -3  128.69   14.30
  10  -6  -3  154.38   14.10
  10   6  -3  101.69   11.90
 -10   6   3  113.89   18.10
 -10   6   3  125.79   18.90
  10   6  -3  134.09   12.70
  10   6  -3  161.18   14.40
   8  -6  -3  452.55   31.50
   8  -6  -3  471.65   32.30
  -8  -6   3  446.86   30.30
  -8  -6   3  493.55   32.30
   8  -6  -3  529.25   31.70
   8  -6  -3  496.95   31.00
   8   6  -3  481.25   31.40
   8   6  -3  444.16   31.30
   8   6  -3  505.55   32.00
   8   6  -3  480.95   30.80
   8   6  -3  521.75   33.40
  -8   6   3  505.35   33.80
  -8   6   3  430.86   29.50
  -8   6   3  437.06   31.70
   6  -6  -3  198.18   15.40
  -6  -6   3  228.98   14.60
   6  -6  -3  212.78   14.70
  -6  -6   3  185.68   15.10
   6  -6  -3  214.18   15.90
   6   6  -3  242.28   15.50
   6   6  -3  199.58   14.50
   6   6  -3  189.98   14.90
   6   6  -3  241.98   15.40
  -6   6   3  195.58   15.90
  -6   6   3  211.58   17.90
   6   6  -3  199.08   16.80
  -4  -6   3  282.07   21.00
  -4  -6   3  335.97   21.20
   4   6  -3  336.07   21.50
   4   6  -3  389.86   21.80
  -2  -6   3  156.28   11.60
   2  -6  -3  151.48   10.50
   2  -6  -3  172.28   11.20
  -2  -6   3  121.09   20.60
  -2  -6   3  174.38   10.40
  -2   6   3  152.28   12.00
   2   6  -3  163.98   11.10
  -2   6   3  132.59   10.70
   2   6  -3  162.18   10.80
   0  -6   3  801.22   50.39
   0  -6  -3  796.92   49.30
   0  -6  -3  827.12   50.39
   0  -6  -3  843.82   49.50
   0   6   3  877.11   50.19
   0   6  -3  797.22   50.19
  -2  -6  -3  199.28   14.40
  -2  -6  -3  206.98   13.50
   2   6   3  207.68   14.10
   2   6   3  207.38   13.90
   2   6   3  202.08   13.50
  -2   6  -3  237.58   15.00
   4  -6   3  453.85   28.00
  -4  -6  -3  432.96   28.40
  -4  -6  -3  439.06   28.50
  -4  -6  -3  436.26   27.90
   4  -6   3  464.75   28.90
  -4   6  -3  456.95   27.70
   4   6   3  470.65   28.20
   4   6   3  435.46   28.10
  -4   6  -3  447.56   28.20
  -4   6  -3  438.76   29.50
   6  -6   3   92.29    8.50
  -6  -6  -3   81.39    7.00
  -6  -6  -3  102.99   11.60
   6   6   3   89.99    8.60
  -6   6  -3   88.49    6.80
  -6   6  -3   78.39    9.20
  -8  -6  -3  137.49   14.00
   8  -6   3  118.69   12.50
  -8  -6  -3  109.59   10.10
   8  -6   3  110.99   10.80
   8  -6   3  108.29   11.10
  -8   6  -3  137.59   14.30
   8   6   3  146.99   11.70
  -8   6  -3  122.09   13.30
  -8   6  -3  109.49    9.10
   8   6   3  131.59   11.40
   8   6   3  133.99   11.90
   8   6   3  129.99   15.10
  10  -6   3  404.66   29.00
 -10  -6  -3  442.46   32.00
  10  -6   3  378.06   28.80
  10   6   3  381.76   27.80
 -10   6  -3  442.86   34.20
  10   6   3  418.16   33.10
 -10   6  -3  406.56   33.10
  10   6   3  383.26   29.00
 -12   6  -3   26.80   20.40
 -14  -6  -3  222.98   34.60
  14  -6   3  118.09   19.50
 -14   6  -3  145.19   27.80
 -14   6  -3  176.88   34.90
  14   6   3  149.19   17.20
  14   6   3  142.09   27.40
  11  -7  -3   81.49   16.30
 -11  -7   3   89.89   17.70
 -11   7   3  138.79   24.50
  11   7  -3  110.29   14.10
  -9  -7   3   31.10   10.70
   9  -7  -3   19.10    8.10
   9  -7  -3    1.70    9.80
   9  -7  -3    9.20    7.50
  -9  -7   3    7.50    6.00
   9   7  -3   17.90    7.60
  -9   7   3   14.70    4.80
  -9   7   3   24.00   11.60
   9   7  -3   30.80   10.20
  -9   7   3   20.10    8.80
   9   7  -3   44.30   12.50
  -7  -7   3   36.10    5.60
   7  -7  -3   50.19    7.70
  -7  -7   3   38.90    6.90
   7  -7  -3   49.20    6.20
  -7   7   3   44.40   10.00
   7   7  -3   30.30    7.20
   7   7  -3   46.90    7.30
   7   7  -3   29.30    5.90
   7   7  -3   26.60    6.10
  -7   7   3   36.90    7.60
  -5  -7   3  171.38   12.60
   5   7  -3  204.38   13.90
  -5   7   3  186.58   15.90
   5   7  -3  195.28   13.90
   3  -7  -3 1411.26   83.59
   3  -7  -3 1305.67   84.69
  -3  -7   3 1414.86   83.89
  -3  -7   3 1382.16   83.09
   3  -7  -3 1508.35   83.59
  -3   7   3 1435.76   83.39
  -3   7   3 1377.06   83.99
   3   7  -3 1325.07   82.99
   3   7  -3 1271.67   84.69
  -3   7   3 1457.75   83.19
   3   7  -3 1404.16   83.09
   1  -7  -3  269.27   17.40
  -1  -7   3  272.77   18.80
   1   7  -3  261.17   17.70
  -1   7   3  290.87   18.20
  -1   7   3  262.77   17.90
   1   7  -3  296.17   18.50
  -1  -7  -3  105.69    7.30
  -1  -7  -3   93.99    9.40
  -1   7  -3  116.49    8.90
   1   7   3  106.99    8.00
   1   7   3  100.69    7.30
   1   7   3   97.99    8.30
  -3  -7  -3 4265.87  266.37
   3  -7   3 4866.51  266.77
  -3  -7  -3 4366.16  266.67
  -3  -7  -3 4264.27  266.97
  -3  -7  -3 4637.24  266.77
  -3   7  -3 4661.43  267.47
   3   7   3 4429.16  266.47
   3   7   3 4342.87  267.17
   3   7   3 4519.95  266.57
  -3   7  -3 4694.73  266.47
   3   7   3 4662.53  266.57
  -5  -7  -3   28.20    4.40
  -5  -7  -3   24.50    8.60
  -5  -7  -3   29.40    5.90
   5   7   3   36.50    4.50
   5   7   3   36.00    6.30
   5   7   3   33.00    5.50
  -7  -7  -3   98.89   13.00
  -7  -7  -3   95.09    8.50
   7  -7   3  116.39   10.70
   7  -7   3   94.09    9.10
   7   7   3  119.19   10.20
  -7   7  -3  129.59   11.60
   7   7   3   92.79    9.20
  -7   7  -3  111.29    8.10
   7   7   3   95.39    9.70
   7   7   3  128.29   10.80
  -9  -7  -3  454.45   31.50
   9  -7   3  468.75   29.70
   9   7   3  420.66   29.50
   9   7   3  431.66   33.30
   9   7   3  381.66   29.70
  -9   7  -3  396.46   42.10
 -11   7  -3   36.50   21.00
  11   7   3   60.99   11.70
 -11   7  -3   96.19   20.20
  11   7   3   72.89   13.80
 -13  -7  -3  145.89   26.80
 -13   7  -3  127.39   28.60
  13   7   3  171.88   33.60
 -13   7  -3  147.79   30.20
 -14  -8   3   58.29   24.70
  14   8  -3   36.90   16.70
 -14   8   3   98.99   27.50
 -14   8   3   16.70   27.40
 -12   8   3   51.29   16.00
  12   8  -3   79.09   21.10
 -12   8   3   84.09   24.60
  12   8  -3   63.19   12.20
  10  -8  -3  120.89   14.30
 -10  -8   3  100.49   16.50
  10   8  -3   93.39   11.60
  10   8  -3  120.19   13.10
  10   8  -3  128.19   23.00
  -8  -8   3  211.28   16.50
   8  -8  -3  267.67   17.90
  -8  -8   3  201.08   17.90
   8  -8  -3  257.77   18.90
   8   8  -3  257.67   18.30
  -8   8   3  254.97   19.80
   8   8  -3  213.58   18.40
  -8   8   3  229.88   15.70
   8   8  -3  207.38   17.00
   8   8  -3  270.57   21.50
  -8   8   3  291.67   22.50
   8   8  -3  242.68   18.70
   6  -8  -3  780.52   54.29
   6  -8  -3  827.22   55.19
  -6  -8   3  898.31   53.99
  -6  -8   3  863.91   54.49
   6   8  -3  941.11   54.89
  -6   8   3  826.92   54.69
   6   8  -3  933.71   55.29
   6   8  -3  893.61   54.19
  -6   8   3  885.91   53.59
  -6   8   3  865.21   56.19
   6   8  -3  950.30   54.39
   6   8  -3  924.91   56.19
  -4   8   3  127.99   12.40
  -4   8   3  110.49   10.00
   2  -8  -3 1655.33   85.69
  -2  -8   3 1369.86   84.19
   2  -8  -3 1387.26   84.89
   2  -8  -3 1341.17   84.39
  -2  -8   3 1517.65   85.59
   2   8  -3 1386.66   84.39
  -2   8   3 1285.97   84.79
   2   8  -3 1450.85   85.39
  -2   8   3 1306.57   84.29
   0  -8  -3 1369.26   79.09
   0  -8   3 1330.17   78.79
   0  -8  -3 1223.88   77.49
   0   8   3 1271.67   78.49
   2  -8   3  287.27   17.30
  -2  -8  -3  243.08   16.80
  -2  -8  -3  251.37   16.70
  -2  -8  -3  261.67   17.80
  -2   8  -3  279.97   18.30
   2   8   3  235.28   16.40
   2   8   3  232.08   18.30
   2   8   3  256.07   17.00
  -4  -8  -3 1607.34  103.79
  -4  -8  -3 1734.93  104.39
   4  -8   3 2001.00  105.29
  -4  -8  -3 1623.74  104.49
   4  -8   3 1847.22  104.09
  -4  -8  -3 1600.14  104.19
  -4   8  -3 1894.31  103.79
  -4   8  -3 1897.31  105.69
   4   8   3 1636.94  103.89
   4   8   3 1607.54  103.99
   4   8   3 1595.94  104.59
  -4   8  -3 1810.82  104.29
   4   8   3 1763.42  103.99
   6  -8   3  231.68   17.90
   6  -8   3  245.68   17.20
  -6  -8  -3  239.38   18.50
  -6  -8  -3  239.98   16.50
  -6  -8  -3  243.68   18.70
  -6   8  -3  255.67   18.30
   6   8   3  239.38   17.20
  -6   8  -3  245.58   20.10
   6   8   3  253.97   17.50
  -6   8  -3  251.17   16.20
  -8  -8  -3  330.37   24.40
   8   8   3  274.97   21.40
  -8   8  -3  241.38   19.20
   8   8   3  301.27   21.40
   8   8   3  294.87   21.30
   8   8   3  320.77   25.30
   8   8   3  309.07   21.50
  -8   8  -3  299.67   23.40
  -8   8  -3  322.47   26.00
 -10  -8  -3  491.25   37.70
  10  -8   3  495.55   35.10
  10   8   3  482.55   34.80
 -10   8  -3  598.14   39.70
 -10   8  -3  595.64   41.50
  10   8   3  479.75   34.60
  10   8   3  497.15   40.60
 -12   8  -3   38.00   16.50
  12   8   3   36.40   20.50
  12   8   3   75.19   12.70
 -14  -8  -3   -4.60   26.50
  14   8   3   50.79   30.90
 -14   8  -3   20.70   33.10
  13   9  -3    6.00   20.50
  13   9  -3   29.50   13.40
 -13   9   3   66.39   29.90
 -11  -9   3  134.09   20.30
 -11   9   3  126.69   21.50
 -11   9   3  161.48   19.00
  11   9  -3  133.69   13.90
  11   9  -3  114.99   14.00
  11   9  -3  176.58   27.10
  -9  -9   3  112.49   15.70
   9   9  -3   84.09   12.70
   9   9  -3  115.59   12.40
   9   9  -3   85.99   10.30
  -9   9   3  133.89   18.10
  -7  -9   3  230.58   17.90
  -7  -9   3  203.88   15.40
   7  -9  -3  207.98   16.30
   7  -9  -3  225.78   17.40
   7   9  -3  223.58   16.00
   7   9  -3  206.48   17.10
  -7   9   3  230.48   17.60
  -7   9   3  215.68   15.10
   7   9  -3  241.18   19.60
  -7   9   3  266.17   20.20
   7   9  -3  223.18   16.80
   7   9  -3  216.58   16.60
  -5  -9   3  479.05   29.30
   5  -9  -3  450.65   29.70
  -5  -9   3  521.35   30.30
   5  -9  -3  436.66   30.40
  -5   9   3  434.36   28.90
   5   9  -3  539.55   30.00
  -5   9   3  425.96   30.00
  -5   9   3  398.56   30.90
   5   9  -3  500.65   30.00
  -5   9   3  425.86   29.30
   5   9  -3  491.25   31.10
   3  -9  -3  687.53   41.50
   3  -9  -3  643.74   40.80
  -3  -9   3  660.83   40.60
  -3  -9   3  695.53   42.30
  -3   9   3  617.44   41.70
   3   9  -3  758.52   42.30
  -3   9   3  578.84   40.90
   3   9  -3  653.03   41.00
   1  -9  -3  305.67   19.30
   1  -9  -3  274.17   18.50
  -1  -9   3  302.07   20.60
   1   9  -3  299.47   19.80
   1   9  -3  277.57   18.80
  -1   9   3  268.47   19.30
  -1  -9  -3   41.20    5.10
  -1  -9  -3   52.69    7.60
   1   9   3   48.30    5.70
   1   9   3   45.70    6.10
   3  -9   3  119.19   10.00
  -3   9  -3  126.09   11.80
   3   9   3  134.79    9.30
  -5  -9  -3   94.39    8.00
  -5  -9  -3   96.79    9.70
  -5  -9  -3   98.49   10.40
   5  -9   3   86.89    9.70
  -5  -9  -3  100.89   11.00
   5  -9   3   96.59    8.10
  -5   9  -3  109.29    7.80
   5   9   3  117.89    9.10
   5   9   3   99.19    8.20
   5   9   3  101.39    9.60
  -5   9  -3   98.99    9.40
  -7  -9  -3   56.59   10.90
   7  -9   3   45.60    8.20
   7  -9   3   45.40   10.40
  -7  -9  -3   41.50    7.30
  -7   9  -3   62.19    6.50
   7   9   3   65.59    9.20
  -7   9  -3   60.49    9.80
  -7   9  -3   71.79   12.90
   7   9   3   64.19    7.80
   7   9   3   54.39    8.80
   7   9   3   78.99    9.20
  -9  -9  -3   75.49   14.30
   9   9   3   47.20    9.40
  -9   9  -3   60.19   16.20
   9   9   3   66.79   22.90
   9   9   3   70.79   12.30
  -9   9  -3   81.59   15.80
 -11  -9  -3   58.39   19.70
  11  -9   3   36.50   13.20
 -11   9  -3   60.79   18.10
 -11   9  -3   60.19   13.80
  11   9   3   59.79   10.70
  11   9   3   69.79   12.90
 -13   9  -3  106.59   19.30
  13   9   3  159.18   34.20
  13   9   3  110.39   15.80
 -13   9  -3  165.98   28.20
 -14 -10   3   17.10   25.30
  14  10  -3   36.00   32.30
 -12 -10   3  146.49   25.90
  12  10  -3  170.78   27.90
  12  10  -3  138.89   16.40
 -12  10   3  162.98   25.20
 -12  10   3  141.19   26.20
 -10  10   3  109.39   20.70
 -10  10   3   72.89   23.10
  10  10  -3   81.19   13.90
  -8 -10   3   55.19   11.10
   8  10  -3   78.99   14.10
   8  10  -3   76.79   16.40
  -6 -10   3   67.59    7.20
   6  10  -3   72.59    9.00
   6  10  -3   82.09    9.00
   6  10  -3   68.39    9.50
  -4 -10   3  290.17   20.10
   4 -10  -3  257.27   18.00
  -4 -10   3  240.98   17.60
  -4  10   3  277.37   18.50
   4  10  -3  288.67   19.60
   4  10  -3  263.57   18.40
   4  10  -3  235.58   17.90
  -4  10   3  307.67   20.80
   2 -10  -3  443.76   30.40
   2 -10  -3  472.25   30.10
  -2 -10   3  493.65   31.80
   2  10  -3  543.15   31.60
   2  10  -3  469.95   30.40
  -2  10   3  454.05   30.20
  -2  10   3  459.05   30.90
  -2  10   3  498.35   31.00
   0  10   3   70.79    8.00
   0  10  -3   89.99    8.10
   2 -10   3  595.74   36.90
  -2 -10  -3  627.74   38.60
  -2 -10  -3  590.24   36.50
   2  10   3  585.54   36.80
  -2  10  -3  572.74   37.40
   2  10   3  558.94   37.60
  -4 -10  -3  121.69    9.40
  -4 -10  -3  120.99   11.10
   4 -10   3  145.09   11.50
  -4 -10  -3  120.99   10.70
  -4 -10  -3  112.69   11.90
   4 -10   3  126.69    9.60
   4  10   3  129.69   10.90
  -4  10  -3  113.69   13.30
   4  10   3  132.09    9.70
   4  10   3  124.89    9.70
   4  10   3  119.59   11.40
  -4  10  -3  134.09   11.00
  -6 -10  -3   70.19    7.80
   6 -10   3   96.99   10.90
  -6 -10  -3   82.49   10.20
   6 -10   3   75.29    8.10
   6  10   3   77.69    8.60
  -6  10  -3   86.19    7.30
   6  10   3   86.79    9.40
  -6  10  -3   76.99    9.60
   6  10   3   69.29    9.30
  -6  10  -3   76.19   12.10
  -8 -10  -3   21.40    9.20
   8  10   3   29.20   11.80
   8  10   3   17.60    8.00
  -8  10  -3   15.20   17.60
  -8  10  -3   38.30   15.60
 -12  10  -3  130.59   27.60
  12  10   3  140.29   31.50
  12  10   3  118.69   16.70
 -12  10  -3  148.59   24.50
 -14 -10  -3   47.10   31.00
  14  10   3   71.99   39.70
  13  11  -3  131.39   26.00
 -13  11   3   90.49   30.90
  13  11  -3   70.89   15.30
 -13  11   3   93.59   24.20
 -11 -11   3   17.60   14.30
  11  11  -3   46.70   23.20
 -11  11   3   24.40   20.50
  11  11  -3   31.00   10.60
 -11  11   3   40.30   14.60
  -9 -11   3  279.67   25.70
  -9  11   3  367.16   32.30
   9  11  -3  309.47   24.40
  -7 -11   3   93.89   11.00
   7 -11  -3   63.89   10.30
   7 -11  -3   68.29   11.40
  -7 -11   3   68.79    8.40
  -7  11   3  108.69   12.80
  -7  11   3   80.49    7.80
   7  11  -3   96.99   15.80
   7  11  -3   89.89   11.70
  -5 -11   3   64.79    6.80
   5 -11  -3   56.49    9.20
  -5 -11   3  113.29   24.10
  -5 -11   3   71.59   10.00
   5  11  -3   86.29    9.30
   5  11  -3   81.29    8.90
  -5  11   3   75.59   11.80
   5  11  -3   75.39    8.80
  -3 -11   3   70.49    9.10
   3 -11  -3   67.69    6.50
  -3 -11   3   57.99    5.90
   3 -11  -3   46.10    8.20
  -3  11   3   65.49   10.10
  -3  11   3   65.29    6.80
  -3  11   3   69.79    7.10
   3  11  -3   60.49    8.30
   3  11  -3   58.59    7.20
   1 -11  -3   35.20    4.80
   1  11  -3   45.10    6.30
  -1 -11  -3   91.99    7.90
   1  11   3  104.69    9.60
   3 -11   3  178.98   15.80
  -3 -11  -3  160.98   15.30
  -3 -11  -3  148.09   11.60
  -3 -11  -3  153.68   12.60
   3  11   3  173.78   11.90
  -3  11  -3  161.88   14.70
   3  11   3  167.18   13.00
   3  11   3  173.68   13.70
  -5 -11  -3  816.92   61.49
  -5 -11  -3  667.93   44.50
  -5 -11  -3  693.43   43.70
   5 -11   3  664.53   43.80
   5 -11   3  695.73   43.20
  -5 -11  -3  652.33   42.70
   5  11   3  680.53   43.00
   5  11   3  683.83   43.30
  -5  11  -3  672.73   45.00
   5  11   3  633.04   44.00
   5  11   3  735.73   43.30
  -5  11  -3  690.73   43.30
  -5  11  -3  675.33   42.50
  -7 -11  -3  203.18   18.70
   7 -11   3  142.89   16.20
   7  11   3  193.28   15.90
   7  11   3  181.48   14.20
   7  11   3  193.98   14.90
   7  11   3  169.48   15.80
  -7  11  -3  206.68   16.60
   9  11   3   66.19   14.00
  -9  11  -3   43.60   19.10
  11  11   3   34.50   26.20
 -11  11  -3    2.50   14.90
  11  11   3   15.30   10.70
 -11  11  -3   25.20   21.00
  13  11   3   91.29   29.00
 -12  12   3   30.40   27.00
  12  12  -3   77.29   35.00
 -12  12   3  117.79   24.50
 -10 -12   3  358.96   29.80
  10  12  -3  329.47   25.70
 -10  12   3  328.67   29.80
 -10  12   3  345.07   34.10
  10  12  -3  334.77   33.30
  -8 -12   3   65.49   13.60
  -8  12   3   85.69   16.70
   8  12  -3   85.49   12.60
   8  12  -3   88.69   12.60
   8  12  -3   67.79    8.50
   8  12  -3  100.69   21.30
  -8  12   3   96.29   21.20
   6 -12  -3   21.20    6.70
  -6 -12   3   15.60    7.90
  -6 -12   3   44.80   24.90
  -6 -12   3   13.00    5.10
   6  12  -3   17.30    7.20
  -6  12   3   28.80    5.80
   6  12  -3   11.70    7.10
   6  12  -3   18.10    8.50
  -6  12   3   28.60    8.30
   4 -12  -3  191.98   14.30
  -4 -12   3  194.68   16.40
  -4 -12   3  169.68   13.50
   4  12  -3  211.98   15.70
   4  12  -3  182.28   14.90
  -4  12   3  238.98   15.50
  -2 -12   3  368.46   26.00
   2 -12  -3  336.77   24.50
   2 -12  -3  329.77   23.30
   2 -12  -3  360.46   27.40
   2 -12  -3  338.47   23.80
   2  12  -3  351.26   23.90
  -2  12   3  391.16   24.60
  -2  12   3  357.86   24.40
   2  12  -3  389.26   25.60
   0 -12   3 1312.07   83.19
   0 -12  -3 1370.16   81.49
   0 -12  -3 1306.67   80.99
   0 -12  -3 1374.86   83.59
   0  12  -3 1333.67   82.49
   0  12   3 1351.36   81.69
   0  12  -3 1348.17   81.59
   0  12   3 1381.46   82.79
   2 -12   3  109.19   10.70
  -2 -12  -3  139.19   13.20
  -2 -12  -3  129.29   10.80
   2 -12   3  147.79   14.70
   2  12   3  125.99   11.50
   2  12   3  125.69   11.20
  -2  12  -3  102.39   12.20
  -4 -12  -3  723.43   46.50
  -4 -12  -3  751.32   47.20
  -4 -12  -3  729.33   48.40
   4 -12   3  783.72   47.00
   4 -12   3  749.33   47.70
   4 -12   3  733.53   49.70
  -4  12  -3  781.32   49.20
   4  12   3  767.42   47.20
   4  12   3  743.23   48.40
   4  12   3  753.02   46.50
   6 -12   3  788.32   51.39
  -6 -12  -3  835.92   51.29
  -6 -12  -3  791.32   75.09
   6  12   3  776.52   50.49
   6  12   3  715.03   51.49
  -6  12  -3  836.42   51.09
   6  12   3  805.12   50.49
  -6  12  -3  867.81   53.89
  -8 -12  -3  149.69   15.70
   8  12   3  120.69   15.30
   8  12   3  157.28   12.60
  -8  12  -3  148.49   18.00
  -8  12  -3  123.19   20.60
 -10 -12  -3  287.47   28.60
 -10  12  -3  279.47   26.70
  10  12   3  301.17   38.10
 -10  12  -3  279.77   31.90
  10  12   3  266.67   23.30
 -12  12  -3   34.00   23.60
  12  12   3   74.99   40.50
 -11 -13   3   53.69   15.70
  11  13  -3   53.19   24.70
  11  13  -3   51.49   13.30
 -11  13   3   36.50   20.90
 -11  13   3   50.29   17.10
  -9 -13   3    1.20   11.50
  -9  13   3   29.00   11.60
   9  13  -3   29.20   16.50
  -9  13   3   17.60   17.20
   9  13  -3    6.30    9.30
  -7 -13   3  253.57   19.40
   7  13  -3  244.98   20.10
  -7  13   3  281.27   25.20
   7  13  -3  255.77   20.30
  -7  13   3  238.78   21.70
  -5 -13   3  225.48   19.50
   5 -13  -3  199.78   16.40
  -5 -13   3  189.08   15.70
   5 -13  -3  262.07   18.70
  -5  13   3  269.77   18.70
  -5  13   3  257.37   20.60
   5  13  -3  252.77   18.10
   5  13  -3  193.28   18.50
   3 -13  -3   72.89    7.70
  -3 -13   3   75.99   11.90
  -3  13   3   80.79    8.00
  -3  13   3   97.89   12.70
   3  13  -3   51.99   10.20
   1 -13  -3 1173.18   71.79
  -1 -13   3 1160.08   71.39
   1 -13  -3 1116.09   69.29
   1 -13  -3 1025.70   68.69
   1  13  -3 1161.58   69.39
   1  13  -3 1146.69   70.99
  -1  13   3 1152.88   70.39
   1 -13   3  671.33   43.30
  -1 -13  -3  635.14   42.70
  -1 -13  -3  600.24   40.30
  -1  13  -3  732.73   41.70
   1  13   3  590.24   40.60
   1  13   3  638.34   42.00
  -3 -13  -3   58.49    9.20
   3 -13   3   84.19    9.20
  -3 -13  -3   83.29   12.30
  -3  13  -3   65.99   11.10
   3  13   3   76.49    9.10
   3  13   3   67.69    9.70
   5 -13   3  133.59   18.40
   5 -13   3  142.79   13.60
  -5 -13  -3  140.79   13.80
  -5 -13  -3  135.29   15.10
  -5  13  -3  152.28   16.30
   5  13   3  128.79   11.10
  -5  13  -3  135.89   13.20
   5  13   3  149.69   13.80
   5  13   3  134.69   14.60
  -7 -13  -3   42.20   10.10
  -7 -13  -3   80.39   43.60
   7  13   3   18.50   10.40
   7  13   3   30.60   10.00
  -7  13  -3   22.60   12.40
  -7  13  -3   33.30    9.60
   7  13   3   20.80    6.50
  -9 -13  -3  114.29   18.40
  -9  13  -3  123.49   17.60
  -9  13  -3  104.79   21.80
   9  13   3  117.39   14.40
 -11 -13  -3  117.19   28.20
 -11  13  -3   74.49   30.90
 -11  13  -3   75.19   20.50
  11  13   3  108.19   28.10
  12  14  -3   54.39   33.10
 -10 -14   3  107.69   19.00
  10  14  -3  123.09   25.60
 -10  14   3  131.19   23.90
 -10  14   3  131.79   22.00
  10  14  -3  101.29   16.00
  -8  14   3  278.87   31.30
   8  14  -3  250.87   24.30
  -8  14   3  327.97   27.50
   8  14  -3  329.67   32.20
   6  14  -3   86.99   11.70
  -6  14   3   77.49   13.00
  -6  14   3   72.19   16.30
  -4 -14   3  120.89   15.90
   4 -14  -3  131.79   11.90
   4  14  -3  141.39   15.10
  -4  14   3  179.58   17.20
   4  14  -3  146.49   14.00
   2 -14  -3 1344.27   87.89
   2 -14  -3 1472.25   91.49
   2 -14  -3 1468.75   88.49
   2 -14  -3 1503.05   88.79
  -2 -14   3 1513.95   90.39
   2  14  -3 1451.65   88.19
   2  14  -3 1471.55   90.29
  -2  14   3 1416.76   88.69
  -2  14   3 1410.16   88.99
   0  14   3   50.79    7.50
  -2 -14  -3    8.30    9.00
   2 -14   3   10.80    7.00
  -2  14  -3   22.80    9.10
   4 -14   3   83.29   10.10
   4 -14   3   61.29   11.00
  -4 -14  -3  108.29   14.10
  -4 -14  -3   83.99    9.90
   4  14   3   95.19   12.20
   4  14   3   94.59   12.10
  -4  14  -3   79.19   14.50
  -6 -14  -3   42.70   35.50
  -6 -14  -3   10.70   11.10
  -6 -14  -3    7.10    9.80
  -6  14  -3   10.00   18.30
   6  14   3   14.00    7.30
   6  14   3   19.20    9.10
   6  14   3   24.60   10.50
  -8 -14  -3  185.38   18.80
   8  14   3  171.48   15.00
   8  14   3  181.68   18.20
 -10 -14  -3   37.00   20.50
 -10  14  -3   31.50   21.50
  10  14   3   68.89   23.90
  10  14   3   28.60   12.90
 -10  14  -3   41.00   14.40
  12  14   3   67.89   35.40
  11  15  -3   48.60   13.20
 -11  15   3   58.29   18.70
 -11  15   3    3.20   22.20
  11  15  -3   52.39   28.10
  -9 -15   3  147.49   21.40
  -9  15   3  161.38   21.10
   9  15  -3  162.38   28.50
  -9  15   3  112.79   26.10
   9  15  -3  124.39   15.90
   7  15  -3  597.24   41.90
   7  15  -3  603.74   43.90
  -7  15   3  731.43   46.00
  -7  15   3  708.23   49.50
  -5 -15   3   91.19   21.30
   5 -15  -3   88.69   13.30
   5  15  -3   92.19   12.20
  -5  15   3   99.69   18.20
  -5  15   3   87.09   13.10
  -5  15   3  101.59   10.40
   3 -15  -3   53.79   10.30
   3 -15  -3   60.49   10.90
   3  15  -3   83.59   11.80
   3  15  -3   64.09   11.80
  -3  15   3   51.19   12.80
  -3  15   3   56.89    9.80
   1 -15  -3   78.89   15.70
   1 -15  -3   59.29    9.00
  -1  15   3   64.89    9.90
  -1  15   3   53.89    9.50
  -1 -15  -3   75.49    7.90
  -1 -15  -3   95.99   10.20
   1 -15   3  105.29   17.00
   1  15   3  112.29   11.80
   1  15   3  123.59   12.40
  -1  15  -3   91.79   10.90
  -3 -15  -3  107.79   11.70
  -3 -15  -3  106.79   16.70
   3 -15   3   91.69   12.70
   3 -15   3  134.69   18.10
  -3  15  -3  125.09   16.00
   3  15   3  112.29   12.60
   5 -15   3  131.69   13.90
  -5 -15  -3  101.29   12.90
  -5 -15  -3   96.09   17.00
   5  15   3  104.69   13.80
  -5  15  -3  124.99   20.80
   5  15   3   86.89   13.70
  -7 -15  -3   41.90   13.60
   7  15   3   50.29   13.70
  -9 -15  -3  109.29   18.70
  -9  15  -3  102.59   19.60
  -9  15  -3  122.49   23.90
   9  15   3   78.79   14.80
 -11 -15  -3  198.38   32.10
  11  15   3  131.79   19.70
 -11  15  -3  178.88   25.00
 -11  15  -3  154.08   32.90
  11  15   3  227.38   40.20
  10  16  -3   96.09   19.30
 -10  16   3   86.39   32.90
  10  16  -3  133.29   31.30
   8  16  -3  233.38   22.30
   8  16  -3  256.17   30.10
  -8  16   3  257.67   24.70
  -8  16   3  226.18   27.60
  -6 -16   3  138.49   19.60
  -6  16   3  128.79   17.60
   6  16  -3  104.99   16.10
  -4 -16   3  194.88   19.50
   4 -16  -3  166.28   25.60
   4 -16  -3  152.38   20.60
   4 -16  -3  159.38   16.70
  -4  16   3  140.89   18.90
  -4  16   3  171.38   17.10
   4  16  -3  193.68   16.90
   2 -16  -3  155.48   15.50
  -2  16   3  178.98   15.70
   0 -16  -3  376.06   25.70
   0 -16   3  390.66   31.70
   0 -16  -3  393.46   31.10
   0  16  -3  369.06   26.60
   0  16   3  378.46   26.70
   0  16  -3  373.86   27.50
   0  16   3  352.96   27.00
  -2 -16  -3   85.39   16.40
  -2 -16  -3   66.39    9.10
  -2  16  -3   57.19   10.40
   2  16   3   60.99   13.40
   2  16   3   79.39   20.70
  -4 -16  -3   34.70    8.50
   4  16   3   36.30   11.70
  -4  16  -3   34.40   14.80
  -6 -16  -3  280.07   23.10
  -6 -16  -3  273.17   27.70
   6  16   3  265.87   24.20
  -6  16  -3  296.57   31.60
   8 -16   3  129.09   25.80
  -8 -16  -3  107.39   17.00
  -8  16  -3  142.49   18.90
   8  16   3  103.29   16.50
  -8  16  -3  145.19   25.70
 -10 -16  -3  123.19   22.40
 -10  16  -3  145.89   30.70
  10  16   3  112.29   17.60
  -9  17   3   37.50   18.20
   9  17  -3   21.50   15.80
  -9  17   3   27.70   22.30
   9  17  -3   44.70   37.10
   7  17  -3   72.59   14.80
  -7  17   3   98.29   15.30
  -7  17   3  116.69   26.20
   5 -17  -3   97.19   23.90
   5  17  -3   73.19   15.10
   3 -17  -3  280.37   31.90
  -3 -17   3  338.17   28.40
   3 -17  -3  277.57   23.80
  -3  17   3  270.47   22.70
   3  17  -3  309.77   24.40
  -3  17   3  252.07   22.20
  -1 -17   3   49.99   16.00
   1 -17  -3   29.40    7.80
   1 -17  -3   50.09   16.50
   1  17  -3   34.10   11.20
  -1  17   3   26.70    9.70
  -1 -17  -3  241.18   23.10
  -1  17  -3  208.38   18.80
   1  17   3  196.78   18.50
  -1  17  -3  224.88   18.50
   3 -17   3  158.38   25.30
  -3 -17  -3  112.29   12.80
   3 -17   3  107.69   13.80
  -3 -17  -3  123.69   20.10
  -3  17  -3  119.09   16.50
   3  17   3  130.69   15.70
  -5 -17  -3  123.59   21.10
  -5 -17  -3   79.99   14.60
   5  17   3   99.89   17.10
  -7 -17  -3   58.29   11.90
   7 -17   3   73.79   24.60
  -7  17  -3   70.79   14.40
   7  17   3   62.79   13.20
  -7  17  -3   46.90   20.30
   9 -17   3   71.99   26.50
  -9 -17  -3   -1.60   16.50
  -9  17  -3   21.00   14.90
  -9  17  -3   14.80   22.30
   9  17   3   29.30   14.40
 -10  18   3  -19.10   30.90
  -8  18   3    2.50   22.90
   8  18  -3   34.70   20.80
  -8  18   3   29.00   12.30
   8  18  -3    4.80   11.70
  -6 -18   3   72.79   16.50
   6 -18  -3  117.99   27.60
   6  18  -3   64.59   13.60
  -6  18   3   67.89   14.70
  -4 -18   3  108.39   22.60
   4 -18  -3  118.69   27.70
   4  18  -3  157.68   18.60
  -2 -18   3  345.37   30.30
   2 -18  -3  298.17   33.40
  -2  18   3  233.58   23.60
   2  18  -3  273.27   23.80
   0 -18  -3  192.18   16.20
   0  18  -3  231.88   19.40
   0  18  -3  172.28   18.80
  -2 -18  -3  267.77   28.50
   2  18   3  272.87   24.20
  -4 -18  -3    1.50    8.80
   4 -18   3   58.29   26.70
   4 -18   3   23.60   12.30
  -4  18  -3   24.40   16.50
   4  18   3   14.90   10.70
  -6 -18  -3   52.09   18.00
  -6 -18  -3   52.79   12.60
   6 -18   3   85.89   24.40
  -6  18  -3   69.99   23.40
   6  18   3   47.10   12.00
  -8 -18  -3  343.07   34.20
   8 -18   3  333.57   43.30
   8  18   3  308.97   28.70
  -8  18  -3  365.76   39.30
  10 -18   3   73.89   35.30
   9 -19  -3  101.09   30.90
   9  19  -3   61.69   17.20
  -9  19   3   75.59   25.70
   7 -19  -3   35.00   26.20
  -7  19   3   13.90   12.30
   7  19  -3   24.50   12.60
  -7  19   3   16.10   21.60
  -5 -19   3   72.89   18.00
   5 -19  -3   82.49   17.10
   5  19  -3   49.80   13.80
   3 -19  -3  100.99   23.80
   3 -19  -3   73.89   14.80
  -3 -19   3  138.49   20.80
   3  19  -3  104.19   14.80
   1 -19  -3  165.88   29.00
   1  19  -3  202.78   19.50
   1 -19   3   25.70   21.30
  -1  19  -3    6.00   13.00
   1  19   3   18.10   11.70
  -3 -19  -3   51.59   24.00
  -3  19  -3   35.10   16.10
   3  19   3   55.09   12.20
  -5 -19  -3  106.09   15.20
   5 -19   3  178.28   30.40
  -5 -19  -3  141.29   21.80
   5  19   3  117.59   17.00
  -7  19  -3  147.39   28.00
   7  19   3   95.29   19.60
   9 -19   3   93.99   33.10
  -9  19  -3  -27.90   27.10
   8 -20  -3  106.39   37.10
  -8  20   3   57.69   14.90
   8  20  -3   89.69   29.80
  -8  20   3   97.09   35.30
   6 -20  -3  179.98   37.30
   6 -20  -3  121.89   19.30
  -6 -20   3  110.19   22.80
   6  20  -3  102.59   19.20
  -6  20   3  129.39   20.70
  -4 -20   3    4.90   16.70
   4 -20  -3   22.00   22.00
   4 -20  -3   11.10   11.90
  -4  20   3    9.00   14.60
   4  20  -3   20.30   12.10
  -2 -20   3  332.67   33.30
   2 -20  -3  280.87   36.30
   2  20  -3  299.77   25.50
  -2  20   3  301.17   26.00
   0 -20  -3   36.80   17.90
   0 -20   3   72.59   18.50
   0  20  -3   48.20   12.60
   0  20   3   35.50   12.30
  -2 -20  -3   50.29   19.00
   2 -20   3   53.39   26.10
   2  20   3   33.20   13.80
  -2  20  -3   53.69   12.80
  -4 -20  -3   82.49   22.60
  -4 -20  -3   68.59   13.10
  -4  20  -3   72.29   21.90
   4  20   3   91.79   17.20
  -6 -20  -3   74.39   18.90
   6 -20   3   70.49   28.70
   6  20   3   56.49   16.70
  -6  20  -3   61.69   20.30
   8 -20   3  380.96   50.99
  -8  20  -3  420.56   42.80
   7 -21  -3   64.69   40.10
  -7  21   3   30.40   20.60
   7  21  -3   43.80   16.50
   5 -21  -3  212.08   40.70
  -5 -21   3  129.69   30.80
   5  21  -3  152.38   21.30
  -5  21   3  152.78   24.40
  -3 -21   3  217.98   27.20
   3 -21  -3  194.18   31.80
   3 -21  -3  152.78   18.50
   3  21  -3  129.49   19.70
  -3  21   3  199.68   20.50
   1 -21  -3  170.28   29.00
  -1 -21   3  204.28   26.90
   1  21  -3  142.09   18.40
  -1  21   3  154.28   19.10
   1 -21   3   91.49   25.60
  -1 -21  -3  118.89   24.20
   1  21   3   85.29   16.60
  -1  21  -3   81.69   15.60
  -3 -21  -3   65.69   21.90
   3 -21   3   62.59   26.80
   3  21   3   36.20   14.00
  -3  21  -3   54.29   13.10
  -5 -21  -3   23.10   19.90
   5  21   3   47.40   15.70
   7 -21   3   71.39   35.70
  -7  21  -3  136.99   29.80
  -6 -22   3   68.39   23.20
  -6  22   3   53.09   19.30
  -4 -22   3   65.89   24.70
   4 -22  -3   47.50   27.50
   4  22  -3   35.50   14.50
  -2 -22   3  169.28   32.40
   2 -22  -3  219.58   37.50
   2  22  -3  153.88   23.50
  -2  22   3  174.18   23.70
   0 -22  -3  116.79   25.90
   0 -22   3  141.19   30.30
   0  22   3   75.89   14.90
   0  22  -3   86.09   18.00
  -2 -22  -3   26.80   22.50
   2  22   3   28.30   20.20
  -2  22  -3   61.59   16.90
   4 -22   3  281.87   38.70
  -4 -22  -3  330.57   38.70
  -6 -22  -3   14.80   19.30
  -6  22  -3   -4.90   25.60
  -5  23   3  136.99   28.50
  -3 -23   3  119.59   29.10
   3 -23  -3  163.38   34.80
  -3  23   3  129.89   20.90
   3  23  -3  102.79   21.50
  -1 -23   3   44.20   22.30
   1 -23  -3   71.69   25.20
   1  23  -3   43.20   13.70
  -1  23   3   52.29   16.20
   1 -23   3   82.59   25.20
  -1 -23  -3   97.69   25.80
   1  23   3   73.59   15.50
  -1  23  -3   97.29   17.10
   3 -23   3   47.50   32.80
  -3 -23  -3    1.10   24.50
  -3  23  -3   39.20   15.10
   3  23   3   46.20   17.80
  -5 -23  -3  245.98   35.80
  -5  23  -3  275.57   32.10
  -4  24  -3  -32.60   20.70
  14   0  -4  138.59   21.40
  14   0  -4  142.99   19.40
 -14   0   4  127.99   25.60
  12   0  -4   22.10   10.00
 -12   0   4    2.20   18.90
 -12   0   4   11.00   20.40
  12   0  -4   14.10   13.20
 -10   0   4  123.19   15.80
  10   0  -4  148.19   13.90
  10   0  -4  137.09   14.30
  10   0  -4  128.99   12.80
 -10   0   4  121.89   15.20
  10   0  -4  115.59   14.40
  -8   0   4   78.49   10.30
  -8   0   4   55.49    5.90
   8   0  -4   54.29    7.20
   8   0  -4   62.79    7.30
   8   0  -4   60.79    8.40
   8   0  -4   57.79    9.30
  -8   0   4   49.40    9.70
  -6   0   4  108.79    7.90
  -6   0   4   99.99    9.40
   6   0  -4  103.79    8.60
   6   0  -4  109.99    8.20
  -4   0   4 1214.38   73.09
   4   0  -4 1167.48   73.69
   4   0  -4 1267.07   73.59
   4   0  -4 1243.68   73.09
  -4   0   4 1268.57   73.69
  -4   0   4 1226.48   73.89
   4   0  -4 1247.98   73.59
  -4   0   4 1217.68   73.79
   2   0  -4  143.39    9.50
  -2   0   4  141.29    9.20
   2   0  -4  147.89    9.20
  -2   0   4  150.38    8.90
   2   0  -4  145.59    8.90
  -2   0   4  140.79    9.50
   2   0  -4  139.29    9.10
  -2   0   4  136.79    9.20
  -2   0  -4 6427.26  359.06
  -2   0  -4 6043.00  359.16
   2   0   4 5999.80  359.06
  -2   0  -4 5970.50  359.06
  -4   0  -4 6767.72  388.06
   4   0   4 6729.73  387.76
  -4   0  -4 6446.96  387.86
  -4   0  -4 6521.25  387.76
   4   0   4 6601.34  387.76
   4   0   4 6617.44  386.96
  -4   0  -4 6344.37  387.06
   4   0   4 6669.93  387.66
   6   0   4 4490.75  265.97
  -6   0  -4 4429.26  265.17
   6   0   4 4413.86  265.07
  -6   0  -4 4528.85  266.27
  -6   0  -4 4414.76  266.27
   6   0   4 4586.34  266.17
  -6   0  -4 4525.25  266.47
   6   0   4 4596.04  266.17
   8   0   4  802.12   48.80
  -8   0  -4  790.22   49.60
  -8   0  -4  824.22   49.99
   8   0   4  737.03   48.20
  -8   0  -4  833.12   50.29
   8   0   4  772.12   47.50
  -8   0  -4  686.13   47.20
   8   0   4  777.12   48.50
   8   0   4  751.32   48.80
  10   0   4  169.98   17.30
  10   0   4  227.38   19.00
  10   0   4  177.88   16.10
 -10   0  -4  244.78   21.80
  10   0   4  204.88   16.60
 -10   0  -4  225.68   20.60
 -12   0  -4   43.10   20.60
  12   0   4   30.60    9.10
 -14   0  -4   -9.90   26.10
  14   0   4   33.20   11.50
 -14   0  -4   31.80   25.00
  15  -1  -4   11.60   17.90
 -15  -1   4   14.50   25.90
 -15  -1   4   23.70   32.20
 -15   1   4  -19.20   27.40
  15   1  -4   13.50   17.80
  13  -1  -4   30.90   13.20
 -13  -1   4   30.20   23.20
  13  -1  -4   40.00   10.80
 -13   1   4   56.09   23.30
 -13   1   4   40.50   17.10
  13   1  -4   41.40   10.50
  11  -1  -4  146.39   14.80
 -11  -1   4  129.79   17.70
  11  -1  -4  155.68   16.40
 -11  -1   4  138.29   18.80
  11   1  -4  125.29   15.20
  11   1  -4  141.39   17.80
 -11   1   4  101.29   21.50
  11   1  -4  149.49   14.00
 -11   1   4  118.59   18.90
   9  -1  -4  116.39   11.30
  -9  -1   4   93.39   12.40
  -9  -1   4  110.39   13.50
   9  -1  -4  110.49   10.00
  -9  -1   4   91.69    8.60
   9  -1  -4  107.99    9.90
   9  -1  -4  108.29   11.10
   9  -1  -4  109.59   11.90
   9   1  -4   94.79   10.30
   9   1  -4  111.79   11.10
   9   1  -4  106.39   12.20
  -9   1   4  111.29   13.50
  -9   1   4  120.49   14.00
   9   1  -4  105.29   10.40
  -9   1   4  128.69   11.70
  -9   1   4   98.39    8.60
   9   1  -4  117.09   10.00
   7  -1  -4   43.00    6.40
   7  -1  -4   45.40    7.00
  -7  -1   4   60.29    5.60
  -7  -1   4   52.29    8.00
  -7  -1   4   39.20    7.20
   7  -1  -4   58.69    7.00
   7  -1  -4   50.99    6.50
   7  -1  -4   43.20    6.00
   7   1  -4   48.00    7.80
   7   1  -4   48.10    6.50
  -7   1   4   58.79    5.30
  -7   1   4   62.89    6.80
  -7   1   4   31.70    8.10
   7   1  -4   51.49    7.20
   7   1  -4   42.20    6.20
  -5  -1   4 2468.35  156.98
  -5  -1   4 2761.02  157.08
   5  -1  -4 2579.34  157.28
   5  -1  -4 2787.82  156.38
   5  -1  -4 2508.95  156.98
   5  -1  -4 2795.02  157.18
  -5  -1   4 2779.72  157.18
   5  -1  -4 2535.15  156.68
  -5  -1   4 2652.93  157.48
  -5   1   4 2633.44  157.08
   5   1  -4 2784.92  156.38
  -5   1   4 2677.73  157.48
   5   1  -4 2777.22  156.98
  -5   1   4 2414.36  156.58
  -5   1   4 2704.13  157.08
   5   1  -4 2529.65  156.88
   5   1  -4 2616.54  156.98
   3  -1  -4 9605.64  564.44
   1  -1  -4  255.57   16.50
  -1  -1   4  278.97   16.40
   1  -1  -4  273.17   16.40
  -1   1   4  272.87   16.10
   1   1  -4  270.77   16.30
  -1   1   4  258.87   16.50
  -1   1   4  256.47   16.30
  -1   1   4  287.27   16.30
   1  -1   4  258.27   15.70
   1  -1   4  253.87   15.50
   1  -1   4  293.97   15.30
  -1  -1  -4  264.07   15.40
  -1  -1  -4  244.98   15.60
   1  -1   4  274.67   15.50
  -1  -1  -4  237.28   15.60
  -1  -1  -4  220.28   15.50
  -1   1  -4  269.77   15.30
   1   1   4  245.28   15.60
  -1   1  -4  259.07   15.50
  -1   1  -4  244.28   15.60
  -1   1  -4  242.68   15.70
   1   1   4  239.48   15.60
   1   1   4  282.57   15.40
  -3  -1  -4  356.16   20.60
   3  -1   4  352.76   21.00
   3  -1   4  386.96   20.60
   3  -1   4  291.47   20.70
  -3  -1  -4  365.66   21.40
  -3  -1  -4  333.57   21.20
   3  -1   4  319.57   21.10
   3   1   4  308.67   20.80
  -3   1  -4  317.27   21.20
   3   1   4  376.26   20.70
  -3   1  -4  307.77   21.00
  -3   1  -4  291.47   21.30
   3   1   4  315.77   20.80
   3   1   4  382.66   21.30
  -7  -1  -4  109.89    9.00
   7  -1   4  146.69   10.70
   7  -1   4  113.19    9.80
   7  -1   4  121.59   10.70
  -7  -1  -4  113.89   11.50
  -7  -1  -4  129.99   12.00
  -7  -1  -4  131.59   11.40
  -7   1  -4  115.89   12.20
   7   1   4  133.89    9.90
   7   1   4  112.59   10.60
   7   1   4  125.99   10.10
  -7   1  -4  130.09   12.70
  -7   1  -4  140.49   13.10
   7   1   4  127.19   10.30
   7   1   4  128.89   10.00
   9  -1   4   85.39    9.40
  -9  -1  -4   69.79    7.90
   9  -1   4   68.49    9.10
   9  -1   4   68.29   10.70
  -9  -1  -4   86.59   13.10
  -9  -1  -4   84.89   12.90
   9  -1   4   92.39    9.20
  -9   1  -4   80.29   12.60
   9   1   4   67.29    8.90
   9   1   4   65.79    8.80
  -9   1  -4   84.89    7.80
   9   1   4   70.89   11.90
 -11  -1  -4  218.88   24.20
 -11  -1  -4  205.08   24.80
  11   1   4  227.78   21.10
 -11   1  -4  196.78   26.90
  11   1   4  252.97   18.90
 -11   1  -4  221.78   26.50
 -13  -1  -4   64.09   22.40
  13  -1   4   81.79   13.60
 -13   1  -4  153.88   32.30
  13   1   4   88.09   13.00
 -13   1  -4   88.69   24.40
 -15  -1  -4  187.58   36.00
 -15  -1  -4  159.78   34.40
 -15   1  -4  264.27   44.50
  14  -2  -4  135.69   18.10
 -14  -2   4  108.59   28.50
  14   2  -4  100.69   16.50
  14   2  -4   89.39   21.20
 -14   2   4  100.29   28.10
 -14   2   4   67.89   24.60
  12  -2  -4   63.19   11.80
 -12  -2   4   65.39   16.20
 -12   2   4   64.89   23.90
  12   2  -4   82.59   11.60
  12   2  -4   58.99   17.00
  10  -2  -4  100.19   11.70
 -10  -2   4  108.99   14.30
  10  -2  -4  118.39   12.90
 -10  -2   4   98.49   14.90
  10  -2  -4   68.39   11.00
  10   2  -4   94.89   11.80
 -10   2   4   83.29   14.50
  10   2  -4  111.79   13.80
  10   2  -4   65.99   13.70
 -10   2   4  100.49   15.30
  10   2  -4   88.79   11.10
 -10   2   4  102.19   12.60
  10   2  -4   89.69   10.80
   8  -2  -4  228.18   15.80
   8  -2  -4  195.18   14.50
  -8  -2   4  183.78   13.50
  -8   2   4  209.78   13.40
   8   2  -4  168.98   14.30
  -8   2   4  178.98   16.50
  -8   2   4  157.28   15.50
   8   2  -4  229.78   15.20
   8   2  -4  207.58   15.60
   6  -2  -4  658.23   39.40
   6  -2  -4  648.24   38.40
  -6  -2   4  527.85   38.80
  -6  -2   4  652.93   38.20
   6   2  -4  617.84   38.90
   6   2  -4  535.95   38.50
   6   2  -4  686.63   39.10
   6   2  -4  704.33   38.20
   6   2  -4  615.44   38.50
  -6   2   4  637.04   37.90
  -6   2   4  570.04   39.50
  -4  -2   4  784.72   46.30
  -4  -2   4  729.73   47.10
   4  -2  -4  748.33   47.10
   4  -2  -4  775.42   46.70
  -4   2   4  745.93   46.80
   4   2  -4  736.03   46.60
  -4   2   4  753.32   47.40
   4   2  -4  726.13   46.90
  -4   2   4  849.41   46.70
   4   2  -4  866.51   46.40
  -2  -2   4 1404.26   90.09
   2  -2  -4 1496.55   90.29
   2  -2  -4 1532.15   89.99
   2  -2  -4 1621.94   89.89
  -2  -2   4 1488.95   89.69
   2  -2  -4 1599.64   89.69
  -2   2   4 1489.75   89.59
  -2   2   4 1516.35   89.79
  -2   2   4 1557.94   89.99
   2   2  -4 1480.35   89.59
   0  -2   4 2540.55  148.09
   0  -2  -4 2504.75  148.49
   0  -2  -4 2520.85  148.29
   0  -2  -4 2473.65  148.09
   0  -2   4 2496.15  148.29
   0  -2   4 2550.74  148.19
   0   2   4 2518.65  148.49
   0   2  -4 2569.74  148.19
   0   2   4 2434.66  148.09
   0   2   4 2597.44  148.29
   0   2  -4 2506.85  148.39
   2  -2   4 3985.90  229.08
   2  -2   4 3846.02  229.28
  -2  -2  -4 3789.42  229.18
   2  -2   4 3907.21  229.68
  -2  -2  -4 3966.00  229.48
   2  -2   4 3956.00  229.28
  -2   2  -4 3777.62  229.28
   2   2   4 3813.82  229.48
   2   2   4 4096.89  229.28
  -2   2  -4 3750.72  229.98
  -2   2  -4 3925.11  228.98
   2   2   4 4050.49  229.48
  -2   2  -4 3802.72  229.88
   4  -2   4    2.70    2.50
   4  -2   4    2.80    2.10
   4  -2   4    3.40    2.50
  -4  -2  -4    3.40    2.00
  -4  -2  -4   -0.30    3.80
  -4  -2  -4    5.00    3.80
  -4   2  -4    1.70    4.30
   4   2   4    5.90    3.00
  -4   2  -4    4.80    3.50
   4   2   4    2.90    2.60
  -4   2  -4    4.90    2.80
   4   2   4    7.10    2.20
  -6  -2  -4  319.37   20.00
   6  -2   4  357.76   20.60
  -6  -2  -4  300.67   21.30
   6  -2   4  318.57   21.10
  -6  -2  -4  323.57   22.20
   6  -2   4  296.97   20.30
  -6  -2  -4  279.17   21.20
   6  -2   4  328.27   20.40
   6   2   4  288.07   20.90
   6   2   4  327.17   20.30
   6   2   4  294.87   20.60
  -6   2  -4  327.37   21.90
  -6   2  -4  305.17   19.60
   6   2   4  297.97   20.30
  -6   2  -4  298.57   21.40
  -6   2  -4  326.47   21.50
  -8  -2  -4  487.35   33.00
   8  -2   4  485.45   31.50
  -8  -2  -4  496.55   32.90
   8  -2   4  468.55   30.50
  -8  -2  -4  509.25   33.20
   8  -2   4  469.95   31.60
  -8  -2  -4  426.66   30.20
   8  -2   4  484.35   31.30
  -8   2  -4  531.55   33.90
  -8   2  -4  485.85   32.50
   8   2   4  490.75   32.40
  -8   2  -4  441.76   30.10
   8   2   4  533.15   31.30
   8   2   4  462.65   31.50
   8   2   4  462.85   31.10
   8   2   4  475.65   30.50
  10  -2   4  213.78   19.20
  10  -2   4  166.88   14.60
  10  -2   4  138.79   15.70
 -10  -2  -4  172.48   19.40
 -10  -2  -4  182.18   18.20
  10   2   4  155.68   14.20
 -10   2  -4  172.98   20.20
  10   2   4  202.48   17.20
 -10   2  -4  134.39   21.10
  10   2   4  176.18   15.60
  10   2   4  163.68   16.90
  14  -2   4   97.59   15.80
 -14  -2  -4   82.39   29.80
 -14   2  -4   40.00   28.10
 -14   2  -4   73.89   31.60
  14   2   4   61.09   13.40
 -15  -3   4   48.20   30.50
  15   3  -4   35.10   21.60
 -15   3   4   20.30   27.00
 -15   3   4   88.89   31.20
  13  -3  -4   93.39   14.40
  13   3  -4   76.79   12.40
  13   3  -4   48.40   21.40
 -11  -3   4 1541.85   92.89
 -11  -3   4 1545.15   93.99
  11  -3  -4 1351.76   90.49
  11  -3  -4 1483.25   91.79
 -11   3   4 1480.25   93.69
 -11   3   4 1509.15   94.09
 -11   3   4 1583.54   95.29
  11   3  -4 1484.95   91.29
  11   3  -4 1452.75   90.59
  11   3  -4 1448.16   92.19
   9  -3  -4  245.88   19.00
   9  -3  -4  236.48   18.40
   9  -3  -4  241.58   19.40
  -9  -3   4  279.47   20.60
  -9  -3   4  278.67   20.70
   9  -3  -4  265.37   20.30
   9  -3  -4  259.97   19.00
  -9   3   4  253.57   19.80
   9   3  -4  260.17   20.40
  -9   3   4  275.27   20.90
  -9   3   4  261.07   21.80
   9   3  -4  266.97   19.00
   9   3  -4  254.37   18.40
  -7  -3   4  220.38   15.00
   7  -3  -4  235.68   15.70
   7  -3  -4  220.58   16.60
   7   3  -4  225.68   16.30
  -7   3   4  201.28   15.40
   7   3  -4  216.88   16.80
   7   3  -4  257.47   15.60
  -7   3   4  191.58   17.60
   5  -3  -4 1007.10   61.29
   5  -3  -4  974.10   62.39
   5  -3  -4  893.31   61.49
  -5  -3   4 1096.59   61.89
   5  -3  -4  988.40   61.49
  -5  -3   4 1130.39   61.59
   5   3  -4 1098.39   61.79
   5   3  -4 1107.69   61.39
  -5   3   4  981.70   61.89
   5   3  -4 1039.70   62.19
  -5   3   4  939.41   61.49
   5   3  -4 1122.49   62.29
  -5   3   4  939.91   62.49
  -5   3   4  995.80   60.99
   3  -3  -4  977.80   56.89
   3  -3  -4  788.82   57.29
  -3  -3   4 1065.19   59.59
  -3  -3   4 1019.60   56.89
   3   3  -4  899.11   56.79
   3   3  -4 1013.50   56.89
  -3   3   4  881.31   56.69
   3   3  -4  953.50   57.49
  -3   3   4  980.10   56.89
  -1  -3   4 2973.20  181.18
   1  -3  -4 3055.49  181.18
  -1  -3   4 3022.10  182.08
   1  -3  -4 3126.69  181.28
   1  -3  -4 3189.38  181.08
  -1  -3   4 2945.71  180.78
   1   3  -4 3059.49  181.28
  -1   3   4 3029.70  181.08
  -1   3   4 3251.57  181.08
  -1   3   4 3183.48  181.28
   1   3  -4 2964.60  180.78
   1   3  -4 3097.49  182.28
  -1  -3  -4 5906.81  353.16
   1  -3   4 5830.52  353.36
   1  -3   4 6296.87  353.46
   3  -3   4 1163.58   69.89
   3  -3   4 1105.59   69.09
   3  -3   4 1204.98   69.09
   3  -3   4 1188.58   69.29
  -3  -3  -4 1194.18   69.59
  -3  -3  -4 1152.18   69.09
  -3  -3  -4 1132.79   69.69
  -3   3  -4 1116.29   69.99
  -3   3  -4 1238.18   68.99
   3   3   4 1190.58   69.49
   3   3   4 1172.48   69.59
  -3   3  -4 1046.80   69.19
   3   3   4 1170.48   69.09
  -3   3  -4 1182.08   69.39
  -5  -3  -4    6.40    4.90
  -5  -3  -4    2.80    3.90
   5  -3   4    3.80    3.00
   5  -3   4    3.70    2.80
  -5  -3  -4    8.70    3.30
   5  -3   4    1.90    4.00
   5   3   4    8.00    3.80
  -5   3  -4    5.40    4.30
   5   3   4    6.60    2.80
   5   3   4    0.30    3.70
  -5   3  -4    5.20    3.70
  -5   3  -4    3.90    4.80
  -7  -3  -4   52.79    5.30
   7  -3   4   57.89    7.70
  -7  -3  -4   59.49    9.40
  -7  -3  -4   53.39    8.70
   7  -3   4   49.80    6.30
   7  -3   4   55.49    6.30
  -7   3  -4   59.39    9.80
  -7   3  -4   43.30    4.90
   7   3   4   66.49   10.20
   7   3   4   57.19    6.90
   7   3   4   55.89    6.40
  -7   3  -4   56.29    8.70
  -7   3  -4   58.19    7.80
   9  -3   4  283.17   19.80
   9  -3   4  276.87   20.50
  -9  -3  -4  291.27   22.30
   9  -3   4  290.17   20.80
   9  -3   4  264.87   20.40
  -9   3  -4  276.87   23.70
   9   3   4  295.37   20.80
   9   3   4  238.68   19.80
   9   3   4  284.57   23.10
   9   3   4  310.27   20.10
  -9   3  -4  239.38   18.20
  -9   3  -4  311.77   23.10
   9   3   4  266.87   19.60
 -11  -3  -4  113.59   17.10
 -11  -3  -4  115.79   19.20
 -11   3  -4  105.89   21.90
  11   3   4   83.29   14.70
  11   3   4  117.09   19.10
  13  -3   4  108.49   15.20
 -13  -3  -4   89.79   23.80
 -13   3  -4   80.99   21.20
  13   3   4   93.99   13.40
 -13   3  -4  135.89   27.70
 -15  -3  -4   -7.60   27.80
 -15  -3  -4    9.90   29.40
 -15   3  -4   -9.20   28.40
  15   3   4   29.30   18.10
 -14  -4   4  139.19   25.30
  14  -4  -4  103.79   18.20
 -14   4   4   66.19   26.50
  14   4  -4  112.49   15.80
  14   4  -4  136.89   23.90
 -14   4   4  108.39   25.30
  12  -4  -4   57.49   12.90
  12  -4  -4   54.79   10.80
  12   4  -4   70.79   11.00
  10  -4  -4   65.69   13.20
  10  -4  -4   28.10    8.30
  10  -4  -4   57.69   10.70
 -10  -4   4   33.00   10.20
  10  -4  -4   36.30   10.70
  10   4  -4   43.40   12.10
  10   4  -4   39.10    8.00
 -10   4   4   48.70    9.60
 -10   4   4   46.70   12.50
 -10   4   4   44.80   13.00
  -8  -4   4  986.70   64.89
   8  -4  -4 1132.49   65.89
   8  -4  -4 1134.79   66.19
   8  -4  -4 1133.09   67.39
   8  -4  -4 1068.29   66.19
   8  -4  -4 1091.79   65.19
  -8  -4   4 1053.59   66.59
   8   4  -4  997.60   65.89
  -8   4   4 1090.59   66.79
  -8   4   4 1113.79   66.09
   8   4  -4 1055.39   64.99
   8   4  -4 1032.50   66.89
  -8   4   4 1111.29   67.49
  -8   4   4 1003.40   64.39
   8   4  -4 1068.79   66.29
   6  -4  -4  104.39    8.30
   6  -4  -4   89.79    8.10
   6  -4  -4   91.09    7.80
  -6  -4   4   75.29    8.70
   6   4  -4   78.29    7.50
  -6   4   4   82.59    9.30
  -6   4   4   97.59   10.70
   6   4  -4   84.79    9.70
   6   4  -4  100.59    8.50
   6   4  -4   96.79    8.30
  -4  -4   4 1572.84   92.99
   4  -4  -4 1542.65   93.39
   4  -4  -4 1760.32   93.19
  -4  -4   4 1595.64   92.99
   4  -4  -4 1457.65   93.79
  -4   4   4 1529.75   93.39
   4   4  -4 1588.84   92.99
   4   4  -4 1497.45   93.69
  -4   4   4 1636.24   93.09
   4   4  -4 1596.44   93.09
   4   4  -4 1585.64   93.59
  -4   4   4 1590.54   92.79
  -4   4   4 1451.95   93.89
   4   4  -4 1486.25   93.39
  -2  -4   4  742.23   41.80
   2  -4  -4  667.93   42.00
  -2  -4   4  735.43   42.30
  -2   4   4  742.53   42.60
  -2   4   4  601.64   41.90
   2   4  -4  642.94   42.20
   2   4  -4  741.63   41.80
   0  -4  -4 2518.15  142.99
   0  -4  -4 2241.58  143.89
   0  -4  -4 2480.15  142.99
   0   4  -4 2377.86  143.39
   0   4   4 2436.26  143.39
   0   4   4 2490.95  143.09
  -2  -4  -4 8278.77  531.05
   2  -4   4 9566.54  531.65
   2  -4   4 9244.17  530.85
  -2   4  -4 9077.19  531.55
  -4  -4  -4   45.40    5.80
   4  -4   4   33.80    4.50
  -4  -4  -4   37.10    5.10
  -4  -4  -4   26.90    3.60
  -4   4  -4   25.10    4.40
   4   4   4   35.70    4.70
  -4   4  -4   25.70    5.70
   4   4   4   40.30    4.00
  -4   4  -4   30.40    3.20
  -6  -4  -4  484.55   32.70
  -6  -4  -4  485.35   31.30
   6  -4   4  527.45   31.80
  -6  -4  -4  541.95   33.00
   6  -4   4  508.95   31.40
   6  -4   4  499.95   32.40
   6  -4   4  505.55   31.70
   6   4   4  508.95   31.50
  -6   4  -4  486.35   32.20
  -6   4  -4  524.25   30.90
   6   4   4  487.75   31.90
  -6   4  -4  490.55   33.30
   6   4   4  484.95   31.80
  -6   4  -4  490.75   32.20
  -8  -4  -4   47.90    9.70
   8  -4   4   35.10    6.70
   8  -4   4   40.00    6.90
   8  -4   4   33.40    6.90
  -8  -4  -4   37.90    6.00
  -8  -4  -4   50.59    9.60
   8  -4   4   21.00    6.90
   8   4   4   36.90    7.70
   8   4   4   27.90    6.20
  -8   4  -4   29.30    4.70
   8   4   4   36.60    6.70
  -8   4  -4   30.90    7.80
  -8   4  -4   17.90    9.60
  10  -4   4   77.89   10.80
 -10  -4  -4   83.59   15.80
  10   4   4   96.49   16.40
  10   4   4   64.89   10.10
 -10   4  -4   79.99   21.70
 -10   4  -4   77.29   15.60
  10   4   4   48.90   10.30
  12  -4   4  111.59   14.40
 -12   4  -4  109.69   21.90
  12   4   4  112.29   13.30
  12   4   4  133.69   21.60
 -12   4  -4  173.88   27.90
 -14  -4  -4  113.89   32.30
  14  -4   4   71.59   14.30
 -14   4  -4   82.79   29.70
  14   4   4  110.79   24.20
 -14   4  -4   80.69   22.60
  14   4   4   83.89   14.30
 -15  -5   4   31.90   27.00
  15   5  -4   -2.30   22.50
 -15   5   4  -25.10   29.30
  13  -5  -4   13.30   12.00
  13   5  -4   37.60   10.80
 -13   5   4   30.30   18.00
 -13   5   4    8.90   22.70
  13   5  -4    9.00   17.10
 -11  -5   4  601.44   41.70
  11  -5  -4  599.24   38.80
  11  -5  -4  548.85   38.70
  11   5  -4  563.94   37.70
 -11   5   4  591.94   44.40
 -11   5   4  599.74   43.40
  11   5  -4  563.84   39.00
  11   5  -4  510.75   40.90
   9  -5  -4   68.39   10.80
   9  -5  -4   84.39   11.90
  -9  -5   4   64.39    8.10
  -9   5   4   60.29    9.00
   9   5  -4   79.29   12.70
   9   5  -4   79.79   11.60
  -9   5   4   75.19    6.70
   9   5  -4   73.49    9.10
   7  -5  -4  169.68   12.80
  -7  -5   4  180.68   13.20
   7  -5  -4  164.28   13.00
   7  -5  -4  162.08   12.80
  -7  -5   4  165.08   12.10
   7  -5  -4  181.18   13.10
   7  -5  -4  166.98   13.50
   7   5  -4  150.38   13.00
   7   5  -4  163.58   14.50
   7   5  -4  175.58   12.60
   7   5  -4  172.88   12.70
  -7   5   4  179.58   15.40
  -7   5   4  154.58   11.30
  -7   5   4  158.58   12.40
   7   5  -4  168.38   13.50
  -7   5   4  182.48   14.10
   5  -5  -4  188.48   15.90
   5  -5  -4  199.48   15.30
  -5  -5   4  251.27   15.70
   5  -5  -4  210.98   15.70
  -5  -5   4  258.77   15.20
  -5   5   4  203.98   14.80
   5   5  -4  245.18   15.90
   5   5  -4  257.77   16.00
  -5   5   4  199.98   16.40
   5   5  -4  257.97   16.60
   5   5  -4  246.08   15.50
  -5   5   4  203.48   15.70
   5   5  -4  248.98   15.20
  -5   5   4  218.08   14.70
   3  -5  -4 1374.86   85.99
  -3  -5   4 1468.05   85.29
   3  -5  -4 1499.95   85.69
  -3  -5   4 1330.67   88.79
   3  -5  -4 1527.75   85.69
  -3   5   4 1456.15   85.29
   3   5  -4 1464.05   86.09
  -3   5   4 1496.75   85.19
  -3   5   4 1451.95   86.29
  -3   5   4 1474.95   85.69
   3   5  -4 1238.78   88.49
   3   5  -4 1421.66   85.29
   1  -5  -4  863.81   54.19
   1  -5  -4  911.81   54.09
   1  -5  -4  883.01   54.59
  -1  -5   4  946.71   54.69
   1   5  -4  896.71   54.59
  -1   5   4  921.31   54.19
   1   5  -4  887.81   53.99
  -1   5   4  891.91   54.39
  -1   5   4  932.01   54.59
   3  -5   4 1850.51  107.29
  -3  -5  -4 1859.11  107.69
   3  -5   4 1826.42  108.09
  -3  -5  -4 1741.33  107.59
  -3  -5  -4 1772.42  107.29
  -3   5  -4 1835.52  107.39
   3   5   4 1818.92  107.59
   3   5   4 1887.31  107.59
  -3   5  -4 1767.52  108.19
   3   5   4 1814.12  107.29
   3   5   4 1704.83  107.49
  -3   5  -4 1815.92  107.09
  -5  -5  -4  403.26   26.10
  -5  -5  -4  396.16   25.00
   5  -5   4  397.86   25.20
  -5  -5  -4  384.46   25.80
   5  -5   4  396.06   26.00
   5   5   4  396.46   25.20
  -5   5  -4  393.06   27.30
   5   5   4  388.86   25.50
   5   5   4  403.86   25.50
  -5   5  -4  397.56   25.90
  -5   5  -4  391.66   25.60
  -5   5  -4  400.46   24.60
  -7  -5  -4  145.09   11.10
  -7  -5  -4  147.69   14.60
   7  -5   4  164.48   12.20
   7  -5   4  157.58   12.50
   7  -5   4  170.38   12.00
   7  -5   4  148.49   11.60
  -7  -5  -4  147.99   14.10
   7   5   4  134.79   15.00
  -7   5  -4  151.18   15.20
   7   5   4  160.58   12.30
   7   5   4  155.68   12.30
  -7   5  -4  148.09   10.60
  -7   5  -4  173.18   14.00
   7   5   4  144.69   11.90
   9  -5   4   46.80    7.70
   9  -5   4   45.20    8.70
   9  -5   4   50.89   10.10
  -9  -5  -4   59.29   12.10
  -9  -5  -4   32.80    7.20
   9   5   4   49.70    9.60
  -9   5  -4   35.90    5.70
   9   5   4   53.79    8.90
   9   5   4   45.60    8.20
  -9   5  -4   77.19   14.70
  11  -5   4   49.30   11.90
 -11   5  -4  122.49   22.40
  11   5   4   83.29   12.90
  13  -5   4   88.09   16.40
 -13  -5  -4   85.09   24.60
  13   5   4  119.39   15.10
 -13   5  -4   97.49   25.60
 -13   5  -4   86.39   21.50
  13   5   4  130.79   27.40
 -14  -6   4   22.90   24.60
  14  -6  -4   30.50   13.20
  14   6  -4   34.20   11.50
 -14   6   4   88.39   25.20
 -14   6   4   79.79   32.40
  14   6  -4   64.29   24.20
 -12  -6   4   19.80   17.10
  12  -6  -4    9.60    9.90
 -12   6   4   22.50   16.80
  12   6  -4   28.70    8.80
 -12   6   4   18.40   14.80
  10  -6  -4  155.98   15.20
 -10  -6   4  190.78   19.00
  10  -6  -4  194.18   16.30
 -10   6   4  178.08   20.70
 -10   6   4  146.09   15.50
 -10   6   4  181.08   19.10
  10   6  -4  162.98   14.30
  10   6  -4  173.68   15.10
  10   6  -4  135.19   16.00
  -8  -6   4  101.19    8.90
   8  -6  -4  105.39   10.20
   8   6  -4  106.49   12.70
  -8   6   4  114.89    7.80
   8   6  -4  120.29   10.20
   8   6  -4   88.39   10.30
  -8   6   4   90.99   11.70
   8   6  -4  100.29   10.90
  -6  -6   4 1458.75   88.49
  -6  -6   4 1467.55   88.79
   6  -6  -4 1561.14   89.39
   6  -6  -4 1551.44   90.39
   6  -6  -4 1538.15   88.69
   6   6  -4 1395.96   89.19
   6   6  -4 1437.16   89.19
   6   6  -4 1362.06   89.69
  -6   6   4 1461.55   90.29
  -6   6   4 1465.05   88.09
  -6   6   4 1466.85   89.29
   6   6  -4 1571.54   88.99
   6   6  -4 1453.95   88.49
  -6   6   4 1452.45   88.29
  -4  -6   4  359.46   22.10
  -4  -6   4  303.07   27.70
   4  -6  -4  393.86   22.70
   4   6  -4  337.37   22.80
  -4   6   4  372.36   23.80
  -4   6   4  364.26   22.80
   4   6  -4  362.46   22.40
   4   6  -4  299.47   22.30
   2  -6  -4  482.35   29.70
   2  -6  -4  445.96   29.50
   2  -6  -4  477.65   29.20
  -2  -6   4  495.85   29.00
  -2  -6   4  482.55   29.80
   2   6  -4  486.85   29.70
   2   6  -4  462.15   33.00
  -2   6   4  457.05   29.20
  -2   6   4  446.76   29.80
   2   6  -4  494.65   29.10
  -2   6   4  464.25   29.30
   0  -6  -4   49.90    7.10
   0  -6  -4   55.09    4.20
   0   6   4   46.40    4.20
   0   6   4   46.50    4.80
   2  -6   4  794.62   43.50
  -2  -6  -4  606.74   42.70
  -2  -6  -4  699.63   43.50
  -2  -6  -4  696.63   42.80
  -2  -6  -4  722.63   43.00
   2   6   4  663.93   42.70
   2   6   4  703.53   42.90
  -2   6  -4  789.32   43.80
   2   6   4  733.53   42.90
   2   6   4  670.73   43.20
   4  -6   4  512.45   30.20
  -4  -6  -4  454.35   29.80
  -4  -6  -4  450.15   29.60
  -4  -6  -4  440.86   29.60
  -4  -6  -4  449.95   29.00
   4  -6   4  487.95   29.20
  -4   6  -4  502.35   30.90
   4   6   4  500.95   29.40
   4   6   4  441.36   29.40
  -4   6  -4  457.15   28.80
   4   6   4  442.36   29.40
  -4   6  -4  476.75   29.40
   4   6   4  458.95   29.30
  -6  -6  -4  134.29   13.40
  -6  -6  -4  137.09   11.70
   6   6   4  142.39   11.20
   6   6   4  156.08   11.30
   6   6   4  119.89   10.30
   8  -6   4   66.79   10.10
   8  -6   4   64.69    8.90
  -8  -6  -4   49.30    7.50
   8  -6   4   55.09    8.70
  -8  -6  -4   72.09   10.90
   8   6   4   77.99    8.80
   8   6   4   85.19   12.80
  -8   6  -4   73.09   12.30
   8   6   4   76.29    8.70
   8   6   4   70.69   10.10
  -8   6  -4   80.19   10.50
  10  -6   4   32.50   10.40
 -10  -6  -4   29.90   12.10
  10   6   4   11.40    9.20
  10   6   4   32.00    9.90
 -10   6  -4   22.30   15.90
  10   6   4   41.80   17.00
 -10   6  -4   24.30   15.70
  12  -6   4   40.00   12.60
 -12   6  -4   47.40   19.00
  12   6   4   40.50   10.20
 -12   6  -4   66.59   21.40
 -14  -6  -4   77.79   25.50
  14  -6   4   42.20   16.40
 -14   6  -4   36.20   26.00
  14   6   4   32.10   18.60
 -14   6  -4   49.60   25.70
  14   6   4   55.29   13.70
  13   7  -4   48.40   16.90
 -13   7   4   43.10   21.80
  13   7  -4   66.79   11.90
 -13   7   4   78.19   25.00
 -11  -7   4   44.50   13.50
  11  -7  -4   32.30   13.40
  11   7  -4   31.70    9.40
 -11   7   4   43.00   14.00
 -11   7   4   57.89   18.40
   9  -7  -4  214.78   16.00
  -9  -7   4  201.78   17.90
   9   7  -4  179.68   14.60
   9   7  -4  159.68   15.70
   9   7  -4  164.18   16.30
   9   7  -4  190.38   15.80
  -9   7   4  198.78   20.20
   9   7  -4  220.38   20.00
  -9   7   4  180.38   18.60
  -7  -7   4   76.09    7.80
  -7  -7   4   87.69    9.20
   7  -7  -4   67.49    8.20
   7  -7  -4   85.39    9.60
   7   7  -4   96.79    9.20
  -7   7   4   80.29    6.80
   7   7  -4   95.89    8.00
   7   7  -4   96.79    9.30
  -7   7   4   82.19    8.00
  -7   7   4   79.29    9.70
   7   7  -4   88.09    9.00
   7   7  -4  106.69   11.20
  -7   7   4   75.09   11.50
  -5  -7   4  422.16   28.00
   5  -7  -4  458.25   28.10
   5  -7  -4  493.45   29.10
  -5  -7   4  442.86   27.50
  -5   7   4  499.25   27.40
   5   7  -4  401.86   28.30
   5   7  -4  365.96   28.70
   5   7  -4  396.76   28.00
  -5   7   4  434.66   28.20
  -5   7   4  452.45   29.80
   5   7  -4  441.86   28.00
   3  -7  -4   42.30    4.50
  -3   7   4   41.40    7.20
  -3   7   4   41.00    5.40
  -1  -7   4  406.76   24.70
   1  -7  -4  383.06   23.80
   1  -7  -4  351.96   23.60
   1  -7  -4  345.27   24.30
   1  -7  -4  367.46   23.40
   1   7  -4  378.26   23.60
  -1   7   4  364.26   23.90
  -1   7   4  365.16   23.90
   1   7  -4  419.76   24.50
  -1  -7  -4  469.85   27.40
   1   7   4  376.06   26.30
   1   7   4  436.96   26.70
   1   7   4  464.15   27.50
   1   7   4  391.96   27.20
   3  -7   4  205.98   14.80
   3  -7   4  250.77   16.20
  -3   7  -4  231.68   16.90
  -5  -7  -4  150.38   11.00
  -5  -7  -4  137.69   12.30
  -5  -7  -4  122.89    9.20
   5   7   4  118.49    9.40
  -5   7  -4  104.89   10.30
  -5   7  -4   99.29   12.90
   7  -7   4  875.81   55.99
  -7  -7  -4  852.91   55.49
   7  -7   4  926.31   57.09
  -7  -7  -4  937.31   57.59
  -7  -7  -4  925.81   57.39
  -7   7  -4  837.32   54.99
  -7   7  -4  921.41   58.39
   7   7   4  927.81   55.79
   7   7   4  917.81   56.59
  -7   7  -4  935.81   56.89
   7   7   4  920.51   56.39
   9  -7   4   93.29   12.00
  -9  -7  -4  126.29   15.10
   9   7   4  110.39   11.80
   9   7   4  121.69   19.60
 -11   7  -4  111.19   24.30
  11   7   4   96.39   11.80
  11   7   4   70.19   12.70
 -13  -7  -4    2.70   21.30
  13   7   4   44.70   13.10
  13   7   4   64.19   30.40
 -13   7  -4    7.30   25.30
 -14  -8   4   14.60   22.70
  14   8  -4   20.40   16.70
 -14   8   4   -6.60   26.80
 -14   8   4    2.80   21.30
  14   8  -4   45.60   19.50
 -12  -8   4  114.09   24.30
 -12   8   4  114.99   24.50
  12   8  -4  111.49   23.00
  12   8  -4  134.79   14.80
 -12   8   4  110.99   23.60
  10  -8  -4   99.69   14.50
 -10  -8   4   88.59   15.60
  10   8  -4   94.49   12.40
  10   8  -4  111.59   12.90
 -10   8   4   88.29   18.60
  10   8  -4  103.29   20.60
 -10   8   4  145.09   21.40
  -8  -8   4  116.09    9.70
   8  -8  -4  100.29   10.80
   8  -8  -4   86.79   12.10
  -8  -8   4   87.39   12.00
   8   8  -4  131.09   14.90
   8   8  -4   99.79   12.60
  -8   8   4   81.39   15.40
   8   8  -4  106.89   11.10
   8   8  -4   93.69   10.90
  -6  -8   4 1393.66   87.19
  -6  -8   4 1472.55   87.79
   6  -8  -4 1444.96   88.99
   6  -8  -4 1434.86   88.19
   6   8  -4 1421.16   89.39
   6   8  -4 1459.75   87.49
  -6   8   4 1555.24   87.09
   6   8  -4 1412.76   87.89
  -6   8   4 1428.46   89.29
  -6   8   4 1614.34   87.39
   6   8  -4 1347.57   88.29
  -6   8   4 1416.26   87.89
  -4  -8   4   77.69    6.10
  -4  -8   4   58.49   16.70
   4  -8  -4   62.69    7.60
   4  -8  -4   76.29    7.60
  -4  -8   4   64.59    8.80
  -4   8   4   67.69   10.60
  -4   8   4   66.89    7.50
   4   8  -4   68.09    7.20
   4   8  -4   77.19    7.80
  -2   8   4   45.10    5.20
   0  -8   4  370.76   23.10
   0  -8  -4  359.26   23.30
   0  -8  -4  330.97   21.80
   0   8   4  318.27   22.50
   0   8   4  333.77   21.70
  -2  -8  -4  419.16   26.90
   2  -8   4  454.35   27.20
  -2  -8  -4  400.66   27.80
   2  -8   4  465.95   28.90
  -2  -8  -4  419.36   26.70
  -2   8  -4  427.46   27.80
   2   8   4  432.86   26.60
   2   8   4  398.26   27.70
   2   8   4  426.46   26.90
  -4  -8  -4  375.96   23.20
  -4  -8  -4  405.76   24.40
  -4  -8  -4  393.66   24.50
  -4  -8  -4  389.16   24.40
   4   8   4  312.47   23.20
   4   8   4  406.16   24.00
   4   8   4  344.57   23.50
  -4   8  -4  310.37   22.80
  -6  -8  -4  154.68   12.30
  -6  -8  -4  186.28   14.90
   6  -8   4  169.78   14.20
  -6  -8  -4  175.38   15.20
   6  -8   4  175.38   12.80
  -6   8  -4  172.18   14.00
   6   8   4  175.48   13.60
   6   8   4  184.18   13.10
  -6   8  -4  188.08   16.80
  -6   8  -4  172.98   12.10
   6   8   4  159.38   13.10
  -8  -8  -4   34.00    8.80
  -8  -8  -4   21.00    5.60
   8   8   4   30.40    8.50
  -8   8  -4   45.60    5.80
  -8   8  -4   23.40   11.10
  -8   8  -4   31.50    9.80
   8   8   4   39.00    7.70
 -10  -8  -4   24.00   12.50
  10   8   4   44.20   15.70
 -12   8  -4  128.99   27.50
  12   8   4  140.49   15.10
 -12   8  -4  130.99   23.20
  12   8   4  155.68   28.70
 -14  -8  -4   -3.90   30.30
  14   8   4   36.40   34.10
 -13  -9   4  161.78   31.80
  13   9  -4   97.99   25.80
 -13   9   4  161.98   32.10
  13   9  -4  110.39   17.50
 -11  -9   4  262.07   25.70
  11  -9  -4  279.17   23.20
  11   9  -4  250.57   21.10
 -11   9   4  287.57   26.40
 -11   9   4  286.27   28.10
  11   9  -4  290.07   30.10
  -9  -9   4  176.68   16.40
   9   9  -4  139.49   12.90
   9   9  -4  142.29   14.10
   9   9  -4  133.19   14.70
  -7  -9   4   45.80    6.10
   7  -9  -4   27.60    6.50
   7  -9  -4   45.70    9.30
  -7  -9   4   26.60    6.90
   7   9  -4   30.30    5.90
   7   9  -4   38.10    8.20
   7   9  -4   47.20    7.80
   7   9  -4   45.70   10.90
  -7   9   4   40.20   10.40
  -7   9   4   40.70    5.10
  -7   9   4   40.10    8.40
   7   9  -4   39.40    7.80
   5  -9  -4  117.39   11.30
  -5  -9   4  133.19    9.70
   5  -9  -4  155.88   12.00
   5   9  -4  150.98   11.20
  -5   9   4  111.39    9.20
  -5   9   4  130.09   10.20
  -3  -9   4   74.79    6.10
   3  -9  -4   59.29    6.30
  -3  -9   4   89.29    9.50
  -3   9   4   58.69    8.80
   3   9  -4   86.09    7.80
   1  -9  -4   43.10    5.20
   1  -9  -4   35.90    4.00
   1   9  -4   44.50    5.20
  -1   9   4   34.90    5.20
  -1   9   4   34.50    6.60
  -1  -9  -4  830.82   52.79
  -1  -9  -4  801.32   51.49
   1  -9   4  996.80   52.09
   1   9   4  829.92   52.69
  -1   9  -4  884.61   52.19
   1   9   4  773.32   51.39
   1   9   4  833.82   51.79
  -3  -9  -4 1241.58   77.49
  -3  -9  -4 1289.37   78.89
  -3  -9  -4 1293.87   77.99
  -3  -9  -4 1242.98   77.69
   3  -9   4 1301.27   79.69
   3  -9   4 1356.96   78.49
   3  -9   4 1378.96   77.69
   3   9   4 1216.08   78.49
   3   9   4 1287.17   77.59
   3   9   4 1282.17   77.79
   3   9   4 1326.27   77.69
  -3   9  -4 1286.77   78.79
  -5  -9  -4  283.77   21.00
  -5  -9  -4  293.87   20.20
   5  -9   4  295.17   19.60
  -5  -9  -4  281.07   19.30
  -5  -9  -4  276.77   21.00
   5  -9   4  292.67   20.80
   5   9   4  283.87   19.90
  -5   9  -4  296.47   19.20
   5   9   4  319.97   20.70
  -5   9  -4  305.07   20.00
   5   9   4  304.37   19.70
   5   9   4  283.07   20.00
  -5   9  -4  297.07   22.60
   7  -9   4  122.39   11.90
   7  -9   4  141.89   14.50
  -7  -9  -4  116.09   11.40
  -7  -9  -4  174.38   14.70
  -7   9  -4  158.38   16.70
  -7   9  -4  153.88   13.80
   7   9   4  139.29   13.00
  -7   9  -4  129.39   10.70
   7   9   4  156.28   13.00
   7   9   4  138.69   12.80
   7   9   4  166.98   12.20
  -9  -9  -4  186.78   20.70
   9   9   4  177.68   25.20
   9   9   4  155.38   14.40
  -9   9  -4  202.88   25.60
   9   9   4  197.28   17.40
  -9   9  -4  223.98   21.00
 -11   9  -4   24.40   17.00
 -11   9  -4   33.40   14.10
  11   9   4   10.40    8.40
 -13  -9  -4   39.50   20.00
 -13   9  -4   10.40   17.70
  13   9   4   58.29   27.20
  13   9   4   26.10   10.90
 -13   9  -4   30.20   24.90
 -12 -10   4  162.18   27.80
 -12  10   4  181.18   25.20
  12  10  -4  138.09   16.70
 -12  10   4  152.18   27.60
  12  10  -4  184.38   26.70
 -10 -10   4   77.49   14.60
  10  10  -4   95.59   15.10
 -10  10   4  141.19   24.50
  -8 -10   4  424.56   28.80
   8  10  -4  388.26   29.10
   8  10  -4  401.16   26.50
   8  10  -4  377.76   28.20
   8  10  -4  383.66   37.10
   8  10  -4  424.86   28.40
   6 -10  -4   58.69    9.20
  -6 -10   4   48.90    8.90
   6 -10  -4   41.10    7.30
  -6 -10   4   42.50    6.30
  -6  10   4   64.89   11.20
   6  10  -4   45.30    7.60
  -6  10   4   53.79    5.80
   6  10  -4   35.60    7.80
   6  10  -4   38.40    8.10
  -6  10   4   38.80    8.30
  -4 -10   4  134.49   12.20
   4 -10  -4  125.69   10.00
  -4 -10   4  129.59    9.70
  -4  10   4  133.09   11.00
  -4  10   4  152.28   13.80
   4  10  -4  129.19   11.30
   4  10  -4  136.29   10.80
  -2 -10   4  557.34   35.30
   2 -10  -4  510.65   34.00
   2 -10  -4  537.45   35.10
   2 -10  -4  533.85   33.70
   2  10  -4  541.65   34.00
  -2  10   4  501.85   33.70
   2  10  -4  607.04   35.30
  -2  10   4  550.84   34.40
  -2  10   4  518.85   34.50
   0 -10  -4  725.83   45.40
   0 -10   4  742.43   47.60
   0 -10  -4  754.32   45.80
   0 -10  -4  755.62   47.80
   0  10   4  744.73   46.70
   0  10  -4  738.03   45.90
   0  10  -4  727.13   46.90
   0  10   4  776.92   46.10
   2 -10   4 1678.43   94.49
  -2 -10  -4 1522.45   95.19
   2 -10   4 1543.65   95.69
  -2 -10  -4 1563.74   93.99
   2  10   4 1463.55   94.99
  -2  10  -4 1597.04   94.69
   2  10   4 1557.44   93.99
   2  10   4 1598.74   93.79
  -4 -10  -4   33.10    8.20
   4 -10   4   39.10    5.20
  -4 -10  -4   30.60    6.70
  -4 -10  -4   30.60    4.80
  -4 -10  -4   30.70    6.50
   4 -10   4   33.00    7.40
   4  10   4   31.10    4.60
  -4  10  -4   34.90   10.00
   4  10   4   30.10    6.30
   4  10   4   32.90    5.60
   6 -10   4   49.70    7.20
  -6 -10  -4   41.00    8.70
   6 -10   4   43.70    9.90
  -6 -10  -4   49.00    6.50
   6  10   4   56.99    8.30
  -6  10  -4   48.00    8.50
   6  10   4   57.69    7.40
   6  10   4   40.60    8.20
  -6  10  -4   59.29   11.40
  -6  10  -4   48.10    5.90
   6  10   4   48.90    6.30
  -8 -10  -4   47.80   11.60
   8  10   4   55.59   10.10
   8  10   4   48.90    8.50
  -8  10  -4   43.40   16.30
  -8  10  -4   60.59   14.30
   8  10   4   50.59   10.10
   8  10   4   44.30    9.20
 -10 -10  -4   10.50   12.40
  10  10   4   15.10    9.30
 -10  10  -4   15.30   14.20
  10  10   4   -6.40    9.60
 -10  10  -4   35.60   13.10
  12  10   4  108.69   16.70
 -12  10  -4  149.59   27.30
 -12  10  -4  134.49   27.30
  12  10   4  190.08   31.00
 -13  11   4  191.08   35.00
  13  11  -4  145.69   18.90
 -13  11   4  211.88   29.00
  13  11  -4  233.78   33.20
 -11 -11   4  164.68   22.60
  11  11  -4  160.98   18.30
 -11  11   4  192.48   25.70
 -11  11   4  200.88   23.40
  -9 -11   4  223.78   22.20
  -9  11   4  316.77   30.20
   9  11  -4  288.87   22.10
   7 -11  -4  104.99   12.80
  -7 -11   4  126.89   12.40
   7 -11  -4   92.09   11.80
  -7 -11   4  108.59    9.80
  -7  11   4  143.09   16.90
  -7  11   4   89.19    9.00
  -7  11   4  135.59   13.60
  -5 -11   4   36.20    8.20
   5 -11  -4   52.39    8.60
  -5 -11   4   32.80    5.40
   5 -11  -4   27.60    5.70
  -5  11   4   34.40    9.30
  -5  11   4   38.20    7.60
   5  11  -4   36.10    8.00
   5  11  -4   27.90    7.10
   5  11  -4   44.10    7.40
  -3 -11   4   39.50    8.10
   3 -11  -4   44.10   10.20
   3 -11  -4   38.90    5.40
  -3  11   4   43.60    8.90
   3  11  -4   40.80    6.30
   3  11  -4   38.90    6.90
  -3  11   4   27.10    5.80
  -3  11   4   34.30    5.80
   1 -11  -4  139.19   10.80
   1 -11  -4  149.09   15.40
   1 -11  -4  155.78   11.80
   1  11  -4  161.98   11.80
  -1  11   4  144.19   11.90
  -1 -11  -4 1290.07   77.49
  -1 -11  -4 1250.37   75.69
   1 -11   4 1259.77   77.89
   1  11   4 1270.07   77.09
  -1  11  -4 1194.78   76.39
   1  11   4 1258.97   75.99
  -3 -11  -4   27.10    8.30
   3  11   4   40.10    7.60
   3  11   4   18.90    5.20
  -5 -11  -4  533.55   35.50
   5 -11   4  540.95   35.60
  -5 -11  -4  545.75   37.10
   5 -11   4  575.84   36.60
  -5 -11  -4  556.24   36.80
  -5  11  -4  598.54   38.20
   5  11   4  516.75   36.60
   5  11   4  556.74   36.00
   5  11   4  586.14   35.70
  -5  11  -4  581.34   35.50
   5  11   4  580.64   36.00
  -5  11  -4  582.14   36.20
   7 -11   4   19.20    9.10
   7 -11   4   17.30    7.60
  -7 -11  -4   45.70   10.40
  -7 -11  -4   28.40    6.50
  -7  11  -4   33.80   13.00
  -7  11  -4   25.10    5.40
   7  11   4   33.90    6.70
  -7  11  -4   44.10    9.40
   7  11   4   29.40    7.50
   7  11   4   50.99    9.60
   7  11   4   35.30    9.20
  -9  11  -4   22.60   17.80
 -11 -11  -4   52.69   23.10
 -11  11  -4   42.00   21.10
 -11  11  -4   41.40   15.90
  11  11   4   72.79   26.80
  11  11   4   64.29   12.90
  13  11   4  168.28   37.80
  12  12  -4   59.59   30.00
 -12  12   4   33.90   25.70
  12  12  -4   74.19   15.20
 -12  12   4   62.89   21.80
 -10 -12   4   72.39   15.00
 -10  12   4   93.89   21.10
  10  12  -4   90.89   20.10
  10  12  -4   67.09   12.90
  -8 -12   4   33.50   10.20
   8  12  -4   24.40   10.40
  -8  12   4   44.10   18.80
  -8  12   4   51.69   14.10
   8  12  -4   34.50   11.20
   8  12  -4   50.39   20.20
  -6 -12   4   45.80    7.10
   6 -12  -4   65.89   13.30
   6 -12  -4   41.70    8.40
   6  12  -4   60.79    9.70
  -6  12   4   41.60    6.50
   6  12  -4   61.19    9.80
   6  12  -4   47.10   11.00
  -6  12   4   72.99   14.10
  -4 -12   4  842.52   59.39
  -4 -12   4  737.83   49.50
   4 -12  -4  785.42   50.19
   4 -12  -4  862.01   52.19
   4 -12  -4  819.52   51.09
  -4 -12   4  772.92   51.59
  -4  12   4  884.41   50.59
  -4  12   4  806.32   50.29
  -4  12   4  842.22   51.79
   4  12  -4  763.72   49.99
   4  12  -4  733.03   51.19
   2 -12  -4   56.99    7.70
  -2 -12   4   84.19   11.10
   2 -12  -4   56.09    8.60
   2 -12  -4   51.29    6.30
   2  12  -4   69.09    8.20
  -2  12   4   67.69    9.00
   2  12  -4   75.99    8.30
   0 -12  -4   38.30    6.30
   0  12  -4   40.90    7.60
   0  12  -4   52.49    6.50
   0  12   4   49.60    6.80
   2 -12   4  164.68   15.70
  -2 -12  -4  146.09   11.80
   2 -12   4  148.19   12.20
  -2 -12  -4  151.78   14.20
   2  12   4  152.58   12.30
   2  12   4  148.79   10.90
   2  12   4  155.88   13.00
  -2  12  -4  123.39   14.20
   2  12   4  137.79   12.40
  -4 -12  -4  531.05   35.90
  -4 -12  -4  574.54   37.00
   4 -12   4  573.04   39.40
  -4 -12  -4  532.45   38.00
   4 -12   4  623.34   36.30
   4 -12   4  594.34   37.10
   4  12   4  589.84   36.00
   4  12   4  571.54   36.60
  -4  12  -4  587.14   38.50
   4  12   4  527.75   37.30
   6 -12   4   44.90    8.00
  -6 -12  -4   46.80    7.40
  -6 -12  -4   71.19   11.80
   6  12   4   42.00    8.20
   6  12   4   51.39    7.00
  -6  12  -4   66.19    6.90
   6  12   4   52.69    9.50
  -8 -12  -4   37.40   11.40
   8  12   4   39.70   10.10
  -8  12  -4   48.50   12.60
   8  12   4   63.79    9.70
  -8  12  -4   55.99   14.80
 -10 -12  -4   28.50   17.10
 -10  12  -4   18.50   19.90
  10  12   4   76.79   22.10
 -10  12  -4   59.79   15.60
  10  12   4   42.80   13.00
 -12  12  -4   44.70   23.90
 -12  12  -4   52.89   17.10
  12  12   4   43.50   10.70
 -11 -13   4   -2.00   14.80
 -11  13   4    7.40   21.70
  11  13  -4   25.60   11.10
 -11  13   4   12.40   16.50
  11  13  -4   25.50   22.40
  -9 -13   4  104.29   15.20
   9  13  -4  110.29   22.80
  -9  13   4   63.39   19.20
   9  13  -4   75.59   14.60
  -9  13   4   86.79   17.20
  -7 -13   4   94.89   11.80
  -7  13   4   76.19   17.40
   7  13  -4   88.19   11.70
  -7  13   4   74.69   14.20
   7  13  -4   61.59   11.30
  -5 -13   4  322.17   24.80
   5 -13  -4  323.97   23.10
  -5 -13   4  289.37   21.00
  -5  13   4  344.47   25.30
  -5  13   4  328.67   23.60
   5  13  -4  316.67   22.80
   5  13  -4  302.67   24.20
   3 -13  -4   17.60    5.30
  -3 -13   4   31.70    9.00
   3  13  -4   20.60    7.90
   3  13  -4   19.70    6.50
  -3  13   4   24.00    8.80
  -1 -13   4  456.65   30.40
   1 -13  -4  383.96   28.00
   1  13  -4  407.46   27.80
   1  13  -4  431.86   29.00
  -1 -13  -4  403.96   28.50
   1 -13   4  503.05   32.70
  -1 -13  -4  462.45   32.30
  -1 -13  -4  437.96   29.30
   1  13   4  444.46   30.70
   1  13   4  434.66   29.60
  -1  13  -4  483.55   30.10
   3 -13   4  557.24   40.60
  -3 -13  -4  614.14   39.80
  -3 -13  -4  589.84   37.80
   3 -13   4  610.84   38.10
   3  13   4  565.64   36.90
  -3  13  -4  607.14   39.40
   3  13   4  511.25   38.70
   3  13   4  652.23   38.10
  -5 -13  -4   26.90    7.60
   5 -13   4   37.50   12.70
   5 -13   4   16.20    8.00
  -5 -13  -4   45.70   10.50
  -5 -13  -4   27.10   35.70
   5  13   4   25.90    8.30
  -5  13  -4   35.90    6.40
   5  13   4   32.40   10.20
   5  13   4   28.50    6.30
  -5  13  -4   27.60   10.20
   5  13   4   18.90    5.10
   7  13   4   76.29   13.00
  -7  13  -4  106.59   13.30
   7  13   4   96.09   11.40
   7  13   4   68.79   13.30
  -9 -13  -4   33.90   13.50
   9  13   4   34.30   10.00
  -9  13  -4   52.29   12.50
  -9  13  -4   34.80   16.10
 -11 -13  -4  101.99   21.60
  11  13   4  156.68   33.40
  11  13   4   76.39   18.30
 -11  13  -4   90.59   21.90
  12  14  -4   64.29   33.50
 -12  14   4   22.70   26.20
 -10 -14   4   62.89   14.60
 -10  14   4   60.09   20.80
 -10  14   4   79.99   17.10
  10  14  -4   61.29   12.60
  -8  14   4  140.19   20.60
   8  14  -4  126.09   16.60
   8  14  -4  191.38   27.80
   6 -14  -4   19.30   10.70
  -6  14   4   12.00   13.30
  -6  14   4   13.50    8.50
   6  14  -4   15.60    7.90
   6  14  -4   27.60    8.20
  -4 -14   4  128.19   15.70
   4 -14  -4  118.29   13.30
   4  14  -4  133.59   13.60
  -4  14   4  122.29   12.70
  -4  14   4  131.99   16.20
  -4  14   4  145.49   12.70
   4  14  -4  158.08   14.40
   2 -14  -4  670.73   47.90
   2 -14  -4  777.52   49.10
  -2 -14   4  865.11   51.29
   2 -14  -4  826.12   52.39
  -2  14   4  750.32   49.10
   2  14  -4  760.62   50.19
  -2  14   4  739.23   49.00
   2  14  -4  791.02   48.60
   0 -14  -4   15.60    9.80
   0 -14   4   33.90    9.90
   0 -14  -4    7.90    4.30
   0 -14  -4   17.70    5.90
   0  14  -4   24.20    6.20
   0  14   4    7.10    5.10
   0  14   4   12.10    6.40
  -2 -14  -4   27.50    6.60
  -2 -14  -4   43.10   10.90
   2  14   4   27.30    6.90
  -2  14  -4   22.50    8.50
   2  14   4   21.70    7.50
  -4 -14  -4  605.94   44.20
   4 -14   4  732.13   43.50
   4 -14   4  758.42   47.70
  -4 -14  -4  632.04   42.50
   4  14   4  633.94   42.60
  -4  14  -4  700.43   45.00
   4  14   4  565.44   43.10
  -6 -14  -4   76.59   12.50
  -6 -14  -4   86.49   15.10
   6  14   4   72.39   10.10
   6  14   4   55.69   13.50
   6  14   4   78.29   13.00
   6  14   4   56.89    8.80
  -8 -14  -4   92.69   15.00
   8  14   4   82.89   13.80
 -10 -14  -4   16.10   20.10
  10  14   4   -0.60   11.10
 -10  14  -4   12.10   13.90
 -10  14  -4   17.60   20.90
  10  14   4   35.60   21.70
  12  14   4  225.78   45.90
  11  15  -4   86.09   27.30
  11  15  -4   49.60   12.60
 -11  15   4   71.29   18.90
 -11  15   4   30.60   22.20
  -9 -15   4  367.46   29.10
  -9  15   4  352.76   30.40
   9  15  -4  376.16   35.60
   9  15  -4  320.17   26.80
  -9  15   4  383.46   35.50
   7  15  -4  185.68   19.40
   7  15  -4  195.78   19.70
  -7  15   4  201.28   25.90
  -7  15   4  215.18   22.70
  -5 -15   4   99.39   17.20
   5 -15  -4   81.49   13.80
   5  15  -4  114.99   12.70
  -5  15   4  116.09   18.20
  -5  15   4   93.09   10.60
  -5  15   4  115.89   12.80
   3 -15  -4 1617.94  108.89
   3 -15  -4 1846.12  106.79
   3 -15  -4 1775.02  106.59
  -3 -15   4 1841.82  108.09
   3  15  -4 1724.33  105.79
  -3  15   4 1777.12  106.59
  -3  15   4 1592.14  105.59
  -1 -15   4  984.10   61.09
   1 -15  -4  818.62   56.79
   1 -15  -4  975.70   58.09
   1 -15  -4  895.71   60.99
  -1  15   4  980.70   58.29
   1  15  -4  912.41   59.09
  -1  15   4  888.61   58.69
   1  15  -4  937.31   57.99
  -1 -15  -4   85.49   15.00
  -1 -15  -4   68.79    9.00
  -1  15  -4   91.29   10.40
   1  15   4   81.89   11.20
  -3 -15  -4   35.70   13.00
   3 -15   4   48.80   10.00
  -3 -15  -4   39.70    6.70
   3  15   4   26.00    9.30
   3  15   4   41.60    8.70
  -5 -15  -4   71.39   15.40
  -5 -15  -4   58.89   10.00
   5 -15   4   59.59   11.40
   5  15   4   81.99   13.10
   5  15   4   62.59   12.40
  -5  15  -4   88.79   18.20
  -7 -15  -4   97.29   14.60
   7  15   4   92.79   10.40
   7  15   4   82.49   12.60
  -9 -15  -4   12.30   14.20
  -9  15  -4   14.80   19.80
  -9  15  -4   26.30   13.60
   9  15   4   25.70   10.90
 -11 -15  -4   31.20   26.70
  11  15   4   28.60   31.70
 -11  15  -4   12.50   24.40
  11  15   4   18.80   13.50
 -11  15  -4   40.60   19.40
  10  16  -4  275.17   37.20
 -10  16   4  227.88   38.80
  10  16  -4  209.98   23.60
  -8  16   4   58.09   18.30
  -8  16   4   70.69   16.70
   8  16  -4   58.59   13.80
  -6 -16   4  134.19   21.80
   6  16  -4   93.39   15.30
  -6  16   4  120.99   16.50
   4 -16  -4   72.19   14.40
   4 -16  -4   84.59   14.00
  -4 -16   4   82.09   16.00
  -4  16   4   77.09   15.20
   4  16  -4   94.59   12.80
  -4  16   4  112.99   13.10
   2 -16  -4   14.20    7.60
   2 -16  -4   10.90    6.60
  -2  16   4   22.60    8.90
   2  16  -4   17.80    9.40
   0 -16  -4   99.29   10.40
   0 -16   4  117.09   19.10
   0  16   4  122.59   12.80
   0  16  -4  113.39   12.40
   0  16  -4   88.59   12.10
  -2 -16  -4   63.29    7.70
   2  16   4   89.69   15.60
   2  16   4   66.69   13.30
   6  16   4  102.69   16.30
   8 -16   4   88.59   24.20
  -8 -16  -4   78.29   15.90
  -8  16  -4  110.89   24.20
   8  16   4   67.89   13.50
  -8  16  -4  115.09   17.60
 -10 -16  -4  141.09   25.20
 -10  16  -4  226.58   27.10
 -10  16  -4  185.68   33.30
   9  17  -4  112.09   18.80
  -9  17   4  155.88   27.80
  -9  17   4  182.68   25.50
  -7  17   4  145.19   17.70
  -7  17   4  151.98   27.00
   7  17  -4  130.49   16.60
   5 -17  -4  475.35   39.40
  -5 -17   4  361.46   33.30
   5  17  -4  339.97   28.20
  -5  17   4  354.36   31.90
  -3 -17   4  916.91   59.19
   3 -17  -4  854.81   61.39
   3 -17  -4  921.01   58.29
   3 -17  -4  838.52   55.69
  -3  17   4  861.81   56.29
   3  17  -4  912.11   56.49
  -3  17   4  806.52   55.59
   1 -17  -4   19.10    7.40
   1 -17  -4   17.30   16.60
  -1  17   4   32.00    9.80
  -1  17   4   11.60    9.00
   1  17  -4   25.60    8.30
  -1 -17  -4  753.82   49.60
   1 -17   4  723.83   51.49
  -1 -17  -4  695.83   45.00
   1  17   4  734.43   46.30
  -1  17  -4  696.13   46.00
  -1  17  -4  632.74   46.60
  -3 -17  -4    2.30    7.50
   3 -17   4   -3.30    8.80
   3 -17   4   17.70   18.40
  -3 -17  -4   24.70   14.40
   3  17   4    9.60    9.20
  -3  17  -4   -9.90   11.00
  -5 -17  -4  202.28   24.90
  -5 -17  -4  164.98   17.80
  -5  17  -4  171.78   25.40
   5  17   4  241.88   21.00
  -7 -17  -4   15.80   12.60
   7 -17   4   35.10   22.10
  -7  17  -4    7.80   19.10
   7  17   4    3.90   10.10
   9 -17   4   54.49   28.20
  -9 -17  -4   46.20   16.10
   9  17   4   77.59   15.60
  -9  17  -4   45.20   16.50
  -9  17  -4   68.59   24.00
 -10  18   4  166.28   32.70
   8  18  -4   91.79   26.10
  -8  18   4   66.49   13.90
   8  18  -4   49.60   13.20
  -8  18   4   44.30   23.00
  -6 -18   4   47.70   15.30
   6 -18  -4   87.99   25.40
   6  18  -4   36.90   11.80
  -6  18   4   22.20   20.60
  -6  18   4   68.49   13.40
  -4 -18   4  244.28   27.20
   4 -18  -4  255.97   32.30
   4 -18  -4  207.78   22.10
   4 -18  -4  163.18   19.30
  -4  18   4  151.18   18.90
  -4  18   4  202.08   20.20
   2 -18  -4  382.16   35.80
  -2 -18   4  378.46   34.30
   2 -18  -4  283.27   26.40
  -2  18   4  314.67   26.80
   0 -18  -4  187.48   24.80
   0 -18   4  208.68   27.80
   0  18   4  171.98   20.50
   0  18  -4  173.28   17.00
  -2 -18  -4  159.08   23.90
   2  18   4  139.39   18.60
  -4 -18  -4   49.40   14.00
   4  18   4   67.69   13.50
  -4  18  -4   63.89   18.30
  -6 -18  -4  186.98   20.50
  -6 -18  -4  264.17   27.30
  -6  18  -4  293.17   36.10
   6  18   4  202.38   20.90
  -8 -18  -4   62.89   19.20
   8 -18   4  115.49   30.90
  -8  18  -4   73.09   26.90
   8  18   4   59.09   17.80
  10 -18   4   73.19   32.10
 -10  18  -4   91.69   24.40
  -9  19   4    4.60   22.70
   9  19  -4   28.20   14.80
   7 -19  -4  135.09   30.80
   7  19  -4   79.79   15.70
  -7  19   4  106.19   17.90
  -7  19   4   86.39   21.90
   5 -19  -4  105.39   20.40
  -5 -19   4   96.89   23.20
   5 -19  -4  129.59   27.20
   5  19  -4   88.19   15.20
  -3 -19   4  171.78   21.10
   3 -19  -4  168.78   18.60
  -3  19   4  163.58   19.40
   3  19  -4  125.19   16.80
   1 -19  -4  726.53   56.89
  -1 -19   4  774.72   55.59
   1 -19  -4  738.73   49.30
   1  19  -4  747.23   49.80
  -1  19   4  756.42   49.99
  -1 -19  -4   71.69   11.40
   1  19   4  107.79   16.00
  -1  19  -4   84.99   13.60
  -3 -19  -4   33.80   23.30
   3 -19   4   15.00   11.10
   3  19   4   28.50   10.20
   5 -19   4   53.89   26.80
  -5 -19  -4   32.40   12.10
  -5 -19  -4   42.90   16.10
   5  19   4   50.79   13.00
   7 -19   4  152.28   33.70
   7  19   4  109.79   21.10
  -7  19  -4  129.99   28.40
   9 -19   4   48.00   30.80
  -9  19  -4    9.50   28.50
   8 -20  -4  147.39   36.40
  -8  20   4  249.88   39.50
  -8  20   4  202.98   23.30
   8  20  -4  226.28   37.50
  -6 -20   4  111.39   20.50
   6 -20  -4   97.59   18.70
   6  20  -4   76.39   15.50
  -6  20   4   67.99   17.90
   4 -20  -4  182.58   30.80
   4 -20  -4  137.79   18.50
  -4 -20   4  169.18   23.80
   4  20  -4  145.99   19.10
  -4  20   4  115.59   23.20
   2 -20  -4  113.79   26.20
  -2 -20   4  120.59   23.50
   2 -20  -4   99.79   14.30
   2  20  -4  101.59   16.20
  -2  20   4   94.79   17.10
   0 -20  -4  177.38   19.20
   0 -20  -4  212.88   26.40
   0 -20   4  205.58   27.00
   0  20   4  221.78   20.80
   0  20  -4  195.58   20.20
  -2 -20  -4  109.79   22.20
  -2 -20  -4   93.79   15.30
   2 -20   4  122.99   29.80
  -2  20  -4   94.49   16.40
   2  20   4  104.99   17.60
  -4 -20  -4  237.78   28.10
  -4 -20  -4  168.78   19.20
   4 -20   4  215.88   31.40
   4  20   4  210.38   21.40
  -4  20  -4  183.58   27.50
  -6 -20  -4   86.99   20.70
   6 -20   4  125.19   32.70
   6  20   4   84.79   18.60
  -6  20  -4   91.59   21.20
   8 -20   4   91.69   36.20
  -8  20  -4   53.59   25.70
   7  21  -4  113.69   19.70
  -7  21   4  148.99   23.80
   5 -21  -4   66.09   19.90
  -5 -21   4   99.49   25.60
   5  21  -4   60.69   17.30
  -5  21   4   78.19   21.40
  -3 -21   4   36.10   18.80
   3 -21  -4   75.09   27.60
   3 -21  -4    6.40   11.80
   3  21  -4   26.90   12.90
  -3  21   4    2.60   12.20
   1 -21  -4  139.09   16.30
   1 -21  -4  153.68   28.20
  -1  21   4  161.58   18.90
   1  21  -4  151.28   18.50
   1 -21   4   87.59   22.80
  -1 -21  -4   84.29   22.30
  -1  21  -4   77.59   14.40
   1  21   4   83.89   14.70
  -3 -21  -4  153.18   27.80
   3 -21   4  181.28   31.30
   3  21   4  119.79   19.70
  -3  21  -4  144.29   18.60
  -5 -21  -4   66.59   21.10
  -5  21  -4   73.19   21.00
   5  21   4   78.59   17.70
   7 -21   4   61.19   33.20
  -7  21  -4   43.40   29.00
  -6 -22   4   37.60   22.60
  -6  22   4  -22.50   20.00
   4 -22  -4  198.08   33.90
  -4 -22   4  147.99   27.60
   2 -22  -4   87.89   34.30
  -2 -22   4  109.29   32.00
  -2  22   4   55.19   18.50
   2  22  -4   71.59   18.10
   0 -22  -4  394.06   39.60
   0 -22   4  351.46   42.30
   0  22  -4  408.16   31.50
   0  22   4  360.06   31.60
  -2 -22  -4   57.59   23.10
   2 -22   4   74.49   33.50
   2  22   4   41.60   19.30
  -2  22  -4   54.79   17.60
   4 -22   4  174.48   34.60
  -4 -22  -4  150.78   34.50
  -6 -22  -4  -21.10   17.60
  -6  22  -4    7.70   24.10
  -5  23   4   16.40   22.50
  -3 -23   4   12.60   22.60
   3 -23  -4   34.90   31.80
  -3  23   4   69.79   16.50
   3  23  -4   47.80   16.00
   1 -23  -4   92.29   25.80
  -1 -23   4  111.59   26.30
   1  23  -4   92.79   19.20
  -1  23   4  119.89   19.40
   1 -23   4   82.69   26.80
  -1 -23  -4  137.29   29.30
   3 -23   4   93.29   34.00
  -3 -23  -4   46.70   26.40
   3  23   4   31.10   18.50
  -3  23  -4   58.89   16.20
  -5 -23  -4   29.50   25.10
 -14   0   5   21.70   19.20
  14   0  -5   18.20   14.00
 -14   0   5    3.40   24.20
  12   0  -5    6.90   11.60
 -12   0   5    3.80   15.20
 -12   0   5    6.40   18.00
  12   0  -5   19.70    9.50
  10   0  -5  134.49   13.50
  10   0  -5  142.89   13.50
  10   0  -5  139.09   13.90
  10   0  -5   96.79   11.60
 -10   0   5  103.29   15.20
 -10   0   5  121.89   15.70
  10   0  -5  107.69   11.80
   8   0  -5   57.29    6.40
  -8   0   5   44.50    5.30
   8   0  -5   39.20    8.10
   8   0  -5   42.30    7.80
   8   0  -5   48.00    8.80
   8   0  -5   61.09    6.60
  -8   0   5   53.29    9.00
   6   0  -5   41.30    5.50
  -6   0   5   33.20    6.30
  -6   0   5   27.50    3.90
   0   0  -5    1.10    0.70
   0   0  -5    1.50    0.60
  -8   0  -5   18.30    7.60
   8   0   5    7.00    5.20
   8   0   5    9.80    5.30
   8   0   5   17.20    6.30
  -8   0  -5   19.90    7.40
  -8   0  -5   13.90    8.30
  10   0   5   56.59   17.80
 -10   0  -5   39.10   12.10
 -10   0  -5   36.70   11.30
 -14   0  -5   32.90   26.10
 -14   0  -5   17.80   29.00
 -15  -1   5    9.40   26.20
  15  -1  -5    1.40   19.30
 -15  -1   5   42.10   32.90
 -15   1   5    1.60   27.20
 -13  -1   5   60.09   26.10
  13  -1  -5   82.19   12.90
 -13   1   5   56.49   20.00
 -13   1   5   55.79   23.70
  13   1  -5   65.29   12.30
 -11  -1   5  397.86   29.60
  11  -1  -5  369.86   26.50
  11  -1  -5  302.97   28.00
  11  -1  -5  373.46   28.70
 -11  -1   5  429.56   31.50
  11   1  -5  347.77   25.90
  11   1  -5  351.76   27.60
 -11   1   5  420.46   31.40
  11   1  -5  356.36   27.20
  11   1  -5  391.56   28.80
 -11   1   5  385.86   30.60
   9  -1  -5   48.50    8.70
  -9  -1   5   53.29   10.70
   9  -1  -5   33.70    7.00
  -9  -1   5   51.99    6.00
  -9  -1   5   46.50    9.60
   9  -1  -5   48.40    9.20
   9   1  -5   49.00    9.00
  -9   1   5   63.79   11.90
  -9   1   5   51.39    9.80
   9   1  -5   44.60    8.00
  -9   1   5   44.70   10.30
  -9   1   5   55.09    5.90
   7  -1  -5  289.97   19.90
  -7  -1   5  294.07   20.40
   7  -1  -5  288.87   19.80
  -7  -1   5  273.87   18.90
   7  -1  -5  320.97   19.60
   7  -1  -5  272.97   20.20
   7  -1  -5  284.47   20.00
  -7  -1   5  343.87   20.90
  -7  -1   5  292.37   20.70
  -7   1   5  278.57   20.80
   7   1  -5  293.87   20.30
   7   1  -5  304.37   19.50
   7   1  -5  271.47   20.00
  -7   1   5  285.47   21.90
  -7   1   5  306.17   20.60
  -7   1   5  288.57   18.80
   7   1  -5  299.17   20.30
   7   1  -5  291.97   19.70
  -5  -1   5  602.04   35.80
   5  -1  -5  610.84   35.20
   5  -1  -5  528.75   35.40
   5   1  -5  501.15   35.00
  -5   1   5  609.04   35.40
   5   1  -5  599.94   35.50
   5   1  -5  544.95   35.20
  -3  -1   5 5160.78  268.47
  -3  -1   5 4644.44  267.67
  -3  -1   5 4046.10  267.97
   3  -1  -5 4936.31  267.97
   3  -1  -5 4968.90  267.67
  -3  -1   5 4211.98  267.87
   3  -1  -5 4053.69  268.27
   3  -1  -5 4111.89  267.97
  -3   1   5 4709.63  267.57
   3   1  -5 4181.28  268.07
   3   1  -5 4994.70  268.27
  -3   1   5 4818.22  268.07
  -3   1   5 4054.39  268.27
   3   1  -5 4397.46  267.97
   3   1  -5 5024.10  267.67
  -1  -1   5  244.68   13.80
   1  -1  -5  226.58   14.00
  -1  -1   5  212.48   14.40
   1  -1  -5  209.78   13.60
   1  -1  -5  233.58   13.80
   1  -1  -5  222.68   13.80
   1   1  -5  211.88   14.60
  -1   1   5  224.28   13.90
  -1   1   5  221.48   13.80
   1   1  -5  226.48   13.70
  -1   1   5  224.78   13.70
  -1  -1  -5 3841.22  217.48
   1  -1   5 3557.74  217.38
   1  -1   5 3722.83  217.58
   1  -1   5 3669.83  217.28
  -1  -1  -5 3723.63  217.58
  -1  -1  -5 3680.53  217.18
   1   1   5 3617.14  217.48
   1   1   5 3833.72  217.18
   1   1   5 3823.42  217.48
  -1   1  -5 3760.02  217.28
  -1   1  -5 3501.85  217.38
   1   1   5 3678.53  217.48
  -1   1  -5 3666.63  217.58
  -3  -1  -5 2215.58  129.29
  -3  -1  -5 2181.88  128.79
  -3  -1  -5 2078.49  129.39
   3  -1   5 2165.28  128.59
   3  -1   5 2254.47  129.49
   3  -1   5 2206.18  129.09
   3  -1   5 2231.78  129.29
  -3  -1  -5 2114.89  129.19
   3   1   5 2280.57  128.69
   3   1   5 2200.98  129.39
  -3   1  -5 2157.18  129.19
   3   1   5 2167.98  129.19
  -3   1  -5 2230.08  128.59
  -3   1  -5 2133.19  129.49
   3   1   5 2200.18  129.09
  -3   1  -5 2100.09  129.19
   5  -1   5 2060.89  122.09
  -5  -1  -5 2070.29  122.19
   5  -1   5 2102.39  121.29
  -5  -1  -5 1908.71  122.19
  -5  -1  -5 2153.78  122.49
  -5  -1  -5 2046.90  121.39
   5   1   5 2063.79  122.19
  -5   1  -5 1917.21  121.99
   5   1   5 1860.91  121.89
  -5   1  -5 2076.49  122.29
   5   1   5 2126.39  121.29
  -5   1  -5 2124.89  122.69
  -5   1  -5 1981.10  121.29
   5   1   5 2173.38  122.09
  -7  -1  -5  524.25   33.90
  -7  -1  -5  510.15   34.00
  -7  -1  -5  487.25   32.20
   7  -1   5  504.05   32.20
   7  -1   5  560.64   33.30
  -7  -1  -5  502.15   34.30
   7  -1   5  504.85   33.30
   7  -1   5  516.25   33.30
  -7   1  -5  524.05   34.40
   7   1   5  517.55   33.20
  -7   1  -5  533.05   34.00
  -7   1  -5  523.35   34.40
   7   1   5  550.84   33.20
   7   1   5  510.35   33.20
  -7   1  -5  479.45   32.00
   7   1   5  500.55   32.10
   7   1   5  553.34   33.30
   9  -1   5  415.26   26.30
   9  -1   5  374.66   25.70
   9  -1   5  394.16   26.70
   9  -1   5  394.56   26.70
  -9  -1  -5  419.56   28.80
  -9  -1  -5  405.16   29.40
  -9   1  -5  400.06   28.60
   9   1   5  381.16   25.60
   9   1   5  374.86   26.40
   9   1   5  369.66   26.60
   9   1   5  376.06   27.70
  -9   1  -5  323.77   24.90
   9   1   5  393.06   26.50
  -9   1  -5  430.46   29.60
 -11  -1  -5   66.19   18.00
  11   1   5   86.39   13.90
  11   1   5   81.99   12.80
 -11   1  -5   63.79   18.60
 -13  -1  -5  194.38   31.40
  13  -1   5  137.69   16.00
 -13   1  -5  199.68   32.30
  13   1   5  125.49   15.60
 -13   1  -5  141.99   25.20
 -15  -1  -5   24.30   29.70
 -15  -1  -5    5.50   25.10
 -15   1  -5   45.90   40.70
  14  -2  -5   41.00   17.90
  14  -2  -5   69.59   14.90
 -14  -2   5   49.80   22.90
 -14   2   5   65.39   25.10
 -14   2   5   41.20   22.60
  14   2  -5   32.20   22.60
 -12  -2   5   50.09   16.20
 -12  -2   5   30.50   16.80
  12  -2  -5   46.60    9.30
  12   2  -5   56.09   18.80
 -12   2   5   37.90   20.80
  12   2  -5   36.00    9.60
  12   2  -5   29.30   11.60
  12   2  -5   18.50   11.10
  10  -2  -5   52.99    9.30
  10  -2  -5   82.79   10.00
  10  -2  -5   89.79   11.00
 -10  -2   5   64.59   12.30
 -10  -2   5   62.09   13.10
  10   2  -5   49.70    9.50
 -10   2   5   75.79   13.80
  10   2  -5   48.30   12.90
  10   2  -5   83.49   12.90
 -10   2   5   71.69   14.00
  10   2  -5   79.89    9.50
 -10   2   5   73.89   12.70
  10   2  -5   50.49   11.30
  -8  -2   5   76.59    7.00
   8  -2  -5   94.49    9.20
   8  -2  -5   79.99    9.30
   8   2  -5   81.89    9.40
  -8   2   5   69.39   10.90
   8   2  -5   58.79    8.80
  -8   2   5   60.29    9.40
  -6  -2   5 3422.86  211.48
   6  -2  -5 3679.83  211.48
  -6  -2   5 3690.03  212.38
   6  -2  -5 3534.15  212.28
   6  -2  -5 3683.23  212.48
  -6  -2   5 3593.54  212.08
   6  -2  -5 3580.44  212.88
   6  -2  -5 3747.02  211.98
  -6  -2   5 3508.45  212.98
   6   2  -5 3479.35  212.08
   6   2  -5 3565.44  211.38
  -6   2   5 3531.85  212.28
   6   2  -5 3521.15  212.48
  -6   2   5 3476.05  211.28
  -6   2   5 3610.74  212.88
   6   2  -5 3701.83  212.38
   6   2  -5 3512.85  212.28
  -6   2   5 3641.34  212.48
   4  -2  -5 2992.90  171.88
  -4  -2   5 2962.90  172.28
   4  -2  -5 3030.90  171.28
   4  -2  -5 2860.61  171.48
  -4  -2   5 2953.10  171.28
  -4  -2   5 2676.93  171.98
   4  -2  -5 2801.92  172.08
  -4   2   5 2921.61  172.28
   4   2  -5 2975.50  171.58
   4   2  -5 2959.70  171.18
  -4   2   5 2901.41  171.58
  -4   2   5 2825.52  171.08
   4   2  -5 2852.01  171.88
  -4   2   5 2941.91  171.88
   2  -2  -5   75.49    5.50
  -2   2   5   64.39    5.40
   2   2  -5   86.49    5.40
   0  -2  -5  241.68   14.90
   0  -2  -5  244.28   15.10
   0  -2  -5  245.88   15.30
   0  -2   5  254.37   14.90
   0  -2   5  239.78   15.10
   0   2   5  252.47   15.10
   0   2  -5  239.48   15.10
   0   2   5  247.68   15.20
   0   2  -5  238.18   15.00
   0   2  -5  243.28   14.80
   0   2   5  245.78   14.90
   0   2   5  243.18   14.80
  -2  -2  -5   63.49    5.00
  -2  -2  -5   60.99    6.00
   2  -2   5   77.59    5.50
  -2   2  -5   64.89    6.20
  -2   2  -5   80.09    5.40
   2   2   5   62.89    5.00
  -4  -2  -5   29.50    5.20
   4  -2   5   23.10    3.60
   4  -2   5   18.70    3.20
  -4   2  -5   30.70    4.30
   4   2   5   22.30    3.20
  -4   2  -5   26.10    2.70
   4   2   5   28.50    3.50
   6  -2   5  246.68   16.00
   6  -2   5  233.38   16.10
  -6  -2  -5  244.88   16.80
  -6  -2  -5  238.18   17.80
   6  -2   5  252.57   16.80
  -6  -2  -5  237.38   15.50
   6  -2   5  231.88   16.10
   6   2   5  222.48   16.10
   6   2   5  242.68   16.00
  -6   2  -5  236.28   16.80
  -6   2  -5  246.28   17.40
  -6   2  -5  257.47   18.30
   6   2   5  209.88   16.60
   6   2   5  226.38   16.30
  -8  -2  -5  317.17   23.10
  -8  -2  -5  354.86   26.20
   8  -2   5  344.17   24.10
   8  -2   5  373.26   23.70
   8  -2   5  349.37   24.40
  -8  -2  -5  379.56   26.60
  -8  -2  -5  380.06   26.60
   8  -2   5  340.37   24.20
  -8   2  -5  373.56   25.90
   8   2   5  346.67   24.20
  -8   2  -5  359.06   26.20
   8   2   5  363.36   25.50
   8   2   5  336.87   24.20
   8   2   5  371.26   23.60
   8   2   5  411.46   24.30
  -8   2  -5  384.36   27.20
  -8   2  -5  342.07   23.00
  10  -2   5  530.65   38.60
 -10  -2  -5  587.34   41.30
  10  -2   5  485.75   38.00
 -10  -2  -5  641.94   40.10
 -10   2  -5  601.04   41.70
  10   2   5  570.64   37.50
  10   2   5  566.64   39.20
  10   2   5  576.14   37.60
  10   2   5  619.34   38.90
  12  -2   5   58.19   11.50
 -12   2  -5   69.49   15.60
  12   2   5   67.89   10.90
  12   2   5   50.29   14.80
  14  -2   5   27.70   11.30
 -14  -2  -5    1.00   25.80
 -14  -2  -5   21.30   25.60
 -14   2  -5  -12.10   25.50
 -14   2  -5   33.50   27.60
  14   2   5   23.10   10.10
 -15  -3   5    3.90   26.50
  15  -3  -5   57.29   20.00
  15   3  -5   41.40   28.90
 -15   3   5  103.19   34.80
 -15   3   5   17.20   25.30
  13  -3  -5   86.69   14.10
  13  -3  -5  107.49   22.50
  13   3  -5   90.99   13.10
 -13   3   5   69.19   22.90
 -13   3   5   62.39   19.30
  13   3  -5  104.99   23.90
 -11  -3   5  222.98   23.10
 -11  -3   5  186.18   20.80
 -11   3   5  263.37   24.50
 -11   3   5  206.28   24.00
  -9  -3   5   72.69   11.60
   9  -3  -5   66.49   10.00
   9  -3  -5   72.09    8.10
   9  -3  -5   61.09    8.10
   9  -3  -5   69.39    9.80
   9  -3  -5   58.79   11.00
  -9  -3   5   63.09   10.70
   9   3  -5   66.59   10.70
  -9   3   5   80.99   10.80
   9   3  -5   55.99   10.20
  -9   3   5   50.89    6.60
   9   3  -5   58.89    8.70
   9   3  -5   72.59    8.40
  -9   3   5   76.69   11.20
   7  -3  -5  304.47   18.00
  -7  -3   5  243.38   17.40
  -7  -3   5  238.98   18.50
   7  -3  -5  298.47   18.50
   7  -3  -5  249.38   18.00
   7  -3  -5  274.77   19.40
  -7   3   5  258.27   18.20
  -7   3   5  224.88   20.00
   7   3  -5  272.27   19.30
   7   3  -5  264.47   18.40
   7   3  -5  278.97   18.00
  -7   3   5  295.47   17.30
   7   3  -5  245.88   18.10
   5  -3  -5  907.21   61.69
  -5  -3   5  925.21   60.59
  -5  -3   5  966.50   60.39
   5  -3  -5 1142.29   60.49
   5  -3  -5 1023.10   61.39
  -5   3   5  961.10   61.59
  -5   3   5 1104.49   60.19
   5   3  -5 1101.59   60.29
  -5   3   5  936.81   60.89
   5   3  -5  981.30   61.19
  -5   3   5 1129.19   60.89
   5   3  -5  938.21   60.79
   5   3  -5  932.41   60.49
   3  -3  -5 4063.19  232.48
   3  -3  -5 3874.61  232.78
   3  -3  -5 4067.99  232.18
  -3  -3   5 3946.21  231.98
  -3   3   5 3876.31  232.78
  -3   3   5 4015.60  232.48
   3   3  -5 3710.33  232.58
  -3   3   5 4009.90  231.88
   3   3  -5 3973.90  231.98
  -3   3   5 3878.51  232.08
  -1  -3   5  432.36   28.40
  -1  -3   5  438.16   27.40
  -1  -3   5  457.65   26.90
   1  -3  -5  474.85   27.50
   1  -3  -5  458.65   27.20
   1  -3  -5  436.06   27.40
  -1   3   5  457.05   27.40
   1   3  -5  439.16   27.20
   1   3  -5  458.85   26.90
   1   3  -5  439.76   27.40
  -1   3   5  447.06   27.20
   1   3  -5  432.66   28.40
  -1   3   5  453.05   27.30
  -1  -3  -5  819.22   49.50
  -1  -3  -5  855.21   49.50
   1  -3   5  758.22   49.60
  -1  -3  -5  817.62   49.20
   1  -3   5  860.21   49.70
   1   3   5  858.91   49.30
   1   3   5  874.31   49.50
  -1   3  -5  826.82   49.80
   1   3   5  798.02   49.80
   1   3   5  816.22   49.40
   3  -3   5 1205.38   73.09
   3  -3   5 1225.18   73.79
  -3  -3  -5 1220.68   73.09
   3  -3   5 1257.97   73.19
   3  -3   5 1256.27   72.99
  -3  -3  -5 1182.48   73.69
  -3  -3  -5 1281.27   73.59
  -3   3  -5 1247.98   73.29
   3   3   5 1305.17   73.49
  -3   3  -5 1236.98   72.89
   3   3   5 1276.97   73.09
  -3   3  -5 1153.58   73.19
   3   3   5 1216.98   73.49
  -3   3  -5 1130.49   73.79
   5  -3   5    8.20    3.20
   5  -3   5    3.00    3.60
   5  -3   5    8.50    2.90
   5  -3   5    2.10    3.10
  -5  -3  -5   11.70    5.00
  -5   3  -5   10.60    4.90
  -5   3  -5    6.00    4.00
  -5   3  -5   13.20    5.20
   5   3   5   10.80    3.70
   7  -3   5   12.20    4.90
  -7  -3  -5   11.20    3.30
   7  -3   5    7.30    4.40
   7  -3   5   16.00    4.30
  -7  -3  -5   14.60    7.50
  -7  -3  -5   14.40    6.10
   7  -3   5   20.10    5.30
  -7   3  -5   19.70    7.20
   7   3   5   17.60    4.50
   7   3   5   24.90    7.90
  -7   3  -5   12.40    2.80
   7   3   5   13.50    5.40
  -7   3  -5   17.50    6.00
  -7   3  -5   14.20    6.10
   9  -3   5  444.26   30.80
   9  -3   5  447.16   29.80
  -9  -3  -5  456.65   32.90
   9  -3   5  434.96   30.60
  -9  -3  -5  494.35   32.90
   9  -3   5  403.66   30.00
  -9   3  -5  465.65   32.70
  -9   3  -5  485.55   33.80
   9   3   5  442.86   29.40
   9   3   5  443.46   32.40
   9   3   5  480.75   30.30
   9   3   5  442.36   30.80
 -11  -3  -5   33.50   13.60
 -11  -3  -5   51.99   15.50
 -11   3  -5   59.09   18.20
  11   3   5   52.39   15.20
  13  -3   5   99.79   15.40
 -13  -3  -5   77.89   21.20
 -13  -3  -5   55.39   23.50
 -13   3  -5   68.89   26.00
  13   3   5   88.79   13.50
 -13   3  -5  107.09   23.10
 -15  -3  -5   -1.00   29.60
  15   3   5  -14.30   21.70
 -15   3  -5  -17.30   31.20
 -14  -4   5  131.69   27.30
  14  -4  -5  138.09   19.40
  14   4  -5  148.09   17.20
  14   4  -5  123.99   27.30
 -14   4   5  171.48   33.30
 -14   4   5  109.69   27.40
  12  -4  -5   40.80   10.00
  12  -4  -5   40.10   13.60
  12   4  -5   48.50   10.20
  12   4  -5   29.00   11.30
 -12   4   5   38.80   20.50
  10  -4  -5  271.17   20.60
  10  -4  -5  209.58   18.70
  10  -4  -5  231.88   22.60
 -10  -4   5  279.37   22.80
  10   4  -5  269.97   22.50
 -10   4   5  238.28   20.40
 -10   4   5  272.37   23.70
  10   4  -5  270.57   19.60
 -10   4   5  280.57   24.70
   8  -4  -5  753.02   43.50
  -8  -4   5  689.03   44.50
   8  -4  -5  668.23   44.20
   8  -4  -5  755.32   44.20
   8  -4  -5  725.93   45.40
  -8  -4   5  677.83   43.10
   8  -4  -5  695.53   44.20
   8   4  -5  675.73   44.10
   8   4  -5  673.93   43.20
  -8   4   5  701.23   42.60
  -8   4   5  641.84   44.00
  -8   4   5  733.83   45.80
  -8   4   5  715.23   45.20
   8   4  -5  687.83   44.20
   8   4  -5  677.13   45.00
   6  -4  -5  482.65   31.40
  -6  -4   5  488.45   31.60
   6  -4  -5  509.55   31.20
  -6  -4   5  499.25   31.00
   6  -4  -5  507.45   31.40
   6  -4  -5  529.45   31.80
   6  -4  -5  526.85   32.40
   6   4  -5  501.55   31.70
   6   4  -5  502.95   31.40
  -6   4   5  479.75   31.30
  -6   4   5  509.05   32.30
  -6   4   5  487.35   30.50
   6   4  -5  456.75   32.00
  -6   4   5  506.25   33.10
   6   4  -5  494.75   31.10
  -4  -4   5  371.36   25.40
  -4  -4   5  431.06   25.50
   4   4  -5  434.06   26.20
   4   4  -5  393.86   25.60
   4   4  -5  387.76   25.40
   4   4  -5  456.25   26.60
   2  -4  -5 1901.81  109.69
  -2  -4   5 1774.12  109.29
  -2  -4   5 1910.51  109.89
   2  -4  -5 1896.41  109.99
   2  -4  -5 1923.11  109.79
  -2   4   5 1918.61  110.09
   2   4  -5 1860.51  109.99
   2   4  -5 1804.62  109.89
  -2   4   5 1880.01  109.69
   2   4  -5 1664.13  111.79
   2   4  -5 1878.31  109.39
  -2   4   5 1785.22  109.49
   0  -4  -5  918.21   54.29
   0  -4  -5  911.81   54.19
   0  -4  -5  923.31   54.89
   0  -4   5  898.01   54.09
   0   4  -5  886.11   54.59
   0   4  -5  922.11   54.19
   0   4   5  882.31   54.59
   0   4   5  932.41   54.39
  -2  -4  -5   29.00    4.20
   2  -4   5   24.70    3.30
   2  -4   5   21.40    2.60
   2   4   5   19.70    2.80
  -2   4  -5   33.30    5.10
   4  -4   5  537.85   32.00
  -4  -4  -5  503.45   32.10
  -4  -4  -5  505.05   32.80
   4  -4   5  507.65   31.90
  -4  -4  -5  518.35   32.70
   4   4   5  520.05   32.10
  -4   4  -5  533.45   31.70
  -4   4  -5  532.65   33.30
  -4   4  -5  523.05   32.60
   4   4   5  541.25   32.50
  -4   4  -5  533.25   32.30
   4   4   5  497.35   33.20
   6  -4   5  131.29   10.90
   6  -4   5  155.18   12.10
  -6  -4  -5  128.49   12.90
   6  -4   5  154.78   11.40
   6  -4   5  159.48   11.60
  -6  -4  -5  173.28   12.90
  -6  -4  -5  151.38   10.70
   6   4   5  171.48   11.70
  -6   4  -5  161.08   10.30
  -6   4  -5  142.29   12.50
  -6   4  -5  158.88   13.80
   6   4   5  132.49   11.30
  -6   4  -5  153.18   12.60
   6   4   5  154.78   11.70
   8  -4   5   73.79    8.20
   8  -4   5   82.39    8.80
   8  -4   5   50.89    9.00
  -8  -4  -5   72.99   11.20
  -8  -4  -5   72.89   11.10
   8  -4   5   56.89    9.20
  -8  -4  -5   63.99    7.30
  -8   4  -5   82.99   12.90
  -8   4  -5   61.39    6.70
  -8   4  -5   87.19    9.80
   8   4   5   48.20    7.80
   8   4   5   73.29    8.10
   8   4   5   79.89   11.20
  10  -4   5  145.79   14.60
 -10  -4  -5  176.18   20.60
  10  -4   5  170.38   15.40
  10   4   5  181.68   19.70
  10   4   5  153.18   14.00
  10   4   5  134.59   15.30
 -10   4  -5  189.48   18.80
  12  -4   5  137.89   16.10
  12   4   5  168.28   15.60
 -12   4  -5  146.59   21.60
  12   4   5  149.19   25.70
  14  -4   5   69.09   14.70
 -14  -4  -5   84.89   29.30
  14   4   5   48.30   13.10
 -14   4  -5   74.89   21.50
 -14   4  -5   59.59   28.50
  14   4   5   78.69   21.20
 -15  -5   5   24.00   32.30
 -15   5   5    0.80   31.50
  15   5  -5   41.10   21.70
  13  -5  -5   74.09   19.20
  13  -5  -5   71.59   15.30
  13   5  -5  105.89   21.20
 -13   5   5   80.89   25.80
 -13   5   5   90.19   21.30
  13   5  -5   75.69   13.40
 -11  -5   5  106.49   16.80
  11   5  -5   85.49   18.50
 -11   5   5  117.19   19.90
  11   5  -5   69.59   13.20
 -11   5   5   98.89   22.20
   9  -5  -5  126.39   12.10
  -9  -5   5  122.89   10.70
  -9  -5   5  106.29   14.70
   9  -5  -5  110.09   11.90
   9  -5  -5  139.29   13.10
   9  -5  -5  146.09   13.00
   9   5  -5  145.69   15.50
  -9   5   5  127.29   12.00
   9   5  -5  129.29   12.80
  -9   5   5  139.19   16.60
   9   5  -5  139.89   11.90
  -9   5   5  115.09   14.50
   9   5  -5  132.89   11.80
   7  -5  -5   24.00    4.90
  -7  -5   5   33.60    4.80
   7  -5  -5   38.50    7.50
   7  -5  -5   34.20    6.50
   7  -5  -5   31.10    6.10
  -7  -5   5   28.60    6.10
   7  -5  -5   38.90    7.10
  -7   5   5   25.70    5.90
   7   5  -5   33.10    7.60
  -7   5   5   31.70    5.50
   7   5  -5   37.50    5.20
   7   5  -5   25.60    6.30
  -7   5   5   23.30    7.70
   7   5  -5   33.30    5.80
  -7   5   5   30.90    3.90
  -5  -5   5  254.57   17.60
   5  -5  -5  266.17   18.40
  -5  -5   5  260.07   17.10
   5  -5  -5  260.47   17.60
  -5   5   5  282.27   19.00
  -5   5   5  242.38   17.80
   5   5  -5  264.57   17.60
   5   5  -5  271.27   17.30
   5   5  -5  276.07   18.10
  -5   5   5  296.27   17.30
   5   5  -5  228.98   17.70
  -5   5   5  269.87   16.90
   5   5  -5  264.17   18.30
  -3  -5   5 1548.55   86.69
   3  -5  -5 1422.26   87.49
  -3  -5   5 1329.27   89.39
   3  -5  -5 1470.85   87.19
   3  -5  -5 1581.14   87.19
   3   5  -5 1477.65   86.69
  -3   5   5 1365.96   87.49
   3   5  -5 1546.85   87.49
  -3   5   5 1472.55   86.59
   3   5  -5 1460.95   90.49
  -3   5   5 1437.76   86.99
   3   5  -5 1331.07   87.29
  -3   5   5 1496.55   86.79
   1  -5  -5  264.47   15.10
   1  -5  -5  235.68   14.80
  -1  -5   5  221.58   15.50
   1  -5  -5  225.48   15.40
  -1   5   5  247.18   15.40
  -1   5   5  221.08   15.00
   1   5  -5  222.38   14.60
  -1   5   5  223.18   14.90
   1   5  -5  216.98   15.10
   1  -5   5 7125.99  382.96
  -1  -5  -5 6387.36  382.56
  -1  -5  -5 6481.65  383.06
   1  -5   5 6855.11  383.26
  -1  -5  -5 5637.24  382.76
   1   5   5 6534.05  382.66
   1   5   5 6444.75  383.36
   1   5   5 6472.05  382.56
  -1   5  -5 6825.22  382.96
   1   5   5 6385.96  383.06
   1   5   5 6442.96  382.36
   3  -5   5  673.73   40.30
   3  -5   5  669.93   39.50
  -3  -5  -5  598.94   39.80
  -3  -5  -5  642.54   39.40
  -3  -5  -5  654.33   40.00
   3   5   5  651.23   39.60
   3   5   5  630.34   39.70
  -3   5  -5  663.83   39.60
  -3   5  -5  655.43   39.30
  -3   5  -5  640.74   40.70
   3   5   5  674.73   39.70
   5  -5   5  205.78   14.00
  -5  -5  -5  173.38   12.70
   5  -5   5  197.38   12.90
   5  -5   5  186.48   13.00
  -5  -5  -5  188.98   14.10
  -5  -5  -5  180.78   14.80
   5   5   5  177.28   13.40
  -5   5  -5  194.18   16.20
  -5   5  -5  196.98   12.50
  -5   5  -5  194.68   14.50
   5   5   5  187.18   13.50
   5   5   5  183.78   13.20
   7  -5   5  149.79   11.80
   7  -5   5  162.68   12.40
  -7  -5  -5  166.08   14.80
   7  -5   5  168.18   12.90
  -7  -5  -5  156.18   14.00
  -7  -5  -5  142.69   11.10
  -7   5  -5  137.29   10.70
   7   5   5  147.89   12.20
  -7   5  -5  159.68   14.10
   7   5   5  157.38   12.40
  -7   5  -5  166.88   15.60
  -7   5  -5  167.48   14.00
   9  -5   5   76.89   10.70
   9  -5   5  115.89   12.20
   9  -5   5  110.19   11.60
   9  -5   5  105.19   12.10
   9   5   5  129.19   11.30
  -9   5  -5  113.59   14.90
   9   5   5  139.49   16.60
   9   5   5   81.99   11.50
   9   5   5  113.89   11.10
  -9   5  -5  121.89   17.20
 -11   5  -5  109.89   22.10
  11   5   5   73.69   12.70
  13  -5   5  246.78   22.60
 -13  -5  -5  225.48   33.90
 -13   5  -5  247.58   29.80
  13   5   5  230.88   20.80
 -13   5  -5  245.08   33.80
  14  -6  -5  107.59   17.60
  14   6  -5  168.98   31.00
  14   6  -5  130.39   15.90
  12  -6  -5  114.99   15.10
  12  -6  -5  145.29   18.90
 -12  -6   5  115.99   23.60
 -12   6   5  119.19   21.70
  12   6  -5  159.58   23.90
  12   6  -5  113.39   14.10
 -12   6   5  114.39   22.20
  10  -6  -5   50.09   10.60
  10  -6  -5   49.00   10.90
  10  -6  -5   64.89   11.60
  10   6  -5   64.89   11.00
  10   6  -5   65.89    9.60
 -10   6   5   33.00   11.40
 -10   6   5   47.10   10.50
 -10   6   5   47.40   14.50
  10   6  -5   59.59   12.20
   8  -6  -5  509.75   33.10
  -8  -6   5  503.05   32.10
   8  -6  -5  488.45   33.30
  -8  -6   5  518.05   33.80
   8  -6  -5  505.15   33.70
   8   6  -5  506.85   34.30
  -8   6   5  488.05   33.60
   8   6  -5  493.05   33.20
  -8   6   5  520.95   35.00
  -8   6   5  489.95   31.20
   8   6  -5  477.95   33.60
   8   6  -5  497.35   34.40
  -8   6   5  522.15   33.10
   8   6  -5  515.45   32.20
   6  -6  -5  265.67   21.00
   6  -6  -5  298.67   22.10
  -6  -6   5  336.57   21.80
   6   6  -5  338.07   21.80
  -6   6   5  323.37   20.40
   6   6  -5  354.06   21.10
   6   6  -5  330.97   21.40
  -6   6   5  275.97   21.60
  -6   6   5  334.77   23.70
   6   6  -5  340.37   23.10
   4  -6  -5  339.47   23.10
   4  -6  -5  335.77   23.60
   4  -6  -5  342.97   23.00
  -4  -6   5  381.06   22.60
  -4  -6   5  386.96   28.40
  -4   6   5  351.86   22.50
   4   6  -5  380.06   24.00
  -4   6   5  350.66   22.40
   4   6  -5  388.16   23.70
  -4   6   5  346.07   24.20
  -4   6   5  339.37   23.10
   4   6  -5  380.96   22.90
   4   6  -5  329.57   23.30
   2  -6  -5 3171.48  187.58
  -2  -6   5 3039.40  186.88
   2  -6  -5 3089.49  187.58
   2  -6  -5 3294.77  187.38
  -2  -6   5 3183.58  187.68
   2   6  -5 3282.97  187.98
   2   6  -5 3039.40  186.88
  -2   6   5 3159.08  187.38
  -2   6   5 3222.28  187.58
  -2   6   5 3204.08  187.28
   0  -6  -5  874.01   55.79
   0  -6   5  916.11   55.99
   0  -6  -5  933.01   56.29
   0   6  -5  913.01   55.99
   0   6   5  937.81   55.99
   0   6   5  955.00   55.39
  -2  -6  -5 1020.10   65.69
  -2  -6  -5 1086.99   65.59
  -2  -6  -5 1075.59   65.79
   2  -6   5 1172.68   66.29
   2  -6   5 1112.09   66.79
  -2  -6  -5 1058.29   66.19
   2   6   5 1100.79   65.69
   2   6   5 1142.39   65.79
   2   6   5 1107.29   65.79
  -2   6  -5 1094.59   66.49
  -4  -6  -5  393.56   25.70
   4  -6   5  376.26   24.80
   4  -6   5  367.76   25.70
  -4  -6  -5  429.46   25.10
  -4  -6  -5  421.06   26.00
   4   6   5  420.66   25.40
   4   6   5  415.36   25.40
   4   6   5  428.26   25.40
  -4   6  -5  370.86   24.60
  -4   6  -5  384.86   25.30
  -4   6  -5  351.86   26.50
   6  -6   5 1314.67   79.79
  -6  -6  -5 1361.76   80.69
   6  -6   5 1331.77   80.69
  -6  -6  -5 1274.67   80.69
  -6  -6  -5 1255.37   79.39
  -6   6  -5 1280.27   78.99
   6   6   5 1396.56   80.29
   6   6   5 1322.37   79.49
  -6   6  -5 1361.76   80.29
   6   6   5 1306.87   80.19
  -6   6  -5 1310.67   81.39
   8  -6   5  136.89   13.80
   8  -6   5  154.48   12.10
  -8  -6  -5  155.98   14.90
   8  -6   5  127.39   11.90
  -8  -6  -5  132.59   14.70
   8  -6   5  117.79   12.10
  -8   6  -5  144.79   14.00
   8   6   5  131.09   12.20
   8   6   5  137.19   12.10
   8   6   5  152.38   11.90
  -8   6  -5  146.29   15.90
   8   6   5  140.49   16.10
  -8   6  -5  111.99   10.00
  10  -6   5   62.59   13.30
 -10  -6  -5   97.99   17.10
 -10   6  -5  111.79   20.10
 -10   6  -5   90.49   17.90
  10   6   5  113.29   19.10
  10   6   5   76.89   11.50
  10   6   5   70.69   12.40
  12  -6   5  125.59   17.20
  12   6   5  132.49   14.70
 -12   6  -5  138.39   25.50
 -12   6  -5  161.98   26.20
  14  -6   5   79.79   17.80
 -14  -6  -5   96.19   27.60
  14   6   5   85.09   16.90
 -14   6  -5   38.20   29.60
  14   6   5   81.69   20.80
 -14   6  -5  125.09   27.20
 -13  -7   5    1.20   25.40
  13   7  -5   30.00   10.30
 -13   7   5   25.50   22.70
 -13   7   5   17.50   20.00
  13   7  -5    7.30   15.70
 -11  -7   5   81.89   15.20
  11  -7  -5   73.79   16.10
  11  -7  -5   71.09   15.40
 -11   7   5  112.29   23.60
  -9  -7   5   94.99   12.10
   9  -7  -5   65.89   12.00
   9  -7  -5   57.09   10.00
  -9  -7   5   58.99    8.20
   9   7  -5   58.59   10.70
   9   7  -5   94.79   14.90
   9   7  -5   89.89   10.40
   9   7  -5   61.49   12.40
  -9   7   5   71.09    7.00
   9   7  -5   74.89    8.50
  -7  -7   5  215.78   16.20
   7  -7  -5  215.48   15.50
  -7  -7   5  188.08   14.60
   7  -7  -5  228.98   16.30
   7   7  -5  204.78   17.40
  -7   7   5  211.98   14.10
   7   7  -5  194.48   15.80
   7   7  -5  207.98   16.00
  -7   7   5  224.08   18.30
  -7   7   5  215.08   16.40
   7   7  -5  216.48   15.80
   7   7  -5  208.58   15.00
   5  -7  -5   37.70    5.40
  -5  -7   5   55.19    7.40
   5  -7  -5   42.30    6.90
  -5   7   5   32.30    6.00
  -5   7   5   53.89    4.90
  -3  -7   5   84.19    7.10
  -3  -7   5   95.09    8.70
   3  -7  -5   93.89    7.30
  -3   7   5   91.79    9.20
  -3   7   5   91.29    7.70
   3   7  -5  102.19    7.60
   3   7  -5   79.39    7.70
   1  -7  -5  350.96   22.50
   1  -7  -5  352.86   23.40
   1  -7  -5  361.36   22.40
  -1  -7   5  354.76   23.20
   1  -7  -5  354.66   22.10
   1   7  -5  369.66   23.00
   1   7  -5  341.87   22.20
  -1   7   5  356.96   22.70
  -1   7   5  329.77   22.50
  -1  -7  -5 5079.19  315.57
   1  -7   5 5984.50  316.87
   1  -7   5 5742.83  315.87
  -1  -7  -5 5072.19  316.37
   1   7   5 5092.79  316.47
   1   7   5 5204.78  315.57
  -1   7  -5 5519.35  315.97
   1   7   5 5179.08  315.57
   3  -7   5 4361.16  243.08
  -3  -7  -5 4082.69  242.58
  -3  -7  -5 3901.51  242.28
  -3  -7  -5 3877.91  242.58
   3  -7   5 4277.57  242.08
  -3  -7  -5 3885.11  241.98
   3   7   5 3921.21  242.68
  -3   7  -5 4160.78  243.18
   3   7   5 4103.79  242.18
   3   7   5 4286.37  242.38
   3   7   5 4269.17  242.28
  -5  -7  -5 1263.77   78.79
  -5  -7  -5 1296.37   79.59
   5  -7   5 1358.96   79.19
  -5  -7  -5 1261.07   79.69
   5  -7   5 1348.77   80.09
  -5   7  -5 1277.77   78.49
   5   7   5 1379.96   79.39
   5   7   5 1316.37   78.99
   5   7   5 1341.87   79.39
  -5   7  -5 1267.77   80.69
  -5   7  -5 1300.27   79.19
   7  -7   5  572.84   36.40
   7  -7   5  550.54   35.40
  -7  -7  -5  556.34   37.00
  -7  -7  -5  562.84   37.10
  -7  -7  -5  520.35   34.60
   7   7   5  553.64   35.50
   7   7   5  518.75   35.30
   7   7   5  556.14   35.10
  -7   7  -5  557.54   36.10
  -7   7  -5  537.65   34.20
  -7   7  -5  578.14   38.00
   9  -7   5   22.30    8.80
  -9  -7  -5   41.50   10.40
  -9   7  -5   34.90   14.00
  -9   7  -5   35.90   25.50
   9   7   5   36.60   14.30
 -11  -7  -5   78.49   19.10
 -11   7  -5  108.29   17.30
  11   7   5   86.89   11.60
  11   7   5  111.49   24.20
 -11   7  -5   94.19   22.70
 -13  -7  -5   56.89   23.10
  13   7   5   95.29   32.50
  13   7   5  108.49   16.20
 -13   7  -5   83.39   26.10
 -13   7  -5  167.38   31.80
 -12  -8   5  178.28   24.50
 -12   8   5  164.68   26.70
  12   8  -5  186.08   17.00
  12   8  -5  162.08   24.00
 -12   8   5  179.88   25.20
  10  -8  -5   30.80   10.80
 -10  -8   5   43.70   11.40
 -10   8   5   27.70   11.70
  10   8  -5   55.69   20.80
 -10   8   5   56.99   16.20
  10   8  -5   31.10    8.20
  -8  -8   5   70.09   10.80
   8  -8  -5   77.79    9.60
  -8  -8   5   93.09    8.90
   8   8  -5   93.19   10.30
   8   8  -5  103.69   14.10
  -8   8   5   95.99    7.50
   8   8  -5   88.09   10.30
  -8   8   5   93.69   15.20
   8   8  -5   62.89   11.60
  -8   8   5   73.99    9.00
  -6  -8   5  490.75   29.60
   6  -8  -5  450.65   30.70
  -6  -8   5  453.15   30.40
  -6   8   5  390.06   30.50
   6   8  -5  498.35   30.60
  -6   8   5  497.25   29.40
   6   8  -5  529.75   32.40
  -6   8   5  388.06   31.80
  -6   8   5  459.55   29.50
   6   8  -5  481.65   30.90
   6   8  -5  498.85   30.40
   4  -8  -5  176.98   13.10
   4  -8  -5  186.08   11.90
  -4  -8   5  140.99   20.20
   4  -8  -5  151.18   12.70
  -4  -8   5  162.38   11.40
  -4  -8   5  163.28   13.60
   4   8  -5  169.68   12.60
  -4   8   5  188.08   11.90
  -4   8   5  164.98   15.00
   4   8  -5  162.88   12.70
  -4   8   5  163.38   12.50
   4   8  -5  146.09   11.80
   2  -8  -5   19.80    5.40
   2  -8  -5   17.00    3.80
  -2  -8   5   22.10    5.50
   2  -8  -5   19.50    4.10
  -2  -8   5   12.80    2.80
   2   8  -5   19.40    5.20
  -2   8   5   17.30    3.90
  -2   8   5   17.40    4.10
   2   8  -5   17.30    4.20
  -2   8   5   23.20    6.20
   0  -8  -5  298.57   20.00
   0  -8  -5  283.97   20.10
   0  -8   5  354.46   21.40
   0  -8  -5  314.97   21.50
   0   8   5  306.17   20.00
   0   8  -5  308.57   22.20
   2  -8   5  283.27   18.00
  -2  -8  -5  260.37   17.50
  -2  -8  -5  279.87   18.90
  -2  -8  -5  263.27   17.90
   2   8   5  234.98   17.30
   2   8   5  281.17   17.80
   2   8   5  252.07   18.20
  -2   8  -5  292.97   19.10
  -4  -8  -5 2227.58  138.89
   4  -8   5 2504.25  139.39
  -4  -8  -5 2266.77  138.19
  -4  -8  -5 2226.48  138.69
   4  -8   5 2386.16  138.29
  -4  -8  -5 2364.96  138.99
  -4   8  -5 2396.36  138.49
   4   8   5 2231.28  138.29
  -4   8  -5 2327.77  138.09
  -4   8  -5 2318.67  139.69
   4   8   5 2340.77  138.59
   4   8   5 2459.35  138.69
   4   8   5 2178.68  138.99
  -6  -8  -5   49.10    9.90
   6  -8   5   50.99    8.20
   6  -8   5   51.39    6.40
  -6  -8  -5   42.90    5.80
  -6  -8  -5   45.70    7.90
  -6   8  -5   65.69   11.00
   6   8   5   47.20    6.60
  -6   8  -5   61.59    5.50
   6   8   5   54.69    7.70
  -6   8  -5   64.39    7.80
   6   8   5   47.30    7.20
  -8  -8  -5   69.49   12.50
   8  -8   5   46.80    9.50
  -8  -8  -5   38.80    6.40
   8   8   5   56.19    9.50
  -8   8  -5   57.49   11.30
   8   8   5   47.80    8.00
  -8   8  -5   81.79   15.70
  -8   8  -5   51.29    6.20
 -10  -8  -5   20.40   14.20
  10  -8   5   21.00   10.70
  10   8   5   34.50   17.80
  10   8   5   11.30    8.60
 -12   8  -5  191.58   25.20
  12   8   5  211.38   18.50
 -12   8  -5  191.68   29.30
  12   8   5  244.88   30.10
 -14  -8  -5    2.40   28.50
  14   8   5   65.89   36.50
 -13   9   5   83.39   27.30
  13   9  -5   78.19   16.60
 -11  -9   5  142.29   20.40
  11   9  -5  155.58   23.90
 -11   9   5  142.79   22.60
  11   9  -5  144.79   14.60
 -11   9   5  184.08   22.40
  -9   9   5   43.40   15.10
   9   9  -5   73.09   11.00
   9   9  -5   57.59   13.60
   9   9  -5   83.09   17.50
   7  -9  -5  171.88   15.90
   7  -9  -5  187.28   15.30
  -7  -9   5  205.28   15.90
   7  -9  -5  210.28   17.20
  -7  -9   5  174.08   13.80
  -7   9   5  224.28   18.80
   7   9  -5  213.78   18.40
   7   9  -5  195.18   15.20
   7   9  -5  184.98   15.80
  -7   9   5  188.38   16.30
   7   9  -5  211.48   15.60
  -5  -9   5  143.59   11.00
  -5  -9   5  175.28   22.20
   5  -9  -5  154.18   12.80
   5   9  -5  174.68   12.20
   5   9  -5  140.29   12.50
   5   9  -5  161.88   12.20
  -5   9   5  141.69   12.70
  -5   9   5  163.78   11.10
  -5   9   5  154.18   14.30
  -3  -9   5  436.26   30.40
   3  -9  -5  478.85   30.40
   3  -9  -5  451.25   29.80
  -3  -9   5  442.46   28.90
   3  -9  -5  501.75   29.60
  -3  -9   5  448.36   36.80
   3   9  -5  456.55   30.20
   3   9  -5  443.66   29.40
  -3   9   5  526.35   30.00
  -3   9   5  452.65   30.40
  -3   9   5  463.85   29.70
   1  -9  -5 1472.65   88.89
  -1  -9   5 1553.84   89.99
   1  -9  -5 1522.85   89.19
   1  -9  -5 1492.25   90.59
   1  -9  -5 1475.05   88.69
   1   9  -5 1493.45   89.99
   1   9  -5 1387.06   88.59
  -1   9   5 1459.95   89.49
   1  -9   5 1258.07   70.99
  -1  -9  -5 1132.69   70.69
   1  -9   5 1319.57   72.69
  -1  -9  -5 1100.19   71.89
   1   9   5 1144.79   70.89
  -1   9  -5 1211.28   71.29
   1   9   5 1129.69   70.79
   1   9   5 1116.19   71.69
  -3  -9  -5  281.67   19.90
   3  -9   5  296.47   22.50
  -3  -9  -5  297.67   21.00
   3  -9   5  318.47   20.40
  -3  -9  -5  311.87   19.30
   3   9   5  307.57   19.90
  -3   9  -5  291.77   20.70
   3   9   5  292.57   19.40
   3   9   5  284.77   20.30
   5  -9   5  262.87   17.60
  -5  -9  -5  239.98   17.30
  -5  -9  -5  270.97   19.20
   5  -9   5  258.57   18.70
  -5  -9  -5  253.57   19.60
   5   9   5  258.27   18.60
  -5   9  -5  249.58   17.10
   5   9   5  282.47   18.40
   5   9   5  251.47   18.30
  -5   9  -5  259.67   20.80
  -5   9  -5  280.47   18.40
   5   9   5  255.17   17.90
  -7  -9  -5   10.70    5.30
  -7  -9  -5   15.80    8.90
  -7  -9  -5   14.00    7.50
   7   9   5   16.80    6.20
  -7   9  -5   17.90   10.70
  -7   9  -5   13.20    4.40
  -7   9  -5   17.00    6.50
   7   9   5   16.00    5.30
   7   9   5   18.20    7.20
  -9  -9  -5  657.33   42.50
  -9   9  -5  552.04   40.60
   9   9   5  534.45   37.90
  -9   9  -5  601.64   44.80
   9   9   5  517.85   45.00
   9   9   5  609.84   38.50
 -11  -9  -5  124.09   24.80
  11  -9   5  110.19   15.60
  11   9   5  103.09   13.20
 -11   9  -5  117.09   20.10
  11   9   5   75.89   12.80
 -11   9  -5  108.39   23.10
 -13  -9  -5  102.19   24.00
  13   9   5   66.49   13.50
 -13   9  -5   82.29   19.90
 -13   9  -5   40.50   25.70
  13   9   5  105.89   31.80
 -12 -10   5   85.29   22.10
 -12  10   5   43.90   21.80
  12  10  -5   91.79   23.10
  12  10  -5   89.79   13.70
  10  10  -5  173.28   17.30
 -10  10   5  174.18   22.40
 -10  10   5  176.08   26.30
  -8 -10   5  347.97   24.20
   8  10  -5  327.97   23.80
   8  10  -5  284.07   24.30
   8  10  -5  353.46   24.20
  -6 -10   5   14.10    4.40
   6 -10  -5   17.50    5.80
  -6 -10   5   31.30   16.20
   6 -10  -5   12.60    7.10
   6  10  -5   14.20    6.60
   6  10  -5   23.90    6.50
  -6  10   5   16.40    8.90
   6  10  -5   23.30    7.80
  -6  10   5   15.30    6.30
   6  10  -5   16.50    6.20
   4 -10  -5  454.85   28.00
  -4 -10   5  424.26   28.40
   4 -10  -5  393.66   26.90
   4 -10  -5  453.55   28.70
  -4 -10   5  397.26   26.50
   4  10  -5  399.26   26.90
  -4  10   5  413.86   27.50
   4  10  -5  410.56   27.10
  -4  10   5  425.96   29.10
   4  10  -5  396.96   28.00
  -4  10   5  436.66   27.10
  -2 -10   5  430.56   26.90
   2 -10  -5  335.97   24.40
   2 -10  -5  348.97   24.80
   2 -10  -5  393.06   26.20
   2 -10  -5  352.96   25.40
   2  10  -5  386.46   25.00
  -2  10   5  359.06   25.50
  -2  10   5  435.96   25.80
   2  10  -5  426.56   26.00
   0 -10  -5   37.10    4.00
   0  10   5   41.70    5.80
  -2 -10  -5   72.39    9.80
   2 -10   5   64.39    7.60
  -2 -10  -5   63.79    6.80
  -2  10  -5   71.89    8.50
   2  10   5   68.69    5.90
   2  10   5   57.29    7.80
   4 -10   5    0.60    5.40
  -4 -10  -5   -2.90    6.00
  -4 -10  -5    2.60    4.40
  -4 -10  -5   -1.30    3.40
   4 -10   5   -0.60    3.80
   4  10   5    2.90    3.30
  -4  10  -5   -2.80    6.90
   4  10   5   -3.00    4.30
   4  10   5   -3.30    4.20
  -6 -10  -5   13.10    8.50
   6 -10   5    7.20    7.20
   6 -10   5   21.00    5.80
  -6 -10  -5   13.30    4.60
  -6 -10  -5   23.60    8.30
   6  10   5   10.00    5.40
   6  10   5   14.90    5.80
  -6  10  -5   24.50    9.60
   6  10   5   12.10    6.60
  -6  10  -5   19.10    6.40
   6  10   5   10.50    4.80
  -8 -10  -5  100.89   14.90
  -8  10  -5   99.79   13.90
   8  10   5  106.89   12.10
   8  10   5  107.09   10.50
  -8  10  -5   73.69   17.10
 -10 -10  -5   72.79   18.30
  10  10   5   46.30   10.20
 -10  10  -5   76.89   19.10
 -10  10  -5   97.29   17.60
  10  10   5   60.89   12.00
  12  10   5  270.47   25.90
  12  10   5  406.06   42.70
 -12  10  -5  362.06   35.20
 -12  10  -5  338.57   40.20
 -13 -11   5   44.30   26.00
 -13  11   5   78.89   24.40
 -13  11   5   23.90   27.70
  13  11  -5   39.80   12.50
  13  11  -5   84.89   26.40
 -11 -11   5   78.09   15.90
 -11  11   5  110.39   22.20
  11  11  -5   84.29   13.20
 -11  11   5  130.29   20.70
  -9  11   5  227.88   27.40
   9  11  -5  228.98   19.40
  -9  11   5  247.38   24.20
  -7 -11   5   33.50    9.20
   7 -11  -5   62.09   10.70
  -7 -11   5   32.40    6.10
   7 -11  -5   36.70    8.20
   7  11  -5   54.19   10.20
   7  11  -5   60.29    9.90
  -7  11   5   62.99   11.50
   7  11  -5   61.29   13.70
  -7  11   5   38.60    6.20
   5 -11  -5  187.18   16.30
   5 -11  -5  178.08   13.60
  -5 -11   5  179.88   15.20
   5 -11  -5  184.28   15.10
  -5 -11   5  166.18   12.90
  -5  11   5  174.98   12.60
   5  11  -5  171.68   14.10
   5  11  -5  185.68   15.10
   5  11  -5  182.58   14.20
  -5  11   5  176.98   14.40
  -5  11   5  178.98   16.40
  -5  11   5  180.08   13.50
   3 -11  -5  129.19   13.80
  -3 -11   5  131.09   12.80
   3 -11  -5  128.19   10.30
   3  11  -5  129.09   11.70
  -3  11   5  142.79   13.30
  -3  11   5  149.79   11.10
   3  11  -5  131.89   11.00
  -3  11   5  134.99   11.00
   1 -11  -5  898.51   60.19
   1 -11  -5  948.41   58.29
  -1 -11   5  997.30   59.89
   1 -11  -5  906.61   57.79
   1  11  -5  975.70   58.09
   1  11  -5  954.10   59.89
  -1  11   5  971.80   58.99
  -1 -11  -5   83.29    7.50
   1  11   5   99.39    9.60
   1  11   5   67.09    6.70
  -3 -11  -5  200.78   16.60
   3 -11   5  145.19   15.80
  -3 -11  -5  169.68   13.80
   3  11   5  198.38   14.80
   3  11   5  187.68   14.00
   5 -11   5   61.59    9.20
  -5 -11  -5   55.39    8.50
  -5 -11  -5   64.79   10.30
  -5 -11  -5   57.59    6.80
  -5  11  -5   69.79    8.60
  -5  11  -5   62.09   11.70
   5  11   5   48.40    7.10
   5  11   5   76.19    9.20
  -5  11  -5   48.10    6.20
  -7 -11  -5   30.10    7.90
   7 -11   5   39.00   10.40
   7 -11   5   45.20    9.70
  -7 -11  -5   69.99   14.20
  -7  11  -5   41.50    6.50
  -7  11  -5   71.89   14.40
   7  11   5   58.79    8.40
   7  11   5   52.09    9.80
   7  11   5   52.19    9.90
  -9 -11  -5   86.69   18.20
  -9  11  -5  161.08   26.00
   9  11   5  125.49   16.50
   9  11   5  124.99   15.70
 -11 -11  -5   80.69   20.60
 -11  11  -5   44.00   21.00
  11  11   5  105.89   31.00
 -11  11  -5   83.49   16.20
  11  11   5   68.89   13.20
 -13 -11  -5  109.49   30.60
 -12 -12   5   63.49   19.10
  12  12  -5   84.39   16.10
 -12  12   5   59.09   24.80
 -12  12   5  112.99   23.10
  12  12  -5   91.39   28.10
 -10 -12   5  136.29   16.80
 -10  12   5  117.99   19.00
  10  12  -5  133.29   15.00
 -10  12   5  109.59   22.00
  10  12  -5  147.19   23.90
  -8 -12   5   49.20   10.30
   8  12  -5   61.99   12.70
  -8  12   5   28.60   17.80
   8  12  -5   93.19   21.00
   8  12  -5   64.29   12.10
  -8  12   5   65.09   15.00
  -6 -12   5  112.29    9.70
   6 -12  -5  128.89   13.30
   6  12  -5  107.09   11.10
  -6  12   5  107.39   13.20
   6  12  -5  104.69   11.80
  -6  12   5  110.39   15.60
   6  12  -5  111.39   13.20
  -6  12   5   98.29    9.90
   4 -12  -5  537.15   37.80
   4 -12  -5  501.45   34.80
  -4 -12   5  595.14   37.30
   4 -12  -5  520.35   35.60
  -4 -12   5  536.55   34.40
  -4  12   5  560.04   35.50
  -4  12   5  505.15   35.10
  -4  12   5  516.85   36.70
   4  12  -5  587.74   35.30
   4  12  -5  616.44   37.20
   2 -12  -5   40.80    7.10
   2 -12  -5   55.99   12.20
   2 -12  -5   47.50    7.50
  -2 -12   5   56.29   10.80
   2 -12  -5   39.20    5.70
   2  12  -5   47.50    7.80
   2  12  -5   44.30    7.00
  -2  12   5   50.49    8.80
   0 -12  -5   30.20    6.20
   0 -12  -5   26.60    4.30
   0 -12  -5   34.50    8.90
   0  12  -5   30.20    5.90
   0  12   5   31.10    6.40
   0  12   5   32.50    6.00
  -2 -12  -5  116.49   12.40
  -2 -12  -5   92.09    9.50
   2  12   5   92.69    8.00
   2  12   5   97.19    9.80
   2  12   5   88.19   10.00
  -4 -12  -5   47.80   10.50
   4 -12   5   55.49   12.80
   4 -12   5   45.40    8.80
  -4 -12  -5   49.30    9.50
  -4 -12  -5   33.90    6.10
  -4 -12  -5   36.40    7.40
   4  12   5   44.30    7.50
   4  12   5   50.79    8.30
  -4  12  -5   63.09   11.70
   4  12   5   31.30    5.60
   6 -12   5  227.38   18.30
  -6 -12  -5  248.08   19.50
   6 -12   5  180.48   16.00
   6  12   5  234.98   19.00
  -6  12  -5  236.18   22.00
   6  12   5  230.68   18.10
   6  12   5  227.58   16.70
   6  12   5  226.98   16.60
  -6  12  -5  255.87   19.00
   8  12   5   85.99   14.60
   8  12   5   61.89   12.20
 -10  12  -5  108.49   18.70
  10  12   5   86.49   15.00
  10  12   5  143.69   27.20
 -10  12  -5  101.29   21.50
 -11 -13   5    7.50   14.50
  11  13  -5    8.80   11.40
 -11  13   5   26.10   16.80
  11  13  -5   33.60   23.60
 -11  13   5    2.10   20.60
   9  13  -5  140.09   17.30
  -9  13   5  161.18   19.50
  -9  13   5  151.98   22.80
   9  13  -5  201.68   22.30
  -7  13   5  297.57   25.50
   7  13  -5  329.47   28.80
   7  13  -5  318.37   22.90
  -7  13   5  301.87   27.00
   7  13  -5  300.77   23.10
   5 -13  -5   62.19   13.70
  -5 -13   5   64.59   12.10
  -5  13   5   35.90   10.60
  -5  13   5   58.09    8.20
   5  13  -5   79.09    9.80
   5  13  -5   44.90    9.30
   3 -13  -5  940.91   57.99
  -3 -13   5  970.10   58.89
   3 -13  -5  908.21   57.09
   3 -13  -5  924.11   57.39
   3  13  -5  908.71   58.69
   3  13  -5  933.71   56.99
  -3  13   5  819.62   56.99
  -3  13   5  941.81   57.99
  -1 -13   5 1050.89   63.09
   1 -13  -5 1017.60   61.29
   1 -13  -5  895.71   60.29
   1 -13  -5 1037.40   63.69
   1  13  -5  972.20   62.29
   1  13  -5  986.50   60.89
  -1  13   5  964.20   61.89
  -1 -13  -5  244.78   19.70
  -1 -13  -5  208.18   16.30
   1  13   5  226.38   16.70
  -3 -13  -5  316.67   24.40
   3 -13   5  338.37   22.30
   3 -13   5  363.36   26.50
  -3 -13  -5  307.57   22.20
   3  13   5  280.77   23.70
  -3  13  -5  329.97   24.10
   3  13   5  311.77   21.40
   3  13   5  322.17   22.40
   5 -13   5  300.07   19.80
   5 -13   5  289.37   21.00
   5 -13   5  259.87   24.70
  -5 -13  -5  253.07   22.30
  -5 -13  -5  272.27   20.20
   5  13   5  255.77   21.20
   5  13   5  267.37   18.70
  -5  13  -5  263.07   23.30
   5  13   5  250.57   19.10
   5  13   5  274.47   20.90
  -7 -13  -5  385.96   30.30
  -7  13  -5  399.06   34.20
  -7  13  -5  439.96   30.20
   7  13   5  401.56   28.00
   7  13   5  388.26   29.50
   7  13   5  449.06   31.70
   7  13   5  420.66   27.70
  -9 -13  -5   52.19   14.50
   9  13   5   60.69   12.10
  -9  13  -5   41.50   17.20
  -9  13  -5   58.39   12.20
 -11 -13  -5  126.09   24.70
 -11  13  -5  125.59   25.70
 -11  13  -5  141.59   31.10
  11  13   5  104.39   18.90
  11  13   5  178.68   32.30
 -12  14   5  -19.60   28.60
  12  14  -5    1.90   14.40
 -12  14   5   17.60   26.20
  12  14  -5   38.30   30.00
 -10 -14   5   44.80   13.80
 -10  14   5   52.09   19.60
  10  14  -5   52.79   12.30
 -10  14   5   59.69   16.90
  10  14  -5  102.99   24.60
   8  14  -5  113.49   16.60
  -8  14   5  147.79   21.10
  -8  14   5  106.49   23.20
   8  14  -5  159.98   27.40
   6 -14  -5   27.30   11.10
  -6  14   5   11.60    8.80
  -6  14   5   12.70   13.30
  -4 -14   5  201.68   18.90
   4 -14  -5  178.18   15.60
   4 -14  -5  189.98   19.10
  -4  14   5  187.88   15.50
  -4  14   5  208.28   18.90
   4  14  -5  144.79   16.40
  -4  14   5  194.28   15.70
   4  14  -5  184.18   16.10
   2 -14  -5  138.89   12.50
   2 -14  -5  117.29   11.10
   2  14  -5  173.18   13.00
   2  14  -5  135.39   13.80
  -2  14   5  150.58   14.20
   0 -14  -5   94.39    8.80
   0 -14  -5   91.79   14.10
   0 -14   5  108.89   14.40
   0 -14  -5  104.39   10.00
   0  14   5   92.89   10.80
   0  14   5   89.39    9.90
   0  14  -5   98.99   12.20
   0  14  -5  104.69   10.10
   2 -14   5  347.47   26.30
   2 -14   5  333.97   21.70
  -2 -14  -5  289.27   21.30
  -2 -14  -5  311.67   24.50
  -2  14  -5  300.37   23.80
   2  14   5  307.37   21.70
   2  14   5  281.27   22.30
   2  14   5  273.77   20.30
  -4 -14  -5   97.39   11.00
   4 -14   5   96.59   12.00
  -4  14  -5  109.79   15.20
   4  14   5   77.19   12.10
  -6 -14  -5   39.00   10.00
  -6 -14  -5   24.40   11.50
   6  14   5   17.00    6.40
   6  14   5   31.50    9.60
   6  14   5   33.00    8.30
  -8 -14  -5    5.30   11.20
  -8  14  -5   58.49   20.10
 -10 -14  -5   25.90   18.20
 -10  14  -5   20.80   14.70
  10  14   5    5.90   11.10
  10  14   5   35.80   23.30
 -10  14  -5   22.90   20.40
  12  14   5   67.59   39.80
  11  15  -5  110.99   27.20
 -11  15   5   35.90   21.10
 -11  15   5   96.79   19.80
  11  15  -5   72.89   12.90
  -9 -15   5  151.58   17.70
  -9  15   5  137.79   19.60
   9  15  -5  102.99   16.10
  -9  15   5  151.38   25.00
  -7  15   5  141.09   24.50
   7  15  -5  159.28   18.20
  -7  15   5  131.69   19.90
   7  15  -5  163.18   17.10
   5 -15  -5  644.04   46.70
  -5 -15   5  719.23   48.70
   5 -15  -5  731.53   49.00
  -5  15   5  626.44   45.70
  -5  15   5  759.02   46.60
   5  15  -5  719.73   46.20
  -5  15   5  808.12   49.80
   3 -15  -5  162.58   14.90
   3 -15  -5  153.98   15.50
   3 -15  -5  213.68   22.70
  -3  15   5  190.78   15.10
  -3  15   5  180.48   17.20
   3  15  -5  169.88   16.60
   1 -15  -5   85.39    9.30
   1 -15  -5   81.99   10.90
   1  15  -5  111.39   11.80
  -1  15   5  104.29   12.30
   1 -15   5  324.97   26.60
  -1 -15  -5  261.17   19.70
  -1 -15  -5  309.27   20.70
  -1 -15  -5  305.27   25.20
   1  15   5  273.07   23.00
  -1  15  -5  295.47   21.60
   1  15   5  302.57   22.50
  -3 -15  -5   28.60   12.10
  -3 -15  -5   31.00    7.50
   3 -15   5   19.70   15.50
   3 -15   5    6.80    7.50
   3  15   5   33.70    8.90
   3  15   5   19.40    9.10
  -3  15  -5   20.20    9.40
  -5 -15  -5   34.00   10.00
   5 -15   5   18.40    9.70
   5 -15   5   49.99   17.80
   5  15   5   34.40    9.60
  -5  15  -5   28.00   14.80
   5  15   5   20.40   11.10
  -7 -15  -5  227.28   22.50
   7  15   5  241.88   21.50
   7  15   5  192.88   18.20
   7  15   5  251.37   18.10
  -9 -15  -5   90.29   17.80
   9  15   5   78.79   14.60
  -9  15  -5  107.39   19.60
  -9  15  -5  103.79   22.70
 -11  15  -5   33.20   25.90
  11  15   5   48.40   31.80
 -11  15  -5   21.60   18.50
  11  15   5   16.50   13.80
  10  16  -5  240.18   37.70
 -10  16   5  153.48   36.20
 -10  16   5  238.48   26.90
  -8  16   5   39.10   14.70
   8  16  -5   29.20   13.00
  -8  16   5   20.20   17.10
   6 -16  -5   29.30   14.60
   6  16  -5   24.30   10.70
  -6  16   5   10.70   16.10
  -4 -16   5   91.69   15.90
   4 -16  -5  105.09   20.50
   4 -16  -5   80.99   14.30
   4 -16  -5   97.19   14.20
  -4  16   5   85.99   15.30
  -4  16   5   97.69   12.90
   4  16  -5   74.19   12.50
   2 -16  -5  152.78   14.70
  -2  16   5  132.39   14.70
   2  16  -5  155.08   17.10
   0 -16  -5    3.40    5.70
   0 -16   5   28.70   16.80
   0 -16  -5   16.60    6.90
   0  16  -5   15.80    9.10
   0  16   5   27.90    9.00
   0  16  -5   17.60    7.60
  -2 -16  -5   33.10    7.30
  -2 -16  -5   61.29   15.20
  -2 -16  -5   43.10    8.90
  -2  16  -5   34.00   11.70
  -4 -16  -5  167.28   15.80
   4 -16   5  161.38   22.80
   4  16   5  164.08   17.90
  -4  16  -5  166.88   21.20
  -6 -16  -5  240.68   22.80
  -6 -16  -5  215.98   23.80
   6  16   5  263.87   22.80
   6  16   5  227.38   18.50
  -6  16  -5  288.17   30.20
   8 -16   5   67.39   23.20
  -8 -16  -5    7.80   15.60
  -8  16  -5   38.00   13.20
   8  16   5   27.70   11.60
  -8  16  -5   49.30   20.50
   9  17  -5   74.09   16.60
  -9  17   5   87.29   21.40
  -7  17   5  150.78   25.10
  -7  17   5  132.19   17.80
   7  17  -5  111.89   16.40
   5 -17  -5   39.00   13.30
  -5  17   5   24.80    9.00
  -5  17   5   26.90   13.80
   3 -17  -5  258.07   23.70
  -3 -17   5  350.66   28.00
   3 -17  -5  269.27   22.00
  -3  17   5  259.57   22.60
   3  17  -5  311.07   24.10
  -3  17   5  289.87   21.40
   1 -17  -5  278.77   28.30
  -1 -17   5  296.07   27.90
   1 -17  -5  297.37   21.80
  -1  17   5  309.37   23.10
   1  17  -5  262.77   22.30
  -1 -17  -5  798.02   51.79
   1 -17   5  810.62   57.79
  -1 -17  -5  861.31   56.39
  -1  17  -5  823.02   52.99
   1  17   5  827.32   52.59
  -1  17  -5  780.72   52.89
   3 -17   5   79.49   21.60
   3 -17   5   55.79    9.70
  -3 -17  -5   71.19   16.30
  -3 -17  -5   52.59    8.90
   3  17   5   74.49   13.90
  -3  17  -5   77.59   14.60
  -5 -17  -5  206.48   19.50
  -5 -17  -5  217.28   25.90
  -5  17  -5  238.08   26.70
   5  17   5  264.17   22.40
  -7 -17  -5   53.39   14.50
  -7  17  -5   62.99   21.10
   7  17   5   36.70   11.30
  -9 -17  -5   20.60   17.00
   9 -17   5   19.20   26.00
   9  17   5   26.00   13.60
  -9  17  -5  -25.30   26.30
  11 -17   5  257.57   44.10
 -10  18   5   91.59   30.60
  -8  18   5   17.60   20.30
   8  18  -5   48.40   13.20
   8  18  -5   52.49   24.20
  -8  18   5   37.20   14.20
  -6 -18   5   81.69   18.90
   6  18  -5   85.69   14.80
  -6  18   5  107.09   14.50
  -6  18   5  146.09   24.70
   4 -18  -5  719.33   51.09
   4 -18  -5  696.73   57.29
  -4 -18   5  777.02   54.09
   4  18  -5  824.62   50.59
  -4  18   5  719.33   50.19
   2 -18  -5  365.36   36.10
  -2 -18   5  376.06   34.70
  -2  18   5  325.77   27.60
   2  18  -5  362.76   27.70
   0 -18  -5  158.48   23.40
   0  18   5  142.69   19.20
   0  18  -5  156.88   16.40
  -4 -18  -5  169.28   26.10
   4 -18   5  118.69   29.40
  -6 -18  -5  558.84   43.00
  -6 -18  -5  542.15   38.70
   6 -18   5  509.75   46.30
   6  18   5  512.45   37.30
  -8 -18  -5    8.90   16.80
   8 -18   5   50.49   24.60
  -8  18  -5   24.80   25.80
   8  18   5   10.60   14.70
  10 -18   5   28.90   33.00
  -9  19   5   69.09   22.30
   9  19  -5   51.19   15.80
   7 -19  -5  101.79   27.30
  -7  19   5   47.50   20.10
   7  19  -5   80.99   16.60
  -7  19   5   92.99   17.80
   5 -19  -5  148.39   28.10
  -5 -19   5  125.99   23.70
   5 -19  -5  126.99   21.00
   5  19  -5  113.79   17.30
   3 -19  -5   84.29   21.50
   3 -19  -5   63.89   12.50
  -3 -19   5   96.79   20.00
   3  19  -5   80.39   14.30
  -1 -19   5  128.59   25.10
  -1  19   5  100.29   16.10
   1 -19   5  128.39   25.10
  -1 -19  -5   91.69   15.20
  -1  19  -5   86.99   13.90
   1  19   5   89.59   15.60
  -3 -19  -5   71.59   11.70
   3 -19   5   87.39   21.70
  -3  19  -5   76.59   17.80
   5 -19   5   85.19   31.30
   7 -19   5   19.30   26.30
  -7 -19  -5   18.70   19.20
   7  19   5   48.70   17.10
  -7  19  -5   30.20   25.10
   9 -19   5   95.29   32.50
  -9  19  -5   11.10   27.70
   8 -20  -5  113.99   32.20
  -8  20   5  103.09   28.80
  -8  20   5  118.59   21.50
   6 -20  -5  123.59   24.20
   6 -20  -5  183.28   35.40
  -6 -20   5  131.99   22.70
  -6  20   5   92.59   19.60
   6  20  -5  107.59   19.10
   4 -20  -5  113.39   29.10
  -4 -20   5   91.89   21.30
   4 -20  -5   75.19   15.20
   4  20  -5   86.19   16.40
  -4  20   5   98.49   19.30
   2 -20  -5  266.27   22.60
  -2 -20   5  269.07   29.50
   2 -20  -5  295.67   33.30
   2  20  -5  259.27   23.50
  -2  20   5  250.27   24.10
   0 -20  -5  176.18   25.20
   0 -20  -5  159.88   16.10
   0 -20   5  160.08   25.10
   0  20   5  161.78   19.20
   0  20  -5  181.18   19.10
   2 -20   5  117.99   27.20
  -2 -20  -5   99.39   22.40
  -2 -20  -5   98.69   14.40
  -2  20  -5  140.39   17.20
   2  20   5  120.09   17.70
   4 -20   5  346.17   38.10
  -4 -20  -5  300.57   26.60
  -4 -20  -5  314.17   33.30
   4  20   5  351.96   27.80
  -4  20  -5  363.26   34.60
  -6 -20  -5  145.69   25.00
  -6  20  -5  164.18   30.10
   6  20   5  142.99   22.40
   8 -20   5  106.89   33.90
   7  21  -5   47.60   17.20
  -7  21   5   69.29   21.30
   5 -21  -5    9.00   16.00
  -5 -21   5   59.29   28.90
  -5  21   5    5.60   17.90
   5  21  -5   42.60   17.00
   3 -21  -5   59.49   26.70
  -3 -21   5   41.50   19.50
  -3  21   5   25.10   13.30
   3  21  -5   52.39   14.40
  -1 -21   5  135.79   25.40
   1 -21  -5   77.39   14.30
  -1  21   5  109.99   17.10
   1  21  -5   88.89   17.30
   1 -21   5   28.90   22.30
  -1 -21  -5   30.30   20.20
  -1  21  -5   12.10   11.90
   1  21   5   36.50   13.00
  -3 -21  -5    9.50   20.00
  -3 -21  -5   29.00   15.30
   3 -21   5   42.30   26.80
   3  21   5   32.30   13.20
  -5 -21  -5   24.80   19.90
   5 -21   5   68.59   37.20
  -5  21  -5   -5.90   19.00
   5  21   5   34.30   15.50
   7 -21   5   34.10   33.20
  -7  21  -5    4.50   29.90
  -6 -22   5   96.89   26.00
  -6  22   5  115.79   22.80
  -4 -22   5   27.90   21.20
   4 -22  -5   44.50   26.60
   4  22  -5   40.60   15.70
  -2 -22   5  276.87   36.80
   2 -22  -5  337.27   41.60
  -2  22   5  228.58   27.70
   2  22  -5  261.57   28.30
   0 -22  -5   94.09   25.90
   0 -22   5   90.89   26.70
   0  22  -5   54.29   14.70
   0  22   5   47.30   15.70
   2 -22   5  230.58   39.30
  -2 -22  -5  210.28   31.60
   2  22   5  238.28   27.90
  -2  22  -5  227.58   26.00
  -4 -22  -5  168.68   33.60
   4 -22   5  163.68   35.00
  -6 -22  -5   12.50   17.80
  -6  22  -5   11.10   25.10
  -5  23   5  -26.40   17.30
   3 -23  -5   13.10   31.40
  -3 -23   5   24.90   23.30
  -3  23   5   26.00   16.30
   3  23  -5    3.00   15.70
   1 -23  -5   65.29   24.20
  -1 -23   5    5.70   24.30
  -1  23   5   32.80   16.10
   1  23  -5   19.80   13.80
   1 -23   5   53.89   25.50
  -1 -23  -5   36.60   23.80
   1  23   5   36.30   14.50
  -1  23  -5   39.40   16.10
  -3 -23  -5   79.49   25.40
   3 -23   5   71.59   34.80
   3  23   5   20.40   19.40
  -3  23  -5   33.50   15.90
  -5 -23  -5    5.50   24.60
 -14   0   6  162.98   28.90
  14   0  -6  153.48   22.60
 -14   0   6  132.19   28.40
  14   0  -6  159.88   19.90
  12   0  -6   32.00   13.30
  12   0  -6   44.30   10.80
 -12   0   6   32.20   18.30
 -12   0   6   57.99   17.80
  10   0  -6  141.99   14.00
 -10   0   6  139.99   16.10
  10   0  -6  117.59   13.70
  10   0  -6  142.49   12.80
 -10   0   6  132.49   15.50
 -10   0   6  114.39   10.50
   8   0  -6  728.13   44.80
   8   0  -6  681.83   45.80
  -8   0   6  690.43   44.60
  -8   0   6  765.12   46.90
  -8   0   6  710.33   46.70
   8   0  -6  748.33   45.80
   8   0  -6  705.33   45.60
   8   0  -6  765.02   46.40
  -8   0   6  758.12   46.50
  -6   0   6  191.78   14.70
  -6   0   6  207.88   13.50
   6   0  -6  209.08   13.60
   6   0  -6  198.38   14.40
   6   0  -6  218.08   14.20
   6   0  -6  186.28   14.60
  -6   0   6  208.28   15.10
  -6   0   6  198.28   14.70
   4   0  -6  128.89    8.70
  -4   0   6  124.19    8.30
   4   0  -6  125.19    9.20
  -4   0   6  120.69    9.30
  -4   0   6  113.39   10.10
  -4   0   6  138.69    9.10
   0   0  -6   19.80    1.80
   0   0   6   19.50    1.70
   0   0   6   17.40    1.60
   0   0  -6   16.10    1.80
   0   0   6   17.10    1.80
   0   0  -6   16.60    1.60
  -2   0  -6 7733.33  438.16
   2   0   6 7372.26  438.16
  -2   0  -6 7266.87  438.26
  -4   0  -6  872.71   55.29
  -4   0  -6  867.81   55.09
   4   0   6  947.81   54.39
  -4   0  -6  871.91   55.29
   4   0   6  937.21   55.09
   4   0   6  946.11   55.19
   4   0   6  926.81   55.19
  -4   0  -6  915.51   54.39
   6   0   6 2584.84  149.49
  -6   0  -6 2518.25  149.79
  -6   0  -6 2506.15  149.79
   6   0   6 2469.95  149.29
   6   0   6 2562.64  149.39
  -6   0  -6 2441.86  149.69
   6   0   6 2535.95  148.29
  -6   0  -6 2417.26  148.39
   8   0   6  144.19   11.80
   8   0   6  136.09   11.10
   8   0   6  120.89   11.40
   8   0   6  138.99   11.40
  -8   0  -6  130.49   14.00
  -8   0  -6  142.49   13.50
  -8   0  -6  124.49   10.30
  -8   0  -6  136.09   14.00
  10   0   6  208.28   21.00
  10   0   6  264.47   19.90
 -10   0  -6  291.07   24.00
 -12   0  -6   -2.00   22.60
  12   0   6   12.20    9.10
 -14   0  -6  152.58   36.60
 -14   0  -6  176.78   34.20
  15  -1  -6   52.29   18.00
 -15  -1   6   58.19   27.40
 -15  -1   6   57.69   24.00
 -15   1   6   22.10   26.20
 -15   1   6  112.69   35.30
  15   1  -6   45.90   17.60
 -13  -1   6  187.38   28.80
  13   1  -6  128.09   27.20
 -13   1   6  135.39   27.30
 -11  -1   6  120.19   16.80
  11  -1  -6  115.59   16.00
  11  -1  -6  134.59   14.10
 -11  -1   6  110.69   19.00
  11  -1  -6  109.39   13.40
  11  -1  -6   94.79   13.90
  11   1  -6  109.99   15.90
 -11   1   6  103.99   18.00
 -11   1   6  117.29   18.00
  11   1  -6  122.59   13.00
  11   1  -6  110.29   15.90
  -9  -1   6   76.29   11.50
   9  -1  -6   92.59    8.90
  -9  -1   6   78.49   10.90
   9  -1  -6   88.49    9.50
  -9  -1   6   71.59    7.70
   9  -1  -6  110.89   11.40
   9   1  -6   88.69    9.60
  -9   1   6   95.69   13.10
   9   1  -6   98.49   11.40
  -9   1   6   79.49    7.60
  -9   1   6   84.39   12.50
   9   1  -6   90.19    9.00
   9   1  -6   86.89   10.30
   7  -1  -6  102.29    9.10
   7  -1  -6   94.39    9.60
   7  -1  -6  117.09   10.50
   7  -1  -6  130.59    9.70
  -7  -1   6  122.99    8.70
  -7  -1   6  103.29   10.60
  -7  -1   6   99.59    9.90
   7  -1  -6  112.59    9.70
  -7   1   6  107.59   10.60
  -7   1   6  102.39   12.50
  -7   1   6  108.29    9.50
   7   1  -6  129.99    9.60
   7   1  -6  131.89   10.40
  -7   1   6  122.89    8.40
   7   1  -6   91.39    9.30
   7   1  -6   96.99    8.70
   7   1  -6  105.09   10.20
  -3  -1   6  930.81   49.70
   3  -1  -6  715.73   50.19
   3   1  -6  727.93   49.99
  -3   1   6  922.51   50.19
   3   1  -6  768.02   49.80
  -3   1   6  936.81   49.60
   1  -1  -6  495.15   30.50
  -1  -1   6  517.35   30.50
   1  -1  -6  496.55   30.70
   1  -1  -6  538.35   30.60
   1  -1  -6  518.85   30.60
  -1  -1   6  525.95   31.40
  -1   1   6  511.05   30.50
  -1   1   6  491.45   30.50
  -1   1   6  525.05   30.60
   1   1  -6  515.35   31.50
   1   1  -6  525.15   30.50
   1   1  -6  449.46   30.50
   1  -1   6 3357.96  195.38
   1  -1   6 3220.88  195.58
  -1  -1  -6 3407.06  195.58
  -1  -1  -6 3347.57  195.58
  -1  -1  -6 3236.18  195.58
   1  -1   6 3274.77  195.48
   1   1   6 3327.07  195.58
  -1   1  -6 3182.98  195.58
  -1   1  -6 3194.48  195.48
  -1   1  -6 3501.75  195.38
   1   1   6 3513.55  195.58
   1   1   6 3311.97  195.58
  -3  -1  -6 1222.88   71.69
   3  -1   6 1162.28   71.99
   3  -1   6 1376.16   71.59
   3  -1   6 1122.19   72.29
  -3  -1  -6 1365.56   72.49
  -3  -1  -6 1275.17   72.29
   3  -1   6 1192.28   72.09
  -3  -1  -6 1139.39   72.39
   3   1   6 1105.09   71.89
  -3   1  -6 1172.68   72.09
   3   1   6 1153.48   72.19
  -3   1  -6 1101.79   72.19
   3   1   6 1386.86   71.69
  -3   1  -6 1092.79   72.49
  -3   1  -6 1301.67   71.59
   3   1   6 1154.68   72.09
  -5  -1  -6 1440.66   88.39
   5  -1   6 1426.66   88.19
   5  -1   6 1310.37   89.09
  -5  -1  -6 1463.85   87.49
  -5  -1  -6 1457.25   88.39
   5  -1   6 1517.15   87.29
   5  -1   6 1496.85   88.19
  -5  -1  -6 1448.26   88.59
  -5   1  -6 1440.26   87.29
   5   1   6 1447.76   88.19
  -5   1  -6 1473.65   88.69
   5   1   6 1512.75   87.39
  -5   1  -6 1515.65   88.49
   5   1   6 1499.65   88.29
   5   1   6 1574.14   88.29
  -5   1  -6 1471.45   88.39
  -7  -1  -6  205.08   14.80
   7  -1   6  227.78   16.00
   7  -1   6  212.88   15.50
  -7  -1  -6  211.48   17.60
  -7  -1  -6  206.28   16.90
  -7  -1  -6  225.68   18.00
   7  -1   6  240.58   16.00
   7  -1   6  235.58   15.40
   7   1   6  230.18   15.20
   7   1   6  214.58   16.30
  -7   1  -6  202.38   14.70
   7   1   6  226.08   16.20
   7   1   6  219.88   15.50
  -7   1  -6  218.68   17.40
  -7   1  -6  236.98   17.00
   7   1   6  219.48   15.50
  -7   1  -6  253.37   17.90
  -9  -1  -6  618.24   40.00
   9  -1   6  567.84   36.50
   9  -1   6  566.84   37.50
  -9  -1  -6  595.44   39.30
   9  -1   6  527.75   37.60
  -9  -1  -6  615.04   39.70
   9  -1   6  585.54   37.40
  -9   1  -6  592.74   39.60
  -9   1  -6  475.25   35.80
   9   1   6  562.44   37.70
  -9   1  -6  616.64   39.50
   9   1   6  586.14   38.60
   9   1   6  577.74   37.40
   9   1   6  563.34   36.30
   9   1   6  547.35   37.20
  -9   1  -6  611.94   40.30
 -11  -1  -6  373.46   32.00
  11  -1   6  388.56   27.30
 -11  -1  -6  348.77   32.80
  11   1   6  349.96   28.30
  11   1   6  396.06   26.80
 -11   1  -6  407.16   34.20
  13  -1   6  126.09   15.90
 -13  -1  -6  144.69   25.90
  13   1   6  133.29   15.70
 -13   1  -6  144.09   29.20
 -15  -1  -6  -20.80   26.30
 -15   1  -6   80.69   40.80
 -14  -2   6  146.99   30.20
  14  -2  -6  114.49   23.70
  14  -2  -6  170.88   20.00
  14   2  -6  158.38   18.40
 -14   2   6  151.28   31.60
 -14   2   6  157.68   29.80
  14   2  -6  158.48   26.40
 -12  -2   6   45.10   16.30
 -12  -2   6   53.49   25.10
  12  -2  -6   52.19   14.30
  12  -2  -6   48.00   10.10
  12   2  -6   51.99   13.90
  12   2  -6   54.69   14.20
  12   2  -6   24.90   11.20
  12   2  -6   68.69   11.60
 -12   2   6   33.40   19.10
  10  -2  -6   51.29   10.60
 -10  -2   6   56.69   11.00
  10  -2  -6   42.80    8.80
 -10  -2   6   52.49   11.50
  10  -2  -6   40.70    8.20
  10  -2  -6   64.79   12.70
  10  -2  -6   64.29   11.80
  10   2  -6   39.40    8.20
 -10   2   6   56.29   12.80
 -10   2   6   30.60    6.50
 -10   2   6   43.90   10.70
 -10   2   6   48.10   11.70
  10   2  -6   51.39    8.40
  10   2  -6   36.50    8.20
  10   2  -6   47.30   10.50
   8  -2  -6  485.85   31.20
   8  -2  -6  454.15   30.90
   8  -2  -6  463.05   31.60
  -8  -2   6  500.85   31.90
   8  -2  -6  489.55   31.10
  -8  -2   6  437.26   29.80
  -8  -2   6  469.05   32.00
   8  -2  -6  489.05   30.40
   8   2  -6  459.25   31.40
  -8   2   6  482.95   31.50
   8   2  -6  451.85   31.10
  -8   2   6  481.45   32.50
  -8   2   6  462.55   29.60
   8   2  -6  497.95   30.30
   8   2  -6  495.85   31.30
  -8   2   6  479.95   31.60
   8   2  -6  473.65   31.10
  -6  -2   6  378.36   25.40
   6  -2  -6  339.77   24.70
  -6  -2   6  365.76   25.40
  -6  -2   6  409.96   26.00
   6   2  -6  444.86   25.10
  -6   2   6  347.77   24.80
   6   2  -6  423.66   24.50
  -2  -2   6 2024.20  120.69
  -2  -2   6 1980.20  120.09
   2  -2  -6 2069.69  120.59
   2  -2  -6 2032.60  120.79
   2  -2  -6 2121.49  120.59
  -2   2   6 2044.20  120.49
  -2   2   6 2092.39  120.89
  -2   2   6 2031.20  120.09
  -2   2   6 2054.69  120.39
   2   2  -6 1936.11  120.59
   2   2  -6 2039.60  120.09
   0  -2  -6    6.70    1.60
   0  -2  -6    8.70    1.70
   0  -2  -6    7.50    1.90
   0  -2   6    6.10    1.60
   0  -2   6    8.10    1.50
   0   2   6    9.30    1.50
   0   2  -6    5.80    1.50
   0   2  -6    7.50    1.60
   0   2   6    8.30    1.70
   0   2   6    5.50    1.60
  -2  -2  -6 4080.59  240.68
  -2  -2  -6 4183.38  241.08
  -2  -2  -6 3957.20  240.48
   2  -2   6 4149.48  240.68
  -2  -2  -6 4250.07  241.08
   2  -2   6 4091.69  240.48
   2  -2   6 4051.29  240.68
   2  -2   6 4183.08  241.18
  -2   2  -6 3561.64  241.08
  -2   2  -6 4109.29  240.38
  -2   2  -6 4056.29  241.18
   2   2   6 4189.78  240.88
  -2   2  -6 4229.58  240.78
   2   2   6 4186.48  240.98
  -4  -2  -6  671.23   39.30
   4  -2   6  617.94   38.90
  -4  -2  -6  651.03   39.50
   4  -2   6  657.83   38.60
   4  -2   6  638.04   39.00
  -4  -2  -6  601.94   39.40
   4  -2   6  643.34   39.50
  -4  -2  -6  632.24   38.70
   4   2   6  654.93   38.60
  -4   2  -6  646.04   39.30
   4   2   6  641.24   39.30
  -4   2  -6  624.94   39.30
   4   2   6  644.54   38.80
   4   2   6  655.03   39.20
  -4   2  -6  604.54   39.80
  -4   2  -6  633.94   38.40
   6  -2   6 1423.36   83.59
   6  -2   6 1376.86   82.69
   6  -2   6 1413.06   83.49
  -6  -2  -6 1408.96   83.89
  -6  -2  -6 1373.96   83.99
  -6  -2  -6 1381.96   82.89
  -6  -2  -6 1345.37   84.19
   6  -2   6 1401.86   83.89
  -6   2  -6 1390.96   84.59
   6   2   6 1318.47   83.69
   6   2   6 1414.46   83.79
   6   2   6 1353.56   82.59
  -6   2  -6 1363.96   83.79
  -6   2  -6 1318.87   82.59
   6   2   6 1442.96   83.79
  -6   2  -6 1408.46   83.89
   8  -2   6  302.37   21.10
   8  -2   6  320.37   21.80
   8  -2   6  325.27   21.50
  -8  -2  -6  314.87   23.10
   8  -2   6  345.47   20.80
  -8  -2  -6  317.17   23.30
  -8  -2  -6  296.47   23.20
  -8  -2  -6  274.97   20.00
  -8   2  -6  273.47   19.80
   8   2   6  313.97   21.30
   8   2   6  273.47   22.50
   8   2   6  292.37   20.80
  -8   2  -6  330.37   23.60
  -8   2  -6  316.77   22.50
   8   2   6  271.57   20.50
   8   2   6  303.97   20.50
  -8   2  -6  316.97   24.10
  10  -2   6  115.49   14.00
  10  -2   6  144.49   14.00
  10  -2   6  112.39   13.60
 -10  -2  -6  146.29   19.10
 -10  -2  -6  175.38   17.20
  10   2   6  158.08   13.60
 -10   2  -6  157.08   19.80
  10   2   6  140.19   13.60
  10   2   6  169.48   17.10
  10   2   6  124.59   13.00
  12  -2   6  245.68   18.90
 -12   2  -6  219.28   26.60
  12   2   6  207.68   18.30
 -14  -2  -6   -8.80   24.20
 -14  -2  -6   48.50   24.20
  14  -2   6   27.50   11.60
 -14   2  -6   62.09   26.80
 -14   2  -6   10.80   27.10
  14   2   6   15.90   10.70
 -15  -3   6  137.69   32.50
  15  -3  -6  136.09   22.90
  15   3  -6  151.68   32.70
 -15   3   6  171.18   38.50
  13  -3  -6   75.59   14.30
  13   3  -6   56.89   14.10
 -13   3   6   51.69   20.40
  13   3  -6   39.60    9.70
 -13   3   6    9.80   18.80
  11  -3  -6  114.19   13.90
 -11  -3   6  133.99   17.40
  11  -3  -6   87.89   15.60
  11   3  -6  149.39   13.80
  11   3  -6  123.39   12.60
  11   3  -6  109.89   18.10
 -11   3   6   99.59   19.20
 -11   3   6  118.09   19.20
  -9  -3   6   16.80    5.00
   9  -3  -6   30.40    8.00
   9  -3  -6   19.90    8.20
   9  -3  -6   15.00    5.50
   9  -3  -6   18.70    8.60
  -9  -3   6   21.90    9.30
   9  -3  -6   15.00    6.10
  -9   3   6   32.90    8.10
  -9   3   6   20.30    8.70
  -9   3   6   30.60    9.80
  -9   3   6   12.30    4.60
   9   3  -6   27.50    7.20
   7  -3  -6  217.08   15.30
  -7  -3   6  173.58   14.10
   7  -3  -6  212.18   14.10
  -7  -3   6  175.48   13.20
  -7   3   6  182.38   14.90
   7   3  -6  212.48   13.90
   7   3  -6  163.18   13.60
  -7   3   6  187.58   16.50
   7   3  -6  186.98   15.50
   7   3  -6  169.38   14.00
  -7   3   6  220.18   13.10
  -7   3   6  203.28   14.20
   5  -3  -6 5733.13  340.47
  -5  -3   6 6042.40  339.77
   5  -3  -6 5763.62  339.27
   5  -3  -6 6102.59  339.67
  -5  -3   6 5722.13  339.87
   5  -3  -6 5468.95  341.07
  -5   3   6 5814.92  339.77
   5   3  -6 5530.15  339.97
  -5   3   6 5561.14  339.07
  -5   3   6 5806.52  339.97
   5   3  -6 5939.81  339.77
   5   3  -6 5590.94  339.17
  -5   3   6 5868.51  340.57
   3  -3  -6 2611.64  165.88
  -3  -3   6 3053.29  167.78
   3  -3  -6 3054.39  165.48
   3  -3  -6 2774.72  165.68
  -3  -3   6 3041.50  166.18
  -3  -3   6 2889.21  165.18
   3   3  -6 2730.23  165.08
   3   3  -6 2607.34  165.68
  -3   3   6 2744.13  165.98
  -3   3   6 2642.54  165.58
  -3   3   6 2751.82  165.08
  -3   3   6 2719.13  165.28
  -1  -3   6 1795.42  110.99
   1  -3  -6 1947.91  111.39
   1  -3  -6 1879.51  111.09
   1  -3  -6 1980.10  111.59
   1  -3  -6 2012.20  111.59
  -1   3   6 1912.01  111.49
   1   3  -6 1850.81  110.99
  -1   3   6 1675.03  111.89
  -1   3   6 1872.91  110.99
   1   3  -6 1946.31  111.39
   1   3  -6 1844.92  111.49
   1  -3   6  170.78   11.00
  -1  -3  -6  180.28   10.60
  -1  -3  -6  160.78   11.20
  -1  -3  -6  158.28   10.90
   1   3   6  157.18   11.20
   1   3   6  168.48   10.90
   1   3   6  184.68   10.70
   1   3   6  169.68   10.90
  -3  -3  -6  994.50   62.79
   3  -3   6 1097.89   63.09
   3  -3   6 1010.60   62.29
  -3  -3  -6 1034.50   62.79
   3  -3   6 1039.30   62.39
  -3  -3  -6 1040.70   62.19
   3  -3   6 1067.59   62.19
  -3   3  -6  994.30   63.09
   3   3   6 1056.19   62.19
  -3   3  -6 1062.39   61.99
  -3   3  -6 1062.19   62.49
   3   3   6 1034.00   62.69
  -3   3  -6 1027.90   62.49
   3   3   6 1084.59   62.69
   5  -3   6  276.07   18.70
   5  -3   6  274.77   18.10
   5  -3   6  280.37   18.20
  -5  -3  -6  264.37   19.20
  -5  -3  -6  282.17   17.90
   5  -3   6  265.77   17.60
  -5  -3  -6  273.07   18.70
   5   3   6  273.67   18.40
   5   3   6  285.67   17.90
  -5   3  -6  265.27   18.70
  -5   3  -6  274.07   19.80
  -5   3  -6  283.57   18.60
  -5   3  -6  271.17   17.40
   7  -3   6  183.88   13.10
  -7  -3  -6  159.58   14.90
   7  -3   6  170.18   12.70
  -7  -3  -6  176.38   14.10
   7  -3   6  181.88   13.30
  -7  -3  -6  157.08   14.80
  -7  -3  -6  154.28   11.80
   7  -3   6  167.58   12.40
  -7   3  -6  155.48   11.60
   7   3   6  196.68   12.70
  -7   3  -6  174.68   14.20
   7   3   6  165.58   15.60
  -7   3  -6  161.38   14.80
   7   3   6  165.98   12.40
   7   3   6  159.38   12.80
  -7   3  -6  167.48   14.60
   7   3   6  173.78   13.00
   9  -3   6  116.19   11.80
  -9  -3  -6  132.39   16.30
   9  -3   6   95.49   12.90
   9  -3   6  106.29   11.00
  -9  -3  -6  127.29   14.80
  -9   3  -6  130.99   16.90
   9   3   6  128.29   11.70
   9   3   6  122.29   15.30
   9   3   6   88.89   10.50
  -9   3  -6  132.89   15.40
  -9   3  -6  106.19    9.20
 -11  -3  -6   32.40   15.30
 -11  -3  -6   21.20   16.10
  11  -3   6   54.59   12.70
  11   3   6   40.30   15.80
 -11   3  -6   34.30   18.80
 -13  -3  -6  136.59   31.50
 -13  -3  -6   97.69   27.30
  13  -3   6   92.69   15.80
  13   3   6  102.89   14.30
 -13   3  -6  132.89   25.30
 -13   3  -6  111.39   26.80
 -15  -3  -6   17.40   26.50
 -15  -3  -6  -10.70   34.40
 -15   3  -6  -10.10   33.80
  15   3   6    7.10   23.00
  14  -4  -6  158.88   20.20
 -14  -4   6  117.39   27.10
  14   4  -6   89.89   20.10
  14   4  -6  139.79   16.50
 -14   4   6  120.29   27.50
 -12  -4   6   54.99   16.30
  12  -4  -6   53.09   11.10
  12   4  -6   55.49   11.20
  10  -4  -6  113.79   19.10
 -10  -4   6  135.99   16.40
  10  -4  -6  126.69   12.40
  10  -4  -6  105.49   14.60
  10  -4  -6  140.29   14.30
 -10   4   6  132.09   17.40
  10   4  -6  118.79   16.40
 -10   4   6  143.89   15.90
 -10   4   6  132.29   18.50
  10   4  -6  129.69   12.50
  -8  -4   6  218.98   14.50
   8  -4  -6  200.98   16.10
   8  -4  -6  211.98   15.30
  -8  -4   6  181.18   16.20
   8  -4  -6  231.08   16.20
   8  -4  -6  223.28   17.00
   8   4  -6  228.88   17.10
   8   4  -6  182.58   15.10
  -8   4   6  195.68   17.80
   8   4  -6  224.48   15.20
  -8   4   6  188.38   13.80
   8   4  -6  235.38   15.80
  -6  -4   6  789.52   47.70
   6  -4  -6  791.52   47.80
   6  -4  -6  785.52   48.10
   6  -4  -6  803.42   49.00
  -6  -4   6  809.52   48.40
   6  -4  -6  772.62   48.40
   6   4  -6  795.02   48.00
  -6   4   6  739.13   48.10
   6   4  -6  791.72   48.50
  -6   4   6  804.22   49.50
  -6   4   6  761.32   47.20
  -6   4   6  763.72   48.60
   6   4  -6  790.42   47.80
   6   4  -6  762.42   48.80
   4  -4  -6  431.26   26.30
   4  -4  -6  425.66   27.20
  -4  -4   6  402.66   25.80
  -4  -4   6  427.66   25.90
   4   4  -6  385.76   26.60
  -4   4   6  406.46   26.40
  -4   4   6  452.45   25.70
   4   4  -6  425.06   26.50
  -4   4   6  388.06   27.20
   4   4  -6  429.46   26.00
  -2  -4   6  679.63   49.50
  -2  -4   6  801.52   47.40
   2  -4  -6  875.31   48.40
   2  -4  -6  827.22   48.00
   2  -4  -6  802.72   48.00
  -2  -4   6  815.82   48.10
   2   4  -6  741.23   47.90
   2   4  -6  767.92   48.00
  -2   4   6  857.01   48.40
   2   4  -6  766.72   49.99
   2   4  -6  816.92   47.50
  -2   4   6  791.52   47.80
  -2   4   6  776.02   47.70
   0  -4   6  291.37   18.60
   0  -4  -6  288.77   18.80
   0  -4   6  291.57   17.70
   0  -4  -6  295.57   18.00
   0   4  -6  268.77   18.10
   0   4   6  302.67   18.10
   0   4   6  284.97   18.20
   0   4   6  280.37   17.60
   0   4  -6  290.77   17.90
   2  -4   6   21.60    3.10
   2   4   6   16.00    2.30
  -2   4  -6    7.90    4.10
   2   4   6   11.20    2.50
   4  -4   6   51.29    4.50
  -4  -4  -6   50.09    5.20
  -4   4  -6   44.50    4.10
  -4   4  -6   36.80    6.00
  -4   4  -6   54.79    5.80
  -4   4  -6   45.50    7.40
   6  -4   6 1041.30   62.49
   6  -4   6 1006.80   62.69
   6  -4   6 1041.70   63.29
  -6  -4  -6 1001.90   62.09
  -6  -4  -6 1020.50   63.69
  -6  -4  -6 1032.60   63.49
   6  -4   6 1047.30   62.19
  -6   4  -6  951.60   61.59
   6   4   6 1060.29   63.09
  -6   4  -6 1018.90   62.99
   6   4   6 1037.80   62.99
   6   4   6 1066.99   62.19
  -6   4  -6 1063.99   63.49
  -6   4  -6  992.90   63.89
   8  -4   6  623.94   39.90
  -8  -4  -6  589.04   38.90
   8  -4   6  655.73   39.60
  -8  -4  -6  607.44   41.20
   8  -4   6  632.24   40.50
  -8  -4  -6  619.54   41.40
   8  -4   6  634.84   39.20
  -8   4  -6  661.13   41.20
   8   4   6  631.34   41.40
  -8   4  -6  649.24   40.90
   8   4   6  625.74   38.90
  -8   4  -6  670.23   42.40
   8   4   6  555.24   39.20
   8   4   6  617.74   39.80
  -8   4  -6  557.94   38.40
  10  -4   6  211.08   17.30
 -10  -4  -6  213.08   22.40
  10  -4   6  172.08   17.30
  10   4   6  236.88   16.90
 -10   4  -6  250.57   21.80
  10   4   6  198.68   16.70
 -10   4  -6  160.18   32.50
  10   4   6  201.48   21.10
  12  -4   6   28.90    9.90
 -12   4  -6   11.20   15.50
  12   4   6   -1.40   17.60
 -12   4  -6    7.80   20.70
  12   4   6   28.10    9.60
  14  -4   6  100.89   16.90
 -14  -4  -6  118.79   29.80
  14   4   6  137.89   23.20
  14   4   6   79.19   15.50
 -14   4  -6  117.89   25.50
  15  -5  -6   28.70   20.40
 -15  -5   6   55.39   30.10
  15   5  -6   57.59   19.40
 -15   5   6   23.10   33.00
 -13  -5   6  200.38   30.10
  13  -5  -6  141.99   24.80
  13  -5  -6  141.89   17.90
 -13   5   6  123.69   26.80
 -13   5   6  164.28   26.30
  13   5  -6  160.38   25.50
  13   5  -6  156.68   16.30
 -11  -5   6  263.07   23.90
  11  -5  -6  226.58   22.00
 -11   5   6  277.07   26.60
  11   5  -6  226.08   25.30
 -11   5   6  292.97   22.30
 -11   5   6  252.47   27.60
  11   5  -6  231.78   19.90
   9  -5  -6   20.00    6.70
   9   5  -6   19.50    8.20
   9   5  -6   30.00    7.10
  -9   5   6   28.00   11.30
   9   5  -6   10.70    6.00
   9   5  -6   24.80    9.20
  -9   5   6   27.20    8.10
  -9   5   6   38.80    8.20
  -7  -5   6    9.60    3.90
   7  -5  -6    8.10    4.50
  -7  -5   6   18.30    5.60
   7  -5  -6   23.10    5.90
   7  -5  -6   14.30    5.80
   7  -5  -6   17.70    6.10
  -7   5   6    9.00    3.70
   7   5  -6   22.50    4.30
   7   5  -6   28.90    6.40
  -7   5   6    5.40    6.70
  -7   5   6   15.50    3.30
   7   5  -6   27.00    5.80
   7   5  -6   19.40    5.00
  -7   5   6    5.20    5.10
   5  -5  -6   61.49    7.40
  -5  -5   6   76.99    5.90
   5   5  -6   76.29    7.20
   5   5  -6   70.39    7.50
  -5   5   6   74.09    8.70
   5   5  -6   80.09    7.00
   5   5  -6   55.99    6.70
  -5   5   6   62.39    5.50
   3  -5  -6 2544.55  146.29
   3  -5  -6 2511.15  145.79
   3  -5  -6 2603.34  145.89
  -3  -5   6 2474.55  145.29
  -3  -5   6 2256.17  148.09
   3   5  -6 2212.58  145.89
   3   5  -6 2383.86  148.99
   3   5  -6 2497.55  146.09
  -3   5   6 2528.05  145.79
  -3   5   6 2518.65  146.29
   3   5  -6 2439.16  145.19
  -3   5   6 2509.95  145.49
  -3   5   6 2464.55  145.19
   1  -5  -6 1380.16   84.99
  -1  -5   6 1381.76   84.89
   1  -5  -6 1435.26   84.49
   1  -5  -6 1471.75   84.69
   1  -5  -6 1448.76   84.69
  -1   5   6 1464.75   84.69
  -1   5   6 1433.06   84.79
   1   5  -6 1360.46   84.89
   1   5  -6 1364.96   84.19
  -1   5   6 1459.55   84.49
  -1  -5  -6 3936.01  233.78
  -1  -5  -6 3888.61  234.08
  -1  -5  -6 3888.51  233.58
   1  -5   6 4169.48  233.98
   1  -5   6 3953.50  234.28
  -1  -5  -6 3804.82  233.58
   1   5   6 3960.30  234.38
   1   5   6 4068.59  233.78
   1   5   6 3931.41  233.48
   1   5   6 4025.50  233.58
  -1   5  -6 4009.20  233.98
  -3  -5  -6  218.38   15.00
   3  -5   6  223.68   15.00
  -3  -5  -6  201.78   15.10
  -3  -5  -6  204.68   14.10
   3  -5   6  226.48   14.20
  -3   5  -6  231.48   16.00
   3   5   6  213.18   14.50
  -3   5  -6  226.48   14.60
  -3   5  -6  223.88   14.00
   3   5   6  230.98   14.60
   3   5   6  214.38   14.60
  -5  -5  -6  215.48   13.30
   5  -5   6  203.18   14.10
  -5  -5  -6  196.28   15.40
   5  -5   6  172.98   13.00
  -5   5  -6  213.88   14.90
  -5   5  -6  173.38   12.70
   5   5   6  204.68   13.70
  -5   5  -6  162.38   13.90
  -5   5  -6  204.48   16.40
   7  -5   6  197.88   15.40
  -7  -5  -6  196.68   14.30
  -7  -5  -6  203.68   17.70
   7  -5   6  199.58   14.60
  -7  -5  -6  201.88   17.00
   7  -5   6  214.28   15.20
  -7   5  -6  195.78   17.60
   7   5   6  210.68   15.00
  -7   5  -6  200.38   16.30
   7   5   6  222.78   15.20
  -7   5  -6  213.88   16.80
  -7   5  -6  188.48   13.60
   7   5   6  210.98   15.20
  -9  -5  -6   96.59   14.30
   9  -5   6  105.69   11.10
   9  -5   6   71.59   11.00
   9  -5   6   73.29   11.10
  -9  -5  -6  106.69   15.70
   9  -5   6   61.69    9.80
   9   5   6   90.89   14.60
  -9   5  -6  112.59   14.50
  -9   5  -6   98.49   17.10
   9   5   6   56.79   10.60
   9   5   6   98.59   10.30
   9   5   6   99.19   10.30
  11  -5   6  149.19   17.00
 -11  -5  -6  111.19   22.10
  11   5   6  121.89   15.00
  13  -5   6  250.97   23.20
 -13  -5  -6  203.58   34.70
 -13   5  -6  233.18   32.60
  13   5   6  229.48   21.10
 -13   5  -6  265.27   33.90
 -14  -6   6   51.19   25.60
  14  -6  -6   38.50   13.30
  14   6  -6   46.30   12.00
  14   6  -6   53.29   20.30
 -14   6   6   74.79   31.00
 -12  -6   6  160.48   22.20
  12  -6  -6  121.49   15.70
 -12   6   6  136.19   22.10
  12   6  -6  105.39   15.10
 -12   6   6  112.89   21.80
  12   6  -6  119.69   13.80
  10  -6  -6   82.59   12.90
  10  -6  -6   56.59   10.90
 -10  -6   6   30.30   10.50
  10   6  -6   59.79   17.20
 -10   6   6   39.30    9.70
  10   6  -6   61.39   11.10
  10   6  -6   59.59    9.10
 -10   6   6   24.10   13.60
 -10   6   6   31.60   12.10
  10   6  -6   32.40    9.90
   8  -6  -6 1322.67   80.49
   8  -6  -6 1491.05   80.89
  -8  -6   6 1330.27   80.39
  -8  -6   6 1252.17   79.29
   8  -6  -6 1373.96   81.49
   8  -6  -6 1356.86   80.09
  -8   6   6 1199.58   78.39
   8   6  -6 1229.38   80.59
  -8   6   6 1388.66   81.79
   8   6  -6 1261.67   80.59
  -8   6   6 1307.47   80.89
  -8   6   6 1300.67   79.99
   8   6  -6 1279.27   79.19
   8   6  -6 1235.68   80.89
   6  -6  -6  225.18   16.90
  -6  -6   6  215.18   17.00
  -6  -6   6  288.07   16.60
   6  -6  -6  237.68   17.80
  -6   6   6  218.38   15.80
  -6   6   6  218.78   17.80
   6   6  -6  244.98   16.40
  -6   6   6  244.08   19.20
  -6   6   6  269.17   16.70
   6   6  -6  281.97   17.40
   4  -6  -6   40.80    6.40
   4   6  -6   55.39    5.90
  -4   6   6   36.40    7.80
  -2  -6   6  666.83   43.20
   2  -6  -6  733.73   43.40
   2  -6  -6  786.02   43.40
   2  -6  -6  672.33   42.70
  -2  -6   6  712.03   42.40
  -2   6   6  726.53   43.30
  -2   6   6  697.33   42.90
   2   6  -6  676.93   42.50
  -2   6   6  644.34   42.80
   2   6  -6  717.43   43.50
   0  -6  -6  308.47   20.80
   0  -6   6  286.07   20.50
   0  -6  -6  328.17   21.30
   0  -6  -6  311.97   20.00
   0   6   6  331.97   19.90
   0   6  -6  303.97   20.30
   0   6   6  319.07   19.80
   0   6   6  324.37   20.40
  -2  -6  -6  723.73   40.10
  -2  -6  -6  652.43   39.60
  -2  -6  -6  680.23   39.30
  -2  -6  -6  635.14   39.60
   2  -6   6  645.94   40.70
   2  -6   6  625.74   39.70
   2   6   6  605.24   39.40
   2   6   6  594.54   39.20
  -2   6  -6  619.14   40.20
   2   6   6  680.73   39.40
  -4  -6  -6 1148.19   72.09
   4  -6   6 1228.18   71.49
   4  -6   6 1218.48   72.49
  -4  -6  -6 1174.08   72.19
  -4  -6  -6 1144.69   71.39
  -4   6  -6 1140.79   70.99
  -4   6  -6 1168.78   72.69
   4   6   6 1261.47   71.89
   4   6   6 1174.18   71.49
   4   6   6 1233.68   71.89
  -4   6  -6 1189.88   71.59
   6  -6   6   62.79    7.00
  -6  -6  -6   70.69    9.20
   6  -6   6   55.89    6.20
  -6  -6  -6   80.59    6.20
   6  -6   6   66.79    7.80
  -6  -6  -6   66.99    8.90
   6   6   6   56.79    7.10
  -6   6  -6   80.09   10.40
  -6   6  -6   66.99    5.80
   6   6   6   60.19    6.40
  -6   6  -6   81.79    8.30
  -8  -6  -6   60.39   11.60
  -8  -6  -6   53.89    7.70
   8  -6   6   70.09    8.30
   8  -6   6   58.39    9.00
  -8  -6  -6   75.19   13.30
   8  -6   6   69.69   10.30
   8   6   6   75.09   13.20
  -8   6  -6   80.09   13.40
  -8   6  -6   82.59   11.20
   8   6   6   52.69    7.90
  -8   6  -6   46.30    6.40
   8   6   6   56.29    9.50
  10  -6   6   93.79   14.30
 -10  -6  -6   94.09   19.50
 -10   6  -6  125.89   19.70
  10   6   6  107.19   21.80
 -10   6  -6  109.29   21.20
  10   6   6  117.59   13.40
  10   6   6   99.49   12.60
  12  -6   6   35.40   12.40
 -12   6  -6   59.39   20.70
 -12   6  -6   37.10   16.80
  12   6   6   60.89   11.70
  14  -6   6    7.00   15.30
 -14  -6  -6  -22.10   30.00
  14   6   6    7.90   20.90
  14   6   6   13.70   13.80
 -14   6  -6   -0.30   27.60
 -13  -7   6   64.69   22.60
  13   7  -6   30.10   10.60
  13   7  -6   28.80   16.20
 -13   7   6   32.70   18.80
 -13   7   6    0.00   21.10
  11  -7  -6  138.79   17.60
  11  -7  -6  146.49   20.20
 -11  -7   6  180.98   21.10
 -11   7   6  174.58   25.50
  11   7  -6  190.88   16.70
   9  -7  -6  378.66   27.90
  -9  -7   6  399.56   28.30
   9  -7  -6  380.86   26.80
   9   7  -6  378.76   27.20
  -9   7   6  379.76   28.60
   9   7  -6  390.16   29.50
   9   7  -6  365.66   25.90
   9   7  -6  392.76   26.30
  -9   7   6  388.46   30.10
  -9   7   6  360.66   26.40
  -7  -7   6  151.78   11.70
  -7  -7   6  155.48   13.40
   7  -7  -6  162.18   14.10
   7  -7  -6  164.98   13.60
   7  -7  -6  159.58   12.70
   7   7  -6  155.88   14.60
   7   7  -6  131.49   12.80
   7   7  -6  176.28   13.40
  -7   7   6  174.18   15.60
  -7   7   6  175.88   12.20
   7   7  -6  161.88   12.00
  -7   7   6  148.39   11.00
  -7   7   6  149.88   13.60
   7   7  -6  160.78   12.70
  -5  -7   6   70.69    6.10
  -5   7   6   76.19    6.00
  -5   7   6   54.29   10.00
   5   7  -6   80.89    7.60
   3  -7  -6 1161.28   65.39
  -3  -7   6 1066.99   65.49
   3  -7  -6 1107.29   66.79
   3  -7  -6 1047.30   65.39
  -3   7   6 1056.09   64.99
   3   7  -6 1039.50   65.59
  -3   7   6 1053.29   64.89
  -3   7   6 1084.69   65.69
   3   7  -6 1069.49   64.59
   1  -7  -6   58.49    7.30
   1  -7  -6   63.89    5.20
   1  -7  -6   58.89    5.80
  -1  -7   6   62.09    7.10
  -1   7   6   65.89    7.10
  -1   7   6   61.49    6.00
   1   7  -6   64.29    6.20
   1   7  -6   61.69    5.80
   1  -7   6 3778.02  213.18
  -1  -7  -6 3493.65  212.18
   1  -7   6 3802.22  212.38
  -1  -7  -6 3433.56  212.78
   1   7   6 3536.75  213.28
   1   7   6 3560.94  212.18
  -1   7  -6 3590.34  212.48
   1   7   6 3550.54  212.08
  -3  -7  -6  216.38   14.50
   3  -7   6  172.08   14.30
  -3  -7  -6  216.38   13.70
  -3  -7  -6  196.48   14.50
   3   7   6  215.68   14.30
   3   7   6  229.28   14.40
  -3   7  -6  182.98   15.50
   3   7   6  198.28   13.80
   3   7   6  207.88   13.80
   5  -7   6  500.05   31.40
  -5  -7  -6  497.35   32.30
  -5  -7  -6  484.85   31.10
   5  -7   6  486.35   32.30
  -5  -7  -6  487.15   32.70
   5   7   6  548.55   31.80
  -5   7  -6  462.85   33.60
  -5   7  -6  498.35   30.80
   5   7   6  506.25   31.70
  -5   7  -6  499.55   32.00
   7  -7   6  230.78   18.00
   7  -7   6  222.38   16.50
  -7  -7  -6  228.08   16.10
  -7  -7  -6  221.28   19.00
  -7  -7  -6  227.78   19.00
   7   7   6  227.78   16.90
  -7   7  -6  222.88   15.60
  -7   7  -6  237.98   20.10
  -7   7  -6  226.48   19.00
  -7   7  -6  246.18   18.30
   7   7   6  230.08   17.00
   7   7   6  269.77   17.10
  -9  -7  -6  247.78   22.50
  -9   7  -6  233.68   24.60
   9   7   6  232.08   20.10
   9   7   6  221.38   24.40
   9   7   6  217.28   18.20
  -9   7  -6  286.27   22.40
 -11  -7  -6  139.79   23.60
 -11   7  -6  150.08   21.20
 -11   7  -6  130.59   25.60
  11   7   6  155.78   14.30
  13   7   6   21.80   30.30
  13   7   6   88.99   15.70
 -13   7  -6   60.69   29.20
  14   8  -6   31.00   14.20
 -14   8   6   71.39   24.20
  14   8  -6   46.50   19.30
 -12  -8   6   32.50   18.20
  12   8  -6   42.90   18.10
 -12   8   6   84.89   23.70
  12   8  -6   70.19   13.00
 -12   8   6   53.49   17.90
  10  -8  -6  348.47   30.30
  10  -8  -6  398.16   27.80
 -10  -8   6  379.96   29.50
  10   8  -6  411.66   27.10
 -10   8   6  407.16   31.80
 -10   8   6  429.16   33.70
  10   8  -6  378.06   27.30
  10   8  -6  369.16   32.40
   8  -8  -6  165.38   15.80
  -8  -8   6  173.38   13.70
   8  -8  -6  176.08   14.80
  -8  -8   6  173.98   15.90
  -8   8   6  200.38   13.90
   8   8  -6  180.58   18.40
  -8   8   6  206.08   19.60
   8   8  -6  148.69   15.50
  -8   8   6  181.38   16.90
   8   8  -6  171.58   13.90
  -8   8   6  202.68   12.70
   8   8  -6  197.48   15.20
   8   8  -6  168.88   15.10
  -6  -8   6  612.74   40.80
  -6  -8   6  644.14   40.50
   6  -8  -6  638.64   41.80
   6  -8  -6  578.54   40.90
   6   8  -6  647.74   41.30
  -6   8   6  673.63   40.10
  -6   8   6  654.73   43.10
   6   8  -6  694.53   42.00
   6   8  -6  674.73   42.80
  -6   8   6  609.54   41.50
   6   8  -6  683.33   40.90
  -6   8   6  711.93   40.50
  -4  -8   6   52.59    4.80
  -4  -8   6   58.69   13.20
   4  -8  -6   53.39    7.10
   4  -8  -6   64.99    5.70
  -4  -8   6   54.49    7.70
   4   8  -6   39.50    6.00
   4   8  -6   57.39    7.00
  -4   8   6   44.70    5.80
  -4   8   6   41.70    9.10
  -2  -8   6  203.08   14.60
   2  -8  -6  189.08   13.20
   2  -8  -6  182.68   14.10
   2  -8  -6  183.38   13.50
  -2  -8   6  196.58   13.00
   2   8  -6  199.28   14.10
  -2   8   6  189.98   13.60
   2   8  -6  196.18   13.30
  -2   8   6  202.48   14.70
   0  -8   6  675.13   42.20
   0  -8  -6  663.53   41.20
   0  -8  -6  664.03   41.00
   0  -8  -6  678.93   42.30
   0   8  -6  639.44   42.00
   0   8   6  667.13   42.10
   0   8   6  708.73   41.20
  -2  -8  -6 1299.07   80.89
   2  -8   6 1455.55   81.69
  -2  -8  -6 1316.57   80.09
  -2  -8  -6 1340.87   80.29
  -2  -8  -6 1263.07   79.89
   2  -8   6 1373.46   80.89
   2   8   6 1312.57   80.09
  -2   8  -6 1370.96   80.89
   2   8   6 1348.57   80.19
   2   8   6 1280.97   80.89
   4  -8   6   71.39    7.50
  -4  -8  -6   61.79    7.90
  -4  -8  -6   79.29    5.80
   4  -8   6   67.29    6.00
  -4  -8  -6   57.69    7.20
  -4  -8  -6   81.29    8.30
   4   8   6   55.49    5.90
  -4   8  -6   50.29    7.00
  -4   8  -6   74.89    5.70
   4   8   6   63.29    6.60
  -4   8  -6   50.59    9.20
  -6  -8  -6  210.58   15.80
  -6  -8  -6  234.78   18.70
   6  -8   6  239.88   16.10
   6  -8   6  219.58   16.90
  -6  -8  -6  229.68   18.40
  -6   8  -6  251.87   17.50
  -6   8  -6  220.78   15.50
   6   8   6  224.68   16.40
   6   8   6  222.08   16.40
   6   8   6  222.88   16.60
  -6   8  -6  238.48   19.10
  -8  -8  -6   49.10    7.20
   8  -8   6   40.10    8.90
   8  -8   6   41.80    8.50
  -8  -8  -6   81.99   13.70
  -8   8  -6   51.49    6.40
  -8   8  -6   69.49   12.50
   8   8   6   63.89    9.60
  -8   8  -6   83.99   15.50
   8   8   6   64.19    9.30
   8   8   6   52.29    8.00
 -10  -8  -6  160.78   22.30
  10  -8   6  146.99   15.60
  10   8   6  156.28   25.50
 -12   8  -6  157.38   27.90
  12   8   6  142.59   15.80
  12   8   6  184.88   29.60
 -12   8  -6  142.79   24.00
 -14  -8  -6   70.59   29.50
  14   8   6   57.99   41.00
 -13  -9   6   39.70   21.60
  13   9  -6   82.89   17.40
 -13   9   6  105.29   26.50
  13   9  -6   72.19   22.00
 -11  -9   6  310.67   26.80
  11  -9  -6  271.07   25.00
  11   9  -6  284.67   22.40
  11   9  -6  348.17   29.00
 -11   9   6  308.87   28.90
 -11   9   6  292.37   27.00
  -9  -9   6   19.60   11.60
   9   9  -6   19.90   10.90
   9   9  -6    7.40    6.60
  -9   9   6   30.40   13.60
  -9   9   6   13.80    9.00
  -7  -9   6   80.69    8.20
  -7  -9   6   83.49   10.40
   7  -9  -6   88.99    9.90
   7  -9  -6   91.19   11.10
  -7  -9   6  113.09   21.50
  -7   9   6   93.89    7.30
   7   9  -6   95.59   10.00
  -7   9   6   93.29   11.50
   7   9  -6  106.69   12.40
   7   9  -6   83.19   10.20
   7   9  -6   72.09   10.00
   5  -9  -6   65.69    8.70
   5  -9  -6  106.39   11.20
  -5  -9   6   75.89    6.90
   5   9  -6   93.29   10.80
   5   9  -6   90.29    8.20
   5   9  -6   86.49    8.50
  -5   9   6   80.49    6.80
  -5   9   6   76.79   10.50
  -5   9   6   72.59    8.80
  -3  -9   6  221.98   15.50
  -3  -9   6  215.58   13.30
   3  -9  -6  191.58   13.50
   3  -9  -6  176.58   14.90
  -3   9   6  184.08   14.00
  -3   9   6  183.48   15.10
  -3   9   6  174.18   14.00
   3   9  -6  212.68   14.30
   1  -9  -6   83.69    8.90
   1   9  -6   71.79    6.80
   1   9  -6   81.09    7.70
  -1  -9  -6  863.41   54.49
   1  -9   6  852.11   54.49
  -1  -9  -6  865.31   53.29
   1  -9   6  914.91   53.39
   1   9   6  865.81   53.19
   1   9   6  878.51   53.19
  -1   9  -6  868.91   53.69
   1   9   6  887.91   54.29
  -3  -9  -6   49.00    7.50
  -3  -9  -6   35.10    6.70
   3  -9   6   42.20    6.30
  -3  -9  -6   41.00    6.30
  -3   9  -6   44.60    8.50
   3   9   6   57.09    6.20
   3   9   6   48.90    6.80
   3   9   6   40.10    4.80
  -5  -9  -6  462.05   31.70
  -5  -9  -6  505.15   31.60
  -5  -9  -6  462.55   31.70
  -5  -9  -6  451.75   30.10
   5  -9   6  479.55   31.40
   5  -9   6  491.15   30.40
   5   9   6  502.75   30.80
  -5   9  -6  500.05   30.90
  -5   9  -6  453.75   29.90
   5   9   6  473.55   30.70
   5   9   6  449.06   31.20
   5   9   6  508.75   30.80
  -5   9  -6  450.05   32.60
  -7  -9  -6   23.50   10.30
  -7  -9  -6   17.90    9.70
   7   9   6   23.40    6.70
  -7   9  -6   24.20    5.30
  -7   9  -6   35.40   12.00
   7   9   6   25.90    7.10
  -7   9  -6   40.50    7.50
  -9  -9  -6  145.09   20.70
  -9   9  -6  180.38   22.80
   9   9   6  169.08   16.30
 -11  -9  -6   74.39   21.50
 -11   9  -6   49.60   23.10
 -11   9  -6   72.79   19.10
  11   9   6   83.49   12.50
 -13  -9  -6   37.50   29.80
  13   9   6   28.90   27.20
 -13   9  -6  -19.20   22.30
  13   9   6   30.00   12.20
 -13   9  -6   50.39   18.50
 -12 -10   6  105.89   22.40
 -12  10   6  118.69   23.00
  12  10  -6  123.39   15.70
 -12  10   6  113.89   24.60
  12  10  -6  140.69   27.00
 -10 -10   6  520.55   39.00
  10  10  -6  618.04   45.30
 -10  10   6  584.94   44.30
 -10  10   6  588.14   41.30
  10  10  -6  494.95   37.70
   8  10  -6  793.12   53.19
  -8  10   6  806.02   52.09
   8  10  -6  913.91   53.49
  -6 -10   6   81.59   19.00
   6 -10  -6   81.19   10.60
   6 -10  -6   66.89    8.70
   6 -10  -6   82.89   12.30
  -6 -10   6   65.99    7.30
   6  10  -6   76.89    9.10
   6  10  -6   74.39    9.10
  -6  10   6   71.39   11.90
  -6  10   6   72.69    9.50
  -6  10   6   71.19    7.10
   6  10  -6   92.89   12.10
  -4 -10   6 1429.66   88.19
  -4 -10   6 1417.56   86.99
   4 -10  -6 1454.15   87.69
   4 -10  -6 1473.35   88.49
   4 -10  -6 1423.86   88.69
  -4  10   6 1478.65   87.69
   4  10  -6 1471.95   87.19
   4  10  -6 1423.36   88.59
  -4  10   6 1417.56   87.39
  -4  10   6 1475.75   88.69
   4  10  -6 1457.75   87.19
   2 -10  -6  460.65   30.80
   2 -10  -6  434.96   29.90
   2 -10  -6  444.16   30.40
  -2 -10   6  520.45   32.00
   2 -10  -6  448.76   31.50
   2  10  -6  498.05   30.40
  -2  10   6  487.55   30.80
  -2  10   6  468.95   30.80
   2  10  -6  522.85   31.40
   0 -10  -6 2428.56  144.49
   0 -10  -6 2385.66  144.29
   0 -10  -6 2446.76  146.09
   0 -10   6 2455.05  145.69
   0  10   6 2426.06  145.49
   0  10  -6 2440.96  145.79
   0  10   6 2502.35  144.59
   0  10  -6 2332.07  144.29
   2 -10   6   14.20    7.50
  -2 -10  -6   13.80    6.10
  -2 -10  -6   10.90    4.20
  -2  10  -6   10.50    6.10
   2  10   6   10.80    3.30
   2  10   6    8.30    4.80
   2  10   6   13.80    5.00
   2  10   6   16.80    4.40
  -4 -10  -6   13.40    7.10
  -4 -10  -6   11.40    8.10
  -4 -10  -6    9.00    3.60
  -4 -10  -6   17.80    4.30
   4  10   6    7.40    4.90
   4  10   6   16.70    3.90
   4  10   6   11.60    4.40
   6 -10   6  156.88   14.10
   6 -10   6  156.78   12.30
  -6 -10  -6  162.78   15.40
  -6 -10  -6  170.78   15.50
  -6 -10  -6  155.08   12.20
   6  10   6  156.28   12.80
   6  10   6  163.18   13.00
  -6  10  -6  179.48   17.10
  -6  10  -6  152.18   11.90
  -6  10  -6  177.28   14.20
   6  10   6  177.98   13.80
  -8 -10  -6   49.60   11.40
   8  10   6   48.70    7.30
  -8  10  -6   39.70   13.60
  -8  10  -6   54.99   10.40
   8  10   6   32.30    8.90
   8  10   6   44.10    8.70
 -10 -10  -6  114.29   20.70
  10  10   6   72.79   11.90
  10  10   6   85.09   13.10
 -10  10  -6  110.79   15.70
 -10  10  -6  110.79   19.90
 -12  10  -6   14.30   27.40
  12  10   6   43.20   14.10
  12  10   6   56.89   28.70
 -12  10  -6   63.69   24.50
 -13 -11   6   71.29   24.90
 -13  11   6   74.09   22.50
 -13  11   6   64.29   28.30
  13  11  -6   44.70   12.20
  13  11  -6   55.89   22.00
 -11 -11   6   26.00   14.30
 -11  11   6   48.30   15.80
 -11  11   6    9.20   17.90
  11  11  -6   38.20   16.60
  11  11  -6   27.30   10.80
  -9  11   6  223.58   26.30
   9  11  -6  179.18   17.70
   7 -11  -6   56.09    9.10
   7 -11  -6   63.19   11.70
  -7 -11   6   41.70    7.60
  -7  11   6   50.09    6.70
   7  11  -6   73.49   15.40
  -7  11   6   76.29   11.90
  -5 -11   6   44.50    5.70
   5 -11  -6   29.20    9.70
  -5  11   6   48.70    7.10
  -5  11   6   37.40    5.50
   5  11  -6   43.50    8.50
   5  11  -6   42.00    7.20
   5  11  -6   51.39    8.40
  -5  11   6   38.40    9.00
  -5  11   6   25.60    7.00
   3 -11  -6  110.29    9.30
   3 -11  -6  116.99   12.90
  -3 -11   6  124.29   12.10
  -3  11   6  114.39   12.20
   3  11  -6  126.99   10.50
  -3  11   6  110.39   10.40
  -3  11   6  133.79   10.40
   3  11  -6  111.09   10.00
   1  11  -6   36.10    7.20
   1  11  -6   48.30    6.20
  -1  11   6   50.29    6.70
  -1 -11  -6  774.32   50.39
   1 -11   6  878.61   51.09
  -1 -11  -6  770.12   48.60
   1  11   6  752.82   48.40
   1  11   6  809.12   48.70
   1  11   6  741.63   49.60
  -3 -11  -6 1925.01  119.59
  -3 -11  -6 2031.70  120.19
  -3 -11  -6 1915.31  120.89
   3 -11   6 1984.00  121.89
   3 -11   6 2130.99  120.59
   3  11   6 1906.11  121.19
   3  11   6 2048.99  119.79
   3  11   6 2021.60  119.99
  -3  11  -6 2048.40  121.19
  -5 -11  -6  479.75   31.60
   5 -11   6  475.95   30.90
   5 -11   6  472.35   29.90
  -5 -11  -6  488.15   31.50
  -5 -11  -6  443.16   29.80
  -5 -11  -6  435.26   31.30
  -5  11  -6  421.26   29.50
   5  11   6  458.95   30.50
   5  11   6  477.65   30.20
   5  11   6  488.55   30.20
   5  11   6  455.35   31.20
  -5  11  -6  496.05   33.20
  -7 -11  -6  251.87   21.30
  -7 -11  -6  268.07   21.70
   7 -11   6  208.58   21.80
   7  11   6  260.27   19.10
   7  11   6  228.88   20.70
  -7  11  -6  278.17   20.60
  -7  11  -6  259.07   24.00
   7  11   6  262.87   18.50
  -9 -11  -6   49.40   15.00
   9  11   6   69.09   14.00
  -9  11  -6   61.89   18.20
 -11 -11  -6   16.20   19.80
  11  11   6   28.80   27.20
 -11  11  -6   34.40   14.40
  11  11   6   21.70   25.60
 -11  11  -6    2.20   17.90
  11  11   6   17.00   11.10
 -13 -11  -6   92.19   31.10
  13  11   6  172.58   39.20
 -12  12   6   23.20   22.60
  12  12  -6   46.50   13.80
 -10 -12   6  178.78   19.00
 -10  12   6  148.09   20.70
  10  12  -6  151.68   16.70
 -10  12   6  142.59   24.10
  10  12  -6  171.68   26.30
  -8 -12   6  117.79   45.10
   8 -12  -6   68.49   15.20
   8  12  -6  106.89   20.10
  -8  12   6   86.29   14.40
   8  12  -6   77.79   13.20
  -8  12   6   77.19   20.50
   8  12  -6   81.19   12.90
   6 -12  -6  593.84   38.10
   6 -12  -6  576.74   39.10
  -6 -12   6  491.15   35.50
   6  12  -6  582.54   37.00
   6  12  -6  515.55   37.80
  -6  12   6  519.75   36.30
  -6  12   6  588.74   37.80
  -6  12   6  613.14   39.60
   6  12  -6  552.74   39.80
   6  12  -6  621.04   37.40
  -4 -12   6   92.49    8.20
   4 -12  -6  111.39   10.80
  -4  12   6   89.59    9.80
   4  12  -6  109.69   10.10
  -4  12   6   98.39   13.00
   2 -12  -6   53.69   12.50
   2 -12  -6   37.70    6.70
   2 -12  -6   31.00    6.70
  -2 -12   6   56.69   11.50
   2 -12  -6   31.80    5.30
   2  12  -6   42.60    8.00
  -2  12   6   25.80    6.70
  -2  12   6   43.50    9.50
   0 -12  -6  194.48   14.60
   0 -12  -6  197.68   16.90
   0 -12  -6  189.78   13.40
   0  12   6  187.08   14.80
   0  12   6  190.38   14.50
   0  12  -6  198.38   14.40
   2  12   6  193.28   15.60
   4 -12   6   83.69   13.80
   4 -12   6   91.89    9.70
  -4 -12  -6   76.19   12.00
  -4 -12  -6   63.19    7.50
  -4 -12  -6   72.79    9.50
  -4  12  -6  102.39   13.60
   4  12   6   78.69    9.20
   4  12   6   61.29    7.90
   4  12   6   73.59    9.70
  -6 -12  -6  439.46   30.20
   6 -12   6  336.37   27.50
   6 -12   6  372.26   28.40
  -6 -12  -6  450.75   29.70
  -6 -12  -6  428.46   29.60
   6  12   6  437.16   28.00
   6  12   6  398.06   29.30
  -6  12  -6  404.66   32.50
   6  12   6  431.16   28.60
   6  12   6  443.06   28.10
  -6  12  -6  458.35   29.40
  -8 -12  -6   80.99   14.40
  -8  12  -6  101.19   16.10
   8  12   6   67.59    9.80
 -10 -12  -6   68.09   19.30
  10  12   6   79.19   21.20
 -10  12  -6  105.29   19.20
 -10  12  -6   37.40   17.10
  10  12   6   69.59   13.70
 -11 -13   6  108.49   16.30
  11  13  -6  143.19   28.10
 -11  13   6   80.39   20.20
 -11  13   6   69.09   21.80
  11  13  -6   85.49   15.10
  -9 -13   6  209.78   22.00
  -9  13   6  235.38   26.20
  -9  13   6  255.27   23.00
   9  13  -6  262.17   22.30
   9  13  -6  272.87   28.20
   7 -13  -6  358.56   28.80
  -7  13   6  324.77   24.00
   7  13  -6  345.67   32.10
   7  13  -6  339.47   25.90
   7  13  -6  342.37   25.30
  -7  13   6  380.56   27.90
  -7  13   6  368.66   29.30
   5 -13  -6   15.10    6.90
  -5 -13   6    9.70    8.60
   5 -13  -6   31.20   11.40
   5 -13  -6   21.80    8.20
  -5  13   6   24.80   10.10
   5  13  -6   19.50    7.00
  -5  13   6    5.90    7.40
   3 -13  -6  131.49   11.50
   3 -13  -6  150.38   15.40
   3 -13  -6  129.19   14.00
   3 -13  -6  165.88   12.60
  -3  13   6  138.69   11.90
  -3  13   6  158.18   14.30
  -1 -13   6  400.36   27.80
   1 -13  -6  336.97   24.20
   1 -13  -6  391.46   25.60
   1  13  -6  360.16   26.10
  -1  13   6  383.76   25.90
   1  13  -6  381.06   25.30
  -1 -13  -6  947.51   61.79
  -1 -13  -6 1002.80   64.69
  -1 -13  -6 1047.00   62.49
   1 -13   6 1043.40   64.89
   1  13   6 1067.59   62.69
   1  13   6  988.70   63.89
  -3 -13  -6   52.49    8.50
  -3 -13  -6   59.59   11.70
   3 -13   6   67.99    8.30
   3  13   6   42.30    9.60
   3  13   6   65.39    8.80
   3  13   6   48.10    9.00
   3  13   6   54.09    6.30
  -5 -13  -6   18.70    5.80
  -5 -13  -6   39.20   11.20
  -5 -13  -6   40.70   10.50
   5 -13   6   48.20   14.80
  -5 -13  -6   36.10   10.70
   5 -13   6   21.70    8.70
   5  13   6   35.10    7.10
   5  13   6   27.70    6.70
  -5  13  -6   39.80   11.80
  -5  13  -6   32.10    6.70
   5  13   6   23.80    8.40
   5  13   6   36.60    9.00
  -7 -13  -6  208.58   19.50
  -7  13  -6  212.08   18.50
   7  13   6  204.98   18.20
   7  13   6  157.88   15.70
   7  13   6  233.58   19.70
   7  13   6  160.18   14.60
  -7  13  -6  178.98   25.40
  -9 -13  -6   35.30   16.00
  -9  13  -6   33.90   12.30
   9  13   6   30.00    9.70
  -9  13  -6   24.40   17.50
  11  13   6  142.99   20.90
 -11  13  -6  217.78   28.80
 -11  13  -6  144.59   31.90
  11  13   6  190.38   34.00
  12  14  -6   35.80   15.70
 -12  14   6    4.50   28.40
  12  14  -6   45.40   28.60
 -10 -14   6  164.28   21.10
  10  14  -6  139.69   17.60
 -10  14   6  177.08   22.10
 -10  14   6  156.68   26.40
  10  14  -6  136.39   30.20
   8  14  -6  138.59   17.50
  -8  14   6  175.18   26.00
  -8  14   6  211.28   21.90
   8  14  -6  204.28   27.60
   6 -14  -6   42.50   15.70
   6 -14  -6   85.29   16.50
  -6  14   6   64.09   12.20
   6  14  -6   57.69   11.30
   6  14  -6   50.59   10.90
  -6  14   6   52.99   17.10
  -6  14   6   51.89    9.80
  -4 -14   6  204.18   19.90
   4 -14  -6  191.38   19.50
   4 -14  -6  211.48   17.10
  -4  14   6  184.08   16.90
   4  14  -6  208.68   17.10
  -4  14   6  202.88   18.80
  -4  14   6  204.98   16.30
   2 -14  -6   72.79   10.00
   2 -14  -6   60.59    7.60
   2 -14  -6   78.89    9.80
   2  14  -6   70.69   11.60
  -2  14   6   76.59   11.80
   0 -14  -6   10.20    4.80
   0 -14  -6   30.10   10.30
   0 -14  -6    6.10    4.60
   0  14  -6   19.20    5.60
   0  14   6   11.40    5.30
   0  14   6    5.90    6.60
  -2 -14  -6  519.85   34.20
  -2 -14  -6  513.05   36.70
   2 -14   6  569.94   34.20
   2 -14   6  517.25   37.40
   2  14   6  518.15   33.40
   2  14   6  507.85   34.10
   2  14   6  479.95   35.20
  -2  14  -6  543.55   36.00
  -4 -14  -6  991.50   59.69
   4 -14   6  949.71   59.69
  -4 -14  -6  928.01   61.09
   4 -14   6  959.50   63.49
   4  14   6  872.11   60.39
   4  14   6  913.01   59.59
   4  14   6 1006.60   59.59
  -4  14  -6  971.40   61.59
  -6 -14  -6  131.69   16.60
  -6 -14  -6  133.49   17.60
   6  14   6  134.99   16.10
   6  14   6  113.09   11.40
  -6  14  -6  138.69   24.20
   6  14   6  146.99   16.30
   6  14   6  146.59   12.40
  -8 -14  -6   24.00   13.20
   8  14   6   12.60    9.00
  -8  14  -6   50.79   20.50
 -10  14  -6   23.50   16.00
  10  14   6   16.90   24.00
 -10  14  -6   -5.00   19.30
  10  14   6    1.50   11.00
  12  14   6   94.39   37.80
  11  15  -6   90.09   16.70
 -11  15   6   84.19   20.80
 -11  15   6  114.99   23.70
  -9  15   6  101.09   17.00
  -9  15   6   67.79   22.40
   9  15  -6   72.99   14.30
   7  15  -6  244.08   29.30
   7  15  -6  181.88   20.60
  -7  15   6  223.98   23.10
  -7  15   6  239.88   27.40
   5 -15  -6  119.59   14.10
   5 -15  -6  142.49   20.80
  -5  15   6  140.39   12.90
  -5  15   6  128.79   13.90
  -5  15   6  129.59   18.40
   3 -15  -6  163.38   14.10
  -3 -15   6  129.89   17.10
   3  15  -6  112.29   14.40
  -3  15   6  148.89   15.60
   1 -15  -6  335.77   28.60
   1 -15  -6  351.06   23.80
   1 -15  -6  311.87   22.30
   1  15  -6  286.97   24.30
  -1  15   6  360.36   24.50
  -1  15   6  314.47   24.00
   1  15  -6  384.76   24.30
  -1 -15  -6   60.39    7.00
  -1 -15  -6   46.60    8.50
  -1 -15  -6   69.29   14.50
   1  15   6   61.79   10.30
  -3 -15  -6  270.97   20.00
  -3 -15  -6  236.98   23.10
   3 -15   6  259.77   19.10
   3 -15   6  252.97   25.40
   3  15   6  252.67   19.90
  -3  15  -6  272.87   22.50
   3  15   6  240.28   18.60
   5 -15   6  516.35   42.10
  -5 -15  -6  501.85   34.40
  -5 -15  -6  474.75   36.60
  -5  15  -6  542.55   39.00
   5  15   6  493.25   34.70
   5  15   6  479.25   32.60
   7  15   6   74.09   14.80
  -9 -15  -6  120.69   22.20
  -9  15  -6  162.18   21.20
  -9  15  -6  148.89   27.30
   9  15   6  131.69   16.40
  11  15   6  109.69   34.40
  11  15   6   33.60   15.10
 -11  15  -6   14.00   28.60
 -11  15  -6   67.99   18.10
 -10  16   6  149.88   31.60
  10  16  -6  149.49   21.90
   8  16  -6  136.09   26.70
   8  16  -6   90.89   16.00
  -8  16   6  124.39   19.30
  -8  16   6   89.39   20.70
   6 -16  -6  226.48   28.30
  -6 -16   6  254.87   25.50
  -6  16   6  187.78   26.20
   6  16  -6  267.67   21.50
  -6  16   6  233.58   21.80
  -6  16   6  209.48   18.80
  -4 -16   6    6.70   12.40
   4 -16  -6   15.70   12.70
   4 -16  -6   29.70   20.80
  -4  16   6   10.10    9.50
   4  16  -6   10.80    9.10
  -4  16   6    8.60   10.80
  -2 -16   6  582.34   45.70
   2 -16  -6  576.74   38.50
   2 -16  -6  613.34   40.00
   2  16  -6  632.14   40.70
  -2  16   6  534.65   39.50
   0 -16  -6    9.50    5.90
   0 -16  -6   26.40   15.20
   0 -16  -6   19.90    7.50
   0  16   6    9.60    8.40
   0  16  -6   20.90    7.80
   0  16   6   25.30    8.80
  -2 -16  -6  353.26   24.50
  -2 -16  -6  312.37   28.40
   2  16   6  321.57   25.50
  -2  16  -6  376.86   26.50
  -4 -16  -6  257.37   31.50
   4 -16   6  223.48   27.10
   4 -16   6  291.07   20.10
  -4 -16  -6  251.07   20.80
   4  16   6  210.18   17.30
  -4  16  -6  225.18   24.60
   4  16   6  287.37   21.90
  -6 -16  -6   37.30   12.20
  -6 -16  -6   55.39   14.80
  -6  16  -6   43.00   16.80
  -8 -16  -6   68.49   17.20
   8 -16   6   79.99   23.80
  -8  16  -6   83.89   24.90
   8  16   6   61.19   13.30
  10 -16   6  115.19   28.80
 -10 -16  -6   49.20   22.40
 -10  16  -6   74.19   25.70
   9  17  -6  151.38   20.40
  -9  17   6  158.88   27.40
   7  17  -6  194.38   27.80
  -7  17   6  187.78   25.70
  -7  17   6  174.08   20.10
   7  17  -6  171.68   18.70
  -5 -17   6  284.87   28.70
   5 -17  -6  245.98   26.20
   5  17  -6  263.07   23.50
  -5  17   6  246.58   25.10
   3 -17  -6   78.39   13.90
  -3 -17   6   85.29   20.10
   3 -17  -6   96.59   14.70
   3  17  -6   88.09   15.00
  -3  17   6   63.99   12.30
  -1 -17   6   57.69   15.80
   1 -17  -6   36.30   15.50
   1  17  -6   56.59   11.50
   1 -17   6  112.69   22.00
   1  17   6   75.29   13.40
  -1  17  -6   97.19   13.20
  -3 -17  -6   38.40   14.70
  -3 -17  -6   23.50   10.50
  -3  17  -6   41.30   12.70
  -5 -17  -6  429.76   33.30
  -5 -17  -6  436.86   37.00
   5  17   6  460.15   33.00
  -5  17  -6  526.15   39.30
   5  17   6  402.86   29.20
  -7 -17  -6   18.50   12.50
   7 -17   6   27.40   22.90
  -7  17  -6    1.80   19.30
   7  17   6    0.10   10.30
  -9 -17  -6   11.30   15.40
   9 -17   6   23.80   27.70
  -9  17  -6   36.70   15.30
  -9  17  -6   26.20   33.80
   9  17   6   10.10   12.80
  11 -17   6   94.99   38.20
  -8  18   6  138.09   20.70
  -8  18   6  115.79   25.10
   8  18  -6  180.58   30.90
   8  18  -6  128.19   18.70
   6 -18  -6  220.58   34.50
  -6 -18   6  249.38   26.50
  -6  18   6  301.77   29.90
   6  18  -6  247.68   22.80
  -6  18   6  238.08   22.50
   4 -18  -6  313.97   34.90
   4 -18  -6  303.77   28.40
   4  18  -6  375.96   28.30
  -4  18   6  306.27   26.90
   2 -18  -6  332.17   32.90
  -2 -18   6  262.37   30.30
   2  18  -6  289.77   24.10
  -2  18   6  268.87   23.80
   0 -18  -6  503.45   42.30
   0 -18   6  605.74   44.30
   0 -18  -6  471.75   36.30
   0  18   6  626.44   38.90
   0  18  -6  494.75   37.00
   0  18  -6  530.95   37.40
[truncated: 1,340,365 more chars]
