# Supplementary material for: The Far Side of Carboranes: Anticancer Active Monocations and Ambiently Stable Dications
Source: Angew Chem Int Ed Engl. 2026 Apr 2;65(20):e21595. doi: 10.1002/anie.202521595 (PMC13159407; doi:10.1002/anie.202521595)
Supplement: Supplementary file 2 — Supporting File 2: anie71935‐sup‐0002‐Data.zip. [file ANIE-65-e21595-s002.zip › jvr220905B2_p-2a(iPr).cif]

 
data_jvr220905B2

_publ_requested_journal   'Nature Communications'
loop_
_publ_author_name
_publ_author_address

'N\<emec, Vlastimil'
;Department of General and Inorganic Chemistry
Faculty of Chemical Technology
University of Pardubice
Studentsk\'a 573 
Pardubice 532 10
Czech Republic
;

'Holub, Josef'
;Institute of Inorganic Chemistry
Czech Academy of Sciences
\<Re\<z 250 68
Czech Republic
;

'Samsonov, Maksim A.'
;Department of General and Inorganic Chemistry
Faculty of Chemical Technology
University of Pardubice
Studentsk\'a 573 
Pardubice 532 10
Czech Republic
;

'R\%u\<zi\<ckov\'a, Zde\<nka'
;Department of General and Inorganic Chemistry
Faculty of Chemical Technology
University of Pardubice
Studentsk\'a 573 
Pardubice 532 10
Czech Republic
;

'Cva\<cka, Josef'
;Institute of Organic Chemistry and Biochemistry
Czech Academy of Sciences
Flemingovo n\'am\<est\'i 542/2 
Praha 6, 166 10
Czech Republic
;

'Van\<co, J\'an '
;Regional Centre of Advanced Technologies and Materials
Czech Advanced Technology and Research Institute
Palack\'y University
\<Slechtitel\%u 27
Olomouc 779 00
Czech Republic
;

'Tr\'avn\'i\<cek, Zden\<ek'
;Regional Centre of Advanced Technologies and Materials
Czech Advanced Technology and Research Institute
Palack\'y University
\<Slechtitel\%u 27
Olomouc 779 00
Czech Republic
;

'Belza, Jan'
;Regional Centre of Advanced Technologies and Materials
Czech Advanced Technology and Research Institute
Palack\'y University
\<Slechtitel\%u 27
Olomouc 779 00
Czech Republic
;

'Dvo\<r\'ak, Zden\<ek'
;Department of Cell Biology and Genetics
Faculty of Science
Palack\'y University
\<Slechtitel\%u 27
Olomouc 779 00
Czech Republic
;

'Vr\'ana, Jan'
;Department of General and Inorganic Chemistry
Faculty of Chemical Technology
University of Pardubice
Studentsk\'a 573 
Pardubice 532 10
Czech Republic
;

'R\%u\<zi\<cka, Ale\<s'
;Department of General and Inorganic Chemistry
Faculty of Chemical Technology
University of Pardubice
Studentsk\'a 573 
Pardubice 532 10
Czech Republic
;
 
_audit_creation_method            'APEX3 v2016.5-0'
_shelx_SHELXL_version_number      '2016/6'
_chemical_name_systematic         ?
_chemical_name_common             ?
_chemical_melting_point           ?
_chemical_formula_moiety          'C20 H40 B8 N4, 2(Cl), 0.5(C4 H10 O)'
_chemical_formula_sum
 'C22 H45 B8 Cl2 N4 O0.50' 
_chemical_formula_weight          531.00

loop_
 _atom_type_symbol
 _atom_type_description
 _atom_type_scat_dispersion_real
 _atom_type_scat_dispersion_imag
 _atom_type_scat_source
 'C'  'C'   0.0033   0.0016
 'International Tables Vol C Tables 4.2.6.8 and 6.1.1.4'
 'H'  'H'   0.0000   0.0000
 'International Tables Vol C Tables 4.2.6.8 and 6.1.1.4'
 'Cl'  'Cl'   0.1484   0.1585
 'International Tables Vol C Tables 4.2.6.8 and 6.1.1.4'
 'N'  'N'   0.0061   0.0033
 'International Tables Vol C Tables 4.2.6.8 and 6.1.1.4'
 'O'  'O'   0.0106   0.0060
 'International Tables Vol C Tables 4.2.6.8 and 6.1.1.4'
 'B'  'B'   0.0013   0.0007
 'International Tables Vol C Tables 4.2.6.8 and 6.1.1.4'
 
_space_group_crystal_system       monoclinic
_space_group_IT_number            14
_space_group_name_H-M_alt         'P 21/c'
_space_group_name_Hall            '-P 2ybc'
 
_shelx_space_group_comment
;
The symmetry employed for this shelxl refinement is uniquely defined
by the following loop, which should always be used as a source of
symmetry information in preference to the above space-group names.
They are only intended as comments.
;
 
loop_
 _space_group_symop_operation_xyz
 'x, y, z'
 '-x, y+1/2, -z+1/2'
 '-x, -y, -z'
 'x, -y-1/2, z-1/2'
 
_cell_length_a                    9.774(2)
_cell_length_b                    30.076(6)
_cell_length_c                    10.373(2)
_cell_angle_alpha                 90.00(3)
_cell_angle_beta                  96.48(3)
_cell_angle_gamma                 90.00(3)
_cell_volume                      3029.8(11)
_cell_formula_units_Z             4
_cell_measurement_temperature     150(2)
_cell_measurement_reflns_used     31219
_cell_measurement_theta_min       1
_cell_measurement_theta_max       25
 
_exptl_crystal_description        'block' 
_exptl_crystal_colour             'colourless'
_exptl_crystal_density_meas       ?
_exptl_crystal_density_method     ?
_exptl_crystal_density_diffrn     1.164          
_exptl_crystal_F_000              1132
_exptl_transmission_factor_min    ?
_exptl_transmission_factor_max    ?
_exptl_crystal_size_max           0.557
_exptl_crystal_size_mid           0.194
_exptl_crystal_size_min           0.120
_exptl_absorpt_coefficient_mu     0.236
_exptl_absorpt_correction_type    multi-scan
_exptl_absorpt_correction_T_min   0.4857
_exptl_absorpt_correction_T_max   0.7456
_exptl_absorpt_process_details    
;
SADABS-2016/2 - Bruker AXS area detector
scaling and absorption correction
;
_exptl_absorpt_special_details    
;
The ratio of minimum to maximum
apparent transmission was 0.651
;
_diffrn_ambient_temperature       150(2)
_diffrn_radiation_wavelength      0.71073
_diffrn_radiation_type            MoK\a
_diffrn_source                    'sealed X-ray tube'
_diffrn_measurement_device_type   'Bruker D8 - Venture'
_diffrn_measurement_method        '\f and \w scans to fill the Ewald sphere'
_diffrn_detector_area_resol_mean  10.4167
_diffrn_reflns_number             26957
_diffrn_reflns_av_unetI/netI      0.0308
_diffrn_reflns_av_R_equivalents   0.0441
_diffrn_reflns_limit_h_min        -11
_diffrn_reflns_limit_h_max        11
_diffrn_reflns_limit_k_min        -35
_diffrn_reflns_limit_k_max        35
_diffrn_reflns_limit_l_min        -12
_diffrn_reflns_limit_l_max        12
_diffrn_reflns_theta_min          2.089
_diffrn_reflns_theta_max          24.998
_diffrn_reflns_theta_full         24.998
_diffrn_measured_fraction_theta_max   0.975
_diffrn_measured_fraction_theta_full  0.975
_diffrn_reflns_Laue_measured_fraction_max    0.975
_diffrn_reflns_Laue_measured_fraction_full   0.975
_diffrn_reflns_point_group_measured_fraction_max   0.975
_diffrn_reflns_point_group_measured_fraction_full  0.975
_reflns_number_total              5209
_reflns_number_gt                 4875
_reflns_threshold_expression      'I > 2\s(I)'
_reflns_Friedel_coverage          0.000
_reflns_Friedel_fraction_max      .
_reflns_Friedel_fraction_full     .
 
_reflns_special_details
;
 Reflections were merged by SHELXL according to the crystal
 class for the calculation of statistics and refinement.
 
 Structure factors included contributions from the .fab file.
 
 _reflns_Friedel_fraction is defined as the number of unique
 Friedel pairs measured divided by the number that would be
 possible theoretically, ignoring centric projections and
 systematic absences.
;
 
_computing_data_collection        'Bruker Instrument Service vV6.2.3'
_computing_cell_refinement        'APEX4 v2022.10-0 (Bruker AXS)'
_computing_data_reduction         'SAINT V8.37A (Bruker AXS Inc., 2015)'
_computing_structure_solution     'XT, VERSION 2014/5'
_computing_structure_refinement   'SHELXL-2019/1 (Sheldrick, 2019)'
_computing_molecular_graphics     'Platon (Spek, 2009)'
_computing_publication_material   'Platon (Spek, 2009)'
_refine_special_details           ?
_refine_ls_structure_factor_coef  Fsqd
_refine_ls_matrix_type            full
_refine_ls_weighting_scheme       calc
_refine_ls_weighting_details
'w=1/[\s^2^(Fo^2^)+(0.0198P)^2^+7.3381P] where P=(Fo^2^+2Fc^2^)/3'
_atom_sites_solution_primary      ?
_atom_sites_solution_secondary    ?
_atom_sites_solution_hydrogens    geom
_refine_ls_hydrogen_treatment     constr
_refine_ls_extinction_method      none
_refine_ls_extinction_coef        .
_refine_ls_number_reflns          5209
_refine_ls_number_parameters      315
_refine_ls_number_restraints      336
_refine_ls_R_factor_all           0.0730
_refine_ls_R_factor_gt            0.0697
_refine_ls_wR_factor_ref          0.1601
_refine_ls_wR_factor_gt           0.1588
_refine_ls_goodness_of_fit_ref    1.217
_refine_ls_restrained_S_all       1.179
_refine_ls_shift/su_max           0.000
_refine_ls_shift/su_mean          0.000
 
loop_
 _atom_site_label
 _atom_site_type_symbol
 _atom_site_fract_x
 _atom_site_fract_y
 _atom_site_fract_z
 _atom_site_U_iso_or_equiv
 _atom_site_adp_type
 _atom_site_occupancy
 _atom_site_site_symmetry_order  
 _atom_site_calc_flag
 _atom_site_refinement_flags_posn
 _atom_site_refinement_flags_adp
 _atom_site_refinement_flags_occupancy
 _atom_site_disorder_assembly
 _atom_site_disorder_group
Cl1 Cl 0.19587(8) 0.21648(2) 0.31263(8) 0.0236(2) Uani 1 1 d . . . . .
N1 N 0.8942(2) 0.32890(8) 0.3304(3) 0.0189(5) Uani 1 1 d . . . . .
C1 C 0.8688(3) 0.44601(10) 0.3006(3) 0.0245(7) Uani 1 1 d . . . . .
H1 H 0.981418 0.443918 0.289951 0.029 Uiso 1 1 calc R U . . .
Cl2 Cl 0.19948(8) 0.43157(4) 0.24814(11) 0.0484(3) Uani 1 1 d . . . . .
N2 N 0.9119(2) 0.35324(8) 0.5274(2) 0.0174(5) Uani 1 1 d . . . . .
B2 B 0.7807(3) 0.40738(11) 0.3580(3) 0.0171(7) Uani 1 1 d . . . . .
B3 B 0.8066(4) 0.46446(11) 0.4260(4) 0.0259(8) Uani 1 1 d . . . . .
H3 H 0.873222 0.476793 0.513675 0.031 Uiso 1 1 calc R U . . .
N3 N 0.4627(2) 0.35994(8) 0.1041(3) 0.0192(5) Uani 1 1 d . . . . .
B4 B 0.7721(4) 0.48748(12) 0.2596(4) 0.0289(8) Uani 1 1 d . . . . .
H4 H 0.811904 0.518157 0.215240 0.035 Uiso 1 1 calc R U . . .
N4 N 0.4636(2) 0.33697(8) 0.3022(3) 0.0192(5) Uani 1 1 d . . . . .
B5 B 0.7454(3) 0.43128(11) 0.1929(4) 0.0226(7) Uani 1 1 d . . . . .
H5 H 0.764149 0.417373 0.096287 0.027 Uiso 1 1 calc R U . . .
B6 B 0.6468(3) 0.43449(11) 0.4427(4) 0.0221(7) Uani 1 1 d . . . . .
H6 H 0.622913 0.422390 0.539821 0.027 Uiso 1 1 calc R U . . .
B7 B 0.6426(4) 0.49085(12) 0.3725(4) 0.0288(8) Uani 1 1 d . . . . .
H7 H 0.615156 0.523564 0.414339 0.035 Uiso 1 1 calc R U . . .
B8 B 0.5992(4) 0.46747(11) 0.2089(4) 0.0261(8) Uani 1 1 d . . . . .
H8 H 0.537124 0.481582 0.121022 0.031 Uiso 1 1 calc R U . . .
B9 B 0.6031(3) 0.41065(11) 0.2772(3) 0.0178(7) Uani 1 1 d . . . . .
C11 C 0.8584(3) 0.36284(9) 0.4056(3) 0.0170(6) Uani 1 1 d . . . . .
C12 C 0.9715(3) 0.29831(10) 0.4075(3) 0.0233(7) Uani 1 1 d . . . . .
H12 H 1.009642 0.271518 0.378757 0.028 Uiso 1 1 calc R U . . .
C13 C 0.9827(3) 0.31325(10) 0.5292(3) 0.0218(6) Uani 1 1 d . . . . .
H13 H 1.030151 0.299177 0.603147 0.026 Uiso 1 1 calc R U . . .
C14 C 0.8659(3) 0.32412(11) 0.1880(3) 0.0262(7) Uani 1 1 d . . . . .
H14 H 0.812123 0.350666 0.153405 0.031 Uiso 1 1 calc R U . . .
C15 C 0.7783(4) 0.28289(13) 0.1561(4) 0.0408(9) Uani 1 1 d . . . . .
H15A H 0.754951 0.280697 0.061961 0.061 Uiso 1 1 calc R U . . .
H15B H 0.693556 0.285020 0.198050 0.061 Uiso 1 1 calc R U . . .
H15C H 0.829957 0.256404 0.187879 0.061 Uiso 1 1 calc R U . . .
C16 C 1.0009(4) 0.32329(13) 0.1283(4) 0.0366(8) Uani 1 1 d . . . . .
H16A H 0.981831 0.321951 0.033571 0.055 Uiso 1 1 calc R U . . .
H16B H 1.054405 0.297101 0.159588 0.055 Uiso 1 1 calc R U . . .
H16C H 1.053624 0.350266 0.153209 0.055 Uiso 1 1 calc R U . . .
C17 C 0.9127(3) 0.38141(10) 0.6451(3) 0.0241(7) Uani 1 1 d . . . . .
H17 H 0.845972 0.406362 0.625574 0.029 Uiso 1 1 calc R U . . .
C18 C 0.8685(4) 0.35456(13) 0.7563(4) 0.0354(8) Uani 1 1 d . . . . .
H18A H 0.779170 0.340622 0.729394 0.053 Uiso 1 1 calc R U . . .
H18B H 0.860402 0.374171 0.830535 0.053 Uiso 1 1 calc R U . . .
H18C H 0.937125 0.331458 0.781211 0.053 Uiso 1 1 calc R U . . .
C19 C 1.0559(4) 0.40087(13) 0.6765(4) 0.0397(9) Uani 1 1 d . . . . .
H19A H 1.122658 0.376727 0.694431 0.060 Uiso 1 1 calc R U . . .
H19B H 1.057680 0.420126 0.752840 0.060 Uiso 1 1 calc R U . . .
H19C H 1.079732 0.418307 0.602387 0.060 Uiso 1 1 calc R U . . .
C20 C 0.5112(3) 0.36917(9) 0.2277(3) 0.0168(6) Uani 1 1 d . . . . .
C21 C 0.3820(3) 0.32192(10) 0.1012(3) 0.0231(7) Uani 1 1 d . . . . .
H21 H 0.334837 0.308387 0.026170 0.028 Uiso 1 1 calc R U . . .
C22 C 0.3829(3) 0.30787(10) 0.2234(3) 0.0239(7) Uani 1 1 d . . . . .
H22 H 0.336489 0.282462 0.251144 0.029 Uiso 1 1 calc R U . . .
C23 C 0.4801(3) 0.38592(11) -0.0143(3) 0.0260(7) Uani 1 1 d . . . . .
H23 H 0.545500 0.410914 0.009624 0.031 Uiso 1 1 calc R U . . .
C24 C 0.3430(4) 0.40521(14) -0.0692(4) 0.0430(10) Uani 1 1 d . . . . .
H24A H 0.354585 0.422365 -0.147513 0.065 Uiso 1 1 calc R U . . .
H24B H 0.308258 0.424731 -0.004544 0.065 Uiso 1 1 calc R U . . .
H24C H 0.277147 0.381047 -0.090990 0.065 Uiso 1 1 calc R U . . .
C25 C 0.5404(4) 0.35639(15) -0.1133(4) 0.0481(11) Uani 1 1 d . . . . .
H25A H 0.474598 0.332802 -0.141691 0.072 Uiso 1 1 calc R U . . .
H25B H 0.626453 0.343064 -0.073543 0.072 Uiso 1 1 calc R U . . .
H25C H 0.558802 0.374328 -0.188319 0.072 Uiso 1 1 calc R U . . .
C26 C 0.4818(3) 0.33382(11) 0.4447(3) 0.0250(7) Uani 1 1 d . . . . .
H26 H 0.547991 0.357469 0.479058 0.030 Uiso 1 1 calc R U . . .
C27 C 0.3463(5) 0.3421(2) 0.4977(4) 0.0633(14) Uani 1 1 d . . . . .
H27A H 0.361026 0.342609 0.592742 0.095 Uiso 1 1 calc R U . . .
H27B H 0.281412 0.318248 0.469133 0.095 Uiso 1 1 calc R U . . .
H27C H 0.308439 0.370693 0.465708 0.095 Uiso 1 1 calc R U . . .
C28 C 0.5434(5) 0.28891(14) 0.4856(4) 0.0524(11) Uani 1 1 d . . . . .
H28A H 0.480613 0.265207 0.451547 0.079 Uiso 1 1 calc R U . . .
H28B H 0.557150 0.287171 0.580569 0.079 Uiso 1 1 calc R U . . .
H28C H 0.632086 0.285378 0.451236 0.079 Uiso 1 1 calc R U . . .
C10 C 0.5304(3) 0.45295(10) 0.3353(3) 0.0245(7) Uani 1 1 d . . . . .
H10 H 0.418162 0.455419 0.347250 0.029 Uiso 1 1 calc R U . . .
 
loop_
 _atom_site_aniso_label
 _atom_site_aniso_U_11
 _atom_site_aniso_U_22
 _atom_site_aniso_U_33
 _atom_site_aniso_U_23
 _atom_site_aniso_U_13
 _atom_site_aniso_U_12
Cl1 0.0256(4) 0.0166(4) 0.0274(4) 0.0008(3) -0.0023(3) -0.0007(3)
N1 0.0149(12) 0.0151(12) 0.0262(14) -0.0014(10) 0.0000(10) 0.0025(9)
C1 0.0176(14) 0.0137(14) 0.042(2) 0.0017(13) 0.0019(13) -0.0045(11)
Cl2 0.0147(4) 0.0681(7) 0.0619(7) 0.0098(5) 0.0015(4) 0.0012(4)
N2 0.0127(11) 0.0158(12) 0.0236(13) -0.0007(10) 0.0008(10) -0.0004(9)
B2 0.0104(14) 0.0144(15) 0.0260(18) -0.0020(13) -0.0004(12) -0.0013(12)
B3 0.0196(16) 0.0135(16) 0.043(2) -0.0032(15) -0.0022(15) -0.0028(13)
N3 0.0141(11) 0.0156(12) 0.0269(14) 0.0011(10) -0.0011(10) -0.0006(9)
B4 0.0239(18) 0.0140(17) 0.048(2) 0.0035(16) 0.0027(16) -0.0035(14)
N4 0.0134(11) 0.0144(12) 0.0294(14) 0.0010(10) 0.0013(10) -0.0024(9)
B5 0.0182(16) 0.0151(16) 0.035(2) 0.0052(14) 0.0036(14) -0.0011(13)
B6 0.0176(16) 0.0157(16) 0.033(2) -0.0063(14) 0.0026(14) 0.0002(13)
B7 0.0218(17) 0.0162(17) 0.048(2) -0.0041(16) 0.0000(16) 0.0030(14)
B8 0.0226(17) 0.0129(16) 0.042(2) 0.0034(15) -0.0021(15) 0.0011(13)
B9 0.0127(14) 0.0126(15) 0.0282(18) 0.0012(13) 0.0027(13) 0.0003(12)
C11 0.0105(13) 0.0129(13) 0.0275(16) -0.0038(11) 0.0011(11) -0.0026(10)
C12 0.0199(15) 0.0150(15) 0.0342(18) 0.0015(12) -0.0004(13) 0.0059(11)
C13 0.0181(14) 0.0183(15) 0.0286(17) 0.0044(12) 0.0008(12) 0.0029(11)
C14 0.0307(17) 0.0203(16) 0.0258(17) -0.0050(13) -0.0054(14) 0.0076(13)
C15 0.0312(19) 0.041(2) 0.048(2) -0.0210(18) -0.0070(17) 0.0000(16)
C16 0.043(2) 0.040(2) 0.0284(19) 0.0009(16) 0.0087(16) 0.0022(16)
C17 0.0220(15) 0.0218(16) 0.0273(17) -0.0050(13) -0.0016(13) 0.0009(12)
C18 0.041(2) 0.038(2) 0.0286(19) -0.0033(15) 0.0128(16) 0.0041(16)
C19 0.0339(19) 0.044(2) 0.040(2) -0.0126(17) -0.0027(16) -0.0133(16)
C20 0.0106(13) 0.0148(14) 0.0250(16) 0.0019(11) 0.0018(11) 0.0019(10)
C21 0.0164(14) 0.0184(15) 0.0334(18) -0.0051(13) -0.0017(13) -0.0035(11)
C22 0.0169(14) 0.0181(15) 0.0356(18) -0.0024(13) -0.0019(13) -0.0055(12)
C23 0.0222(16) 0.0292(17) 0.0257(17) 0.0054(13) -0.0008(13) -0.0035(13)
C24 0.035(2) 0.051(2) 0.043(2) 0.0161(19) 0.0009(17) 0.0142(17)
C25 0.047(2) 0.061(3) 0.040(2) 0.009(2) 0.0189(19) 0.015(2)
C26 0.0240(16) 0.0227(16) 0.0278(17) 0.0046(13) 0.0003(13) -0.0066(13)
C27 0.043(2) 0.113(4) 0.037(2) 0.014(3) 0.0145(19) 0.024(3)
C28 0.068(3) 0.038(2) 0.048(3) 0.0185(19) -0.004(2) 0.010(2)
C10 0.0178(14) 0.0160(15) 0.0393(19) -0.0032(13) 0.0007(13) 0.0032(12)
 
_geom_special_details
;
 All esds (except the esd in the dihedral angle between two l.s. planes)
 are estimated using the full covariance matrix.  The cell esds are taken
 into account individually in the estimation of esds in distances, angles
 and torsion angles; correlations between esds in cell parameters are only
 used when they are defined by crystal symmetry.  An approximate (isotropic)
 treatment of cell esds is used for estimating esds involving l.s. planes.
;
 
loop_
 _geom_bond_atom_site_label_1
 _geom_bond_atom_site_label_2
 _geom_bond_distance
 _geom_bond_site_symmetry_2
 _geom_bond_publ_flag
N1 C11 1.354(4) . ?
N1 C12 1.386(4) . ?
N1 C14 1.479(4) . ?
C1 B4 1.594(5) . ?
C1 B3 1.597(5) . ?
C1 B2 1.601(4) . ?
C1 B5 1.611(5) . ?
C1 H1 1.1200 . ?
N2 C11 1.344(4) . ?
N2 C13 1.387(4) . ?
N2 C17 1.485(4) . ?
B2 C11 1.591(4) . ?
B2 B9 1.843(4) . ?
B2 B6 1.846(5) . ?
B2 B5 1.853(5) . ?
B2 B3 1.862(5) . ?
B3 B7 1.819(5) . ?
B3 B6 1.828(5) . ?
B3 B4 1.856(6) . ?
B3 H3 1.1200 . ?
N3 C20 1.345(4) . ?
N3 C21 1.388(4) . ?
N3 C23 1.482(4) . ?
B4 B8 1.815(5) . ?
B4 B7 1.822(6) . ?
B4 B5 1.834(5) . ?
B4 H4 1.1200 . ?
N4 C20 1.353(4) . ?
N4 C22 1.382(4) . ?
N4 C26 1.472(4) . ?
B5 B8 1.819(5) . ?
B5 B9 1.833(5) . ?
B5 H5 1.1200 . ?
B6 C10 1.600(5) . ?
B6 B7 1.844(5) . ?
B6 B9 1.865(5) . ?
B6 H6 1.1200 . ?
B7 C10 1.599(5) . ?
B7 B8 1.842(6) . ?
B7 H7 1.1200 . ?
B8 C10 1.601(5) . ?
B8 B9 1.849(5) . ?
B8 H8 1.1200 . ?
B9 C20 1.589(4) . ?
B9 C10 1.607(4) . ?
C12 C13 1.333(5) . ?
C12 H12 0.9500 . ?
C13 H13 0.9500 . ?
C14 C16 1.520(5) . ?
C14 C15 1.522(5) . ?
C14 H14 1.0000 . ?
C15 H15A 0.9800 . ?
C15 H15B 0.9800 . ?
C15 H15C 0.9800 . ?
C16 H16A 0.9800 . ?
C16 H16B 0.9800 . ?
C16 H16C 0.9800 . ?
C17 C18 1.511(5) . ?
C17 C19 1.518(4) . ?
C17 H17 1.0000 . ?
C18 H18A 0.9800 . ?
C18 H18B 0.9800 . ?
C18 H18C 0.9800 . ?
C19 H19A 0.9800 . ?
C19 H19B 0.9800 . ?
C19 H19C 0.9800 . ?
C21 C22 1.335(5) . ?
C21 H21 0.9500 . ?
C22 H22 0.9500 . ?
C23 C24 1.511(5) . ?
C23 C25 1.526(5) . ?
C23 H23 1.0000 . ?
C24 H24A 0.9800 . ?
C24 H24B 0.9800 . ?
C24 H24C 0.9800 . ?
C25 H25A 0.9800 . ?
C25 H25B 0.9800 . ?
C25 H25C 0.9800 . ?
C26 C27 1.511(5) . ?
C26 C28 1.520(5) . ?
C26 H26 1.0000 . ?
C27 H27A 0.9800 . ?
C27 H27B 0.9800 . ?
C27 H27C 0.9800 . ?
C28 H28A 0.9800 . ?
C28 H28B 0.9800 . ?
C28 H28C 0.9800 . ?
C10 H10 1.1200 . ?
 
loop_
 _geom_angle_atom_site_label_1
 _geom_angle_atom_site_label_2
 _geom_angle_atom_site_label_3
 _geom_angle
 _geom_angle_site_symmetry_1
 _geom_angle_site_symmetry_3
 _geom_angle_publ_flag
C11 N1 C12 109.1(3) . . ?
C11 N1 C14 128.1(2) . . ?
C12 N1 C14 122.7(3) . . ?
B4 C1 B3 71.1(2) . . ?
B4 C1 B2 109.8(3) . . ?
B3 C1 B2 71.2(2) . . ?
B4 C1 B5 69.8(2) . . ?
B3 C1 B5 109.6(3) . . ?
B2 C1 B5 70.5(2) . . ?
B4 C1 H1 125.3 . . ?
B3 C1 H1 124.7 . . ?
B2 C1 H1 124.9 . . ?
B5 C1 H1 125.7 . . ?
C11 N2 C13 109.8(2) . . ?
C11 N2 C17 128.0(2) . . ?
C13 N2 C17 121.8(3) . . ?
C11 B2 C1 117.9(2) . . ?
C11 B2 B9 125.3(2) . . ?
C1 B2 B9 108.1(2) . . ?
C11 B2 B6 124.3(3) . . ?
C1 B2 B6 107.3(2) . . ?
B9 B2 B6 60.73(18) . . ?
C11 B2 B5 130.2(3) . . ?
C1 B2 B5 55.00(19) . . ?
B9 B2 B5 59.46(18) . . ?
B6 B2 B5 101.6(2) . . ?
C11 B2 B3 128.3(2) . . ?
C1 B2 B3 54.3(2) . . ?
B9 B2 B3 101.8(2) . . ?
B6 B2 B3 59.07(18) . . ?
B5 B2 B3 89.8(2) . . ?
C1 B3 B7 107.9(3) . . ?
C1 B3 B6 108.3(3) . . ?
B7 B3 B6 60.7(2) . . ?
C1 B3 B4 54.4(2) . . ?
B7 B3 B4 59.4(2) . . ?
B6 B3 B4 101.8(2) . . ?
C1 B3 B2 54.48(19) . . ?
B7 B3 B2 102.1(2) . . ?
B6 B3 B2 60.03(18) . . ?
B4 B3 B2 89.4(2) . . ?
C1 B3 H3 122.4 . . ?
B7 B3 H3 121.0 . . ?
B6 B3 H3 120.7 . . ?
B4 B3 H3 131.3 . . ?
B2 B3 H3 130.9 . . ?
C20 N3 C21 109.2(3) . . ?
C20 N3 C23 128.4(2) . . ?
C21 N3 C23 122.3(3) . . ?
C1 B4 B8 108.8(2) . . ?
C1 B4 B7 107.8(3) . . ?
B8 B4 B7 60.9(2) . . ?
C1 B4 B5 55.53(19) . . ?
B8 B4 B5 59.80(19) . . ?
B7 B4 B5 102.4(2) . . ?
C1 B4 B3 54.5(2) . . ?
B8 B4 B3 102.2(3) . . ?
B7 B4 B3 59.3(2) . . ?
B5 B4 B3 90.6(2) . . ?
C1 B4 H4 122.1 . . ?
B8 B4 H4 120.6 . . ?
B7 B4 H4 121.1 . . ?
B5 B4 H4 130.2 . . ?
B3 B4 H4 130.9 . . ?
C20 N4 C22 109.0(3) . . ?
C20 N4 C26 127.5(2) . . ?
C22 N4 C26 123.3(3) . . ?
C1 B5 B8 107.9(3) . . ?
C1 B5 B9 108.1(3) . . ?
B8 B5 B9 60.83(19) . . ?
C1 B5 B4 54.66(19) . . ?
B8 B5 B4 59.6(2) . . ?
B9 B5 B4 102.4(2) . . ?
C1 B5 B2 54.50(19) . . ?
B8 B5 B2 102.4(2) . . ?
B9 B5 B2 59.99(18) . . ?
B4 B5 B2 90.3(2) . . ?
C1 B5 H5 122.6 . . ?
B8 B5 H5 121.0 . . ?
B9 B5 H5 120.7 . . ?
B4 B5 H5 130.6 . . ?
B2 B5 H5 130.5 . . ?
C10 B6 B3 108.1(3) . . ?
C10 B6 B7 54.77(19) . . ?
B3 B6 B7 59.4(2) . . ?
C10 B6 B2 108.0(3) . . ?
B3 B6 B2 60.91(19) . . ?
B7 B6 B2 101.7(2) . . ?
C10 B6 B9 54.62(19) . . ?
B3 B6 B9 102.2(2) . . ?
B7 B6 B9 89.8(2) . . ?
B2 B6 B9 59.55(18) . . ?
C10 B6 H6 122.3 . . ?
B3 B6 H6 120.8 . . ?
B7 B6 H6 131.0 . . ?
B2 B6 H6 121.0 . . ?
B9 B6 H6 130.8 . . ?
C10 B7 B3 108.6(3) . . ?
C10 B7 B4 108.2(3) . . ?
B3 B7 B4 61.3(2) . . ?
C10 B7 B8 54.9(2) . . ?
B3 B7 B8 102.6(3) . . ?
B4 B7 B8 59.4(2) . . ?
C10 B7 B6 54.84(19) . . ?
B3 B7 B6 59.89(19) . . ?
B4 B7 B6 102.5(2) . . ?
B8 B7 B6 90.3(2) . . ?
C10 B7 H7 122.2 . . ?
B3 B7 H7 120.4 . . ?
B4 B7 H7 120.8 . . ?
B8 B7 H7 130.7 . . ?
B6 B7 H7 130.6 . . ?
C10 B8 B4 108.5(3) . . ?
C10 B8 B5 108.6(3) . . ?
B4 B8 B5 60.6(2) . . ?
C10 B8 B7 54.8(2) . . ?
B4 B8 B7 59.8(2) . . ?
B5 B8 B7 102.2(2) . . ?
C10 B8 B9 54.97(19) . . ?
B4 B8 B9 102.6(2) . . ?
B5 B8 B9 59.97(18) . . ?
B7 B8 B9 90.4(2) . . ?
C10 B8 H8 122.0 . . ?
B4 B8 H8 120.8 . . ?
B5 B8 H8 120.8 . . ?
B7 B8 H8 130.7 . . ?
B9 B8 H8 130.4 . . ?
C20 B9 C10 119.0(2) . . ?
C20 B9 B5 122.9(3) . . ?
C10 B9 B5 107.6(2) . . ?
C20 B9 B2 125.1(2) . . ?
C10 B9 B2 107.8(2) . . ?
B5 B9 B2 60.56(19) . . ?
C20 B9 B8 128.0(3) . . ?
C10 B9 B8 54.6(2) . . ?
B5 B9 B8 59.20(19) . . ?
B2 B9 B8 101.6(2) . . ?
C20 B9 B6 131.4(3) . . ?
C10 B9 B6 54.26(19) . . ?
B5 B9 B6 101.6(2) . . ?
B2 B9 B6 59.72(18) . . ?
B8 B9 B6 89.4(2) . . ?
N2 C11 N1 106.4(2) . . ?
N2 C11 B2 126.4(3) . . ?
N1 C11 B2 127.0(3) . . ?
C13 C12 N1 107.7(3) . . ?
C13 C12 H12 126.2 . . ?
N1 C12 H12 126.2 . . ?
C12 C13 N2 107.0(3) . . ?
C12 C13 H13 126.5 . . ?
N2 C13 H13 126.5 . . ?
N1 C14 C16 109.6(3) . . ?
N1 C14 C15 109.5(3) . . ?
C16 C14 C15 113.0(3) . . ?
N1 C14 H14 108.2 . . ?
C16 C14 H14 108.2 . . ?
C15 C14 H14 108.2 . . ?
C14 C15 H15A 109.5 . . ?
C14 C15 H15B 109.5 . . ?
H15A C15 H15B 109.5 . . ?
C14 C15 H15C 109.5 . . ?
H15A C15 H15C 109.5 . . ?
H15B C15 H15C 109.5 . . ?
C14 C16 H16A 109.5 . . ?
C14 C16 H16B 109.5 . . ?
H16A C16 H16B 109.5 . . ?
C14 C16 H16C 109.5 . . ?
H16A C16 H16C 109.5 . . ?
H16B C16 H16C 109.5 . . ?
N2 C17 C18 110.3(3) . . ?
N2 C17 C19 108.4(3) . . ?
C18 C17 C19 112.3(3) . . ?
N2 C17 H17 108.6 . . ?
C18 C17 H17 108.6 . . ?
C19 C17 H17 108.6 . . ?
C17 C18 H18A 109.5 . . ?
C17 C18 H18B 109.5 . . ?
H18A C18 H18B 109.5 . . ?
C17 C18 H18C 109.5 . . ?
H18A C18 H18C 109.5 . . ?
H18B C18 H18C 109.5 . . ?
C17 C19 H19A 109.5 . . ?
C17 C19 H19B 109.5 . . ?
H19A C19 H19B 109.5 . . ?
C17 C19 H19C 109.5 . . ?
H19A C19 H19C 109.5 . . ?
H19B C19 H19C 109.5 . . ?
N3 C20 N4 106.9(2) . . ?
N3 C20 B9 126.5(3) . . ?
N4 C20 B9 126.6(3) . . ?
C22 C21 N3 107.3(3) . . ?
C22 C21 H21 126.4 . . ?
N3 C21 H21 126.4 . . ?
C21 C22 N4 107.7(3) . . ?
C21 C22 H22 126.2 . . ?
N4 C22 H22 126.2 . . ?
N3 C23 C24 109.6(3) . . ?
N3 C23 C25 109.9(3) . . ?
C24 C23 C25 111.3(3) . . ?
N3 C23 H23 108.7 . . ?
C24 C23 H23 108.7 . . ?
C25 C23 H23 108.7 . . ?
C23 C24 H24A 109.5 . . ?
C23 C24 H24B 109.5 . . ?
H24A C24 H24B 109.5 . . ?
C23 C24 H24C 109.5 . . ?
H24A C24 H24C 109.5 . . ?
H24B C24 H24C 109.5 . . ?
C23 C25 H25A 109.5 . . ?
C23 C25 H25B 109.5 . . ?
H25A C25 H25B 109.5 . . ?
C23 C25 H25C 109.5 . . ?
H25A C25 H25C 109.5 . . ?
H25B C25 H25C 109.5 . . ?
N4 C26 C27 110.1(3) . . ?
N4 C26 C28 109.7(3) . . ?
C27 C26 C28 112.3(3) . . ?
N4 C26 H26 108.2 . . ?
C27 C26 H26 108.2 . . ?
C28 C26 H26 108.2 . . ?
C26 C27 H27A 109.5 . . ?
C26 C27 H27B 109.5 . . ?
H27A C27 H27B 109.5 . . ?
C26 C27 H27C 109.5 . . ?
H27A C27 H27C 109.5 . . ?
H27B C27 H27C 109.5 . . ?
C26 C28 H28A 109.5 . . ?
C26 C28 H28B 109.5 . . ?
H28A C28 H28B 109.5 . . ?
C26 C28 H28C 109.5 . . ?
H28A C28 H28C 109.5 . . ?
H28B C28 H28C 109.5 . . ?
B7 C10 B6 70.4(2) . . ?
B7 C10 B8 70.3(2) . . ?
B6 C10 B8 109.5(3) . . ?
B7 C10 B9 109.5(3) . . ?
B6 C10 B9 71.1(2) . . ?
B8 C10 B9 70.4(2) . . ?
B7 C10 H10 125.4 . . ?
B6 C10 H10 125.1 . . ?
B8 C10 H10 125.5 . . ?
B9 C10 H10 125.0 . . ?
 
_refine_diff_density_max    0.525
_refine_diff_density_min   -0.486
_refine_diff_density_rms    0.063

_shelx_res_file
;
TITL mo_jvr220905B2_0m_a.res in P2(1)/c
    mo_jvr220905b2_0m_a_sq.res
    created by SHELXL-2016/6 at 18:58:42 on 14-Nov-2022
REM Old TITL mo_jvr220905B2_0m in P2(1)/c
REM SHELXT solution in P2(1)/c
REM R1 0.190,  Rweak 0.023,  Alpha 0.057,  Orientation as input
REM Formula found by SHELXT:  C30 Cl2 N4 O
CELL  0.71073   9.7742  30.0758  10.3730   90.000   96.483   90.000
ZERR    4.000   0.0020   0.0060   0.0020    0.030    0.030    0.030
LATT  1
SYMM -X, 1/2+Y, 1/2-Z
SFAC C H CL N O B
UNIT 88 180 8 16 2 32
LIST 6 ! automatically inserted. Change 6 to 4 for CHECKCIF!!
ACTA
TEMP -123.140
L.S. 15 0   24
BOND $H
FMAP 2
PLAN 20
RIGU
OMIT    -1   5   1
OMIT     2   7   2
OMIT    -1   4   2
OMIT     2   9   2
OMIT     1   2   2
OMIT     0   2   2
OMIT   0 50
ABIN
WGHT    0.019800    7.338100
FVAR       0.93056
CL1   3    0.195868    0.216483    0.312629    11.00000    0.02565    0.01655 =
         0.02738    0.00084   -0.00234   -0.00071
N1    4    0.894184    0.328905    0.330391    11.00000    0.01487    0.01508 =
         0.02615   -0.00144    0.00002    0.00252
C1    1    0.868838    0.446010    0.300588    11.00000    0.01755    0.01373 =
         0.04177    0.00168    0.00189   -0.00454
AFIX 153
H1    2    0.981418    0.443918    0.289951    11.00000   -1.20000
AFIX   0
CL2   3    0.199478    0.431566    0.248141    11.00000    0.01465    0.06806 =
         0.06191    0.00976    0.00153    0.00119
N2    4    0.911870    0.353242    0.527428    11.00000    0.01266    0.01580 =
         0.02359   -0.00074    0.00078   -0.00042
B2    6    0.780697    0.407379    0.358026    11.00000    0.01043    0.01437 =
         0.02598   -0.00199   -0.00037   -0.00133
B3    6    0.806597    0.464459    0.426036    11.00000    0.01959    0.01355 =
         0.04337   -0.00319   -0.00222   -0.00280
AFIX 153
H3    2    0.873222    0.476793    0.513675    11.00000   -1.20000
AFIX   0
N3    4    0.462727    0.359945    0.104075    11.00000    0.01413    0.01562 =
         0.02694    0.00108   -0.00115   -0.00061
B4    6    0.772091    0.487484    0.259579    11.00000    0.02388    0.01397 =
         0.04850    0.00350    0.00272   -0.00349
AFIX 153
H4    2    0.811904    0.518157    0.215240    11.00000   -1.20000
AFIX   0
N4    4    0.463566    0.336974    0.302185    11.00000    0.01340    0.01440 =
         0.02939    0.00098    0.00126   -0.00235
B5    6    0.745431    0.431277    0.192916    11.00000    0.01822    0.01514 =
         0.03470    0.00517    0.00365   -0.00106
AFIX 153
H5    2    0.764149    0.417373    0.096287    11.00000   -1.20000
AFIX   0
B6    6    0.646832    0.434490    0.442738    11.00000    0.01762    0.01565 =
         0.03297   -0.00634    0.00260    0.00022
AFIX 153
H6    2    0.622913    0.422390    0.539821    11.00000   -1.20000
AFIX   0
B7    6    0.642576    0.490850    0.372505    11.00000    0.02182    0.01620 =
         0.04751   -0.00408    0.00004    0.00302
AFIX 153
H7    2    0.615156    0.523564    0.414339    11.00000   -1.20000
AFIX   0
B8    6    0.599223    0.467467    0.208888    11.00000    0.02261    0.01290 =
         0.04157    0.00341   -0.00208    0.00113
AFIX 153
H8    2    0.537124    0.481582    0.121022    11.00000   -1.20000
AFIX   0
B9    6    0.603096    0.410653    0.277238    11.00000    0.01271    0.01263 =
         0.02816    0.00118    0.00269    0.00032
C11   1    0.858420    0.362837    0.405554    11.00000    0.01048    0.01290 =
         0.02750   -0.00383    0.00111   -0.00263
C12   1    0.971487    0.298315    0.407485    11.00000    0.01994    0.01504 =
         0.03424    0.00146   -0.00035    0.00593
AFIX  43
H12   2    1.009642    0.271518    0.378757    11.00000   -1.20000
AFIX   0
C13   1    0.982674    0.313255    0.529206    11.00000    0.01807    0.01826 =
         0.02861    0.00441    0.00081    0.00285
AFIX  43
H13   2    1.030151    0.299177    0.603147    11.00000   -1.20000
AFIX   0
C14   1    0.865911    0.324122    0.188015    11.00000    0.03068    0.02026 =
         0.02576   -0.00504   -0.00539    0.00761
AFIX  13
H14   2    0.812123    0.350666    0.153405    11.00000   -1.20000
AFIX   0
C15   1    0.778293    0.282890    0.156138    11.00000    0.03119    0.04107 =
         0.04757   -0.02101   -0.00696    0.00002
AFIX 137
H15A  2    0.754951    0.280697    0.061961    11.00000   -1.50000
H15B  2    0.693556    0.285020    0.198050    11.00000   -1.50000
H15C  2    0.829957    0.256404    0.187879    11.00000   -1.50000
AFIX   0
C16   1    1.000937    0.323285    0.128290    11.00000    0.04284    0.03973 =
         0.02836    0.00094    0.00874    0.00224
AFIX 137
H16A  2    0.981831    0.321951    0.033571    11.00000   -1.50000
H16B  2    1.054405    0.297101    0.159588    11.00000   -1.50000
H16C  2    1.053624    0.350266    0.153209    11.00000   -1.50000
AFIX   0
C17   1    0.912738    0.381413    0.645072    11.00000    0.02205    0.02183 =
         0.02731   -0.00502   -0.00164    0.00088
AFIX  13
H17   2    0.845972    0.406362    0.625574    11.00000   -1.20000
AFIX   0
C18   1    0.868467    0.354555    0.756333    11.00000    0.04136    0.03841 =
         0.02856   -0.00328    0.01284    0.00414
AFIX 137
H18A  2    0.779170    0.340622    0.729394    11.00000   -1.50000
H18B  2    0.860402    0.374171    0.830535    11.00000   -1.50000
H18C  2    0.937125    0.331458    0.781211    11.00000   -1.50000
AFIX   0
C19   1    1.055877    0.400866    0.676462    11.00000    0.03386    0.04419 =
         0.03952   -0.01259   -0.00269   -0.01334
AFIX 137
H19A  2    1.122658    0.376727    0.694431    11.00000   -1.50000
H19B  2    1.057680    0.420126    0.752840    11.00000   -1.50000
H19C  2    1.079732    0.418307    0.602387    11.00000   -1.50000
AFIX   0
C20   1    0.511171    0.369167    0.227746    11.00000    0.01056    0.01484 =
         0.02496    0.00187    0.00176    0.00188
C21   1    0.381997    0.321916    0.101184    11.00000    0.01635    0.01840 =
         0.03336   -0.00509   -0.00174   -0.00350
AFIX  43
H21   2    0.334837    0.308387    0.026170    11.00000   -1.20000
AFIX   0
C22   1    0.382910    0.307874    0.223373    11.00000    0.01694    0.01810 =
         0.03555   -0.00240   -0.00187   -0.00552
AFIX  43
H22   2    0.336489    0.282462    0.251144    11.00000   -1.20000
AFIX   0
C23   1    0.480062    0.385921   -0.014343    11.00000    0.02215    0.02922 =
         0.02572    0.00544   -0.00081   -0.00349
AFIX  13
H23   2    0.545500    0.410914    0.009624    11.00000   -1.20000
AFIX   0
C24   1    0.342967    0.405211   -0.069165    11.00000    0.03453    0.05101 =
         0.04267    0.01606    0.00088    0.01423
AFIX 137
H24A  2    0.354585    0.422365   -0.147513    11.00000   -1.50000
H24B  2    0.308258    0.424731   -0.004544    11.00000   -1.50000
H24C  2    0.277147    0.381047   -0.090990    11.00000   -1.50000
AFIX   0
C25   1    0.540370    0.356389   -0.113323    11.00000    0.04676    0.06075 =
         0.03996    0.00920    0.01887    0.01538
AFIX 137
H25A  2    0.474598    0.332802   -0.141691    11.00000   -1.50000
H25B  2    0.626453    0.343064   -0.073543    11.00000   -1.50000
H25C  2    0.558802    0.374328   -0.188319    11.00000   -1.50000
AFIX   0
C26   1    0.481753    0.333822    0.444681    11.00000    0.02404    0.02266 =
         0.02777    0.00457    0.00031   -0.00661
AFIX  13
H26   2    0.547991    0.357469    0.479058    11.00000   -1.20000
AFIX   0
C27   1    0.346254    0.342067    0.497726    11.00000    0.04253    0.11251 =
         0.03712    0.01366    0.01455    0.02384
AFIX 137
H27A  2    0.361026    0.342609    0.592742    11.00000   -1.50000
H27B  2    0.281412    0.318248    0.469133    11.00000   -1.50000
H27C  2    0.308439    0.370693    0.465708    11.00000   -1.50000
AFIX   0
C28   1    0.543374    0.288905    0.485647    11.00000    0.06833    0.03848 =
         0.04793    0.01853   -0.00443    0.00974
AFIX 137
H28A  2    0.480613    0.265207    0.451547    11.00000   -1.50000
H28B  2    0.557150    0.287171    0.580569    11.00000   -1.50000
H28C  2    0.632086    0.285378    0.451236    11.00000   -1.50000
AFIX   0
C10   1    0.530367    0.452953    0.335289    11.00000    0.01776    0.01599 =
         0.03929   -0.00325    0.00075    0.00317
AFIX 153
H10   2    0.418162    0.455419    0.347250    11.00000   -1.20000
REM #####
AFIX   0
HKLF 4


REM  mo_jvr220905B2_0m_a.res in P2(1)/c
REM R1 =  0.0697 for    4875 Fo > 4sig(Fo)  and  0.0730 for all    5209 data
REM    315 parameters refined using    336 restraints

END

WGHT      0.0198      7.3381

REM Highest difference peak  0.525,  deepest hole -0.486,  1-sigma level  0.063
Q1    1   0.1789  0.2177  0.4061  11.00000  0.05    0.53
Q2    1   0.1756  0.2153  0.2187  11.00000  0.05    0.49
Q3    1   0.1822  0.4315  0.1483  11.00000  0.05    0.42
Q4    1   0.4465  0.2823  0.4989  11.00000  0.05    0.39
Q5    1   0.1864  0.4592  0.2605  11.00000  0.05    0.33
Q6    1   0.2545  0.4300  0.3428  11.00000  0.05    0.30
Q7    1   0.5515  0.4541  0.2523  11.00000  0.05    0.28
Q8    1   0.4165  0.2810  0.6225  11.00000  0.05    0.28
Q9    1   0.5332  0.3623  0.1516  11.00000  0.05    0.27
Q10   1   0.6484  0.3412  0.1862  11.00000  0.05    0.25
Q11   1   0.9137  0.3503  0.6480  11.00000  0.05    0.24
Q12   1   0.4174  0.3462 -0.2015  11.00000  0.05    0.23
Q13   1   0.2293  0.3852  0.2573  11.00000  0.05    0.22
Q14   1   0.6815  0.4842  0.2741  11.00000  0.05    0.22
Q15   1   0.4661  0.3716  0.0451  11.00000  0.05    0.22
Q16   1   0.8253  0.3858  0.3819  11.00000  0.05    0.22
Q17   1   0.7841  0.4281  0.1120  11.00000  0.05    0.22
Q18   1   0.9692  0.2263  0.4466  11.00000  0.05    0.21
Q19   1   0.7069  0.4879  0.3019  11.00000  0.05    0.21
Q20   1   0.6055  0.4586  0.4319  11.00000  0.05    0.21
;
_shelx_res_checksum   97249

_shelx_hkl_file
;
  -4   0   0  944.71   47.70
   4   0   0  878.81   46.50
   4   0   0  859.91   45.30
  -4   0   0  872.91   45.40
  -5   0   0 4791.62  240.58
   5   0   0 5044.20  241.88
  -5   0   0 5067.99  242.38
   5   0   0 4665.13  240.28
   5   0   0 5383.36  237.78
   6   0   0 3170.08  152.38
  -6   0   0 3038.20  150.98
  -6   0   0 3254.77  153.68
   6   0   0 2929.61  147.19
   6   0   0 3028.60  150.78
  -7   0   0 5132.89  237.48
  -7   0   0 4698.43  234.28
   7   0   0 4595.74  233.88
   7   0   0 4855.21  235.88
   8   0   0  126.99   15.70
  -8   0   0  151.88   22.00
   8   0   0  127.59   14.30
   9   0   0  697.23   43.20
  -9   0   0  734.73   42.50
  -9   0   0  777.22   49.80
   9   0   0  779.52   45.00
  10   0   0 1159.28   63.09
 -10   0   0 1073.59   66.99
 -10   0   0 1101.79   60.29
  10   0   0 1108.59   61.29
  11   0   0  303.87   24.10
 -11   0   0  302.77   22.10
  11   0   0  273.87   23.60
 -12   0   0  617.24   39.90
 -12   0   0  657.53   51.29
  -1  -1   0   42.30    3.70
  -1  -1   0   40.10    2.20
   1  -1   0   43.10    3.00
  -3  -1   0 3597.74  158.38
  -3  -1   0 3365.96  157.28
   3  -1   0 3125.39  157.98
   3  -1   0 2858.11  156.88
  -3   1   0 3124.19  158.18
   3   1   0 3231.18  157.08
   3   1   0 3746.83  158.18
   3   1   0 3364.46  155.58
  -3   1   0 2975.80  157.08
   4  -1   0 1879.01   92.29
  -4  -1   0 1953.50   92.69
  -4  -1   0 1812.82   90.99
   4  -1   0 1699.63   90.69
  -4   1   0 1910.31   92.79
   4   1   0 1897.51   91.99
   4   1   0 2008.40   88.69
   4   1   0 1752.82   90.79
  -4   1   0 1759.62   90.99
   5  -1   0  181.88   16.00
   5  -1   0  195.88   14.50
  -5  -1   0  187.68   13.80
  -5  -1   0  211.48   18.50
  -5   1   0  197.08   19.10
   5   1   0  195.38   14.30
   5   1   0  188.08    9.90
  -5   1   0  180.78   13.60
   6  -1   0 2916.51  134.09
   6  -1   0 2697.83  137.59
  -6  -1   0 2801.22  137.79
   6  -1   0 2817.12  139.09
  -6  -1   0 3017.80  140.49
   6   1   0 2393.56  133.89
  -6   1   0 2790.32  137.79
  -6   1   0 2961.50  140.59
   6   1   0 2959.20  139.19
   6   1   0 2697.63  137.49
  -7  -1   0 2437.76  121.89
   7  -1   0 2019.80  114.29
   7  -1   0 2337.17  118.89
  -7  -1   0 2464.25  119.29
   7  -1   0 2397.16  120.59
   7   1   0 2408.56  118.99
  -7   1   0 2453.25  122.39
   7   1   0 2632.24  121.09
  -7   1   0 2382.16  119.09
  -8  -1   0  443.96   32.10
   8  -1   0  398.56   27.90
  -8  -1   0  396.96   27.40
   8  -1   0  387.16   26.30
   8   1   0  417.46   27.60
   8   1   0  398.06   26.20
  -8   1   0  380.26   27.10
  -8   1   0  406.66   31.90
   9  -1   0  549.95   35.30
  -9  -1   0  585.04   34.50
   9  -1   0  619.84   37.30
  -9  -1   0  583.44   41.90
   9   1   0  508.65   37.00
  -9   1   0  580.84   34.60
   9   1   0  604.44   36.90
  -9   1   0  592.14   42.10
 -10  -1   0 1157.28   60.39
  10  -1   0 1152.58   62.49
  10  -1   0 1098.09   61.69
 -10  -1   0 1009.80   65.89
  10   1   0 1136.19   62.29
 -10   1   0 1045.60   67.19
  10   1   0 1121.79   61.49
 -10   1   0 1123.59   60.49
 -11  -1   0  245.28   20.60
  11  -1   0  261.07   22.60
  11   1   0  252.87   22.40
 -11   1   0  220.08   19.30
  11   1   0  254.37   23.50
  12  -1   0   86.39   18.80
  12   1   0   60.19   13.00
   1  -2   0    4.50    1.50
   1   2   0    5.80    0.60
  -3  -2   0   39.50   10.30
   3  -2   0   45.00    6.40
   3  -2   0   32.30    8.20
  -3  -2   0   51.39    6.20
   3   2   0   49.70    3.00
  -3   2   0   56.59    6.40
  -3   2   0   36.00    9.40
   3   2   0   61.99    6.50
   3   2   0   32.90    7.90
   4  -2   0   96.69   12.00
  -4  -2   0   92.09    9.10
   4  -2   0   95.49    9.30
   4   2   0  100.39    5.50
   4   2   0  107.89    9.60
  -4   2   0   97.69   13.30
  -4   2   0   94.99    8.90
   4   2   0  114.69   11.60
  -5  -2   0  177.98   13.00
   5  -2   0  153.48   12.90
  -5  -2   0  196.48   17.30
   5  -2   0  152.88   15.50
  -5   2   0  173.38   18.40
   5   2   0  182.88   13.40
   5   2   0  159.88   14.70
  -5   2   0  172.68   12.90
   5   2   0  151.18    8.80
   6  -2   0  145.19   12.90
   6  -2   0  133.09   13.40
  -6   2   0  143.69   18.00
  -6   2   0  141.49   11.20
   7  -2   0  101.29   13.40
   7  -2   0  119.39   13.00
  -7   2   0  105.29   18.70
  -7   2   0  106.29   10.80
   8  -2   0    1.90    7.50
  -8  -2   0    2.80    3.30
   8  -2   0    0.30    5.60
  -8  -2   0    9.10   10.50
   8   2   0   -3.70    4.90
   8   2   0    3.60    4.70
  -8   2   0    4.90    3.70
  -8   2   0    0.70    9.90
  -9  -2   0    6.30    3.70
  -9  -2   0   12.60   12.10
   9  -2   0    8.40    7.30
   9  -2   0    3.70    7.10
  -9   2   0   10.80   11.70
  -9   2   0    6.80    4.00
 -10  -2   0   86.89   25.00
  10  -2   0  140.59   19.60
  10  -2   0  133.09   17.10
 -10  -2   0  118.69   12.70
 -10   2   0   85.39   19.60
 -10   2   0  117.79   13.20
  11  -2   0   66.39   11.30
 -11  -2   0   54.99    9.20
  11  -2   0   83.59   15.80
  11   2   0   79.79   16.10
  11   2   0   64.49   14.70
 -11   2   0   42.40   16.70
 -11   2   0   56.69   12.10
 -12  -2   0   -0.50   12.40
  12  -2   0   17.20   10.10
  -2  -3   0  357.06   19.20
   2  -3   0  366.46   20.90
   2  -3   0  370.36   19.30
   2   3   0  353.76   17.90
   2   3   0  366.56   20.10
  -2   3   0  384.66   21.20
   3  -3   0  443.66   24.80
   3  -3   0  420.26   23.10
  -3  -3   0  417.96   23.00
   3   3   0  447.46   21.10
  -3   3   0  436.96   23.10
   3   3   0  416.66   23.00
   3   3   0  421.96   23.90
  -3   3   0  443.26   25.40
  -4  -3   0 1195.78   57.09
   4  -3   0 1054.19   54.99
   4  -3   0 1090.19   56.79
  -4  -3   0 1066.79   54.99
  -4   3   0 1146.69   57.59
   4   3   0 1031.10   54.89
   4   3   0 1080.19   55.99
   4   3   0 1106.19   52.69
  -4   3   0 1071.69   55.09
  -5  -3   0  703.73   37.80
   5  -3   0  697.23   39.90
   5  -3   0  710.03   37.60
  -5  -3   0  738.43   40.40
  -5   3   0  688.73   40.90
   5   3   0  679.93   38.60
  -5   3   0  712.73   37.80
   5   3   0  713.43   37.60
   6  -3   0  129.59   12.50
  -6  -3   0  142.49   11.40
   6  -3   0  147.69   14.20
  -6  -3   0  150.18   18.40
  -6   3   0  144.59   17.30
   6   3   0  123.49   13.40
   6   3   0  117.69   11.70
  -6   3   0  132.29   10.90
  -7  -3   0 1579.94   80.39
  -7  -3   0 1634.44   83.29
   7  -3   0 1606.64   82.29
   7  -3   0 1497.65   80.29
   7   3   0 1624.24   81.89
  -7   3   0 1555.34   80.39
  -7   3   0 1620.04   84.29
   7   3   0 1490.35   79.99
  -8  -3   0   36.20   12.70
  -8  -3   0   38.60    7.90
   8  -3   0   28.60    7.40
   8   3   0   27.00    7.30
   8   3   0   29.60    7.10
  -8   3   0   20.80   11.60
   9  -3   0   20.90    7.30
   9  -3   0    8.30    7.20
  -9  -3   0   20.60   13.20
  -9   3   0   25.00   12.60
   9   3   0   21.10    7.50
   9   3   0   20.60   10.10
  -9   3   0   18.60    5.00
  10  -3   0   63.59   14.10
 -10  -3   0   76.49   10.60
 -10  -3   0   52.19   15.20
  10  -3   0   78.99   16.90
 -10   3   0   82.09   11.60
 -10   3   0   51.79   15.50
  10   3   0   84.89   18.50
 -11  -3   0   13.60    5.90
  11  -3   0   14.30    7.50
  11  -3   0   18.70    8.70
  11   3   0   11.10    6.90
  11   3   0   22.30    8.90
 -11   3   0   13.50    5.90
  12  -3   0  160.98   20.90
  12   3   0  146.29   20.20
  12   3   0  183.08   21.70
   1  -4   0 2587.54  121.69
   1   4   0 2363.76  120.59
  -1   4   0 2642.44  121.79
  -3  -4   0 1331.67   60.79
  -3  -4   0 1171.98   59.69
   3  -4   0 1286.97   61.49
  -3  -4   0 1193.58   58.19
   3  -4   0 1113.99   59.59
  -3   4   0 1285.07   61.79
   3   4   0 1114.59   59.49
   3   4   0 1237.38   58.09
   3   4   0 1192.18   60.19
  -3   4   0 1166.98   59.79
   4  -4   0  658.53   36.10
  -4  -4   0  691.73   36.20
  -4  -4   0  804.72   38.90
   4  -4   0  714.03   38.50
  -4   4   0  725.53   39.30
   4   4   0  604.84   33.60
   4   4   0  661.13   36.00
  -4   4   0  684.33   36.40
   4   4   0  695.83   37.30
   5  -4   0 8983.80  452.95
  -5  -4   0 9877.51  454.35
   5  -4   0 9688.13  454.95
   5   4   0 9457.15  453.75
  -5   4   0 9999.00  455.75
   5   4   0 8810.22  452.65
   6  -4   0   13.00    5.80
   6  -4   0   11.60    5.10
  -6  -4   0   15.50    4.40
  -6  -4   0   23.80    8.80
  -6   4   0   12.60    7.30
   6   4   0   13.90    5.70
  -6   4   0   16.00    4.20
   6   4   0   12.60    4.80
   7  -4   0   11.60    6.20
  -7  -4   0    9.20    4.50
   7  -4   0   13.30    6.10
  -7   4   0   16.60    9.00
   7   4   0    7.20    5.40
   7   4   0   11.30    5.30
  -7   4   0   19.90    4.90
  -8  -4   0  401.56   25.00
  -8  -4   0  407.46   32.70
   8  -4   0  395.46   27.90
   8  -4   0  385.06   26.20
   8   4   0  385.46   25.90
  -8   4   0  397.66   24.80
  -8   4   0  377.16   32.50
   8   4   0  402.26   26.80
  -9  -4   0   -9.60   11.50
   9  -4   0   11.30    6.00
   9  -4   0    5.20    6.50
   9   4   0    9.10    6.00
   9   4   0   16.20    7.00
  -9   4   0    9.80    4.30
  -9   4   0    4.40   12.30
  10  -4   0   28.70    7.20
 -10  -4   0   31.20    6.30
  10  -4   0   32.20    9.40
 -10   4   0   16.70   13.60
  10   4   0   18.90   10.30
 -11  -4   0   -3.30    6.20
  11  -4   0   10.40    7.50
  11  -4   0   -2.70   10.00
 -11   4   0  -13.20   12.60
  11   4   0    1.10    6.70
 -11   4   0    2.20    5.70
  11   4   0    2.30    7.60
  12  -4   0   27.50   10.80
  12   4   0   37.10    9.60
 -12   4   0   19.30    7.70
  -1  -5   0   27.00    2.60
  -1  -5   0   20.20    3.00
   1   5   0   30.80    2.00
  -1   5   0   26.00    1.90
  -1   5   0   20.80    6.00
   3  -5   0    2.00    2.80
  -3  -5   0    2.20    2.50
   3  -5   0   -0.60    4.20
  -3  -5   0    0.60    1.50
   3   5   0    1.30    3.60
  -3   5   0    5.50    2.70
   3   5   0    5.50    2.90
   3   5   0    2.10    0.90
  -3   5   0   -1.10    4.50
   4  -5   0  178.68   13.00
  -4  -5   0  185.88   13.00
   4  -5   0  168.78   16.30
  -4   5   0  203.58   18.00
   4   5   0  188.08   13.00
   4   5   0  185.48   14.80
  -4   5   0  185.48   13.00
   5  -5   0  746.93   42.80
   5  -5   0  762.72   40.80
  -5  -5   0  804.42   43.40
  -5  -5   0  760.12   40.60
   5   5   0  767.02   40.60
   5   5   0  748.93   41.70
  -5   5   0  763.92   40.80
  -5   5   0  794.82   44.40
  -6  -5   0  465.45   30.10
   6  -5   0  412.26   25.80
  -6  -5   0  435.36   25.20
   6  -5   0  436.96   27.60
   6   5   0  403.26   25.40
   6   5   0  394.66   26.40
  -6   5   0  468.95   30.20
  -6   5   0  418.46   25.30
   7  -5   0   -0.60    4.80
  -7  -5   0    1.80    3.90
   7  -5   0    8.00    5.40
  -7   5   0    6.80    8.40
   7   5   0   -1.00    5.20
   7   5   0    6.00    4.80
  -7   5   0    1.20    4.30
  -8  -5   0   15.00   11.80
   8  -5   0    3.80    6.20
   8  -5   0    7.60    6.10
   8   5   0    3.00    6.10
   8   5   0   23.60    6.70
  -8   5   0    4.00   10.30
  -8   5   0   10.40    3.70
   9  -5   0 2535.65  127.69
  -9  -5   0 2637.74  125.59
   9  -5   0 2495.15  125.79
  -9  -5   0 2147.99  127.79
   9   5   0 2439.66  124.79
   9   5   0 2621.14  127.09
  -9   5   0 2527.45  125.59
  10  -5   0  146.89   17.70
 -10  -5   0  169.28   14.50
  10  -5   0  183.48   19.10
 -10   5   0  210.78   16.40
  10   5   0  172.78   20.70
 -10   5   0  156.48   29.80
  11  -5   0  128.29   22.00
  11  -5   0  146.59   18.40
 -11   5   0  104.69   26.80
  11   5   0  139.29   17.80
  11   5   0  155.68   18.00
 -11   5   0  129.89   14.80
  12  -5   0  455.55   34.50
  12  -5   0  486.55   35.10
 -12   5   0  443.16   31.50
  12   5   0  536.15   34.10
  12   5   0  536.35   35.10
 -12   5   0  386.06   41.70
  -1  -6   0  207.88   10.50
   1  -6   0  221.28   10.30
   1   6   0  187.38   10.20
  -1   6   0  189.68   10.60
   1   6   0  178.98   10.40
  -1   6   0  215.38   10.20
  -3  -6   0   22.00    5.30
   3  -6   0   42.00    8.90
   3  -6   0   36.50    5.60
  -3  -6   0   30.60    3.10
   3   6   0   35.70    5.30
   3   6   0   22.70    2.20
  -3   6   0   31.30    5.30
  -4  -6   0  818.72   41.90
   4  -6   0  814.52   44.00
   4  -6   0  889.11   46.50
  -4  -6   0  847.32   44.00
   4   6   0  796.32   43.60
   4   6   0  903.11   45.20
  -4   6   0  995.20   47.90
  -4   6   0  799.32   44.00
  -5  -6   0 2966.70  146.09
   5  -6   0 2926.11  146.09
   5  -6   0 3054.69  148.19
  -5  -6   0 3029.70  147.29
   5   6   0 2856.81  145.69
  -5   6   0 3197.18  149.29
   5   6   0 3000.40  146.79
  -5   6   0 2941.31  146.19
  -6  -6   0   32.10    6.60
   6  -6   0   39.10   10.80
   6  -6   0   36.80    7.20
  -6   6   0   47.90    7.50
  -6   6   0   50.69   14.60
   6   6   0   42.60    9.80
   6   6   0   29.90    6.60
   7  -6   0  940.21   52.79
  -7  -6   0  956.50   54.69
  -7  -6   0  985.60   50.39
   7  -6   0  913.51   50.69
   7   6   0  912.01   50.29
   7   6   0  904.81   51.09
  -7   6   0  948.51   50.49
  -7   6   0  983.30   55.59
   8  -6   0 1727.33   90.79
   8  -6   0 1848.62   93.39
  -8  -6   0 1605.34   93.69
  -8  -6   0 1826.82   90.89
  -8   6   0 1936.81   96.89
   8   6   0 1798.12   92.19
   8   6   0 1711.13   90.49
  -8   6   0 1760.32   90.89
  -9  -6   0   30.70    7.30
   9   6   0   38.30   10.90
  -9   6   0   20.40   12.60
   9   6   0   21.50    6.40
  10  -6   0  273.07   22.30
 -10  -6   0  266.97   19.30
  10  -6   0  269.47   23.30
 -10   6   0  287.87   20.00
 -10   6   0  255.97   34.60
  10   6   0  283.57   23.90
 -11  -6   0   24.80    6.80
  11  -6   0   44.80   11.60
 -11   6   0   22.60    7.30
  11   6   0   27.60    9.20
  11   6   0   29.00    8.20
 -11   6   0   19.10   14.90
  12  -6   0   23.90   10.40
 -12   6   0   21.50    8.00
   1  -7   0 3133.69  140.99
  -1  -7   0 2739.33  139.89
  -1   7   0 3040.40  141.29
  -1   7   0 2809.02  139.69
   2   7   0 4500.25  214.38
  -3  -7   0  185.58   10.00
   3  -7   0  171.58   11.80
   3  -7   0  194.38    9.50
  -3  -7   0  184.98   11.60
   3  -7   0  159.28   14.10
   3   7   0  174.58   11.50
  -3   7   0  184.28   15.80
  -3   7   0  184.28   11.70
   4  -7   0  247.18   19.20
   4  -7   0  261.97   16.50
  -4  -7   0  254.17   16.10
  -4  -7   0  239.98   13.70
  -4   7   0  254.87   16.40
   4   7   0  288.07   18.30
   4   7   0  245.18   16.00
  -4   7   0  285.57   21.60
  -5  -7   0   29.20    6.30
   6  -7   0  223.38   18.70
  -6  -7   0  247.38   15.80
   6  -7   0  215.48   16.70
   6   7   0  220.18   16.70
  -6   7   0  213.08   15.80
  -6   7   0  233.28   22.20
   6   7   0  226.28   17.10
   7  -7   0  125.09   13.90
  -7  -7   0  136.09   11.80
   7  -7   0  120.49   15.20
   7   7   0  144.29   14.00
  -7   7   0  144.29   20.60
   7   7   0  130.39   13.40
  -7   7   0  133.99   12.00
   8  -7   0   16.70    6.60
  -8  -7   0   14.20    5.10
   8  -7   0   13.60    6.90
  -8   7   0   15.00   10.90
   8   7   0    8.40    6.30
   8   7   0   16.00    6.90
   9  -7   0   98.19   15.60
  -9  -7   0  109.39   10.70
   9  -7   0  109.69   15.00
   9   7   0  113.89   13.70
   9   7   0   99.39   15.30
  -9   7   0  114.29   22.60
  -9   7   0  116.39   12.30
  10  -7   0  187.88   19.20
  10  -7   0  186.08   19.00
 -10  -7   0  172.08   15.00
  10   7   0  199.88   19.00
 -10   7   0  170.98   32.30
  10   7   0  203.08   21.50
 -10   7   0  197.68   16.10
  11  -7   0   15.30    9.60
 -11  -7   0    7.60    6.40
 -11   7   0    0.90   12.10
 -11   7   0   11.70    6.90
  11   7   0    7.70    6.80
  12  -7   0  109.99   20.60
  12   7   0  144.49   21.30
 -12   7   0  107.39   17.10
   1  -8   0 3250.87  153.78
   1  -8   0 3102.49  152.78
  -1   8   0 3249.67  154.28
   2  -8   0  603.94   32.60
  -2  -8   0  607.44   30.80
   2  -8   0  619.24   30.00
  -2  -8   0  630.94   30.40
   2  -8   0  562.44   30.80
  -2   8   0  611.44   30.90
   2   8   0  606.24   30.70
  -2   8   0  666.63   33.60
   3  -8   0 1969.90   92.19
   3  -8   0 2035.70   95.89
  -3  -8   0 1885.21   93.59
  -3  -8   0 1851.41   92.59
   3  -8   0 1812.22   93.69
  -3   8   0 2030.00   96.59
   3   8   0 1740.13   93.39
   3   8   0 2174.68   94.59
  -3   8   0 1830.22   93.79
  -4  -8   0  127.69   10.40
   4  -8   0  109.49   14.80
   4  -8   0  119.59   11.10
  -4  -8   0  129.29    7.90
   4  -8   0  133.09    7.20
  -4   8   0  132.09   17.40
  -4   8   0  126.59   10.60
   4   8   0  122.19   10.80
   5  -8   0 6369.16  315.47
   5  -8   0 6770.72  317.77
  -5  -8   0 6662.03  315.67
  -5   8   0 6440.76  315.77
   5   8   0 6210.68  315.07
  -5   8   0 6966.30  318.97
   5   8   0 6557.84  316.07
  -6  -8   0  457.25   25.70
   6  -8   0  410.86   26.20
   6  -8   0  431.06   28.80
   6   8   0  433.96   26.20
  -6   8   0  453.05   32.00
  -6   8   0  447.76   25.80
   6   8   0  428.76   26.50
  -7  -8   0    2.50    3.00
   7  -8   0   -1.70    4.90
   7  -8   0   -0.30    5.60
   7   8   0   -2.90    4.70
  -7   8   0   -0.20    7.70
  -7   8   0    1.60    3.10
   7   8   0   -4.80    4.70
   8  -8   0   33.30    8.40
  -8  -8   0   44.90    8.10
   8  -8   0   28.30    8.30
  -8   8   0   38.10    8.20
   8   8   0   32.00    7.50
   8   8   0   45.90   11.00
  -8   8   0   49.90   14.10
  -9  -8   0  178.08   13.20
   9  -8   0  149.39   16.70
   9  -8   0  154.38   17.50
  -9   8   0  130.79   13.30
   9   8   0  147.89   17.40
  -9   8   0  154.58   25.80
   9   8   0  159.88   17.50
 -10  -8   0  538.05   32.10
  10  -8   0  527.75   34.70
  10  -8   0  514.95   35.20
 -10   8   0  531.05   44.70
 -10   8   0  547.45   32.80
  10   8   0  513.55   35.90
  10   8   0  567.94   35.00
 -11  -8   0  151.08   15.80
  11  -8   0  158.78   19.20
  11  -8   0  112.79   22.50
  11   8   0  147.49   17.60
 -11   8   0  107.79   14.70
  11   8   0  120.09   17.70
  12  -8   0  414.66   33.40
  12   8   0  429.86   29.70
  12   8   0  454.15   31.40
 -12   8   0  417.36   29.60
   2  -9   0 3167.48  166.98
  -2  -9   0 3396.96  166.88
   2  -9   0 3943.81  168.98
   2  -9   0 3649.93  166.58
   2   9   0 3070.79  166.78
  -2   9   0 3310.97  167.18
  -2   9   0 3884.41  169.68
   3  -9   0  347.47   17.50
  -3  -9   0  337.27   18.00
   3  -9   0  326.47   19.50
   3  -9   0  335.87   22.90
  -3  -9   0  342.57   19.30
   3   9   0  357.96   19.30
  -3   9   0  360.46   24.10
  -3   9   0  358.06   19.70
   4  -9   0 1096.29   55.59
   4  -9   0 1042.80   50.39
  -4  -9   0 1002.20   50.89
  -4  -9   0 1044.30   52.69
   4  -9   0  981.70   52.79
   4   9   0  948.91   52.39
  -4   9   0 1106.29   56.89
   4   9   0 1152.68   54.09
  -4   9   0  996.50   52.89
   5  -9   0 1301.67   63.59
   5  -9   0 1329.47   68.99
   5  -9   0 1270.77   66.69
  -5  -9   0 1385.06   66.79
  -5  -9   0 1227.78   64.09
  -5   9   0 1315.77   66.89
  -5   9   0 1435.06   71.19
   5   9   0 1316.57   67.39
   5   9   0 1293.07   66.49
   6  -9   0  493.35   31.10
   6  -9   0  457.75   28.60
  -6  -9   0  502.15   27.90
   6  -9   0  502.35   24.00
   6   9   0  463.15   28.70
   6   9   0  455.25   28.30
  -6   9   0  505.45   34.20
  -6   9   0  478.75   28.10
  -7  -9   0   -2.90    4.00
   7  -9   0   -3.00    6.70
  -7   9   0    2.00    8.30
  -7   9   0   -4.40    3.60
   7   9   0   -1.80    4.90
   7   9   0   -5.40    4.90
   8  -9   0  227.38   20.50
  -8  -9   0  244.48   17.20
   8  -9   0  220.38   19.20
  -8   9   0  229.08   17.10
  -8   9   0  240.48   27.10
   8   9   0  207.68   17.60
   8   9   0  229.08   19.20
  -9  -9   0  936.91   48.60
   9  -9   0  875.81   50.69
   9  -9   0  870.71   49.80
  -9   9   0  843.52   48.60
   9   9   0  833.62   49.60
  -9   9   0  907.41   57.69
  10  -9   0  386.36   28.30
 -10  -9   0  368.56   24.10
  10  -9   0  377.06   27.80
  10   9   0  405.66   27.00
 -10   9   0  334.87   40.20
 -10   9   0  423.86   26.10
  10   9   0  375.76   28.80
  11  -9   0   49.99   13.80
 -11  -9   0   74.49   13.70
  11   9   0   57.39   11.50
 -11   9   0   60.29    8.50
 -11   9   0   74.19   19.70
  11   9   0   81.29   16.00
  12   9   0  108.79   16.70
 -12   9   0   85.29   17.50
  12   9   0   70.49   19.50
   0 -10   0 1186.78   60.89
   0  10   0 1331.77   61.79
   1 -10   0  884.61   41.80
   1 -10   0  790.82   40.20
  -1 -10   0  785.22   40.30
  -1  10   0  827.62   42.30
  -2 -10   0  884.21   42.10
   2 -10   0  923.41   41.90
   2 -10   0  755.72   42.40
   2 -10   0  919.51   44.40
  -2 -10   0  834.32   42.10
  -2  10   0  850.41   42.40
  -2  10   0  913.21   45.10
   2  10   0  765.32   42.00
   3 -10   0 7439.06  339.87
   3 -10   0 6702.33  337.77
  -4 -10   0  104.29    7.50
   4 -10   0   90.59   14.30
  -4 -10   0  117.29    9.80
   4 -10   0  103.29    6.60
   4 -10   0  103.69   10.60
  -4  10   0  114.39   16.40
  -4  10   0  113.39   10.30
   5 -10   0 3134.49  146.79
   5 -10   0 2845.72  143.99
   5 -10   0 2838.82  141.09
  -5 -10   0 3044.80  144.09
  -5 -10   0 2757.92  141.69
   5  10   0 2833.62  143.69
  -5  10   0 3158.48  148.09
  -5  10   0 2892.21  144.29
   5  10   0 3059.19  144.69
  -6 -10   0   52.39    7.70
   6 -10   0   54.29    4.00
   6 -10   0   43.50    8.00
   6 -10   0   45.10   12.30
  -6  10   0   49.70   10.90
  -6  10   0   52.99    8.40
   6  10   0   43.20   10.10
   6  10   0   42.80    7.40
   7 -10   0  337.17   23.70
   7 -10   0  361.56   18.20
  -7  10   0  365.86   22.90
   7  10   0  349.17   23.70
  -7  10   0  374.16   30.60
   7  10   0  361.56   23.90
   8 -10   0   49.40   13.00
   8 -10   0   37.60    8.70
   8  10   0   39.50    7.90
  -8  10   0   52.39   14.80
   8  10   0   31.10    8.00
  -8  10   0   34.60    7.90
   9 -10   0  130.79   16.40
  -9 -10   0  119.89   11.30
   9 -10   0  158.58   15.00
   9  10   0  102.89   17.10
  -9  10   0  130.59   28.00
  -9  10   0  126.49   12.60
  10 -10   0   48.30   14.00
  10 -10   0   52.59   14.70
 -10 -10   0   39.80    6.70
 -10  10   0   32.50   16.90
  10  10   0   47.00    9.80
  11 -10   0  170.08   26.20
  11 -10   0  195.88   20.20
  11  10   0  178.28   20.20
  11  10   0  169.68   19.40
   0  11   0   14.60    3.80
  -1 -11   0  353.86   18.70
   1 -11   0  366.36   18.60
   1 -11   0  371.96   20.40
  -1  11   0  340.57   21.00
   2 -11   0  610.74   30.30
  -2 -11   0  598.84   30.60
   2 -11   0  675.93   33.30
   2  11   0  550.24   30.40
  -2  11   0  630.24   34.00
  -2  11   0  590.04   30.80
  -3 -11   0   86.89    8.10
  -3 -11   0   90.79    7.10
   3 -11   0   87.89    8.90
   3 -11   0   67.59   13.50
   3 -11   0   87.99    6.30
  -3  11   0  119.79   15.10
   4 -11   0 1407.86   75.69
  -4 -11   0 1517.25   74.29
   4 -11   0 1543.55   78.39
   4 -11   0 1506.35   73.69
  -4 -11   0 1551.04   75.69
  -4  11   0 1603.74   79.89
   4  11   0 1418.56   75.39
   4  11   0 1746.53   76.99
  -4  11   0 1449.76   75.89
  -5 -11   0  783.12   40.30
   5 -11   0  799.92   39.60
  -5 -11   0  830.42   42.50
   5 -11   0  813.32   45.40
   5 -11   0  759.52   42.70
  -5  11   0  865.41   47.70
   5  11   0  780.62   42.50
   5  11   0  855.01   43.70
  -5  11   0  799.02   42.90
   6 -11   0  347.07   24.50
   6 -11   0  351.56   17.70
   6 -11   0  338.17   22.40
  -6 -11   0  354.76   21.40
  -6  11   0  361.96   21.80
   6  11   0  328.27   22.70
   6  11   0  319.17   21.70
  -6  11   0  369.36   28.50
   7 -11   0  875.31   48.40
   7 -11   0  875.01   50.29
   7 -11   0  876.01   43.00
  -7 -11   0  867.61   47.90
  -7  11   0  927.21   54.19
   7  11   0  885.41   47.90
  -7  11   0  883.81   47.50
   7  11   0  861.41   48.00
  -8 -11   0  165.18   12.90
   8 -11   0  126.09   15.00
   8 -11   0  141.89   15.80
  -8  11   0  135.09   12.80
   8  11   0  113.49   18.10
  -8  11   0  150.58   28.80
   8  11   0  128.79   14.20
   9 -11   0   50.69   10.30
  -9 -11   0   63.39    8.70
   9 -11   0   48.10   11.60
   9  11   0   57.39   10.10
  -9  11   0   50.59    9.10
  -9  11   0   44.80   13.40
  10 -11   0   10.40    7.10
 -10 -11   0   -3.90    5.20
 -10  11   0   17.90   13.50
  10  11   0    3.60    6.70
  10  11   0   -5.80    6.90
  11 -11   0  160.98   18.60
  11 -11   0  161.28   26.60
 -11  11   0  117.59   29.10
 -11  11   0  168.48   16.80
  11  11   0  149.69   18.50
  11  11   0  157.78   19.70
  12 -11   0   21.60   11.50
  12  11   0   21.50   10.70
   0  12   0  829.22   41.90
   1 -12   0   49.00    8.70
   1 -12   0   47.40    4.90
  -1 -12   0   55.49    5.30
  -1  12   0   42.80    9.40
   2 -12   0   47.10    5.00
  -2 -12   0   53.29    5.70
  -2  12   0   45.90    5.70
  -2  12   0   57.79   11.90
   3 -12   0 3843.42  178.28
   3 -12   0 3530.05  176.08
  -3 -12   0 3507.55  175.38
   3 -12   0 3681.73  174.98
  -3 -12   0 3707.83  175.88
   3  12   0 3412.06  175.68
  -3  12   0 3627.04  176.28
  -3  12   0 3976.80  179.88
   4 -12   0  809.02   39.70
   4 -12   0  760.42   41.80
  -4 -12   0  793.62   40.40
   4 -12   0  770.92   44.30
  -4 -12   0  821.22   41.60
   4  12   0  928.71   43.60
  -4  12   0  788.82   42.00
   4  12   0  764.82   41.50
  -4  12   0  833.92   46.50
   5 -12   0   98.79    6.40
   5 -12   0   85.89   13.90
  -5 -12   0  111.19    9.60
  -5 -12   0   98.99    7.50
   5 -12   0   98.39   10.20
   5  12   0  100.19   10.50
  -5  12   0  101.69    9.60
  -5  12   0  120.69   17.50
   6 -12   0  105.89   12.30
  -6 -12   0  125.89   11.50
   6 -12   0  118.49   15.30
   6 -12   0  140.09    7.70
  -6 -12   0  130.09    9.00
   6  12   0  131.49   13.10
   6  12   0  122.69   12.70
  -6  12   0  156.08   20.90
  -6  12   0  119.49   11.50
   7 -12   0   24.60    8.00
   7 -12   0   30.70    3.40
  -7 -12   0   38.80    7.50
   7 -12   0   23.00    8.20
   7  12   0   26.20    6.80
   7  12   0   20.60    5.40
  -7  12   0   36.80   12.20
  -7  12   0   35.90    7.20
   8 -12   0  448.66   28.80
   8 -12   0  432.46   28.60
  -8 -12   0  433.96   26.10
   8  12   0  415.26   27.90
  -8  12   0  433.86   26.90
  -8  12   0  415.66   45.30
  -9 -12   0  133.59   11.80
   9 -12   0  112.89   16.30
   9 -12   0  147.99   14.30
   9  12   0   98.89   18.20
  -9  12   0  101.19   14.00
  -9  12   0  122.19   28.50
   9  12   0  136.29   18.90
 -10 -12   0   60.39   11.00
  10 -12   0   79.89   14.20
 -10  12   0   56.29   14.60
  10  12   0   58.39   10.70
  10  12   0   49.50   14.00
  11 -12   0    9.00   12.90
  11  12   0    2.90    8.80
  11  12   0   10.20    8.50
 -11  12   0    0.40    6.90
 -11  12   0   -3.80   13.80
  12 -12   0    5.20   11.80
  12  12   0   27.80   10.80
  -1 -13   0  999.40   52.59
   1 -13   0 1213.38   54.39
   1 -13   0 1039.70   52.59
  -1  13   0 1038.40   54.59
   2 -13   0 3073.99  146.69
  -2 -13   0 2876.61  146.89
   2 -13   0 3335.17  148.89
  -2  13   0 3120.79  149.79
  -2  13   0 2888.41  146.89
  -3 -13   0 3416.36  160.48
   3 -13   0 3261.97  159.78
  -3 -13   0 3182.08  160.18
   3 -13   0 3622.74  163.28
   3 -13   0 3244.48  160.78
  -3  13   0 3462.95  164.48
   3  13   0 3222.98  160.48
  -3  13   0 3287.17  160.98
   4 -13   0 2697.73  132.59
  -4 -13   0 2627.94  133.19
   4 -13   0 2738.53  134.49
  -4 -13   0 2767.72  134.19
   4 -13   0 2925.71  136.99
   4  13   0 2692.53  134.09
   4  13   0 2905.51  135.29
  -4  13   0 2717.53  134.69
  -4  13   0 2812.22  138.39
  -5 -13   0  209.78   13.90
   5 -13   0  185.88   14.70
   5 -13   0  181.38   17.60
   5 -13   0  206.68   11.30
  -5 -13   0  204.18   12.20
   5  13   0  191.98   14.60
  -5  13   0  210.58   21.60
  -5  13   0  186.08   14.30
   5  13   0  235.48   16.40
  -6 -13   0 1989.60  103.59
   6 -13   0 2092.19  106.39
   6 -13   0 2104.49  102.79
  -6 -13   0 2260.87  106.39
   6 -13   0 2156.18  109.09
  -6  13   0 2206.58  111.49
  -6  13   0 2146.29  106.79
   6  13   0 2108.39  105.99
   6  13   0 2167.98  107.09
   7 -13   0   -2.50    6.40
   7 -13   0    2.50    6.20
  -7 -13   0    1.80    3.80
  -7  13   0   15.30   11.00
   7  13   0    8.30    4.80
  -7  13   0   -2.60    3.40
   7  13   0   -6.60    5.20
   8 -13   0   38.90    9.10
   8 -13   0   39.60    3.70
   8  13   0   36.30    8.40
  -8  13   0   28.60    6.20
   8  13   0   37.60   10.60
  -8  13   0   44.90   12.10
   9 -13   0 2641.14  129.39
  -9 -13   0 2706.33  128.79
   9 -13   0 2444.86  130.29
   9  13   0 2210.18  131.99
  -9  13   0 2649.43  137.69
   9  13   0 2667.33  129.39
  10 -13   0   38.10   11.40
 -10 -13   0   29.20    5.70
 -10  13   0   33.60   12.80
 -10  13   0   46.30   10.70
  10  13   0   45.00    8.20
  10  13   0   31.50    8.50
  11 -13   0  453.95   34.90
  11 -13   0  334.77   29.10
 -11  13   0  336.87   39.00
  11  13   0  438.66   28.50
  11  13   0  447.56   29.10
 -11  13   0  365.16   26.40
   0  14   0 4715.93  226.28
   1 -14   0   56.69    9.50
   1 -14   0   38.00    5.20
  -1 -14   0   48.40    5.60
  -1  14   0   36.70    7.40
  -2 -14   0 4144.49  216.58
   2 -14   0 4516.65  216.38
   2 -14   0 5108.39  218.78
  -2  14   0 4481.85  219.38
  -2  14   0 4378.36  216.48
   3 -14   0 3273.07  166.68
  -3 -14   0 3542.05  166.38
  -3 -14   0 3346.57  166.38
   3 -14   0 3730.03  169.18
   3 -14   0 3566.04  165.98
  -3  14   0 3446.86  167.08
   3  14   0 3247.68  166.28
  -3  14   0 3557.04  170.58
  -4 -14   0  550.94   29.80
   4 -14   0  559.74   29.10
   4 -14   0  573.24   31.00
   4 -14   0  583.34   34.00
  -4 -14   0  602.94   30.60
   4  14   0  570.74   30.80
  -4  14   0  597.04   31.20
  -4  14   0  583.74   36.00
  -5 -14   0  875.41   46.50
   5 -14   0  885.71   48.50
   5 -14   0  936.81   51.39
   5 -14   0  917.61   45.70
  -5 -14   0  940.61   48.00
   5  14   0 1010.20   49.70
   5  14   0  893.61   48.20
  -5  14   0  984.20   54.09
  -5  14   0  929.31   48.70
  -6 -14   0  126.29   11.30
  -6 -14   0  131.99    9.40
   6 -14   0  139.59    8.20
   6 -14   0  118.39   15.90
  -6  14   0  149.79   21.10
   6  14   0  120.19   13.30
  -6  14   0  108.69   12.00
   7 -14   0 1108.09   59.89
   7 -14   0 1111.89   61.89
  -7 -14   0 1181.38   59.09
   7 -14   0 1091.69   54.89
   7  14   0 1095.39   59.29
  -7  14   0 1138.59   65.89
   7  14   0 1150.08   59.99
  -7  14   0 1131.69   59.69
  -8 -14   0 1001.20   50.89
   8 -14   0  915.31   46.10
   8 -14   0  905.01   52.19
   8 -14   0  957.00   51.99
   8  14   0  926.61   51.29
   8  14   0  941.81   51.99
  -8  14   0  957.80   58.89
  -8  14   0  928.61   51.39
   9 -14   0  330.07   26.80
   9 -14   0  374.76   23.90
  -9 -14   0  340.77   22.70
  -9  14   0  374.76   38.70
   9  14   0  375.16   28.70
   9  14   0  333.37   24.60
  10 -14   0   12.00    7.20
 -10 -14   0    7.40    5.50
  10 -14   0    6.60    8.30
 -10  14   0   13.30   13.80
  10  14   0    3.70    7.00
 -10  14   0    3.30    5.80
  11 -14   0  238.48   27.10
  11  14   0  236.88   21.10
 -11  14   0  155.28   30.80
  11  14   0  225.88   21.10
   0  15   0   50.09    9.60
   1 -15   0   53.39    5.70
  -1 -15   0   55.69    6.10
  -1  15   0   46.20   11.20
   1  15   0   61.29    9.10
   2 -15   0 2636.34  129.99
  -2 -15   0 2486.75  130.19
   2 -15   0 2990.90  132.29
  -2  15   0 2693.13  133.19
   3 -15   0  122.59    8.20
   3 -15   0  121.29   10.00
  -3 -15   0  139.19    9.30
   3 -15   0  114.09   13.90
  -3 -15   0  117.49    8.30
  -3  15   0  142.29   16.20
  -3  15   0  122.49    9.10
   4 -15   0  154.88   16.40
   4 -15   0  167.88   12.70
  -4 -15   0  197.28   11.70
  -4 -15   0  197.38   11.70
   4 -15   0  185.78   10.80
   4  15   0  175.78   12.70
  -4  15   0  173.38   19.20
  -4  15   0  189.38   12.30
   5 -15   0   39.90    9.40
   5 -15   0   50.39    5.20
  -5 -15   0   49.20    7.10
   5 -15   0   39.90    8.70
  -5 -15   0   62.29    6.60
  -5  15   0   50.89    7.90
  -5  15   0   53.09   15.30
   5  15   0   40.80    6.80
  -6 -15   0   19.80    4.80
   6 -15   0   15.60    6.50
  -6  15   0   33.20   11.40
  -6  15   0   20.90    5.70
   6  15   0   14.70    5.70
   7 -15   0 1663.53   83.29
  -7 -15   0 1859.91   87.59
   7 -15   0 1661.93   87.79
   7 -15   0 1736.13   90.69
   7  15   0 1690.53   88.19
  -7  15   0 1737.63   88.19
   7  15   0 1691.63   87.39
  -7  15   0 1744.93   93.79
  -8 -15   0   22.40    4.70
   8 -15   0   29.90    8.40
  -8  15   0   24.30    5.40
  -8  15   0   30.20   13.00
   8  15   0   28.80    7.10
   9 -15   0   96.79   17.30
  -9 -15   0  115.19   11.70
   9  15   0  100.59   17.50
   9  15   0  114.19   13.50
  -9  15   0  127.49   30.70
  -9  15   0  119.19   13.80
  10 -15   0   -0.70    7.90
  10 -15   0    7.90    8.50
 -10  15   0   -3.30   14.20
  10  15   0   -5.50    7.70
  11  15   0  141.19   20.00
 -11  15   0  163.68   33.00
 -11  15   0  111.99   15.90
   0 -16   0 1765.62   87.49
   0  16   0 1834.82   88.69
   1 -16   0  296.97   16.90
  -1 -16   0  300.17   17.10
   1  16   0  330.57   18.90
  -1  16   0  295.67   20.70
  -2 -16   0  850.71   44.50
   2 -16   0  870.51   44.30
   2 -16   0  955.50   46.90
  -2  16   0  877.11   48.20
   3 -16   0 1559.54   85.39
  -3 -16   0 1640.14   85.59
   3 -16   0 1963.90   88.59
   3 -16   0 1779.12   85.19
  -3  16   0 1764.12   85.99
  -3  16   0 1824.72   90.39
  -4 -16   0    0.20    1.70
   4 -16   0    3.80    2.80
   4 -16   0   -4.20    5.40
  -4 -16   0    4.70    3.70
  -4  16   0    0.60    6.90
  -4  16   0    0.90    2.50
   4  16   0   -1.60    3.70
  -5 -16   0  214.68   13.60
  -5 -16   0  209.88   13.10
   5 -16   0  201.88   12.00
   5 -16   0  187.08   15.30
   5 -16   0  212.38   18.90
  -5  16   0  209.38   14.50
   5  16   0  178.08   14.80
  -5  16   0  210.98   21.90
   6 -16   0  146.09   14.80
  -6 -16   0  164.38   12.10
  -6 -16   0  158.78   11.20
   6 -16   0  152.08   17.50
   6 -16   0  170.08   10.10
  -6  16   0  153.58   13.70
  -6  16   0  167.68   22.30
   6  16   0  149.29   14.10
   6  16   0  174.38   15.00
   7 -16   0  249.38   20.80
   7 -16   0  259.77   21.80
   7 -16   0  261.87   14.70
  -7 -16   0  278.77   18.00
   7  16   0  242.28   20.20
  -7  16   0  279.57   29.40
   7  16   0  292.57   19.50
  -7  16   0  260.07   18.80
   8 -16   0 1331.27   65.99
   8 -16   0 1376.06   71.59
  -8 -16   0 1410.36   70.39
   8 -16   0 1299.37   71.79
  -8  16   0 1315.67   78.89
   8  16   0 1361.96   71.19
   8  16   0 1378.86   71.29
  -8  16   0 1382.36   71.19
  -9 -16   0    3.90    4.80
   9 -16   0    1.20    7.30
   9 -16   0   13.20    6.00
  -9  16   0    2.90    5.00
   9  16   0    4.90    9.10
  -9  16   0    6.60   14.30
  11 -16   0   29.30   10.40
 -11  16   0   16.40   15.30
  -1 -17   0  169.98   11.20
   1 -17   0  173.68   11.00
  -1  17   0  169.58   15.60
   1  17   0  175.88   13.30
   2 -17   0    5.80    3.30
  -2 -17   0    5.80    3.40
   2 -17   0   -4.00    4.80
  -2  17   0    0.70    6.00
   3 -17   0   38.80    5.10
  -3 -17   0   40.40    6.10
  -3  17   0   38.10    5.00
  -3  17   0   26.80    9.20
   4 -17   0  126.09   14.80
  -4 -17   0  136.79    9.80
   4 -17   0  139.69    9.00
   4 -17   0  114.29   11.40
  -4 -17   0  134.59    8.90
  -4  17   0  143.69   18.20
  -4  17   0  124.69   10.20
   4  17   0  127.79   11.20
   5 -17   0    1.60    2.90
  -5 -17   0    3.00    3.70
   5 -17   0   -3.50    4.80
   5  17   0    6.70    6.30
   5  17   0   -6.30    4.20
  -5  17   0    1.60    7.80
   6 -17   0    3.40    3.20
   6 -17   0    3.20    6.60
  -6 -17   0   -2.00    4.10
  -6 -17   0    4.00    3.30
   6  17   0   10.80    5.60
  -6  17   0    1.40    4.10
  -6  17   0   -2.30    8.70
   7 -17   0  469.95   24.30
   7 -17   0  440.46   29.50
  -7 -17   0  470.35   25.80
   7 -17   0  471.45   30.50
  -7 -17   0  494.25   27.50
   7  17   0  470.15   29.30
   7  17   0  475.55   28.50
  -7  17   0  458.85   28.40
   8 -17   0   23.20    6.20
   8  17   0   11.40    7.50
  -8  17   0   38.80    8.70
  -8  17   0   23.60   14.40
   9 -17   0  306.27   25.10
   9 -17   0  359.56   23.60
  -9 -17   0  313.47   21.30
  -9  17   0  323.77   22.20
  -9  17   0  340.67   34.40
   9  17   0  304.97   22.40
   9  17   0  315.17   26.90
  10 -17   0   11.30    8.60
 -10 -17   0   19.10    6.80
  10  17   0   15.30    7.90
 -10  17   0   13.20   12.70
  11 -17   0  196.48   25.00
  11  17   0  238.28   21.40
  11  17   0  275.07   24.10
   0 -18   0  354.86   19.70
   0  18   0  356.86   22.30
  -1 -18   0   16.20    5.10
   1 -18   0   14.70    4.20
  -1  18   0    3.80    6.60
   1  18   0    7.30    5.30
   2 -18   0  296.57   16.70
  -2 -18   0  286.07   17.10
  -2  18   0  304.57   22.20
   3 -18   0  860.71   44.50
  -3 -18   0  823.12   45.00
   3 -18   0  941.31   48.00
  -3  18   0  913.61   45.00
  -3  18   0  914.11   50.09
   4 -18   0  343.97   24.00
  -4 -18   0  364.06   19.30
   4 -18   0  359.96   19.40
   4 -18   0  322.67   20.70
  -4 -18   0  356.96   20.10
  -4  18   0  361.76   27.50
   4  18   0  336.97   20.50
  -4  18   0  375.16   20.50
   5 -18   0  113.89    8.20
   5 -18   0   97.69   14.90
  -5 -18   0  105.09    8.90
  -5 -18   0  112.19    9.30
   5  18   0   99.69   11.50
  -5  18   0  118.99   18.10
  -5  18   0  107.59   11.10
   6 -18   0  189.48   19.60
  -6 -18   0  172.98   12.70
   6 -18   0  196.88   16.00
   6 -18   0  192.58   11.60
  -6 -18   0  179.08   17.80
  -6  18   0  176.38   14.20
   6  18   0  192.68   16.50
   6  18   0  173.48   15.60
  -6  18   0  204.98   24.60
  -7 -18   0  562.34   30.40
  -7 -18   0  579.34   31.50
   7 -18   0  552.64   28.80
   7 -18   0  522.65   33.90
  -7  18   0  565.94   32.60
  -7  18   0  595.64   41.10
   7  18   0  553.84   32.70
   7  18   0  556.54   33.40
   8 -18   0   57.09   12.70
   8 -18   0   56.99   12.30
   8 -18   0   51.29    5.50
  -8 -18   0   56.29    8.80
   8  18   0   59.99   10.80
   8  18   0   69.49   11.50
  -8  18   0   69.39   10.30
  -8  18   0   62.29   18.60
  -9 -18   0  269.97   20.00
   9 -18   0  339.87   22.90
   9 -18   0  327.17   24.50
   9  18   0  288.77   21.20
   9  18   0  324.57   24.70
  -9  18   0  306.67   21.30
  -9  18   0  318.17   33.30
 -10 -18   0   62.39   12.50
  10 -18   0   58.49   11.00
 -10  18   0   49.70   16.80
 -10  18   0   54.79   12.80
  11 -18   0  207.48   26.70
  11  18   0  235.78   19.50
  11  18   0  229.48   25.60
   0 -19   0   32.70    6.50
  -1 -19   0 1210.28   62.49
   1 -19   0 1264.77   62.49
   1  19   0 1272.27   63.29
  -1  19   0 1299.47   65.79
  -2 -19   0  822.82   42.80
   2 -19   0  827.32   42.40
  -2  19   0  875.11   47.10
   3 -19   0  178.58   11.80
  -3 -19   0  194.38   12.80
   3 -19   0  200.48   16.60
  -3  19   0  191.98   11.90
  -3  19   0  196.48   19.20
  -4 -19   0 3858.21  202.58
   4 -19   0 3928.41  201.98
   4 -19   0 4068.39  202.78
   4 -19   0 4545.95  206.18
   4  19   0 4211.38  202.58
  -4  19   0 4445.96  208.58
  -4  19   0 4429.56  203.58
   5 -19   0  113.39    8.60
  -5 -19   0  115.09    9.20
   5 -19   0   94.19   12.00
   5 -19   0  123.19   24.20
  -5 -19   0  115.39    9.90
  -5  19   0  119.29   10.90
   5  19   0  101.39   11.40
   6 -19   0  451.05   29.20
  -6 -19   0  449.76   26.60
   6 -19   0  486.85   31.60
   6 -19   0  470.75   25.50
  -6  19   0  497.05   36.20
   6  19   0  499.65   28.90
   6  19   0  531.95   30.50
  -6  19   0  492.65   28.40
   7 -19   0 1361.46   72.89
   7 -19   0 1328.97   70.79
  -7 -19   0 1318.87   67.89
   7 -19   0 1280.47   66.39
  -7 -19   0 1435.36   69.69
   7  19   0 1343.67   72.59
   7  19   0 1360.96   70.69
  -7  19   0 1408.56   70.99
  -7  19   0 1369.16   77.49
   8 -19   0    6.40    2.90
   8 -19   0    6.40    6.30
  -8 -19   0    0.10    4.10
   8 -19   0    5.10    6.40
   8  19   0   -0.10    6.40
   8  19   0    1.10    5.30
  -8  19   0   18.60   13.00
  -8  19   0    5.10    4.40
   9 -19   0  549.85   35.30
  -9 -19   0  569.54   32.30
   9 -19   0  560.84   34.50
  -9  19   0  529.65   32.90
   9  19   0  582.04   35.50
  -9  19   0  588.84   43.10
   9  19   0  525.95   32.40
  10  19   0   82.09   17.50
  10  19   0   82.39   15.80
  11  19   0  870.71   47.30
  11  19   0  907.21   49.70
 -11  19   0  761.52   48.50
   0 -20   0 1396.46   68.99
   0  20   0 1385.96   70.39
   1 -20   0  138.39   10.10
  -1 -20   0  141.19   10.40
   1  20   0  130.89   13.10
  -1  20   0  109.79   15.50
   2 -20   0  852.91   43.70
  -2 -20   0  833.72   44.00
  -2  20   0  844.02   48.50
   2  20   0  919.41   44.70
  -3 -20   0  672.73   36.10
   3 -20   0  651.03   35.30
   3 -20   0  736.43   39.00
  -3  20   0  708.53   41.70
   4 -20   0   46.50   12.90
   4 -20   0   51.29    9.10
   4 -20   0   55.19    6.80
   4  20   0   44.10    7.90
  -4  20   0   56.09    7.30
  -4  20   0   72.69   17.30
  -5 -20   0  505.75   27.10
  -5 -20   0  497.75   27.80
   5 -20   0  521.35   33.00
   5 -20   0  489.15   26.60
   5 -20   0  472.05   28.70
   5  20   0  479.85   28.60
  -5  20   0  524.35   28.70
  -5  20   0  519.15   35.80
   5  20   0  545.85   31.80
   6 -20   0   62.29   10.40
   6 -20   0   81.29   13.40
  -6 -20   0   73.89    8.00
   6 -20   0   64.99    7.20
  -6 -20   0   59.69    7.40
   6  20   0   62.69   11.20
   6  20   0   65.89   11.50
  -6  20   0   62.39    8.60
  -6  20   0   71.99   18.80
   7 -20   0  127.19    9.20
  -7 -20   0  120.49   10.80
   7 -20   0  130.99   15.60
  -7 -20   0  125.99   10.70
  -7  20   0  155.78   25.70
  -7  20   0  129.89   12.40
   7  20   0  136.99   13.00
   8 -20   0   -2.90    5.90
   8 -20   0    7.80    6.70
  -8 -20   0   -1.80    3.90
   8 -20   0   -1.00    2.80
   8  20   0    6.60    5.70
   8  20   0    6.40    8.50
  -8  20   0   -2.30   12.60
   9 -20   0   19.20    3.80
   9  20   0   10.20    6.40
   9  20   0    8.20    6.90
  -9  20   0   16.30   13.10
  10 -20   0  627.94   39.10
  10  20   0  627.54   36.10
 -10  20   0  584.54   47.60
 -10  20   0  562.74   36.00
  10  20   0  640.34   37.20
  -1 -21   0   69.79    7.90
   1 -21   0   59.19    7.80
   1  21   0   66.39   10.70
  -1  21   0   56.89   13.70
  -2 -21   0  162.58   12.20
   2 -21   0  173.48   11.70
   2  21   0  163.88   14.30
  -2  21   0  171.68   18.10
   3 -21   0   26.90    5.40
  -3 -21   0   26.60    5.80
  -3  21   0   19.30    9.10
   4 -21   0  408.86   22.70
  -4 -21   0  386.06   23.50
   4 -21   0  446.56   27.50
   4 -21   0  363.16   23.70
  -4  21   0  454.95   23.60
  -4  21   0  452.55   31.50
  -5 -21   0   14.50    5.90
   5 -21   0   22.30    5.10
   5 -21   0    3.30    5.00
   5 -21   0    9.40    6.90
   5  21   0    9.20    5.20
  -5  21   0   24.20   10.20
  -5  21   0   13.20    3.60
   5  21   0   23.00    8.20
   6 -21   0   69.59   11.10
  -6 -21   0   97.69    9.20
  -6 -21   0   78.99    7.90
   6 -21   0  101.69   12.60
   6 -21   0   85.59    7.80
  -6  21   0   86.59    9.90
   6  21   0   71.89   12.10
   6  21   0   87.09   11.30
  -7 -21   0   21.30    5.50
   7 -21   0   19.40    6.80
   7 -21   0   24.00    4.80
   7 -21   0    8.90    5.30
  -7  21   0   13.60    4.50
  -7  21   0    9.00   11.00
   7  21   0   17.50    7.50
   8 -21   0   23.40    4.40
  -8 -21   0   25.90    4.80
   8 -21   0   15.70    7.80
  -8  21   0   26.80   15.70
   8  21   0   17.70   10.10
   8  21   0   14.80    5.60
  -9 -21   0   49.99    8.30
   9 -21   0   76.09   13.90
   9 -21   0   60.29    5.60
   9  21   0   79.19   12.40
  -9  21   0   50.69   13.90
   9  21   0   73.79   14.30
  -9  21   0   60.09   11.80
 -10  21   0   25.10   18.00
   0  22   0   52.29    9.70
  -1 -22   0   47.20    7.60
   1 -22   0   36.00    7.40
   1  22   0   43.10   11.40
  -1  22   0   49.10   10.10
  -2 -22   0   87.29    9.10
   2 -22   0   79.99    8.30
   2  22   0   85.79   11.40
  -2  22   0   60.89   15.40
   3 -22   0   12.50    6.20
   3 -22   0   12.80    4.20
  -3 -22   0    9.70    5.70
  -3  22   0   13.20    8.30
   4 -22   0  350.26   23.20
   4 -22   0  292.97   17.90
   4 -22   0  276.27   18.80
  -4 -22   0  298.87   19.10
  -4  22   0  320.37   27.20
  -4  22   0  337.77   18.40
   5 -22   0   -2.60    5.40
  -5 -22   0    2.20    5.50
   5 -22   0    3.00    3.70
   5  22   0   -4.60    4.90
  -5  22   0    4.40    9.90
   5  22   0    0.80    7.40
  -5  22   0   -0.50    3.20
  -6 -22   0   24.30    5.90
   6 -22   0   26.90    5.20
   6 -22   0   16.70    6.50
  -6  22   0   15.00   10.80
   6  22   0   21.60    6.90
  -6  22   0   16.30    4.60
   6  22   0   20.30    6.80
  -7 -22   0  228.88   16.00
   7 -22   0  235.98   18.10
   7 -22   0  210.98   13.80
  -7 -22   0  256.77   15.40
   7 -22   0  264.17   20.10
  -7  22   0  240.68   16.50
  -7  22   0  236.38   30.30
   7  22   0  234.48   18.50
   7  22   0  198.08   16.90
  -8 -22   0  310.37   20.50
   8 -22   0  348.67   24.30
   8 -22   0  329.57   18.50
   8 -22   0  349.27   25.30
  -8  22   0  362.26   31.50
  -8  22   0  322.37   21.70
   8  22   0  320.67   21.30
   8  22   0  342.07   27.20
   9 -22   0   11.60    7.30
  -9  22   0   15.00   12.30
   9  22   0   19.80    7.00
 -10  22   0   26.70   14.40
   0 -23   0   30.80    6.80
   1 -23   0  173.48   13.00
  -1 -23   0  176.68   12.80
   1  23   0  175.68   16.80
  -1  23   0  192.08   18.90
  -2 -23   0  339.77   20.20
   2 -23   0  312.37   19.20
   2  23   0  343.87   21.20
  -2  23   0  330.77   26.60
  -3 -23   0   66.79    8.80
   3 -23   0   57.59    6.80
  -3  23   0   57.79   16.60
  -4 -23   0  336.37   21.20
   4 -23   0  348.67   20.30
  -4  23   0  358.06   29.20
  -4  23   0  383.16   20.50
   5 -23   0   34.90    6.20
   5 -23   0   30.80    8.00
  -5 -23   0   27.10    6.40
   5 -23   0   10.70    6.80
  -5  23   0   23.40   10.80
  -5  23   0   22.50    5.50
   5  23   0   20.10    8.20
  -6 -23   0  204.08   14.90
  -6 -23   0  203.68   13.50
   6 -23   0  187.88   16.20
   6 -23   0  235.88   18.20
   6 -23   0  195.08   12.90
  -6  23   0  215.68   24.90
   6  23   0  217.78   17.20
  -6  23   0  203.08   14.50
   6  23   0  201.28   17.20
  -7 -23   0   78.39    9.80
   7 -23   0   84.59    7.20
   7 -23   0   74.09   13.00
  -7 -23   0   78.39    8.50
  -7  23   0   57.49    9.20
  -7  23   0   64.59   17.70
   7  23   0   74.79   12.90
   7  23   0   78.99   10.90
  -8 -23   0  174.68   14.70
   8 -23   0  201.28   12.60
   8 -23   0  240.28   19.00
   8  23   0  227.28   22.50
   8  23   0  219.18   16.10
  -8  23   0  226.38   26.90
  -8  23   0  205.88   15.90
   9 -23   0  222.38   19.50
   9 -23   0  245.78   20.10
   9 -23   0  204.48   12.20
   9  23   0  186.08   16.80
  -9  23   0  226.38   28.40
  -9  23   0  164.38   16.60
  10 -23   0  120.29   14.90
 -10  23   0   93.19   24.30
   0  24   0   17.10    8.30
   1 -24   0  808.72   42.70
  -1 -24   0  805.22   42.80
  -1  24   0  840.22   46.80
   1  24   0  832.22   44.80
   2 -24   0   14.00    5.20
  -2 -24   0   15.80    5.60
  -2  24   0    8.90    8.50
   3 -24   0  702.33   37.40
  -3 -24   0  716.73   38.50
   3  24   0  726.63   38.70
  -3  24   0  739.53   45.00
   4 -24   0   96.79    8.30
  -4 -24   0  134.19   11.60
   4 -24   0  115.09    9.80
   4 -24   0  118.49   15.60
  -4  24   0  120.09   20.60
  -4  24   0   93.89   13.40
  -5 -24   0   67.09    9.60
   5 -24   0   68.69    7.80
   5 -24   0   85.09   13.20
  -5  24   0   67.49    7.50
  -5  24   0   88.79   20.00
   6 -24   0    5.80    5.50
   6 -24   0   10.10    5.30
  -6 -24   0    2.60    5.60
   6 -24   0    3.10    3.80
   6  24   0   -6.30    5.40
  -6  24   0   -5.00   10.30
  -6  24   0   -1.20    3.30
   6  24   0    3.00    5.60
  -7 -24   0   43.70    8.00
  -7 -24   0   38.30    7.20
   7 -24   0   43.50    8.30
   7  24   0   59.79    9.60
  -7  24   0   41.70    8.20
   7  24   0   39.10    9.80
  -7  24   0   38.20   13.50
  -8 -24   0   27.10    5.30
   8 -24   0   29.70    7.90
  -8  24   0   30.50    5.60
   8  24   0   41.40   12.00
   8  24   0   31.20    6.60
  -8  24   0   33.30   12.50
  -9  24   0   29.30   12.60
   1 -25   0  104.29   10.20
  -1 -25   0   92.19   10.30
   1  25   0   82.39   14.50
  -1  25   0   93.89   17.60
  -2 -25   0    2.90    5.50
   2 -25   0    7.90    4.90
   2  25   0   -1.90    6.20
  -2  25   0    4.60    8.20
   3 -25   0   49.80    7.30
  -3  25   0   31.80   10.40
   3  25   0   33.10    7.80
   4 -25   0  139.29   11.00
  -4 -25   0  142.69   12.70
   4 -25   0  162.68   17.80
  -4  25   0  143.49   22.20
   5 -25   0    4.70    3.80
  -5 -25   0   -2.60    5.70
  -5  25   0   -2.30    2.80
  -5  25   0  -10.30    7.20
  -6 -25   0   12.90    5.50
   6 -25   0   17.70    5.70
   6 -25   0   17.20    4.30
  -6 -25   0   13.20    3.50
   6 -25   0   15.50    5.40
  -6  25   0    8.10    8.10
  -6  25   0   10.00   10.60
  -7 -25   0   71.99   11.20
  -7 -25   0   65.39    8.60
   7 -25   0   73.09    7.00
  -7  25   0   82.89    9.60
   7  25   0   80.79   14.20
  -7  25   0   59.89   16.00
   8 -25   0   83.49    6.80
  -8 -25   0   57.09    9.80
  -8  25   0   59.19   10.40
   8  25   0   71.29   11.90
   9 -25   0   53.29    5.70
   0 -26   0 2381.66  120.79
   0  26   0 2546.65  123.69
   1 -26   0  146.19   12.30
  -1 -26   0  145.69   12.70
  -1  26   0  151.58   19.60
   1  26   0  137.99   17.20
   2 -26   0   -0.70    5.00
  -2 -26   0    0.40    5.60
  -2  26   0   -0.60    9.20
   2  26   0    2.70    6.50
  -3 -26   0  483.75   28.90
   3 -26   0  514.25   28.00
  -3  26   0  518.85   36.00
   3  26   0  515.85   29.80
   4 -26   0    6.20    5.10
  -4 -26   0    0.10    6.00
   4 -26   0    0.90    6.80
  -4  26   0   -6.80    9.30
  -5 -26   0   -2.90    5.60
   5 -26   0    2.20    4.20
   5 -26   0    8.30    4.30
   5 -26   0   15.90    6.50
  -5  26   0    5.90    8.30
  -5  26   0    5.60    2.70
  -5  26   0    5.70   10.00
   6 -26   0  181.88   11.90
   6 -26   0  192.68   17.10
  -6 -26   0  184.08   17.30
   6 -26   0  145.19   14.30
  -6  26   0  162.08   18.40
  -6  26   0  168.48   12.10
  -6  26   0  199.88   29.70
   6  26   0  181.08   14.00
   7 -26   0   11.40    4.90
  -7 -26   0    8.40    7.90
   7 -26   0    5.20    4.10
  -7 -26   0    9.90    4.40
  -7  26   0   10.60   11.70
  -7  26   0   23.30   10.50
   7  26   0    5.50    7.90
   8 -26   0   90.69   13.60
   8  26   0   83.29   14.40
  -8  26   0   88.29   18.90
  -8  26   0   96.69   24.90
   9 -26   0  174.78   15.10
   9  26   0  178.78   16.90
  -1 -27   0  154.18   13.50
   1 -27   0  153.78   13.00
  -1  27   0  151.08   20.50
   1  27   0  172.78   18.50
  -2 -27   0   26.90    8.00
   2 -27   0   34.10    7.90
  -2  27   0   24.90   10.80
   2  27   0   24.10    8.00
  -3 -27   0  363.36   23.30
   3 -27   0  398.76   22.30
   3  27   0  356.56   23.40
  -3  27   0  388.86   31.70
   4 -27   0  185.48   13.00
  -4 -27   0  170.28   14.30
  -4  27   0  162.98   24.70
   4  27   0  183.68   15.20
   5 -27   0  143.29   16.00
   5 -27   0  124.09   10.60
  -5  27   0  109.39   22.60
  -5  27   0  144.29    9.30
   6 -27   0 1037.10   55.69
   6 -27   0  926.91   51.29
  -6 -27   0  917.61   51.79
   6 -27   0  987.60   49.99
  -6  27   0 1014.00   50.69
  -6  27   0 1017.60   53.59
  -6  27   0  963.70   62.69
   7 -27   0  378.86   22.60
   7 -27   0  376.46   25.80
   7 -27   0  363.66   21.10
  -7 -27   0  385.86   26.90
  -7 -27   0  342.87   23.50
  -7  27   0  384.06   33.20
  -7  27   0  387.06   30.30
  -7  27   0  339.17   21.80
  -8 -27   0  171.28   17.70
   8 -27   0  240.58   19.60
   8 -27   0  219.68   16.30
  -8 -27   0  243.48   19.10
   8 -27   0  180.08   13.10
   8  27   0  244.78   16.20
  -8  27   0  228.28   27.80
   9 -27   0  302.77   18.40
   9 -27   0  361.36   21.90
   9  27   0  359.86   21.70
  -9  27   0  299.17   32.60
   0 -28   0 1767.52   89.59
   0  28   0 1819.12   92.49
   1 -28   0  242.08   17.10
  -1 -28   0  233.18   17.60
   1  28   0  245.48   20.90
  -1  28   0  264.97   24.60
   2 -28   0 1092.99   56.19
  -2 -28   0 1061.19   56.79
   2  28   0 1128.69   57.89
  -2  28   0 1089.79   62.09
   3 -28   0 1000.90   49.80
  -3 -28   0  920.81   50.49
  -3  28   0  968.70   57.39
   3  28   0  941.71   50.29
   4 -28   0   14.90    5.80
  -4 -28   0    5.10   13.30
   5 -28   0  523.75   32.50
   5 -28   0  470.65   26.50
  -5 -28   0  455.85   28.70
  -5  28   0  476.45   28.60
  -5  28   0  470.95   25.30
  -5  28   0  437.66   39.50
   6 -28   0   53.19    9.90
   6 -28   0   60.89    7.80
   6 -28   0   69.79   14.00
  -6  28   0   73.19   16.00
  -6  28   0   42.40   16.80
   7 -28   0   94.49   11.00
   7 -28   0   89.49   14.10
   7 -28   0   68.49    8.50
  -7 -28   0   75.09   13.20
  -7  28   0  112.39   24.60
  -8 -28   0  273.47   20.60
   8 -28   0  309.37   18.90
   8 -28   0  251.77   16.50
   8  28   0  298.57   18.30
  -8  28   0  294.57   30.90
   1 -29   0   85.69   10.90
  -1 -29   0   85.39   11.30
   1  29   0   99.39   15.50
  -1  29   0   85.79   18.40
   2  29   0   69.59   10.80
  -2  29   0   75.69   19.00
   3 -29   0  232.28   15.70
  -3 -29   0  176.58   19.20
  -3  29   0  219.48   25.70
  -4 -29   0  310.37   22.20
   4 -29   0  349.47   20.10
  -4  29   0  277.97   29.00
   5 -29   0  100.29   10.10
  -5 -29   0   93.59   12.90
   5 -29   0   68.09   15.70
  -5  29   0  102.49   27.20
   6 -29   0  459.15   26.10
  -6 -29   0  420.26   28.20
   6 -29   0  463.55   30.30
  -6  29   0  474.35   39.90
  -6  29   0  503.95   29.90
  -6  29   0  425.36   24.60
   7 -29   0   27.30    6.10
   7 -29   0   18.80    6.70
  -7 -29   0   19.60    8.80
  -7  29   0   11.60   12.00
   8 -29   0   74.09    8.00
  -8 -29   0   65.39   13.60
   0 -30   0   62.19   10.40
   1 -30   0  294.37   18.90
   1  30   0  250.47   22.60
  -1  30   0  281.67   25.40
   2 -30   0   67.99   10.00
  -2 -30   0   76.49   12.50
   2  30   0   52.29   12.60
  -2  30   0   78.49   19.40
   3 -30   0  100.29   11.30
  -3 -30   0   87.69   14.50
  -3  30   0  102.89   21.40
   3  30   0   97.19   13.50
  -4 -30   0    3.20    8.50
   4 -30   0    6.30    5.60
   5 -30   0  110.09   11.10
  -5 -30   0  119.59   14.60
  -5  30   0  160.28   31.90
  -6 -30   0   14.30    9.00
   6 -30   0   10.00    6.20
  -6  30   0   17.30   12.90
   7 -30   0   25.90    6.00
   7 -30   0   16.80    8.70
  -7 -30   0   16.10    9.70
   7 -30   0    6.60    5.80
  -7  30   0   12.00   14.00
   0 -31   0   10.10    8.10
  -1 -31   0  383.26   25.40
  -1  31   0  400.16   29.30
   1  31   0  367.06   25.90
  -2 -31   0   76.99   13.70
  -2  31   0   93.79   20.40
   2  31   0   86.79   14.00
  -3 -31   0  171.48   16.80
   3 -31   0  179.18   18.90
  -3  31   0  138.29   34.40
  -4 -31   0   63.79   12.90
   4 -31   0   62.69   10.00
  -4  31   0   48.30   15.20
  -5 -31   0  167.58   16.80
   5 -31   0  165.98   15.80
  -5  31   0  229.28   33.40
  -6 -31   0  132.99   15.40
  -6  31   0  175.48   27.60
   0 -32   0  171.08   17.60
   0  32   0  211.58   18.90
   1 -32   0    9.90    8.70
  -1 -32   0    8.80    8.60
   1  32   0    1.90    6.70
  -1  32   0  -11.60    9.20
  -2 -32   0 1001.90   54.79
   2 -32   0 1003.50   54.09
  -2  32   0 1027.80   59.79
   2  32   0 1055.29   55.19
  -3 -32   0   22.10   10.00
   3 -32   0   29.00    9.10
  -3  32   0   10.40    9.80
  -4 -32   0    5.20    9.10
   4 -32   0   11.50    7.20
  -4  32   0   13.10   15.30
  -5 -32   0 1299.77   71.19
   5 -32   0 1368.86   69.79
  -5  32   0 1441.36   80.39
  -7 -32   0  250.17   22.00
   7 -32   0  278.17   19.70
  -7  32   0  338.57   32.60
   0 -33   0   11.50    8.80
   0  33   0    7.20    7.90
   1 -33   0  246.38   19.50
  -1 -33   0  251.67   21.20
  -1  33   0  277.07   23.60
   1  33   0  252.27   20.80
   2 -33   0 1226.58   63.29
  -2 -33   0 1163.28   63.99
   2  33   0 1248.28   64.59
  -3 -33   0  286.67   22.50
   3 -33   0  294.37   21.30
   3  33   0  321.07   21.90
  -3  33   0  303.07   31.20
  -4 -33   0   36.40   11.10
   4 -33   0   61.89   11.80
  -4  33   0   47.20   16.00
  -5 -33   0   95.19   14.80
   5 -33   0   98.69   12.90
  -6 -33   0   26.30   10.20
   6 -33   0   28.40    9.20
  -6  33   0   23.70   14.40
   0 -34   0   22.80   11.00
   0  34   0   17.20    8.20
   1 -34   0  229.98   19.60
  -1 -34   0  224.28   19.60
  -1  34   0  223.48   22.20
   1  34   0  223.08   19.90
   2 -34   0  224.98   19.00
  -2 -34   0  243.38   19.80
  -2  34   0  230.38   23.30
   3 -34   0  271.37   19.60
  -3 -34   0  262.37   21.80
  -3  34   0  246.58   27.00
  -4 -34   0  660.53   40.90
   4 -34   0  697.83   39.30
  -4  34   0  748.53   50.19
  -5 -34   0   80.49   14.60
   5 -34   0   84.99   12.80
  -6 -34   0  170.18   16.40
   6 -34   0  160.88   16.10
   0 -35   0    9.30    8.00
   0  35   0   11.60    9.00
  -1 -35   0  730.33   42.80
   1 -35   0  732.53   42.20
  -1  35   0  740.23   45.70
   1  35   0  801.52   44.00
   2 -35   0   35.10   11.00
  -2 -35   0   17.70   10.60
  -2  35   0   23.70   10.70
   4 -35   0  142.29   15.20
  -4 -35   0  141.49   17.00
   5 -35   0   49.90   11.10
  -5 -35   0   44.70   11.40
   0 -36   0   19.60   11.00
   0  36   0   18.50    9.40
   1 -36   0   54.09   12.40
  -1 -36   0   58.09   12.00
   2 -36   0  235.98   20.30
  -2 -36   0  231.18   21.70
  -2  36   0  284.47   27.10
   2  36   0  302.17   21.10
  -3 -36   0  244.28   21.70
   3 -36   0  256.77   20.40
  -3  36   0  320.57   29.70
   4 -36   0   82.39   12.30
  -4 -36   0   71.79   14.20
   0 -37   0   16.50   10.10
   0  37   0   61.69   17.20
   1 -37   0  297.17   23.30
  -1 -37   0  305.17   23.90
   1  37   0  329.07   25.40
  -1  37   0  286.57   26.20
  -2 -37   0   88.99   15.00
   2 -37   0   94.99   15.10
  -3 -37   0   26.90   10.10
   3 -37   0   26.00    9.70
  -3  37   0   35.30   12.00
  -4 -37   0   52.09   13.20
   4 -37   0   50.89   10.60
   0 -38   0  602.24   37.10
   0  38   0  624.74   46.20
  -1 -38   0   30.80   10.80
   1 -38   0   28.20   10.90
  -1  38   0   41.60   13.40
   2 -38   0  136.49   16.80
  -2 -38   0  131.09   17.90
  -2  38   0  176.08   27.90
   0 -39   0   23.70   10.30
 -12   0   1   -2.40    7.20
  12   0  -1    3.80    9.00
  11   0  -1   -1.10    6.50
  11   0  -1    0.20    7.40
 -11   0   1    2.30    5.30
 -10   0   1  -10.70   13.40
 -10   0   1    3.60    5.00
   9   0  -1   16.60    8.80
  -9   0   1    3.40    4.70
   9   0  -1   -0.60    5.90
  -9   0   1  -10.20   11.20
   8   0  -1    1.80    5.30
  -8   0   1    2.40   10.80
  -7   0   1   16.20   10.40
   7   0  -1   15.90    5.90
   6   0  -1   -1.10    3.80
  -6   0   1    6.40    8.60
  -6   0   1   -0.60    2.40
   6   0  -1   -2.00    3.80
  -5   0   1   12.30    8.40
  -5   0   1    3.80    3.20
   5   0  -1    4.10    4.10
   5   0  -1   -1.00    5.20
   4   0  -1    2.00    3.60
  -4   0   1    1.30    2.70
  -4   0   1    7.20    6.50
   4   0  -1   -1.20    4.60
  -1   0   1   45.00    4.50
   1   0  -1   39.70    3.30
  -1   0  -1   -0.30    1.70
  -1   0  -1   -0.20    1.10
   1   0   1    0.80    1.30
   2   0   1    6.60    2.60
  -2   0  -1    1.40    3.50
  -2   0  -1    4.00    2.30
   2   0   1    1.20    3.30
   3   0   1    4.70    3.70
  -3   0  -1    4.10    2.80
  -3   0  -1    6.60    4.30
   4   0   1   78.59   11.40
  -4   0  -1  104.19   12.90
  -5   0  -1   14.50    6.00
  -5   0  -1    4.50    3.30
   5   0   1    6.80    4.90
   5   0   1    5.40    4.20
  -6   0  -1    3.80    7.20
  -6   0  -1    6.60    3.30
   6   0   1   -1.50    4.00
  -7   0  -1    4.50    7.90
   7   0   1   -2.50    4.20
   7   0   1   -1.10    4.50
   8   0   1    2.50    6.00
  -8   0  -1    2.50    9.00
   8   0   1    3.00    5.30
  -8   0  -1    0.90    3.70
   9   0   1   11.00    6.20
  -9   0  -1    9.00   11.60
 -10   0  -1   10.50   11.40
  10   0   1    1.40    8.40
 -10   0  -1    4.40    4.60
  10   0   1   11.10    6.50
 -11   0  -1   -3.50   14.80
  11   0   1    1.60    8.00
 -11   0  -1    5.20    6.00
  11   0   1    0.30    7.00
 -12  -1   1  186.18   19.70
 -12   1   1  158.58   27.90
 -12   1   1  198.68   19.60
  11  -1  -1   33.60    7.90
  11  -1  -1   25.80    8.60
 -11  -1   1   20.80    5.70
  11   1  -1   23.40    7.60
  11   1  -1   27.60    8.40
 -11   1   1   18.80    5.90
 -10  -1   1   97.99   11.60
  10  -1  -1  122.39   16.40
  10  -1  -1   78.69   18.00
  10   1  -1   82.99   16.60
  10   1  -1  117.19   17.40
 -10   1   1  105.39   12.40
   9  -1  -1  895.71   51.29
  -9  -1   1  855.71   56.89
   9  -1  -1  933.21   53.49
  -9  -1   1  949.60   50.99
  -9   1   1  933.81   51.19
   9   1  -1  893.31   51.79
  -9   1   1  923.41   57.89
   9   1  -1  993.30   53.69
  -8  -1   1   49.80   13.20
  -8  -1   1   67.99   10.90
   8  -1  -1   65.49   12.00
   8   1  -1   74.09   12.10
  -8   1   1   67.59    9.80
   8   1  -1   86.59   13.10
  -8   1   1   53.89   13.80
   7  -1  -1 1745.83   89.29
   7  -1  -1 1702.23   87.19
  -7  -1   1 1784.42   87.59
  -7  -1   1 1712.43   90.79
   7   1  -1 1702.03   88.89
   7   1  -1 1669.13   86.99
  -7   1   1 1735.53   90.99
  -7   1   1 1744.13   87.49
   6  -1  -1  208.88   17.00
  -6  -1   1  214.68   14.80
  -6  -1   1  243.98   22.70
   6  -1  -1  215.18   16.00
  -6   1   1  241.78   21.50
   6   1  -1  209.78   15.40
   6   1  -1  203.38   17.00
  -6   1   1  214.98   14.80
   5  -1  -1  513.25   29.70
  -5  -1   1  563.34   29.80
   5  -1  -1  504.05   31.80
  -5  -1   1  616.04   35.00
   5   1  -1  506.55   31.70
   5   1  -1  528.65   29.70
  -5   1   1  527.65   29.70
  -5   1   1  555.34   34.10
  -4  -1   1  548.55   29.80
  -4  -1   1  648.34   33.70
   4  -1  -1  553.04   31.90
   4  -1  -1  521.95   29.80
  -4   1   1  536.95   29.70
   4   1  -1  538.65   29.70
   4   1  -1  563.74   31.70
  -4   1   1  580.24   33.10
   3  -1  -1  111.09    9.00
  -3  -1   1  117.19   13.80
  -3  -1   1  123.19    8.70
  -3   1   1  110.89    8.70
  -2  -1   1 2703.73  123.19
   2  -1  -1 2461.05  123.09
  -2   1   1 2460.45  123.09
   2   1  -1 2550.54  122.99
   1  -1  -1 2343.77  112.59
   0   1  -1  303.67   15.10
   1  -1   1  323.17   17.10
  -1  -1  -1  344.37   17.00
   1  -1   1  336.97   17.00
  -1   1  -1  340.57   16.90
   1   1   1  335.77   16.90
  -1   1  -1  335.27   17.30
   1   1   1  326.97   16.80
   2  -1   1   89.99    9.00
   2  -1   1  101.19    7.70
  -2  -1  -1  109.29    7.50
  -2  -1  -1   83.09    8.60
  -2   1  -1  104.69    7.30
   2   1   1   91.09    8.20
   2   1   1  107.69    7.60
  -2   1  -1   86.99    9.20
  -3  -1  -1 1188.28   58.19
   3  -1   1 1197.48   58.29
  -3  -1  -1 1157.98   57.39
   3  -1   1 1109.29   57.39
  -3   1  -1 1097.79   57.29
   3   1   1 1191.28   57.99
   3   1   1 1111.09   57.29
  -3   1  -1 1191.08   58.59
  -4  -1  -1 6238.58  291.77
  -4  -1  -1 5946.00  290.77
   4  -1   1 6113.89  291.77
   4   1   1 5712.13  290.57
   4   1   1 6312.87  291.67
  -4   1  -1 5926.51  290.77
  -4   1  -1 6183.88  292.07
   5  -1   1  238.98   18.10
   5  -1   1  238.48   16.90
  -5  -1  -1  252.67   16.20
  -5  -1  -1  246.78   19.10
  -5   1  -1  248.38   16.20
  -5   1  -1  262.77   20.10
   5   1   1  229.58   16.50
   5   1   1  247.68   18.00
  -6  -1  -1   32.00    6.80
   6  -1   1   17.50    5.20
  -6  -1  -1   16.60    7.90
   6  -1   1   22.50    7.00
  -6   1  -1   30.30    6.40
   6   1   1   11.30    6.20
   6   1   1   22.40    5.20
  -6   1  -1   20.60    8.20
  -7  -1  -1   55.69    8.50
   7  -1   1   51.09   11.30
   7  -1   1   46.30   10.80
  -7   1  -1   61.79    8.10
   7   1   1   49.70   11.40
   7   1   1   51.29   11.10
   8  -1   1  134.29   15.20
   8  -1   1  139.39   15.80
  -8  -1  -1  168.48   22.10
  -8  -1  -1  156.58   12.90
  -8   1  -1  133.69   18.70
   8   1   1  159.08   15.20
  -8   1  -1  146.19   21.30
   8   1   1  140.19   15.40
   9  -1   1  401.86   28.20
  -9  -1  -1  381.26   33.40
   9  -1   1  382.86   27.50
  -9  -1  -1  424.66   25.70
  -9   1  -1  413.26   25.70
  -9   1  -1  389.46   33.70
   9   1   1  427.86   28.30
   9   1   1  309.47   36.80
 -10  -1  -1  131.89   24.50
 -10  -1  -1  117.79   13.00
  10  -1   1  113.79   16.90
 -10   1  -1  111.79   25.20
 -10   1  -1  103.89   12.50
  10   1   1  126.39   15.80
  10   1   1  115.09   19.00
  11  -1   1  126.39   17.80
 -11  -1  -1   95.29   20.40
 -11  -1  -1  136.29   14.80
  11  -1   1  139.69   17.50
 -11   1  -1   90.79   21.20
  11   1   1  155.38   18.40
  11   1   1  146.79   18.20
  12  -1   1  187.18   22.50
  12   1   1  201.08   22.70
  12  -2  -1  472.65   34.10
  12   2  -1  544.65   34.00
 -12   2   1  414.86   30.90
  11  -2  -1  254.07   22.00
 -11  -2   1  232.68   19.90
  11  -2  -1  238.38   23.40
 -11   2   1  230.38   19.10
  11   2  -1  228.18   20.70
  11   2  -1  230.38   22.70
  10  -2  -1  304.97   26.60
 -10  -2   1  337.37   22.90
  10  -2  -1  326.37   25.90
 -10   2   1  335.07   23.30
  10   2  -1  349.57   26.00
  10   2  -1  351.06   26.60
  -9  -2   1   -6.70   13.00
   9  -2  -1   16.00    7.30
  -9  -2   1    7.70    4.10
   9  -2  -1    9.10    6.50
   9   2  -1   16.30   10.00
   9   2  -1   17.30    7.40
  -9   2   1   16.80   12.90
  -9   2   1   14.70    4.80
   8  -2  -1 1152.38   62.59
  -8  -2   1 1152.28   67.09
  -8  -2   1 1194.98   62.89
   8   2  -1 1178.18   62.69
   8   2  -1 1210.78   65.09
  -8   2   1 1207.08   62.89
  -8   2   1 1230.48   68.19
   7  -2  -1  113.99   13.20
  -7  -2   1  163.38   22.80
  -7   2   1   91.29   19.50
   7   2  -1  152.08   15.60
   7   2  -1  134.69   12.90
  -7   2   1  106.39   10.90
  -6  -2   1  109.59    9.80
   6  -2  -1   92.19   12.20
  -6  -2   1  131.49   19.30
   6  -2  -1   90.09   10.90
   6   2  -1  103.99   10.60
  -6   2   1   96.89    9.30
  -6   2   1  113.49   16.80
   6   2  -1  106.59   12.10
   5  -2  -1  967.10   53.69
  -5  -2   1  995.10   51.69
   5  -2  -1  989.30   51.59
  -5  -2   1 1093.29   55.29
  -5   2   1 1038.80   55.49
  -5   2   1 1003.20   51.79
   5   2  -1  998.90   51.59
   5   2  -1  965.40   53.19
   4  -2  -1  358.76   21.40
  -4  -2   1  356.96   21.20
   4  -2  -1  375.56   23.80
  -4   2   1  367.66   21.30
   4   2  -1  363.66   21.40
   4   2  -1  395.06   23.80
  -4   2   1  425.06   25.90
  -2  -2   1  452.75   25.10
   2   2  -1  501.55   27.00
  -2   2   1  540.45   25.50
  -1  -2  -1   78.29    5.10
  -1  -2  -1   78.99    4.10
   1  -2   1   69.39    5.40
   1  -2   1   77.79    6.30
  -1   2  -1   89.79    5.20
  -1   2  -1   65.89    6.20
  -2  -2  -1 1260.97   62.99
  -2  -2  -1 1234.68   62.79
   2  -2   1 1224.38   62.99
   2  -2   1 1304.07   63.59
  -2  -2  -1 1365.26   61.59
   2   2   1 1242.98   62.89
   2   2   1 1314.97   63.09
   2   2   1 1402.36   61.59
  -2   2  -1 1205.18   62.79
  -2   2  -1 1330.77   63.79
   3  -2   1   35.10    8.40
  -3   2  -1   13.80    5.10
   3   2   1   23.40    1.70
  -4  -2  -1  907.51   46.30
   4  -2   1  902.51   46.40
   4  -2   1  889.91   47.60
  -4  -2  -1  897.21   47.50
   4   2   1  911.21   47.10
   4   2   1  884.91   43.30
   4   2   1  904.41   46.30
  -4   2  -1  942.71   48.40
  -4   2  -1  882.81   46.30
  -5  -2  -1  475.35   27.00
   5  -2   1  483.15   28.90
   5  -2   1  454.25   27.20
  -5  -2  -1  485.25   29.50
   5   2   1  495.45   23.30
   5   2   1  480.45   28.40
   5   2   1  445.66   27.00
  -5   2  -1  495.95   30.00
  -5   2  -1  476.75   27.00
   6  -2   1  296.27   21.80
   6  -2   1  324.57   21.00
  -6  -2  -1  334.57   20.40
  -6  -2  -1  325.47   24.40
  -6   2  -1  338.07   24.90
   6   2   1  307.77   22.20
   6   2   1  329.57   20.90
  -6   2  -1  324.87   20.00
   7  -2   1   27.30    7.20
   7  -2   1   19.90    6.30
  -7  -2  -1   27.90    5.30
  -7  -2  -1   35.10    9.90
   7   2   1   29.40    7.30
  -7   2  -1   22.80    9.20
  -7   2  -1   27.00    5.60
   7   2   1   24.50    6.20
   8  -2   1   58.49   15.50
  -8  -2  -1   67.59    9.60
  -8  -2  -1   84.59   18.50
   8  -2   1   67.49   12.70
   8   2   1   71.69   11.90
  -8   2  -1   87.29   15.40
  -8   2  -1   67.09   19.10
   8   2   1   46.20   12.40
   9  -2   1   42.20    9.00
   9  -2   1   59.69   13.00
  -9  -2  -1   28.80   12.60
  -9   2  -1   58.39    9.50
   9   2   1   66.29   13.80
  -9   2  -1   47.00   13.60
   9   2   1   47.90   13.30
  10  -2   1  193.38   19.80
  10  -2   1  201.58   20.30
 -10  -2  -1  156.78   26.40
 -10  -2  -1  148.79   15.70
  10   2   1  214.38   21.90
 -10   2  -1  164.78   28.90
 -10   2  -1  187.38   15.90
  10   2   1  219.88   19.10
 -11  -2  -1   46.80    6.80
  11  -2   1   56.29   10.30
  11   2   1   72.09   15.20
 -11   2  -1   38.60    6.80
 -11   2  -1   20.80   16.10
  11   2   1   60.49   14.30
  12  -2   1  141.09   21.50
  12  -2   1  192.08   21.40
  12   2   1  166.98   21.80
 -12  -3   1  479.35   44.60
  12  -3  -1  611.94   37.50
  12  -3  -1  496.35   36.40
  12   3  -1  599.14   36.50
 -12   3   1  497.35   34.10
  11  -3  -1   13.00    8.70
 -11  -3   1   12.60    5.70
  11  -3  -1   18.30    8.30
  11   3  -1   16.50    8.20
 -11   3   1   10.10    6.20
  11   3  -1    2.50    6.30
  10  -3  -1  183.38   18.30
 -10  -3   1  199.38   16.10
  10  -3  -1  186.78   20.50
 -10   3   1  170.58   29.00
  10   3  -1  198.18   19.70
 -10   3   1  217.48   16.90
   9  -3  -1  509.05   32.90
   9  -3  -1  472.35   31.60
  -9  -3   1  516.05   29.80
  -9  -3   1  406.26   39.40
  -9   3   1  435.66   42.70
  -9   3   1  508.05   30.40
   9   3  -1  525.15   33.00
  -8  -3   1  138.29   12.00
  -8  -3   1  151.78   24.70
   8  -3  -1  122.69   14.40
  -8   3   1  153.18   12.30
   8   3  -1  111.09   14.10
   8   3  -1  118.99   14.00
  -8   3   1  123.59   22.80
  -7  -3   1  439.46   33.70
   7  -3  -1  472.85   29.90
   7  -3  -1  451.35   28.20
  -7  -3   1  453.65   27.30
  -7   3   1  498.65   27.80
  -7   3   1  465.65   33.30
   7   3  -1  457.65   27.90
   7   3  -1  463.15   29.80
  -6  -3   1  150.58   11.80
   6  -3  -1  143.49   12.90
   6  -3  -1  135.09   14.50
   6   3  -1  129.49   13.40
  -6   3   1  146.89   11.30
  -6   3   1  156.78   18.40
   6   3  -1  153.68   12.50
  -5  -3   1 2636.14  129.69
   5  -3  -1 2641.24  131.59
   5  -3  -1 2622.04  129.49
  -5  -3   1 2694.03  131.59
   5   3  -1 2616.44  130.89
  -5   3   1 2652.23  129.79
   5   3  -1 2591.74  129.29
  -5   3   1 2763.62  132.79
  -4  -3   1   30.40    6.50
   4  -3  -1   38.50    7.20
   4  -3  -1   25.80    6.60
  -4   3   1   27.70    6.20
   4   3  -1   46.30   10.90
   4   3  -1   30.60    7.10
  -3  -3   1 1385.56   70.79
   3  -3  -1 1385.46   72.19
   3  -3  -1 1471.25   70.89
  -3   3   1 1476.95   70.99
   3   3  -1 1516.05   72.19
   3   3  -1 1437.66   70.69
   3   3  -1 1402.36   69.59
  -3   3   1 1494.65   72.89
   0   3  -1 1773.92   84.59
   2  -3   1 3448.35  157.28
   2  -3   1 3236.18  156.68
  -2  -3  -1 3166.98  156.48
   2   3   1 3162.68  156.38
  -2   3  -1 3312.27  157.38
   2   3   1 3256.77  156.48
   4  -3   1   71.59    8.80
  -4  -3  -1   73.49    8.30
  -4  -3  -1   63.29    4.30
   4  -3   1   65.69   11.60
  -4  -3  -1   65.29   12.10
   4   3   1   51.39   10.10
  -4   3  -1   77.29    8.50
   4   3   1   67.29    3.90
  -4   3  -1   65.79   12.70
   4   3   1   72.39    8.80
   5  -3   1   27.90    7.10
  -5  -3  -1   24.40    5.20
  -5  -3  -1   28.70    7.60
   5  -3   1   20.40    5.20
   5   3   1   31.20    6.60
  -5   3  -1   23.20    5.00
   5   3   1   35.80    2.30
  -5   3  -1   27.70    7.90
   5   3   1   33.10    7.80
  -6  -3  -1  907.71   46.60
   6  -3   1  858.81   48.10
   6  -3   1  867.91   47.00
  -6  -3  -1  894.51   49.30
  -6   3  -1  932.01   49.99
  -6   3  -1  863.31   46.40
   6   3   1  854.51   42.50
   6   3   1  850.51   46.50
   6   3   1  880.61   47.80
  -7  -3  -1   -0.60    2.90
   7  -3   1   -2.20    4.60
  -7  -3  -1    4.10    7.80
   7  -3   1   -1.90    4.70
   7   3   1    0.40    4.70
   7   3   1   -1.90    4.40
  -7   3  -1   -0.70    7.40
  -7   3  -1   -2.30    2.90
  -8  -3  -1   36.90    8.90
   8  -3   1   54.09   12.10
  -8   3  -1   46.60    8.80
  -8   3  -1   81.59   19.50
   8   3   1   60.79   12.10
   8   3   1   59.69   11.70
  -9  -3  -1  879.81   47.60
   9  -3   1  888.21   50.59
   9  -3   1  847.32   49.20
  -9  -3  -1  825.92   53.09
  -9   3  -1  876.41   54.89
  -9   3  -1  868.31   48.00
   9   3   1  835.32   48.50
   9   3   1  874.91   49.40
  10  -3   1  214.48   22.30
 -10  -3  -1  152.38   27.50
  10  -3   1  217.58   19.50
 -10  -3  -1  210.08   16.60
  10   3   1  206.58   22.30
 -10   3  -1  194.58   17.00
 -10   3  -1  202.28   29.40
 -11  -3  -1   49.70    7.80
  11  -3   1   63.59   15.50
  11   3   1   78.99   15.80
  11   3   1   70.19   15.10
 -11   3  -1   41.30   15.30
 -11   3  -1   55.09   11.90
  12  -3   1   19.70   10.00
  12   3   1   11.60   10.60
 -12   3  -1    2.50    7.80
  12  -4  -1   98.39   18.60
  12  -4  -1  120.69   20.80
  12   4  -1   84.09   17.30
 -12   4   1   88.29   16.00
  11  -4  -1  113.09   19.10
  11  -4  -1  110.69   21.00
 -11  -4   1   92.09   12.50
  11   4  -1  107.49   15.70
 -11   4   1   80.09   12.90
  11   4  -1  114.89   17.50
  10  -4  -1  901.11   53.79
 -10  -4   1  941.51   51.89
  10  -4  -1  918.51   52.99
  10   4  -1  944.61   53.79
 -10   4   1 1011.00   52.59
  10   4  -1  927.01   53.69
 -10   4   1  903.21   60.69
   9  -4  -1   14.30    7.90
   9  -4  -1   10.50    5.90
   9   4  -1   13.30    7.00
   9   4  -1   15.50    8.80
  -9   4   1   17.60    5.20
  -8  -4   1  260.67   29.70
   8  -4  -1  201.98   18.80
   8  -4  -1  205.08   17.80
  -8  -4   1  201.98   15.50
  -8   4   1  199.18   24.70
   8   4  -1  183.78   17.40
  -8   4   1  221.48   15.70
   8   4  -1  197.18   17.50
  -7  -4   1 1321.17   75.99
   7  -4  -1 1401.46   72.19
  -7  -4   1 1423.66   72.29
   7  -4  -1 1425.46   74.69
   7   4  -1 1388.76   71.89
  -7   4   1 1467.65   76.99
  -7   4   1 1415.26   72.39
   7   4  -1 1397.76   73.69
  -6  -4   1  355.56   22.00
   6  -4  -1  350.96   22.40
   6  -4  -1  362.76   24.70
  -6  -4   1  417.56   29.70
  -6   4   1  369.36   22.10
  -6   4   1  387.36   27.80
   6   4  -1  347.37   22.20
   6   4  -1  332.77   23.40
   5  -4  -1 8297.57  389.46
   5   4  -1 7608.24  386.96
  -5   4   1 8357.96  390.06
   5   4  -1 8082.89  388.76
  -4  -4   1  755.22   39.80
   4  -4  -1  782.82   42.20
   4  -4  -1  744.73   39.80
  -4   4   1  751.72   39.90
  -4   4   1  822.52   43.50
   4   4  -1  807.02   41.80
   4   4  -1  742.03   39.70
   3  -4  -1 2422.16  117.29
  -3  -4   1 2384.36  117.19
   3  -4  -1 2480.15  118.79
   3   4  -1 2654.63  118.59
  -3   4   1 2540.95  119.29
  -3   4   1 2397.06  117.29
   3   4  -1 2356.76  117.09
   3   4  -1 2167.18  115.99
   2  -4  -1 3893.21  181.18
  -2   4   1 3818.12  181.28
   2   4  -1 3570.34  179.28
  -1  -4   1  373.06   18.90
   1  -4  -1  393.56   19.10
   1  -4  -1  385.36   18.60
  -1  -4   1  343.57   18.30
   1  -4  -1  356.16   19.80
  -1  -4   1  328.57   18.40
  -1   4   1  354.66   19.80
  -1   4   1  401.16   19.20
  -1   4   1  378.96   18.60
   1   4  -1  401.36   18.90
   1   4  -1  366.46   18.30
   1   4  -1  375.86   18.40
   0  -4   1 1210.88   57.29
   0  -4  -1 1178.38   57.19
   0   4   1 1193.68   57.19
   0   4  -1 1126.69   56.99
   0   4  -1 1245.48   56.99
   1  -4   1   75.79    4.30
  -1  -4  -1   77.49    4.70
  -1   4  -1   72.19    4.10
   1   4   1   81.09    4.30
   4  -4   1  500.65   28.40
  -4  -4  -1  525.25   28.30
  -4  -4  -1  547.15   30.40
   4  -4   1  519.75   30.60
  -4  -4  -1  464.85   25.50
   4   4   1  491.65   28.80
   4   4   1  558.24   28.60
  -4   4  -1  531.35   31.30
  -4   4  -1  541.95   28.70
   4   4   1  531.75   25.50
  -5  -4  -1 1185.58   59.89
   5  -4   1 1218.18   61.79
   5  -4   1 1150.68   59.99
  -5  -4  -1 1237.68   61.69
  -5   4  -1 1152.68   59.99
   5   4   1 1114.59   59.69
   5   4   1 1087.49   56.49
  -5   4  -1 1224.98   62.69
   5   4   1 1206.68   60.49
   6  -4   1   17.90    6.10
   6  -4   1   16.40    5.10
  -6  -4  -1   16.10    8.10
  -6  -4  -1   21.10    4.90
   6   4   1   18.80    5.40
   6   4   1   15.00    2.40
  -6   4  -1   20.30    7.70
   6   4   1   11.30    5.50
  -7  -4  -1  319.17   24.90
   7  -4   1  315.17   21.50
  -7  -4  -1  299.97   19.70
   7  -4   1  295.87   22.40
  -7   4  -1  317.67   25.70
  -7   4  -1  301.07   20.00
   7   4   1  273.07   20.50
   7   4   1  289.37   21.30
  -8  -4  -1 3482.65  168.98
   8  -4   1 3460.85  170.98
   8  -4   1 3382.66  168.98
  -8  -4  -1 3376.56  170.88
  -8   4  -1 3388.46  168.98
  -8   4  -1 3561.84  173.28
   8   4   1 3285.27  168.58
   8   4   1 3437.96  169.98
   9  -4   1  315.57   23.80
  -9  -4  -1  287.17   20.00
   9  -4   1  326.47   23.80
  -9  -4  -1  284.97   29.50
  -9   4  -1  281.67   36.40
  -9   4  -1  275.37   20.80
   9   4   1  326.77   23.20
   9   4   1  321.57   22.80
 -10  -4  -1  699.53   41.20
  10  -4   1  705.03   43.10
  10  -4   1  712.43   44.00
 -10   4  -1  736.23   42.30
 -10   4  -1  679.33   50.79
  10   4   1  695.73   43.40
  10   4   1  824.12   43.80
  11  -4   1    8.30    7.70
 -11  -4  -1   -3.10    6.20
  11  -4   1    0.10    8.30
  11   4   1    1.10    7.70
  11   4   1    1.40    7.40
 -11   4  -1   -0.60    5.60
  12  -4   1  303.57   27.90
  12  -4   1  307.27   25.60
  12   4   1  307.67   28.20
  12   4   1  337.57   26.50
  12  -5  -1  846.52   49.60
  12  -5  -1  668.03   52.49
 -12   5   1  808.12   47.50
  12   5  -1  842.82   49.00
  12   5  -1  867.61   49.40
  11  -5  -1  438.66   30.50
  11  -5  -1  454.95   32.60
 -11  -5   1  379.96   26.70
  11   5  -1  428.76   31.20
 -11   5   1  393.86   27.70
  11   5  -1  421.36   29.20
 -10  -5   1    7.40    4.30
  10  -5  -1    7.70    6.90
  10  -5  -1    5.00    6.40
  10   5  -1    5.60    8.60
 -10   5   1   -6.70   15.70
   9  -5  -1  597.44   37.70
   9  -5  -1  626.44   38.60
  -9  -5   1  667.73   35.80
  -9   5   1  597.44   45.80
   9   5  -1  599.24   38.30
   9   5  -1  594.84   36.80
  -9   5   1  609.44   36.20
   8  -5  -1  271.77   22.70
   8  -5  -1  265.37   21.00
  -8  -5   1  326.77   19.70
  -8   5   1  268.77   18.90
   8   5  -1  267.77   20.70
  -8   5   1  279.37   28.80
   8   5  -1  260.87   21.00
   7  -5  -1  897.81   50.49
   7  -5  -1  964.40   53.29
  -7  -5   1  983.30   50.89
   7   5  -1  932.51   52.09
  -7   5   1  937.51   50.79
   7   5  -1  954.20   50.79
  -7   5   1  986.90   56.39
  -6  -5   1 1979.90   99.99
   6  -5  -1 1969.80   99.79
   6  -5  -1 2081.69  102.59
   6   5  -1 1955.90   99.59
  -6   5   1 2087.19  103.79
   6   5  -1 1996.70  101.29
  -6   5   1 1993.60  100.19
   5  -5  -1 1294.17   65.99
  -5  -5   1 1253.07   65.89
   5  -5  -1 1310.17   68.39
   5   5  -1 1318.07   65.89
  -5   5   1 1302.07   66.29
  -5   5   1 1379.86   69.89
   5   5  -1 1305.07   67.69
   4  -5  -1  360.56   23.90
  -4  -5   1  354.06   20.80
   4  -5  -1  343.57   20.90
   4   5  -1  416.86   24.00
   4   5  -1  360.46   20.90
  -4   5   1  354.06   20.80
  -4   5   1  363.86   25.40
  -3  -5   1 1412.86   72.69
   3  -5  -1 1437.96   72.69
   3  -5  -1 1537.25   74.69
  -3   5   1 1435.26   72.89
   3   5  -1 1589.34   74.19
  -3   5   1 1542.55   75.09
   3   5  -1 1458.35   72.69
  -1  -5   1  293.07   13.80
  -1  -5   1  249.18   13.70
   1  -5  -1  250.37   14.50
   1  -5  -1  255.37   13.80
   1  -5  -1  304.37   15.60
  -1   5   1  256.77   14.00
   1   5  -1  277.67   13.60
  -1   5   1  273.17   14.80
  -1   5   1  299.77   15.80
   1   5  -1  263.67   14.30
   0  -5  -1  464.65   22.90
   0  -5  -1  444.26   22.70
   0  -5   1  444.26   22.60
   0   5  -1  439.46   22.60
   0   5  -1  487.35   22.70
   0   5   1  502.45   22.80
   2  -5   1  560.34   32.20
   2  -5   1  581.04   29.70
  -2  -5  -1  634.94   30.10
  -2  -5  -1  573.84   31.00
   2  -5   1  586.34   31.30
  -2   5  -1  596.74   29.70
   2   5   1  715.93   31.50
   2   5   1  664.23   30.10
  -2   5  -1  566.74   32.60
  -2   5  -1  701.53   31.50
  -3  -5  -1 3147.69  144.49
  -3  -5  -1 2873.91  144.09
   3  -5   1 2904.91  144.39
   3  -5   1 2998.50  145.49
  -3   5  -1 3108.99  146.09
  -3   5  -1 2967.50  144.39
   3   5   1 3128.09  142.69
   3   5   1 2840.82  144.09
   3   5   1 2933.71  144.09
   4  -5   1 7073.79  326.77
  -4  -5  -1 6859.51  325.47
   4  -5   1 6643.44  325.17
   4   5   1 6490.05  324.97
   4   5   1 6876.51  325.27
  -4   5  -1 6765.82  325.27
  -5  -5  -1  518.15   29.00
  -5  -5  -1  457.15   26.30
   5  -5   1  442.06   26.50
   5  -5   1  460.95   28.80
   5   5   1  443.86   26.50
  -5   5  -1  480.45   29.90
   5   5   1  467.25   27.00
  -5   5  -1  448.46   26.40
   6  -5   1    6.90    5.20
   6  -5   1    2.40    4.80
  -6  -5  -1   12.80    8.10
  -6   5  -1    6.70    3.70
  -6   5  -1   10.80    7.50
   6   5   1    9.40    4.70
   7  -5   1  115.89   15.70
  -7  -5  -1  154.08   12.80
   7  -5   1  145.79   15.00
  -7  -5  -1  174.78   20.00
  -7   5  -1  150.28   12.90
   7   5   1  153.38   14.10
  -7   5  -1  139.79   19.60
   7   5   1  137.99   14.20
   8  -5   1 1100.39   60.49
   8  -5   1 1100.19   61.79
  -8  -5  -1 1108.59   63.29
  -8  -5  -1 1105.39   59.39
   8   5   1 1213.08   61.49
  -8   5  -1 1092.89   59.59
  -8   5  -1 1188.78   65.59
   8   5   1 1075.19   59.89
  -9  -5  -1 1655.43   82.59
   9  -5   1 1587.44   83.59
   9  -5   1 1639.74   85.09
  -9  -5  -1 1418.16   85.59
   9   5   1 1610.74   83.29
  -9   5  -1 1602.74   82.89
   9   5   1 1635.74   85.19
 -10  -5  -1  248.68   19.10
  10  -5   1  276.07   24.30
  10  -5   1  268.37   22.00
 -10   5  -1  270.47   35.30
 -10   5  -1  287.77   20.20
  10   5   1  261.37   23.70
 -11  -5  -1   79.89   12.80
  11  -5   1   82.79   18.80
 -11   5  -1   45.10   15.30
 -11   5  -1   58.59   12.30
  11   5   1  100.69   16.00
  12  -5   1  386.76   34.10
  12  -5   1  417.76   32.40
  12   5   1  425.26   29.90
  12   5   1  421.06   32.60
  12  -6  -1  674.23   42.70
 -12   6   1  643.64   39.50
  12   6  -1  666.73   41.60
  12   6  -1  631.04   42.00
  11  -6  -1  210.88   22.00
 -11  -6   1  190.88   17.10
  11  -6  -1  250.57   23.80
  11   6  -1  196.88   20.80
 -11   6   1  178.98   17.90
  11   6  -1  223.48   21.40
 -10  -6   1   38.00    6.40
  10  -6  -1   30.90    7.80
  10  -6  -1   26.60    8.20
 -10   6   1   41.80    9.30
 -10   6   1   27.90   17.20
  10   6  -1   36.70    9.80
  10   6  -1   50.09   13.90
  -9  -6   1   29.60    7.00
   9  -6  -1   14.40    7.50
  -9   6   1   16.60   11.80
   9   6  -1    8.40    6.60
   9   6  -1   13.20    6.60
  -9   6   1   21.30    5.40
   8  -6  -1   27.60    8.60
   8  -6  -1   18.60    7.20
  -8   6   1   41.20    7.70
   8   6  -1   36.90    8.60
   8   6  -1   26.10    7.90
  -8   6   1   32.20   12.30
  -7  -6   1  570.84   31.60
   7  -6  -1  530.05   32.20
   7  -6  -1  559.34   34.70
  -7   6   1  563.94   31.90
   7   6  -1  536.15   33.70
   7   6  -1  522.55   31.80
  -7   6   1  561.04   38.20
   6  -6  -1 3069.49  147.19
   6  -6  -1 2829.32  144.29
  -6  -6   1 3040.70  144.79
   6   6  -1 2825.52  144.19
  -6   6   1 2881.41  144.79
  -6   6   1 3097.69  148.69
   6   6  -1 2910.61  145.99
  -5  -6   1   14.00    4.40
   5  -6  -1    9.90    4.60
   5  -6  -1    5.60    5.80
   5   6  -1   13.80    4.80
  -5   6   1   16.00    4.30
   5   6  -1    5.80    6.10
  -4  -6   1  519.15   28.80
   4  -6  -1  536.65   32.00
   4  -6  -1  501.65   28.80
   4   6  -1  503.75   28.60
   4   6  -1  611.34   31.80
  -4   6   1  521.55   28.90
  -4   6   1  565.44   32.90
  -3  -6   1  639.44   32.80
   3  -6  -1  636.84   35.00
   3  -6  -1  614.24   32.80
   3   6  -1  664.63   32.80
  -3   6   1  641.14   33.00
  -3   6   1  655.53   35.60
   2  -6  -1 2537.15  123.89
  -2  -6   1 2407.96  123.49
  -2  -6   1 2496.55  123.89
   2  -6  -1 2738.23  125.69
   2   6  -1 2542.25  123.79
  -2   6   1 2750.92  125.89
  -2   6   1 2600.84  124.09
  -1  -6   1   51.69    4.30
  -1  -6   1   69.29    4.30
   1  -6  -1   48.10    6.00
  -1   6   1   58.69    4.60
   1   6  -1   63.89    3.70
  -1   6   1   73.79    8.00
  -1  -6  -1  709.73   35.00
  -1  -6  -1  646.04   34.90
   1  -6   1  745.03   36.40
   1  -6   1  700.03   34.80
  -1   6  -1  767.22   35.20
  -1   6  -1  672.13   34.70
  -1   6  -1  793.42   36.50
   1   6   1  803.62   35.20
   1   6   1  638.14   34.80
   2  -6   1   74.79    7.40
   2  -6   1   90.79    9.50
  -2  -6  -1   82.59    6.70
  -2   6  -1  107.19   10.20
   2   6   1  111.89    7.50
  -2   6  -1   82.69    4.90
  -2   6  -1   96.19    7.10
   2   6   1  103.69    5.30
  -3  -6  -1 2007.00   91.89
  -3  -6  -1 2023.90   93.39
   3  -6   1 1984.90   94.99
   3  -6   1 1887.11   93.49
  -3  -6  -1 1919.41   93.29
  -3   6  -1 1968.70   95.39
   3   6   1 1885.61   93.29
  -3   6  -1 1870.51   93.39
   3   6   1 1769.92   91.69
   3   6   1 1838.32   93.09
   4  -6   1 1827.22   93.69
  -4  -6  -1 2068.79   94.49
  -4  -6  -1 1843.72   93.49
  -4  -6  -1 1861.01   91.29
   4  -6   1 1975.50   95.69
   4   6   1 1849.71   93.49
  -4   6  -1 1891.61   93.79
  -4   6  -1 1966.00   96.29
   4   6   1 1843.52   93.49
   5  -6   1   61.89   11.40
  -5  -6  -1   67.29    7.60
   5  -6   1   63.19    9.60
  -5  -6  -1   59.59    4.40
  -5   6  -1   65.99    8.70
  -5   6  -1   64.89   14.30
   5   6   1   65.39    9.50
   6  -6   1   26.50    6.00
   6  -6   1   24.80    6.80
  -6  -6  -1   33.10    6.70
  -6   6  -1   26.20    5.40
   6   6   1   38.30    8.80
   6   6   1   28.50    6.50
  -6   6  -1   51.79   14.00
  -7  -6  -1  705.13   38.00
  -7  -6  -1  673.13   41.50
   7  -6   1  672.33   40.30
   7  -6   1  660.83   38.70
   7   6   1  659.23   38.00
  -7   6  -1  702.23   43.50
  -7   6  -1  704.93   38.20
   7   6   1  671.03   38.70
   8  -6   1  486.15   31.40
  -8  -6  -1  520.75   29.90
  -8  -6  -1  465.85   35.20
   8  -6   1  490.95   32.30
   8   6   1  485.55   30.70
  -8   6  -1  498.85   30.20
  -8   6  -1  514.65   37.70
   8   6   1  505.65   31.40
   9  -6   1  103.59   15.60
  -9  -6  -1  113.49   10.50
   9  -6   1  108.79   15.70
   9   6   1  109.89   15.30
  -9   6  -1  102.39   22.80
  -9   6  -1  117.49   11.90
 -10  -6  -1    1.60    4.60
  10  -6   1   11.50    7.60
  10  -6   1    1.50    6.30
  10   6   1   14.90    9.90
  10   6   1   10.70    6.40
 -10   6  -1    6.10   17.30
 -11  -6  -1  108.99   14.10
  11  -6   1  122.89   22.00
  11  -6   1  117.49   16.50
  11   6   1  103.59   17.10
  12  -6   1  160.78   23.00
  12   6   1  202.98   21.50
  12   6   1  170.08   21.30
  12  -7  -1  185.68   24.10
 -12   7   1  210.28   19.50
  12   7  -1  237.68   23.60
  11  -7  -1   62.59   11.90
 -11  -7   1   77.09   12.80
  11   7  -1   93.89   16.70
  11   7  -1   79.59   16.20
 -11   7   1   81.99   13.10
 -10  -7   1  185.98   15.20
  10  -7  -1  184.18   18.60
  10  -7  -1  189.58   19.30
 -10   7   1  199.88   16.20
  10   7  -1  198.18   21.30
  10   7  -1  230.68   20.20
  -9  -7   1  123.59   10.80
   9  -7  -1  108.19   15.80
   9  -7  -1  119.49   14.30
   9   7  -1   94.79   15.20
  -9   7   1  130.29   12.70
  -9   7   1   87.89   23.00
   9   7  -1  108.69   15.70
  -8  -7   1   14.50    5.10
   8  -7  -1   13.60    6.80
   8   7  -1    4.90    6.60
  -8   7   1   23.40    5.40
  -8   7   1   21.60   12.60
   8   7  -1   14.30    6.80
   7  -7  -1  818.62   47.00
   7  -7  -1  775.62   44.30
  -7  -7   1  828.32   43.90
   7   7  -1  795.92   45.50
   7   7  -1  797.62   44.00
  -7   7   1  838.62   50.29
  -7   7   1  815.82   44.20
  -6  -7   1  164.38   12.90
   6  -7  -1  165.98   16.40
   6  -7  -1  164.78   14.40
   6   7  -1  182.58   14.50
   6   7  -1  173.38   15.60
  -6   7   1  168.28   13.30
  -6   7   1  183.68   21.40
  -5  -7   1 1013.90   52.99
   5  -7  -1 1053.79   55.79
   5  -7  -1  986.00   53.09
   5   7  -1 1127.19   55.29
   5   7  -1  990.90   52.89
  -5   7   1 1051.39   57.19
  -5   7   1 1026.40   53.29
   4  -7  -1  680.63   39.00
   4  -7  -1  682.03   36.30
  -4  -7   1  681.03   36.20
  -4   7   1  753.22   40.70
   4   7  -1  687.93   36.00
  -4   7   1  677.13   36.30
   3  -7  -1  633.64   34.40
   3  -7  -1  594.04   31.80
  -3  -7   1  627.84   30.90
  -3  -7   1  614.34   31.80
  -3   7   1  631.34   34.90
  -3   7   1  613.44   32.00
   3   7  -1  630.64   31.80
   1  -7  -1   12.10    3.50
   1  -7  -1   16.10    2.20
  -1  -7   1    9.30    1.80
   1   7  -1   12.70    1.70
  -1   7   1    7.20    3.10
  -1   7   1   13.00    3.90
  -1   7   1   10.00    2.10
   0  -7  -1  250.97   12.00
   0  -7  -1  240.58   12.20
   0  -7   1  245.48   11.90
   0   7  -1  205.98   11.50
   0   7   1  200.48   11.60
   2  -7   1 3168.68  148.99
  -2  -7  -1 3003.70  148.49
   2  -7   1 3140.29  149.79
   2   7   1 3069.69  148.79
  -2   7  -1 3049.09  148.79
  -2   7  -1 3164.98  150.28
  -3  -7  -1  845.02   37.30
   3  -7   1  729.53   36.90
   3  -7   1  778.82   40.70
  -3  -7  -1  784.42   38.60
   3  -7   1  756.12   38.90
  -3   7  -1  774.32   38.90
  -3   7  -1  783.92   41.30
   3   7   1  748.03   38.80
   3   7   1  720.13   38.40
   3   7   1  678.73   37.30
  -4  -7  -1 1957.00   92.59
  -4  -7  -1 1859.71   89.99
  -4  -7  -1 1893.61   92.09
   4  -7   1 1834.82   92.29
   4  -7   1 1848.81   93.89
  -4   7  -1 1947.81   94.99
   4   7   1 1808.22   92.09
  -4   7  -1 1878.91   92.29
   4   7   1 1823.52   92.09
   5  -7   1  854.01   46.20
   5  -7   1  816.82   44.30
  -5  -7  -1  890.71   45.60
  -5  -7  -1  858.01   43.80
  -5  -7  -1  798.72   41.10
   5   7   1  813.42   44.10
  -5   7  -1  838.32   44.20
  -5   7  -1  868.81   47.90
   5   7   1  824.32   44.10
  -6  -7  -1  570.84   30.40
   6  -7   1  521.25   32.70
  -6  -7  -1  548.45   33.60
   6  -7   1  524.85   31.10
  -6   7  -1  535.05   30.50
   6   7   1  529.75   31.10
  -6   7  -1  549.15   35.10
   6   7   1  508.15   30.50
   7  -7   1   24.00    6.70
   7  -7   1   18.00    7.00
  -7  -7  -1   30.70    7.40
  -7   7  -1   31.10    6.90
  -7   7  -1   25.90    9.30
   7   7   1   41.80    9.40
  -8  -7  -1   15.10   11.60
   8  -7   1    5.80    6.10
  -8  -7  -1    4.20    3.70
   8  -7   1    1.20    5.70
   8   7   1    6.30    6.30
  -8   7  -1    3.60    3.80
   8   7   1    0.30    5.20
  -8   7  -1    0.90   10.10
   9  -7   1  194.98   19.20
  -9  -7  -1  239.88   16.20
   9  -7   1  217.18   20.00
  -9  -7  -1  186.68   28.50
  -9   7  -1  214.38   16.80
  -9   7  -1  233.28   28.00
   9   7   1  231.98   20.50
  10  -7   1   97.19   15.40
  10  -7   1  114.39   16.90
 -10  -7  -1   85.19   11.00
 -10   7  -1   82.89   18.10
  10   7   1  106.19   14.50
 -10   7  -1  109.49   12.90
  10   7   1  102.09   17.30
  11  -7   1   14.40    7.70
  11  -7   1    4.30   11.60
 -11  -7  -1   21.20    7.00
 -11   7  -1    0.50    5.90
  11   7   1   10.70    7.90
 -11   7  -1    4.90   14.70
  11   7   1    9.40    8.20
  12  -7   1   53.39   12.90
  12  -8  -1  105.59   22.40
 -12   8   1   86.09   17.10
  12   8  -1  123.89   21.60
  11  -8  -1  229.38   25.60
 -11  -8   1  232.18   19.10
  11  -8  -1  270.17   23.10
  11   8  -1  231.38   21.90
 -11   8   1  210.48   19.00
 -10  -8   1   21.80    5.10
  10  -8  -1   29.50    8.20
  10  -8  -1   31.90    7.40
  10   8  -1   41.90   11.60
 -10   8   1    9.10   13.60
   9  -8  -1   53.69   10.30
  -9   8   1   48.50   15.10
   9   8  -1   55.49   12.60
   9   8  -1   61.59   13.80
  -9   8   1   60.49    9.10
  -8  -8   1  430.06   25.90
   8  -8  -1  399.06   29.20
   8  -8  -1  409.96   27.10
  -8   8   1  434.46   26.00
   8   8  -1  409.06   27.10
  -8   8   1  434.06   35.50
   8   8  -1  393.76   27.90
  -7  -8   1  186.18   14.00
   7  -8  -1  182.08   16.20
   7  -8  -1  178.08   18.10
   7   8  -1  214.18   17.40
  -7   8   1  189.88   14.50
   7   8  -1  196.68   16.10
  -7   8   1  171.18   22.60
   6  -8  -1  696.63   39.30
  -6  -8   1  743.53   39.10
   6  -8  -1  698.43   41.80
  -6   8   1  707.53   38.90
  -6   8   1  746.93   44.80
   6   8  -1  707.63   39.00
   6   8  -1  735.93   40.70
   5  -8  -1  264.17   17.60
  -5  -8   1  273.07   16.80
   5  -8  -1  245.48   20.00
  -5   8   1  271.27   24.20
   5   8  -1  276.77   17.70
  -5   8   1  266.87   17.30
  -4  -8   1  549.95   29.20
   4  -8  -1  520.65   32.50
   4  -8  -1  534.35   29.30
  -4   8   1  567.14   34.60
  -4   8   1  540.25   29.40
   4   8  -1  540.55   29.10
   3  -8  -1 1748.53   81.39
  -3  -8   1 1580.64   78.79
  -3  -8   1 1562.04   77.99
   3  -8  -1 1548.95   78.79
  -3   8   1 1567.44   78.99
  -3   8   1 1739.93   81.99
   3   8  -1 1552.44   78.59
   2  -8  -1  116.89    8.50
   2  -8  -1  116.59   11.20
   2   8  -1  134.29    8.30
  -2   8   1  123.79   12.00
  -2   8   1  140.79   10.40
   1  -8  -1  543.35   26.10
  -1  -8   1  506.25   26.10
   1  -8  -1  536.25   27.70
  -1   8   1  553.64   26.50
  -1   8   1  469.05   26.00
  -1   8   1  554.34   28.20
   0   8  -1 4215.08  199.08
   0   8   1 4141.69  199.18
  -1  -8  -1 1681.03   77.39
  -1  -8  -1 1653.93   77.09
   1  -8   1 1638.84   77.19
   1  -8   1 1659.53   78.59
  -1   8  -1 1594.64   78.69
  -1   8  -1 1526.75   77.09
  -1   8  -1 1574.24   77.19
   1   8   1 1534.45   77.19
   3  -8   1  893.91   41.50
   3  -8   1  866.71   45.30
  -3  -8  -1  880.51   42.00
   3  -8   1  830.62   43.50
  -3  -8  -1  841.72   43.20
  -3   8  -1  868.51   43.60
   3   8   1  848.22   43.50
   3   8   1  809.72   43.10
  -3   8  -1  884.51   46.30
   4  -8   1  429.76   27.30
   4  -8   1  418.56   24.80
  -4  -8  -1  435.86   24.20
  -4  -8  -1  436.06   22.10
  -4   8  -1  450.05   28.70
   4   8   1  447.46   24.70
  -4   8  -1  441.96   24.70
   4   8   1  433.46   24.60
  -5  -8  -1    3.90    2.80
   5  -8   1    4.50    5.40
   5  -8   1    5.60    4.40
  -5   8  -1    9.70    6.60
  -5   8  -1   10.40    4.00
   5   8   1    3.80    4.20
   5   8   1    3.60    4.00
  -6  -8  -1  153.88   12.50
   6  -8   1  157.18   14.50
   6  -8   1  140.19   16.60
  -6   8  -1  168.58   20.30
  -6   8  -1  162.58   12.80
   6   8   1  183.88   14.30
   6   8   1  190.58   14.80
  -7  -8  -1  888.61   58.19
   7  -8   1  987.00   52.99
   7  -8   1  986.80   55.09
  -7  -8  -1  996.60   55.69
   7   8   1  999.80   52.89
  -7   8  -1 1040.00   57.59
   7   8   1  951.80   52.19
  -7   8  -1 1001.40   52.59
   8  -8   1   21.20    7.10
  -8   8  -1   21.40   11.30
   8   8   1   20.90    6.70
   8   8   1   25.20    6.90
  -8   8  -1   31.60    6.40
   9  -8   1    8.20    7.70
   9  -8   1    2.30    6.80
  -9  -8  -1   12.90    4.10
   9   8   1    2.60    6.10
  -9   8  -1    0.00   12.80
  -9   8  -1    6.20    4.40
   9   8   1   14.40    8.90
  10  -8   1   16.70    7.30
  10  -8   1   12.80    7.20
 -10  -8  -1    4.00    4.70
  10   8   1   11.90    6.70
 -10   8  -1    4.40   13.80
  10   8   1   25.90    9.00
 -10   8  -1    6.00    5.00
  11  -8   1  153.88   23.60
 -11  -8  -1  106.19   14.10
 -11   8  -1   98.99   21.70
  11   8   1  144.69   16.90
 -11   8  -1  106.49   14.60
  11   8   1  129.19   17.50
  12  -8   1   53.59   12.50
 -12   8  -1   29.90    8.40
 -12   8  -1    6.20   17.10
 -12   9   1   77.59   17.20
  11  -9  -1  458.15   30.50
 -11  -9   1  356.16   27.00
  11  -9  -1  449.16   34.30
  11   9  -1  456.05   29.40
  11   9  -1  458.35   29.80
 -11   9   1  418.16   28.20
 -11   9   1  355.86   39.40
  10  -9  -1  204.58   19.70
 -10  -9   1  169.38   14.70
  10  -9  -1  188.68   21.00
  10   9  -1  230.18   20.30
  10   9  -1  160.08   20.70
 -10   9   1  162.78   32.80
   9  -9  -1  859.71   49.50
  -9  -9   1  912.21   47.20
   9  -9  -1  838.52   48.20
  -9   9   1  832.02   47.60
   9   9  -1  835.42   48.50
  -9   9   1  910.31   57.89
   9   9  -1  813.82   48.90
  -8  -9   1  302.57   20.00
   8  -9  -1  284.37   23.60
   8  -9  -1  274.67   21.60
   8   9  -1  294.87   22.50
   8   9  -1  297.37   22.10
  -8   9   1  309.37   31.30
  -8   9   1  301.17   20.20
   7  -9  -1 4406.56  215.98
  -7  -9   1 4492.25  216.78
   7  -9  -1 4553.44  220.58
  -7   9   1 4267.77  216.38
   7   9  -1 4239.38  215.38
  -7   9   1 4761.62  221.58
   7   9  -1 4345.47  217.48
  -6  -9   1 2595.04  127.69
   6  -9  -1 2545.45  127.49
   6  -9  -1 2639.34  130.49
   6   9  -1 2566.44  128.89
  -6   9   1 2500.55  127.69
  -6   9   1 2746.23  132.49
   6   9  -1 2528.15  127.19
   5  -9  -1 1882.71   96.49
  -5  -9   1 1964.70   96.59
   5  -9  -1 1978.30   99.29
  -5   9   1 1869.71   96.79
  -5   9   1 2033.50  100.89
   5   9  -1 2064.99   98.29
   5   9  -1 1882.41   96.29
   4  -9  -1 6143.39  281.27
   4  -9  -1 5547.15  278.47
  -4  -9   1 5711.63  278.57
   4   9  -1 5877.91  279.77
   4   9  -1 5606.04  278.27
  -4   9   1 5581.34  278.87
  -4   9   1 6200.28  282.17
  -3  -9   1  121.09    8.60
   3  -9  -1  142.79   14.70
   3  -9  -1  157.58   10.70
  -3  -9   1  126.49    9.90
  -3   9   1  161.08   16.50
   3   9  -1  131.69   10.00
  -3   9   1  142.39   10.30
  -2  -9   1  164.18    9.30
   2  -9  -1  171.78   12.80
   2  -9  -1  161.48    8.80
  -2  -9   1  154.98    9.60
   2  -9  -1  145.59    9.80
  -2  -9   1  159.78    9.50
   2   9  -1  149.79    9.40
  -2   9   1  156.18    9.70
  -2   9   1  178.28   13.90
  -2   9   1  146.49   11.10
   0  -9  -1 2028.50   91.89
   0  -9   1 1801.52   91.69
   0  -9  -1 1793.92   91.79
   0   9   1 2017.40   92.39
   1  -9   1 2419.56  114.99
  -1   9  -1 2478.85  116.59
   1   9   1 2374.06  114.99
  -1   9  -1 2338.37  114.89
   2  -9   1  477.85   22.60
  -2  -9  -1  505.55   23.10
  -2  -9  -1  419.76   23.10
   2  -9   1  417.46   23.80
   2  -9   1  418.66   25.50
  -2   9  -1  490.15   26.70
   2   9   1  481.85   23.80
  -2   9  -1  405.76   22.30
  -2   9  -1  481.35   23.70
  -4  -9  -1 4110.69  195.38
   4  -9   1 4112.09  194.78
   4  -9   1 4166.58  199.18
  -4  -9  -1 4245.08  197.18
   4  -9   1 3934.21  197.38
   4   9   1 3960.80  196.88
  -4   9  -1 4312.47  200.38
  -4   9  -1 4009.00  197.38
   4   9   1 3944.31  197.08
  -5  -9  -1    4.80    2.90
   5  -9   1   -3.10    3.60
   5  -9   1   -5.00    4.70
  -5  -9  -1    0.90    2.10
  -5   9  -1   -2.60    5.80
   5   9   1   -3.70    3.70
   5   9   1    4.80    3.90
  -5   9  -1   -2.50    2.60
  -6  -9  -1 7063.79  326.67
   6  -9   1 6861.21  328.67
  -6  -9  -1 6127.39  323.17
   6  -9   1 6609.24  326.77
   6   9   1 6634.14  326.37
  -6   9  -1 7064.29  330.37
   6   9   1 7008.90  326.87
  -6   9  -1 6879.61  326.97
   7  -9   1  367.86   24.70
  -7  -9  -1  343.97   25.40
  -7   9  -1  383.96   23.70
   7   9   1  371.56   24.30
  -7   9  -1  382.36   30.10
   7   9   1  390.66   24.00
  -8  -9  -1 1162.58   58.99
   8  -9   1 1108.69   60.19
   8  -9   1 1054.19   61.09
   8   9   1 1073.69   59.79
   8   9   1 1104.89   60.19
  -8   9  -1 1112.99   65.19
  -8   9  -1 1159.38   59.49
   9  -9   1  357.16   26.10
   9  -9   1  318.57   25.70
  -9  -9  -1  360.06   23.80
  -9   9  -1  355.16   23.80
   9   9   1  358.66   25.50
   9   9   1  372.66   25.20
  -9   9  -1  336.47   34.20
  10  -9   1    5.70    6.70
 -10  -9  -1    2.90    5.00
 -10   9  -1    8.70    5.60
  10   9   1   11.10    6.90
 -10   9  -1    5.10   15.80
  10   9   1   18.20    7.10
  11  -9   1  657.73   44.60
  11  -9   1  692.83   41.60
 -11   9  -1  591.54   38.50
  11   9   1  650.33   41.00
  11   9   1  715.03   40.10
 -11   9  -1  614.84   49.70
  12  -9   1   18.00   11.10
  12   9   1    9.20   10.30
 -12   9  -1  -10.30   15.90
  12 -10  -1  317.57   28.80
  12  10  -1  324.77   27.50
 -12  10   1  292.57   24.50
  12  10  -1  317.27   23.80
  11 -10  -1  661.43   42.80
  11 -10  -1  562.54   38.10
  11  10  -1  642.84   38.00
  11  10  -1  642.44   38.20
 -11  10   1  575.14   36.30
 -11  10   1  524.25   47.10
 -10 -10   1  276.47   20.00
  10 -10  -1  289.47   31.00
  10 -10  -1  280.27   22.80
 -10  10   1  338.07   21.80
  10  10  -1  355.76   24.40
 -10  10   1  274.67   36.00
  10  10  -1  304.77   24.70
   9 -10  -1  104.99   14.60
   9 -10  -1  116.29   15.10
  -9 -10   1   88.49    9.70
   9  10  -1   80.79   16.60
  -9  10   1   84.99   19.40
  -9  10   1  120.39   11.50
   9  10  -1   91.99   14.10
  -8 -10   1  837.72   43.10
   8 -10  -1  731.83   45.20
   8 -10  -1  713.73   43.10
   8  10  -1  753.22   43.20
   8  10  -1  785.02   44.50
  -8  10   1  762.52   42.70
  -8  10   1  758.92   50.59
   7 -10  -1   94.29   13.40
  -7  10   1  104.99   10.60
   7  10  -1  104.59   13.60
   7  10  -1  106.49   13.60
  -7  10   1  130.49   22.00
   6 -10  -1  322.77   24.60
  -6 -10   1  352.96   21.20
   6 -10  -1  331.27   22.50
   6  10  -1  318.57   21.60
  -6  10   1  352.46   21.60
   6  10  -1  366.46   23.50
  -5 -10   1 3041.50  145.19
   5 -10  -1 3040.80  147.89
   5 -10  -1 2813.52  144.79
  -5  10   1 3153.18  149.39
  -5  10   1 2829.42  145.19
   5  10  -1 2830.12  144.59
   5  10  -1 3127.59  146.79
   4 -10  -1 1853.31   93.19
   4 -10  -1 1928.91   95.99
  -4 -10   1 1900.41   93.19
  -4 -10   1 1756.52   91.79
   4  10  -1 2101.49   95.59
  -4  10   1 1981.20   97.29
   4  10  -1 1841.52   92.99
  -4  10   1 1831.02   93.49
  -3 -10   1 3067.29  150.78
   3 -10  -1 3059.89  149.79
   3 -10  -1 2972.00  150.68
  -3 -10   1 3058.59  150.18
   3 -10  -1 3453.15  153.48
  -3  10   1 3426.86  154.38
   3  10  -1 2994.50  150.48
  -3  10   1 3028.10  151.08
   2 -10  -1  374.36   21.10
   2 -10  -1  426.06   20.70
  -2 -10   1  385.76   20.90
  -2 -10   1  422.16   21.10
   2 -10  -1  451.05   24.10
  -2  10   1  400.96   22.10
  -2  10   1  384.36   21.20
   2  10  -1  370.66   20.70
  -2  10   1  458.75   25.00
   1 -10  -1 5253.47  237.88
  -1 -10   1 4770.92  236.88
  -1  10   1 5216.08  236.68
  -1  10   1 4192.08  236.38
  -1  10   1 5393.46  238.68
   1 -10   1 2770.42  134.89
  -1  10  -1 2867.61  134.69
  -1  10  -1 2819.22  136.49
   2 -10   1 5755.42  277.77
  -2  10  -1 5874.31  279.67
   3 -10   1 3814.12  184.98
   3 -10   1 3729.03  183.18
  -3 -10  -1 3867.61  184.48
   3 -10   1 4126.59  186.88
  -3 -10  -1 3895.01  183.78
  -3  10  -1 3819.42  184.88
  -3  10  -1 3751.02  187.08
   3  10   1 3728.63  184.68
   4 -10   1    6.30    4.20
   4 -10   1    7.00    5.80
   4 -10   1   14.40    2.70
  -4 -10  -1   20.10    4.10
   4  10   1    9.60    4.10
  -4  10  -1   19.50    7.40
   5 -10   1  293.67   13.90
  -5 -10  -1  284.47   14.80
   5 -10   1  273.17   18.10
  -5 -10  -1  274.57   17.00
   5 -10   1  262.57   20.50
  -5  10  -1  257.57   17.60
  -5  10  -1  266.07   22.20
   5  10   1  259.27   17.70
   5  10   1  265.77   17.50
  -6 -10  -1  563.04   30.80
   6 -10   1  548.05   33.80
   6 -10   1  560.84   32.00
  -6 -10  -1  515.85   27.80
   6  10   1  542.65   31.40
   6  10   1  518.35   31.20
  -6  10  -1  578.04   36.70
  -6  10  -1  568.24   31.50
   7 -10   1 1754.42   90.19
  -7 -10  -1 1800.72   89.49
   7 -10   1 1794.02   92.49
  -7  10  -1 1760.82   89.89
   7  10   1 1809.72   90.29
   7  10   1 1709.43   89.49
  -7  10  -1 1742.03   94.19
  -8 -10  -1   36.10    7.10
   8 -10   1   22.20    7.30
   8 -10   1   30.30    7.90
  -8  10  -1   27.30   12.00
   8  10   1   30.20    7.30
   9 -10   1   60.89   12.20
  -9 -10  -1   68.49    8.90
   9 -10   1   72.59   14.30
  -9  10  -1   77.89   10.80
   9  10   1   66.69   11.70
   9  10   1   87.49   15.30
  -9  10  -1   58.69   15.40
  10 -10   1 1223.68   70.19
  10 -10   1 1285.87   70.19
 -10 -10  -1 1317.47   68.39
 -10  10  -1 1279.87   68.79
 -10  10  -1 1236.08   76.69
  10  10   1 1332.37   70.19
  10  10   1 1330.17   69.59
  11 -10   1  254.47   27.50
 -11  10  -1  188.08   18.50
 -11  10  -1  181.88   31.10
  12 -10   1  236.18   25.30
 -12  10  -1  232.18   21.00
  12  10   1  219.28   20.30
  12  10   1  203.78   23.20
  12 -11  -1   40.90   12.40
  12  11  -1   20.80   11.60
  11 -11  -1  278.17   23.10
  11 -11  -1  287.07   30.10
  11  11  -1  257.47   23.10
 -11  11   1  218.38   32.90
 -11  11   1  262.97   20.80
  10 -11  -1  383.66   27.90
 -10 -11   1  397.76   25.20
 -10  11   1  439.26   26.40
 -10  11   1  333.27   36.30
  10  11  -1  425.26   27.60
  10  11  -1  399.16   28.00
   9 -11  -1  144.89    8.80
   9 -11  -1  157.78   17.20
  -9 -11   1  170.68   13.00
   9 -11  -1  144.49   15.20
  -9  11   1  141.19   13.80
   9  11  -1  157.78   18.10
  -9  11   1  134.89   28.10
   9  11  -1  141.69   16.30
   8 -11  -1   85.69   13.70
  -8 -11   1   98.49   10.00
   8 -11  -1   63.59   13.60
  -8  11   1   83.69   10.20
   8  11  -1   87.09   13.00
   8  11  -1   74.69   14.10
  -8  11   1   80.09   23.60
  -7 -11   1  523.05   36.20
   7 -11  -1  595.54   35.50
   7 -11  -1  642.84   38.40
   7  11  -1  596.34   35.00
  -7  11   1  597.74   34.20
  -7  11   1  674.73   43.10
   7  11  -1  610.44   36.20
  -6 -11   1  157.98   12.70
   6 -11  -1  146.69   14.60
   6 -11  -1  163.48   16.70
   6  11  -1  147.19   13.70
  -6  11   1  151.38   12.80
   6  11  -1  181.58   15.60
  -6  11   1  185.78   22.30
   5 -11  -1  738.23   43.40
  -5 -11   1  792.52   40.50
   5 -11  -1  712.23   40.40
   5  11  -1  755.42   40.40
  -5  11   1  732.03   40.50
  -5  11   1  802.52   46.00
   5  11  -1  828.92   43.30
   4 -11  -1 7239.78  338.07
   4 -11  -1 6734.23  335.27
  -4 -11   1 7112.09  335.57
  -4  11   1 7395.26  339.27
  -4  11   1 6703.03  335.77
   4  11  -1 6859.71  335.07
  -3 -11   1   89.99    7.20
  -3 -11   1   75.69    7.90
   3 -11  -1   85.89   13.60
   3 -11  -1   96.59    9.20
   3 -11  -1   84.49    6.20
  -3  11   1  105.69   15.30
   3  11  -1   82.99    8.30
  -3  11   1  100.29    8.10
   2 -11  -1  191.68   14.60
   2 -11  -1  190.88   10.10
   2 -11  -1  163.48   10.70
  -2 -11   1  173.88   10.50
   2  11  -1  147.19   10.20
  -2  11   1  201.88   15.60
  -2  11   1  164.08   12.40
  -2  11   1  183.98   10.90
  -1 -11   1    3.90    2.60
   1 -11  -1    4.00    2.50
  -1  11   1    2.90    4.40
  -1  11   1    2.90    3.20
  -1  11   1    0.00    1.70
   0 -11  -1   42.00    4.20
   1 -11   1   36.20    3.90
  -1 -11  -1   22.30    4.10
  -1  11  -1   29.20    8.30
   2 -11   1   59.39    7.40
  -2 -11  -1   80.69    6.30
   2 -11   1   77.39    5.90
  -2  11  -1   92.79   12.90
  -2  11  -1   72.99    6.90
   2  11   1   69.99    7.10
  -3 -11  -1 1220.78   57.29
   3 -11   1 1178.78   58.59
  -3 -11  -1 1115.69   57.79
   3 -11   1 1137.69   60.49
   3 -11   1 1176.18   56.69
  -3  11  -1 1187.48   61.69
  -3  11  -1 1213.18   58.49
   3  11   1 1143.59   58.19
  -4 -11  -1   46.60    5.10
   4 -11   1   52.69    4.00
   4 -11   1   40.00    8.00
  -4 -11  -1   52.19    6.70
   4 -11   1   44.00    8.10
  -4  11  -1   47.60    7.20
   4  11   1   49.50    7.80
  -4  11  -1   37.70    9.30
   5 -11   1   12.10    5.00
  -5 -11  -1   22.40    4.10
   5 -11   1   16.50    2.50
   5 -11   1   10.50    6.80
  -5 -11  -1   26.90    6.30
   5  11   1   15.40    4.40
  -5  11  -1   17.00    4.80
   5  11   1   19.10    5.10
  -5  11  -1   10.70    7.00
   6 -11   1  268.67   19.60
  -6 -11  -1  280.77   17.60
  -6 -11  -1  264.27   14.90
   6 -11   1  253.07   21.10
  -6  11  -1  281.47   24.80
  -6  11  -1  270.37   18.10
   6  11   1  261.27   18.40
   6  11   1  270.37   18.50
   7 -11   1  177.88   19.00
   7 -11   1  185.08   17.10
  -7 -11  -1  208.28   14.50
  -7  11  -1  175.38   23.10
  -7  11  -1  213.68   14.80
   7  11   1  205.78   16.50
   7  11   1  156.18   15.70
   8 -11   1    0.40    5.50
   8  11   1   -1.30    5.10
   8  11   1    5.70    8.00
  -8  11  -1    3.10    3.90
   9 -11   1    7.30    5.80
   9 -11   1    2.80    6.80
   9  11   1    0.10    7.30
   9  11   1   -3.60    5.10
  -9  11  -1    0.30    4.30
  -9  11  -1    2.50   10.90
 -10 -11  -1   82.19   11.50
  10 -11   1  123.59   15.30
  10 -11   1  102.69   18.80
 -10  11  -1  120.89   12.50
  10  11   1   98.79   14.60
  10  11   1  110.99   15.50
  11 -11   1  227.68   26.20
  11 -11   1  229.78   21.30
 -11  11  -1  195.28   18.50
  11  11   1  206.38   21.80
 -11  11  -1  153.58   30.30
  12 -12  -1   37.40   11.30
  12  12  -1   17.80   11.70
  11 -12  -1  179.78   26.70
  11 -12  -1  145.29   19.80
  11  12  -1  197.98   19.90
  11  12  -1  196.68   20.30
 -11  12   1  159.58   17.00
 -10 -12   1    2.80    5.20
  10 -12  -1   12.40   12.40
  10 -12  -1    6.80    7.60
 -10  12   1    6.80   11.70
 -10  12   1    4.20    5.40
  10  12  -1    3.90    6.50
   9 -12  -1  150.88   17.80
  -9 -12   1  181.68   14.20
   9 -12  -1  183.78    9.80
   9 -12  -1  144.79   16.30
  -9  12   1  166.98   30.80
   9  12  -1  166.28   19.50
   9  12  -1  189.18   17.40
  -9  12   1  131.89   17.20
   8 -12  -1  140.79   15.10
   8 -12  -1  124.59    8.30
  -8 -12   1  118.29   11.50
   8 -12  -1  127.49   15.80
  -8  12   1  136.09   12.50
   8  12  -1  131.19   13.90
   7 -12  -1   27.10    4.20
  -7 -12   1   26.80    5.30
   7 -12  -1   30.40    8.30
   7 -12  -1   24.00    7.60
   7  12  -1   26.20    7.10
   6 -12  -1  781.72   45.70
  -6 -12   1  817.12   42.60
   6 -12  -1  774.32   39.20
   6 -12  -1  733.63   42.50
   6  12  -1  848.22   44.90
   6  12  -1  769.12   42.50
  -6  12   1  836.32   49.20
  -6  12   1  776.52   42.80
  -5 -12   1  253.07   15.30
   5 -12  -1  216.18   15.50
   5 -12  -1  208.38   12.50
   5 -12  -1  230.48   19.40
  -5 -12   1  219.78   13.50
   5  12  -1  232.48   15.70
  -5  12   1  223.68   15.20
  -5  12   1  243.48   23.00
  -4 -12   1 1225.78   64.19
   4 -12  -1 1275.07   65.29
   4 -12  -1 1401.66   68.59
   4 -12  -1 1236.68   63.59
  -4 -12   1 1309.47   65.29
   4  12  -1 1286.97   64.99
  -4  12   1 1468.55   70.49
  -4  12   1 1282.47   65.59
   3 -12  -1 1844.32   91.19
  -3 -12   1 1835.02   91.69
  -3 -12   1 1888.81   91.99
   3 -12  -1 2039.80   94.89
   3 -12  -1 1799.32   91.99
  -3  12   1 1806.12   92.29
   3  12  -1 1815.12   91.69
  -3  12   1 2111.29   96.29
   2 -12  -1 1454.05   72.59
  -2 -12   1 1457.75   72.89
   2 -12  -1 1624.24   75.19
  -2  12   1 1437.06   73.19
  -2  12   1 1418.06   72.99
  -2  12   1 1610.74   76.39
   1 -12  -1  258.97   16.00
   1 -12  -1  253.87   13.90
  -1 -12   1  243.28   14.00
  -1  12   1  257.27   17.50
   0 -12  -1  376.46   19.90
   0 -12   1  365.26   19.80
   0  12   1  367.06   21.30
   0  12  -1  424.36   22.50
  -1 -12  -1   86.19    7.00
   1 -12   1  101.09    6.80
  -1  12  -1   97.39   11.70
  -2 -12  -1  939.61   48.90
   2 -12   1 1085.29   51.79
   2 -12   1  995.90   48.60
  -2 -12  -1  997.40   48.50
  -2  12  -1 1009.40   49.20
  -2  12  -1 1005.40   52.39
   2  12   1  933.71   49.10
  -3 -12  -1  152.68    9.40
   3 -12   1  125.19   15.00
   3 -12   1  145.09   11.20
  -3 -12  -1  140.99   10.10
   3 -12   1  151.98    8.50
   3  12   1  142.49   10.50
  -3  12  -1  140.59   16.50
  -3  12  -1  147.69   10.50
   4 -12   1  583.34   34.60
   4 -12   1  576.64   29.50
   4 -12   1  579.94   32.30
  -4 -12  -1  596.34   31.50
  -4 -12  -1  610.94   30.30
  -4  12  -1  615.34   32.20
  -4  12  -1  592.94   36.40
   4  12   1  615.14   31.90
   4  12   1  594.84   32.00
  -5 -12  -1  643.74   31.30
   5 -12   1  601.44   30.20
   5 -12   1  585.04   33.70
   5 -12   1  569.74   36.00
  -5 -12  -1  657.53   33.20
  -5  12  -1  600.64   38.40
   5  12   1  601.24   33.50
   5  12   1  619.64   33.30
  -5  12  -1  639.04   33.80
  -6 -12  -1   77.19    6.60
   6 -12   1   64.49   11.50
  -6 -12  -1   76.79    8.40
   6 -12   1   84.69    5.00
   6  12   1   72.69    9.90
  -6  12  -1   76.99    9.50
  -6  12  -1   66.69   16.70
   6  12   1   70.69   10.40
  -7 -12  -1  131.09   11.10
   7 -12   1  106.69   14.10
  -7  12  -1  112.89   21.80
   7  12   1  126.69   13.00
  -7  12  -1  113.39   11.00
   7  12   1  105.69   13.70
  -8 -12  -1  398.16   22.70
   8 -12   1  383.96   25.20
   8 -12   1  344.17   25.40
  -8  12  -1  365.96   23.80
   8  12   1  329.17   24.80
   8  12   1  365.16   24.40
  -8  12  -1  345.37   31.70
  -9 -12  -1   36.10    8.30
   9 -12   1   43.90   11.50
   9 -12   1   46.20    9.40
   9  12   1   42.80   11.30
  -9  12  -1   36.90    6.90
   9  12   1   29.90    7.50
 -10 -12  -1  291.07   21.20
  10 -12   1  333.37   25.30
  10 -12   1  315.37   30.90
 -10  12  -1  286.57   32.30
 -10  12  -1  385.56   23.10
  10  12   1  344.67   23.80
  10  12   1  331.67   24.80
 -11 -12  -1   41.20   11.60
  11 -12   1  100.99   23.30
  11  12   1   57.99   11.40
 -11  12  -1   53.49    8.20
 -11  12  -1   27.70   15.10
  11 -13  -1  231.88   23.50
  11 -13  -1  326.97   29.40
  11  13  -1  285.87   24.40
 -11  13   1  231.78   20.50
 -11  13   1  260.37   34.40
  11  13  -1  281.37   22.80
 -10 -13   1   10.30    5.60
  10 -13  -1    4.60    7.80
  10 -13  -1   13.60    7.70
  10  13  -1    5.50    6.60
 -10  13   1   -4.20   12.90
 -10  13   1   18.00    6.50
  -9 -13   1   43.40    8.90
   9 -13  -1   34.90    4.00
   9  13  -1   20.70    9.40
  -9  13   1   17.30   16.10
  -8 -13   1  411.96   23.50
   8 -13  -1  365.96   19.20
   8 -13  -1  343.37   25.20
   8  13  -1  372.46   25.20
  -8  13   1  369.06   23.90
   8  13  -1  300.17   27.20
  -8  13   1  375.56   34.90
   7 -13  -1 1976.10  100.39
  -7 -13   1 2163.38  104.69
   7 -13  -1 2012.70  104.39
   7 -13  -1 2106.29  107.89
  -7  13   1 2127.09  110.99
   7  13  -1 2128.29  106.19
   7  13  -1 2089.79  104.09
  -7  13   1 2055.49  104.79
   6 -13  -1  390.56   24.90
  -6 -13   1  439.66   24.80
   6 -13  -1  414.16   28.50
   6 -13  -1  389.66   21.40
  -6  13   1  422.86   32.80
   6  13  -1  424.26   25.50
  -6  13   1  410.96   24.70
  -5 -13   1 1036.90   51.59
   5 -13  -1  936.81   51.39
   5 -13  -1  954.20   49.10
   5 -13  -1 1027.20   54.89
  -5 -13   1  946.11   49.90
   5  13  -1 1080.89   54.09
  -5  13   1  990.00   51.89
   5  13  -1  978.30   51.29
  -5  13   1 1062.79   57.19
  -4 -13   1   16.20    4.10
  -4 -13   1   15.00    3.80
   4 -13  -1   13.80    2.90
   4 -13  -1   15.10    4.30
   4 -13  -1   15.90    6.40
   4  13  -1   15.30    4.30
  -4  13   1   26.90    9.40
  -3 -13   1  104.49    7.90
   3 -13  -1   92.59    8.90
   3 -13  -1   99.19    7.10
  -3 -13   1  106.19    8.30
   3 -13  -1  101.29   13.90
  -3  13   1  106.69    8.50
   3  13  -1   91.99    8.80
   2 -13  -1   74.69   11.00
  -2 -13   1   86.59    7.10
   2 -13  -1   83.29    6.50
  -2  13   1   80.39    6.70
  -2  13   1   88.49   13.70
  -1 -13   1  345.17   18.90
   1 -13  -1  353.86   18.60
   1 -13  -1  356.76   20.40
  -1  13   1  354.36   22.10
   0 -13  -1  188.58   11.20
   0 -13   1  183.48   11.10
   0  13   1  175.58   13.40
   0  13  -1  202.28   15.00
   1 -13   1 3036.40  148.19
  -1  13  -1 3144.69  150.18
   2 -13   1  198.58   13.30
   2 -13   1  238.78   12.90
  -2 -13  -1  250.97   12.80
  -2 -13  -1  229.48   13.40
   2 -13   1  254.57   17.90
  -2  13  -1  223.28   18.40
   2  13   1  220.28   13.60
  -2  13  -1  237.48   13.30
   3 -13   1  354.76   18.30
   3 -13   1  335.67   20.10
  -3 -13  -1  374.56   19.10
  -3 -13  -1  363.76   19.20
   3 -13   1  340.67   23.50
   3  13   1  343.67   19.90
  -3  13  -1  331.87   24.70
  -3  13  -1  378.36   20.00
  -4 -13  -1 2406.96  114.99
   4 -13   1 2359.96  116.49
   4 -13   1 2316.57  118.39
  -4 -13  -1 2419.26  115.79
   4 -13   1 2290.87  114.19
  -4  13  -1 2429.26  120.09
   4  13   1 2344.77  116.19
  -4  13  -1 2480.95  116.69
  -5 -13  -1   83.69    6.80
   5 -13   1   68.89    5.10
   5 -13   1   68.19    9.30
   5 -13   1   87.49   14.00
  -5 -13  -1   72.79    7.80
   5  13   1   69.29    9.30
  -5  13  -1   71.89   15.70
   5  13   1   82.49    9.20
  -5  13  -1   78.29    9.00
  -6 -13  -1  588.94   30.70
   6 -13   1  582.14   36.60
  -6 -13  -1  626.24   33.20
   6 -13   1  569.34   34.00
  -6  13  -1  604.54   34.00
   6  13   1  590.04   33.80
  -6  13  -1  605.44   39.30
   6  13   1  609.84   33.70
  -7 -13  -1  374.96   22.40
  -7 -13  -1  358.56   19.60
   7 -13   1  334.37   26.30
   7 -13   1  356.46   24.90
  -7  13  -1  357.06   22.80
   7  13   1  360.66   24.00
   7  13   1  328.77   23.20
  -7  13  -1  371.76   31.50
  -8 -13  -1   55.99    8.30
   8 -13   1   44.10    8.40
   8 -13   1   36.10    8.30
   8  13   1   37.50    7.10
   8  13   1   50.09   11.90
  -8  13  -1   34.60    6.20
  -9 -13  -1   30.70    5.90
   9 -13   1   28.70    9.40
   9  13   1   33.40    8.10
  -9  13  -1   49.00   15.30
  -9  13  -1   34.50    7.10
   9  13   1   34.00   10.10
 -10  13  -1   26.50   12.70
  10  13   1   22.90    7.40
  11  13   1  102.19   17.80
 -11  13  -1   64.29   17.70
 -11  13  -1   67.59    9.10
 -11 -14   1   22.30   11.60
 -11  14   1   39.10    7.00
  10 -14  -1    4.00    7.90
  10 -14  -1    9.70    8.10
 -10  14   1    6.40   11.30
  10  14  -1   -2.20    6.50
  -9 -14   1 1075.89   54.99
   9 -14  -1 1028.20   56.29
   9 -14  -1 1021.40   49.70
   9 -14  -1 1003.60   56.19
  -9  14   1  886.91   61.59
   9  14  -1  995.60   56.19
   9  14  -1 1029.50   56.89
  -9  14   1 1023.90   67.19
   8 -14  -1   19.60    6.50
  -8  14   1   15.70   11.20
   7 -14  -1  317.87   18.40
   7 -14  -1  338.37   26.40
   7 -14  -1  304.17   23.80
  -7 -14   1  385.66   22.40
   7  14  -1  336.37   23.70
  -7  14   1  360.66   32.80
   7  14  -1  379.46   24.40
  -7  14   1  351.06   22.60
   6 -14  -1 1508.75   79.39
  -6 -14   1 1564.34   76.09
   6 -14  -1 1429.76   72.79
   6 -14  -1 1384.56   75.79
  -6  14   1 1554.94   81.99
   6  14  -1 1452.55   75.69
   6  14  -1 1582.74   77.89
  -6  14   1 1503.35   76.49
   5 -14  -1  213.88   18.00
  -5 -14   1  204.18   13.90
  -5 -14   1  193.98   12.50
   5 -14  -1  170.68   14.80
   5 -14  -1  204.78   11.60
   5  14  -1  187.48   14.70
  -5  14   1  201.78   14.10
  -5  14   1  206.78   22.00
   4 -14  -1    2.60    2.30
  -4 -14   1    1.30    3.10
   4 -14  -1   -2.30    3.60
  -4  14   1   -3.30    7.50
  -4  14   1    1.20    2.40
  -3 -14   1 1459.35   71.09
   3 -14  -1 1574.44   73.99
   3 -14  -1 1411.56   70.39
   3 -14  -1 1346.27   70.99
  -3 -14   1 1433.56   70.89
  -3  14   1 1422.96   71.49
  -3  14   1 1577.34   75.79
   3  14  -1 1391.46   70.59
  -3  14   1 1429.96   71.79
   2 -14  -1   50.39    4.80
  -2 -14   1   56.79    6.10
   2 -14  -1   39.70    7.10
   2 -14  -1   51.99    5.40
  -2  14   1   49.50    5.60
  -2  14   1   48.70   12.50
   1 -14  -1   12.40    3.60
  -1 -14   1   13.20    3.60
  -1  14   1   14.80    6.20
   0 -14  -1  278.17   16.10
   0 -14   1  289.57   16.10
   0  14  -1  326.57   19.20
   0  14   1  277.77   18.30
   1 -14   1  296.27   16.00
  -1 -14  -1  283.07   16.20
  -1  14  -1  299.27   19.80
   2 -14   1    4.40    5.50
   2 -14   1   11.70    3.60
  -2 -14  -1    3.20    3.20
   2 -14   1    1.20    1.90
   2  14   1    5.90    2.80
  -2  14  -1   -2.20    6.80
  -2  14  -1    0.40    2.20
  -3 -14  -1  317.57   17.10
   3 -14   1  284.37   18.10
   3 -14   1  319.07   16.50
  -3 -14  -1  315.27   17.20
   3 -14   1  341.27   22.10
  -3  14  -1  302.07   23.10
   3  14   1  288.07   18.10
  -3  14  -1  320.67   18.00
  -4 -14  -1   89.59    7.70
   4 -14   1   74.39   14.00
  -4 -14  -1  105.69    7.90
   4 -14   1   83.99    9.40
   4 -14   1   90.59    6.30
   4  14   1   91.79    9.90
  -4  14  -1   97.39   16.30
  -4  14  -1   99.29    9.10
   5 -14   1  247.98   17.40
  -5 -14  -1  263.67   16.20
  -5 -14  -1  281.07   15.30
   5 -14   1  254.27   13.80
   5 -14   1  222.38   20.20
   5  14   1  299.97   17.10
  -5  14  -1  256.67   23.30
   5  14   1  256.67   17.60
  -5  14  -1  263.07   17.10
   6 -14   1  134.79    7.80
  -6 -14  -1  143.89   11.20
   6 -14   1  112.69   12.50
  -6 -14  -1  140.79    9.60
  -6  14  -1  144.49   12.40
  -6  14  -1  127.39   19.80
   6  14   1  135.89   12.80
   6  14   1  114.79   13.10
   7 -14   1  293.37   22.40
  -7 -14  -1  325.47   20.00
  -7 -14  -1  308.37   17.50
   7 -14   1  288.37   23.90
   7  14   1  285.47   20.70
  -7  14  -1  330.17   21.20
   7  14   1  300.77   21.90
  -7  14  -1  339.77   29.30
  -8 -14  -1    3.30    3.60
   8 -14   1   -7.10    6.30
   8  14   1   -0.50    5.80
  -8  14  -1    4.10    4.30
  -8  14  -1    0.50   11.30
   9 -14   1   11.60    7.60
  -9 -14  -1   15.40    4.60
   9  14   1   23.50    8.70
  -9  14  -1   11.70    9.40
  -9  14  -1   23.10   13.70
   9  14   1   16.00    7.10
 -10  14  -1   86.49   25.70
 -10  14  -1  119.69   12.90
  10  14   1  106.19   13.70
  11 -14   1   33.80   13.70
  11  14   1   23.20   10.90
 -11  14  -1   15.10   13.00
  11 -15  -1  486.85   34.60
  11  15  -1  440.36   29.90
 -11  15   1  377.06   42.50
 -11  15   1  378.26   27.80
  11  15  -1  479.75   31.00
  10 -15  -1  155.88   19.30
 -10 -15   1  142.19   14.60
  10 -15  -1  190.48   18.10
 -10  15   1  141.69   15.30
  10  15  -1  152.78   18.30
 -10  15   1  140.59   29.60
   9 -15  -1 1271.67   68.19
   9 -15  -1 1223.08   61.89
   9 -15  -1 1227.08   68.29
  -9 -15   1 1322.67   67.19
  -9  15   1 1275.07   68.29
   9  15  -1 1235.78   68.29
   9  15  -1 1287.37   67.79
  -9  15   1 1299.77   78.69
   8 -15  -1  262.87   22.30
   8 -15  -1  292.57   15.80
  -8 -15   1  324.67   19.70
   8 -15  -1  279.27   22.80
   8  15  -1  279.37   21.80
  -8  15   1  292.17   32.40
   8  15  -1  279.77   20.90
  -8  15   1  276.67   20.00
  -7 -15   1  135.29   11.90
   7 -15  -1  110.89    8.20
   7 -15  -1   96.99   14.50
   7 -15  -1  122.39   16.40
  -7  15   1  127.49   24.20
   7  15  -1  107.89   14.70
  -7  15   1  117.09   11.70
   6 -15  -1  342.47   24.10
  -6 -15   1  384.26   22.90
   6 -15  -1  350.16   19.80
   6 -15  -1  370.16   28.30
   6  15  -1  431.16   26.00
  -6  15   1  392.36   31.10
  -6  15   1  380.06   23.50
   6  15  -1  344.87   23.40
   5 -15  -1  205.28   18.00
  -5 -15   1  203.58   12.80
   5 -15  -1  189.28   11.60
  -5 -15   1  196.78   13.60
   5 -15  -1  190.88   15.10
   5  15  -1  181.08   14.70
  -5  15   1  191.08   14.20
  -5  15   1  226.88   22.30
   4 -15  -1   31.40    7.40
   4 -15  -1   31.60    4.90
   4 -15  -1   41.60    4.30
  -4 -15   1   35.60    5.20
  -4  15   1   36.30    5.50
  -4  15   1   39.00    9.10
   4  15  -1   41.60    7.70
  -3 -15   1  365.86   19.00
  -3 -15   1  356.16   19.40
   3 -15  -1  360.76   18.80
   3 -15  -1  368.86   23.00
   3 -15  -1  317.07   19.40
  -3  15   1  354.76   19.70
  -3  15   1  332.87   21.00
  -3  15   1  403.96   25.80
   3  15  -1  322.47   18.90
   2 -15  -1  428.46   24.30
  -2 -15   1  410.36   21.90
   2 -15  -1  414.26   21.50
  -2  15   1  392.66   21.40
  -2  15   1  433.46   26.60
  -2  15   1  375.46   22.50
   1 -15  -1   31.90    5.00
  -1 -15   1   40.40    5.40
   1 -15  -1   25.90    5.50
  -1  15   1   26.40    6.40
   0 -15   1   75.59    6.50
   0 -15  -1   63.79    6.40
   0  15   1   56.09   10.00
   0  15  -1   63.59   10.80
   1 -15   1 2989.90  147.69
  -1 -15  -1 2989.30  147.89
  -1  15  -1 3245.78  149.99
   2 -15   1  162.28   14.30
   2 -15   1  134.99    8.80
  -2 -15  -1  126.69    9.40
  -2  15  -1  124.39    8.60
  -2  15  -1  128.49   15.60
  -3 -15  -1 2112.39  103.49
  -3 -15  -1 2177.98  103.09
   3 -15   1 2100.09  104.09
   3 -15   1 2409.86  106.79
   3 -15   1 1998.90  102.79
  -3  15  -1 2195.78  103.99
   3  15   1 2036.20  103.69
  -3  15  -1 2053.09  107.39
   4 -15   1 1956.50   99.99
   4 -15   1 2079.19  102.09
   4 -15   1 2170.68  104.59
  -4 -15  -1 2101.59  101.19
  -4 -15  -1 2100.49  100.89
  -4  15  -1 2182.78  102.19
   4  15   1 1998.70  101.69
  -4  15  -1 2022.70  105.99
   5 -15   1    2.60    4.90
   5 -15   1    2.20    5.70
   5 -15   1    7.70    2.60
  -5 -15  -1    4.00    2.90
  -5 -15  -1   12.50    3.90
  -5  15  -1    7.40    7.60
  -5  15  -1    8.10    3.70
   5  15   1    5.40    4.30
   6 -15   1  852.81   44.70
  -6 -15  -1  945.81   46.20
  -6 -15  -1  949.31   47.90
   6 -15   1  908.21   49.10
   6 -15   1  883.41   51.09
   6  15   1  911.01   48.50
  -6  15  -1  918.21   54.39
  -6  15  -1  953.80   49.10
   6  15   1  912.81   48.60
   7 -15   1   12.30    7.20
   7 -15   1   13.30    2.80
  -7 -15  -1    9.50    3.40
  -7 -15  -1   18.90    4.70
   7 -15   1    1.60    6.20
  -7  15  -1   13.00    4.50
  -7  15  -1    6.80   10.20
   7  15   1    8.60    6.30
   7  15   1    6.50    5.00
  -8 -15  -1    6.40    4.00
   8 -15   1    6.00    5.30
   8 -15   1   -2.90    6.50
   8  15   1   -2.30    5.60
   8  15   1   -4.60    5.70
  -8  15  -1    0.90    4.00
  -8  15  -1    4.00   12.30
   9 -15   1 1316.37   75.49
   9 -15   1 1390.76   75.99
  -9 -15  -1 1457.05   73.99
  -9  15  -1 1412.36   83.69
   9  15   1 1449.55   75.89
   9  15   1 1485.45   75.49
 -10 -15  -1   36.80    6.90
  10 -15   1   41.20   11.90
 -10  15  -1   44.60   14.60
 -10  15  -1   41.90    7.10
  10  15   1   47.30    8.90
  11 -15   1  268.77   29.70
  11  15   1  289.27   22.20
  11  15   1  266.87   24.10
 -11  15  -1  273.47   36.20
  11 -16  -1   14.30    9.70
 -11  16   1   18.90   16.70
  11  16  -1   21.50    9.70
 -10  16   1   45.80   16.60
   9 -16  -1  230.18   18.90
  -9 -16   1  258.57   17.50
   9 -16  -1  232.18   20.70
   9 -16  -1  219.78   13.10
  -9  16   1  231.88   18.00
  -9  16   1  251.87   36.10
   9  16  -1  247.38   21.90
   9  16  -1  209.68   18.90
   8 -16  -1   76.09   14.70
   8 -16  -1   83.29    6.60
  -8 -16   1   74.39    9.60
   8 -16  -1   86.19   14.30
  -8  16   1   56.69   16.40
   8  16  -1   70.09   10.60
  -8  16   1   76.79    9.70
   8  16  -1   65.39   12.10
   7 -16  -1 1041.20   57.49
   7 -16  -1 1061.39   60.59
   7 -16  -1 1032.70   53.29
  -7 -16   1 1147.49   56.99
  -7  16   1 1100.49   65.09
   7  16  -1 1096.19   59.09
   7  16  -1 1066.49   57.19
  -7  16   1 1101.59   57.79
  -6 -16   1   76.39    8.30
   6 -16  -1   75.79   12.00
   6 -16  -1   63.99   18.00
  -6 -16   1   80.39    8.30
  -6  16   1  106.19   19.60
  -6  16   1   82.59    9.70
   6  16  -1   63.79   11.20
   5 -16  -1  388.76   24.70
  -5 -16   1  443.16   24.00
   5 -16  -1  394.46   22.00
  -5 -16   1  399.76   23.00
   5 -16  -1  437.46   28.00
   5  16  -1  397.36   24.30
  -5  16   1  440.36   31.20
  -5  16   1  414.66   24.50
   5  16  -1  465.75   30.00
   4 -16  -1  538.55   30.60
   4 -16  -1  463.15   27.10
   4 -16  -1  500.95   25.70
  -4 -16   1  498.25   26.50
  -4 -16   1  509.35   26.50
  -4  16   1  498.95   27.20
  -4  16   1  504.35   32.60
   4  16  -1  478.65   26.90
  -3 -16   1   17.60    4.30
   3 -16  -1   18.10    6.10
   3 -16  -1   21.10    4.20
   3 -16  -1   14.20    3.90
  -3  16   1   18.50    7.60
   3  16  -1   14.30    3.30
  -3  16   1   14.20    5.80
   2 -16  -1 1221.58   57.09
  -2 -16   1 1062.39   55.09
   2 -16  -1 1055.49   54.59
  -2  16   1 1022.10   54.49
  -2  16   1 1129.19   54.89
  -2  16   1 1173.38   58.69
   1 -16  -1  796.82   38.00
  -1 -16   1  667.23   36.50
   1 -16  -1  718.43   36.50
  -1  16   1  704.33   39.50
   0 -16  -1   34.20    5.50
   0 -16   1   30.50    5.20
   0  16  -1   23.50    6.20
   0  16   1   28.90    6.40
  -1  16  -1   26.70    7.20
   1  16   1   18.30    4.70
   2 -16   1  689.93   34.80
   2 -16   1  593.74   31.00
  -2 -16  -1  582.64   31.40
  -2  16  -1  578.34   35.30
   3 -16   1 1122.79   55.89
  -3 -16  -1 1050.69   52.49
   3 -16   1 1012.80   52.99
   3 -16   1 1013.70   51.79
  -3 -16  -1 1159.98   51.99
   3  16   1 1003.90   52.59
  -3  16  -1 1081.39   52.69
  -3  16  -1  997.30   56.69
  -4 -16  -1  744.13   36.60
   4 -16   1  690.43   35.70
   4 -16   1  701.23   40.70
   4 -16   1  713.23   37.90
  -4 -16  -1  699.83   36.60
   4  16   1  684.03   37.40
  -4  16  -1  768.72   37.80
  -4  16  -1  731.03   43.00
   5 -16   1  660.13   39.20
  -5 -16  -1  684.73   34.50
   5 -16   1  623.04   33.20
   5 -16   1  663.03   36.50
  -5 -16  -1  676.53   35.10
  -5  16  -1  691.33   36.30
  -5  16  -1  680.63   41.90
   5  16   1  651.93   36.10
   6 -16   1   71.19   13.90
  -6 -16  -1   39.10    7.60
   6 -16   1   61.09    5.00
  -6 -16  -1   53.09    7.00
  -6  16  -1   37.10   11.50
  -6  16  -1   48.10    8.80
   6  16   1   52.79   10.10
   6  16   1   56.69    9.50
   7 -16   1  122.49   13.90
  -7 -16  -1  121.49    9.00
   7 -16   1   95.29   13.50
  -7 -16  -1  118.99   10.60
   7  16   1  120.29   14.10
   7  16   1  100.19   11.70
  -7  16  -1  109.59   11.50
   8 -16   1   34.80   10.30
   8 -16   1   43.60    9.50
  -8 -16  -1   48.50    8.60
  -8  16  -1   37.40    7.20
   8  16   1   30.20    7.00
   8  16   1   41.70    9.80
  -8  16  -1   37.60   12.40
   9 -16   1    0.50    7.20
  -9 -16  -1    6.10    4.80
  -9  16  -1   17.30   11.80
   9  16   1    5.20    8.10
  -9  16  -1   -2.70    5.30
   9  16   1   -2.90    6.00
  10 -16   1   31.00    9.80
  10  16   1   49.50   13.70
  10  16   1   33.30    8.10
 -10  16  -1   23.40    6.40
 -10  16  -1   27.10   13.80
  11 -16   1  124.59   24.60
 -11  16  -1  167.58   29.30
  11  16   1  166.18   19.50
  11  16   1  206.78   19.00
  11 -17  -1  120.99   21.80
  11  17  -1  122.39   20.30
 -11  17   1  138.99   29.50
   9 -17  -1 1219.18   62.99
   9 -17  -1 1309.97   69.39
  -9 -17   1 1351.36   67.99
   9 -17  -1 1247.68   69.49
  -9  17   1 1307.97   68.69
   9  17  -1 1332.47   69.69
  -9  17   1 1322.17   78.79
   9  17  -1 1225.48   69.29
   8 -17  -1   35.50    5.30
   8 -17  -1   51.59   12.60
   8 -17  -1   41.70    8.40
   8  17  -1   27.90    7.10
  -8  17   1   38.10    8.60
   8  17  -1   35.60    9.00
  -8  17   1   43.30   13.90
  -7 -17   1  253.57   17.70
   7 -17  -1  259.57   15.40
   7 -17  -1  263.27   21.00
   7 -17  -1  308.97   22.40
   7  17  -1  279.67   21.50
  -7  17   1  262.67   34.10
   7  17  -1  249.88   20.40
  -7  17   1  287.17   19.50
   6 -17  -1 2343.57  120.79
   6 -17  -1 2440.86  126.59
   6 -17  -1 2543.05  123.69
  -6 -17   1 2659.53  123.69
  -6 -17   1 2374.36  121.89
  -6  17   1 2473.15  124.19
   6  17  -1 2579.24  123.29
   6  17  -1 2565.14  125.59
  -6  17   1 2547.84  129.69
  -5 -17   1  488.15   26.30
   5 -17  -1  479.25   30.60
   5 -17  -1  446.46   27.50
  -5 -17   1  463.85   25.90
   5 -17  -1  446.66   24.80
   5  17  -1  527.85   33.50
  -5  17   1  509.45   34.50
   5  17  -1  460.95   27.20
  -5  17   1  471.45   27.30
  -4 -17   1  211.08   13.80
   4 -17  -1  234.28   13.00
  -4 -17   1  225.48   13.30
   4 -17  -1  217.78   15.00
   4 -17  -1  230.68   18.60
   4  17  -1  198.88   14.60
  -4  17   1  239.58   14.50
  -4  17   1  193.28   16.80
   3 -17  -1  134.49    8.70
  -3 -17   1  141.79    9.70
   3 -17  -1  108.49    9.40
   3 -17  -1  118.29   13.10
  -3  17   1   95.99   11.80
  -3  17   1  129.69    8.80
  -3  17   1  133.79   16.70
  -2 -17   1   66.29    6.90
   2 -17  -1   55.09    6.20
   2 -17  -1   50.09    9.50
  -2  17   1   60.99   13.30
  -1 -17   1 1097.49   58.49
   1 -17  -1 1120.59   58.39
   1 -17  -1 1326.97   59.79
  -1  17   1 1190.08   61.29
   0 -17   1  135.89    9.30
   0 -17  -1  123.09    9.30
   0  17  -1  126.19   12.30
   0  17   1  124.29   12.70
   1 -17   1   26.10    4.90
  -1 -17  -1   24.20    5.20
  -1  17  -1   18.00    7.20
   1  17   1   13.50    5.00
  -2 -17  -1 1008.20   50.69
   2 -17   1 1012.00   50.29
  -2  17  -1 1022.60   54.59
   3 -17   1  537.15   29.60
  -3 -17  -1  571.64   29.40
   3 -17   1  559.14   28.70
   3 -17   1  573.14   33.30
  -3  17  -1  567.14   34.40
   3  17   1  526.65   29.30
  -3  17  -1  588.14   29.20
   4 -17   1  553.54   31.30
  -4 -17  -1  588.74   29.80
  -4 -17  -1  561.94   30.20
   4 -17   1  551.74   29.30
   4 -17   1  633.44   34.80
  -4  17  -1  590.24   31.10
  -4  17  -1  586.84   36.90
   4  17   1  551.84   30.90
   5 -17   1    5.50    2.80
   5 -17   1   -1.10    4.50
  -5 -17  -1    4.50    4.40
  -5 -17  -1    4.70    2.10
  -5  17  -1   -3.00    7.90
   5  17   1    2.70    4.30
  -5  17  -1    1.80    3.30
   6 -17   1 3062.99  155.88
  -6 -17  -1 3230.48  157.28
   6 -17   1 3326.77  159.78
   6 -17   1 3057.09  161.48
  -6  17  -1 3185.78  164.48
   6  17   1 3355.56  159.28
  -6  17  -1 3476.75  160.08
   6  17   1 3326.67  159.28
   7 -17   1   -0.50    6.00
  -7 -17  -1   11.20    4.70
  -7  17  -1    3.80    3.80
   7  17   1    2.10    5.50
   7  17   1    8.10    4.20
  -7  17  -1    6.80    9.70
   8 -17   1    8.90    5.50
   8 -17   1   15.60    7.00
  -8 -17  -1    9.90    4.00
  -8  17  -1   19.90   13.50
  -8  17  -1   12.40    4.80
   8  17   1   11.50    6.50
   8  17   1    4.60    5.40
   9 -17   1  596.74   36.50
   9 -17   1  622.34   37.80
  -9 -17  -1  564.54   33.80
   9  17   1  644.64   34.90
   9  17   1  594.04   36.70
  -9  17  -1  600.24   35.70
  -9  17  -1  566.14   43.80
  10 -17   1   98.79   16.90
  10  17   1  122.09   17.00
  10  17   1  121.59   14.80
 -10  17  -1  104.49   27.20
  11  17   1  315.17   22.70
  11  17   1  326.87   24.00
 -11  17  -1  271.57   29.80
  11 -18  -1   20.40   11.70
 -11  18   1   31.70   14.70
 -11  18   1   15.60    8.20
  10 -18  -1  138.19   18.60
  10 -18  -1  157.78   18.70
  10 -18  -1  115.79    8.40
 -10 -18   1  152.18   15.10
  10  18  -1  143.89   18.00
 -10  18   1  125.79   14.30
   9 -18  -1  109.99   16.30
   9 -18  -1  111.69    7.80
   9  18  -1  102.29   18.20
  -9  18   1   96.89   11.50
   9  18  -1   95.79   14.30
  -9  18   1  107.59   25.10
   8 -18  -1   14.30    4.30
  -8  18   1   29.00   13.70
  -8  18   1   16.40    5.60
   7 -18  -1  217.28   19.80
  -7 -18   1  245.28   16.40
   7 -18  -1  226.48   13.90
  -7  18   1  233.08   31.80
   7  18  -1  222.88   19.80
  -7  18   1  250.07   17.00
   7  18  -1  232.48   19.60
   6 -18  -1   94.79   12.60
  -6 -18   1  114.99    9.70
   6 -18  -1  117.79   16.30
  -6 -18   1   94.19    9.70
   6 -18  -1   92.79    8.60
  -6  18   1  118.09   21.50
   6  18  -1  129.09   16.10
   6  18  -1   96.59   13.20
  -6  18   1   96.69   10.00
   5 -18  -1 1158.08   62.59
  -5 -18   1 1139.79   58.59
   5 -18  -1 1097.89   57.39
  -5 -18   1 1223.48   59.09
   5 -18  -1 1120.69   59.39
  -5  18   1 1212.98   65.99
  -5  18   1 1189.18   59.99
   5  18  -1 1174.18   59.09
  -4 -18   1   96.59    8.80
   4 -18  -1   84.09   13.20
  -4 -18   1  108.79    7.90
   4 -18  -1   74.09   10.00
   4 -18  -1   90.89    7.50
   4  18  -1   90.99    9.50
  -4  18   1   94.09    8.70
  -4  18   1  111.79   17.90
   3 -18  -1  940.41   54.69
  -3 -18   1 1062.29   55.39
   3 -18  -1 1233.38   58.09
   3 -18  -1 1077.39   54.69
  -3  18   1 1248.98   61.19
  -3  18   1 1083.19   55.69
  -3  18   1 1110.19   55.39
   2 -18  -1  442.66   26.00
  -2 -18   1  443.76   24.20
   2 -18  -1  446.46   23.80
  -2  18   1  442.76   29.40
   1 -18  -1  747.43   40.70
  -1 -18   1  748.83   40.90
   1 -18  -1  930.11   42.40
  -1  18   1  768.32   43.80
   1  18  -1  837.62   42.60
   0 -18  -1 4917.01  239.08
   0 -18   1 4704.83  238.98
   0  18   1 5118.19  240.38
   0  18  -1 5209.98  240.68
   1 -18   1  453.75   23.40
  -1 -18  -1  430.26   23.40
   1  18   1  432.86   24.40
  -1  18  -1  423.96   27.00
   2 -18   1 3938.51  191.18
  -2 -18  -1 3865.41  191.48
  -2  18  -1 4144.09  195.08
   3 -18   1  294.27   16.40
  -3 -18  -1  281.37   17.10
   3 -18   1  325.37   21.90
  -3  18  -1  276.47   22.80
  -3  18  -1  293.67   16.60
   4 -18   1  299.57   16.70
   4 -18   1  304.37   22.20
  -4 -18  -1  313.87   17.10
   4 -18   1  291.67   19.10
  -4 -18  -1  297.77   17.70
  -4  18  -1  302.17   18.20
  -4  18  -1  326.27   25.30
   4  18   1  288.07   18.20
  -5 -18  -1  120.59    9.90
   5 -18   1  115.19    8.50
  -5 -18  -1  131.19    9.10
   5 -18   1  115.19   12.10
  -5  18  -1   95.19   18.50
   5  18   1  126.59   11.90
  -5  18  -1  126.69   11.00
   6 -18   1  533.05   27.40
   6 -18   1  523.45   33.80
  -6 -18  -1  529.05   29.10
   6 -18   1  518.35   31.30
  -6 -18  -1  544.75   28.90
  -6  18  -1  548.45   30.70
   6  18   1  533.75   31.30
  -6  18  -1  547.65   38.30
  -7 -18  -1  960.30   48.30
   7 -18   1  937.41   46.60
   7 -18   1  901.91   52.69
   7 -18   1  941.51   51.79
  -7 -18  -1  969.20   49.40
  -7  18  -1  969.30   50.99
  -7  18  -1  933.01   57.49
  -8 -18  -1   -0.10    3.60
   8 -18   1    2.20    6.40
   8  18   1    2.80    5.00
  -8  18  -1    5.30    4.30
  -8  18  -1   11.60   13.90
   8  18   1    8.70    6.90
   9 -18   1  278.77   20.10
   9 -18   1  246.88   21.70
  -9  18  -1  289.17   30.50
  -9  18  -1  226.38   18.20
   9  18   1  230.98   20.30
  10 -18   1   49.99   10.70
 -10  18  -1   47.60    7.80
 -10  18  -1   55.19   17.10
  11 -18   1  149.59   22.40
  11  18   1  104.49   15.90
  11  18   1  127.69   18.90
  11 -19  -1  170.98   22.50
  11  19  -1  114.79   21.20
 -11  19   1  128.79   27.40
  10 -19  -1  134.29   18.00
  10 -19  -1  114.09    7.90
 -10 -19   1  114.49   14.60
 -10  19   1  122.69   14.40
   9 -19  -1  213.48   18.60
   9 -19  -1  185.28   11.90
   9 -19  -1  190.38   19.60
  -9 -19   1  189.68   16.00
   9  19  -1  208.28   19.70
  -9  19   1  199.08   28.60
   9  19  -1  200.98   17.60
  -9  19   1  178.08   15.30
  -8 -19   1   27.30    6.00
   8 -19  -1   33.60    5.70
   8 -19  -1   31.60    8.30
   8  19  -1   45.10    9.20
   8  19  -1   26.50    7.10
  -8  19   1   43.90   17.30
   7 -19  -1   75.89    7.50
   7 -19  -1   62.89   14.90
  -7 -19   1   89.99   10.00
   7  19  -1   92.29   12.50
   7  19  -1   61.29   12.90
  -7  19   1  101.69   20.40
  -7  19   1   82.39   10.20
  -6 -19   1  373.36   22.00
   6 -19  -1  392.26   27.40
   6 -19  -1  372.66   20.90
   6 -19  -1  372.16   24.80
   6  19  -1  378.26   26.60
   6  19  -1  384.06   24.10
  -6  19   1  398.76   23.80
  -6  19   1  393.96   32.60
   5 -19  -1  374.96   20.60
   5 -19  -1  413.76   26.60
   5 -19  -1  354.66   23.00
  -5 -19   1  369.36   21.40
  -5 -19   1  394.06   21.50
   5  19  -1  359.86   22.40
  -5  19   1  392.96   30.40
  -5  19   1  319.87   24.50
  -5  19   1  391.66   22.80
   4 -19  -1  325.47   21.80
  -4 -19   1  300.27   18.20
   4 -19  -1  304.37   17.30
   4 -19  -1  282.47   18.30
  -4 -19   1  332.07   17.20
   4  19  -1  277.77   17.90
  -4  19   1  272.07   21.10
  -4  19   1  315.37   18.20
  -4  19   1  332.87   25.90
   3 -19  -1   41.20    6.00
   3 -19  -1   26.00    6.40
  -3  19   1   29.60    5.10
  -3  19   1   28.40    9.00
  -3  19   1   22.30    6.90
   2 -19  -1 2320.07  119.59
   2 -19  -1 2716.13  121.69
  -2 -19   1 2347.97  120.09
  -2  19   1 2498.05  123.59
   1 -19  -1   57.39    7.50
  -1 -19   1   56.39    7.30
  -1  19   1   63.19   12.70
   1  19  -1   68.19   11.60
   0 -19  -1  570.74   30.60
   0 -19   1  609.24   30.70
   0  19  -1  565.04   33.20
   0  19   1  585.54   33.10
  -1 -19  -1 3583.64  177.48
   1 -19   1 3692.33  177.38
   1  19   1 3744.43  177.88
  -1  19  -1 3722.83  179.78
  -2  19  -1   76.99   14.30
   3 -19   1  161.98   16.30
   3 -19   1  147.39   10.40
   3 -19   1  164.58   10.60
  -3 -19  -1  149.99   11.20
  -3  19  -1  157.88   18.20
  -3  19  -1  166.38   10.20
   4 -19   1   74.09    6.80
  -4 -19  -1   78.49    8.00
   4 -19   1   64.99   14.20
  -4 -19  -1   75.29    7.00
   4  19   1   59.49    8.70
  -4  19  -1   53.39    7.40
  -4  19  -1   84.29   16.80
   5 -19   1   69.09   13.60
  -5 -19  -1  101.69    8.50
   5 -19   1   91.49    7.30
  -5 -19  -1   86.49    9.00
   5 -19   1   86.29   11.30
   5  19   1   79.39   10.40
  -5  19  -1   79.99   16.90
  -5  19  -1   78.19    9.30
   6 -19   1 1022.90   55.09
  -6 -19  -1 1034.00   52.89
  -6 -19  -1 1071.19   53.49
   6 -19   1 1051.79   57.79
   6 -19   1  999.80   51.49
  -6  19  -1 1013.80   61.19
  -6  19  -1 1085.29   54.79
   6  19   1 1063.89   54.89
  -7 -19  -1  240.38   15.30
   7 -19   1  272.17   20.30
   7 -19   1  244.18   20.40
   7 -19   1  240.48   13.70
  -7 -19  -1  251.57   16.30
   7  19   1  197.08   21.30
  -7  19  -1  231.58   17.60
   7  19   1  226.98   17.40
  -7  19  -1  252.87   28.90
   8 -19   1  143.69   14.50
  -8 -19  -1  142.29   12.00
  -8 -19  -1  129.99   10.80
   8 -19   1  143.09   15.60
   8  19   1  141.49   18.50
  -8  19  -1  146.89   13.10
  -8  19  -1  130.59   28.20
   8  19   1  160.48   13.40
  -9 -19  -1   40.30    6.60
   9 -19   1   42.20    9.90
   9  19   1   45.60    9.10
  -9  19  -1   31.20    5.90
  -9  19  -1   35.50   14.70
  10 -19   1  119.69   18.20
  10  19   1  128.79   18.10
 -10  19  -1  162.48   28.40
  10 -20  -1  235.28   13.40
 -10  20   1  217.98   31.50
  10  20  -1  253.47   21.00
 -10  20   1  221.08   18.90
   9 -20  -1  612.24   32.10
   9 -20  -1  631.34   38.00
  -9 -20   1  662.53   36.20
   9 -20  -1  625.74   38.60
  -9  20   1  640.34   47.00
   9  20  -1  633.34   37.50
  -9  20   1  603.14   36.30
   9  20  -1  595.64   36.50
  -8 -20   1   55.09    9.40
   8 -20  -1   68.09   13.60
   8 -20  -1   60.69    6.90
   8  20  -1   57.09   12.60
  -8  20   1   67.29    9.60
  -8  20   1   64.89   15.70
  -7 -20   1    5.90    4.20
   7 -20  -1    0.50    3.70
   7 -20  -1    1.90    7.30
   7  20  -1   -0.60    9.70
   7  20  -1   -2.10    5.20
  -7  20   1    2.30    4.10
  -7  20   1   -0.30   10.70
  -6 -20   1   84.09    8.70
  -6 -20   1   78.09    9.90
   6 -20  -1   76.89   12.90
   6 -20  -1   75.19    7.60
   6 -20  -1   67.29   11.40
  -6  20   1   69.39   20.10
  -6  20   1   80.49    8.90
  -6  20   1   62.49   11.30
   6  20  -1   92.79   15.70
   5 -20  -1  257.07   30.80
  -5 -20   1  236.38   18.50
   5 -20  -1  269.27   15.70
  -5 -20   1  291.17   16.50
   5 -20  -1  232.08   18.10
  -5 -20   1  272.27   16.90
   5  20  -1  250.07   17.50
  -5  20   1  244.38   20.80
  -5  20   1  301.97   27.00
  -5  20   1  287.27   17.70
   4 -20  -1  116.89   12.80
   4 -20  -1   97.79    9.90
  -4 -20   1  116.89    9.70
   4 -20  -1  114.29    9.10
  -4  20   1  141.49   19.10
  -4  20   1  111.39    9.60
   3 -20  -1   68.19   11.50
   3 -20  -1   67.79    7.20
  -3 -20   1   68.99    8.10
  -3  20   1   47.30    8.10
  -3  20   1   50.29   10.50
  -3  20   1   64.79    6.40
  -2 -20   1  101.79    9.10
   2 -20  -1   80.69    8.20
   2 -20  -1   79.19   12.10
  -2  20   1   91.19   15.10
  -1 -20   1  181.38   12.70
   1 -20  -1  187.58   12.60
  -1  20   1  183.28   17.50
   1  20  -1  191.38   16.00
   0 -20  -1   39.70    7.00
   0  20  -1   24.00    6.90
   0  20   1   23.90    7.10
  -1 -20  -1  157.28   11.10
   1 -20   1  167.38   10.90
  -1  20  -1  126.79   16.70
   1  20   1  120.99   12.70
  -2 -20  -1   51.69    7.10
   2 -20   1   48.90    6.40
  -2  20  -1   56.09   13.70
   3 -20   1   76.59    7.60
   3 -20   1   89.39   14.30
  -3 -20  -1   77.39    8.30
  -3  20  -1   78.89    6.90
  -3  20  -1   79.89   15.40
  -4 -20  -1  203.98   14.20
  -4 -20  -1  235.98   13.00
   4 -20   1  206.58   14.90
   4 -20   1  224.08   19.80
   4 -20   1  212.08   13.00
   4  20   1  205.38   14.50
  -4  20  -1  205.78   13.80
  -4  20  -1  193.78   22.10
   5 -20   1  454.15   27.60
   5 -20   1  474.05   30.80
  -5 -20  -1  475.35   26.00
   5 -20   1  468.25   24.90
  -5 -20  -1  491.95   25.60
  -5  20  -1  478.15   26.80
  -5  20  -1  471.35   34.40
   5  20   1  462.05   27.10
  -6 -20  -1    4.30    4.50
   6 -20   1    0.40    5.60
  -6 -20  -1    1.80    3.30
   6 -20   1   -1.10    3.40
   6  20   1    3.50    5.60
  -6  20  -1   -2.00    3.30
   7 -20   1   -0.40    3.10
   7 -20   1   -4.60    7.20
  -7 -20  -1   -3.90    4.10
   7  20   1    0.00    5.40
  -7  20  -1    0.90    9.10
  -7  20  -1    0.10    3.90
  -8 -20  -1   29.00    5.40
   8 -20   1   28.00    4.20
  -8 -20  -1   31.30    6.10
   8 -20   1   21.90    7.30
  -8  20  -1   28.10   15.10
  -8  20  -1   24.80    4.90
   8  20   1   30.10   10.00
   9 -20   1  156.38   18.10
  -9 -20  -1  138.09   13.90
  -9  20  -1  157.28   26.50
   9  20   1  180.38   17.00
  10 -20   1  409.96   30.70
  10  20   1  459.35   28.50
 -10  20  -1  322.07   26.20
 -10  20  -1  432.76   41.00
 -10 -21   1   31.50    7.90
  10 -21  -1   53.79    5.20
 -10  21   1   33.30    7.70
 -10  21   1   47.80   18.60
   9 -21  -1    9.40    7.00
   9  21  -1   19.20    7.30
  -9  21   1   13.40   12.80
   9  21  -1   18.90    7.20
   8 -21  -1    6.40    7.10
   8 -21  -1    1.20    3.90
  -8  21   1   13.90   16.60
  -8  21   1    0.20    4.50
   8  21  -1   -9.40    8.00
   7 -21  -1  167.98   12.00
   7 -21  -1  225.78   18.80
   7 -21  -1  186.58   16.70
  -7  21   1  200.98   14.30
  -7  21   1  162.18   20.10
  -7  21   1  186.38   28.20
   7  21  -1  181.98   16.70
  -6 -21   1   32.20    6.50
   6 -21  -1   23.40    8.10
  -6 -21   1   28.20    8.70
   6 -21  -1   29.20    6.00
   6 -21  -1   29.80    6.50
   6  21  -1   50.49   13.40
  -6  21   1   32.30   12.20
  -6  21   1   29.40    9.40
   6  21  -1   26.50    6.40
  -6  21   1   30.30    6.00
   5 -21  -1  579.24   35.40
  -5 -21   1  549.45   31.10
   5 -21  -1  590.54   30.20
   5 -21  -1  537.35   31.20
  -5 -21   1  595.84   30.40
  -5  21   1  618.04   31.90
   5  21  -1  556.34   31.00
  -5  21   1  547.75   33.70
  -5  21   1  575.74   39.80
  -4 -21   1  336.47   20.80
   4 -21  -1  398.16   24.60
   4 -21  -1  357.96   20.10
   4 -21  -1  316.17   20.50
  -4  21   1  343.07   23.00
  -4  21   1  387.36   29.00
  -4  21   1  365.66   20.60
   3 -21  -1   49.30    6.70
   3 -21  -1   59.49   11.90
  -3 -21   1   42.00    7.10
  -3  21   1   51.79    6.00
  -3  21   1   31.30    7.10
  -3  21   1   36.30    9.70
   2 -21  -1  223.58   16.60
   2 -21  -1  191.58   13.40
  -2 -21   1  193.68   13.70
  -2  21   1  200.38   20.20
  -1 -21   1  817.62   43.80
   1 -21  -1  837.92   43.70
  -1  21   1  875.61   47.60
   1  21  -1  889.01   45.50
   0 -21   1  354.66   20.50
   0 -21  -1  358.26   20.40
   0  21  -1  355.36   23.50
   0  21   1  363.36   23.70
   1 -21   1 3489.95  170.18
  -1 -21  -1 3470.35  170.38
  -1  21  -1 3623.04  172.98
  -2 -21  -1  110.19    9.70
   2 -21   1   95.59    8.40
  -2  21  -1  106.19   16.30
   3 -21   1  258.87   15.20
  -3 -21  -1  233.48   15.80
  -3  21  -1  256.07   22.90
   4 -21   1    3.00    5.20
  -4 -21  -1    6.30    4.90
   4 -21   1   -0.90    7.70
   4 -21   1    3.40    3.90
   4  21   1    3.80    4.80
  -4  21  -1   -3.00    8.90
  -4  21  -1    2.20    2.70
  -5 -21  -1  256.47   15.10
   5 -21   1  246.98   15.00
  -5 -21  -1  259.67   16.20
   5 -21   1  230.18   17.20
   5 -21   1  274.97   21.30
  -5  21  -1  247.58   25.60
   5  21   1  254.97   17.30
  -5  21  -1  250.67   16.00
  -6 -21  -1   19.70    4.40
  -6 -21  -1   28.10    6.20
   6 -21   1   18.20    5.60
   6 -21   1   28.80    5.30
  -6  21  -1   23.70    9.50
   6  21   1   24.70    6.60
  -6  21  -1   22.00    5.20
   7 -21   1   98.49    7.50
  -7 -21  -1  115.89    9.50
  -7 -21  -1   97.59    9.40
   7 -21   1   79.39   13.40
  -7  21  -1  105.19   24.60
   7  21   1  102.89   12.40
  -7  21  -1  108.69   10.60
   8 -21   1    5.80    6.90
   8 -21   1   22.40    3.50
  -8 -21  -1   14.60    5.30
  -8 -21  -1   15.30    4.50
   8  21   1   19.80    8.70
  -8  21  -1   14.50    4.90
  -8  21  -1   21.00   11.30
   9 -21   1   81.69   14.00
  -9 -21  -1   42.40   10.20
   9  21   1   72.09   14.60
  -9  21  -1   56.19    7.60
  10 -21   1  106.59   18.50
  10  21   1  126.09   17.20
  10 -22  -1   95.99   16.00
 -10  22   1  162.28   30.10
  10  22  -1  111.49   15.40
  10  22  -1  121.79   18.70
   9 -22  -1  187.48   11.70
   9 -22  -1  218.58   18.00
  -9 -22   1  154.58   15.60
  -9 -22   1  198.88   21.10
  -9  22   1  180.68   16.00
  -9  22   1  214.18   21.40
  -9  22   1  183.98   28.50
   9  22  -1  195.48   17.20
   9  22  -1  172.48   18.10
  -8 -22   1   59.89    9.40
   8 -22  -1   78.09    7.50
   8 -22  -1   62.19   15.10
  -8 -22   1   79.99   15.20
   8  22  -1   56.79   12.50
  -8  22   1   63.19    9.80
   8  22  -1   49.80    7.80
  -8  22   1   90.09   25.80
  -8  22   1   73.69   14.60
   7 -22  -1  109.99    9.20
  -7 -22   1  111.39   14.60
  -7 -22   1  135.29   10.30
   7 -22  -1  129.09   12.90
   7 -22  -1  114.29   14.30
  -7  22   1  124.39   10.80
   7  22  -1   91.19   14.60
   7  22  -1  117.79   14.00
  -7  22   1  130.69   25.00
  -7  22   1   96.29   18.50
   6 -22  -1  212.38   16.90
   6 -22  -1  167.18   16.20
  -6 -22   1  161.98   16.40
  -6 -22   1  188.08   14.00
  -6 -22   1  199.28   12.90
   6 -22  -1  189.68   12.50
  -6  22   1  202.38   14.40
  -6  22   1  169.88   18.40
   6  22  -1  177.28   15.60
   6  22  -1  184.18   18.70
   5 -22  -1  576.44   29.90
   5 -22  -1  579.14   34.80
   5 -22  -1  519.15   31.10
  -5 -22   1  546.65   30.90
   5  22  -1  562.84   30.70
  -5  22   1  509.15   33.10
  -5  22   1  608.54   40.60
  -5  22   1  605.74   31.60
   4 -22  -1  206.08   13.50
   4 -22  -1  245.48   19.00
  -4 -22   1  207.58   14.40
   4 -22  -1  190.08   13.80
  -4  22   1  227.78   23.60
  -4  22   1  211.28   13.40
  -4  22   1  171.18   17.40
  -3 -22   1  402.66   24.40
   3 -22  -1  418.16   23.70
   3 -22  -1  483.25   27.60
  -3  22   1  419.56   30.90
   2 -22  -1  857.31   46.00
   2 -22  -1 1010.40   48.40
  -2 -22   1  849.61   46.30
  -2  22   1  898.41   51.19
   1 -22  -1   35.50    7.20
   1  22  -1   27.00    7.20
  -1  22   1   35.90    8.70
   0 -22   1   88.49    8.90
   0 -22  -1   97.69    9.00
   0  22  -1   78.79   13.60
   0  22   1   81.49   13.00
  -1 -22  -1  218.28   13.80
   1 -22   1  208.78   13.30
  -1  22  -1  152.58   17.60
   2 -22   1 1696.23   84.19
  -2 -22  -1 1695.23   84.69
  -2  22  -1 1757.82   89.09
  -3 -22  -1    4.80    5.20
   3 -22   1    8.70    4.90
  -3  22  -1   -0.90    7.60
   4 -22   1  368.76   26.40
  -4 -22  -1  347.07   20.90
   4 -22   1  353.46   19.90
   4 -22   1  319.37   21.10
  -4  22  -1  378.46   29.80
  -4  22  -1  356.76   19.80
   5 -22   1  908.21   50.29
  -5 -22  -1  867.71   45.80
  -5 -22  -1  921.21   44.90
   5 -22   1  869.81   44.70
   5 -22   1  855.51   46.60
  -5  22  -1  908.31   54.09
  -5  22  -1  888.01   46.00
   5  22   1  869.11   46.20
   6 -22   1   -4.60    5.00
   6 -22   1    0.30    3.40
   6 -22   1   -1.40    5.20
  -6 -22  -1    3.40    4.90
  -6 -22  -1    1.30    3.10
  -6  22  -1   -4.90    7.60
  -6  22  -1   -3.10    3.20
   6  22   1    0.10    4.70
   7 -22   1  221.98   17.30
  -7 -22  -1  233.18   14.90
   7 -22   1  234.98   19.10
  -7 -22  -1  217.68   15.50
   7 -22   1  220.88   13.40
  -7  22  -1  220.38   15.70
  -7  22  -1  234.78   31.60
   7  22   1  239.08   18.60
   8 -22   1  146.89    8.90
  -8 -22  -1  134.19   11.50
   8 -22   1  120.99   16.60
  -8 -22  -1  126.89   11.70
  -8  22  -1  118.09   12.10
  -8  22  -1  147.89   24.00
   8  22   1  141.59   18.60
   9 -22   1  270.37   22.20
  -9 -22  -1  308.27   20.30
   9 -22   1  360.86   24.50
  -9  22  -1  354.56   33.50
  -9  22  -1  275.97   21.30
   9  22   1  338.77   24.70
  10 -22   1   82.19   15.50
  10  22   1  128.19   18.50
 -10  22  -1  109.09   23.90
  10 -23  -1   73.59   14.10
 -10  23   1  107.09   25.70
  10  23  -1   65.49   18.80
  -9 -23   1  385.16   25.40
   9 -23  -1  340.67   19.50
  -9 -23   1  351.56   22.80
   9 -23  -1  344.67   26.10
   9 -23  -1  385.96   25.80
  -9  23   1  339.07   23.50
   9  23  -1  379.26   25.40
   9  23  -1  343.57   24.00
  -9  23   1  400.56   27.70
  -9  23   1  343.57   36.20
   8 -23  -1  156.68   10.70
  -8 -23   1  141.49   12.70
  -8 -23   1  181.58   14.60
   8 -23  -1  172.88   16.70
   8  23  -1  148.29   14.60
   8  23  -1  173.18   19.90
  -8  23   1  194.18   19.90
  -8  23   1  168.38   25.40
  -8  23   1  140.99   13.30
  -7 -23   1  413.06   25.70
  -7 -23   1  451.25   24.10
   7 -23  -1  386.06   22.50
   7 -23  -1  399.36   26.60
  -7 -23   1  399.96   24.70
   7 -23  -1  420.76   26.40
   7  23  -1  435.06   25.70
   7  23  -1  359.46   26.70
  -7  23   1  444.36   29.40
  -7  23   1  405.56   39.60
  -7  23   1  440.36   25.30
   6 -23  -1  306.07   21.00
  -6 -23   1  238.28   20.10
   6 -23  -1  255.77   15.70
   6 -23  -1  260.67   18.40
  -6 -23   1  270.37   16.30
  -6 -23   1  260.87   17.80
   6  23  -1  233.38   21.10
   6  23  -1  264.77   18.60
  -6  23   1  281.97   17.70
  -6  23   1  273.47   28.90
  -6  23   1  225.08   30.10
   5 -23  -1  595.94   31.10
   5 -23  -1  596.84   36.00
   5 -23  -1  561.84   32.40
  -5 -23   1  578.44   32.20
  -5  23   1  540.05   33.70
  -5  23   1  647.64   32.80
  -5  23   1  630.74   42.00
   5  23  -1  526.25   31.10
  -4 -23   1  900.41   50.39
   4 -23  -1 1048.80   53.59
   4 -23  -1  950.40   49.70
  -4  23   1  918.71   51.09
  -4  23   1 1025.90   57.29
  -4  23   1 1036.50   50.19
   3 -23  -1  153.08   15.30
   3 -23  -1  135.49   11.00
  -3 -23   1  125.59   11.40
  -3  23   1  139.39   19.60
  -2 -23   1 2166.18  109.79
   2 -23  -1 2238.08  109.39
  -2  23   1 2290.57  113.69
   2  23  -1 2251.07  110.49
   1 -23  -1 1791.82   90.09
  -1 -23   1 1821.22   90.49
  -1  23   1 1915.91   93.79
   1  23  -1 1795.92   91.59
   0 -23   1  111.29   10.10
   0 -23  -1  124.69    9.70
   0  23   1   98.59   14.60
   0  23  -1   87.09   14.40
  -1 -23  -1 4019.30  199.28
   1 -23   1 4021.50  199.08
   1  23   1 4319.27  200.28
  -1  23  -1 4160.68  202.08
  -2 -23  -1  465.15   26.40
   2 -23   1  474.95   25.80
  -2  23  -1  468.15   31.90
   3 -23   1  232.28   14.30
  -3 -23  -1  206.18   14.70
  -3  23  -1  220.38   23.00
   4 -23   1 2999.10  132.79
  -4 -23  -1 2381.46  128.09
   4 -23   1 2432.56  127.19
  -4  23  -1 2777.92  127.79
  -4  23  -1 2545.05  134.39
   5 -23   1   50.89   11.90
   5 -23   1   51.99    6.50
  -5 -23  -1   55.49    8.50
  -5 -23  -1   36.10    6.00
  -5  23  -1   29.40   12.70
   5  23   1   40.50    8.60
  -6 -23  -1  295.97   17.10
   6 -23   1  268.67   19.40
   6 -23   1  270.57   16.50
  -6 -23  -1  288.07   18.50
   6 -23   1  325.57   22.80
  -6  23  -1  282.07   18.00
  -6  23  -1  285.87   29.70
   6  23   1  271.57   19.60
   7 -23   1    0.80    5.90
   7 -23   1   12.40    4.00
   7 -23   1   16.70    5.70
  -7 -23  -1    7.30    5.20
   7  23   1    3.60    6.30
  -7  23  -1   10.00   11.40
  -8 -23  -1  359.16   21.60
   8 -23   1  368.56   24.30
   8 -23   1  339.97   24.90
  -8 -23  -1  326.97   21.60
   8 -23   1  357.36   19.00
  -8  23  -1  306.07   21.90
   8  23   1  350.76   27.70
  -8  23  -1  420.96   33.90
   9 -23   1  170.88   17.00
   9 -23   1  179.98   20.30
   9  23   1  183.68   19.30
  -9  23  -1  169.88   26.90
  10 -23   1   71.19   14.90
  10 -24  -1  208.28   17.80
  -9  24   1   21.60   13.20
  -8 -24   1 1638.14   76.59
   8 -24  -1 1398.06   78.59
   8 -24  -1 1421.46   73.29
   8 -24  -1 1549.14   77.09
  -8 -24   1 1462.25   75.29
  -8  24   1 1480.45   77.89
   8  24  -1 1357.96   78.49
   8  24  -1 1482.95   76.69
  -8  24   1 1524.55   76.99
  -8  24   1 1522.95   86.59
   7 -24  -1  162.98   15.10
  -7 -24   1  167.58   18.30
   7 -24  -1  154.28   10.80
  -7 -24   1  144.39   11.20
  -7  24   1  143.49   12.20
   7  24  -1  149.69   14.90
   7  24  -1  129.19   14.70
  -7  24   1  169.58   22.60
  -7  24   1  166.48   31.60
   6 -24  -1   24.50    5.70
   6 -24  -1   36.20    8.70
  -6 -24   1   27.40    7.60
  -6 -24   1   28.50    9.60
   6  24  -1   30.70    6.40
  -6  24   1   24.70   12.10
  -6  24   1   28.20    6.90
  -6  24   1   20.90   10.70
  -5 -24   1  647.44   37.10
   5 -24  -1  752.32   41.20
   5 -24  -1  685.73   36.10
   5 -24  -1  618.34   36.50
  -5  24   1  736.33   37.10
  -5  24   1  730.43   46.50
  -5  24   1  649.93   38.80
  -4 -24   1   12.40    5.90
   4 -24  -1    9.60   11.70
  -4  24   1    7.30    9.60
  -3 -24   1    2.40    5.90
   3 -24  -1   -1.40    3.80
   3 -24  -1    2.70    5.80
  -3  24   1   -5.20    7.90
   2 -24  -1  994.40   51.19
  -2 -24   1  983.20   51.79
   2  24  -1  994.50   53.09
  -2  24   1 1055.29   56.79
  -1 -24   1  674.23   34.50
   1 -24  -1  639.54   34.00
   1  24  -1  579.84   36.20
  -1  24   1  654.03   38.90
   0 -24   1   41.80    7.50
   0 -24  -1   50.29    7.60
   0  24   1   36.80    9.10
   0  24  -1   32.20    9.20
  -1 -24  -1  466.35   25.20
   1 -24   1  453.15   24.50
  -1  24  -1  411.86   29.40
   1  24   1  402.36   26.80
   2 -24   1  356.66   20.10
  -2 -24  -1  316.07   20.30
  -2  24  -1  340.47   27.00
   3 -24   1   29.50    5.90
  -3 -24  -1   28.40    7.30
  -3  24  -1   21.20    9.80
  -4 -24  -1  689.83   37.80
   4 -24   1  762.72   42.60
   4 -24   1  670.43   36.60
  -4  24  -1  706.93   45.70
   5 -24   1 2536.45  114.39
  -5 -24  -1 2113.39  109.19
   5 -24   1 2182.48  109.39
   5 -24   1 2114.19  107.99
  -5  24  -1 2074.19  118.49
   5  24   1 2230.28  108.99
  -5  24  -1 2293.07  108.99
  -6 -24  -1   18.30    3.90
   6 -24   1   16.90    5.80
   6 -24   1   26.80    5.50
  -6 -24  -1   16.30    6.60
  -6  24  -1   20.20    3.60
   6  24   1   12.40    5.30
  -6  24  -1   17.60   11.00
  -7 -24  -1   96.49   10.20
   7 -24   1  112.19   13.10
  -7 -24  -1   96.79   10.10
   7 -24   1  125.39    8.80
   7 -24   1  129.79   13.70
  -7  24  -1  133.69   27.50
   7  24   1  108.99   15.30
  -7  24  -1   87.89    9.90
  -8 -24  -1  868.11   46.00
   8 -24   1  889.91   42.80
   8 -24   1  846.42   47.40
  -8 -24  -1  826.42   44.90
   8 -24   1  798.52   48.30
   8  24   1  885.01   48.30
  -8  24  -1  792.02   45.50
  -8  24  -1  879.61   56.19
  -9 -24  -1  154.28   15.00
   9 -24   1  184.08   16.20
   9  24   1  186.78   19.00
  -9  24  -1  132.49   28.30
   9 -25  -1  152.68   13.80
  -9  25   1  100.59   28.30
   9  25  -1  150.18   15.40
   8 -25  -1   14.60    4.20
   8 -25  -1   13.80    6.60
  -8  25   1   12.80    5.40
   8  25  -1   17.90   10.10
  -8  25   1   26.10   13.10
  -7 -25   1   37.20    9.30
   7 -25  -1   28.60    6.40
   7 -25  -1   32.10    5.70
  -7 -25   1   27.40    5.10
   7  25  -1   31.70    7.20
  -7  25   1   47.90   14.00
   7  25  -1   17.90    6.60
  -7  25   1   31.60   15.50
  -6 -25   1   10.60    5.20
   6 -25  -1    3.30    5.10
  -6 -25   1    5.30    3.40
   6 -25  -1   11.90    4.10
  -6  25   1   11.30    4.30
  -6  25   1    2.30   11.50
  -6  25   1    2.00    7.60
   5 -25  -1  260.07   16.00
   5 -25  -1  239.08   16.30
   5 -25  -1  274.07   20.70
  -5 -25   1  255.87   17.90
  -5  25   1  257.57   27.90
  -5  25   1  231.28   20.90
  -5  25   1  255.97   15.90
   4 -25  -1  770.22   41.00
  -4 -25   1  726.83   41.80
   4 -25  -1  819.12   45.00
  -4  25   1  805.02   49.20
  -4  25   1  767.62   41.90
  -4  25   1  841.02   40.80
  -3 -25   1   87.39   10.30
   3 -25  -1   84.49    9.00
  -3  25   1   92.29   18.50
   2 -25  -1  230.98   15.50
  -2 -25   1  247.88   16.60
   2  25  -1  233.88   18.90
  -2  25   1  229.18   22.60
  -1 -25   1 1212.38   59.59
   1 -25  -1 1174.88   58.99
   1  25  -1 1111.09   60.49
   0 -25   1  923.71   48.70
   0 -25  -1  951.60   48.70
   0  25   1  974.80   51.89
   0  25  -1  924.41   51.59
   1 -25   1  846.62   44.50
  -1 -25  -1  855.41   45.00
   1  25   1  880.11   46.40
  -1  25  -1  851.81   49.00
  -2 -25  -1 1182.38   62.39
   2 -25   1 1243.18   61.89
  -2  25  -1 1267.87   67.49
  -3 -25  -1  109.79   11.10
   3 -25   1  108.89    9.40
  -3  25  -1   97.89   19.80
   4 -25   1    0.20    4.40
  -4 -25  -1   11.00    5.70
  -4  25  -1    8.60    8.90
   5 -25   1  148.59   14.10
  -5 -25  -1  194.48   13.90
   5 -25   1  181.08   11.80
   5 -25   1  174.78   16.60
  -5  25  -1  149.59   22.20
  -5  25  -1  150.98   10.90
   6 -25   1  240.28   18.90
   6 -25   1  244.58   17.30
  -6 -25  -1  234.08   14.70
   6 -25   1  222.78   14.40
  -6 -25  -1  232.38   16.50
  -6  25  -1  230.18   14.70
  -6  25  -1  243.68   30.50
   6  25   1  225.18   17.70
   7 -25   1    4.00    5.40
   7 -25   1   11.60    5.90
  -7 -25  -1    4.60    8.10
  -7 -25  -1   -2.20    4.20
   7 -25   1    4.00    3.50
   7  25   1    2.70    6.80
  -7  25  -1    5.30    9.20
  -7  25  -1   -3.30    3.80
   8 -25   1  345.27   19.20
   8 -25   1  348.47   24.70
  -8 -25  -1  334.37   23.10
   8 -25   1  390.56   24.50
  -8  25  -1  287.67   21.30
  -8  25  -1  396.16   33.90
   8  25   1  373.66   24.70
   9 -25   1   52.89   12.50
   9  25   1   64.99   14.30
   9 -26  -1   54.79   11.30
  -9  26   1   42.70   16.90
  -8 -26   1  164.08   15.80
   8 -26  -1  115.89   14.40
  -8  26   1  159.28   20.00
  -8  26   1   94.19   26.40
   8  26  -1  126.69   16.50
   7 -26  -1   11.30    5.00
  -7 -26   1    4.30    8.20
  -7 -26   1   18.50    9.30
  -7  26   1   27.60   10.00
   7  26  -1   20.80    5.60
  -7  26   1   15.00   14.00
   6 -26  -1   74.19    7.80
  -6 -26   1   64.69   11.20
  -6  26   1   56.39   11.00
  -6  26   1   62.19   15.40
  -6  26   1   64.19    8.00
   5 -26  -1   96.69    9.40
  -5 -26   1   95.89   11.30
  -5  26   1   81.69   16.20
  -5  26   1  102.49    8.30
  -4 -26   1   21.20    6.60
   4 -26  -1   18.90    6.60
  -4  26   1    8.50   10.80
  -3 -26   1  203.18   15.50
   3 -26  -1  199.48   14.30
   3  26  -1  215.48   17.90
  -3  26   1  213.08   23.40
   2 -26  -1  201.38   14.30
  -2 -26   1  198.58   15.10
  -2  26   1  210.68   22.60
   2  26  -1  206.18   18.00
   1  26  -1   19.30    7.50
  -1  26   1   18.40    9.00
   0 -26   1  793.92   42.00
   0 -26  -1  797.22   41.90
   0  26  -1  776.12   44.90
   0  26   1  803.62   45.20
  -1 -26  -1  140.39   12.30
   1 -26   1  137.49   11.30
  -1  26  -1  111.89   18.80
   2 -26   1  202.88   13.60
  -2 -26  -1  202.48   15.00
  -2  26  -1  171.08   21.40
  -3 -26  -1  515.15   30.10
   3 -26   1  557.24   29.30
  -3  26  -1  526.35   37.50
   4 -26   1  115.89    9.60
  -4 -26  -1  106.79   11.60
  -4  26  -1  106.99   23.90
   5 -26   1    8.10    8.10
  -5 -26  -1    3.70    5.90
   5 -26   1    7.50    4.70
   5 -26   1    5.70    4.90
  -5  26  -1    3.70    2.70
  -5  26  -1    9.40   10.70
   6 -26   1  105.79   12.70
   6 -26   1  109.79    8.60
  -6  26  -1   99.59    9.00
  -6  26  -1  122.09   26.20
   6  26   1  117.09   14.70
   7 -26   1  158.28   16.10
  -7 -26  -1  159.68   12.20
   7 -26   1  154.28   10.30
  -7 -26  -1  162.28   14.90
  -7  26  -1  142.39   11.80
   8 -26   1   65.19   14.80
   8 -26   1   55.09    5.90
  -8 -26  -1   59.49   10.20
  -8 -26  -1   41.50    6.40
  -8  26  -1   91.79   24.30
   9 -26   1   77.29   13.30
   9  26   1   64.49   13.50
  -9 -27   1   53.29   12.50
   9 -27  -1   49.60   11.70
   9 -27  -1   39.70    6.60
   8  27  -1   64.89   11.00
   7 -27  -1  167.88   12.40
   7 -27  -1  204.98   17.60
  -7 -27   1  165.08   16.30
   7 -27  -1  149.29   13.30
  -7  27   1  187.28   27.30
  -7  27   1  164.98   13.40
  -7  27   1  215.58   24.40
   6 -27  -1    0.00    4.20
  -6 -27   1   -4.60    7.20
  -6  27   1    9.50    9.40
  -6  27   1    9.60   14.70
  -6  27   1    4.40    4.00
   5 -27  -1   34.00    6.80
  -5 -27   1   32.40    8.80
  -5  27   1   35.50    9.30
  -5  27   1   49.00    6.30
  -5  27   1   20.20   12.30
  -4 -27   1  272.37   19.70
   4 -27  -1  332.47   23.10
   4 -27  -1  284.27   18.30
  -4  27   1  306.77   29.60
   3 -27  -1   35.80    7.20
  -3 -27   1   38.50    8.20
   3  27  -1   52.89   13.10
  -3  27   1   30.90   10.90
  -2 -27   1   49.50    9.60
   2 -27  -1   44.20    8.50
  -2  27   1   46.50   11.40
  -1 -27   1   66.69   10.50
   1 -27  -1   81.09   10.10
  -1  27   1   62.09   16.70
   1  27  -1   93.39   15.50
   0 -27  -1  277.97   18.70
   0 -27   1  277.57   18.80
   0  27   1  270.97   23.80
   0  27  -1  276.97   23.10
   1 -27   1  876.71   45.80
  -1 -27  -1  850.11   45.80
  -1  27  -1  876.51   50.49
   1  27   1  867.91   47.90
   2 -27   1  145.39   11.60
  -2 -27  -1  148.39   13.30
  -2  27  -1  119.59   20.70
   3 -27   1 1300.27   65.49
  -3 -27  -1 1280.37   66.49
  -3  27  -1 1324.67   73.09
  -4 -27  -1    4.50    5.60
   4 -27   1    0.50    4.20
  -4  27  -1    5.10   10.90
   5 -27   1   17.60    4.90
  -5  27  -1   19.20   10.00
   6 -27   1   -5.80    6.40
  -6 -27  -1    1.30    7.20
   6 -27   1    4.90    3.90
   6 -27   1    3.80    7.30
  -6  27  -1   18.90   13.80
  -7 -27  -1   63.99   10.70
   7 -27   1   38.20    7.70
  -7  27  -1   38.60    5.30
  -8 -27  -1   31.40    9.60
   8 -27   1   30.50    5.10
   8 -27   1   23.30   10.20
  -8  27  -1   27.40   13.00
   8  27   1   31.00    6.60
  -8  28   1   11.90   13.30
   8  28  -1   16.50    5.00
  -7 -28   1    6.60    8.80
   6 -28  -1   10.60    5.20
  -6 -28   1    1.60    6.50
  -6  28   1   18.50   12.10
  -6  28   1    6.50    3.90
  -6  28   1    7.80   14.30
  -5 -28   1   16.70    9.00
   5 -28  -1   27.50    6.90
  -5  28   1   12.60   13.30
  -5  28   1   16.40    3.50
   4 -28  -1    9.30    7.40
  -4 -28   1   12.90    9.60
   4 -28  -1   14.00    5.50
  -4  28   1    9.10   10.00
   3 -28  -1  216.18   15.50
  -3 -28   1  217.38   16.80
   3  28  -1  239.38   19.10
  -3  28   1  233.18   24.40
   2 -28  -1   22.30    6.80
  -2 -28   1   25.90    8.60
   2  28  -1   30.00    8.30
  -2  28   1   19.70   10.20
  -1 -28   1  121.29   12.90
   1 -28  -1  127.69   12.70
  -1  28   1  104.99   19.50
   1  28  -1  127.49   16.90
   0 -28   1  820.72   44.70
   0 -28  -1  809.62   44.50
   0  28   1  862.01   48.10
   0  28  -1  848.72   48.20
  -1 -28  -1  142.29   13.30
   1 -28   1  147.89   12.90
  -1  28  -1  123.79   19.10
   2 -28   1    6.00    4.80
  -2 -28  -1    4.80    7.00
  -2  28  -1   10.10    9.70
  -3 -28  -1  756.02   41.30
   3 -28   1  743.93   39.80
  -3  28  -1  757.62   48.60
  -4 -28  -1   25.50   13.70
   4 -28   1    9.60    5.90
  -4  28  -1   11.10   10.30
  -5 -28  -1  131.39   14.30
   5 -28   1  140.09   11.20
  -5  28  -1  136.39   28.20
  -6 -28  -1   17.00    8.70
   6 -28   1   15.40    4.70
   6 -28   1   15.20    5.50
  -6  28  -1   15.10   10.90
   7 -28   1   26.00    9.20
  -7 -28  -1   29.70   10.00
   7 -28   1   44.70   10.30
   7 -28   1   21.80    4.90
  -7  28  -1   26.50   11.50
   8 -28   1   37.00    5.60
  -8 -28  -1   25.60    7.90
   8  29  -1   68.49   10.50
   7 -29  -1  291.27   21.80
   7 -29  -1  253.47   16.50
  -7 -29   1  267.67   20.20
  -7  29   1  223.28   16.80
   6 -29  -1   12.90    8.10
   6 -29  -1    1.80    5.20
  -6 -29   1    0.80    8.30
  -6  29   1    9.80   17.50
   5 -29  -1   10.90    5.70
  -5 -29   1    1.70    8.10
   5 -29  -1   17.90    7.30
  -5  29   1    6.80   14.60
   4 -29  -1  286.57   18.80
  -4 -29   1  277.47   21.20
   4 -29  -1  307.37   23.90
   4  29  -1  281.67   21.20
  -4  29   1  288.87   39.20
  -3 -29   1  132.69   14.90
   3 -29  -1  147.89   12.10
   3  29  -1  122.09   15.60
  -3  29   1  167.58   22.40
   2 -29  -1   12.70    7.20
  -2 -29   1   17.00    8.00
   2  29  -1   18.00    7.50
  -2  29   1    9.70   10.00
   1 -29  -1   -3.30    6.10
  -1 -29   1    2.30    6.30
   1  29  -1   15.10    8.70
  -1  29   1   -0.80    8.80
   0 -29  -1   16.40    7.70
   0 -29   1   19.90    7.30
   0  29  -1    6.40    8.30
   0  29   1    6.60    7.00
  -1 -29  -1   70.99   10.30
   1 -29   1   82.69   10.90
  -1  29  -1   78.79   17.90
   1  29   1   51.29   13.50
  -2 -29  -1   41.30   13.40
   2 -29   1   27.70    6.90
  -2  29  -1   29.00   12.10
   3 -29   1  454.85   25.60
  -3 -29  -1  418.66   27.80
   4 -29   1  720.93   38.50
  -4 -29  -1  702.23   40.40
  -4  29  -1  757.32   50.59
  -5 -29  -1    4.40    7.90
   5 -29   1    6.50    4.70
  -5  29  -1    2.70   13.80
  -6 -29  -1  164.48   16.60
   6 -29   1  167.78   12.30
   6 -29   1  159.38   15.40
  -6  29  -1  184.68   18.80
  -6  29  -1  189.68   24.50
  -7 -29  -1   48.10    9.80
   7 -29   1   38.40    6.40
   8 -29   1  152.18   11.10
  -8 -29  -1  143.89   16.00
  -8  30   1  111.79   30.40
  -6  30   1  136.89   27.30
  -6  30   1  103.39    9.40
  -5 -30   1   42.40   11.90
   5 -30  -1   33.60    7.20
   5 -30  -1   50.09   13.00
  -5  30   1   23.70   15.50
  -4 -30   1   37.70   10.90
   4 -30  -1   32.30    6.60
  -4  30   1   22.20   11.90
   3 -30  -1  195.78   14.30
  -3 -30   1  188.88   18.00
   3  30  -1  204.48   16.90
  -3  30   1  228.68   24.90
  -2 -30   1   -7.00    7.60
   2 -30  -1   -3.70    5.20
   2  30  -1   -7.20    6.40
   1 -30  -1   52.19   10.50
   1  30  -1   76.29   15.10
  -1  30   1   61.49   15.40
   0 -30   1   51.49    9.00
   0  30  -1   38.30   11.50
   0  30   1   29.30    9.20
   1 -30   1  358.76   22.20
  -1 -30  -1  318.97   25.30
  -1  30  -1  360.26   28.60
  -2 -30  -1   21.10    8.60
   2 -30   1   19.60    6.90
  -2  30  -1   18.80   11.20
   3 -30   1  198.28   14.80
  -3 -30  -1  181.68   17.40
  -3  30  -1  160.78   24.70
   4 -30   1   16.50    6.10
  -4 -30  -1   22.20    9.40
  -4  30  -1   12.10   11.50
   5 -30   1    0.50    5.00
  -5 -30  -1    2.00    8.80
  -5  30  -1  -13.10   14.70
   6 -30   1    2.10    4.70
  -6 -30  -1   -0.90    7.80
  -6  30  -1    9.90   11.90
   7 -30   1   42.30    7.20
  -7 -30  -1   32.50    9.60
   7 -30   1   57.39   12.40
  -7  30  -1   41.60   14.30
   7 -31  -1  141.39   13.90
   7 -31  -1  152.58   18.90
  -7  31   1  122.29   28.40
  -6 -31   1  194.28   18.10
   6 -31  -1  201.88   16.00
   6 -31  -1  212.08   20.60
  -6  31   1  191.68   27.70
  -5 -31   1  152.88   15.60
   5 -31  -1  161.98   14.50
   5 -31  -1  114.39   18.50
   5  31  -1  151.78   15.80
  -5  31   1  169.08   34.50
   4 -31  -1  478.35   29.60
  -4 -31   1  466.05   31.10
   4  31  -1  517.25   29.50
  -4  31   1  513.55   38.00
  -3 -31   1   -3.40    8.40
   3 -31  -1    4.30    7.80
   3  31  -1    2.90    6.10
  -3  31   1    2.10    9.90
  -2 -31   1   65.69   12.80
   2 -31  -1   53.29   10.10
  -2  31   1   57.49   11.40
   2  31  -1   79.59   12.80
   1 -31  -1  134.49   14.70
  -1 -31   1  129.89   15.10
  -1  31   1  102.49   16.90
   1  31  -1  142.59   16.00
   0 -31   1  163.98   16.60
   0 -31  -1  147.59   15.10
   0  31   1  148.99   17.30
   0  31  -1  153.38   20.20
  -1 -31  -1   11.50    8.60
  -1  31  -1    7.90    9.90
   2 -31   1   87.79   11.40
  -2 -31  -1   93.99   14.30
  -2  31  -1   88.09   21.60
  -3 -31  -1   47.70   11.20
   3 -31   1   65.39    8.80
  -3  31  -1   45.70   14.30
  -4 -31  -1   15.20   10.30
   4 -31   1   23.20    6.90
  -4  31  -1   31.90   16.50
  -5 -31  -1   59.09   12.60
   5 -31   1   58.69    8.40
  -5  31  -1   34.60   12.90
  -6 -31  -1   71.79   12.60
   6 -31   1   78.19    8.80
  -7 -32   1  329.27   24.80
   7 -32  -1  357.06   22.20
   7 -32  -1  298.57   28.00
  -7  32   1  350.36   34.00
   6 -32  -1    3.40    7.40
  -6 -32   1    2.70    8.70
  -6  32   1   -3.00   12.10
   5 -32  -1  287.27   20.20
  -5 -32   1  252.37   21.50
  -5  32   1  261.07   35.70
   4 -32  -1  122.79   14.10
  -4 -32   1  115.79   15.00
  -4  32   1  113.39   26.50
   3 -32  -1   89.59   13.40
  -3 -32   1   72.79   14.80
   3  32  -1  107.19   12.60
  -3  32   1   78.69   16.20
  -2 -32   1   20.60    9.60
   2 -32  -1   20.70   10.40
  -2  32   1   11.80    8.20
   1 -32  -1   27.00   10.40
  -1 -32   1   29.00    9.10
   1  32  -1   32.70    8.40
  -1  32   1   20.30    8.00
   0 -32   1  954.40   50.59
   0 -32  -1  914.01   49.90
   0  32   1  925.41   51.99
   0  32  -1  920.81   52.89
  -1 -32  -1  119.39   14.70
   1 -32   1  108.29   14.20
  -1  32  -1  121.09   19.60
  -2 -32  -1   68.89   14.20
   2 -32   1   72.69   12.80
  -2  32  -1   94.49   22.10
   3 -32   1  654.23   37.00
  -3 -32  -1  656.03   38.10
  -3  32  -1  639.74   45.50
   4 -32   1  186.58   19.20
  -4 -32  -1  174.88   17.00
  -4  32  -1  185.98   31.20
  -5 -32  -1  120.19   14.70
  -5  32  -1  114.59   22.20
  -6 -32  -1   80.99   14.00
  -7  32  -1  335.37   35.80
  -7  32  -1  415.06   23.60
  -6 -33   1   35.10   10.40
   6 -33  -1   27.00    9.30
  -6  33   1   12.50   12.70
  -5 -33   1    9.00    9.30
   4 -33  -1  334.87   22.60
  -4 -33   1  303.67   24.30
  -4  33   1  319.97   31.50
   4  33  -1  391.96   23.10
   3 -33  -1    7.50    8.40
  -3 -33   1    4.60    8.50
  -2 -33   1   78.69   15.10
   2 -33  -1   92.19   12.90
  -2  33   1   85.39   17.50
   1 -33  -1  200.88   16.80
  -1 -33   1  200.48   18.40
  -1  33   1  189.78   19.60
   1  33  -1  217.08   18.80
   0 -33  -1   87.29   13.80
   0 -33   1   93.99   13.10
   0  33  -1   71.19   16.20
   0  33   1   71.29   13.80
   1 -33   1  139.39   14.90
  -1 -33  -1  129.89   16.20
  -1  33  -1  123.49   30.90
  -2 -33  -1   75.29   15.20
   2 -33   1   95.19   13.90
  -2  33  -1  127.49   22.70
  -3 -33  -1   93.89   14.00
   3 -33   1   96.09   13.60
  -3  33  -1  106.99   28.40
  -4 -33  -1  483.85   30.60
   4 -33   1  474.35   29.30
  -4  33  -1  480.05   40.10
   5 -33   1    6.30    8.20
  -5 -33  -1    6.00   10.00
  -5  33  -1   12.30   12.70
   6 -33   1  500.45   30.30
  -6 -33  -1  459.45   31.70
  -6  33  -1  593.14   40.70
   6 -34  -1  542.75   32.00
  -6 -34   1  494.35   33.20
  -6  34   1  595.54   40.30
   5 -34  -1  157.08   15.90
  -5 -34   1  131.49   16.90
  -5  34   1  160.18   22.20
   4  34  -1  134.29   13.00
   3 -34  -1  400.26   26.90
  -3 -34   1  378.56   27.80
   3  34  -1  471.95   27.40
  -3  34   1  410.76   31.60
   2 -34  -1   16.10    9.80
   2  34  -1   21.20    7.60
   1 -34  -1  399.46   26.50
  -1 -34   1  411.66   27.50
  -1  34   1  385.26   28.30
   1  34  -1  447.06   29.30
   0 -34   1  106.19   15.00
   0 -34  -1  108.39   15.00
   0  34   1   93.59   15.50
   0  34  -1  131.59   16.60
   1 -34   1   17.70   10.40
  -1 -34  -1    5.50    8.80
  -1  34  -1   30.50    8.90
  -2 -34  -1  251.17   20.80
   2 -34   1  231.58   19.40
  -2  34  -1  280.97   28.50
   3 -34   1   73.69   12.50
  -3 -34  -1   70.79   14.60
  -3  34  -1   97.49   26.80
  -4 -34  -1   25.40   11.60
  -5 -34  -1    3.40    8.60
   5 -34   1    3.00    7.20
  -5  34  -1   21.20   12.10
   6 -34   1   52.79   11.40
  -6 -34  -1   45.80   10.70
   5 -35  -1   72.19   12.30
  -5 -35   1   79.19   13.90
  -3 -35   1   98.19   15.90
   3 -35  -1   98.69   13.20
  -3  35   1  117.19   23.70
  -2 -35   1  331.27   24.80
   2 -35  -1  320.67   22.70
   2  35  -1  360.06   25.60
  -1 -35   1   15.40    8.90
   1 -35  -1   21.60    8.60
   0 -35   1   23.10    8.20
   0 -35  -1   22.20    8.70
   1 -35   1  713.43   40.90
  -1 -35  -1  718.03   41.30
  -1  35  -1  722.53   44.40
   1  35   1  692.73   41.00
  -2 -35  -1   96.79   15.90
   2 -35   1   96.59   14.50
  -3 -35  -1  331.77   24.70
   3 -35   1  349.27   23.90
  -3  35  -1  325.47   33.20
   4 -35   1  255.27   20.50
  -4 -35  -1  248.68   21.80
  -4  35  -1  303.97   27.10
  -5 -35  -1   96.79   14.10
   5 -35   1  114.09   14.50
   4 -36  -1  233.48   19.30
  -4 -36   1  224.48   19.90
  -4  36   1  261.67   28.10
  -2 -36   1  293.27   24.30
   2 -36  -1  298.07   22.90
   2  36  -1  372.16   25.40
  -2  36   1  305.17   28.40
  -1 -36   1   32.60   12.00
   1 -36  -1   23.90    9.40
  -1  36   1   21.80    9.40
   1  36  -1   32.40   10.60
   0 -36   1  384.86   27.40
   0 -36  -1  388.16   27.30
   0  36  -1  452.65   30.20
   0  36   1  418.86   28.10
   1 -36   1  381.56   26.60
  -1 -36  -1  382.86   27.50
  -1  36  -1  435.26   33.20
  -2 -36  -1  408.96   28.60
   2 -36   1  391.26   26.90
  -2  36  -1  465.55   36.60
   3 -36   1  148.79   15.00
  -3 -36  -1  131.29   16.80
  -3  36  -1  168.18   20.70
  -4 -36  -1   21.20    9.30
   4 -36   1   20.20    8.30
  -4  36  -1   28.30   10.70
  -4 -37   1  101.69   16.80
   4 -37  -1  114.99   14.60
   4  37  -1  165.08   15.70
  -4  37   1  146.49   22.10
   3 -37  -1   13.60    9.20
  -3 -37   1   24.60   10.00
  -3  37   1   33.10   16.20
   2 -37  -1  544.75   34.40
  -2 -37   1  551.24   36.00
   2  37  -1  661.03   37.20
  -2  37   1  545.95   38.70
  -1 -37   1    9.40    9.50
   1 -37  -1    5.80    8.50
  -1  37   1   24.10    9.50
   0 -37   1   92.49   14.80
   0 -37  -1   86.29   14.80
   0  37   1  108.59   15.50
   0  37  -1  122.99   21.40
  -1 -37  -1  161.18   17.90
   1 -37   1  149.59   16.80
  -2 -37  -1  120.89   16.20
   2 -37   1  134.59   16.30
   3 -37   1   59.69   11.80
  -3 -37  -1   64.19   13.80
  -2 -38   1   25.40   11.30
   2 -38  -1   30.80   11.10
  -2  38   1   21.20   12.50
   1 -38  -1  502.85   32.70
  -1 -38   1  505.25   33.20
   1  38  -1  586.44   35.20
   0  38   1   55.99   14.90
   1 -38   1   48.10   12.50
  -1 -38  -1   50.09   11.30
  -2 -38  -1  428.06   30.10
   2 -38   1  420.36   29.10
  -2  38  -1  480.15   32.70
   0 -39  -1   22.50   11.40
   0 -39   1   21.30   11.40
  12   0  -2  370.86   28.00
 -12   0   2  275.47   23.50
  11   0  -2  248.68   22.90
 -11   0   2  243.98   20.20
  11   0  -2  287.27   22.90
 -10   0   2  883.61   48.70
  10   0  -2  855.91   50.69
  10   0  -2  863.11   49.60
  -9   0   2 1553.44   80.49
   9   0  -2 1529.45   80.39
   9   0  -2 1551.24   83.39
   8   0  -2  623.74   42.30
  -8   0   2  653.33   45.00
   8   0  -2  727.83   38.50
   7   0  -2  603.04   36.40
   7   0  -2  607.64   34.10
  -7   0   2  567.44   39.60
  -7   0   2  617.94   33.90
  -6   0   2  470.65   26.30
   6   0  -2  438.46   26.40
   6   0  -2  454.25   29.00
  -6   0   2  478.95   32.30
   5   0  -2 3190.18  151.18
  -5   0   2 3061.49  153.68
   5   0  -2 3136.29  153.58
  -5   0   2 3064.49  151.48
  -4   0   2 1090.99   55.49
   4   0  -2 1061.49   57.49
   4   0  -2 1102.99   55.29
  -4   0   2 1155.98   58.89
  -1   0   2  259.97   14.60
   1   0  -2  245.38   14.20
   3   0   2 4067.99  194.38
   3   0   2 3785.02  194.08
  -3   0  -2 4258.37  194.98
  -4   0  -2  138.09   14.00
  -4   0  -2  129.89   11.00
   4   0   2  150.78   13.40
   4   0   2  143.29   11.60
   5   0   2 2605.74  133.99
  -5   0  -2 2810.52  135.49
   5   0   2 2874.11  135.19
  -5   0  -2 2659.33  133.79
  -6   0  -2  808.22   45.30
   6   0   2  855.01   46.00
   6   0   2  930.21   47.50
  -6   0  -2  833.32   48.40
   7   0   2  652.73   37.90
   7   0   2  621.64   36.60
  -7   0  -2  632.24   39.80
  -7   0  -2  658.23   36.10
  -8   0  -2   68.99   18.00
   8   0   2   90.09   13.50
  -8   0  -2   74.79    9.60
   8   0   2   87.29   13.40
   9   0   2  775.82   45.20
  -9   0  -2  769.02   49.80
   9   0   2  744.73   45.00
  -9   0  -2  808.02   43.60
 -10   0  -2 1158.58   70.29
  10   0   2 1190.18   65.69
  10   0   2 1218.18   66.99
 -10   0  -2 1207.18   64.39
  11   0   2   51.79   11.20
 -11   0  -2   25.50   18.50
 -11   0  -2   36.10    6.70
 -12   0  -2  866.41   65.99
  12   0   2 1219.98   60.59
  12   0   2 1038.80   60.59
  12  -1  -2  671.73   44.60
 -12   1   2  615.14   41.60
  12   1  -2  795.42   45.20
 -11  -1   2  131.79   14.80
  11  -1  -2  128.19   18.80
  11  -1  -2  147.79   18.30
  11   1  -2  113.99   17.00
  11   1  -2  147.59   16.80
 -11   1   2   94.89   13.70
  10  -1  -2  102.39   14.90
 -10  -1   2  107.39   11.70
  10  -1  -2  106.29   18.00
 -10   1   2  101.99   11.90
  10   1  -2   92.19   16.40
  10   1  -2  102.49   16.40
  -9  -1   2 1325.07   66.89
   9  -1  -2 1284.97   69.19
   9  -1  -2 1270.77   66.89
  -9  -1   2 1070.79   72.89
  -9   1   2 1317.47   67.19
   9   1  -2 1222.48   69.69
   9   1  -2 1290.47   69.39
   8  -1  -2  150.68   15.20
  -8  -1   2  198.28   27.80
  -8  -1   2  153.88   13.40
   8  -1  -2  129.79   15.60
   8   1  -2  140.39   24.90
  -8   1   2  160.78   25.60
   8   1  -2  171.18   15.20
   7  -1  -2 1120.79   61.49
  -7  -1   2 1167.58   59.19
   7  -1  -2 1090.79   58.59
  -7  -1   2 1125.99   64.19
   7   1  -2 1136.59   61.39
   7   1  -2 1113.79   58.49
  -7   1   2 1110.09   63.69
  -7   1   2 1165.78   59.29
   6  -1  -2  548.95   34.20
  -6  -1   2  636.04   38.10
  -6  -1   2  590.94   31.70
   6  -1  -2  558.24   31.80
   6   1  -2  547.05   31.50
  -6   1   2  567.84   37.00
   6   1  -2  572.64   34.10
  -6   1   2  559.04   31.60
   5  -1  -2  667.03   35.80
   5  -1  -2  647.74   38.50
  -5  -1   2  652.53   35.60
   5   1  -2  645.04   38.50
   5   1  -2  656.03   35.60
  -5   1   2  695.23   35.90
  -5   1   2  721.83   41.00
   4  -1  -2 1570.14   79.59
   4  -1  -2 1539.65   81.79
  -4  -1   2 1687.03   79.99
  -4   1   2 1640.74   82.69
   4   1  -2 1747.63   82.39
   4   1  -2 1583.44   79.59
  -4   1   2 1564.74   79.79
  -3  -1   2 3693.13  162.98
  -3  -1   2 3313.47  162.38
   3  -1  -2 3489.25  162.38
   3  -1  -2 3234.48  163.98
  -3   1   2 3829.82  163.08
   3   1  -2 2889.01  163.48
  -3   1   2 3035.40  163.68
   3   1  -2 3531.45  162.38
   2  -1  -2 1881.31  103.99
   2  -1  -2 2135.59  102.79
  -2  -1   2 2170.78  102.89
   2   1  -2 2276.37  102.79
  -2   1   2 2219.28  103.39
   1  -1  -2 1713.63   85.19
  -1  -1   2 1785.02   85.19
  -1   1   2 1800.22   85.29
   0  -1   2 1087.09   53.69
   0  -1  -2 1093.29   53.79
   0   1   2 1106.49   53.79
   0   1  -2 1146.19   53.79
  -1  -1  -2  169.28   10.10
   1  -1   2  151.78   10.10
  -1   1  -2  156.28    9.90
  -1   1  -2  200.28   11.50
   1   1   2  202.88   10.20
  -3  -1  -2 3339.47  159.18
   3  -1   2 3483.25  159.28
   3  -1   2 3319.77  158.78
  -3  -1  -2 3120.09  158.38
  -3   1  -2 3205.88  158.38
   3   1   2 3115.39  158.58
  -3   1  -2 3387.86  159.48
   3   1   2 3338.17  158.78
  -4  -1  -2  744.13   41.20
  -4  -1  -2  772.52   40.20
   4  -1   2  758.32   40.50
   4  -1   2  817.32   41.60
   4   1   2  773.12   41.20
   4   1   2  743.13   40.30
  -4   1  -2  766.02   40.10
  -4   1  -2  805.12   42.10
  -5  -1  -2  578.54   32.20
   5  -1   2  586.74   34.00
   5  -1   2  565.44   32.70
  -5  -1  -2  623.54   34.20
  -5   1  -2  564.34   32.10
   5   1   2  589.74   32.70
   5   1   2  640.24   34.10
  -5   1  -2  586.04   35.10
   6  -1   2 4502.35  234.38
   6  -1   2 4938.31  235.78
  -6  -1  -2 5093.79  236.28
  -6  -1  -2 4770.12  234.38
  -6   1  -2 4766.42  234.48
   6   1   2 4599.74  234.38
   6   1   2 5040.70  235.68
  -6   1  -2 5011.10  236.58
   7  -1   2  540.55   33.00
   7  -1   2  511.35   31.70
  -7  -1  -2  533.75   35.00
  -7  -1  -2  545.05   30.80
   7   1   2  510.25   31.50
  -7   1  -2  526.95   35.20
  -7   1  -2  541.55   31.00
   7   1   2  551.54   32.70
  -8  -1  -2  337.87   21.70
  -8  -1  -2  320.67   27.20
   8  -1   2  323.47   23.30
   8  -1   2  302.37   23.50
  -8   1  -2  336.27   21.80
  -8   1  -2  331.47   27.90
   8   1   2  322.17   23.70
   8   1   2  353.46   23.90
   9  -1   2  386.16   27.10
  -9  -1  -2  409.26   32.70
  -9  -1  -2  407.46   25.00
   9  -1   2  322.37   29.40
  -9   1  -2  420.06   25.30
   9   1   2  406.56   27.00
  -9   1  -2  355.96   32.00
 -10  -1  -2    7.40   10.20
  10  -1   2   15.30   10.40
 -10  -1  -2   17.20    4.90
  10   1   2   29.20    9.40
 -10   1  -2    9.20    4.60
  11  -1   2  138.69   17.10
  11  -1   2  126.29   17.40
 -11  -1  -2  112.49   13.90
 -11   1  -2   86.29   13.30
  11   1   2  115.19   15.80
  11   1   2  107.29   18.30
  12  -1   2  174.08   22.60
  12   1   2  247.88   24.40
  12  -2  -2   77.39   18.20
  12  -2  -2   71.49   20.80
  12   2  -2   75.99   18.20
 -11  -2   2  235.68   20.30
  11  -2  -2  250.07   23.70
  11  -2  -2  248.28   23.20
 -11   2   2  209.08   19.10
  11   2  -2  255.27   21.60
  11   2  -2  265.97   22.70
 -10  -2   2   12.90    5.00
  10  -2  -2   11.40    6.80
  10  -2  -2   15.20    9.70
  10   2  -2   21.00    9.00
 -10   2   2   24.30    6.60
  10   2  -2   14.80    7.30
   9  -2  -2   97.89   15.40
  -9  -2   2  121.99   11.40
   9  -2  -2  119.69   15.50
   9   2  -2  129.59   16.30
  -9   2   2  104.79   11.80
   8  -2  -2  547.25   33.60
  -8  -2   2  600.74   33.20
   8  -2  -2  543.05   35.50
  -8   2   2  591.14   33.90
   8   2  -2  582.54   33.60
  -8   2   2  554.84   40.60
   7  -2  -2  552.94   36.50
  -7  -2   2  642.34   34.40
   7  -2  -2  625.54   34.70
   7   2  -2  595.44   36.70
   7   2  -2  616.74   34.20
  -7   2   2  617.84   34.40
  -7   2   2  599.84   40.70
   6  -2  -2 1174.18   61.39
  -6  -2   2 1219.48   61.69
   6  -2  -2 1145.99   63.59
   6   2  -2 1198.08   61.29
  -6   2   2 1183.28   61.59
  -6   2   2 1251.97   65.79
   6   2  -2 1242.58   63.79
  -5  -2   2   68.09    8.30
  -5   2   2   72.69   18.20
   5   2  -2   77.99    9.50
   4  -2  -2 4219.78  205.68
  -4  -2   2 4282.27  205.88
   4  -2  -2 4233.08  207.78
   4   2  -2 4386.36  207.68
  -4   2   2 4215.68  205.88
  -4   2   2 4443.66  208.28
   4   2  -2 4158.08  205.48
   3  -2  -2  470.15   28.40
   3  -2  -2  484.95   26.00
  -3   2   2  497.25   26.10
  -3   2   2  539.25   27.40
  -3   2   2  499.35   29.20
   2  -2  -2 2550.94  119.69
   2  -2  -2 2408.26  120.59
  -2  -2   2 2453.05  119.09
  -2   2   2 2472.75  120.69
   2   2  -2 2520.05  119.59
   0  -2  -2 1318.17   63.69
   0  -2   2 1304.27   63.59
   0   2  -2 1323.37   63.69
   0   2   2 1317.77   63.69
  -1   2  -2 2784.22  133.99
   2  -2   2 2492.15  118.89
   2  -2   2 2459.25  118.99
  -2  -2  -2 2533.65  118.79
  -2  -2  -2 2467.75  118.59
   2   2   2 2454.15  118.79
   2   2   2 2419.36  118.39
  -2   2  -2 2523.85  118.69
  -2   2  -2 2359.26  119.09
   3  -2   2 2734.63  135.39
   3  -2   2 2802.32  135.69
  -3  -2  -2 2757.82  134.99
  -3  -2  -2 2883.31  135.59
  -3   2  -2 2749.02  135.99
   3   2   2 2766.42  135.39
  -3   2  -2 2711.03  134.99
   3   2   2 2955.20  135.39
   4  -2   2  796.02   41.60
  -4  -2  -2  777.12   41.00
  -4  -2  -2  795.12   42.20
   4  -2   2  778.82   42.50
  -4   2  -2  814.82   43.10
   4   2   2  807.12   42.00
   4   2   2  783.02   41.30
  -4   2  -2  785.62   41.10
   5  -2   2    4.30    4.30
  -5  -2  -2    6.70    6.10
  -5  -2  -2    6.20    3.00
   5  -2   2   -0.20    4.50
   5   2   2   13.20    4.80
  -5   2  -2    2.10    2.50
  -5   2  -2    1.50    6.00
   6  -2   2   87.79   12.90
   6  -2   2  103.29   11.60
  -6  -2  -2  105.49   15.70
  -6   2  -2   76.19    9.20
  -6   2  -2   73.19   15.20
   7  -2   2  728.33   40.10
  -7  -2  -2  713.33   38.90
  -7  -2  -2  702.33   42.30
   7  -2   2  686.03   41.30
  -7   2  -2  704.33   43.20
   7   2   2  708.23   40.00
   7   2   2  708.13   40.40
  -7   2  -2  712.23   39.10
   8  -2   2  339.47   24.60
  -8  -2  -2  352.66   22.70
  -8  -2  -2  372.06   28.70
  -8   2  -2  343.67   29.20
   8   2   2  370.36   25.00
  -8   2  -2  335.67   22.60
   8   2   2  350.16   24.50
  -9  -2  -2   15.20    4.50
  -9  -2  -2   21.00   11.10
   9  -2   2   23.20    6.60
  -9   2  -2   19.40    5.50
  -9   2  -2   18.50   10.70
   9   2   2   28.20    8.00
 -10  -2  -2   -0.10   10.40
  10  -2   2    4.80    5.90
 -10  -2  -2    4.50    4.90
  10  -2   2    4.50    9.60
  10   2   2    9.70    7.70
 -10   2  -2    5.30    5.20
 -10   2  -2    0.70   14.60
 -11  -2  -2   16.80    6.40
  11  -2   2   16.20    7.60
  11  -2   2    8.20    7.40
 -11  -2  -2  -14.30   15.50
  11   2   2   14.70    7.00
  11   2   2    6.20    8.50
 -11   2  -2   -6.20   12.80
 -11   2  -2    2.80    5.60
  12  -2   2  123.29   19.70
  12   2   2  106.09   20.60
  12  -3  -2  382.36   30.60
  12   3  -2  401.66   30.40
  12   3  -2  431.36   31.80
  11  -3  -2  108.39   18.10
 -11  -3   2   80.69   12.90
  11  -3  -2  118.99   19.60
 -11   3   2   76.69   12.50
  11   3  -2  124.59   17.40
  11   3  -2   97.19   15.20
  10  -3  -2  115.39   16.50
  10  -3  -2  133.39   19.00
 -10  -3   2  145.09   13.60
  10   3  -2  159.88   19.90
  10   3  -2  127.29   18.00
 -10   3   2  142.79   14.10
   9  -3  -2 1398.36   73.69
  -9  -3   2 1438.76   71.29
   9  -3  -2 1393.26   71.59
   9   3  -2 1373.76   74.19
   9   3  -2 1245.88   73.69
  -9   3   2 1152.98   84.89
  -9   3   2 1437.66   71.79
   8  -3  -2  910.71   52.49
   8  -3  -2  912.51   49.90
  -8  -3   2  943.21   49.80
  -8   3   2  955.00   50.09
   8   3  -2  892.51   49.50
  -8   3   2  895.91   56.19
   7   3  -2   18.80    5.80
   6  -3  -2   67.89   12.60
  -6  -3   2   82.09    8.60
   6  -3  -2   83.09   10.90
   6   3  -2   83.49   12.00
   6   3  -2   84.49   10.10
  -6   3   2   87.89    8.30
  -6   3   2   93.69   19.10
   5  -3  -2  175.88   13.70
   5  -3  -2  155.78   17.10
  -5  -3   2  195.38   13.20
   5   3  -2  188.38   13.70
  -5   3   2  187.58   13.20
  -5   3   2  186.38   20.80
  -4  -3   2  602.94   32.70
   4  -3  -2  592.04   32.80
   4  -3  -2  578.94   35.30
   4   3  -2  599.04   32.70
  -4   3   2  668.83   37.30
   4   3  -2  679.93   36.40
  -4   3   2  626.84   32.90
   3  -3  -2 1057.79   54.39
   3  -3  -2 1062.69   56.49
  -3  -3   2 1098.19   54.99
  -3  -3   2 1105.89   54.49
  -3   3   2 1132.49   56.99
  -3   3   2 1059.29   54.49
   3   3  -2 1088.69   54.29
  -3   3   2 1110.09   55.29
   3   3  -2 1197.68   57.29
  -1  -3   2  523.55   27.80
   1  -3  -2  589.04   28.80
   1  -3  -2  513.65   27.80
   1   3  -2  538.55   27.70
  -1   3   2  575.14   28.00
   0  -3  -2  997.10   48.60
   0  -3   2  986.80   48.40
   0   3  -2 1005.40   48.60
   0   3   2  998.10   48.60
   2  -3   2  288.07   18.00
   2  -3   2  295.97   17.10
  -2  -3  -2  318.87   17.00
  -2  -3  -2  287.87   16.70
  -2  -3  -2  332.47   15.40
  -2   3  -2  282.27   17.90
   2   3   2  338.47   17.20
   2   3   2  338.67   16.60
  -2   3  -2  306.97   16.80
   3  -3   2  835.22   43.80
   3  -3   2  834.02   43.20
  -3  -3  -2  915.01   40.90
  -3  -3  -2  833.52   43.20
  -3  -3  -2  836.32   42.70
  -3   3  -2  810.12   44.10
   3   3   2  821.32   43.10
   3   3   2  891.81   43.10
  -4  -3  -2   79.69   11.10
   4  -3   2   58.49   11.70
   4  -3   2   82.39    9.60
  -4  -3  -2   73.09    8.50
   4   3   2   82.89   10.80
  -4   3  -2   79.29    8.60
  -4   3  -2   63.49   12.90
   4   3   2   94.39    9.90
  -5  -3  -2   19.60    6.50
   5  -3   2   20.70    6.50
   5  -3   2   24.50    5.80
  -5  -3  -2   27.30    5.00
   5   3   2   19.70    5.40
   5   3   2   22.90    6.20
  -5   3  -2   20.60    7.10
  -5   3  -2   22.70    4.70
  -6  -3  -2 1243.48   64.89
   6  -3   2 1224.18   64.39
   6  -3   2 1180.28   63.19
  -6  -3  -2 1258.97   62.99
  -6   3  -2 1254.77   63.09
   6   3   2 1159.18   63.09
   6   3   2 1176.48   63.59
  -6   3  -2 1297.97   66.19
   7  -3   2  194.18   16.90
  -7  -3  -2  211.08   20.20
  -7  -3  -2  186.98   14.30
  -7   3  -2  204.88   21.20
   7   3   2  191.08   16.30
   7   3   2  200.88   16.80
  -7   3  -2  193.68   14.60
   8  -3   2   58.29   14.60
  -8  -3  -2   93.29   18.50
   8  -3   2   86.09   13.80
  -8   3  -2   69.89    9.90
   8   3   2   96.69   13.50
   8   3   2   83.59   12.70
  -8   3  -2   66.09   19.20
  -9  -3  -2  180.28   22.90
   9  -3   2  160.48   16.60
   9  -3   2  155.18   20.60
  -9  -3  -2  179.28   14.20
   9   3   2  170.58   16.50
  -9   3  -2  157.68   14.30
   9   3   2  175.28   17.70
  -9   3  -2  178.18   23.80
 -10  -3  -2   64.69   10.70
  10  -3   2   75.99   17.00
 -10  -3  -2   55.09   19.00
  10   3   2   82.99   17.80
 -10   3  -2   81.79   23.40
 -10   3  -2   60.09   10.60
  11  -3   2  207.08   20.80
 -11  -3  -2  207.38   17.90
  11  -3   2  225.98   20.40
  11   3   2  202.48   21.10
  11   3   2  236.58   19.80
 -11   3  -2  172.28   27.90
 -11   3  -2  177.58   17.60
  12  -3   2   82.89   19.10
  12   3   2   99.09   18.60
  12  -4  -2   88.99   17.70
 -11  -4   2  173.48   16.30
  11  -4  -2  173.78   20.20
  11  -4  -2  205.38   23.40
 -11   4   2  162.38   16.40
  11   4  -2  199.68   19.00
  10  -4  -2   77.39   16.40
 -10  -4   2   92.49   10.90
  10  -4  -2   88.79   14.40
  10   4  -2   88.99   18.70
 -10   4   2  116.79   12.00
  10   4  -2   91.79   15.90
   9  -4  -2   59.59   14.30
  -9   4   2   42.10    8.70
   9   4  -2   45.30   13.20
   8  -4  -2   17.60    6.10
   8  -4  -2   10.60    7.50
  -8  -4   2   29.60    7.10
   8   4  -2    4.20    7.60
   8   4  -2   18.80    6.60
  -8   4   2   16.10   12.20
  -8   4   2   16.50    4.50
  -7  -4   2  145.39   12.10
   7  -4  -2  147.89   14.50
   7   4  -2  153.28   15.50
   7   4  -2  135.69   13.60
  -7   4   2  153.08   22.90
  -7   4   2  143.29   12.10
   6  -4  -2   60.99   11.30
  -6  -4   2   41.60    7.20
   6  -4  -2   64.39   10.00
  -6   4   2   55.59    6.90
   6   4  -2   40.70   10.40
   6   4  -2   38.30    9.30
   5  -4  -2  412.26   24.30
  -5  -4   2  420.16   24.30
   5  -4  -2  390.16   27.40
   5   4  -2  470.75   27.90
  -5   4   2  412.86   24.40
   5   4  -2  432.16   24.50
  -5   4   2  444.46   30.40
   4  -4  -2 3042.90  149.19
  -4  -4   2 2937.41  146.89
   4  -4  -2 2994.60  146.79
  -4   4   2 3109.89  149.59
   4   4  -2 2965.70  146.59
  -4   4   2 2979.00  147.09
   4   4  -2 3213.38  149.19
  -3  -4   2  118.29   11.20
   3  -4  -2  135.89    9.80
  -3  -4   2  136.19    9.30
  -3   4   2  135.19   12.00
   3   4  -2  126.69    9.50
  -3   4   2  146.29   14.50
   2  -4  -2 1597.44   78.79
   2  -4  -2 1622.04   80.59
  -2  -4   2 1697.53   79.39
  -2  -4   2 1547.45   78.79
   2  -4  -2 1656.73   79.49
  -2   4   2 1574.14   78.99
   2   4  -2 1625.64   79.19
   2   4  -2 1552.34   78.59
  -2   4   2 1757.12   79.59
  -2   4   2 1690.33   80.69
  -1  -4   2  225.38   13.00
   1  -4  -2  207.78   13.10
   1  -4  -2  221.58   13.80
  -1   4   2  219.58   13.20
   1   4  -2  217.88   12.70
   0  -4  -2  973.60   48.00
   0  -4   2  995.00   47.80
   0   4  -2  987.00   47.90
   0   4   2  973.90   48.00
  -1  -4  -2 1886.81   93.69
   1  -4   2 1804.82   93.69
   1   4   2 1940.81   93.69
  -1   4  -2 1995.00   94.89
  -1   4  -2 2201.58   93.09
  -1   4  -2 1863.61   93.59
   2  -4   2 3671.33  170.68
   2   4   2 3590.54  170.38
  -2   4  -2 3396.76  170.98
  -3  -4  -2    1.70    2.50
  -3  -4  -2    1.70    3.80
   3  -4   2    3.10    3.30
   3  -4   2   -0.90    4.30
  -3   4  -2    5.40    2.70
   3   4   2   -0.10    3.40
  -3   4  -2   -3.80    4.40
   3   4   2    6.80    3.30
  -4  -4  -2 1611.14   80.59
   4  -4   2 1545.95   80.39
  -4  -4  -2 1691.13   77.59
  -4  -4  -2 1604.74   80.19
   4  -4   2 1581.64   81.49
   4   4   2 1544.65   80.29
   4   4   2 1635.94   80.49
  -4   4  -2 1527.25   80.09
   4   4   2 1792.22   77.59
  -4   4  -2 1653.43   82.29
   5  -4   2   -4.70    4.90
  -5  -4  -2    5.00    5.60
   5  -4   2    0.10    4.00
  -5  -4  -2   -0.70    2.50
  -5   4  -2    4.30    3.40
  -5   4  -2   -2.10    5.40
   5   4   2   -3.50    3.70
   6  -4   2    5.90    4.80
  -6  -4  -2    4.90    3.10
  -6  -4  -2    0.70    7.60
   6  -4   2    6.20    5.90
  -6   4  -2    7.60    3.00
   6   4   2   10.20    5.00
  -6   4  -2    9.90    6.60
  -7  -4  -2  461.75   26.50
   7  -4   2  391.56   28.20
   7  -4   2  430.76   27.60
  -7  -4  -2  469.65   30.40
  -7   4  -2  426.66   26.30
  -7   4  -2  453.95   31.70
   7   4   2  439.46   27.50
   7   4   2  427.46   27.20
  -8  -4  -2   43.20    7.90
   8  -4   2   38.40    8.50
  -8  -4  -2   35.10   10.50
   8  -4   2   35.70    8.60
  -8   4  -2   37.10   11.20
   8   4   2   56.39   11.60
   8   4   2   37.90   10.50
   9  -4   2  195.58   19.40
  -9  -4  -2  237.38   16.90
   9  -4   2  214.78   18.60
  -9  -4  -2  201.28   24.30
   9   4   2  202.18   20.20
   9   4   2  207.98   18.50
  -9   4  -2  215.28   16.50
  10  -4   2   27.80    6.90
 -10  -4  -2   24.30    5.90
  10  -4   2   46.80   10.50
 -10   4  -2   46.90   10.10
 -10   4  -2   19.40   14.80
  10   4   2   46.40   12.10
  10   4   2   27.70   10.60
 -11  -4  -2   61.49   12.40
  11  -4   2   90.79   16.40
  11   4   2   70.89   16.40
  11   4   2   62.79   14.20
  12  -4   2   89.79   19.60
  12   4   2   83.09   17.50
  12  -5  -2  463.85   34.60
  12   5  -2  553.14   36.30
  12   5  -2  485.75   34.30
 -12   5   2  461.15   31.80
  11  -5  -2   48.00   13.80
  11  -5  -2   25.80    8.20
 -11  -5   2   29.50    6.20
  11   5  -2   40.10    9.30
 -11   5   2   44.60    8.10
  10  -5  -2  158.88   17.20
  10  -5  -2  171.98   18.00
 -10  -5   2  160.48   13.80
  10   5  -2  177.38   20.60
  10   5  -2  137.99   19.00
   9  -5  -2  459.25   30.00
   9  -5  -2  460.65   29.80
  -9  -5   2  458.65   27.30
  -9   5   2  445.96   37.30
   9   5  -2  422.66   30.50
   9   5  -2  427.26   28.70
  -9   5   2  458.25   28.40
   8  -5  -2  394.06   25.60
   8  -5  -2  358.96   27.10
  -8  -5   2  406.46   24.20
  -8   5   2  392.66   24.20
   8   5  -2  353.86   30.00
  -8   5   2  378.56   34.00
   8   5  -2  384.36   25.40
   7  -5  -2 2329.57  117.19
   7  -5  -2 2288.07  113.89
  -7  -5   2 2260.37  114.19
   7   5  -2 2282.37  116.49
  -7   5   2 2301.27  114.59
   7   5  -2 2272.37  113.69
  -7   5   2 2326.17  118.89
   6  -5  -2  117.69   12.20
  -6  -5   2  121.09   10.20
   6  -5  -2  128.49   14.00
   6   5  -2  126.09   13.80
  -6   5   2  118.29   10.40
   6   5  -2  107.49   12.00
  -5  -5   2 3038.30  148.89
   5  -5  -2 3103.69  151.28
   5  -5  -2 3012.50  148.69
  -5   5   2 3174.48  152.38
   5   5  -2 2999.30  148.49
  -5   5   2 3020.30  149.09
   5   5  -2 3072.59  150.88
   4  -5  -2 1091.39   58.09
  -4  -5   2 1055.09   55.39
   4  -5  -2 1064.99   55.39
  -4   5   2 1180.18   59.39
  -4   5   2 1084.29   55.69
   4   5  -2 1073.29   55.29
   4   5  -2 1183.98   58.59
  -3  -5   2 1200.88   61.09
   3  -5  -2 1220.78   63.19
  -3  -5   2 1255.17   61.69
   3  -5  -2 1231.98   61.09
  -3   5   2 1202.18   61.29
  -3   5   2 1316.27   62.19
   3   5  -2 1201.18   60.89
  -3   5   2 1307.07   63.89
   2  -5  -2  558.44   25.20
   2  -5  -2  457.85   24.00
  -2  -5   2  454.85   24.00
  -2  -5   2  441.36   24.70
   2   5  -2  467.05   24.70
  -2   5   2  475.45   25.20
  -2   5   2  447.96   24.10
  -1  -5   2  689.13   34.50
   1  -5  -2  690.23   35.40
   1  -5  -2  694.23   34.70
  -1   5   2  754.72   35.60
   1   5  -2  691.13   34.40
   1   5  -2  612.94   33.90
  -1   5   2  727.23   34.90
   2  -5   2  276.77   16.60
   2  -5   2  286.67   18.00
  -2  -5  -2  287.37   16.00
  -2  -5  -2  328.57   15.10
  -2   5  -2  295.37   14.60
  -2   5  -2  280.07   18.00
  -2   5  -2  302.97   16.20
   2   5   2  323.97   16.60
   3  -5   2  597.94   35.00
  -3  -5  -2  715.13   32.00
  -3  -5  -2  665.83   34.00
  -3  -5  -2  642.94   33.60
   3  -5   2  644.94   34.30
  -3   5  -2  619.54   33.70
   3   5   2  755.82   32.00
   3   5   2  659.33   33.70
  -3   5  -2  615.74   35.60
   3   5   2  626.84   34.00
   4  -5   2 1464.15   74.89
  -4  -5  -2 1476.45   73.09
   4  -5   2 1405.56   73.59
  -4  -5  -2 1482.75   73.69
  -4  -5  -2 1566.34   70.79
   4   5   2 1423.66   73.49
   4   5   2 1526.25   70.79
  -4   5  -2 1429.96   73.29
  -4   5  -2 1478.55   75.69
   4   5   2 1472.75   73.29
  -5  -5  -2    5.50    5.50
   5  -5   2    8.10    5.10
   5   5   2    0.60    4.10
  -5   5  -2    9.90    3.60
  -5   5  -2   -0.70    6.00
   5   5   2   12.70    4.70
  -6  -5  -2 1867.81   92.29
  -6  -5  -2 1862.71   93.89
   6  -5   2 1833.52   92.99
   6  -5   2 1851.71   94.09
   6   5   2 1788.62   92.49
  -6   5  -2 1868.51   92.49
   6   5   2 1831.22   92.69
  -6   5  -2 1853.11   95.19
  -7  -5  -2  263.37   22.60
   7  -5   2  216.78   18.60
   7  -5   2  194.68   19.40
  -7  -5  -2  224.48   18.10
  -7   5  -2  221.78   22.40
  -7   5  -2  228.98   16.40
   7   5   2  239.58   17.90
   7   5   2  238.48   18.00
   8  -5   2  941.21   53.39
  -8  -5  -2 1007.90   51.19
   8  -5   2  940.11   52.29
  -8  -5  -2  967.90   54.59
  -8   5  -2  801.62   56.29
   8   5   2  969.20   52.29
  -8   5  -2  967.40   56.59
   8   5   2  932.11   51.69
   9  -5   2  261.57   21.80
  -9  -5  -2  299.47   19.30
   9  -5   2  268.47   22.60
  -9  -5  -2  280.77   27.20
   9   5   2  278.47   22.90
  -9   5  -2  254.87   29.10
  -9   5  -2  262.17   19.30
  10  -5   2   -2.70    8.10
  10  -5   2   13.40    6.50
  10   5   2    6.20    8.60
 -10   5  -2    7.90    5.00
 -10   5  -2    0.90   15.30
  11  -5   2  883.01   50.99
 -11  -5  -2  789.32   47.90
  11  -5   2  872.41   49.70
 -11   5  -2  825.22   48.80
  11   5   2  929.91   50.19
  11   5   2  861.31   50.49
 -11   5  -2  822.72   57.19
  12  -5   2   85.19   19.60
  12   6  -2  106.19   20.80
 -12   6   2  153.58   17.20
  11  -6  -2   52.09   11.80
 -11  -6   2   28.90    6.20
  11   6  -2   30.50    9.40
  11   6  -2   42.10   11.30
 -11   6   2   24.10    8.00
  10  -6  -2  313.77   23.60
  10  -6  -2  270.97   22.50
 -10  -6   2  282.87   20.00
  10   6  -2  297.17   24.40
 -10   6   2  250.47   34.90
 -10   6   2  291.57   20.40
  10   6  -2  288.87   23.60
   9  -6  -2   11.20    7.50
   9  -6  -2    6.10    5.00
   9   6  -2   -2.30    6.10
   9   6  -2   10.50    6.60
  -9   6   2    1.80   10.80
  -9   6   2   15.70    4.70
   8  -6  -2  817.62   46.60
  -8  -6   2  908.71   46.50
   8  -6  -2  839.92   49.30
  -8   6   2  834.22   46.20
   8   6  -2  836.32   46.50
  -8   6   2  845.82   53.99
   8   6  -2  806.72   50.29
  -7  -6   2  945.81   49.50
   7  -6  -2  930.51   52.49
   7  -6  -2  955.70   50.09
   7   6  -2  901.31   51.99
   7   6  -2  921.21   49.50
  -7   6   2  946.21   55.79
  -7   6   2  931.91   49.90
  -6  -6   2  179.08   13.00
   6  -6  -2  145.29   16.20
   6  -6  -2  165.88   13.80
  -6   6   2  170.78   21.90
  -6   6   2  161.98   12.80
   6   6  -2  177.58   16.30
   6   6  -2  177.28   14.40
  -5  -6   2  479.05   26.90
   5  -6  -2  493.35   27.40
   5  -6  -2  435.46   29.50
   5   6  -2  477.95   27.30
   5   6  -2  560.04   31.40
  -5   6   2  469.65   32.80
  -5   6   2  492.45   27.50
   4  -6  -2  501.15   31.40
   4  -6  -2  536.85   28.50
  -4  -6   2  538.65   28.40
  -4   6   2  563.74   33.60
  -4   6   2  527.75   28.60
  -4   6   2  499.25   30.10
   4   6  -2  513.35   28.40
   3  -6  -2  127.19   13.70
  -3  -6   2  165.28   10.40
  -3  -6   2  151.58   12.30
   3  -6  -2  143.69   10.60
  -3   6   2  144.19   13.00
   3   6  -2  159.88   10.70
  -3   6   2  166.28   10.60
  -3   6   2  143.39   15.70
  -2  -6   2 1321.27   64.69
   2  -6  -2 1337.77   66.29
  -2  -6   2 1226.68   64.19
   2  -6  -2 1451.75   65.19
  -2   6   2 1368.86   66.59
  -2   6   2 1189.08   64.29
  -2   6   2 1305.97   64.99
   2   6  -2 1391.36   64.79
   0  -6  -2 2526.35  120.69
   0   6  -2 2510.35  120.39
   1  -6   2   77.49    4.80
  -1  -6  -2   77.29    5.00
  -1  -6  -2   91.39    6.60
   1  -6   2   74.89    6.00
  -1   6  -2   93.19    9.60
  -1   6  -2   71.99    4.40
  -2  -6  -2   11.00    2.60
   2  -6   2    9.30    3.20
   2  -6   2    4.50    3.90
  -2  -6  -2   11.00    2.20
  -2   6  -2   11.00    1.30
  -2   6  -2    9.50    4.00
  -2   6  -2   19.40    4.30
  -3  -6  -2   72.39    4.70
   3  -6   2   54.39   11.20
   3  -6   2   58.39    8.40
  -3  -6  -2   62.89    7.00
  -3   6  -2   64.99    7.20
  -3   6  -2   53.99   11.50
   3   6   2   70.59    8.30
   4  -6   2  380.26   23.00
  -4  -6  -2  440.16   24.00
  -4  -6  -2  423.56   19.80
  -4  -6  -2  374.86   22.00
   4  -6   2  355.06   24.50
   4   6   2  413.06   22.60
  -4   6  -2  388.76   22.40
   4   6   2  375.56   22.80
  -4   6  -2  361.06   25.50
  -5  -6  -2 3212.08  151.48
  -5  -6  -2 3138.59  147.89
   5  -6   2 3090.89  152.28
  -5  -6  -2 3113.39  150.78
   5  -6   2 3061.39  151.18
   5   6   2 2915.61  150.78
   5   6   2 3093.79  150.88
  -5   6  -2 3161.78  153.68
  -5   6  -2 3061.09  150.88
   6  -6   2   80.29   11.90
  -6  -6  -2   81.09    8.40
   6  -6   2   67.49   11.90
  -6  -6  -2   64.79    4.70
  -6   6  -2   85.49   15.70
  -6   6  -2   77.79    8.50
   7  -6   2  172.38   18.30
   7  -6   2  207.88   18.10
  -7  -6  -2  224.78   21.80
   7   6   2  212.68   16.50
   7   6   2  205.98   17.40
  -7   6  -2  199.58   21.90
  -7   6  -2  216.18   15.30
  -8  -6  -2  535.25   36.60
   8  -6   2  496.45   33.60
   8  -6   2  506.55   32.90
  -8  -6  -2  573.54   31.40
  -8   6  -2  523.65   31.90
  -8   6  -2  525.05   38.50
   8   6   2  537.25   33.00
   8   6   2  549.65   32.80
   9  -6   2   54.69   10.20
  -9  -6  -2   68.29    8.80
   9  -6   2   56.89   13.20
  -9   6  -2   55.69    9.70
   9   6   2   68.29   15.10
  -9   6  -2   50.39   13.50
 -10  -6  -2  613.14   48.40
  10  -6   2  727.73   44.10
  10  -6   2  788.02   46.10
 -10  -6  -2  781.42   42.30
 -10   6  -2  711.23   53.09
  10   6   2  768.02   43.70
  10   6   2  760.42   44.40
 -10   6  -2  744.73   42.50
 -11  -6  -2   29.50    6.60
 -11   6  -2   28.70   15.40
  11   6   2   39.10    9.70
 -11   6  -2   34.90    6.70
  12  -6   2  265.57   26.60
  12   6   2  245.58   21.70
  12   6   2  294.07   22.60
  12   7  -2  189.88   23.40
 -12   7   2  146.89   18.40
  12   7  -2  210.08   21.60
 -11  -7   2    7.80    6.10
  11  -7  -2    1.30    8.70
 -11   7   2   -4.50    6.20
  11   7  -2   -8.60    9.40
  11   7  -2    2.80    7.60
 -10  -7   2   18.60    4.70
  10  -7  -2   18.40    6.60
  10  -7  -2   28.50    8.70
  10   7  -2   24.40    8.60
 -10   7   2   30.30   15.60
  10   7  -2   32.60    9.20
 -10   7   2   15.50    5.10
  -9  -7   2   25.60    4.80
   9  -7  -2   25.30    8.00
   9  -7  -2   17.70    5.80
   9   7  -2   12.60    7.00
   9   7  -2   17.20    8.20
  -9   7   2   11.10   12.80
  -9   7   2   23.70    5.50
   8  -7  -2   38.80    8.30
   8  -7  -2   38.10    9.00
  -8  -7   2   42.40    7.50
   8   7  -2   35.00    8.00
   8   7  -2   60.49   12.40
  -8   7   2   44.90   13.50
   7  -7  -2  917.91   48.70
  -7  -7   2  888.91   48.20
   7  -7  -2  906.81   51.79
  -7   7   2  900.31   54.89
  -7   7   2  936.71   48.70
   7   7  -2  906.21   50.89
   7   7  -2  875.01   48.10
  -6  -7   2  415.36   23.40
   6  -7  -2  377.66   23.80
   6  -7  -2  356.86   26.50
  -6   7   2  385.36   30.80
   6   7  -2  408.36   26.30
   6   7  -2  385.76   23.90
  -6   7   2  385.86   23.30
   5  -7  -2 3123.09  158.98
   5  -7  -2 3179.88  156.28
  -5  -7   2 3161.18  156.48
  -5   7   2 3116.79  156.58
   5   7  -2 3140.49  155.98
  -5   7   2 3397.26  160.58
   5   7  -2 3415.76  158.78
  -4  -7   2  529.05   29.70
  -4  -7   2  547.55   28.50
   4  -7  -2  522.05   28.50
   4  -7  -2  493.75   31.60
  -4   7   2  552.14   33.90
  -4   7   2  535.85   28.70
  -4   7   2  507.05   30.40
   4   7  -2  529.05   28.50
  -3  -7   2 3140.29  154.18
  -3  -7   2 3238.58  154.28
   3  -7  -2 3468.45  156.68
   3  -7  -2 3096.29  153.98
  -3   7   2 3205.28  154.58
  -3   7   2 3194.18  156.58
  -3   7   2 3164.58  154.38
   3   7  -2 3110.09  153.78
   2  -7  -2 2861.81  133.49
  -2  -7   2 2600.94  131.39
  -2  -7   2 2863.41  131.79
  -2   7   2 2872.81  133.59
  -2   7   2 2762.32  132.09
  -2   7   2 2486.25  131.49
  -1  -7   2 1048.70   55.89
   1  -7  -2 1113.19   55.79
   1  -7  -2 1211.18   56.59
   1   7  -2 1105.99   55.39
  -1   7   2 1103.09   55.69
  -1   7   2 1254.97   56.79
   0  -7  -2 1163.28   55.89
   0  -7   2 1263.17   55.59
   0   7  -2 1131.39   55.69
   0   7   2 1198.28   55.89
   0   7  -2  987.90   55.29
  -1  -7  -2    6.20    2.50
   1  -7   2    3.10    1.50
  -1  -7  -2    5.60    1.80
   1  -7   2    1.30    2.10
   1   7   2    2.70    2.10
  -1   7  -2    0.80    4.00
  -1   7  -2    3.60    1.10
  -1   7  -2    5.00    1.90
   2  -7   2  299.27   14.30
  -2  -7  -2  328.07   14.80
  -2  -7  -2  290.97   15.60
   2  -7   2  280.37   16.30
   2  -7   2  281.97   17.90
  -2   7  -2  287.57   15.60
   2   7   2  275.57   15.90
  -2   7  -2  290.37   14.20
  -2   7  -2  277.37   18.30
   2   7   2  244.78   14.60
  -3  -7  -2 3090.69  148.99
  -3  -7  -2 3316.47  147.79
   3  -7   2 3109.09  150.68
   3  -7   2 3087.39  149.59
  -3   7  -2 3035.50  149.19
   3   7   2 3070.09  149.39
  -3   7  -2 2929.11  150.88
  -4  -7  -2    1.80    2.90
   4  -7   2    7.60    6.20
  -4  -7  -2    2.20    2.10
  -4   7  -2    5.70    3.10
   4   7   2    2.40    3.90
  -4   7  -2    1.70    5.80
   5  -7   2  745.73   40.10
  -5  -7  -2  784.92   40.80
   5  -7   2  712.03   41.50
  -5  -7  -2  751.42   36.70
  -5  -7  -2  745.93   39.50
  -5   7  -2  745.13   43.00
   5   7   2  737.13   40.00
  -5   7  -2  754.12   39.80
   5   7   2  754.32   39.90
  -6  -7  -2   28.40    3.00
  -6  -7  -2   31.90    6.50
   6  -7   2   35.00    7.90
  -6  -7  -2   46.80   12.40
   6  -7   2   31.10    7.10
   6   7   2   28.70    6.30
  -6   7  -2   30.00    9.70
  -6   7  -2   38.30    6.40
   6   7   2   31.00    6.40
  -7  -7  -2    7.90    3.50
   7  -7   2    1.60    5.80
   7  -7   2    6.50    6.10
  -7  -7  -2   15.70    9.30
   7   7   2    7.80    4.10
  -7   7  -2    9.20    3.80
  -7   7  -2    7.30    8.30
   7   7   2   13.00    5.60
  -8  -7  -2  401.76   32.40
   8  -7   2  396.06   28.80
  -8  -7  -2  464.35   26.30
   8  -7   2  449.76   28.50
   8   7   2  443.96   28.20
  -8   7  -2  421.86   34.10
   8   7   2  422.06   30.20
  -8   7  -2  441.66   26.80
   9  -7   2    6.80    6.90
  -9  -7  -2   -9.80   11.10
   9  -7   2   -5.40    6.30
   9   7   2    2.30    6.30
  -9   7  -2    0.00   10.50
   9   7   2   -6.00    5.00
  -9   7  -2    6.10    4.10
  10  -7   2  262.67   25.50
 -10  -7  -2  274.77   19.00
  10  -7   2  274.27   21.90
  10   7   2  271.27   22.30
 -10   7  -2  252.57   20.10
 -10   7  -2  253.77   33.70
  10   7   2  285.17   22.00
  11  -7   2  324.97   23.30
  11  -7   2  276.07   25.80
 -11   7  -2  219.98   33.10
  11   7   2  320.17   22.30
  11   7   2  273.27   24.20
 -11   7  -2  259.37   20.70
  12  -7   2   29.10   11.10
 -12   7  -2   -2.80   19.20
  12  -8  -2  563.34   38.40
  12   8  -2  602.44   37.30
  12   8  -2  523.95   35.20
 -12   8   2  487.85   34.00
  11  -8  -2   14.50    9.80
 -11   8   2   -2.00   13.80
 -11   8   2   17.40    6.30
  11   8  -2   23.10    9.90
  10  -8  -2  207.78   19.60
  10  -8  -2  235.58   21.00
 -10  -8   2  220.58   17.00
  10   8  -2  232.68   21.40
 -10   8   2  195.88   33.60
 -10   8   2  233.78   18.10
  -9  -8   2  125.89   10.50
   9  -8  -2   72.09   14.70
   9  -8  -2   99.49   13.90
  -9   8   2  109.29   11.30
   9   8  -2   95.19   13.90
   9   8  -2  109.79   15.60
  -9   8   2   82.79   19.10
   8  -8  -2  185.98   17.00
  -8  -8   2  184.78   14.30
   8  -8  -2  161.78   18.40
   8   8  -2  183.18   17.50
  -8   8   2  196.98   26.70
  -8   8   2  170.18   14.50
   8   8  -2  182.58   17.40
   7  -8  -2   12.80    5.90
  -7  -8   2    9.20    3.50
   7  -8  -2   -0.30    7.10
   7   8  -2   11.90    5.50
  -7   8   2    1.70   10.00
   7   8  -2    1.70    5.70
   6  -8  -2  831.42   50.19
  -6  -8   2  935.61   47.50
   6  -8  -2  880.41   47.40
   6   8  -2  946.71   50.29
  -6   8   2  931.21   53.69
  -6   8   2  867.61   47.40
   6   8  -2  902.01   47.30
   5  -8  -2  230.98   16.30
  -5  -8   2  220.68   15.00
   5  -8  -2  214.58   19.10
   5   8  -2  274.77   16.60
  -5   8   2  249.97   15.90
  -5   8   2  229.98   23.10
  -4  -8   2 2366.66  117.19
   4  -8  -2 2357.66  116.99
  -4  -8   2 2504.35  117.59
   4  -8  -2 2438.76  119.99
  -4   8   2 2412.66  120.69
  -4   8   2 2345.37  117.39
  -4   8   2 2436.86  117.99
   4   8  -2 2386.36  116.79
   3  -8  -2 6925.61  311.27
  -3  -8   2 6381.46  308.77
   3  -8  -2 6136.59  308.57
  -3   8   2 6120.59  308.97
  -3   8   2 6353.76  309.07
  -3   8   2 6855.11  311.57
  -2  -8   2 2362.46  126.89
   2  -8  -2 2809.32  129.19
  -2  -8   2 2821.12  127.39
  -2   8   2 2376.26  127.09
  -2   8   2 2756.52  129.29
  -2   8   2 2760.22  127.69
  -1   8   2   36.30    7.20
   0  -8   2 1574.84   88.49
   0  -8  -2 1878.21   88.89
   0  -8   2 2018.30   88.89
   0  -8  -2 1961.20   88.79
   0   8   2 1863.01   88.89
   0   8  -2 1788.52   88.69
   1  -8   2    8.60    1.90
  -1  -8  -2   12.10    2.40
   1  -8   2    5.60    2.30
  -1   8  -2   10.00    2.30
  -1   8  -2    6.50    1.30
  -1   8  -2    4.10    4.20
   2  -8   2  955.20   47.60
  -2  -8  -2 1044.10   46.50
  -2  -8  -2  960.50   46.90
   2  -8   2  986.00   46.00
   2  -8   2  929.51   48.70
  -2   8  -2  867.61   48.80
   2   8   2  931.71   47.20
  -2   8  -2  968.90   45.90
  -2   8  -2  917.61   46.90
  -3  -8  -2 1464.05   72.39
  -3  -8  -2 1566.64   71.29
   3  -8   2 1452.45   73.09
   3  -8   2 1457.35   74.29
   3  -8   2 1469.95   70.69
  -3   8  -2 1434.26   72.59
  -3   8  -2 1551.44   70.59
   3   8   2 1463.15   72.79
  -3   8  -2 1414.76   74.69
  -4  -8  -2   44.90    6.70
  -4  -8  -2   41.60    4.10
   4  -8   2   35.60    7.90
  -4   8  -2   29.90    8.60
   4   8   2   43.10    7.60
  -4   8  -2   40.20    7.10
   4   8   2   44.90    8.00
  -5  -8  -2   62.79    4.60
   5  -8   2   65.59    9.20
  -5  -8  -2   66.29    7.20
   5  -8   2   47.10   11.90
   5   8   2   47.20    8.20
  -5   8  -2   58.29   13.30
  -5   8  -2   67.09    7.90
   5   8   2   62.19    9.20
  -6  -8  -2    3.60    3.00
   6  -8   2    2.20    5.00
   6  -8   2    0.10    5.50
  -6  -8  -2    8.40    2.30
   6   8   2    8.20    5.00
  -6   8  -2    0.60    6.40
   6   8   2    3.80    4.30
  -6   8  -2    7.00    3.60
  -7  -8  -2  643.54   35.00
  -7  -8  -2  594.74   38.60
   7  -8   2  637.44   36.60
   7   8   2  597.94   35.80
   7   8   2  593.94   35.60
  -7   8  -2  651.23   35.40
  -7   8  -2  642.24   40.90
  -8  -8  -2  392.26   23.40
   8  -8   2  380.06   26.10
   8  -8   2  357.96   27.10
  -8  -8  -2  328.37   29.90
   8   8   2  380.26   25.10
  -8   8  -2  422.06   24.50
  -8   8  -2  372.66   31.10
   9  -8   2  121.69   16.90
   9  -8   2  113.49   16.40
  -9  -8  -2  112.29   10.60
  -9   8  -2  125.99   11.90
   9   8   2  104.49   16.60
  -9   8  -2  101.89   24.00
   9   8   2  111.79   13.00
  10  -8   2   77.99   13.20
 -10  -8  -2   68.19   10.60
  10   8   2   71.89   14.70
 -10   8  -2   84.49   12.10
 -10   8  -2   80.39   19.50
  10   8   2   77.09   14.10
 -11  -8  -2  152.38   16.40
  11  -8   2  237.98   24.20
 -11   8  -2  180.78   28.10
  11   8   2  217.58   20.60
 -11   8  -2  187.28   17.10
  12   8   2  216.78   20.40
  12   9  -2  149.99   18.50
  11  -9  -2  412.96   28.70
  11  -9  -2  410.76   32.30
 -11  -9   2  346.97   25.40
  11   9  -2  386.16   29.20
 -11   9   2  340.87   26.10
  11   9  -2  444.26   28.60
 -10  -9   2   88.69   11.30
  10  -9  -2  108.29   17.00
  10   9  -2  109.09   16.60
  10   9  -2  124.29   18.20
 -10   9   2  124.29   12.90
  -9  -9   2   21.90    4.30
   9  -9  -2   15.40    7.80
   9   9  -2    9.70    8.60
  -9   9   2   11.80   13.80
   9   9  -2   21.00    6.80
   8  -9  -2   39.60    8.20
  -8  -9   2   56.79    8.30
  -8   9   2   48.20    7.90
  -8   9   2   38.60   14.20
   7  -9  -2 1938.11   95.69
  -7  -9   2 1719.13  101.39
   7   9  -2 1899.71   97.89
  -7   9   2 1955.50  101.69
   7   9  -2 1974.90   95.39
  -7   9   2 1901.01   96.09
   6  -9  -2 1384.06   69.79
  -6  -9   2 1381.96   69.69
   6  -9  -2 1357.76   72.79
   6   9  -2 1369.96   69.29
  -6   9   2 1336.07   69.79
   6   9  -2 1375.86   71.99
  -6   9   2 1378.46   75.09
  -5  -9   2  273.97   16.90
   5  -9  -2  266.97   17.80
   5  -9  -2  266.07   21.00
   5   9  -2  269.57   17.60
  -5   9   2  279.27   17.40
  -5   9   2  281.67   24.70
  -4  -9   2 1753.12   86.19
   4  -9  -2 1781.42   86.29
  -4  -9   2 1711.13   86.39
   4  -9  -2 1785.02   89.29
  -4   9   2 1756.02   86.59
  -4   9   2 1818.82   90.39
  -4   9   2 1685.83   86.89
   4   9  -2 1734.43   85.89
   3  -9  -2  114.59   14.10
   3  -9  -2  125.89   10.50
  -3  -9   2  146.19   12.70
  -3  -9   2  120.39    9.60
  -3   9   2  145.89   16.50
  -3   9   2  153.38   10.50
   3   9  -2  134.29   10.20
  -3   9   2  146.49   13.80
   2  -9  -2  114.59   11.10
  -2  -9   2   94.09   10.00
  -2  -9   2   84.19    7.10
  -2  -9   2  100.99    7.00
  -2   9   2  106.69    7.70
  -2   9   2   92.09   10.60
  -2   9   2  114.89   12.00
  -1  -9   2 4000.60  201.48
   1  -9  -2 4337.77  202.58
   1  -9  -2 4142.19  201.68
  -1   9   2 4248.98  201.58
  -1   9   2 4166.48  202.58
   1   9  -2 4415.66  201.38
   0  -9  -2 1145.79   54.99
   0  -9  -2 1097.89   55.09
   0  -9   2 1158.78   54.99
   0   9   2 1157.08   55.19
   0   9  -2 1105.59   54.89
   1  -9   2  778.62   40.40
  -1  -9  -2  874.41   40.30
  -1  -9  -2  797.72   40.40
   1  -9   2  866.31   40.10
   1   9   2  782.62   40.30
  -1   9  -2  804.22   40.20
  -1   9  -2  840.32   42.70
  -2  -9  -2   92.29    6.00
   2  -9   2   80.89    5.30
   2  -9   2   88.59   11.50
  -2  -9  -2   78.49    6.90
   2  -9   2   76.39    7.90
   2   9   2   82.69    7.70
  -2   9  -2   74.49   11.40
  -2   9  -2   73.79    4.70
  -2   9  -2   79.39    6.90
  -3  -9  -2  197.88   10.30
   3  -9   2  165.98    9.50
   3  -9   2  151.48   15.70
   3  -9   2  171.68   12.90
  -3  -9  -2  186.38   11.80
  -3   9  -2  163.38   16.80
   3   9   2  199.88   12.80
  -3   9  -2  180.78    9.20
  -3   9  -2  182.08   12.00
   4  -9   2  905.21   51.69
  -4  -9  -2 1010.10   49.70
   4  -9   2  993.60   50.59
  -4  -9  -2 1034.80   47.90
  -4   9  -2 1022.80   50.19
   4   9   2  955.80   50.19
  -4   9  -2  930.41   52.89
   5  -9   2   11.50    4.70
   5  -9   2    3.60    5.30
  -5  -9  -2   14.40    3.10
  -5  -9  -2   10.00    3.50
  -5   9  -2   18.40    4.40
   5   9   2   11.60    4.70
  -5   9  -2   16.20    7.40
   5   9   2    9.80    4.00
  -6  -9  -2  585.74   34.60
   6  -9   2  571.34   33.50
  -6  -9  -2  603.54   32.20
   6  -9   2  544.05   35.60
  -6  -9  -2  577.84   29.00
   6   9   2  612.34   32.70
  -6   9  -2  606.14   32.80
  -6   9  -2  547.85   36.70
   6   9   2  541.45   32.90
  -7  -9  -2  131.89   11.10
   7  -9   2  115.19   15.00
   7  -9   2  125.09   14.40
   7   9   2  111.09   13.60
   7   9   2  110.09   14.30
  -7   9  -2  115.19   20.00
  -7   9  -2  142.89   12.20
  -8  -9  -2  172.08   25.00
   8  -9   2  207.08   17.70
  -8   9  -2  180.18   24.10
   8   9   2  171.38   18.10
   8   9   2  184.08   16.70
  -8   9  -2  175.38   14.20
   9  -9   2  149.29   17.70
  -9  -9  -2  190.08   14.20
   9  -9   2  195.88   19.30
   9   9   2  199.88   20.80
  -9   9  -2  184.08   27.70
   9   9   2  171.98   15.70
  -9   9  -2  187.38   15.60
 -10  -9  -2  153.58   14.80
  10  -9   2  185.48   21.30
  10  -9   2  186.78   17.10
 -10   9  -2  205.98   16.50
 -10   9  -2  146.89   28.90
  10   9   2  169.18   18.10
  10   9   2  151.58   17.10
  11  -9   2  605.24   36.60
  11  -9   2  575.84   40.00
 -11   9  -2  544.05   34.60
  11   9   2  589.04   37.30
 -11   9  -2  510.05   44.40
  12 -10  -2  112.59   21.70
 -12  10   2  123.89   18.00
  12  10  -2  130.99   17.40
 -11 -10   2   60.99   12.70
  11 -10  -2   98.79   22.90
 -11  10   2   58.59   13.20
  11  10  -2   91.79   17.10
  10 -10  -2   22.30    9.70
  10  10  -2   24.40    9.10
  10  10  -2   10.50    8.80
   9 -10  -2   14.90    5.90
  -9 -10   2    9.90    4.00
   9 -10  -2   20.80    7.60
   9  10  -2   15.40    5.90
  -9  10   2   20.00   13.80
  -9  10   2   24.40    5.80
   9  10  -2   16.20    8.00
   8 -10  -2  425.36   27.80
   8 -10  -2  408.26   29.50
  -8 -10   2  459.25   26.40
  -8  10   2  447.16   26.50
   8  10  -2  392.86   29.80
   8  10  -2  419.16   27.70
  -8  10   2  430.26   36.60
   7 -10  -2   22.00    6.80
   7 -10  -2   17.10    8.60
  -7  10   2   17.80   11.80
   7  10  -2   25.20    6.70
  -7  10   2   34.70    7.40
   6 -10  -2 1804.32   90.99
   6 -10  -2 1833.02   94.49
  -6 -10   2 1853.71   91.19
   6  10  -2 1775.52   90.49
  -6  10   2 1803.92   91.39
   6  10  -2 1793.02   93.29
  -6  10   2 1880.11   96.39
  -5  10   2   28.40    6.00
   4 -10  -2 3484.35  161.58
  -4 -10   2 3145.59  158.28
   4 -10  -2 3226.88  158.28
  -4 -10   2 3306.67  158.48
  -4  10   2 3169.18  158.78
  -4  10   2 3366.76  159.18
  -4  10   2 3415.26  162.38
   4  10  -2 3095.99  157.88
  -3 -10   2  675.33   36.50
   3 -10  -2  682.13   35.90
  -3 -10   2  677.13   35.70
   3 -10  -2  759.02   39.30
  -3  10   2  697.03   37.40
  -3  10   2  756.02   40.30
   3  10  -2  681.03   35.60
  -3  10   2  689.53   36.10
  -2 -10   2   14.90    3.00
   2 -10  -2   13.50    5.50
  -2 -10   2   19.20    4.10
  -2  10   2   14.30    3.20
  -2  10   2    8.60    5.30
  -2  10   2   17.90    6.00
  -1 -10   2 1880.81   93.89
  -1 -10   2 1969.40   94.59
   1 -10  -2 2083.89   94.89
   1 -10  -2 1884.51   94.39
   1 -10  -2 2069.29   95.69
  -1  10   2 1679.13   94.09
   1  10  -2 2029.90   94.29
  -1  10   2 2049.09   95.99
  -1  10   2 2007.20   94.69
   0 -10  -2   75.19    8.00
   0 -10   2   96.29    6.20
   0 -10  -2  100.19    6.20
   0  10  -2   86.99    7.50
  -1 -10  -2  528.25   26.30
  -1 -10  -2  522.35   25.90
   1 -10   2  520.85   25.70
  -1  10  -2  519.35   29.10
  -1  10  -2  527.95   25.90
   1  10   2  469.35   25.90
   2 -10   2 1539.85   71.59
   2 -10   2 1438.16   68.39
  -2 -10  -2 1461.05   68.79
   2 -10   2 1456.65   69.79
  -2 -10  -2 1295.97   68.79
   2  10   2 1344.07   69.39
  -2  10  -2 1361.76   69.09
  -2  10  -2 1454.55   71.99
  -3 -10  -2 1206.28   56.79
   3 -10   2 1191.58   56.19
   3 -10   2 1183.38   58.49
  -3 -10  -2 1158.18   57.49
   3 -10   2 1134.59   60.19
  -3  10  -2 1187.88   56.09
  -3  10  -2 1148.49   57.89
  -3  10  -2 1109.79   60.79
   3  10   2 1157.38   58.29
  -4 -10  -2  148.79    9.00
  -4 -10  -2  147.39   10.40
   4 -10   2  156.38   12.40
   4 -10   2  132.29   15.10
   4  10   2  141.69   12.20
  -4  10  -2  129.79   16.70
  -4  10  -2  158.98   11.20
  -5 -10  -2  719.53   37.90
   5 -10   2  713.13   39.00
   5 -10   2  719.53   41.00
  -5 -10  -2  741.93   35.70
   5  10   2  698.13   37.70
   5  10   2  697.43   38.60
  -5  10  -2  731.53   38.40
  -5  10  -2  717.73   42.40
   6 -10   2   65.49   10.60
  -6 -10  -2   68.99    7.80
   6 -10   2   51.49    9.60
  -6 -10  -2   60.89    5.20
  -6  10  -2   41.90   10.20
  -6  10  -2   65.59    8.40
   6  10   2   53.09   10.00
   6  10   2   44.30    9.30
   7 -10   2 1197.18   62.69
  -7 -10  -2 1257.97   61.69
   7 -10   2 1170.88   64.19
  -7 -10  -2 1111.29   57.59
   7  10   2 1128.29   61.89
  -7  10  -2 1196.28   61.59
   7  10   2 1190.18   61.89
  -7  10  -2 1165.48   66.39
   8 -10   2   61.99   10.90
   8 -10   2   86.49   13.40
   8  10   2   51.79   10.50
   8  10   2   80.99   13.40
  -8  10  -2   79.19    9.40
   9 -10   2   77.89   15.30
  -9 -10  -2   51.49    8.60
   9 -10   2   56.99   13.00
  -9  10  -2   46.80   14.40
   9  10   2   69.39   11.70
  -9  10  -2   81.29   10.80
  10 -10   2   86.19   15.10
  10 -10   2   71.19   16.60
  10  10   2   83.69   14.80
  10  10   2   71.39   12.70
 -10  10  -2   91.49   12.30
  11 -10   2   19.00   12.60
 -11 -10  -2    6.10   10.80
 -11  10  -2    6.90    6.70
 -11  10  -2  -11.50   12.60
  11  10   2   12.00    8.40
  12  11  -2   79.19   16.20
  11 -11  -2  136.79   24.60
  11 -11  -2  161.78   19.40
 -11  11   2  107.39   15.00
  11  11  -2  135.39   17.90
  11  11  -2  138.29   18.70
 -10 -11   2    7.70    5.10
  10 -11  -2   16.60    7.00
  10 -11  -2    3.10   11.90
  10  11  -2   15.60    7.90
  10  11  -2   30.50    9.70
 -10  11   2   -3.10   12.70
  -9 -11   2  289.57   19.40
   9 -11  -2  314.17   23.50
   9 -11  -2  269.17   21.50
   9  11  -2  339.17   23.80
  -9  11   2  291.47   33.90
   9  11  -2  296.37   22.70
  -9  11   2  278.47   20.40
  -8 -11   2  944.91   48.20
   8 -11  -2  874.11   51.19
   8 -11  -2  898.51   48.90
   8  11  -2  830.42   52.49
   8  11  -2  851.31   50.79
  -8  11   2  921.11   48.40
  -8  11   2  826.12   66.19
  -7 -11   2  127.39   11.40
   7 -11  -2  110.29   15.80
   7 -11  -2  108.79   14.50
  -7  11   2  115.69   11.00
   7  11  -2  104.79   13.90
  -7  11   2  157.38   24.30
  -6 -11   2  633.64   34.70
   6 -11  -2  608.44   38.90
   6 -11  -2  614.14   35.40
   6  11  -2  637.84   35.00
   6  11  -2  683.53   38.60
  -6  11   2  625.44   35.20
  -6  11   2  623.04   42.20
   5 -11  -2 2280.57  114.49
  -5 -11   2 2342.67  114.69
   5 -11  -2 2535.35  118.39
  -5  11   2 2263.27  115.19
   5  11  -2 2306.17  116.99
   5  11  -2 2330.67  114.19
  -5  11   2 2222.28  114.89
  -5  11   2 2401.86  119.39
  -4 -11   2   54.69    6.70
   4 -11  -2   43.20   11.80
   4 -11  -2   60.59    8.60
  -4 -11   2   53.59   10.20
  -4  11   2   69.49    7.70
   4  11  -2   57.09    8.50
  -4  11   2   50.09   11.90
  -4  11   2   82.59   16.00
  -3 -11   2  140.89   13.80
   3 -11  -2  195.08   16.30
   3 -11  -2  202.68   12.00
  -3 -11   2  168.58   11.30
  -3 -11   2  156.28   10.90
   3  11  -2  161.58   11.40
  -3  11   2  198.58   12.00
  -3  11   2  165.18   15.20
  -2 -11   2 2530.75  132.19
   2 -11  -2 2996.40  134.89
  -2 -11   2 2928.91  132.59
  -2 -11   2 2674.03  132.59
  -2  11   2 2450.45  132.49
  -2  11   2 2894.91  135.19
  -2  11   2 2831.62  133.09
   1 -11  -2  966.90   47.20
   1 -11  -2  920.11   46.30
  -1 -11   2  947.81   46.00
   1 -11  -2  911.11   45.70
  -1  11   2  816.52   45.50
   1  11  -2  920.51   45.70
  -1  11   2  971.00   47.80
  -1  11   2 1011.90   46.30
   0 -11  -2   57.39    5.00
   0 -11   2   56.29    5.00
   1 -11   2  672.93   37.00
  -1 -11  -2  755.72   37.10
   1 -11   2  772.62   36.90
  -1 -11  -2  778.92   37.30
   1  11   2  684.63   36.80
  -1  11  -2  781.12   36.90
  -1  11  -2  784.32   40.30
   2 -11   2 1569.44   73.09
   2 -11   2 1595.24   74.39
  -2 -11  -2 1578.44   73.49
  -2 -11  -2 1478.55   73.49
   2  11   2 1462.95   73.89
  -2  11  -2 1469.75   76.49
  -2  11  -2 1441.66   73.59
  -3 -11  -2  143.39   10.00
   3 -11   2  128.89   14.90
   3 -11   2  145.29   11.30
   3 -11   2  151.08    8.30
  -3 -11  -2  143.39    9.00
   3  11   2  140.99   11.50
  -3  11  -2  151.28   10.40
  -3  11  -2  121.09   16.20
   4 -11   2  905.21   46.00
   4 -11   2  845.22   47.50
  -4 -11  -2  903.81   43.50
   4 -11   2  906.61   42.70
  -4 -11  -2  883.71   44.70
   4  11   2  873.31   45.80
  -4  11  -2  869.61   45.30
  -4  11  -2  847.32   48.50
   5 -11   2  429.76   25.00
  -5 -11  -2  428.66   23.70
   5 -11   2  398.76   27.20
  -5 -11  -2  434.96   21.80
   5  11   2  418.06   24.80
  -5  11  -2  405.06   29.10
  -5  11  -2  420.76   24.20
   5  11   2  400.76   23.60
  -6 -11  -2   16.70    3.80
   6 -11   2    5.30    6.90
  -6 -11  -2    9.40    2.90
   6 -11   2   15.30    5.30
   6  11   2   10.00    4.80
  -6  11  -2    5.30    7.50
  -6  11  -2   14.50    4.30
  -7 -11  -2  112.09   10.20
   7 -11   2  113.29   13.30
  -7 -11  -2   91.49    7.40
  -7  11  -2  108.89   20.10
  -7  11  -2  113.89   10.50
   7  11   2  105.99   14.10
   7  11   2  114.59   12.30
   8 -11   2   78.59   13.10
  -8 -11  -2   98.99    9.50
   8 -11   2   86.09   13.60
   8  11   2   79.19   13.10
   8  11   2   70.89   11.60
  -8  11  -2   82.99   10.40
   9 -11   2   70.99   15.10
  -9 -11  -2   69.59    8.70
   9 -11   2   74.99   13.30
   9  11   2   93.89   16.60
  -9  11  -2   59.69   16.40
  -9  11  -2   51.59   10.30
   9  11   2   75.39   12.90
 -10 -11  -2   11.20    5.50
  10 -11   2   22.40    8.00
  10 -11   2   14.30    9.10
 -10  11  -2    7.40   11.40
 -10  11  -2   15.20    5.20
  11 -11   2   31.40   13.30
 -11  11  -2   11.60   14.00
 -11  11  -2   17.40    6.80
  11  11   2   30.50    8.70
  12 -12  -2  291.07   26.80
 -12 -12   2  312.57   34.90
  12  12  -2  243.58   21.80
  11 -12  -2   16.50   13.00
 -11 -12   2    9.10    6.80
  11 -12  -2   17.70    3.80
  11  12  -2   18.40    9.10
 -11  12   2   10.60    6.70
  11  12  -2   25.40    8.50
  10 -12  -2   21.40    8.30
 -10 -12   2   21.50    5.30
 -10  12   2    9.00   14.10
 -10  12   2   28.50    5.80
  10  12  -2   29.10    9.80
  10  12  -2   19.30    7.80
   9 -12  -2 1437.56   79.89
   9 -12  -2 1539.15   79.29
  -9 -12   2 1538.15   78.39
  -9  12   2 1481.25   79.29
   9  12  -2 1557.54   79.19
   9  12  -2 1451.65   80.49
  -9  12   2 1522.65   88.79
   8 -12  -2   72.19   13.90
  -8 -12   2   85.29    9.20
   8  12  -2   77.29   16.10
  -8  12   2   67.59    9.30
  -8  12   2   54.19   21.60
  -7 -12   2 1279.27   64.89
   7 -12  -2 1221.88   65.29
   7 -12  -2 1233.48   68.59
  -7  12   2 1286.17   72.49
   7  12  -2 1281.97   67.89
  -7  12   2 1195.08   64.79
   7  12  -2 1238.38   64.59
   6 -12  -2 2946.41  146.09
  -6 -12   2 2919.41  142.59
   6 -12  -2 2925.31  142.49
   6  12  -2 2855.81  144.79
  -6  12   2 2818.32  142.79
   6  12  -2 2854.81  141.89
  -6  12   2 3002.80  148.19
  -5 -12   2  166.48   11.70
  -5 -12   2  140.59   14.80
   5 -12  -2  148.09   16.40
   5 -12  -2  167.18   13.10
   5  12  -2  163.58   12.70
  -5  12   2  167.08   12.00
  -5  12   2  142.79   15.90
  -5  12   2  168.28   20.50
   4 -12  -2    1.90    5.60
  -4 -12   2    2.20    2.50
  -4 -12   2   -5.30    5.10
   4 -12  -2    0.90    3.70
  -4  12   2    3.80    3.00
  -4  12   2   -0.30    6.60
  -4  12   2    2.50    7.00
   4  12  -2    2.00    3.50
  -3 -12   2   11.40    3.90
  -3 -12   2    5.90    5.40
   3 -12  -2    7.30    6.10
  -3 -12   2   12.80    3.30
   3 -12  -2    9.90    3.80
   3  12  -2   10.10    3.10
  -3  12   2    2.70    6.50
  -3  12   2   13.20    6.80
  -3  12   2   12.20    3.60
  -2 -12   2   33.50    4.70
   2 -12  -2   35.50    4.30
  -2 -12   2   40.20    5.30
  -2 -12   2   29.60    4.30
  -2  12   2   44.00    5.70
   1 -12  -2   -2.70    4.00
  -1 -12   2    2.80    3.00
   1 -12  -2    3.70    2.70
   1 -12  -2   -4.70    4.10
  -1  12   2    2.30    2.30
  -1  12   2    5.00    4.30
  -1  12   2    4.60    5.20
   0 -12  -2   11.40    3.30
   1 -12   2 1136.79   56.79
  -1 -12  -2 1151.38   56.99
  -1 -12  -2 1228.28   56.99
   1  12   2 1105.79   56.79
  -1  12  -2 1233.58   59.89
  -1  12  -2 1142.39   56.59
  -2 -12  -2  324.57   17.80
   2 -12   2  326.57   18.90
   2 -12   2  325.57   17.10
  -2 -12  -2  355.56   17.70
  -2  12  -2  316.17   17.70
  -2  12  -2  315.47   22.90
   2  12   2  322.07   18.40
  -3 -12  -2  439.86   22.50
   3 -12   2  450.25   24.50
   3 -12   2  448.06   21.90
   3 -12   2  416.06   27.20
  -3 -12  -2  419.76   23.00
  -3  12  -2  432.06   28.30
   3  12   2  423.96   24.00
  -3  12  -2  428.96   23.50
   4 -12   2  395.86   19.40
  -4 -12  -2  397.56   21.40
  -4 -12  -2  403.16   20.30
   4 -12   2  358.96   25.10
   4 -12   2  379.96   22.80
   4  12   2  382.36   22.70
  -4  12  -2  397.56   22.20
  -4  12  -2  356.16   26.30
  -5 -12  -2   79.39    6.20
   5 -12   2   48.50   11.80
  -5 -12  -2   74.59    7.50
   5 -12   2   63.49    9.60
   5  12   2   71.29    9.70
  -5  12  -2   55.49   15.00
  -5  12  -2   70.39    8.20
   6 -12   2  542.95   32.20
   6 -12   2  534.35   35.30
  -6 -12  -2  548.15   30.30
  -6 -12  -2  578.64   28.30
  -6  12  -2  521.25   36.20
  -6  12  -2  535.65   30.90
   6  12   2  550.24   31.70
  -7 -12  -2   83.89    8.70
  -7 -12  -2   73.99    6.60
   7 -12   2   86.69   12.20
   7 -12   2   70.09   12.10
   7  12   2  101.49   13.00
  -7  12  -2   72.79   19.90
   7  12   2   77.49   11.00
  -8 -12  -2  211.08   14.90
   8 -12   2  183.98   17.40
   8 -12   2  209.08   18.50
  -8  12  -2  215.18   16.50
   8  12   2  216.88   18.90
  -8  12  -2  214.78   25.10
   8  12   2  200.78   16.50
  -9 -12  -2  490.75   30.10
   9 -12   2  502.05   32.80
   9 -12   2  528.95   34.40
   9  12   2  518.35   34.50
  -9  12  -2  543.55   32.00
  -9  12  -2  537.85   42.40
   9  12   2  548.95   32.10
  10 -12   2   33.00    9.20
 -10  12  -2   15.20   12.10
 -10  12  -2   24.70    6.40
  10  12   2   27.30    9.60
  11  12   2   44.40   11.70
 -11  12  -2   30.70   15.10
 -11  12  -2   31.00    7.60
  11 -13  -2  184.48   10.80
  11 -13  -2  178.08   23.00
 -11  13   2  132.89   32.50
  11  13  -2  212.58   21.00
 -11  13   2  214.38   17.70
  11  13  -2  183.18   21.10
  10 -13  -2    9.40    7.80
 -10 -13   2    8.00    5.70
  10 -13  -2    7.90   11.20
  10 -13  -2   13.80    3.10
 -10  13   2   14.30    5.40
  10  13  -2   14.10    7.00
 -10  13   2    2.80   12.40
   9 -13  -2  313.77   21.70
  -9 -13   2  304.77   20.20
   9 -13  -2  313.47   24.00
   9  13  -2  304.47   23.40
  -9  13   2  278.97   38.80
  -9  13   2  262.17   22.40
   9  13  -2  320.47   25.80
   8 -13  -2  150.78   16.20
   8 -13  -2  114.79   15.40
  -8  13   2  116.79   26.70
  -8  13   2  154.68   12.90
   8  13  -2  119.79   16.00
   8  13  -2  110.19   20.50
   7 -13  -2  240.38   20.50
   7 -13  -2  222.98   22.70
  -7 -13   2  267.47   17.80
   7  13  -2  259.47   19.90
  -7  13   2  276.17   29.60
  -7  13   2  245.98   17.60
   7  13  -2  311.07   23.20
   6 -13  -2  324.57   25.50
  -6 -13   2  328.57   20.50
   6 -13  -2  315.67   22.20
  -6  13   2  316.07   24.20
  -6  13   2  307.47   20.60
  -6  13   2  370.46   30.40
   6  13  -2  337.87   21.90
   5 -13  -2 2644.94  126.69
   5 -13  -2 2805.62  130.59
  -5 -13   2 2621.54  126.79
  -5 -13   2 2453.85  126.39
  -5  13   2 2504.75  127.09
   5  13  -2 2478.55  129.29
   5  13  -2 2548.74  126.09
  -5  13   2 2466.25  127.09
  -5  13   2 2782.02  132.19
  -4 -13   2  352.56   22.40
   4 -13  -2  416.76   25.30
  -4 -13   2  397.76   21.60
   4 -13  -2  366.66   21.90
  -4  13   2  390.96   22.10
  -4  13   2  428.36   28.20
   4  13  -2  373.56   21.60
  -4  13   2  365.96   24.00
  -3 -13   2   88.49   11.20
  -3 -13   2  109.69    8.50
  -3 -13   2  121.29    8.50
   3 -13  -2  113.29    9.10
   3 -13  -2   88.79    7.50
   3 -13  -2   87.89   13.20
   3  13  -2  122.89    8.50
  -3  13   2  113.69    9.10
  -3  13   2  126.89   16.00
  -3  13   2   93.29   12.90
   2 -13  -2   -3.80    4.30
  -2 -13   2    1.60    3.30
   2 -13  -2    1.30    2.60
  -2  13   2    1.80    2.40
  -2  13   2    3.20    5.90
   1 -13  -2 1009.50   51.69
  -1 -13   2 1044.10   51.99
   1 -13  -2 1079.09   52.99
   1 -13  -2 1028.30   52.09
  -1  13   2 1203.28   52.19
  -1  13   2 1121.29   54.19
  -1  13   2  902.31   51.29
   0 -13  -2  526.15   28.30
   0 -13   2  533.15   28.10
   0  13   2  598.24   27.80
  -2 -13  -2  357.46   18.60
  -2 -13  -2  352.06   18.50
   2 -13   2  342.27   17.80
   2 -13   2  326.07   19.20
  -2  13  -2  352.46   23.60
  -2  13  -2  330.57   18.30
   2  13   2  320.67   18.90
  -3 -13  -2    5.40    2.70
   3 -13   2   -0.60    3.50
   3 -13   2    0.30    6.10
   3 -13   2    1.80    2.30
  -3 -13  -2    8.70    3.50
  -3  13  -2    0.60    6.70
  -3  13  -2    4.50    2.50
   3  13   2    1.60    3.60
   4 -13   2 1680.33   79.79
   4 -13   2 1647.74   84.39
  -4 -13  -2 1664.43   80.49
  -4 -13  -2 1691.23   81.49
   4 -13   2 1642.64   82.39
   4  13   2 1614.44   82.09
  -4  13  -2 1617.54   85.59
  -4  13  -2 1680.33   81.99
   5 -13   2  304.57   23.30
   5 -13   2  323.47   16.20
   5 -13   2  322.97   20.60
  -5 -13  -2  321.27   18.80
  -5 -13  -2  330.47   17.40
  -5  13  -2  302.77   19.20
  -5  13  -2  291.27   24.80
   5  13   2  326.67   20.40
   6 -13   2 2929.91  168.48
   6 -13   2 3385.66  163.88
  -6 -13  -2 3472.15  160.48
  -6 -13  -2 3412.26  163.98
  -6  13  -2 3317.07  167.68
  -6  13  -2 3390.96  163.38
   6  13   2 3413.66  163.38
   7 -13   2  565.14   36.20
  -7 -13  -2  535.35   29.40
   7 -13   2  573.44   34.30
  -7 -13  -2  580.74   32.20
   7  13   2  573.64   34.10
   7  13   2  565.24   32.80
  -7  13  -2  592.74   33.10
  -7  13  -2  570.54   40.10
   8 -13   2  224.08   20.00
  -8 -13  -2  260.27   17.10
   8 -13   2  274.37   20.20
  -8  13  -2  230.68   17.30
  -8  13  -2  226.58   27.50
   8  13   2  239.58   20.60
   8  13   2  228.58   17.70
   9 -13   2 1221.68   68.29
   9 -13   2 1247.48   68.79
  -9 -13  -2 1283.27   66.09
  -9  13  -2 1276.97   67.09
  -9  13  -2 1180.38   74.49
   9  13   2 1315.37   66.89
   9  13   2 1276.07   69.09
  10 -13   2   45.90    9.70
 -10  13  -2   54.09   11.10
 -10  13  -2   40.40   13.70
  10  13   2   82.79   15.40
  10  13   2   61.19   12.50
  11 -13   2  167.78   26.20
  11  13   2  219.38   22.70
  11  13   2  238.28   18.80
  11 -14  -2  159.98   25.40
  11 -14  -2  101.69    7.30
 -11 -14   2   71.69   16.40
  11  14  -2  133.59   18.80
 -11  14   2  133.69   21.60
 -11  14   2   70.39   20.60
 -11  14   2  102.99   14.80
  11  14  -2  134.49   16.70
  10 -14  -2  370.96   28.30
  10 -14  -2  431.66   32.60
 -10 -14   2  413.26   26.60
  10 -14  -2  419.56   22.10
 -10  14   2  414.56   27.40
 -10  14   2  407.66   38.80
  10  14  -2  445.96   28.90
  10  14  -2  438.16   29.40
   9 -14  -2  656.33   38.30
   9 -14  -2  623.34   32.20
   9 -14  -2  657.03   38.70
  -9 -14   2  637.14   36.20
   9  14  -2  639.74   39.60
   9  14  -2  578.34   38.60
  -9  14   2  606.94   50.29
   8 -14  -2  548.25   34.60
   8 -14  -2  579.14   36.10
   8 -14  -2  549.45   29.30
  -8 -14   2  623.44   33.30
   8  14  -2  566.34   33.90
  -8  14   2  549.85   43.70
  -8  14   2  563.34   33.80
   7 -14  -2 1295.47   74.19
  -7 -14   2 1412.46   70.79
   7 -14  -2 1340.17   71.19
  -7  14   2 1379.66   78.89
   7  14  -2 1398.76   70.69
   7  14  -2 1446.26   74.19
  -7  14   2 1332.17   70.99
  -6 -14   2 4679.33  216.48
  -6 -14   2 4432.36  215.88
   6 -14  -2 4394.56  219.28
   6 -14  -2 4339.97  215.68
  -6  14   2 4310.67  216.58
  -6  14   2 4044.70  216.08
   6  14  -2 4607.84  218.88
  -6  14   2 4834.22  222.48
   6  14  -2 4450.75  215.48
  -5 -14   2 2187.58  110.69
   5 -14  -2 2319.77  110.99
   5 -14  -2 2369.96  114.29
  -5 -14   2 2295.47  110.99
   5 -14  -2 2110.79  108.89
  -5  14   2 2229.38  111.39
   5  14  -2 2205.08  110.29
  -5  14   2 2231.18  111.59
  -5  14   2 2353.46  116.39
   4 -14  -2  800.62   41.50
   4 -14  -2  706.53   38.20
   4 -14  -2  709.93   36.80
  -4 -14   2  774.12   38.20
  -4 -14   2  712.53   38.30
  -4 -14   2  719.13   37.60
  -4  14   2  696.23   39.20
   4  14  -2  711.23   37.70
  -4  14   2  750.82   38.70
  -4  14   2  790.02   43.90
   3 -14  -2 7058.39  320.97
  -3 -14   2 6414.86  318.07
  -3  14   2 6082.19  318.47
  -3  14   2 6967.40  322.07
  -3  14   2 6769.52  318.67
   2 -14  -2  670.03   34.70
  -2 -14   2  621.14   32.30
   2 -14  -2  614.54   31.90
  -2  14   2  667.93   36.10
  -2  14   2  587.94   32.00
  -2  14   2  633.24   33.00
   1 -14  -2 3029.30  146.89
   1 -14  -2 2876.01  146.89
  -1 -14   2 2969.80  147.09
   1 -14  -2 3051.29  147.59
  -1  14   2 3284.67  146.89
  -1  14   2 3140.09  148.79
   0 -14   2  953.40   49.70
   0 -14  -2  952.60   49.80
   0  14   2 1018.00   49.20
   0  14  -2 1115.09   52.79
   1 -14   2  650.53   32.60
  -1 -14  -2  627.74   32.90
  -1 -14  -2  655.03   32.80
   1  14   2  646.84   32.40
  -1  14  -2  649.34   32.20
  -1  14  -2  658.63   36.30
   2 -14   2 7652.73  370.26
  -2  14  -2 7853.11  372.76
   3 -14   2    5.00    2.30
  -3 -14  -2    7.40    3.00
   3 -14   2    4.60    6.00
  -3 -14  -2    3.00    3.20
   3 -14   2    3.80    3.80
  -3  14  -2    3.40    2.30
  -3  14  -2   -1.30    6.60
   3  14   2    1.40    3.50
   4 -14   2 3726.63  179.08
   4 -14   2 3619.94  174.58
  -4 -14  -2 3557.34  175.28
   4 -14   2 3733.23  177.28
  -4 -14  -2 3636.74  175.88
  -4  14  -2 3657.93  180.38
   4  14   2 3632.64  176.88
  -4  14  -2 3647.93  176.58
  -5 -14  -2 1561.34   75.59
   5 -14   2 1579.94   74.59
   5 -14   2 1472.45   79.79
   5 -14   2 1547.15   78.29
  -5 -14  -2 1598.44   76.99
  -5  14  -2 1503.65   82.09
  -5  14  -2 1571.84   77.69
   5  14   2 1526.45   77.69
  -6 -14  -2   90.39    7.80
   6 -14   2   87.39   13.20
  -6  14  -2   88.49   18.30
  -6  14  -2   87.49    9.80
   6  14   2   73.29   10.90
   7 -14   2  317.07   22.90
   7 -14   2  276.67   23.00
  -7 -14  -2  353.16   20.40
  -7 -14  -2  321.67   17.80
  -7  14  -2  334.57   20.80
   7  14   2  309.27   20.60
  -7  14  -2  270.37   29.80
   7  14   2  319.47   22.10
  -8 -14  -2  154.88   12.30
   8 -14   2  137.89   15.00
   8 -14   2  121.09   15.40
   8  14   2  109.69   12.70
  -8  14  -2  124.09   12.10
   8  14   2  128.19   16.70
  -8  14  -2  139.59   25.30
   9 -14   2  848.22   49.30
   9 -14   2  850.71   48.90
  -9 -14  -2  847.02   46.60
  -9  14  -2  839.62   57.29
   9  14   2  872.01   46.80
   9  14   2  858.91   49.50
  -9  14  -2  843.22   47.40
 -10 -14  -2  890.91   52.99
  10 -14   2  967.10   55.79
  10 -14   2  982.20   57.59
 -10  14  -2 1105.09   55.29
 -10  14  -2  922.81   62.59
  10  14   2 1089.79   56.49
  11  14   2  177.48   18.40
 -11  14  -2  175.08   33.50
  11  14   2  150.78   17.80
 -11 -15   2   31.60   10.90
  11 -15  -2   18.50   12.30
  11  15  -2   18.10    7.50
  11  15  -2    8.20    9.70
  10 -15  -2  516.95   26.90
  10 -15  -2  464.45   32.90
 -10 -15   2  516.95   31.50
  10 -15  -2  558.54   34.60
 -10 -15   2  561.24   36.00
 -10  15   2  536.45   32.30
  10  15  -2  545.55   33.50
  10  15  -2  527.35   34.70
 -10  15   2  456.25   44.50
 -10  15   2  503.55   36.10
   9 -15  -2  123.69   16.50
   9 -15  -2  114.69    8.70
   9 -15  -2  129.69   15.70
  -9 -15   2  128.19   12.10
  -9  15   2  103.49   21.90
   9  15  -2  131.29   17.60
   9  15  -2  118.79   15.50
  -9  15   2  138.19   22.60
   8 -15  -2  273.77   21.40
  -8 -15   2  238.18   16.90
   8 -15  -2  214.08   13.80
   8 -15  -2  242.88   20.50
   8  15  -2  226.08   19.50
  -8  15   2  249.28   18.00
  -8  15   2  241.78   30.20
  -8  15   2  202.38   23.40
   7 -15  -2  849.91   45.20
   7 -15  -2  919.31   52.69
  -7 -15   2 1014.00   49.10
   7 -15  -2  889.41   49.40
   7  15  -2  919.91   51.69
  -7  15   2  911.61   48.90
  -7  15   2  802.42   49.90
  -7  15   2  922.01   57.79
   7  15  -2  927.61   49.00
   6 -15  -2  765.32   41.50
   6 -15  -2  727.53   38.40
  -6 -15   2  791.62   41.20
  -6 -15   2  709.73   41.80
   6 -15  -2  795.82   46.40
  -6  15   2  812.22   49.20
  -6  15   2  658.33   42.10
   6  15  -2  840.92   45.60
   6  15  -2  781.72   41.10
  -6  15   2  741.13   41.50
  -5 -15   2  673.23   33.60
  -5 -15   2  585.64   34.00
   5 -15  -2  663.93   37.50
   5 -15  -2  598.34   31.60
   5 -15  -2  608.54   33.80
  -5  15   2  562.74   35.40
  -5  15   2  656.13   40.50
  -5  15   2  595.24   33.70
   5  15  -2  631.74   33.50
   4 -15  -2   57.69    5.50
  -4 -15   2   58.79    6.50
   4 -15  -2   52.49    8.30
  -4 -15   2   59.89    6.00
   4 -15  -2   53.09   11.10
  -4 -15   2   43.00   10.10
  -4  15   2   62.29    6.90
   4  15  -2   66.89    8.10
  -4  15   2   67.79   15.70
  -4  15   2   52.69    8.50
   3 -15  -2   12.90    3.80
  -3 -15   2   25.90    5.40
  -3 -15   2   19.20    4.30
  -3  15   2   25.00    5.10
   2 -15  -2 2356.06  108.59
  -2 -15   2 2112.39  106.99
   2 -15  -2 2081.89  106.59
  -2  15   2 2030.40  106.59
  -2  15   2 2320.87  106.99
  -2  15   2 2341.57  110.09
   1 -15  -2   72.69    6.70
  -1 -15   2   88.59    7.10
  -1  15   2  100.19    9.80
  -1  15   2   87.49   11.90
   0 -15   2 1534.35   78.29
   0 -15  -2 1499.85   78.19
   0  15  -2 1795.22   81.19
  -1 -15  -2 1684.23   84.89
   1 -15   2 1674.93   84.59
   1  15   2 1683.23   84.29
  -1  15  -2 1939.21   88.09
  -2 -15  -2  869.41   43.40
   2 -15   2  863.91   42.80
  -2 -15  -2  914.31   42.90
  -2  15  -2  833.12   47.20
   2  15   2  848.32   43.40
  -2  15  -2  851.91   42.80
   3 -15   2  440.46   27.90
   3 -15   2  442.16   24.50
   3 -15   2  454.45   22.90
  -3 -15  -2  454.35   23.40
  -3 -15  -2  435.16   23.40
  -3  15  -2  463.15   23.90
  -3  15  -2  425.26   29.10
   3  15   2  437.56   24.60
  -4 -15  -2 1443.06   72.29
  -4 -15  -2 1567.84   72.99
   4 -15   2 1492.35   76.49
   4 -15   2 1512.75   71.59
   4 -15   2 1477.25   74.19
  -4  15  -2 1360.46   77.49
  -4  15  -2 1491.65   73.49
   4  15   2 1469.75   73.89
   5 -15   2 1280.77   62.59
  -5 -15  -2 1339.77   64.79
   5 -15   2 1221.78   67.89
  -5 -15  -2 1308.67   63.69
   5 -15   2 1314.27   66.09
  -5  15  -2 1278.57   70.69
  -5  15  -2 1299.37   65.59
   5  15   2 1277.67   65.79
   6 -15   2    9.00    7.50
  -6 -15  -2    9.20    3.90
  -6 -15  -2    6.10    3.20
   6 -15   2    7.80    5.50
   6  15   2    8.20    5.20
  -6  15  -2    5.20    3.80
  -6  15  -2    7.30    9.20
  -7 -15  -2   93.89    9.00
  -7 -15  -2   95.89    8.20
   7 -15   2   81.49   14.20
   7  15   2   82.09   12.70
  -7  15  -2   83.29    9.40
  -7  15  -2   68.69   23.10
   8 -15   2  544.85   34.10
  -8 -15  -2  522.15   28.50
   8 -15   2  546.45   32.90
  -8 -15  -2  522.75   30.70
  -8  15  -2  520.75   40.80
   8  15   2  527.65   33.10
  -8  15  -2  568.84   31.80
   8  15   2  536.65   31.20
   9 -15   2  293.97   23.70
  -9 -15  -2  283.77   20.20
   9 -15   2  304.67   22.50
   9  15   2  315.77   24.10
  -9  15  -2  287.97   30.40
  -9  15  -2  313.07   21.10
   9  15   2  331.17   20.40
 -10 -15  -2    8.00    5.70
  10 -15   2   18.00   12.90
  10  15   2   20.90    7.90
 -10  15  -2   16.30   13.00
  11 -15   2  225.48   27.50
 -11  15  -2  190.18   31.60
  11  15   2  185.08   18.90
  11  15   2  203.88   18.90
  11 -16  -2  121.69   21.60
 -11 -16   2  108.89   22.50
 -11  16   2  100.69   22.80
 -10 -16   2   10.80    9.90
   9 -16  -2    5.70    3.20
   9 -16  -2   10.50    7.10
   9 -16  -2    9.10    7.40
  -9 -16   2    3.60    4.80
   9  16  -2   -0.80    7.20
  -9  16   2    7.70   16.00
   9  16  -2    0.60    7.50
  -9  16   2   -2.00    5.50
  -9  16   2   12.90   11.10
   8 -16  -2  103.49    8.50
  -8 -16   2  125.59   11.50
   8 -16  -2  123.99   15.80
  -8 -16   2  106.39   17.30
  -8  16   2  118.59   27.50
   8  16  -2   95.19   22.90
  -8  16   2  101.99   19.40
  -8  16   2  116.59   11.50
   8  16  -2  126.19   15.60
   7 -16  -2  532.35   28.20
   7 -16  -2  542.05   32.60
   7 -16  -2  549.95   35.50
  -7 -16   2  515.85   33.50
  -7 -16   2  563.24   31.10
  -7  16   2  540.25   31.30
   7  16  -2  538.25   32.00
  -7  16   2  579.84   41.70
  -7  16   2  470.75   33.80
   7  16  -2  559.14   34.50
   6 -16  -2  237.38   18.00
  -6 -16   2  274.67   16.20
  -6 -16   2  201.98   19.00
   6 -16  -2  232.68   14.30
  -6  16   2  257.47   27.00
   6  16  -2  236.88   17.60
  -6  16   2  249.58   17.30
  -6  16   2  228.08   20.00
  -5 -16   2   -5.80    6.20
   5 -16  -2    5.10    5.00
  -5 -16   2    4.40    3.20
   5 -16  -2    5.70    3.80
   5 -16  -2    6.90    6.40
  -5  16   2    3.00    2.90
   5  16  -2    3.10    4.50
  -5  16   2   -4.30    6.90
  -5  16   2   11.40    8.00
   4 -16  -2  205.18   12.50
   4 -16  -2  232.58   17.90
  -4 -16   2  224.78   13.70
  -4 -16   2  216.28   13.10
   4 -16  -2  207.88   14.20
  -4 -16   2  184.98   15.80
   4  16  -2  211.58   14.00
  -4  16   2  252.57   21.70
  -4  16   2  186.98   17.20
  -4  16   2  221.08   14.10
   3 -16  -2  280.77   15.40
  -3 -16   2  281.07   15.40
  -3 -16   2  275.07   16.30
   3 -16  -2  284.07   19.30
  -3  16   2  285.27   22.30
  -3  16   2  272.07   16.20
  -3  16   2  245.68   18.80
   2 -16  -2  113.79   10.90
  -2 -16   2  119.09    8.80
   2 -16  -2  111.79    8.20
  -2  16   2   99.89   11.80
  -2  16   2  139.39   15.00
  -2  16   2  112.39    8.20
   1 -16  -2 1329.37   66.49
   1 -16  -2 1368.06   67.19
  -1 -16   2 1333.97   66.79
  -1  16   2 1410.66   68.89
  -1  16   2 1192.88   65.79
  -1  16   2 1513.95   66.39
   0 -16  -2    5.50    3.60
   0  16  -2    6.30    5.90
  -1 -16  -2  162.78   11.10
   1 -16   2  180.38   10.80
   1  16   2  167.48   10.60
  -1  16  -2  165.58   16.00
  -2 -16  -2  790.12   39.90
   2 -16   2  741.33   39.60
   2 -16   2  781.32   39.40
  -2 -16  -2  872.11   39.50
  -2  16  -2  799.32   39.30
   2  16   2  789.42   40.10
  -2  16  -2  747.73   43.80
   3 -16   2  253.67   19.40
   3 -16   2  207.68   14.50
  -3 -16  -2  215.58   13.30
   3 -16   2  230.18   12.80
  -3 -16  -2  227.48   13.20
  -3  16  -2  207.68   20.20
   3  16   2  223.28   14.70
  -3  16  -2  218.08   13.30
  -4 -16  -2  753.32   37.60
   4 -16   2  735.33   39.00
  -4 -16  -2  728.43   37.30
   4 -16   2  766.12   42.40
   4 -16   2  747.23   36.50
  -4  16  -2  760.62   38.30
  -4  16  -2  660.93   43.00
   4  16   2  714.93   38.90
   5 -16   2 1894.31   94.49
   5 -16   2 1679.63   98.69
   5 -16   2 1911.31   91.29
  -5 -16  -2 1948.61   92.49
  -5 -16  -2 1997.50   93.39
  -5  16  -2 1836.22   99.09
   5  16   2 1883.81   94.29
  -5  16  -2 1980.10   94.29
   6 -16   2   30.40    9.00
   6 -16   2   44.60    3.90
   6 -16   2   31.30    6.30
  -6 -16  -2   41.70    6.80
  -6 -16  -2   33.80    6.40
  -6  16  -2   40.60    8.40
   6  16   2   42.10   10.20
  -6  16  -2   35.60   11.10
   7 -16   2   26.40    8.00
  -7 -16  -2   35.30    5.80
  -7  16  -2   26.30    9.50
  -7  16  -2   37.50    7.60
  -8 -16  -2   43.00    7.90
   8 -16   2   58.19   13.20
  -8 -16  -2   50.09    6.40
   8  16   2   42.30    8.90
   8  16   2   40.30    9.90
  -8  16  -2   72.89   18.10
  -8  16  -2   63.69    9.40
   9  16   2    3.60    5.10
   9  16   2    3.10    6.30
  -9  16  -2    9.40    9.90
 -10  16  -2   66.89   13.10
  10  16   2   49.10   12.20
  11  16   2   35.10    8.10
 -11  16  -2   44.10   13.10
 -11 -17   2  448.96   30.80
  11 -17  -2  434.86   30.80
  11 -17  -2  358.46   19.70
  11  17  -2  320.37   27.30
 -11  17   2  307.37   25.40
 -11  17   2  417.16   28.90
 -10 -17   2  440.26   29.90
  10 -17  -2  401.96   22.10
 -10 -17   2  423.06   26.90
  10 -17  -2  413.96   30.60
  10 -17  -2  383.26   28.80
 -10  17   2  407.46   27.10
  10  17  -2  420.86   29.10
  10  17  -2  462.75   29.10
 -10  17   2  391.36   39.80
 -10  17   2  442.26   31.20
   9 -17  -2   69.59   15.20
  -9 -17   2   47.50   10.00
   9 -17  -2   60.59    6.20
  -9 -17   2   90.19   17.30
  -9  17   2   70.89   18.20
  -9  17   2   52.59   11.90
   9  17  -2   55.09   11.60
   9  17  -2   71.19   13.50
  -9  17   2   68.99   10.90
  -8 -17   2   37.60   11.10
   8 -17  -2   42.50    5.80
   8 -17  -2   42.40    8.60
   8  17  -2   25.90    8.40
   8  17  -2   42.80    9.10
  -8  17   2   53.59    8.90
  -8  17   2   31.10    9.40
  -8  17   2   36.50   13.00
   7 -17  -2  323.77   23.40
   7 -17  -2  278.57   17.00
  -7 -17   2  261.17   22.90
  -7 -17   2  321.57   19.40
   7 -17  -2  286.57   22.10
  -7  17   2  318.97   33.00
   7  17  -2  293.67   21.50
  -7  17   2  290.47   20.00
   7  17  -2  315.87   24.00
   6 -17  -2  338.67   21.70
  -6 -17   2  315.57   19.20
  -6 -17   2  257.07   21.50
   6 -17  -2  306.07   24.20
   6 -17  -2  291.67   17.00
  -6  17   2  277.27   22.60
  -6  17   2  305.97   19.70
   6  17  -2  290.67   20.30
   6  17  -2  337.87   26.40
   5 -17  -2  149.39   10.20
  -5 -17   2  152.98   11.00
   5 -17  -2  143.39   13.30
  -5 -17   2  140.69   11.60
  -5  17   2  153.88   12.20
  -5  17   2  172.18   21.70
   5  17  -2  134.09   12.70
  -4 -17   2 1226.58   60.29
   4 -17  -2 1088.09   59.19
  -4 -17   2 1166.18   60.19
   4 -17  -2 1305.97   64.09
   4 -17  -2 1164.88   60.09
  -4 -17   2 1255.27   60.59
  -4  17   2 1285.57   66.19
  -4  17   2 1192.38   61.69
  -4  17   2 1159.38   60.79
   4  17  -2 1216.78   59.69
   3 -17  -2  532.85   29.50
   3 -17  -2  601.64   33.10
  -3 -17   2  552.64   30.20
  -3  17   2  571.94   30.30
  -3  17   2  615.44   35.90
  -3  17   2  573.74   31.80
   2 -17  -2    3.80    4.90
  -2 -17   2    6.40    3.50
   2 -17  -2    6.40    3.30
  -2  17   2   16.80    6.80
  -2  17   2    2.70    2.40
   1 -17  -2  213.78   13.60
  -1 -17   2  256.37   14.30
  -1  17   2  230.78   17.60
   0 -17   2 2727.83  136.39
   0 -17  -2 2645.54  136.29
   0  17  -2 3108.39  138.99
  -1 -17  -2  921.71   45.90
   1 -17   2  940.41   45.70
  -1  17  -2  878.61   48.60
  -2 -17  -2  166.38   11.30
   2 -17   2  174.88   10.60
  -2  17  -2  176.48   10.40
  -2  17  -2  153.98   16.70
  -3 -17  -2 2999.60  134.39
  -3 -17  -2 2651.53  134.69
   3 -17   2 2790.12  135.39
   3 -17   2 2788.02  134.19
  -3  17  -2 2820.62  134.79
  -3  17  -2 2678.43  138.99
   3  17   2 2788.52  135.29
   4 -17   2  255.47   13.40
  -4 -17  -2  234.88   14.30
   4 -17   2  228.08   20.40
  -4 -17  -2  239.28   14.10
   4 -17   2  227.68   15.60
  -4  17  -2  241.38   14.90
  -4  17  -2  196.58   21.60
   4  17   2  235.68   16.10
  -5 -17  -2  638.64   32.10
   5 -17   2  560.14   37.40
   5 -17   2  616.44   30.70
  -5 -17  -2  611.14   32.20
   5 -17   2  616.24   34.30
  -5  17  -2  595.64   40.30
  -5  17  -2  599.74   33.30
   5  17   2  626.24   34.00
   6 -17   2   -5.50    5.10
  -6 -17  -2    2.60    2.90
   6 -17   2    2.30    2.80
  -6 -17  -2   -1.60    4.00
   6 -17   2   -3.00    5.20
  -6  17  -2   -1.60    3.50
  -6  17  -2   -1.80    9.00
   6  17   2   -1.80    5.20
  -7 -17  -2   34.20    6.00
  -7  17  -2   34.50    7.20
   7  17   2   21.30    8.00
  -7  17  -2   26.80   11.50
   8 -17   2  108.59   14.90
  -8 -17  -2  108.09   10.30
   8 -17   2  121.29   12.70
  -8 -17  -2  110.39    8.80
  -8  17  -2  104.99   11.60
   8  17   2   96.79   11.60
   8  17   2   98.99   17.00
  -8  17  -2   99.59   26.20
   9 -17   2    7.90    7.70
   9  17   2    6.80    6.60
   9  17   2   14.70    5.20
  -9  17  -2    9.00   12.00
  -9  17  -2   -0.40    9.20
  10  17   2   81.79   13.00
  10  17   2   86.89   15.50
 -10  17  -2   64.09   17.50
  11  17   2   67.69   15.70
  11 -18  -2  390.06   22.10
  11 -18  -2  515.25   33.50
  11  18  -2  399.06   30.30
 -11  18   2  367.26   28.00
 -11  18   2  478.45   29.10
 -10 -18   2   30.50    9.90
  10 -18  -2   25.30    4.50
  10 -18  -2   32.40    9.30
 -10  18   2    5.40   13.90
  10  18  -2   27.70    8.70
 -10  18   2   23.00   10.20
 -10  18   2   22.20    6.40
  10  18  -2   31.00    9.20
  -9 -18   2  297.37   24.70
   9 -18  -2  293.47   16.70
   9 -18  -2  321.97   23.90
  -9 -18   2  276.47   19.60
   9 -18  -2  324.97   23.70
  -9  18   2  295.57   34.20
  -9  18   2  301.77   24.60
  -9  18   2  293.37   20.50
   9  18  -2  265.87   22.60
   9  18  -2  302.27   23.90
  -8 -18   2  596.34   38.10
   8 -18  -2  624.14   32.60
   8 -18  -2  668.03   37.50
  -8 -18   2  682.13   36.20
   8 -18  -2  628.34   38.80
  -8  18   2  642.04   36.90
  -8  18   2  563.24   39.30
   8  18  -2  673.73   37.90
  -8  18   2  649.83   47.60
   8  18  -2  592.44   38.80
   7 -18  -2  507.25   26.80
  -7 -18   2  537.15   29.60
   7 -18  -2  524.15   31.20
  -7 -18   2  456.05   30.90
  -7  18   2  462.65   32.70
  -7  18   2  543.65   30.10
  -7  18   2  487.65   56.79
   7  18  -2  491.85   33.50
   7  18  -2  524.95   30.40
   6 -18  -2   12.10    6.20
   6 -18  -2    2.80    6.60
   6 -18  -2   11.20    4.50
   6  18  -2   14.50   10.30
  -6  18   2   26.00   11.70
   6  18  -2    3.90    5.30
  -6  18   2    4.00    9.00
   5 -18  -2  414.56   24.00
  -5 -18   2  488.25   25.60
  -5 -18   2  449.16   25.20
   5 -18  -2  475.75   30.30
   5 -18  -2  426.76   26.50
  -5 -18   2  423.26   26.70
  -5  18   2  524.65   34.80
   5  18  -2  451.25   25.60
  -5  18   2  419.96   28.30
  -5  18   2  450.45   26.30
   4 -18  -2 1127.49   57.09
  -4 -18   2 1122.69   53.69
   4 -18  -2 1021.30   53.29
  -4 -18   2 1027.70   53.89
   4 -18  -2 1003.60   52.89
  -4  18   2 1141.49   60.69
  -4  18   2 1056.79   55.39
  -4  18   2 1035.60   54.29
  -3 -18   2  611.34   33.70
   3 -18  -2  624.24   33.10
   3 -18  -2  667.83   36.40
  -3  18   2  634.54   35.00
  -3  18   2  709.63   39.80
  -3  18   2  625.04   33.60
   2 -18  -2    6.10    3.40
  -2 -18   2   12.70    4.60
   2 -18  -2    2.30    4.90
  -2  18   2   -3.60    5.30
  -2  18   2    4.70    2.40
  -1 -18   2 6624.74  336.77
   1 -18  -2 7540.35  337.27
   1 -18  -2 6676.73  336.57
  -1  18   2 7338.27  338.97
   0 -18   2  831.72   43.10
   0 -18  -2  838.62   43.20
   0  18  -2  895.21   46.40
  -1 -18  -2  183.68   12.40
   1 -18   2  192.98   11.80
  -1  18  -2  182.48   17.40
  -2 -18  -2 1189.78   61.59
   2 -18   2 1245.68   61.29
  -2  18  -2 1297.67   65.89
  -3 -18  -2  207.98   12.70
   3 -18   2  169.08   12.90
   3 -18   2  188.88   11.40
  -3 -18  -2  210.08   12.10
  -3  18  -2  186.88   11.70
  -3  18  -2  171.18   19.50
   3  18   2  175.38   13.20
   4 -18   2 1736.43   86.49
   4 -18   2 1742.53   89.49
   4 -18   2 1719.73   84.49
  -4 -18  -2 1824.92   85.19
  -4 -18  -2 1677.03   85.29
   4  18   2 1763.62   86.39
  -4  18  -2 1740.23   85.89
  -4  18  -2 1721.43   91.29
  -5 -18  -2  218.58   14.00
   5 -18   2  202.28   16.20
   5 -18   2  209.18   12.30
   5 -18   2  186.38   19.90
  -5 -18  -2  226.78   13.50
  -5  18  -2  196.68   23.60
  -5  18  -2  231.08   14.90
   5  18   2  206.08   16.10
   6 -18   2   55.89    5.20
   6 -18   2   59.79   12.40
   6 -18   2   43.30    8.40
  -6 -18  -2   57.29    7.00
  -6 -18  -2   50.59    7.10
  -6  18  -2   42.70    7.40
   6  18   2   39.00    7.80
  -6  18  -2   40.80   12.10
   7 -18   2  652.63   38.90
  -7 -18  -2  711.03   36.20
   7 -18   2  614.54   38.00
  -7 -18  -2  702.43   35.10
   7  18   2  691.13   38.30
  -7  18  -2  675.63   37.70
  -7  18  -2  630.44   45.70
  -8 -18  -2  183.48   12.50
   8 -18   2  187.58   16.50
   8 -18   2  173.18   17.70
  -8 -18  -2  171.48   13.20
  -8  18  -2  191.88   29.90
  -8  18  -2  167.58   14.40
   8  18   2  180.78   20.20
   9 -18   2  446.86   28.20
   9 -18   2  445.56   29.10
  -9 -18  -2  394.66   25.40
  -9  18  -2  402.56   38.00
   9  18   2  449.95   28.80
  -9  18  -2  360.96   32.20
  10 -18   2   12.70   10.80
  10  18   2    4.70    7.70
 -10  18  -2    9.40   13.40
  10 -19  -2   25.90    3.90
 -10 -19   2   29.50    7.50
  10 -19  -2   23.80    9.30
  10  19  -2   24.40    8.70
 -10  19   2    8.40   13.80
 -10  19   2   24.10    6.80
  10  19  -2   24.60    8.50
   9 -19  -2  198.48   12.90
   9 -19  -2  239.78   20.30
  -9 -19   2  212.18   16.60
  -9 -19   2  238.18   21.80
   9 -19  -2  219.48   20.90
   9  19  -2  171.88   19.00
  -9  19   2  221.78   28.70
  -9  19   2  211.28   16.00
  -9  19   2  210.58   21.10
   9  19  -2  189.58   19.00
   8 -19  -2   27.00    8.10
  -8 -19   2   20.50    5.60
   8 -19  -2   37.30    5.80
  -8 -19   2   26.00    7.20
  -8  19   2   23.50   12.10
   8  19  -2   22.80    7.70
  -8  19   2   27.50   16.60
   7 -19  -2  909.51   48.80
  -7 -19   2  943.61   48.00
  -7 -19   2  894.41   49.00
   7 -19  -2  855.51   45.10
   7 -19  -2  934.61   51.49
  -7  19   2  840.92   49.80
  -7  19   2  889.51   57.09
   7  19  -2  856.51   51.29
  -7  19   2  887.61   48.60
   7  19  -2  923.21   49.80
   6 -19  -2  213.78   13.30
   6 -19  -2  233.58   17.20
   6 -19  -2  217.88   19.50
  -6 -19   2  189.38   17.10
  -6  19   2  238.68   27.10
  -6  19   2  173.08   19.80
   6  19  -2  231.78   16.50
  -6  19   2  220.28   15.40
   6  19  -2  194.78   24.10
   5 -19  -2  115.89   14.10
  -5 -19   2  100.79    9.30
   5 -19  -2   99.79   11.80
   5 -19  -2  109.09    8.90
  -5 -19   2  106.49   10.30
   5  19  -2  113.89   11.20
  -5  19   2  118.79   10.10
  -5  19   2  121.49   21.30
  -4 -19   2  653.93   35.40
   4 -19  -2  736.53   39.20
   4 -19  -2  629.84   34.80
  -4 -19   2  644.64   35.70
  -4  19   2  749.13   43.40
  -4  19   2  671.13   37.70
  -4  19   2  665.83   36.00
   3 -19  -2  174.68   11.80
  -3 -19   2  194.98   12.90
  -3  19   2  153.98   15.70
  -3  19   2  186.98   11.90
  -2 -19   2  421.16   23.70
   2 -19  -2  438.06   25.30
   2 -19  -2  399.06   23.10
  -2  19   2  454.55   29.00
   1 -19  -2  886.61   47.70
   1 -19  -2  979.90   49.00
  -1 -19   2  963.50   48.20
  -1  19   2  976.60   50.89
   0 -19  -2   15.80    4.70
   0  19  -2   10.10    6.50
   1 -19   2    3.40    3.60
  -1 -19  -2    1.10    4.00
  -1  19  -2    1.40    5.80
   2 -19   2    8.60    3.40
  -2  19  -2    3.30    7.10
  -3 -19  -2  786.72   41.50
   3 -19   2  790.72   40.90
   3 -19   2  753.22   42.00
  -3 -19  -2  928.71   41.00
  -3  19  -2  784.62   46.90
   3  19   2  820.62   41.80
  -3  19  -2  829.92   41.10
   4 -19   2 1989.40   97.49
  -4 -19  -2 1954.10   98.29
   4 -19   2 1994.00   99.39
  -4 -19  -2 2092.79   97.99
   4 -19   2 2029.60  102.89
   4  19   2 2004.00   99.09
  -4  19  -2 1933.51  104.09
  -4  19  -2 2090.69   98.79
   5 -19   2  669.43   41.50
   5 -19   2  677.33   38.00
  -5 -19  -2  697.83   36.30
  -5 -19  -2  728.73   36.40
   5 -19   2  674.33   35.00
   5  19   2  689.93   37.90
  -5  19  -2  713.23   37.20
  -5  19  -2  699.73   44.60
  -6 -19  -2  714.23   36.50
  -6 -19  -2  697.23   35.80
   6 -19   2  677.43   38.80
   6 -19   2  649.74   40.30
   6 -19   2  694.03   34.50
  -6  19  -2  696.73   37.40
   6  19   2  700.03   38.60
  -6  19  -2  637.64   51.89
  -7 -19  -2   87.59    8.00
   7 -19   2   54.29    9.70
  -7 -19  -2   80.19    8.30
   7 -19   2   59.09   13.10
  -7  19  -2   67.29    9.50
  -7  19  -2   62.19   14.70
   7  19   2   79.59   12.80
  -8 -19  -2  225.78   14.20
  -8 -19  -2  188.38   14.30
   8 -19   2  217.28   18.70
   8 -19   2  187.18   16.50
   8  19   2  207.28   20.90
  -8  19  -2  223.68   15.50
  -8  19  -2  198.98   29.10
   9 -19   2  457.35   29.90
   9 -19   2  422.26   28.10
  -9 -19  -2  396.66   25.80
  -9  19  -2  405.36   28.50
   9  19   2  465.05   29.90
  -9  19  -2  480.25   38.40
  10 -19   2   -0.30    9.00
  10  19   2    9.70    7.50
 -10  19  -2   17.70   16.60
  10 -20  -2  191.88   10.90
 -10 -20   2  161.48   16.70
 -10  20   2  150.78   29.20
  10  20  -2  192.28   19.00
 -10  20   2  158.18   16.10
  -9 -20   2  298.27   20.90
   9 -20  -2  334.37   24.40
   9 -20  -2  343.87   24.50
  -9 -20   2  329.17   24.20
   9 -20  -2  297.17   17.00
   9  20  -2  265.87   22.60
  -9  20   2  292.27   33.60
  -9  20   2  315.17   25.80
   9  20  -2  269.27   22.40
  -9  20   2  300.87   21.10
   8 -20  -2  322.57   18.40
  -8 -20   2  333.97   21.00
   8 -20  -2  316.27   23.90
   8 -20  -2  354.06   23.60
  -8 -20   2  332.77   25.20
  -8  20   2  330.27   38.00
  -8  20   2  304.27   21.00
  -8  20   2  318.67   28.80
   8  20  -2  280.77   23.80
   8  20  -2  364.16   24.20
   7 -20  -2    4.90    3.90
   7 -20  -2    3.50    6.10
   7 -20  -2    5.10    6.90
  -7 -20   2    2.30    4.00
  -7 -20   2   -1.20    7.20
  -7  20   2    7.60   11.40
   7  20  -2   -6.30    6.40
  -7  20   2    0.00    3.90
  -7  20   2    3.40    8.50
  -6 -20   2    7.30    3.60
   6 -20  -2   -0.10    5.20
   6 -20  -2    0.60    3.70
  -6 -20   2   -6.20    7.00
   6 -20  -2    2.90    5.70
  -6  20   2   -7.30    8.00
  -6  20   2    6.80   11.40
   6  20  -2   -9.90   10.40
   6  20  -2    8.60    5.30
  -6  20   2   -1.60    3.30
  -5 -20   2  899.91   44.90
   5 -20  -2  848.52   44.00
  -5 -20   2  868.31   45.80
   5 -20  -2  872.71   49.00
   5 -20  -2  839.72   45.20
  -5 -20   2  825.02   45.00
   5  20  -2  883.31   44.60
  -5  20   2  879.41   45.80
  -5  20   2  817.12   47.20
  -5  20   2  934.91   53.79
   4 -20  -2   47.20    6.60
  -4 -20   2   55.59    7.80
   4 -20  -2   47.80   11.80
  -4  20   2   47.10    6.40
  -4  20   2   39.20    9.00
  -4  20   2   47.60   11.50
   3 -20  -2  450.45   25.50
  -3 -20   2  477.05   26.50
   3 -20  -2  511.35   28.80
  -3  20   2  515.45   32.70
  -3  20   2  459.65   25.90
  -3  20   2  455.45   27.50
   2 -20  -2   41.60    7.30
   2 -20  -2   56.29   10.90
  -2 -20   2   68.29    7.90
   1 -20  -2  990.90   47.60
  -1 -20   2  876.71   46.80
   1 -20  -2  856.21   46.60
  -1  20   2  924.51   49.60
   1  20  -2  965.10   49.50
   0 -20   2  969.40   49.60
   0  20   2 1001.00   51.19
   0  20  -2  982.00   52.29
   1 -20   2   25.80    4.90
  -1 -20  -2   24.40    5.20
  -1  20  -2   19.10    7.70
   2 -20   2  681.13   34.80
  -2 -20  -2  628.04   35.00
  -2  20  -2  721.83   40.60
  -3 -20  -2  358.06   20.60
   3 -20   2  367.66   19.80
  -3  20  -2  334.57   26.90
   3  20   2  339.47   20.30
  -3  20  -2  372.76   19.70
  -4 -20  -2  326.17   18.90
   4 -20   2  317.07   17.60
  -4 -20  -2  329.37   18.30
   4 -20   2  316.47   19.70
   4 -20   2  293.87   28.00
   4  20   2  300.27   19.50
  -4  20  -2  296.67   25.90
  -4  20  -2  322.87   18.10
   5 -20   2  176.58   15.20
  -5 -20  -2  202.58   13.20
   5 -20   2  203.28   19.90
   5 -20   2  188.98   11.90
  -5 -20  -2  194.78   13.20
  -5  20  -2  203.38   24.10
  -5  20  -2  190.08   13.40
   5  20   2  170.68   14.60
   6 -20   2    2.90    4.80
   6 -20   2   11.00    3.50
  -6 -20  -2   14.50    5.10
  -6 -20  -2    8.60    3.60
   6 -20   2    3.30    5.20
  -6  20  -2    6.50    3.50
   6  20   2    9.80    5.30
  -6  20  -2   16.90    9.00
   7 -20   2  624.54   38.40
  -7 -20  -2  665.53   34.90
  -7 -20  -2  692.03   35.80
   7 -20   2  656.83   38.50
   7  20   2  670.73   38.00
  -7  20  -2  651.73   36.40
  -7  20  -2  642.34   47.70
   8 -20   2   60.39   12.80
  -8 -20  -2   60.09    7.40
  -8 -20  -2   40.20    8.40
  -8  20  -2   44.90    8.80
   8  20   2   72.19   15.50
  -8  20  -2   39.80   12.40
   9 -20   2   11.40    7.00
  -9  20  -2   13.60   12.90
   9  20   2    8.30    7.70
  10 -20   2  213.68   22.50
  10  20   2  247.98   21.40
 -10  20  -2  268.87   32.00
  10 -21  -2   17.50    8.90
  -9 -21   2  100.69   18.60
   9 -21  -2  116.09   17.70
   9  21  -2  104.69   15.90
  -9  21   2  114.49   19.20
   8 -21  -2  296.27   22.40
   8 -21  -2  266.37   16.40
  -8 -21   2  301.07   22.70
   8 -21  -2  276.27   21.30
  -8 -21   2  294.57   18.80
   8  21  -2  300.67   24.50
   8  21  -2  230.08   22.40
  -8  21   2  281.47   19.00
  -8  21   2  277.17   26.70
  -8  21   2  321.47   37.20
   7 -21  -2   87.29   14.80
   7 -21  -2   71.69    6.80
  -7 -21   2   64.79   13.00
  -7  21   2   78.89   13.10
   7  21  -2   83.39   13.10
  -7  21   2   79.69    9.50
  -7  21   2   67.99   17.10
  -6 -21   2   96.89    8.90
   6 -21  -2   73.39   13.80
   6 -21  -2   78.99    8.20
   6 -21  -2   80.29   12.10
  -6 -21   2   69.49   11.70
   6  21  -2   94.59   11.60
   6  21  -2   58.29   14.50
  -6  21   2   84.89   13.00
  -6  21   2   76.99    9.60
  -6  21   2   94.69   22.70
  -5 -21   2    6.30    5.10
   5 -21  -2    5.70    4.50
   5 -21  -2    9.70    5.00
  -5  21   2    8.00   10.00
   5  21  -2    7.50    4.60
  -5  21   2   -5.40    7.90
  -5  21   2    1.40    3.60
   4 -21  -2    4.60    3.40
  -4 -21   2    3.10    4.60
   4 -21  -2   -3.90    5.70
  -4  21   2   -6.00    7.30
  -4  21   2    1.60    2.60
  -4  21   2   -0.50    7.90
  -3 -21   2    4.00    4.70
   3 -21  -2    0.80    3.80
   3 -21  -2    1.50    5.60
  -3  21   2   -8.80    6.40
  -3  21   2    3.70    7.60
  -3  21   2   -0.20    2.50
   2 -21  -2 1516.75   72.29
  -2 -21   2 1395.06   71.19
   2 -21  -2 1340.17   70.49
  -2  21   2 1457.95   74.79
   1 -21  -2  399.66   23.10
  -1 -21   2  417.86   23.40
   1  21  -2  429.06   26.50
  -1  21   2  411.46   26.60
   0 -21  -2  188.88   12.40
   0 -21   2  188.38   12.50
   0  21  -2  174.28   16.80
   0  21   2  158.78   14.30
   1 -21   2   80.39    8.30
  -1 -21  -2   88.19    9.00
  -1  21  -2   82.49   14.60
  -2 -21  -2  157.88   12.10
   2 -21   2  164.08   11.30
  -2  21  -2  188.18   19.30
   3 -21   2 2001.20  104.59
   3 -21   2 2178.28  104.49
  -3 -21  -2 2091.39  105.09
  -3  21  -2 2310.27  104.29
  -3  21  -2 2155.78  110.39
   4 -21   2    9.30    4.30
  -4 -21  -2    6.00    3.90
   4 -21   2    0.90    4.50
  -4 -21  -2    0.80    4.50
  -4  21  -2    5.50    8.90
   4  21   2    0.70    3.90
  -4  21  -2    6.40    2.90
  -5 -21  -2   26.40    5.60
   5 -21   2   27.10    5.10
   5 -21   2   23.00    5.70
  -5 -21  -2   31.80    6.20
   5  21   2   17.50    5.50
  -5  21  -2   20.20    4.30
  -5  21  -2   23.50   10.70
  -6 -21  -2  116.29   10.20
   6 -21   2  122.59    8.50
   6 -21   2  107.39   13.00
  -6 -21  -2  136.49   10.20
   6 -21   2  129.79   15.90
  -6  21  -2   92.49   20.80
  -6  21  -2  117.69   10.40
   6  21   2  106.49   12.70
  -7 -21  -2   12.30    5.10
   7 -21   2   21.40    4.10
   7 -21   2   11.20    6.70
   7 -21   2    5.40    5.80
   7  21   2   16.40    7.90
  -7  21  -2   15.00   12.80
   8 -21   2  196.78   17.70
  -8 -21  -2  179.98   14.40
   8 -21   2  177.38   16.50
  -8 -21  -2  215.58   14.30
  -8  21  -2  198.08   14.90
  -8  21  -2  204.28   25.70
   8  21   2  204.48   21.50
   9 -21   2    3.60    7.70
   9  21   2   13.90    7.20
  -9  21  -2   10.40   12.10
  10 -21   2  181.18   19.80
  10  21   2  238.48   20.80
 -10  21  -2  187.98   25.70
  10 -22  -2   68.19   14.70
   9 -22  -2  240.38   20.60
  -9 -22   2  225.48   18.70
  -9 -22   2  288.07   24.20
   9 -22  -2  317.37   23.80
   9 -22  -2  229.38   15.20
   9  22  -2  299.47   21.20
  -9  22   2  307.87   24.50
   9  22  -2  270.77   21.10
  -9  22   2  269.57   33.70
  -9  22   2  228.18   18.70
   8 -22  -2  709.63   36.70
   8 -22  -2  748.13   41.50
  -8 -22   2  726.43   40.40
  -8 -22   2  755.52   39.50
   8 -22  -2  725.23   41.60
  -8  22   2  673.73   52.39
  -8  22   2  666.43   43.10
  -8  22   2  710.53   39.70
   8  22  -2  730.63   42.00
   8  22  -2  640.34   42.30
   7 -22  -2   28.10    5.00
  -7 -22   2   35.20    8.70
   7 -22  -2   23.50    7.10
   7 -22  -2   27.20    6.10
  -7  22   2   14.40   13.90
   7  22  -2   48.40   11.60
  -7  22   2   16.80    4.40
  -7  22   2   29.70   10.20
   6 -22  -2  508.85   33.30
  -6 -22   2  491.75   30.30
   6 -22  -2  502.25   27.40
  -6 -22   2  529.65   28.50
   6 -22  -2  506.15   29.70
  -6  22   2  476.45   35.80
   6  22  -2  522.05   29.30
  -6  22   2  546.25   29.80
  -6  22   2  523.75   43.10
  -5 -22   2  867.41   47.30
   5 -22  -2  855.91   46.00
   5 -22  -2  956.10   51.29
  -5 -22   2  941.51   46.60
  -5  22   2  954.30   55.89
  -5  22   2  944.01   48.10
  -5  22   2  845.92   49.50
   4 -22  -2  257.57   16.00
   4 -22  -2  263.17   20.60
  -4 -22   2  270.07   17.50
  -4  22   2  258.07   16.30
  -4  22   2  293.87   26.00
  -4  22   2  236.78   20.10
   3 -22  -2    7.10    4.90
  -3 -22   2   11.80    5.60
  -3  22   2   10.70    9.10
  -3  22   2    4.20    6.50
  -3  22   2    8.60    2.60
  -2 -22   2 1103.89   56.79
   2 -22  -2 1193.18   58.09
   2 -22  -2 1072.19   56.19
  -2  22   2 1105.99   60.69
  -1 -22   2 1128.69   57.89
   1 -22  -2 1124.39   57.69
  -1  22   2 1196.78   60.49
   1  22  -2 1140.39   59.79
   0 -22   2   33.30    6.60
   0 -22  -2   31.10    6.80
   0  22  -2   19.30    7.80
   1 -22   2    5.60    4.50
  -1 -22  -2   11.00    5.10
  -1  22  -2    5.70    7.40
   2 -22   2  384.06   21.40
  -2 -22  -2  377.46   22.10
  -2  22  -2  388.86   27.70
  -3 -22  -2  247.08   16.20
   3 -22   2  256.37   15.20
  -3  22  -2  220.38   24.10
  -4 -22  -2  612.44   33.60
   4 -22   2  613.94   34.20
   4 -22   2  627.04   32.70
   4  22   2  613.44   33.90
  -4  22  -2  641.44   33.10
  -4  22  -2  677.93   42.20
   5 -22   2    4.70    6.30
   5 -22   2    0.60    3.80
  -5 -22  -2   -0.40    4.30
   5 -22   2   -4.60    3.90
   5  22   2    2.90    4.60
  -5  22  -2    2.00    3.20
  -6 -22  -2   63.09    7.60
  -6 -22  -2   59.59    8.20
   6 -22   2   61.19    6.30
   6 -22   2   60.69   13.10
   6 -22   2   69.29    9.90
  -6  22  -2   55.79    7.70
  -6  22  -2   48.40   13.90
   6  22   2   59.69   11.10
  -7 -22  -2   17.00    6.40
  -7 -22  -2   16.10    4.40
   7 -22   2   12.50    8.10
   7 -22   2   16.60    6.80
   7  22   2   12.80    6.90
  -7  22  -2   31.20   14.80
  -7  22  -2   15.10    3.80
  -8 -22  -2    2.40    4.60
   8 -22   2    6.00    6.20
   8 -22   2    2.90    6.30
  -8 -22  -2   -0.30    4.10
  -8  22  -2   -3.20    4.50
  -8  22  -2   13.10   11.20
   8  22   2   -1.40    7.10
  -9 -22  -2    7.50    6.20
   9 -22   2    9.80    7.30
   9  22   2   13.10    8.20
  -9  22  -2    4.10   11.20
  10 -22   2  196.08   19.30
  10  22   2  232.48   20.10
 -10  22  -2  182.48   27.50
  10  23  -2  139.49   15.50
 -10  23   2  102.19   28.30
   9 -23  -2   67.69   12.90
  -9 -23   2   42.40    6.90
   9 -23  -2   44.90    6.70
   9  23  -2   70.89   14.20
  -9  23   2   76.49   19.60
  -8  23   2   11.70   13.10
   7 -23  -2   71.39    7.40
   7 -23  -2   87.19   11.40
  -7 -23   2   99.49    9.50
  -7 -23   2   90.89   13.70
   7 -23  -2   81.39   13.70
  -7  23   2  120.49   18.60
  -7  23   2   55.19   17.20
  -7  23   2   72.29    9.30
   7  23  -2  107.99   12.60
   6 -23  -2   38.90    6.00
  -6 -23   2   37.90    9.90
   6 -23  -2   43.80    9.80
  -6  23   2   31.90   16.40
  -6  23   2   36.60    7.20
   6  23  -2   37.70    7.00
  -6  23   2   39.10   15.80
   5 -23  -2   52.49    7.50
   5 -23  -2   48.10   13.20
  -5 -23   2   60.19    9.50
  -5  23   2   53.09    7.80
  -5  23   2   32.10   10.40
  -5  23   2   39.90   13.10
  -4 -23   2 1446.16   76.59
   4 -23  -2 1618.44   79.19
   4 -23  -2 1430.46   75.39
  -4  23   2 1553.84   76.89
  -4  23   2 1572.84   76.49
  -4  23   2 1544.55   82.79
  -3 -23   2   69.79    9.00
   3 -23  -2   62.59    8.00
   3 -23  -2   58.19   11.60
  -3  23   2   70.99   18.50
  -3  23   2   68.99    6.60
   2 -23  -2  210.48   14.40
   2 -23  -2  229.68   17.30
  -2 -23   2  209.48   15.20
  -2  23   2  228.38   22.30
   1 -23  -2  219.08   14.60
  -1 -23   2  229.48   14.90
  -1  23   2  222.78   20.10
   1  23  -2  201.08   19.00
   0 -23   2   66.89    8.30
   0 -23  -2   62.59    7.90
   0  23   2   42.70   11.10
   0  23  -2   44.80    9.20
  -1 -23  -2  229.78   15.20
   1 -23   2  228.98   15.10
  -1  23  -2  235.18   21.10
   2 -23   2  641.54   33.30
  -2 -23  -2  627.34   34.10
  -2  23  -2  631.34   39.40
   3 -23   2  298.87   17.10
  -3 -23  -2  283.57   17.80
  -3  23  -2  261.97   25.80
  -4 -23  -2   27.60    6.30
   4 -23   2   13.90    5.40
  -4  23  -2   19.50   10.40
   4  23   2   14.40    4.90
  -5 -23  -2    6.70    5.50
  -5 -23  -2    4.00    4.10
   5 -23   2   12.50    4.90
   5 -23   2    0.40    4.60
   5 -23   2   14.90    7.20
  -5  23  -2   17.80    9.70
   5  23   2    2.90    5.00
  -5  23  -2    6.80    3.30
   6 -23   2   59.19   11.90
  -6 -23  -2   62.59    8.80
   6 -23   2   73.29    6.90
   6 -23   2   58.69   10.30
  -6  23  -2   59.39    7.50
  -6  23  -2   52.79   14.10
  -7 -23  -2  128.89   11.20
   7 -23   2  124.89   13.10
   7 -23   2  111.99   13.90
  -7 -23  -2   93.39    9.80
   7 -23   2  115.99    8.10
  -7  23  -2  128.09   24.40
   7  23   2  107.19   15.20
  -7  23  -2   95.79   10.30
  -8 -23  -2  171.88   15.10
  -8 -23  -2  237.38   15.00
   8 -23   2  205.28   19.80
   8 -23   2  221.48   19.20
  -8  23  -2  253.07   28.00
   8  23   2  217.28   19.30
   9 -23   2   19.70    7.60
  -9 -23  -2   16.20    7.90
   9  23   2   15.80    8.30
  -9  23  -2   11.30   14.00
 -10 -24   2  264.27   28.40
   9 -24  -2  112.39   14.30
   9  24  -2  114.49   17.90
   8 -24  -2   23.60    5.60
   8 -24  -2   13.60    6.80
  -8  24   2   22.40   12.90
  -8  24   2   24.00    5.40
   8  24  -2   15.70    7.80
   8  24  -2   23.70    8.10
   7 -24  -2   48.30   11.70
  -7 -24   2   78.39   15.80
   7 -24  -2   60.59    7.60
  -7 -24   2   45.10    8.40
  -7  24   2   52.39   18.40
  -7  24   2   64.69   14.50
  -7  24   2   64.19    8.90
   7  24  -2   53.69   11.80
   6 -24  -2    9.80    4.00
   6 -24  -2    2.60    6.10
  -6 -24   2    3.30    5.90
  -6  24   2    5.90    3.60
  -6  24   2   11.00    8.60
  -6  24   2   11.70   10.40
   5 -24  -2   23.50    6.20
  -5 -24   2   21.70    7.50
   5 -24  -2   19.90    7.00
  -5  24   2   28.30   12.40
  -5  24   2   21.40    4.30
  -5  24   2   18.90    9.50
   4 -24  -2   64.49    8.10
  -4  24   2   56.39    7.60
  -4  24   2   48.30   10.30
  -3 -24   2  372.16   23.70
   3 -24  -2  449.76   26.30
   3 -24  -2  374.46   22.90
  -3  24   2  416.76   31.70
  -2 -24   2  267.17   18.50
   2 -24  -2  335.07   20.50
   2 -24  -2  276.17   17.80
  -2  24   2  283.77   24.30
   1 -24  -2  140.99   11.40
  -1 -24   2  146.59   11.60
   1  24  -2  132.69   16.00
  -1  24   2  130.89   16.90
   0 -24   2  303.87   18.20
   0 -24  -2  289.77   18.10
   0  24  -2  284.07   21.90
   0  24   2  284.87   21.00
  -1 -24  -2   16.30    5.70
   1 -24   2    4.60    4.10
  -1  24  -2    7.50    8.10
   2 -24   2  854.41   44.20
  -2 -24  -2  852.01   44.90
  -2  24  -2  871.21   50.39
  -3 -24  -2    5.40    5.30
   3 -24   2    0.00    4.40
  -3  24  -2    7.00    9.30
   4 -24   2  150.28   11.00
  -4 -24  -2  143.49   12.00
  -4  24  -2  151.58   22.10
  -4  24  -2  153.58   10.70
   5 -24   2   29.50    5.80
  -5 -24  -2   21.10    5.30
   5 -24   2   26.30    6.80
  -5 -24  -2   26.70    7.10
  -5  24  -2   33.80   12.10
   5  24   2   23.90    6.10
  -5  24  -2   17.40    4.10
   6 -24   2   23.50    5.60
  -6 -24  -2   36.10    6.90
  -6 -24  -2   39.10    8.10
   6 -24   2   28.50    5.80
   6 -24   2   22.00    8.20
  -6  24  -2   27.00    6.30
   6  24   2   16.50    8.90
  -6  24  -2   22.70   15.40
   7 -24   2   50.89   11.70
   7 -24   2   54.29   13.30
  -7 -24  -2   38.30    7.50
  -7 -24  -2   48.70    7.60
   7 -24   2   51.39    5.80
  -7  24  -2   71.99   20.40
  -7  24  -2   41.20    6.40
   7  24   2   47.90    9.60
  -8 -24  -2   56.79    9.80
   8 -24   2   82.19   15.50
  -8  24  -2   60.49    7.70
  -9 -25   2   15.90    7.00
   9 -25  -2   11.50    5.10
   9 -25  -2   21.10    6.50
  -9  25   2   -4.30   12.90
  -9  25   2    2.10    6.80
   8 -25  -2   65.99    8.10
   8 -25  -2   79.69   12.90
  -8 -25   2   54.09    7.30
  -8  25   2   61.69   15.80
   8  25  -2   39.70    8.60
  -8  25   2   57.09   10.60
  -7 -25   2  207.38   15.20
   7 -25  -2  205.68   17.50
   7 -25  -2  229.48   15.00
   7 -25  -2  235.88   19.80
  -7 -25   2  266.07   20.50
  -7  25   2  211.98   25.80
  -7  25   2  224.18   34.30
   7  25  -2  204.78   18.40
  -7  25   2  260.27   16.60
   6 -25  -2   52.39    7.70
  -6 -25   2   46.70   11.10
  -6  25   2   32.50   14.00
  -6  25   2   45.70    7.50
  -6  25   2   67.79   16.30
   5 -25  -2   -1.60    5.80
   5 -25  -2   11.60    5.70
  -5 -25   2   -0.90    5.30
  -5  25   2    6.40   10.70
  -5  25   2    4.80    3.20
  -5  25   2   10.90    8.60
   4 -25  -2    7.60    5.40
  -4 -25   2    7.50    6.90
   4 -25  -2   25.10   13.80
  -4  25   2   20.30   10.60
  -4  25   2    9.20    7.70
  -4  25   2    3.70    3.80
  -3 -25   2   20.60    6.50
   3 -25  -2    3.40    5.90
   3 -25  -2    2.60    4.90
  -3  25   2   20.10    9.70
   2 -25  -2    8.80    5.90
  -2 -25   2   16.90    6.70
   2  25  -2    9.30    7.60
  -2  25   2    8.40    8.30
  -1 -25   2  273.67   17.80
   1 -25  -2  286.57   17.70
  -1  25   2  269.17   22.50
   1  25  -2  268.57   21.40
   0 -25  -2 1399.56   71.29
   0 -25   2 1430.86   71.39
   0  25   2 1450.65   72.99
   0  25  -2 1410.96   73.89
   1 -25   2  416.86   23.40
  -1 -25  -2  389.96   23.60
  -1  25  -2  391.76   28.50
  -2 -25  -2  100.39   11.20
   2 -25   2  113.09    9.50
  -2  25  -2   79.39   18.80
  -3 -25  -2  334.17   20.80
   3 -25   2  341.57   19.70
  -3  25  -2  343.47   29.10
   4 -25   2   62.99    7.80
  -4 -25  -2   83.49    9.80
  -4  25  -2   55.99   24.50
  -4  25  -2   73.09    6.80
   5 -25   2   48.50    6.40
   5 -25   2   46.90    9.40
  -5 -25  -2   43.90    8.80
  -5  25  -2   35.70   13.80
   5  25   2   51.79    9.70
  -5  25  -2   34.20    5.50
   6 -25   2  327.47   21.00
   6 -25   2  319.47   18.40
  -6 -25  -2  347.87   19.60
   6 -25   2  279.87   24.90
  -6 -25  -2  315.77   20.20
  -6  25  -2  326.37   34.10
   6  25   2  328.57   21.70
  -6  25  -2  322.97   19.00
   7 -25   2   16.10    4.10
   7 -25   2   10.20    6.10
  -7 -25  -2   14.10    8.10
   7 -25   2   -0.10    6.50
  -7  25  -2    4.00    4.00
   7  25   2    9.20    9.60
   8 -25   2  233.38   13.50
  -8 -25  -2  238.18   18.00
   8 -25   2  234.98   18.30
   8  25   2  213.08   17.90
  -8  25  -2  265.77   28.30
  -9 -25  -2   28.90    8.30
   9 -25   2   31.10    7.50
  -9 -26   2  103.09   13.80
   9  26  -2  110.79   13.60
  -8 -26   2    2.30    5.40
   8 -26  -2    6.90    5.90
   8 -26  -2   12.40    5.30
  -8  26   2   22.60   15.50
   8  26  -2   13.90    8.20
  -8  26   2    3.40    5.50
   7 -26  -2   44.50    7.80
  -7 -26   2   49.90    9.00
  -7  26   2   51.99   12.90
  -7  26   2   30.80   19.20
  -7  26   2   51.39    9.10
   6 -26  -2  279.17   22.10
  -6 -26   2  250.97   20.20
   6 -26  -2  274.87   17.40
  -6  26   2  307.97   24.40
  -6  26   2  281.47   17.60
  -6  26   2  271.67   34.80
   5 -26  -2  146.79   14.70
   5 -26  -2  117.09   10.70
  -5  26   2  120.99    9.50
  -5  26   2  118.29   24.40
  -5  26   2  123.19   16.00
   4 -26  -2  117.09   13.70
  -4 -26   2   88.99   11.70
   4 -26  -2  100.89    9.90
  -4  26   2   91.59    8.10
  -4  26   2  106.29   20.40
   3 -26  -2 2298.07  118.29
   3 -26  -2 2714.73  121.09
  -3 -26   2 2180.18  118.89
  -3  26   2 2475.35  124.19
  -2 -26   2   86.99   10.80
   2 -26  -2   95.09   10.40
   2  26  -2   91.69   15.40
  -2  26   2  101.49   17.70
  -1 -26   2  276.07   18.40
   1 -26  -2  276.97   17.90
  -1  26   2  299.17   23.30
   1  26  -2  260.77   21.70
   0 -26  -2  278.47   17.90
   0 -26   2  276.17   17.90
   0  26   2  265.87   20.70
   0  26  -2  261.87   22.50
   1 -26   2  190.48   13.90
  -1 -26  -2  177.18   14.30
  -1  26  -2  188.18   21.00
  -2 -26  -2   31.50    7.60
   2 -26   2   32.70    6.70
  -2  26  -2   29.80   11.30
   3 -26   2   26.10    6.00
  -3 -26  -2   18.10    6.50
  -3  26  -2   21.10    9.20
  -4 -26  -2  397.86   24.90
   4 -26   2  416.56   23.40
  -4  26  -2  414.86   33.00
  -4  26  -2  444.46   22.70
   5 -26   2    8.40    3.40
   5 -26   2    2.70    5.30
  -5 -26  -2    7.70    5.50
  -5  26  -2   15.80   12.00
  -6 -26  -2   51.59   12.30
   6 -26   2   50.29    6.90
   6 -26   2   43.00    9.80
   6  26   2   71.69   10.40
  -6  26  -2   40.90   16.00
  -6  26  -2   55.89    7.30
  -7 -26  -2  399.36   24.30
   7 -26   2  443.76   26.10
   7 -26   2  382.06   29.60
   7 -26   2  433.66   22.70
  -7 -26  -2  442.36   26.10
  -7  26  -2  456.05   36.90
  -7  26  -2  373.36   23.80
   7  26   2  421.36   27.60
   8 -26   2   21.50    4.60
   8 -26   2   11.70    6.00
  -8 -26  -2    9.70    6.10
   8  26   2   12.50    6.20
  -8  26  -2    5.70   11.50
   9 -26   2  160.38   16.20
  -9 -26  -2  134.09   15.40
   9  26   2  167.38   16.10
  -9  26  -2  201.08   26.30
  -9 -27   2  206.68   16.00
   9 -27  -2  168.68   16.00
   9 -27  -2  184.18   13.10
   7 -27  -2  399.26   27.00
   7 -27  -2  367.96   22.50
  -7  27   2  380.96   23.00
  -7  27   2  344.47   37.80
  -7  27   2  426.36   31.40
  -6 -27   2  203.18   17.90
   6 -27  -2  201.68   15.00
  -6  27   2  277.37   23.50
  -6  27   2  221.28   14.60
  -6  27   2  213.98   31.00
   5 -27  -2    7.30    5.60
  -5 -27   2    1.80    7.70
  -5  27   2   19.50    9.20
  -5  27   2   -1.40   22.40
   4 -27  -2    5.30    4.80
  -4  27   2   -1.30   10.50
   3 -27  -2   11.70    5.70
   3 -27  -2   14.70    7.00
  -3  27   2   23.10   10.50
  -2 -27   2 1038.80   53.49
   2 -27  -2 1031.00   52.79
  -2  27   2 1008.70   57.59
   2  27  -2 1008.10   55.19
  -1 -27   2   21.60    7.30
   1 -27  -2   22.30    7.30
  -1  27   2   14.70    9.50
   0 -27   2   46.60    8.40
   0 -27  -2   35.60    7.60
   0  27  -2   33.20   10.00
  -1 -27  -2 1619.04   81.39
   1 -27   2 1631.14   81.19
  -1  27  -2 1616.54   85.39
  -2 -27  -2   75.69   10.70
   2 -27   2   69.89    8.70
  -3 -27  -2  657.93   36.60
   3 -27   2  682.23   35.60
   4 -27   2  842.52   42.30
  -4 -27  -2  778.02   43.80
  -4  27  -2  826.92   52.19
   5 -27   2   18.10    5.80
  -5 -27  -2   23.70    8.90
   5 -27   2   27.60    5.40
  -5  27  -2   30.40   16.30
  -5  27  -2   17.20    3.30
   6 -27   2  356.46   19.60
  -6 -27  -2  346.27   22.90
   6 -27   2  342.37   22.40
  -6  27  -2  332.67   31.20
  -6  27  -2  328.67   19.40
   7 -27   2  131.89    9.40
   7 -27   2  152.08   12.80
  -7 -27  -2  135.49   13.50
   7  27   2  140.29   16.40
   8 -27   2  773.92   43.90
   8 -27   2  809.72   40.00
  -8 -27  -2  780.72   43.50
   8  27   2  807.42   43.90
  -8  27  -2  780.22   53.99
   8 -28  -2  156.88   19.30
   7 -28  -2   67.59    8.60
  -7  28   2   47.30   15.70
   6 -28  -2  611.24   34.70
   6 -28  -2  649.34   37.80
  -6 -28   2  617.54   37.10
  -6  28   2  689.03   39.00
  -6  28   2  665.83   50.79
  -6  28   2  623.34   34.40
   5 -28  -2  353.56   22.10
   5 -28  -2  404.36   25.20
  -5 -28   2  333.97   24.20
  -5  28   2  355.76   32.30
   4 -28  -2   17.30    6.80
   4 -28  -2   19.90    6.90
  -4 -28   2   13.10    8.60
  -4  28   2    7.90   11.30
  -3 -28   2  427.36   32.70
   3 -28  -2  450.75   26.30
   3 -28  -2  505.45   29.60
   3  28  -2  405.16   29.10
  -3  28   2  455.05   33.30
  -2 -28   2  122.99   12.30
   2 -28  -2  112.79   11.70
   2  28  -2   92.79   16.10
  -2  28   2  111.99   19.60
   1 -28  -2 1277.47   65.49
  -1 -28   2 1309.57   66.19
   1  28  -2 1228.48   67.59
  -1  28   2 1343.87   69.09
   0 -28   2   32.20    7.80
   0  28  -2   23.20   10.40
   0  28   2   18.40    7.60
   1 -28   2  134.39   12.20
  -1 -28  -2  120.09   12.60
  -1  28  -2   92.89   20.30
   2 -28   2 1692.23   83.19
  -2 -28  -2 1647.44   83.79
  -2  28  -2 1655.03   88.89
   3 -28   2  121.59   11.20
  -3 -28  -2  122.99   18.00
  -3  28  -2  156.88   22.60
   4 -28   2  173.38   12.50
  -4 -28  -2  153.48   15.50
   5 -28   2  272.17   16.40
  -5 -28  -2  253.87   19.30
  -5  28  -2  282.37   31.20
  -5  28  -2  261.87   15.60
   6 -28   2   94.89    8.30
   6 -28   2   90.79   13.70
  -6 -28  -2   99.99   12.60
  -6  28  -2  128.49   24.50
   7 -28   2   13.20    3.70
   7 -28   2    7.70    5.90
  -7  28  -2   20.30   11.80
  -8 -28  -2  320.17   22.80
   8 -28   2  353.16   23.60
   8 -28   2  319.17   19.10
  -8  28  -2  420.16   32.30
   8  28   2  381.96   22.90
   8 -29  -2   78.19   11.20
  -8  29   2   59.29   15.00
   7 -29  -2   96.59   12.40
  -7  29   2   60.39   10.60
  -7  29   2   76.29   16.80
   5 -29  -2   92.79   11.10
   5 -29  -2  125.29   14.90
  -5 -29   2  104.29   14.10
  -5  29   2  102.19   24.70
   4 -29  -2   62.59    8.50
  -4 -29   2   60.39   11.60
  -4  29   2   44.50   12.50
  -3 -29   2   93.09   12.70
   3 -29  -2   85.39   10.40
   3  29  -2   96.39   14.80
  -3  29   2   74.29   18.50
   2 -29  -2  527.85   29.60
   2  29  -2  484.65   31.90
  -2  29   2  537.15   34.60
  -1 -29   2  372.36   21.50
   1 -29  -2  335.67   20.60
   1  29  -2  289.57   23.60
  -1  29   2  275.07   23.40
   0 -29  -2   61.89   10.10
   0 -29   2   74.89   10.40
   0  29  -2   71.09   17.90
   1 -29   2   37.80    8.40
  -1 -29  -2   23.60    9.30
  -1  29  -2   25.20   11.00
  -2 -29  -2   86.69   16.50
  -3 -29  -2  184.18   16.50
   3 -29   2  185.88   13.80
  -3  29  -2  157.78   25.10
  -4 -29  -2   24.30    9.50
   4 -29   2   20.50    5.60
  -4  29  -2   11.00   13.40
   5 -29   2   19.00    5.30
  -5 -29  -2   13.20    8.30
  -5  29  -2   22.50   14.10
  -6 -29  -2  207.98   17.90
   6 -29   2  204.68   14.00
   6 -29   2  220.98   16.50
  -6  29  -2  222.18   28.20
   7 -29   2   17.90    6.20
   7 -29   2    9.10    4.30
  -7  29  -2    1.30   11.80
  -8 -29  -2  220.68   19.30
   8 -29   2  245.48   14.90
  -8  29  -2  264.67   28.30
   8  29   2  274.27   19.10
   8 -30  -2   79.39   11.70
   6 -30  -2  853.01   47.50
  -6 -30   2  798.32   45.60
   6 -30  -2  850.81   44.00
  -6  30   2  739.53   42.20
  -6  30   2  836.72   59.29
  -5 -30   2   58.19   11.90
   5 -30  -2   68.99   11.10
   5 -30  -2   89.99   15.00
   4 -30  -2  165.48   16.80
  -4 -30   2  146.89   15.60
   4 -30  -2  147.79   16.00
  -4  30   2  148.59   27.10
   4  30  -2  115.79   16.60
   3 -30  -2  169.28   20.50
  -3 -30   2  179.68   16.80
   3  30  -2  167.68   17.40
  -3  30   2  180.28   21.20
  -2 -30   2   61.39   12.40
   2  30  -2   65.99   13.80
  -1 -30   2  637.64   47.60
   1 -30  -2  767.62   47.60
   1  30  -2  778.82   44.10
  -1  30   2  814.82   44.00
   0 -30  -2    7.80    8.60
   0 -30   2    5.10    5.70
   0  30  -2    1.70    9.60
  -1 -30  -2  252.07   19.00
   1 -30   2  242.68   17.30
  -1  30  -2  243.38   25.00
   2 -30   2 2798.22  136.49
  -2 -30  -2 2694.03  136.99
  -2  30  -2 2851.21  142.49
  -3 -30  -2    9.20    8.80
   3 -30   2   13.90    6.40
  -3  30  -2    6.20   14.50
   4 -30   2   21.30    6.70
  -4 -30  -2   28.10    8.80
  -4  30  -2   23.20   14.90
  -5 -30  -2  207.08   18.10
   5 -30   2  214.18   14.60
  -5  30  -2  204.78   27.30
   6 -30   2   60.59    7.70
  -6 -30  -2   56.09   11.20
  -6  30  -2   92.49   23.50
   7 -30   2   72.39    7.30
  -7 -30  -2   62.29   10.90
   7 -30   2   71.29   14.90
   7 -31  -2   79.69   10.90
  -7  31   2   58.89   16.70
  -5 -31   2   12.30    8.60
   5 -31  -2   13.20    8.10
   5 -31  -2   21.20    7.30
  -5  31   2   16.30   14.50
  -4 -31   2  103.59   15.30
   4 -31  -2  104.19   13.50
   4  31  -2  130.49   14.90
  -4  31   2   89.89   22.60
  -3 -31   2   27.90    9.60
   3 -31  -2   21.10    7.90
   3  31  -2   20.30    7.30
  -2 -31   2  362.66   24.80
   2 -31  -2  368.56   23.60
  -2  31   2  386.46   27.30
   2  31  -2  358.46   25.40
  -1 -31   2  121.79   14.30
   1 -31  -2  117.59   13.90
   1  31  -2  125.69   18.30
  -1  31   2   94.49   15.80
   0 -31   2    0.00    7.40
   0 -31  -2    3.50    8.60
   0  31  -2    6.50    9.40
  -1 -31  -2    9.80    9.40
   2 -31   2  177.58   14.60
  -2 -31  -2  143.09   15.90
  -3 -31  -2  500.15   31.00
   3 -31   2  525.15   29.40
  -3  31  -2  537.95   42.10
   4 -31   2   14.70    5.60
  -4 -31  -2   18.30    9.40
  -4  31  -2   10.80   15.60
  -5 -31  -2  353.96   23.70
   5 -31   2  340.67   21.30
  -5  31  -2  364.06   33.10
  -6 -31  -2  -11.40    7.60
   6 -31   2    7.80    5.20
   7 -32  -2   89.99   18.90
   6 -32  -2   14.80    8.90
   6 -32  -2   18.70    9.60
  -6 -32   2   13.60    9.70
  -6  32   2   22.30   11.80
   5 -32  -2  343.67   22.70
   5 -32  -2  370.96   26.70
  -5 -32   2  353.26   25.50
  -4 -32   2   64.49   13.20
   4 -32  -2   75.89   11.70
   4  32  -2   94.49   14.20
  -3 -32   2   10.50    8.90
   3 -32  -2   17.50    7.60
  -3  32   2    7.80    8.60
   2 -32  -2   19.50    8.60
  -2 -32   2   24.70   10.20
   2  32  -2   20.70    7.10
  -2  32   2   19.20    8.00
  -1 -32   2   52.49   11.30
   1 -32  -2   49.80   11.50
  -1  32   2   47.30   13.30
   0 -32  -2  273.77   20.60
   0 -32   2  295.27   21.10
   0  32  -2  286.27   27.40
   0  32   2  253.17   20.80
  -1 -32  -2  610.24   35.50
   1 -32   2  604.84   35.30
  -1  32  -2  615.44   40.30
  -2 -32  -2  102.59   14.50
   2 -32   2   93.09   12.50
  -2  32  -2  105.59   24.00
  -3 -32  -2  362.76   25.10
   3 -32   2  328.77   25.60
  -3  32  -2  431.56   38.50
  -4 -32  -2  128.39   14.70
  -4  32  -2  147.99   25.50
  -5 -32  -2   47.40   10.30
   5 -32   2   43.60    9.00
  -5  32  -2   48.20   16.40
   6 -32   2    9.60    4.90
  -6 -32  -2   -0.10    8.60
  -6  32  -2   -9.70   10.60
  -6 -33   2    2.00    9.80
   6 -33  -2    0.70    7.10
  -5 -33   2  565.24   36.70
   5 -33  -2  572.44   34.70
   5  33  -2  620.14   36.60
  -5  33   2  672.03   45.80
  -4 -33   2  133.19   17.00
   4 -33  -2  125.49   14.80
  -4  33   2  142.19   24.80
   4  33  -2  146.29   16.80
   3 -33  -2  123.59   14.60
  -3 -33   2  117.09   15.30
  -3  33   2  129.09   19.60
   3  33  -2  162.88   15.40
   2 -33  -2  479.65   29.80
  -2 -33   2  484.35   31.00
  -2  33   2  473.85   32.50
   2  33  -2  524.45   30.80
   1 -33  -2  567.84   33.50
  -1 -33   2  577.14   34.40
   1  33  -2  559.84   35.80
  -1  33   2  558.54   35.10
   0 -33   2  186.58   16.70
   0 -33  -2  191.18   18.30
   0  33  -2  192.68   21.90
  -1 -33  -2  201.68   18.10
   1 -33   2  198.58   17.40
  -1  33  -2  190.68   24.60
  -2 -33  -2    7.30    9.10
   2 -33   2   -0.80    7.80
  -2  33  -2    4.10   13.30
   3 -33   2    8.50    8.20
  -3 -33  -2    8.50    8.40
  -3  33  -2   17.70   16.20
  -4 -33  -2  421.76   28.10
   4 -33   2  423.26   26.70
  -4  33  -2  454.75   34.60
  -5 -33  -2    0.90    9.10
   5 -33   2    0.10    6.80
  -5  33  -2   16.50   12.10
  -6 -33  -2  229.78   20.20
   6 -33   2  232.38   17.80
  -6  33  -2  290.87   31.90
   6 -34  -2  113.09   13.50
  -6 -34   2  108.09   16.40
  -6  34   2   91.19   23.30
  -5 -34   2   70.49   14.70
   5 -34  -2   79.89   11.50
  -5  34   2  106.69   24.40
   4 -34  -2   39.50    8.90
  -4 -34   2   56.09   13.60
  -4  34   2   41.60   12.30
  -3 -34   2  408.16   28.20
   3 -34  -2  416.46   26.40
   3  34  -2  451.55   27.30
  -3  34   2  352.26   41.80
   2 -34  -2   13.50    8.00
  -2 -34   2    8.20    8.80
  -2  34   2   10.80    8.40
  -1 -34   2   27.80   10.40
   1 -34  -2   15.50    8.70
  -1  34   2    5.20    7.60
   1  34  -2   27.40   12.60
   0 -34  -2  416.76   27.20
   0 -34   2  418.66   27.70
   0  34  -2  427.76   30.10
   1 -34   2  299.97   22.20
  -1 -34  -2  273.97   21.30
  -1  34  -2  306.27   28.60
  -2 -34  -2    6.80    9.70
   2 -34   2   16.60    8.70
  -2  34  -2   28.30   14.40
  -3 -34  -2   15.40    9.40
   3 -34   2    7.40    7.40
  -3  34  -2   14.40   11.30
   4 -34   2  843.72   45.60
  -4 -34  -2  825.12   47.00
  -4  34  -2  868.71   55.59
   5 -35  -2   14.50    8.40
  -5 -35   2   13.70    9.70
  -5  35   2    9.70   11.70
   3 -35  -2  165.68   16.10
  -3 -35   2  169.58   18.00
  -3  35   2  158.68   21.90
  -2 -35   2  157.98   17.80
   2 -35  -2  172.18   16.40
  -2  35   2  163.78   20.80
  -1 -35   2   13.40    9.90
   1 -35  -2    6.80    9.50
  -1  35   2    8.90    7.80
   0 -35  -2   75.99   13.70
   0 -35   2   89.29   12.70
   0  35  -2   99.99   20.20
   1 -35   2  243.68   19.50
  -1 -35  -2  234.98   20.20
  -2 -35  -2   22.00    9.80
   2 -35   2   22.30    9.30
  -2  35  -2   34.40   14.50
  -3 -35  -2   86.29   15.10
   3 -35   2   87.49   13.30
  -4 -35  -2  143.09   16.60
   4 -35   2  136.29   15.20
  -5 -35  -2   93.99   14.00
   5 -35   2   84.09   13.20
  -4 -36   2  389.86   29.60
   4 -36  -2  394.16   27.90
  -4  36   2  471.95   38.60
   4  36  -2  505.25   29.10
   2 -36  -2   21.70   10.60
  -2 -36   2   10.00   10.10
  -2  36   2   18.60    9.20
  -1 -36   2   -2.80    8.00
   1 -36  -2   -1.50    8.80
   2 -36   2  149.99   15.30
  -2 -36  -2  125.99   16.80
  -3 -36  -2  153.48   17.50
   3 -36   2  144.69   14.40
  -4 -36  -2  187.98   17.90
   4 -36   2  156.38   15.30
   3 -37  -2   39.90   11.70
  -3 -37   2   32.10   11.30
  -3  37   2   25.70   11.70
  -2 -37   2   50.09   12.20
   2 -37  -2   39.30   10.60
  -2  37   2   43.10   13.90
  -1 -37   2   62.69   13.70
   1 -37  -2   72.79   13.90
   0 -37   2  144.49   16.50
   0 -37  -2  149.49   16.60
  -3 -37  -2   39.80   13.10
   3 -37   2   32.80    9.90
   2 -38  -2    0.90    8.00
  -2 -38   2   -4.40    9.50
  -2  38   2    7.80   10.00
   1 -38   2  144.39   16.90
  -1 -38  -2  123.19   16.70
   2 -38   2  169.38   17.10
  -2 -38  -2  166.58   19.00
  12   0  -3   86.09   22.00
  12   0  -3  112.69   19.20
  11   0  -3   17.10    7.50
  11   0  -3   13.80    9.00
 -11   0   3   -2.60    6.50
 -11   0   3    3.30   12.50
 -10   0   3   -3.60    8.90
  10   0  -3    2.00    7.70
  10   0  -3   -8.10    7.20
 -10   0   3    0.40    4.70
   9   0  -3    0.20    7.40
  -9   0   3    8.40    8.70
  -8   0   3    2.40    7.40
   8   0  -3    5.40    5.90
  -8   0   3    0.40    2.90
   8   0  -3   -2.70    6.70
   7   0  -3    9.80    5.30
   7   0  -3    6.20    5.90
  -7   0   3    9.80    3.70
  -7   0   3    1.90    7.20
   6   0  -3    7.20    6.10
  -6   0   3   17.40    7.20
   6   0  -3   15.80    4.80
  -6   0   3   26.10    5.90
  -5   0   3   10.60    3.50
   5   0  -3    9.00    4.20
  -5   0   3    3.70    6.90
  -4   0   3   46.80    7.40
   4   0  -3   34.30    7.90
  -3   0   3   97.59   12.30
   3   0  -3  117.59   11.10
   2   0  -3   43.50    7.80
   1   0  -3    5.40    3.50
  -1   0   3    6.80    4.40
   0   0   3   28.90    6.20
  -3   0  -3   37.30    9.20
   3   0   3   36.60    9.00
   4   0   3    4.90    4.20
  -4   0  -3    3.50    3.00
   4   0   3    0.50    4.80
  -4   0  -3   -4.50    5.10
   6   0   3   97.69   12.40
  -6   0  -3   94.09   15.70
  -7   0  -3   15.10    8.00
  -7   0  -3    9.50    3.50
   7   0   3   13.70    5.50
   8   0   3    3.20    6.20
  -8   0  -3    4.70    8.60
  -8   0  -3    6.80    3.70
  -9   0  -3   10.60    4.90
   9   0   3    6.50    7.20
   9   0   3    3.70    5.20
  -9   0  -3    6.10   10.00
  10   0   3    4.70    7.00
 -10   0  -3   -4.30   11.80
 -10   0  -3   -0.40    4.60
  10   0   3   -5.20   10.30
 -11   0  -3   14.70    7.40
  11   0   3    2.30    7.70
 -11   0  -3  -11.60   15.40
  12  -1  -3  858.51   46.40
  12  -1  -3  652.03   58.09
  12   1  -3  862.31   46.80
  12   1  -3  622.44   46.90
 -11  -1   3  121.09   14.90
  11  -1  -3  139.79   17.50
 -11  -1   3  138.79   25.30
  11  -1  -3  153.38   18.70
 -11   1   3  130.79   24.90
 -11   1   3  106.79   14.30
  11   1  -3  115.39   16.70
  11   1  -3   94.59   19.20
  10  -1  -3   23.90    7.50
 -10  -1   3   48.50    9.70
  10  -1  -3   45.40   10.20
 -10  -1   3   41.60   11.30
 -10   1   3   49.50   12.10
  10   1  -3   36.40    8.00
 -10   1   3   29.30    6.10
  10   1  -3   42.60    9.80
   9  -1  -3  336.87   27.30
  -9  -1   3  343.57   28.80
   9  -1  -3  374.26   25.50
  -9   1   3  361.96   23.30
   9   1  -3  356.06   28.90
   9   1  -3  360.56   26.50
  -9   1   3  324.07   27.90
   8  -1  -3  254.07   22.90
  -8  -1   3  293.47   19.50
  -8  -1   3  282.07   23.50
   8  -1  -3  284.27   20.80
  -8   1   3  266.67   23.40
   8   1  -3  287.07   20.90
   8   1  -3  277.17   22.90
  -8   1   3  310.27   19.90
   7  -1  -3  502.05   33.10
  -7  -1   3  543.55   30.20
  -7  -1   3  513.95   32.40
   7  -1  -3  540.55   30.40
  -7   1   3  551.54   30.30
  -7   1   3  476.35   32.00
   7   1  -3  500.35   33.10
   7   1  -3  535.25   30.40
   6  -1  -3  852.61   43.90
  -6  -1   3  869.01   44.20
  -6  -1   3  776.92   44.90
   6  -1  -3  816.32   46.50
   6   1  -3  863.31   47.20
  -6   1   3  852.91   44.20
  -6   1   3  767.62   44.70
   6   1  -3  827.12   43.70
   5  -1  -3  638.54   33.70
   5  -1  -3  604.34   36.50
  -5  -1   3  587.64   35.30
  -5  -1   3  650.63   33.50
  -5   1   3  600.44   35.30
   5   1  -3  649.24   37.10
  -5   1   3  617.44   33.50
   5   1  -3  619.74   33.40
   4  -1  -3 1011.60   53.99
  -4  -1   3  972.80   51.89
  -4  -1   3  970.90   50.39
   4  -1  -3  997.40   50.39
   4   1  -3  998.00   50.29
   4   1  -3 1080.39   54.19
  -4   1   3  942.91   50.39
   3  -1  -3 2996.90  142.09
  -3  -1   3 2786.82  139.69
   3  -1  -3 3001.80  140.59
  -3   1   3 2924.41  140.49
  -3   1   3 2787.12  139.69
   3   1  -3 2974.80  140.49
   3   1  -3 2824.82  141.89
  -2  -1   3 1655.73   82.49
   2  -1  -3 1717.23   83.29
  -2   1   3 1711.73   83.29
   2   1  -3 1741.33   83.29
   1  -1  -3  356.06   20.50
  -1  -1   3  393.96   21.00
   1   1  -3  365.86   20.40
  -1   1   3  392.96   21.20
   0  -1   3   37.90    6.50
   0   1   3   30.90    6.50
  -2  -1  -3 4097.49  195.08
   2  -1   3 4041.60  195.28
   3  -1   3  733.93   38.40
  -3  -1  -3  698.33   38.00
   3  -1   3  736.53   37.80
   3   1   3  725.03   37.70
   3   1   3  734.63   37.80
  -3   1  -3  705.83   38.40
  -3   1  -3  746.13   37.30
  -4  -1  -3  131.89   13.70
  -4  -1  -3  145.99   10.80
   4  -1   3  138.09   12.30
   4  -1   3  111.39   12.90
  -4   1  -3  123.49   13.90
   4   1   3  146.19   11.90
   4   1   3  123.29   12.20
  -4   1  -3  137.39   10.60
   5  -1   3 2729.83  135.49
  -5  -1  -3 2800.02  136.29
   5  -1   3 2706.13  135.69
  -5  -1  -3 2796.12  134.89
   5   1   3 2700.73  135.39
  -5   1  -3 2804.82  136.69
  -5   1  -3 2838.22  134.99
   5   1   3 2685.13  135.29
  -6  -1  -3  875.41   48.80
   6  -1   3  875.51   47.90
  -6  -1  -3  917.61   46.60
   6  -1   3  869.11   47.40
   6   1   3  865.31   47.50
  -6   1  -3  845.52   48.90
  -6   1  -3  890.51   46.50
   6   1   3  880.41   47.30
   7  -1   3  502.25   30.70
   7  -1   3  507.15   31.00
  -7  -1  -3  490.95   33.00
  -7  -1  -3  477.15   29.20
   7   1   3  486.85   30.40
  -7   1  -3  521.45   33.20
  -7   1  -3  499.85   28.90
   7   1   3  496.85   30.60
  -8  -1  -3  218.18   22.20
  -8  -1  -3  212.18   15.70
   8  -1   3  191.58   23.00
   8  -1   3  197.98   18.90
  -8   1  -3  207.78   22.30
  -8   1  -3  209.08   15.80
   8   1   3  198.88   18.60
   8   1   3  198.68   18.10
  -9  -1  -3   46.30    9.70
  -9  -1  -3   33.30   11.80
   9  -1   3   46.00   11.10
   9  -1   3   39.30    9.30
  -9   1  -3   36.60   11.20
   9   1   3   47.30   10.00
   9   1   3   36.20    8.20
 -10  -1  -3    6.80    5.10
 -10  -1  -3   -8.90   11.40
  10  -1   3   16.10    9.60
 -10   1  -3    9.00    5.10
  10   1   3   13.40    9.40
 -10   1  -3    8.60   14.30
  11  -1   3   16.80    9.20
 -11  -1  -3   11.70    6.40
 -11   1  -3   12.80    6.20
  11   1   3   14.10    8.70
 -11   1  -3   -5.20   14.00
  12  -2  -3   87.89   18.60
 -12  -2   3  112.39   24.90
 -12   2   3  137.89   23.50
  11  -2  -3   48.40   10.20
 -11  -2   3   33.40   13.70
 -11  -2   3   33.40    7.00
 -11   2   3   23.10    5.90
  11   2  -3   26.70    9.80
 -11   2   3   33.50   11.60
  11   2  -3   25.70    8.00
 -10  -2   3  323.17   22.70
  10  -2  -3  323.07   25.00
 -10  -2   3  333.77   28.50
  10  -2  -3  346.07   26.10
 -10   2   3  338.47   22.80
 -10   2   3  361.56   30.50
  10   2  -3  351.76   27.50
  10   2  -3  310.17   25.10
  -9  -2   3  230.28   15.80
   9  -2  -3  215.68   17.50
   9  -2  -3  208.88   18.40
  -9  -2   3  181.08   22.00
   9   2  -3  192.58   18.70
  -9   2   3  193.08   15.90
  -9   2   3  186.38   21.70
   9   2  -3  177.18   19.80
   8  -2  -3   30.20    7.90
  -8  -2   3   31.40   10.70
  -8   2   3   41.60   10.00
  -8   2   3   49.40   10.50
   8   2  -3   60.59   11.90
   7  -2  -3  171.38   14.90
  -7  -2   3  134.19   17.80
  -7  -2   3  179.58   13.20
  -7   2   3  150.68   17.70
  -7   2   3  157.98   12.60
   7   2  -3  159.58   14.60
  -7   2   3  191.08   27.50
   7   2  -3  169.48   17.40
   6  -2  -3  716.93   42.00
  -6  -2   3  690.93   40.60
  -6  -2   3  744.83   39.50
   6  -2  -3  723.03   39.40
  -6   2   3  695.83   40.50
   6   2  -3  727.53   39.20
  -6   2   3  758.42   39.60
  -6   2   3  767.02   46.20
   6   2  -3  760.52   42.50
   5  -2  -3 1154.58   58.89
  -5  -2   3 1145.59   60.29
  -5  -2   3 1192.08   58.99
   5  -2  -3 1131.49   61.59
  -5   2   3 1142.49   59.09
   5   2  -3 1172.28   58.79
  -5   2   3 1177.98   63.79
  -5   2   3 1134.99   60.29
   5   2  -3 1216.78   62.19
   4  -2  -3   83.09   15.20
  -4  -2   3   90.89    8.60
   4  -2  -3   70.29    9.30
  -4   2   3   69.29    8.10
  -4   2   3   54.89   13.30
   4   2  -3   64.19    9.30
  -3  -2   3   82.19    7.60
   3  -2  -3   90.69   10.60
   3   2  -3   68.19   10.20
  -3   2   3  105.59   12.30
  -2  -2   3  173.08   12.90
   2  -2  -3  152.08   12.10
   2   2  -3  181.68   12.10
  -2   2   3  178.18   10.20
  -2   2   3  148.49   12.90
   1  -2  -3 1444.76   71.99
  -1  -2   3 1539.55   72.29
   1   2  -3 1396.96   71.89
  -1   2   3 1525.15   72.29
   0  -2   3  896.31   43.40
   0  -2  -3  852.71   43.70
   0   2   3  883.51   43.60
   1  -2   3  379.46   19.90
  -1  -2  -3  374.66   20.20
  -1   2  -3  369.96   19.90
   2  -2   3   67.69    7.50
  -2  -2  -3   94.69    7.40
  -2   2  -3   89.39    7.20
   3  -2   3  179.78   15.10
   3  -2   3  196.08   13.90
  -3  -2  -3  210.28   13.20
  -3  -2  -3  226.38   10.30
  -3  -2  -3  189.98   14.30
   3   2   3  204.58   14.10
  -3   2  -3  209.58   13.10
  -3   2  -3  168.98   15.50
   3   2   3  217.28   14.00
   4  -2   3   53.29    8.70
  -4  -2  -3   57.19    7.30
  -4  -2  -3   38.70   10.20
   4  -2   3   55.99    8.30
   4   2   3   58.59    8.70
  -4   2  -3   42.60    7.80
  -4   2  -3   62.49    7.30
  -5  -2  -3  587.14   31.60
   5  -2   3  554.34   33.40
  -5  -2  -3  598.04   33.20
   5  -2   3  535.05   32.40
   5   2   3  585.34   32.30
   5   2   3  655.33   33.40
  -5   2  -3  556.84   31.30
  -5   2  -3  534.25   34.10
  -6  -2  -3   69.79    8.50
   6  -2   3   71.49   11.50
   6  -2   3   81.49   12.30
  -6  -2  -3   81.59   13.40
   6   2   3   71.89   10.90
  -6   2  -3   76.59   14.40
   6   2   3   87.49   11.50
  -6   2  -3   84.59    9.00
   7  -2   3  893.31   49.50
   7  -2   3  895.71   49.99
  -7  -2  -3  881.61   50.79
  -7   2  -3  928.21   48.30
  -7   2  -3  899.01   51.59
   7   2   3  896.91   49.40
   7   2   3  913.61   49.40
  -8  -2  -3  261.97   24.20
  -8  -2  -3  286.87   18.70
   8  -2   3  277.27   21.90
   8  -2   3  251.17   22.90
   8   2   3  238.08   19.90
   8   2   3  263.67   21.00
  -8   2  -3  263.37   18.50
  -8   2  -3  268.37   25.40
  -9  -2  -3  291.07   27.60
  -9  -2  -3  297.37   20.20
   9  -2   3  282.67   22.80
   9  -2   3  272.17   21.60
   9   2   3  288.87   24.70
  -9   2  -3  290.87   19.90
  -9   2  -3  276.87   27.50
   9   2   3  292.67   22.30
  10  -2   3  538.75   36.40
 -10  -2  -3  529.85   32.10
  10  -2   3  551.04   34.20
 -10  -2  -3  452.35   38.80
  10   2   3  555.54   33.20
 -10   2  -3  544.85   32.30
  10   2   3  554.24   36.40
 -10   2  -3  509.55   40.90
  11  -2   3  257.57   23.90
  11   2   3  237.18   19.40
 -11   2  -3  184.18   17.90
  11   2   3  202.68   22.10
 -11   2  -3  151.68   28.30
  12  -3  -3  332.77   27.70
 -12  -3   3  339.87   32.40
  12   3  -3  332.17   27.40
 -12   3   3  345.27   31.10
 -11  -3   3   37.60   15.80
 -11  -3   3   27.90    6.20
  11  -3  -3   24.80    8.50
 -11   3   3   41.10   12.30
  11   3  -3   30.30    8.70
 -11   3   3   30.30    6.10
  10  -3  -3  671.73   42.50
  10  -3  -3  744.43   42.10
 -10  -3   3  675.13   46.00
 -10  -3   3  677.03   39.70
 -10   3   3  677.23   44.10
 -10   3   3  671.03   40.00
  10   3  -3  675.23   42.30
  10   3  -3  706.43   42.10
   9  -3  -3  447.96   29.10
   9  -3  -3  476.15   29.10
  -9  -3   3  424.06   31.30
   9   3  -3  385.66   29.80
  -9   3   3  376.46   38.40
  -9   3   3  435.36   27.60
   9   3  -3  458.35   28.80
  -9   3   3  482.75   34.50
   8  -3  -3  809.72   43.90
  -8  -3   3  770.62   45.50
  -8  -3   3  840.62   43.90
   8  -3  -3  808.72   46.90
  -8   3   3  703.93   50.69
   8   3  -3  828.92   43.90
   8   3  -3  757.02   46.20
  -8   3   3  766.02   45.30
   7  -3  -3  722.63   42.30
  -7  -3   3  718.23   39.20
   7  -3  -3  744.03   39.60
  -7  -3   3  702.03   41.10
  -7   3   3  672.63   45.50
   7   3  -3  716.53   39.20
  -7   3   3  683.33   40.90
   7   3  -3  695.43   42.20
  -7   3   3  758.62   39.60
   6  -3  -3  782.12   45.40
  -6  -3   3  841.02   42.60
  -6  -3   3  727.33   43.30
   6  -3  -3  836.12   42.80
  -6   3   3  712.03   47.20
  -6   3   3  814.92   42.70
   6   3  -3  868.91   46.00
   6   3  -3  817.32   42.50
  -6   3   3  770.22   43.80
  -5  -3   3  617.54   33.90
  -5  -3   3  595.44   35.40
   5  -3  -3  632.84   37.00
   5  -3  -3  649.34   34.20
  -5   3   3  658.03   40.30
  -5   3   3  635.84   36.10
  -5   3   3  645.44   34.10
   5   3  -3  614.94   34.10
   5   3  -3  661.93   37.70
   4  -3  -3 1829.52   94.19
   4  -3  -3 1910.91   91.69
  -4  -3   3 1824.12   92.39
  -4  -3   3 1850.91   91.59
  -4   3   3 1896.61   95.29
  -4   3   3 1785.02   91.59
   4   3  -3 1869.91   94.39
  -4   3   3 1929.41   92.89
   4   3  -3 1905.51   91.59
   3  -3  -3  108.09   13.80
   3  -3  -3   95.19   11.10
  -3  -3   3   97.29   12.20
  -3   3   3   78.59   12.20
  -3   3   3   97.39    8.20
   2  -3  -3 2338.57  115.59
  -2  -3   3 2374.86  114.99
   2  -3  -3 2421.16  116.79
  -2   3   3 2239.88  114.89
  -2   3   3 2387.36  115.79
   2   3  -3 2572.44  115.69
  -1  -3   3   92.69    9.50
  -1   3   3   95.39    9.90
   1   3  -3   77.39    8.50
  -1  -3  -3   75.39    7.40
   1  -3   3   62.19    6.50
  -1   3  -3   85.59    7.10
   1   3   3   69.49    6.50
  -2  -3  -3   51.69    6.00
   2  -3   3   50.49    6.50
   2   3   3   43.40    6.40
  -2   3  -3   51.89    5.90
  -2   3  -3   50.59    9.00
   3  -3   3  258.17   18.40
  -3  -3  -3  311.47   13.70
  -3  -3  -3  249.97   17.20
  -3  -3  -3  292.37   16.30
   3  -3   3  268.07   17.00
  -3   3  -3  240.38   18.30
  -3   3  -3  286.67   16.20
   3   3   3  249.08   16.50
   3   3   3  270.47   16.70
  -4  -3  -3    5.00    3.30
   4  -3   3    1.30    5.40
   4  -3   3    4.70    3.30
  -4  -3  -3   -0.90    4.90
   4   3   3   -4.00    4.60
  -4   3  -3   -3.90    4.90
  -4   3  -3    4.40    3.00
   4   3   3    3.80    3.90
   5  -3   3 1209.68   60.19
   5  -3   3 1098.59   59.29
  -5  -3  -3 1108.39   59.59
  -5  -3  -3 1179.48   58.59
   5   3   3 1129.59   58.89
  -5   3  -3 1158.58   58.69
   5   3   3 1139.99   59.09
  -5   3  -3 1153.78   61.09
  -6  -3  -3 1098.59   59.49
   6  -3   3 1123.49   58.99
  -6  -3  -3 1182.78   58.09
   6  -3   3 1108.79   59.59
  -6   3  -3 1105.19   60.79
   6   3   3 1091.49   58.59
  -6   3  -3 1140.89   58.09
   6   3   3 1105.29   58.59
  -7  -3  -3  118.79   16.80
   7  -3   3  103.19   13.50
  -7  -3  -3   87.59   12.00
   7   3   3  122.89   13.20
   7   3   3  113.09   13.30
  -7   3  -3   83.49   17.20
  -7   3  -3   97.89   10.20
   8  -3   3  509.25   33.70
  -8  -3  -3  538.85   35.90
   8  -3   3  518.15   33.90
  -8  -3  -3  570.14   31.60
  -8   3  -3  523.45   37.20
   8   3   3  558.84   32.80
  -8   3  -3  555.24   31.90
   8   3   3  526.45   33.60
  -9  -3  -3   53.49    8.60
  -9  -3  -3   34.20   12.20
   9  -3   3   63.89   13.60
   9   3   3   68.09   14.70
   9   3   3   44.60   11.70
  10  -3   3  231.38   24.80
 -10  -3  -3  239.58   17.90
  10  -3   3  271.27   20.30
 -10   3  -3  227.18   17.90
 -10   3  -3  245.28   31.10
  10   3   3  244.88   22.20
  11  -3   3  342.47   27.10
 -11  -3  -3  250.17   36.70
  11   3   3  335.07   26.10
 -11   3  -3  243.78   31.90
 -11   3  -3  274.57   21.90
 -12  -4   3  113.69   24.20
  12  -4  -3   74.09   18.10
 -12   4   3  114.09   23.30
  11  -4  -3   39.40    8.60
 -11  -4   3   53.19   16.50
 -11  -4   3   29.40    6.10
  11   4  -3   34.20    9.10
 -11   4   3   23.70    6.20
  10  -4  -3  218.48   18.00
 -10  -4   3  163.28   15.00
  10  -4  -3  195.98   20.60
 -10   4   3  183.98   25.50
 -10   4   3  168.28   15.30
  10   4  -3  175.68   20.10
  10   4  -3  172.38   18.40
   9  -4  -3  231.28   19.50
   9  -4  -3  190.98   17.40
  -9  -4   3  188.58   21.60
  -9  -4   3  213.98   15.50
   9   4  -3  231.48   18.60
   9   4  -3  198.78   19.40
  -9   4   3  171.88   28.20
  -9   4   3  223.18   16.60
   8  -4  -3   54.79   12.90
   8  -4  -3   56.19   12.30
  -8  -4   3   42.00   10.00
  -8   4   3   35.70   13.80
   8   4  -3   36.00    8.80
   8   4  -3   36.50    7.60
  -8   4   3   44.10    9.20
  -7  -4   3  252.57   21.80
  -7  -4   3  262.27   17.90
   7  -4  -3  276.57   19.80
   7  -4  -3  267.07   22.10
   7   4  -3  288.77   22.00
  -7   4   3  297.27   18.60
   7   4  -3  286.07   19.20
  -7   4   3  253.97   22.10
  -7   4   3  268.67   28.10
   6  -4  -3 2223.58  113.89
   6  -4  -3 2332.87  111.09
  -6  -4   3 2179.28  111.69
  -6  -4   3 2247.08  111.19
  -6   4   3 2332.27  111.59
  -6   4   3 2160.78  114.79
  -6   4   3 2223.38  111.69
   6   4  -3 2304.07  114.19
   6   4  -3 2213.08  110.59
  -5  -4   3  736.43   37.80
   5  -4  -3  693.53   40.80
  -5  -4   3  703.63   39.30
   5  -4  -3  694.13   37.80
  -5   4   3  697.53   37.80
  -5   4   3  713.13   39.70
  -5   4   3  744.83   43.60
   5   4  -3  753.92   41.30
   5   4  -3  685.43   37.80
   4  -4  -3  633.84   34.40
  -4  -4   3  623.74   34.10
   4  -4  -3  624.64   37.40
  -4  -4   3  587.04   35.70
   4   4  -3  638.14   34.30
  -4   4   3  648.24   36.50
  -4   4   3  618.14   34.20
   4   4  -3  753.92   39.60
  -4   4   3  746.63   39.90
  -3  -4   3 2614.34  124.89
   3  -4  -3 2685.73  126.79
  -3  -4   3 2435.56  124.09
   3  -4  -3 2666.43  125.19
  -3   4   3 2522.75  126.49
  -3   4   3 2610.94  124.99
  -3   4   3 2451.55  124.19
   2  -4  -3  980.40   46.70
   2  -4  -3  953.70   45.30
  -2  -4   3  854.21   44.20
  -2  -4   3  860.41   45.10
  -2   4   3  851.51   44.30
  -2   4   3  917.11   45.50
   2   4  -3  866.91   45.00
   1  -4  -3 4228.18  194.98
   1  -4  -3 3887.01  194.28
   1  -4   3  249.58   13.00
  -1  -4  -3  208.88   13.30
  -1   4  -3  210.18   13.00
   1   4   3  227.88   12.90
  -2  -4  -3  543.75   26.30
   2  -4   3  503.25   26.60
  -2  -4  -3  462.65   25.90
  -2   4  -3  474.65   27.60
  -2   4  -3  532.75   26.30
   2   4   3  510.45   26.40
  -3  -4  -3  108.99    9.00
  -3  -4  -3   97.19    6.00
   3   4   3  113.49    9.80
   3   4   3   95.79   10.00
  -3   4  -3  107.79    9.10
  -4  -4  -3   41.50    3.10
   4  -4   3   28.50    7.60
   4  -4   3   34.20    7.80
  -4  -4  -3   40.10    6.90
  -4  -4  -3   32.60    6.80
   4   4   3   44.40    8.30
  -4   4  -3   41.60    6.90
  -4   4  -3   25.80    7.20
   4   4   3   31.30    6.30
   5  -4   3 2947.91  144.39
  -5  -4  -3 3002.70  144.29
   5  -4   3 2813.72  144.49
  -5  -4  -3 3029.80  143.69
   5   4   3 2902.91  144.09
  -5   4  -3 2904.81  145.99
  -5   4  -3 3017.90  143.89
   5   4   3 2921.01  143.69
   6  -4   3  589.84   33.50
  -6  -4  -3  599.14   32.30
   6  -4   3  543.35   34.20
  -6  -4  -3  598.74   34.40
   6   4   3  597.94   33.10
  -6   4  -3  567.34   32.10
  -6   4  -3  547.45   35.90
   6   4   3  566.74   33.20
   7  -4   3   51.19   12.00
  -7  -4  -3   52.09   14.50
  -7  -4  -3   49.70    7.30
   7  -4   3   46.90    9.10
  -7   4  -3   56.99    7.90
   7   4   3   41.70    7.80
   7   4   3   56.49   11.10
  -7   4  -3   60.49   16.50
   8  -4   3  171.48   17.60
   8  -4   3  160.28   17.50
  -8  -4  -3  171.98   13.10
  -8  -4  -3  162.68   20.30
  -8   4  -3  168.48   22.20
   8   4   3  151.28   20.00
   8   4   3  143.09   15.50
  -8   4  -3  164.98   13.80
   9  -4   3  272.77   20.20
   9  -4   3  250.97   21.70
  -9  -4  -3  210.48   16.90
  -9  -4  -3  230.88   25.20
  -9   4  -3  270.97   17.80
  -9   4  -3  225.88   26.50
   9   4   3  239.18   21.60
   9   4   3  226.78   19.40
 -10  -4  -3  932.11   51.29
  10  -4   3  907.61   52.29
  10  -4   3  943.51   55.39
 -10   4  -3  931.41   60.89
 -10   4  -3  935.81   51.29
  10   4   3  902.71   52.89
  10   4   3  950.20   52.29
  11  -4   3   16.60    9.60
 -11  -4  -3   -6.40   16.40
  11   4   3   19.50    8.70
 -11   4  -3    3.90   12.90
 -12  -5   3  167.38   24.40
  12  -5  -3  113.29   20.50
  12   5  -3  171.48   21.20
 -12   5   3  179.78   24.70
  12   5  -3  124.29   23.80
  11  -5  -3  107.79   20.80
 -11  -5   3  107.59   24.90
  11  -5  -3  118.09   17.90
 -11  -5   3  106.89   13.50
  11   5  -3  107.09   17.60
  11   5  -3  146.49   17.90
 -11   5   3  137.39   22.10
  10  -5  -3  125.39   15.50
 -10  -5   3  125.79   23.30
  10  -5  -3  140.49   18.20
 -10  -5   3  137.89   12.90
 -10   5   3  171.38   15.00
 -10   5   3  114.89   24.60
  10   5  -3  135.79   16.50
  -9  -5   3  140.09   12.10
  -9  -5   3  132.39   19.90
   9  -5  -3  145.39   14.80
   9  -5  -3  143.89   16.60
  -9   5   3  149.19   13.50
  -9   5   3  134.39   20.20
   9   5  -3  146.29   16.20
   9   5  -3  152.98   16.90
   8  -5  -3   13.40    6.20
  -8  -5   3   12.60    7.70
   8  -5  -3   -0.70    4.90
   8   5  -3    7.60    5.90
   8   5  -3    8.30    6.40
  -8   5   3    6.60    3.80
  -8   5   3   11.80    8.60
  -8   5   3    6.80   12.40
   7  -5  -3  549.15   36.10
  -7  -5   3  622.34   33.10
   7  -5  -3  581.04   33.30
  -7  -5   3  555.74   34.60
  -7   5   3  552.74   40.40
   7   5  -3  604.64   33.10
   7   5  -3  595.14   36.20
  -7   5   3  587.74   33.20
  -7   5   3  554.14   34.70
   6  -5  -3  108.09   14.60
  -6  -5   3   70.19   14.40
   6  -5  -3   73.19   11.70
  -6  -5   3   76.29    8.40
   6   5  -3  104.79   14.10
  -6   5   3   87.39    9.00
  -6   5   3   97.19   14.90
   6   5  -3   79.89   11.50
   5  -5  -3 2966.50  146.59
  -5  -5   3 2919.71  144.29
   5  -5  -3 2949.60  143.59
  -5  -5   3 2889.71  143.79
  -5   5   3 3035.50  144.79
  -5   5   3 2907.01  147.09
   5   5  -3 3031.00  146.49
   5   5  -3 2933.71  143.49
  -5   5   3 2942.21  144.09
  -4  -5   3 1362.56   68.59
  -4  -5   3 1341.97   67.69
   4  -5  -3 1313.57   70.39
   4  -5  -3 1373.86   67.69
  -4   5   3 1300.87   67.69
   4   5  -3 1472.55   71.99
  -4   5   3 1361.06   69.19
   4   5  -3 1360.86   67.59
  -4   5   3 1366.86   71.49
  -3  -5   3   35.60    6.30
  -3   5   3   48.10    6.90
   2  -5  -3 1222.08   61.39
   2  -5  -3 1268.47   62.79
  -2  -5   3 1224.38   60.39
  -2  -5   3 1297.87   61.29
  -2   5   3 1146.19   60.49
  -2   5   3 1260.57   61.49
   2   5  -3 1256.47   61.19
  -1  -5   3  416.06   21.60
   1  -5  -3  356.66   21.10
  -1   5   3  409.86   21.60
   1   5  -3  364.26   20.80
   1  -5   3 3833.22  183.48
  -2  -5  -3  383.16   17.90
  -2  -5  -3  355.16   19.30
   2  -5   3  325.57   19.50
  -2   5  -3  320.77   21.50
   2   5   3  351.56   19.50
  -2   5  -3  384.06   17.60
  -2   5  -3  361.86   19.30
   3  -5   3 5369.56  253.67
   3  -5   3 5252.97  252.97
  -3  -5  -3 5406.06  252.27
   3   5   3 5142.69  252.77
  -3   5  -3 5157.38  253.87
  -4  -5  -3  131.29    7.00
  -4  -5  -3  115.19   12.10
  -4  -5  -3  137.29   10.10
   4  -5   3  134.79   11.80
   4  -5   3  108.89   13.90
  -4   5  -3  128.59   10.30
  -4   5  -3  108.49   14.30
   4   5   3  101.19   11.10
   4   5   3  124.59   11.20
  -5  -5  -3  546.05   29.80
   5  -5   3  477.25   29.40
  -5  -5  -3  528.35   25.20
  -5  -5  -3  511.15   28.30
   5  -5   3  473.85   30.10
  -5   5  -3  460.85   31.60
   5   5   3  563.74   29.10
   5   5   3  504.95   29.40
  -5   5  -3  513.65   28.60
  -6  -5  -3  835.42   45.50
   6  -5   3  808.32   44.40
  -6  -5  -3  856.21   43.50
   6  -5   3  772.62   45.40
   6   5   3  790.32   44.10
  -6   5  -3  821.92   43.30
   6   5   3  802.12   43.60
  -6   5  -3  792.22   46.80
   7  -5   3   58.19   12.30
  -7  -5  -3   46.00    7.40
  -7   5  -3   69.69   16.20
   7   5   3   52.89   11.90
  -7   5  -3   53.79    7.60
   8  -5   3  650.93   38.90
   8  -5   3  592.74   38.50
  -8  -5  -3  683.33   36.50
  -8  -5  -3  654.63   41.40
  -8   5  -3  684.43   37.10
  -8   5  -3  642.64   43.00
   8   5   3  638.64   37.90
  -9  -5  -3  178.58   13.90
   9  -5   3  155.68   16.70
   9  -5   3  162.08   23.20
  -9  -5  -3  157.38   22.30
   9   5   3  171.78   19.70
  -9   5  -3  169.08   23.30
  -9   5  -3  208.98   14.80
 -10  -5  -3  664.93   48.30
  10  -5   3  724.23   46.40
 -10  -5  -3  754.42   41.60
  10  -5   3  708.53   42.40
 -10   5  -3  702.43   40.90
 -10   5  -3  699.03   51.29
  10   5   3  743.23   43.60
  10   5   3  744.73   42.40
  11  -5   3   15.70    9.40
  12  -6  -3  150.18   20.80
 -12   6   3  146.69   17.80
  12   6  -3  119.99   24.70
  11  -6  -3  712.63   44.30
  11  -6  -3  736.33   45.10
 -11  -6   3  692.63   41.70
 -11  -6   3  729.73   48.10
 -11   6   3  719.93   45.60
 -11   6   3  692.43   42.10
  11   6  -3  702.73   44.00
  11   6  -3  760.42   43.90
  10  -6  -3  104.29   17.20
  10  -6  -3   82.39   14.70
 -10  -6   3   90.49   11.10
 -10  -6   3   83.99   19.40
 -10   6   3  117.79   23.70
  10   6  -3   74.49   14.70
  10   6  -3  107.99   17.10
  -9  -6   3  174.98   12.80
   9  -6  -3  155.68   17.40
  -9  -6   3  135.19   19.70
   9  -6  -3  174.18   15.60
   9   6  -3  140.59   17.50
  -9   6   3  162.58   13.80
   9   6  -3  152.98   16.70
  -9   6   3  107.19   27.60
  -9   6   3  127.99   19.10
   8  -6  -3  388.86   29.20
   8  -6  -3  435.16   27.80
  -8  -6   3  466.85   26.70
  -8  -6   3  427.46   30.00
  -8   6   3  372.96   35.80
  -8   6   3  435.16   26.50
  -8   6   3  387.96   30.10
   8   6  -3  506.25   31.10
   8   6  -3  469.85   28.20
  -7  -6   3   -1.90    6.80
   7  -6  -3    4.30    5.50
  -7  -6   3    6.20    3.40
  -7   6   3    2.30    3.30
  -7   6   3   -1.00   10.10
   7   6  -3    5.20    4.80
   7   6  -3   -2.70    5.10
  -7   6   3    5.90    7.20
   6  -6  -3  158.58   14.40
  -6  -6   3  184.68   12.90
  -6  -6   3  152.88   16.80
  -6   6   3  165.88   23.00
   6   6  -3  179.78   14.40
  -6   6   3  169.08   12.80
   6   6  -3  188.88   17.70
  -6   6   3  140.89   16.80
   5  -6  -3  176.38   17.30
  -5  -6   3  168.48   16.30
  -5  -6   3  178.18   12.60
   5  -6  -3  165.88   14.40
  -5   6   3  213.18   18.10
  -5   6   3  197.78   22.60
  -5   6   3  202.58   13.80
   5   6  -3  179.08   14.30
   4  -6  -3   17.70    4.90
   4  -6  -3   13.50    6.90
  -4  -6   3   11.30    3.50
  -4  -6   3    3.00    6.80
   4   6  -3    9.10    4.20
  -4   6   3   16.50    7.40
  -3  -6   3  930.01   48.10
   3  -6  -3  969.90   51.19
  -3  -6   3  977.60   49.50
  -3   6   3  918.81   48.30
  -3   6   3 1022.70   51.99
  -3   6   3  970.00   49.80
   2  -6  -3 2310.37  106.69
  -2  -6   3 2094.49  105.69
   2  -6  -3 2279.67  107.99
  -2  -6   3 2328.07  106.59
  -2   6   3 2153.98  107.79
  -2   6   3 1995.80  105.79
  -2   6   3 2196.08  106.59
   2   6  -3 2206.98  106.39
   1  -6  -3  245.58   14.80
   1  -6  -3  204.68   14.00
  -1  -6   3  229.68   14.30
  -1   6   3  229.18   14.40
   1   6  -3  202.68   13.40
  -1  -6  -3  317.57   18.20
   1  -6   3  314.47   17.60
   1   6   3  359.56   17.90
  -1   6  -3  343.37   17.80
  -1   6  -3  304.07   16.40
  -2  -6  -3    8.70    3.10
  -2  -6  -3    7.60    2.10
  -2   6  -3   11.30    5.00
  -2   6  -3    7.00    1.40
  -2   6  -3   10.40    3.00
  -3  -6  -3  111.79    9.10
  -3  -6  -3  116.39    6.50
   3  -6   3   85.69   12.90
   3  -6   3   83.29    9.50
  -3   6  -3   84.99   12.70
  -3   6  -3  111.39    9.00
  -4  -6  -3 1827.92   88.29
   4  -6   3 1842.32   89.19
   4  -6   3 1794.72   90.09
  -4  -6  -3 1887.41   86.09
  -4  -6  -3 1791.92   88.39
   4   6   3 1771.42   88.89
   4   6   3 1717.13   87.69
  -4   6  -3 1799.72   88.39
  -4   6  -3 1694.63   90.49
  -5  -6  -3   17.50    6.00
  -5  -6  -3   11.30    3.20
   5  -6   3    5.20    5.40
   5  -6   3   10.40    5.40
   5   6   3    8.80    4.60
  -5   6  -3   12.50    6.70
  -5   6  -3   11.20    3.70
   5   6   3   10.20    4.60
  -6  -6  -3   76.49   13.20
  -6  -6  -3   55.69    4.10
  -6  -6  -3   55.29    7.70
   6  -6   3   59.19   10.70
  -6   6  -3   42.40   10.40
   6   6   3   63.69   10.80
   6   6   3   62.19   10.30
  -6   6  -3   69.99    8.40
   7  -6   3 1546.75   81.19
  -7  -6  -3 1666.43   80.39
   7  -6   3 1612.34   83.59
  -7  -6  -3 1510.25   81.99
   7   6   3 1538.05   80.99
  -7   6  -3 1605.84   80.19
  -7   6  -3 1592.04   84.29
   7   6   3 1506.35   80.19
  -8  -6  -3   81.89   17.90
   8  -6   3   68.49   13.50
  -8  -6  -3   83.59    9.00
   8  -6   3   74.29   12.90
  -8   6  -3   80.89    9.30
   8   6   3   72.79   14.50
  -8   6  -3   72.79   18.80
   8   6   3   72.09   11.40
  -9  -6  -3   35.40   11.90
  -9  -6  -3   28.90    4.70
   9   6   3   41.10    9.90
  -9   6  -3   43.30   12.90
   9   6   3   36.30    9.80
 -10  -6  -3  435.46   38.50
  10  -6   3  532.15   33.50
  10  -6   3  519.35   37.10
 -10  -6  -3  558.84   32.20
  10   6   3  509.45   34.10
 -10   6  -3  471.65   42.60
 -10   6  -3  539.05   31.90
  10   6   3  571.84   32.70
  11  -6   3   32.10   10.90
  11   6   3   29.90    9.80
 -11   6  -3   38.30    7.10
 -11   6  -3   16.90   16.00
 -12  -7   3   99.49   24.20
 -11  -7   3  674.23   46.30
  11  -7  -3  687.93   42.40
  11  -7  -3  739.03   44.20
 -11  -7   3  636.24   39.20
  11   7  -3  643.24   42.40
 -11   7   3  673.13   40.80
  11   7  -3  748.33   41.80
 -11   7   3  649.83   44.10
  10  -7  -3   -0.40    6.30
 -10  -7   3   -3.20    9.00
  10  -7  -3    8.30    8.10
 -10  -7   3    9.50    4.80
 -10   7   3   18.40    6.00
  10   7  -3    0.10    6.60
 -10   7   3   -1.20    9.50
  10   7  -3   11.80    8.90
   9  -7  -3   91.89   12.90
  -9  -7   3   88.99    9.30
   9  -7  -3   70.89   14.90
   9   7  -3   76.89   14.40
   9   7  -3   77.59   15.40
  -9   7   3   61.89   12.70
  -9   7   3   77.79    9.90
   8  -7  -3 2356.46  116.89
  -8  -7   3 2299.67  117.89
   8  -7  -3 2373.56  120.69
  -8  -7   3 2431.36  117.49
   8   7  -3 2383.56  116.69
  -8   7   3 2365.36  117.69
   8   7  -3 2366.46  120.49
  -8   7   3 2208.88  117.59
  -8   7   3 2250.17  122.99
   7  -7  -3   27.80   12.40
  -7  -7   3   44.70    9.50
  -7  -7   3   43.50   10.20
   7  -7  -3   51.89   11.80
   7   7  -3   46.50   12.90
   7   7  -3   43.00   10.30
  -7   7   3   45.10    9.40
  -7   7   3   51.19    7.40
  -7   7   3   54.79   14.20
  -6  -7   3  742.23   42.10
   6  -7  -3  726.13   43.70
   6  -7  -3  792.62   41.20
  -6  -7   3  774.82   40.70
  -6   7   3  763.12   40.90
  -6   7   3  739.93   47.00
  -6   7   3  740.53   42.20
   6   7  -3  791.12   44.50
   6   7  -3  771.32   40.70
   5  -7  -3 5150.48  246.78
  -5  -7   3 4984.00  246.98
  -5  -7   3 5058.29  246.98
   5  -7  -3 5215.28  249.97
  -5   7   3 5158.08  247.48
  -5   7   3 5182.48  250.37
   5   7  -3 5127.39  246.48
   5   7  -3 5132.79  249.48
  -5   7   3 5142.89  247.48
   4  -7  -3    5.20    3.90
  -4  -7   3    2.10    3.20
   4  -7  -3   -5.50    5.30
  -4  -7   3   -7.10    6.60
  -4   7   3   -1.80    6.70
  -4   7   3    3.00    3.30
  -4   7   3   11.80    9.10
   4   7  -3    3.90    3.70
  -3  -7   3  515.55   28.70
  -3  -7   3  512.45   30.50
   3  -7  -3  555.74   32.40
  -3   7   3  519.35   29.00
  -3   7   3  616.74   31.50
  -3   7   3  601.84   33.70
   2  -7  -3 6097.29  281.77
   2  -7  -3 6111.99  280.47
  -2   7   3 5495.25  281.07
   2   7  -3 5738.43  280.07
   1  -7  -3  865.11   44.00
   1  -7  -3  922.91   44.80
  -1  -7   3  864.01   43.80
   1   7  -3  830.52   43.60
  -1   7   3  911.21   44.40
   0  -7   3  431.06   22.10
   0  -7  -3  428.36   23.00
   0   7   3  433.56   22.70
   0   7  -3  412.66   22.60
  -1  -7  -3  901.31   42.60
   1  -7   3  826.62   42.10
   1   7   3  879.91   42.30
  -1   7  -3  876.61   42.20
  -1   7  -3  764.32   41.20
   2  -7   3 1413.86   71.19
  -2  -7  -3 1541.55   69.89
  -2  -7  -3 1488.15   70.99
  -2   7  -3 1433.46   72.89
   2   7   3 1375.16   70.89
  -2   7  -3 1440.46   70.79
  -2   7  -3 1446.96   69.49
  -3  -7  -3  397.76   18.50
   3  -7   3  354.66   23.10
  -3  -7  -3  373.96   20.20
   3  -7   3  351.36   21.00
   3   7   3  346.07   20.80
  -3   7  -3  368.86   20.30
  -3   7  -3  326.37   23.50
  -4  -7  -3  695.93   35.60
  -4  -7  -3  685.23   33.00
   4  -7   3  671.33   37.60
  -4  -7  -3  665.43   34.90
   4  -7   3  645.04   36.10
  -4   7  -3  655.83   38.40
   4   7   3  680.33   36.10
   4   7   3  651.23   34.70
  -4   7  -3  665.93   35.30
  -5  -7  -3   14.20    3.70
   5  -7   3    6.60    5.80
   5  -7   3    8.20    5.40
  -5  -7  -3    4.50    4.60
  -5   7  -3    8.90    7.00
   5   7   3   12.60    5.20
  -5   7  -3    9.40    3.80
   5   7   3    7.20    4.10
  -6  -7  -3  642.44   35.80
   6  -7   3  615.74   35.70
   6  -7   3  587.84   36.90
  -6  -7  -3  642.84   30.70
  -6  -7  -3  652.93   34.20
  -6   7  -3  607.04   34.10
   6   7   3  616.64   35.20
   6   7   3  591.44   34.30
  -6   7  -3  619.94   38.80
  -7  -7  -3 1793.32   89.39
   7  -7   3 1752.62   90.49
  -7  -7  -3 1823.02   90.89
  -7   7  -3 1735.83   89.29
  -7   7  -3 1751.32   93.49
   7   7   3 1746.63   89.29
   7   7   3 1758.92   90.29
  -8  -7  -3  399.86   22.60
  -8  -7  -3  358.76   28.40
   8  -7   3  377.66   25.50
   8  -7   3  339.07   25.90
  -8   7  -3  345.17   29.90
  -8   7  -3  346.57   24.70
   8   7   3  326.67   22.90
   8   7   3  341.57   24.60
  -9  -7  -3  123.79   22.90
   9  -7   3  198.88   18.00
   9  -7   3  192.38   22.40
  -9  -7  -3  138.69   12.90
  -9   7  -3  170.48   14.00
   9   7   3  188.98   20.90
   9   7   3  151.18   14.90
  -9   7  -3  177.48   27.10
  10  -7   3  181.98   22.40
  10  -7   3  193.58   18.10
 -10   7  -3  171.08   31.50
 -10   7  -3  169.28   15.80
  10   7   3  196.08   18.90
  10   7   3  209.28   16.40
  12  -8  -3  120.09   20.70
  12   8  -3  162.98   17.90
 -12   8   3  160.48   27.20
 -12   8   3  114.59   18.00
 -11  -8   3  153.48   26.20
  11  -8  -3  116.89   23.50
 -11  -8   3  146.29   15.70
  11   8  -3  153.98   18.60
 -11   8   3  133.49   15.70
 -11   8   3  192.58   23.80
  11   8  -3  136.59   20.30
  10  -8  -3   13.00    6.60
 -10  -8   3    8.40    5.00
 -10  -8   3   14.40   10.40
  10  -8  -3   14.70    7.60
 -10   8   3    6.90    5.20
  10   8  -3    1.60    6.80
 -10   8   3   14.30   11.60
   9  -8  -3  558.44   33.60
   9  -8  -3  535.95   33.60
  -9  -8   3  533.05   35.10
  -9  -8   3  508.75   31.30
  -9   8   3  476.05   42.80
  -9   8   3  482.65   35.60
   9   8  -3  549.15   34.70
  -9   8   3  532.05   31.80
   9   8  -3  572.24   33.50
   8  -8  -3   62.99   12.70
  -8  -8   3   41.00   10.70
  -8  -8   3   50.29    8.30
   8   8  -3   47.40   13.40
  -8   8   3   54.49    8.60
   8   8  -3   62.69   12.80
  -7  -8   3   -1.20    7.30
   7  -8  -3   -0.50    5.50
  -7   8   3   -2.80    2.90
   7   8  -3    1.30    5.00
  -7   8   3    6.70   11.20
  -7   8   3   -6.60    7.00
  -6  -8   3   28.00    8.00
   6  -8  -3   30.50    6.40
  -6  -8   3   40.90    6.50
   6   8  -3   39.60    9.60
  -6   8   3   28.70   11.20
  -6   8   3   37.20    9.30
  -6   8   3   44.40    6.40
   5  -8  -3   54.29    8.60
  -5  -8   3   60.49   12.20
   5   8  -3   47.70    8.80
  -4  -8   3  531.65   31.60
   4  -8  -3  515.35   33.50
  -4  -8   3  591.64   30.30
   4  -8  -3  589.84   30.40
   4   8  -3  584.04   30.20
  -4   8   3  551.04   35.50
  -4   8   3  569.34   30.50
  -4   8   3  586.44   33.00
  -3  -8   3  299.77   17.50
   3  -8  -3  314.57   21.60
  -3  -8   3  295.87   19.90
  -3   8   3  297.27   17.90
  -3   8   3  347.17   23.70
  -3   8   3  298.87   21.10
  -2  -8   3 2690.13  127.09
   2  -8  -3 2683.73  127.49
   2  -8  -3 2765.32  128.79
  -2  -8   3 2464.55  126.49
   2   8  -3 2636.64  126.99
  -2   8   3 2709.73  127.39
  -2   8   3 2732.93  128.69
  -2   8   3 2364.56  126.59
  -1  -8   3 2448.35  125.09
   1  -8  -3 2752.42  126.19
   1  -8  -3 2644.54  125.49
  -1   8   3 2677.63  125.69
   1   8  -3 2483.85  125.09
   0  -8   3  278.37   15.30
   0  -8  -3  252.67   16.30
   0   8   3  294.07   16.20
   0   8  -3  283.17   16.10
  -1  -8  -3  372.76   20.50
  -1  -8  -3  397.06   19.00
   1  -8   3  335.47   19.60
   1   8   3  373.36   19.80
  -1   8  -3  371.36   19.90
  -1   8  -3  368.36   23.40
  -2  -8  -3 1388.06   63.39
   2  -8   3 1250.77   63.49
  -2  -8  -3 1411.56   62.39
   2   8   3 1282.47   63.39
  -2   8  -3 1207.38   65.29
  -2   8  -3 1188.18   61.79
  -2   8  -3 1276.07   63.19
   3  -8   3  172.28   12.70
  -3  -8  -3  161.28   11.50
  -3  -8  -3  160.38    9.40
   3   8   3  186.78   12.70
  -3   8  -3  151.98   11.30
  -4  -8  -3 4105.19  196.28
   4  -8   3 4115.39  198.38
   4  -8   3 4124.79  197.28
   4   8   3 4086.49  196.98
  -4   8  -3 4021.30  196.58
  -4   8  -3 3980.00  198.98
  -5  -8  -3   19.80    3.00
   5  -8   3   24.50    7.00
   5  -8   3   13.60    6.90
   5   8   3   22.20    5.00
   5   8   3   18.30    5.60
  -5   8  -3   13.60    7.00
  -5   8  -3   18.80    4.50
  -6  -8  -3 1647.34   82.39
   6  -8   3 1541.25   83.59
  -6  -8  -3 1694.83   78.39
  -6  -8  -3 1652.03   81.59
   6  -8   3 1618.24   82.89
   6   8   3 1597.24   82.39
  -6   8  -3 1641.84   85.79
   6   8   3 1560.94   81.29
  -6   8  -3 1631.94   81.79
  -7  -8  -3  193.88   19.80
  -7  -8  -3  143.79    8.90
   7  -8   3  127.19   16.10
  -7  -8  -3  152.78   13.00
   7  -8   3  156.68   15.90
   7   8   3  182.08   14.90
   7   8   3  171.88   16.50
  -7   8  -3  190.88   13.70
  -7   8  -3  148.09   20.30
  -8  -8  -3  192.88   14.10
   8  -8   3  191.28   18.40
   8  -8   3  197.18   18.00
  -8  -8  -3  179.38   22.30
   8   8   3  217.88   18.40
  -8   8  -3  168.78   26.40
   8   8   3  183.98   15.10
   9  -8   3  907.41   54.29
   9  -8   3  982.20   55.59
  -9  -8  -3  853.61   56.49
  -9  -8  -3 1046.70   52.89
  -9   8  -3 1019.50   53.19
   9   8   3 1003.50   55.49
  -9   8  -3  966.70   59.89
   9   8   3 1003.40   53.29
  10  -8   3   -1.50    8.40
 -10   8  -3    3.80    5.00
  10   8   3    4.80    6.70
 -10   8  -3    4.80   12.00
  10   8   3   10.90    5.60
  11  -8   3  270.27   26.20
  11  -8   3  334.17   23.80
  11   8   3  281.47   25.10
 -12  -9   3  688.33   46.90
  12  -9  -3  675.93   42.80
 -12   9   3  682.73   43.90
 -12   9   3  704.43   40.60
  12   9  -3  528.85   37.30
 -11  -9   3    3.70    6.30
  11  -9  -3   27.80   11.80
 -11  -9   3   28.20   13.60
  11   9  -3   15.50    8.10
 -11   9   3    9.20    6.60
  11   9  -3    5.70    9.10
 -11   9   3   19.90   10.40
 -10  -9   3  284.77   20.40
 -10  -9   3  268.17   27.10
  10  -9  -3  304.27   24.40
  10  -9  -3  291.67   22.60
  10   9  -3  330.07   24.00
 -10   9   3  258.37   27.30
 -10   9   3  334.07   22.00
  10   9  -3  293.97   23.40
  -9  -9   3 1503.85   80.19
   9  -9  -3 1482.75   80.99
  -9  -9   3 1523.75   78.39
   9  -9  -3 1621.94   79.79
   9   9  -3 1584.64   79.19
  -9   9   3 1453.25   87.09
  -9   9   3 1564.24   79.59
   9   9  -3 1503.05   81.69
  -9   9   3 1411.56   80.19
  -8  -9   3   27.70    8.70
   8  -9  -3   31.70    8.20
   8  -9  -3   18.80    7.60
  -8  -9   3   18.20    4.50
  -8   9   3   22.80    9.10
   8   9  -3   20.50    7.00
   8   9  -3   30.90    8.20
  -8   9   3   13.30   12.90
  -7  -9   3  116.29   17.00
  -7  -9   3  154.18   12.30
   7  -9  -3  130.29   16.30
   7  -9  -3  140.69   14.60
  -7   9   3  125.09   17.30
   7   9  -3  143.69   14.80
   7   9  -3  166.98   18.20
  -7   9   3  152.68   24.90
  -7   9   3  130.89   11.80
   6  -9  -3  334.27   26.00
  -6  -9   3  353.06   24.10
  -6  -9   3  372.46   21.80
   6  -9  -3  370.26   23.20
   6   9  -3  361.56   22.80
  -6   9   3  349.17   22.10
  -6   9   3  341.57   25.20
  -6   9   3  355.66   30.20
   6   9  -3  429.36   28.00
   5  -9  -3  181.98   17.30
  -5  -9   3  166.68   15.90
  -5  -9   3  195.78   13.40
   5  -9  -3  201.58   14.00
  -5   9   3  200.78   13.60
  -5   9   3  199.28   21.60
  -5   9   3  170.08   16.90
   5   9  -3  202.08   14.30
   4  -9  -3 2308.97  115.09
  -4  -9   3 2267.47  115.09
  -4  -9   3 2405.66  115.69
   4  -9  -3 2479.85  118.39
  -4   9   3 2474.55  116.39
  -4   9   3 2271.47  115.49
   4   9  -3 2321.87  114.69
  -4   9   3 2382.76  118.69
  -3  -9   3 1059.89   53.89
  -3  -9   3 1083.49   54.99
   3  -9  -3 1131.19   57.19
  -3   9   3 1122.49   57.79
  -3   9   3 1020.30   54.19
  -3   9   3 1098.69   55.79
  -2  -9   3 2437.16  128.99
   2  -9  -3 2833.82  131.39
   2  -9  -3 2759.92  130.09
  -2  -9   3 2872.21  129.79
  -2   9   3 2715.13  129.99
  -2   9   3 2792.62  131.39
  -2   9   3 2419.06  129.19
   2   9  -3 2652.33  129.59
   1  -9  -3  825.12   41.10
   1  -9  -3  768.62   40.50
  -1  -9   3  755.92   40.10
  -1   9   3  892.51   41.40
   1   9  -3  744.73   39.80
  -1   9   3  792.22   40.70
   0  -9   3   36.90    5.90
   0   9   3   48.40    7.30
   0   9  -3   35.40    7.50
   1  -9   3  292.17   17.60
  -1  -9  -3  349.17   18.90
  -1  -9  -3  342.37   17.10
  -1   9  -3  339.37   18.10
  -1   9  -3  300.47   22.00
   1   9   3  335.67   18.00
  -2  -9  -3  204.98   11.00
   2  -9   3  186.28   12.70
  -2  -9  -3  191.48   12.70
   2   9   3  193.08   12.60
  -2   9  -3  196.48   17.20
  -2   9  -3  191.38   12.20
   3  -9   3 7260.27  334.07
   3  -9   3 6825.42  332.67
  -3  -9  -3 7172.78  331.97
  -3   9  -3 6519.65  334.17
  -4  -9  -3  597.34   28.10
  -4  -9  -3  563.44   29.80
   4  -9   3  526.25   32.80
   4  -9   3  534.15   30.90
   4   9   3  589.74   30.90
  -4   9  -3  570.44   30.10
  -4   9  -3  524.75   33.40
   5  -9   3  485.45   31.60
  -5  -9  -3  563.74   26.40
  -5  -9  -3  539.15   28.80
  -5  -9  -3  524.95   29.50
   5  -9   3  516.95   30.50
   5   9   3  504.05   29.80
  -5   9  -3  543.05   29.20
  -5   9  -3  476.35   33.00
  -6  -9  -3 1229.08   59.59
   6  -9   3 1108.59   62.09
   6  -9   3 1117.29   61.79
  -6  -9  -3 1263.97   56.39
  -6  -9  -3 1168.58   60.49
  -6   9  -3 1161.58   59.59
   6   9   3 1093.19   58.89
  -6   9  -3 1094.19   63.69
   6   9   3 1123.19   60.29
  -7  -9  -3  407.96   20.90
   7  -9   3  365.56   27.30
   7  -9   3  421.86   27.30
  -7  -9  -3  435.86   24.70
  -7  -9  -3  407.76   28.80
   7   9   3  385.96   24.80
   7   9   3  415.36   27.10
  -7   9  -3  409.36   31.00
  -7   9  -3  410.46   24.70
   8  -9   3 1233.58   63.99
  -8  -9  -3 1288.87   61.59
  -8  -9  -3 1040.50   63.59
   8  -9   3 1148.39   63.99
   8   9   3 1155.08   61.39
  -8   9  -3 1215.48   75.69
   8   9   3 1211.68   63.39
  -8   9  -3 1084.39   67.79
  -9  -9  -3  248.28   17.40
   9  -9   3  254.47   22.30
   9  -9   3  273.57   21.00
   9   9   3  274.27   19.60
  -9   9  -3  254.37   18.70
  -9   9  -3  241.48   30.40
   9   9   3  255.17   23.60
  10  -9   3  120.69   18.60
 -10  -9  -3   84.49   12.20
  10   9   3  113.99   18.30
 -10   9  -3  104.29   12.30
  10   9   3  130.59   13.00
 -10   9  -3   96.89   22.70
  11  -9   3  288.37   25.70
  11  -9   3  252.77   21.80
  11   9   3  298.97   20.50
 -11   9  -3  230.08   32.90
  11   9   3  311.57   25.90
  12 -10  -3  125.59   22.40
 -12 -10   3  184.08   29.40
  12  10  -3  151.28   17.30
 -12  10   3  177.68   19.70
  11 -10  -3   27.00   10.70
 -11 -10   3   21.40   11.60
 -11 -10   3   15.90    6.60
  11 -10  -3   21.40    9.20
  11  10  -3   27.40    9.50
 -11  10   3   40.00   11.70
 -11  10   3   19.90    6.50
 -10 -10   3    4.70   10.60
 -10 -10   3    7.00    5.10
  10 -10  -3   11.90    6.80
  10 -10  -3    2.60    7.50
  10  10  -3   23.40    7.70
  10  10  -3   15.80    7.00
  -9 -10   3   38.50   10.50
   9 -10  -3   73.69   14.90
  -9 -10   3   40.40    8.20
  -9  10   3   66.19    9.90
   9  10  -3   64.19   14.50
  -9  10   3   51.69   10.90
  -9  10   3   25.40   15.00
  -8 -10   3  638.34   34.50
   8 -10  -3  594.24   37.80
   8 -10  -3  618.74   35.90
  -8 -10   3  594.24   37.00
  -8  10   3  648.24   35.40
  -8  10   3  492.15   44.60
   8  10  -3  600.64   38.30
  -7 -10   3  328.47   26.10
   7 -10  -3  359.26   27.20
   7 -10  -3  394.96   25.10
  -7 -10   3  390.76   23.10
  -7  10   3  344.67   26.90
   7  10  -3  386.06   24.70
  -7  10   3  360.16   33.70
   7  10  -3  438.46   28.60
  -7  10   3  388.56   23.90
   6 -10  -3  761.22   40.10
   6 -10  -3  720.33   43.60
  -6 -10   3  708.53   41.00
  -6 -10   3  737.03   39.60
   6  10  -3  767.82   44.10
  -6  10   3  684.03   41.40
  -6  10   3  738.83   46.70
   6  10  -3  762.62   39.90
  -6  10   3  750.12   40.20
  -5 -10   3 1210.98   60.09
  -5 -10   3 1152.88   60.59
   5 -10  -3 1140.29   63.19
   5 -10  -3 1228.88   60.19
  -5  10   3 1219.98   65.19
   5  10  -3 1183.58   59.69
  -5  10   3 1172.58   60.39
  -5  10   3 1161.48   61.29
  -4 -10   3  104.09   14.10
  -4 -10   3  105.69    9.20
   4 -10  -3  133.29   10.70
   4 -10  -3  154.88   15.20
   4  10  -3  126.09   10.80
  -4  10   3  130.39   15.60
  -4  10   3  138.49   10.70
  -3 -10   3 4830.72  221.58
  -3 -10   3 4291.27  221.08
   3 -10  -3 4812.12  223.98
  -3  10   3 4682.83  221.98
  -3  10   3 4297.67  221.48
  -3  10   3 4779.02  224.18
  -2 -10   3  909.41   48.40
   2 -10  -3 1068.39   51.29
   2 -10  -3  947.31   49.70
  -2 -10   3 1030.70   49.50
  -2  10   3 1048.00   51.69
  -2  10   3  867.11   48.60
   2  10  -3  964.30   49.20
  -2  10   3 1043.50   50.19
   1 -10  -3 1429.86   70.39
  -1 -10   3 1351.36   69.19
   1 -10  -3 1442.26   69.99
   1  10  -3 1318.87   69.19
  -1  10   3 1508.85   70.69
  -1  10   3 1474.75   69.99
   0 -10  -3 1833.32   86.29
   0 -10  -3 1803.52   86.79
   0 -10   3 1684.13   86.19
   0  10  -3 1788.72   86.59
   0  10   3 1826.32   86.69
   1 -10   3  763.92   40.60
  -1 -10  -3  886.71   40.40
  -1 -10  -3  831.92   41.20
   1  10   3  818.72   40.80
  -1  10  -3  782.22   43.90
  -1  10  -3  816.72   40.80
  -2 -10  -3 3093.69  145.69
   2 -10   3 3023.50  146.09
  -2 -10  -3 3161.08  145.09
  -2  10  -3 2930.31  147.89
  -2  10  -3 3040.00  145.59
   2  10   3 2903.91  145.79
   3 -10   3  398.96   23.50
  -3 -10  -3  457.35   21.40
  -3 -10  -3  405.26   22.40
  -3  10  -3  390.46   26.60
  -3  10  -3  436.06   22.70
   3  10   3  437.16   23.50
  -3  10  -3  344.07   20.20
  -4 -10  -3    7.70    2.30
  -4 -10  -3    2.70    3.00
   4 -10   3    3.50    4.10
   4 -10   3    2.90    5.70
  -4  10  -3    5.20    3.00
  -4  10  -3    0.80    5.60
   4  10   3    5.80    4.10
  -5 -10  -3 1613.34   73.19
   5 -10   3 1482.65   76.39
   5 -10   3 1491.65   78.19
  -5 -10  -3 1584.34   75.49
   5  10   3 1456.85   76.09
  -5  10  -3 1518.75   75.79
  -5  10  -3 1383.66   78.89
   6 -10   3    1.90    5.60
  -6 -10  -3    8.10    2.70
  -6 -10  -3    4.10    4.80
   6  10   3    3.40    4.40
   6  10   3    8.30    5.10
  -6  10  -3    4.90    2.90
  -6  10  -3   -3.10    7.60
  -7 -10  -3  277.67   18.10
   7 -10   3  271.37   21.30
  -7 -10  -3  259.57   23.80
   7 -10   3  260.57   22.00
  -7 -10  -3  273.07   14.70
   7  10   3  264.27   20.90
  -7  10  -3  270.07   25.60
  -7  10  -3  291.17   18.80
   7  10   3  258.67   18.50
   8 -10   3  497.85   32.10
  -8 -10  -3  496.85   28.40
   8 -10   3  517.25   32.40
   8  10   3  481.25   32.20
   8  10   3  500.85   29.20
  -8  10  -3  503.55   30.40
  -8  10  -3  469.25   36.70
  -9 -10  -3  224.98   16.90
   9 -10   3  250.57   22.10
   9 -10   3  255.47   20.50
   9  10   3  260.07   23.90
  -9  10  -3  247.68   18.20
   9  10   3  251.77   18.50
  -9  10  -3  254.57   31.70
  10 -10   3  197.08   17.40
 -10 -10  -3  149.39   14.60
  10 -10   3  154.98   22.30
 -10  10  -3  129.69   24.50
  10  10   3  169.08   19.30
 -10  10  -3  163.38   14.90
  11 -10   3  252.37   24.60
  11 -10   3  224.18   21.10
  11  10   3  252.37   25.30
  11  10   3  268.87   18.70
 -11  10  -3  189.48   31.20
 -11  10  -3  199.18   19.70
 -12 -11   3  194.78   31.20
  12 -11  -3  128.29   23.00
  12  11  -3  170.88   18.40
 -12  11   3  179.78   19.80
  11 -11  -3    6.50   10.20
 -11 -11   3   -1.90    6.60
 -11 -11   3    5.30    9.80
  11 -11  -3    6.70    9.20
 -11  11   3   11.20    7.00
  11  11  -3   -1.30    9.40
  11  11  -3   11.60    7.90
 -11  11   3   20.70   11.00
  10 -11  -3  385.76   27.30
  10 -11  -3  368.36   26.00
 -10 -11   3  369.56   29.30
 -10 -11   3  308.47   22.40
 -10  11   3  373.66   24.30
 -10  11   3  320.27   27.10
  10  11  -3  338.37   26.20
  10  11  -3  374.46   25.90
 -10  11   3  300.57   36.10
   9 -11  -3   34.20    9.30
  -9 -11   3   33.30   10.80
  -9 -11   3   35.10    5.10
   9 -11  -3   32.20    6.80
  -9  11   3   42.10    9.90
  -9  11   3   12.30   17.40
   9  11  -3   43.20   10.50
  -9  11   3   31.60   11.70
  -8 -11   3    2.10    7.40
   8 -11  -3    4.80    6.10
   8 -11  -3    3.10    6.30
   8  11  -3    7.80    9.00
  -8  11   3    8.70    4.10
  -8  11   3    3.40   10.50
  -8  11   3    0.00   16.70
   8  11  -3    3.20    6.70
  -7 -11   3 3018.00  149.39
   7 -11  -3 3003.20  152.78
   7 -11  -3 3109.59  149.19
  -7 -11   3 3141.09  149.39
  -7  11   3 3011.10  149.49
  -7  11   3 2973.40  154.58
  -7  11   3 2830.32  149.49
   7  11  -3 3107.89  148.59
   7  11  -3 3037.00  152.28
  -6 -11   3  189.68   13.40
  -6 -11   3  161.98   17.50
   6 -11  -3  180.58   15.20
  -6  11   3  210.58   14.20
   6  11  -3  184.28   15.20
  -6  11   3  171.88   18.90
  -6  11   3  165.08   24.40
  -5 -11   3   71.19   13.20
  -5 -11   3   99.19    8.30
   5 -11  -3   92.79   11.00
   5 -11  -3  103.49   13.90
  -5  11   3  103.29    9.20
   5  11  -3   81.19   10.40
  -5  11   3  106.99   18.20
  -5  11   3   87.39   15.20
  -4 -11   3   38.20    5.30
   4 -11  -3   33.80    6.60
  -4 -11   3   17.50    6.90
  -4  11   3   25.00    8.60
  -4  11   3   29.80    6.50
   4  11  -3   48.10    7.50
  -3 -11   3 1924.81   88.89
  -3 -11   3 1679.93   87.99
   3 -11  -3 1922.01   91.39
  -3  11   3 1622.04   88.39
  -3  11   3 1850.31   91.69
  -3  11   3 1861.71   89.59
  -2 -11   3  371.16   19.90
   2 -11  -3  284.17   19.50
  -2 -11   3  313.27   17.50
   2 -11  -3  351.36   21.10
  -2  11   3  329.17   20.50
  -2  11   3  280.17   17.70
  -2  11   3  368.26   22.30
   2  11  -3  301.97   18.60
   1 -11  -3  107.89   11.90
   1 -11  -3  134.99   11.40
  -1 -11   3  145.59   10.40
   1  11  -3  105.19   10.50
  -1  11   3  141.09   12.70
   0 -11  -3 3340.17  158.68
   0 -11   3 3675.53  158.98
   0 -11  -3 3402.76  158.98
   0 -11   3 2954.50  158.28
   0  11  -3 3230.88  158.68
   0  11   3 3264.77  158.88
   1 -11   3   84.19    6.50
  -1 -11  -3  102.59   10.50
  -1 -11  -3   94.39    6.60
   1 -11   3   77.39    7.50
  -1  11  -3   98.59    8.70
  -1  11  -3   73.89   14.40
   1  11   3   90.99    8.00
   2 -11   3 2795.12  137.29
   2 -11   3 2997.20  136.19
  -2 -11  -3 3028.10  136.49
  -2 -11  -3 2789.92  136.79
  -2  11  -3 2727.63  139.39
  -2  11  -3 2786.42  136.79
   2  11   3 2762.22  137.19
  -3 -11  -3  702.23   33.20
   3 -11   3  686.23   35.30
   3 -11   3  719.23   32.70
  -3 -11  -3  664.63   34.00
  -3  11  -3  675.83   34.30
  -3  11  -3  573.54   32.50
  -3  11  -3  627.84   38.20
   3  11   3  635.64   34.80
  -4 -11  -3    3.50    2.60
  -4 -11  -3    5.90    2.60
   4 -11   3    1.30    3.40
   4 -11   3    3.90    6.60
   4  11   3    4.60    3.90
  -4  11  -3    1.90    6.60
  -4  11  -3    3.20    2.80
   5 -11   3  840.52   44.50
  -5 -11  -3  886.71   41.20
   5 -11   3  781.82   46.40
  -5 -11  -3  844.92   43.20
  -5  11  -3  762.12   47.70
   5  11   3  818.72   44.30
  -5  11  -3  838.42   43.60
   6 -11   3  300.17   21.50
  -6 -11  -3  330.57   16.70
  -6 -11  -3  275.77   22.00
   6  11   3  301.07   21.30
   6  11   3  284.87   18.90
  -6  11  -3  285.07   25.90
  -6  11  -3  327.97   19.40
  -7 -11  -3  462.75   25.90
   7 -11   3  402.26   29.10
   7 -11   3  436.66   28.90
  -7 -11  -3  434.06   22.60
  -7  11  -3  408.86   33.50
   7  11   3  434.16   28.00
   7  11   3  423.06   25.70
  -7  11  -3  447.76   26.20
   8 -11   3 2169.28  109.09
   8 -11   3 2072.49  109.89
  -8 -11  -3 2200.38  107.09
   8  11   3 2105.89  106.79
  -8  11  -3 2216.48  108.19
   8  11   3 2108.19  108.89
  -8  11  -3 2081.69  113.39
  -9 -11  -3    0.20    4.00
   9 -11   3   -3.60    7.60
  -9  11  -3    3.20    4.40
   9  11   3    1.90    4.60
   9  11   3   10.20    8.90
  -9  11  -3    3.70   11.00
  10 -11   3   17.60   11.80
 -10 -11  -3   21.10    6.30
 -10  11  -3    6.60   11.20
 -12 -12   3  135.19   31.70
 -11 -12   3    0.00    6.80
 -11 -12   3   30.80   14.50
  11 -12  -3   21.20   11.30
  11 -12  -3   13.00   10.70
  11  12  -3    4.20    9.60
  11  12  -3   11.60    7.80
 -11  12   3    7.90    7.20
 -10 -12   3  211.48   16.80
 -10 -12   3  212.88   22.60
  10 -12  -3  229.98   20.10
  10 -12  -3  244.88   23.00
 -10  12   3  170.08   29.80
 -10  12   3  211.78   22.20
 -10  12   3  250.07   18.00
  10  12  -3  231.28   19.40
  10  12  -3  189.08   19.90
  -9 -12   3   -1.50    4.40
  -9 -12   3    4.60    8.30
   9 -12  -3    2.50    5.80
   9 -12  -3    2.70    7.10
  -9  12   3   -5.70   16.50
   9  12  -3   -0.70    9.30
  -9  12   3    9.30   11.90
  -9  12   3    0.20    4.40
   8 -12  -3  831.82   44.10
  -8 -12   3  850.21   42.90
   8 -12  -3  786.62   46.00
  -8 -12   3  721.43   44.50
  -8  12   3  738.23   52.19
  -8  12   3  770.92   43.30
   8  12  -3  765.32   46.90
  -8  12   3  691.33   44.30
   8  12  -3  800.12   43.60
  -7 -12   3 2131.19  106.29
   7 -12  -3 2068.69  110.19
  -7 -12   3 2133.59  107.09
   7 -12  -3 2194.68  106.39
  -7  12   3 2085.09  106.59
  -7  12   3 2064.29  107.59
   7  12  -3 2105.59  109.59
   7  12  -3 2226.68  105.99
  -7  12   3 2085.19  112.59
  -6 -12   3    8.30    3.10
  -6 -12   3    1.40    6.60
   6 -12  -3    8.90    5.60
  -6  12   3    1.60    7.90
  -6  12   3    9.10    3.90
  -6  12   3   -2.40   10.00
   6  12  -3    7.60    5.10
  -5 -12   3  563.54   30.40
  -5 -12   3  513.25   31.80
   5 -12  -3  528.75   34.40
   5 -12  -3  592.44   31.10
  -5  12   3  579.04   30.90
  -5  12   3  546.15   37.00
  -5  12   3  553.74   33.30
   5  12  -3  579.14   30.80
  -4 -12   3 1880.51   96.39
  -4 -12   3 1927.41   96.69
   4 -12  -3 2064.49   99.99
  -4  12   3 1907.71   96.99
  -4  12   3 2055.29   97.79
  -4  12   3 1989.70  100.79
   3 -12  -3   76.99   12.50
  -3 -12   3   80.99    7.20
  -3 -12   3   79.69   11.40
  -3  12   3   90.99    8.30
  -3  12   3   94.99   14.40
  -3  12   3   82.09   13.00
  -2 -12   3  806.62   42.40
   2 -12  -3  850.41   44.10
  -2 -12   3  901.41   43.50
   2 -12  -3  914.21   45.40
   2  12  -3  843.22   43.20
  -2  12   3  889.01   44.40
  -2  12   3  916.71   46.10
  -2  12   3  746.53   42.70
   1 -12  -3  175.48   13.10
   1 -12  -3  187.38   10.60
   1 -12  -3  155.38   13.90
  -1 -12   3  192.48   11.20
   1  12  -3  154.88   12.30
  -1  12   3  202.18   14.10
   0 -12   3   21.20    4.50
   0 -12  -3   20.60    4.40
  -1 -12  -3  489.05   25.50
   1 -12   3  453.05   24.50
   1 -12   3  505.25   24.10
  -1 -12  -3  487.15   24.20
  -1  12  -3  464.15   24.60
   1  12   3  467.15   24.50
  -1  12  -3  413.66   28.90
  -2 -12  -3  227.28   14.10
  -2 -12  -3  234.68   12.50
   2 -12   3  201.08   11.80
   2 -12   3  206.38   14.20
   2  12   3  224.98   13.90
  -2  12  -3  218.58   13.20
  -2  12  -3  190.18   17.90
  -3 -12  -3   46.50    5.00
  -3 -12  -3   34.30    6.20
   3 -12   3   30.70    5.60
   3 -12   3   36.70    3.60
   3  12   3   35.50    7.90
  -3  12  -3   37.00    6.10
  -3  12  -3   34.60    8.30
   4 -12   3   85.79   13.60
  -4 -12  -3   79.59    6.30
   4 -12   3   81.19    5.10
   4 -12   3   69.49    9.30
  -4 -12  -3   83.09    8.00
   4  12   3   81.19    9.70
  -4  12  -3   81.39    7.80
  -4  12  -3   53.39   15.30
   5 -12   3   44.10    9.70
  -5 -12  -3   48.80    6.90
  -5 -12  -3   42.00    5.40
   5  12   3   45.60    9.50
  -5  12  -3   59.59    7.50
  -6 -12  -3   26.80    6.40
  -6 -12  -3   30.30    4.60
   6 -12   3   29.60    7.40
   6 -12   3   29.30    8.40
   6  12   3   20.50    6.30
  -6  12  -3   28.30    6.80
  -6  12  -3   16.80    9.20
  -7 -12  -3  251.07   15.90
  -7 -12  -3  236.28   13.30
   7 -12   3  249.68   19.50
   7 -12   3  196.58   19.50
   7  12   3  216.28   15.90
   7  12   3  214.58   20.70
  -7  12  -3  235.38   16.60
  -7  12  -3  180.28   23.30
   8 -12   3   19.80    7.60
  -8 -12  -3    7.10    3.50
  -8  12  -3   12.20    4.10
   8  12   3   19.50    7.10
  -8  12  -3    6.80   10.60
   9 -12   3   31.80    9.30
  -9 -12  -3   25.20    4.60
   9  12   3   33.20    8.80
   9  12   3   26.80    8.70
  -9  12  -3   34.00   15.70
  10 -12   3  481.65   31.40
  10 -12   3  480.75   35.40
 -10  12  -3  479.05   30.30
  10  12   3  496.05   32.60
 -10  12  -3  450.75   40.40
  11  12   3  232.18   18.60
 -11  12  -3  237.18   34.30
 -11  13   3   71.39   14.00
  10 -13  -3   45.00   13.60
  10 -13  -3   62.79   15.50
 -10 -13   3   57.39   12.20
 -10 -13   3   36.30    6.20
 -10  13   3   23.90   15.50
  10  13  -3   43.40    9.20
  -9 -13   3    2.50    8.60
  -9 -13   3    2.60    4.40
   9 -13  -3   -4.80    6.80
   9 -13  -3    4.90    7.10
  -9  13   3    4.60    4.50
  -9  13   3  -16.30   16.40
   9  13  -3   14.20    8.30
  -9  13   3    2.40   10.50
   9  13  -3   -5.40    8.30
  -8 -13   3  260.37   16.60
  -8 -13   3  201.08   22.80
   8 -13  -3  263.17   21.10
   8 -13  -3  257.17   20.30
  -8  13   3  201.68   29.30
  -8  13   3  211.98   23.70
   8  13  -3  215.18   21.60
   8  13  -3  226.08   19.20
  -8  13   3  240.58   17.70
  -7 -13   3  499.95   27.90
   7 -13  -3  474.15   29.10
   7 -13  -3  442.76   32.30
  -7 -13   3  473.15   31.70
  -7  13   3  459.85   32.50
  -7  13   3  445.16   38.80
   7  13  -3  482.15   32.70
  -7  13   3  514.15   28.70
   7  13  -3  488.85   29.10
   6 -13  -3   13.20    6.20
  -6 -13   3    9.40    7.50
   6 -13  -3    2.10    6.50
  -6 -13   3   12.30    3.70
  -6  13   3   14.70    8.40
  -6  13   3    4.20   10.30
  -6  13   3   14.40    4.10
   6  13  -3   11.60    5.20
   5 -13  -3 1745.23   86.49
  -5 -13   3 1722.13   86.49
   5 -13  -3 1744.03   90.19
  -5 -13   3 1770.02   86.99
  -5  13   3 1801.72   92.49
   5  13  -3 1758.52   86.19
  -5  13   3 1690.13   87.79
  -5  13   3 1709.63   87.19
  -4 -13   3   -1.50    5.80
  -4 -13   3    4.30    2.50
   4 -13  -3   11.00    5.40
  -4  13   3   10.10    8.20
  -4  13   3   -0.40    6.50
  -4  13   3    9.60    3.40
   3 -13  -3  876.81   46.80
  -3 -13   3  839.62   43.10
  -3 -13   3  874.91   44.00
  -3  13   3  829.52   43.60
  -3  13   3  899.91   45.30
  -3  13   3  823.92   47.60
  -2 -13   3  224.88   12.70
   2 -13  -3  192.68   15.10
   2 -13  -3  227.18   15.90
  -2  13   3  227.58   16.20
  -2  13   3  204.48   13.10
  -2  13   3  238.58   18.30
   2  13  -3  234.68   14.20
  -1 -13   3  226.08   13.10
  -1 -13   3  239.38   13.40
   1 -13  -3  231.08   12.90
   1 -13  -3  183.28   15.30
   1 -13  -3  205.28   14.70
  -1  13   3  264.77   17.00
  -1  13   3  254.57   15.70
   1  13  -3  203.48   14.10
   0 -13  -3  848.92   41.80
   0 -13  -3  855.41   42.50
   0 -13   3  866.21   41.90
   0  13  -3  796.42   41.80
   0  13   3  836.52   41.90
  -1 -13  -3  227.38   12.60
   1 -13   3  221.68   12.50
   1 -13   3  204.28   12.90
  -1 -13  -3  223.28   14.80
  -1  13  -3  200.58   19.20
  -1  13  -3  213.88   13.50
   1  13   3  212.88   13.10
  -2 -13  -3   92.09    6.90
   2 -13   3   72.69    8.30
  -2 -13  -3  102.49    9.50
   2 -13   3   82.09    6.10
   2  13   3   77.49    8.30
  -2  13  -3   87.69    7.60
  -2  13  -3   57.19   14.00
   3 -13   3  590.14   32.00
   3 -13   3  621.04   29.70
  -3 -13  -3  630.94   30.40
  -3 -13  -3  625.14   31.10
  -3  13  -3  577.94   31.00
   3  13   3  574.24   31.70
  -3  13  -3  530.35   35.20
   4 -13   3  107.49   11.40
   4 -13   3  111.49   15.10
   4 -13   3  124.09    7.30
  -4 -13  -3  122.89    8.40
  -4 -13  -3  131.29    9.90
   4  13   3  119.59   11.80
  -4  13  -3  126.19   10.10
  -5 -13  -3   39.30    6.80
  -5 -13  -3   25.50    5.20
   5 -13   3   32.00    6.90
   5 -13   3   24.70    8.30
  -5  13  -3   36.80    6.90
  -5  13  -3   22.60    8.50
   5  13   3   27.30    6.60
   6 -13   3   32.20    8.70
  -6 -13  -3   42.60    5.50
   6 -13   3   36.30    7.70
  -6  13  -3   45.90    8.40
  -6  13  -3   38.30   11.30
   6  13   3   38.80    7.30
   7 -13   3  530.55   33.20
  -7 -13  -3  555.84   30.50
   7 -13   3  466.55   32.60
  -7 -13  -3  572.84   28.10
  -7  13  -3  542.85   31.20
   8 -13   3   66.19   11.10
   8 -13   3   57.49   12.70
  -8 -13  -3   55.59    5.70
  -8 -13  -3   62.49    8.00
  -8  13  -3   34.40   12.10
  -8  13  -3   46.20    8.70
   8  13   3   54.99    8.70
   8  13   3   53.69   10.40
  -9 -13  -3   21.10    4.80
   9 -13   3   26.10    9.60
  -9  13  -3   26.60    5.90
  -9  13  -3   27.10   14.00
   9  13   3   33.90    8.50
  10  13   3   60.99   11.10
  11 -13   3   93.29   20.30
  11  13   3   69.89   13.50
 -11  13  -3   64.19    9.60
 -11 -14   3   23.40   14.20
  11 -14  -3   28.00   13.50
  10 -14  -3  246.28   22.40
 -10 -14   3  312.67   26.90
 -10 -14   3  271.27   20.30
  10  14  -3  328.67   24.30
 -10  14   3  307.67   27.30
 -10  14   3  341.77   22.10
  10  14  -3  258.47   23.50
   9 -14  -3  112.49   15.70
  -9 -14   3  112.59   11.70
   9 -14  -3   94.89   15.90
  -9 -14   3   84.69   19.10
  -9  14   3  106.99   22.20
  -9  14   3  109.09   11.40
  -9  14   3   81.79   19.10
   9  14  -3  108.49   18.20
   8 -14  -3    0.40    6.10
   8 -14  -3    1.20    6.10
  -8 -14   3   -7.50    8.80
  -8 -14   3   -1.90    4.00
   8  14  -3   -0.30    6.30
   8  14  -3   -4.90    6.90
  -8  14   3  -11.20   10.70
  -8  14   3   -4.60    9.50
  -7 -14   3   86.79    9.00
  -7 -14   3   64.99   10.80
   7 -14  -3   84.59   13.40
   7  14  -3   89.19   12.90
  -7  14   3   92.89    9.60
  -7  14   3   80.09   18.00
  -7  14   3   69.99   15.70
   7  14  -3   65.79   16.60
   6 -14  -3  747.13   40.40
  -6 -14   3  689.73   40.70
   6 -14  -3  741.23   44.00
  -6 -14   3  733.73   39.20
  -6  14   3  728.83   39.90
  -6  14   3  769.52   48.30
   6  14  -3  681.83   44.90
   6  14  -3  729.93   39.30
  -6  14   3  728.53   42.20
  -5 -14   3   47.60    7.00
   5 -14  -3   46.30    9.90
  -5 -14   3   33.40    8.60
   5 -14  -3   50.19   13.70
  -5  14   3   61.59    7.30
   5  14  -3   56.29    9.90
  -5  14   3   39.30    9.90
  -5  14   3   40.70   11.50
  -4 -14   3   41.40    8.00
  -4 -14   3   53.19    5.90
   4 -14  -3   41.90    9.80
  -4  14   3   51.99   11.00
  -4  14   3   48.90    9.10
  -4  14   3   49.40    7.00
   3 -14  -3 2230.28  104.79
  -3 -14   3 2289.87  102.09
  -3 -14   3 1960.50  101.39
  -3  14   3 2105.89  102.79
  -3  14   3 1904.51  101.79
  -3  14   3 2057.39  105.39
  -2 -14   3  225.88   16.90
  -2 -14   3  209.28   12.50
   2 -14  -3  215.28   15.80
   2 -14  -3  218.18   12.70
   2 -14  -3  203.78   14.60
  -2 -14   3  233.28   13.40
  -2  14   3  204.88   12.90
  -2  14   3  225.08   16.20
  -2  14   3  232.88   18.10
   1 -14  -3   69.59    9.00
  -1 -14   3   81.29    6.80
   1 -14  -3   83.49    6.50
  -1  14   3   79.89   11.00
   0 -14   3   88.79    6.80
   0 -14  -3   82.29    6.60
   0 -14   3   62.79    5.10
   0 -14  -3   60.59    9.70
   0  14  -3   67.29    8.40
   1 -14   3   28.10    4.50
  -1 -14  -3   22.60    5.60
   1 -14   3   18.60    4.10
   1  14   3   28.60    6.50
  -1  14  -3   18.20    7.90
   2 -14   3  339.37   17.70
  -2 -14  -3  354.46   19.40
   2 -14   3  330.27   19.30
  -2 -14  -3  329.77   18.20
  -2  14  -3  342.57   18.70
   2  14   3  313.07   19.00
  -3 -14  -3   41.70    6.90
  -3 -14  -3   36.50    5.30
   3 -14   3   29.30    6.70
   3 -14   3   27.70    3.60
   3  14   3   26.00    5.40
  -3  14  -3   33.30    5.80
  -3  14  -3   27.70    8.70
   4 -14   3  444.46   22.10
   4 -14   3  443.76   28.60
  -4 -14  -3  447.86   23.00
   4 -14   3  433.46   25.70
  -4 -14  -3  452.55   24.00
   4  14   3  427.16   25.40
  -4  14  -3  399.36   29.90
  -4  14  -3  433.06   24.30
   5 -14   3   28.90    7.00
  -5 -14  -3   41.70    7.20
  -5 -14  -3   33.40    5.60
   5 -14   3   38.80   10.20
  -5  14  -3   37.20    7.30
  -5  14  -3   38.90   11.10
   5  14   3   36.00    6.90
  -6 -14  -3   71.49    8.50
  -6 -14  -3   77.29    7.10
   6 -14   3   66.19   15.60
   6 -14   3   66.09   12.40
  -6  14  -3   77.19    9.40
   6  14   3   78.19   12.30
   7 -14   3   46.10   11.40
  -7 -14  -3   45.40    6.60
   7 -14   3   50.59   11.70
   7  14   3   55.49   12.60
  -7  14  -3   25.50   11.60
  -7  14  -3   31.50    7.80
  -8 -14  -3  134.39    9.30
   8 -14   3  147.49   14.00
   8 -14   3  132.29   16.40
  -8 -14  -3  141.09   12.00
  -8  14  -3  139.29   12.40
   8  14   3  127.99   18.90
  -8  14  -3  126.19   24.70
   8  14   3  133.19   11.50
   9 -14   3    3.30    7.90
  -9  14  -3    1.30    4.90
  -9  14  -3   11.60   10.70
   9  14   3    0.10    6.40
   9  14   3   10.50    4.50
  10 -14   3   63.39   13.60
 -10  14  -3   59.09   12.90
 -10  14  -3   48.80   16.10
  10  14   3   67.09   15.80
  11 -14   3   14.20   11.20
 -11  14  -3    8.50   12.40
  11  14   3   13.80    7.30
  11 -15  -3  309.77   16.00
 -11  15   3  267.57   22.20
  11  15  -3  254.77   25.40
 -10  15   3  104.49   20.10
 -10  15   3   67.99   12.50
  10  15  -3   68.59   15.80
  -9 -15   3    9.90   10.30
   9 -15  -3   14.40    7.10
   9 -15  -3    8.50    6.90
  -9  15   3   23.10   13.20
  -9  15   3   13.30    5.00
  -9  15   3   12.50   17.10
   9  15  -3    9.70    8.10
   8 -15  -3   94.19   14.50
  -8 -15   3   80.39   12.80
   8 -15  -3  110.79   16.20
  -8 -15   3  101.49   10.30
  -8  15   3   92.89   20.70
  -8  15   3   90.39   10.30
   8  15  -3   64.99   10.80
  -8  15   3   97.89   26.20
   8  15  -3   62.69   14.50
  -7 -15   3  280.47   23.10
   7 -15  -3  349.07   23.00
   7 -15  -3  320.37   24.50
  -7 -15   3  328.67   20.10
  -7  15   3  314.47   20.40
   7  15  -3  286.37   25.90
   7  15  -3  317.27   21.90
  -7  15   3  320.77   32.00
  -7  15   3  272.47   25.00
   6 -15  -3  282.87   29.20
  -6 -15   3  313.67   19.90
   6 -15  -3  315.07   22.20
  -6 -15   3  276.37   22.30
  -6  15   3  371.16   31.70
  -6  15   3  307.07   20.10
   6  15  -3  297.67   20.60
  -6  15   3  281.47   23.90
   6  15  -3  348.47   30.00
  -5 -15   3 1315.87   67.19
   5 -15  -3 1319.57   67.19
   5 -15  -3 1367.76   71.39
  -5 -15   3 1293.47   67.79
  -5  15   3 1348.97   68.09
  -5  15   3 1356.36   73.49
   5  15  -3 1360.56   66.69
  -5  15   3 1306.37   68.89
  -4 -15   3  115.69    8.60
   4 -15  -3   94.09   12.60
  -4  15   3   83.29   15.30
  -4  15   3  121.29    9.30
  -4  15   3   98.89   17.90
   3 -15  -3   -2.30    2.80
  -3 -15   3    3.80    2.20
  -3 -15   3   -2.80    5.80
  -3  15   3    2.90    2.50
  -3  15   3    2.60    6.20
  -3  15   3    5.10    7.50
   2 -15  -3  985.70   48.80
  -2 -15   3  893.21   45.80
  -2 -15   3  840.52   46.10
   2 -15  -3  904.71   46.30
  -2 -15   3  977.00   47.00
  -2  15   3  982.40   47.60
  -2  15   3  994.10   50.09
  -2  15   3  879.11   46.40
  -1 -15   3  108.09    8.00
   1 -15  -3  106.19    7.60
   1 -15  -3   81.19    9.60
  -1  15   3  126.49   11.80
  -1  15   3   93.49    7.20
  -1  15   3  111.59   11.80
   0 -15  -3  652.63   34.50
   0 -15  -3  654.33   34.00
   0 -15   3  701.53   34.10
   0  15   3  670.43   34.00
  -1 -15  -3 2101.09   90.19
  -1 -15  -3 1933.31   89.89
   1 -15   3 1558.64   90.79
   1 -15   3 1972.70   89.79
   1  15   3 1837.72   89.69
  -1  15  -3 1726.33   92.99
  -1  15  -3 1806.92   89.59
  -2 -15  -3   65.49    6.40
   2 -15   3   55.39    7.60
   2 -15   3   51.89    5.10
  -2  15  -3   66.39    7.00
   2  15   3   58.69    7.60
  -2  15  -3   43.70    9.80
   3 -15   3  524.65   27.70
  -3 -15  -3  483.35   26.50
   3 -15   3  519.05   25.30
  -3 -15  -3  513.95   26.10
  -3  15  -3  435.86   31.60
  -3  15  -3  508.55   26.40
   3  15   3  479.15   27.20
  -4 -15  -3  341.27   19.40
   4 -15   3  335.17   17.60
   4 -15   3  355.76   25.30
  -4 -15  -3  332.37   18.70
   4 -15   3  361.26   21.30
   4  15   3  347.37   21.30
  -4  15  -3  348.87   19.60
  -4  15  -3  282.27   26.60
   5 -15   3   60.69   10.50
  -5 -15  -3   69.09    8.00
   5 -15   3   69.59   18.30
   5 -15   3   73.89    5.10
  -5 -15  -3   66.99    7.10
  -5  15  -3   70.79    9.10
   5  15   3   68.49   10.60
  -5  15  -3   58.89   17.00
   6 -15   3 1904.11  103.49
   6 -15   3 2018.40  101.69
  -6 -15  -3 2105.79   99.89
  -6 -15  -3 2068.39   97.99
  -6  15  -3 1899.81  106.09
   6  15   3 2056.69  101.39
  -6  15  -3 2013.40  100.49
  -7 -15  -3   75.59    7.60
   7 -15   3   60.49   10.30
   7 -15   3   65.19   12.20
  -7  15  -3   56.49   11.90
  -7  15  -3   73.09    9.00
   7  15   3   68.09   11.80
  -8 -15  -3  383.86   23.70
   8 -15   3  358.96   25.10
   8 -15   3  370.56   27.10
  -8 -15  -3  398.46   21.20
  -8  15  -3  399.16   24.80
   8  15   3  385.76   29.60
  -8  15  -3  404.36   36.30
   9 -15   3   76.19   15.80
  -9 -15  -3   47.40   10.30
  -9  15  -3   70.99   16.50
  -9  15  -3   57.09   10.90
   9  15   3   64.79   13.90
  10 -15   3   33.40   10.40
 -10  15  -3   31.00    7.50
 -10  15  -3   38.90   14.90
  11 -16  -3   28.00    4.60
  11 -16  -3   39.30   12.40
 -11  16   3    4.10   15.90
  11  16  -3   21.30   10.80
  10 -16  -3  501.45   31.90
 -10 -16   3  529.25   33.80
 -10 -16   3  466.25   29.30
  10 -16  -3  432.66   42.60
  10 -16  -3  437.46   25.00
  10  16  -3  526.25   31.70
 -10  16   3  476.25   33.80
  10  16  -3  420.66   31.60
 -10  16   3  480.55   29.50
  -9 -16   3   87.49   11.40
   9 -16  -3   98.89   15.50
   9 -16  -3  100.69   14.60
   9 -16  -3   75.39    6.70
   9  16  -3  119.09   18.60
  -9  16   3   59.29   13.40
  -9  16   3   54.59   19.70
  -9  16   3  119.29   21.10
  -8 -16   3  126.39   19.40
   8 -16  -3  165.48   17.80
   8 -16  -3  169.68   17.40
  -8 -16   3  196.78   14.40
   8  16  -3  199.08   18.20
  -8  16   3  151.78   29.80
  -8  16   3  150.78   21.80
   8  16  -3  142.59   18.20
  -8  16   3  197.58   14.30
  -7 -16   3 1226.58   68.09
   7 -16  -3 1264.37   70.99
   7 -16  -3 1356.46   68.29
  -7 -16   3 1327.87   67.29
   7  16  -3 1315.47   67.09
  -7  16   3 1292.47   67.79
  -7  16   3 1336.77   76.29
  -6 -16   3  815.52   44.80
   6 -16  -3  859.81   44.20
   6 -16  -3  721.33   50.99
  -6  16   3  865.71   52.49
  -6  16   3  799.72   45.80
   6  16  -3  753.62   49.99
   6  16  -3  841.32   43.30
  -6  16   3  827.02   44.10
  -5 -16   3  573.94   30.80
  -5 -16   3  546.85   32.60
   5 -16  -3  563.34   35.00
   5 -16  -3  554.84   31.20
   5  16  -3  611.94   31.00
  -5  16   3  565.74   34.60
  -5  16   3  585.24   39.00
  -5  16   3  563.44   31.90
   4 -16  -3 1026.20   53.49
  -4 -16   3  984.00   50.69
  -4 -16   3  971.20   49.80
   4 -16  -3  948.01   49.10
  -4  16   3 1024.80   56.19
  -4  16   3  985.20   50.59
  -4  16   3  965.00   51.89
  -3 -16   3  600.04   31.80
   3 -16  -3  588.84   31.00
  -3 -16   3  586.14   31.00
   3 -16  -3  610.24   34.70
  -3  16   3  633.44   36.90
  -3  16   3  612.84   33.60
  -3  16   3  594.44   31.60
   2 -16  -3    0.10    4.60
   2 -16  -3    5.80    3.70
  -2 -16   3    4.80    4.00
  -2  16   3    3.80    6.30
  -2  16   3    2.20    5.60
  -2  16   3    7.50    2.60
   1 -16  -3  158.68   12.40
   1 -16  -3  178.08   11.00
  -1 -16   3  186.98   11.70
  -1  16   3  188.78   14.80
  -1  16   3  167.38   10.60
  -1 -16  -3  298.27   17.00
  -1 -16  -3  300.37   18.40
   1 -16   3  281.27   16.30
   1 -16   3  310.57   16.70
  -1  16  -3  314.07   17.30
[truncated: 797,297 more chars]
