# Supplementary material for: The Far Side of Carboranes: Anticancer Active Monocations and Ambiently Stable Dications
Source: Angew Chem Int Ed Engl. 2026 Apr 2;65(20):e21595. doi: 10.1002/anie.202521595 (PMC13159407; doi:10.1002/anie.202521595)
Supplement: Supplementary file 2 — Supporting File 2: anie71935‐sup‐0002‐Data.zip. [file ANIE-65-e21595-s002.zip › jvr230301N2_p-2b(Cy).cif]

 
data_p2b(iPr)

_publ_requested_journal   'Nature Communications'
loop_
_publ_author_name
_publ_author_address

'N\<emec, Vlastimil'
;Department of General and Inorganic Chemistry
Faculty of Chemical Technology
University of Pardubice
Studentsk\'a 573 
Pardubice 532 10
Czech Republic
;

'Holub, Josef'
;Institute of Inorganic Chemistry
Czech Academy of Sciences
\<Re\<z 250 68
Czech Republic
;

'Samsonov, Maksim A.'
;Department of General and Inorganic Chemistry
Faculty of Chemical Technology
University of Pardubice
Studentsk\'a 573 
Pardubice 532 10
Czech Republic
;

'R\%u\<zi\<ckov\'a, Zde\<nka'
;Department of General and Inorganic Chemistry
Faculty of Chemical Technology
University of Pardubice
Studentsk\'a 573 
Pardubice 532 10
Czech Republic
;

'Cva\<cka, Josef'
;Institute of Organic Chemistry and Biochemistry
Czech Academy of Sciences
Flemingovo n\'am\<est\'i 542/2 
Praha 6, 166 10
Czech Republic
;

'Van\<co, J\'an '
;Regional Centre of Advanced Technologies and Materials
Czech Advanced Technology and Research Institute
Palack\'y University
\<Slechtitel\%u 27
Olomouc 779 00
Czech Republic
;

'Tr\'avn\'i\<cek, Zden\<ek'
;Regional Centre of Advanced Technologies and Materials
Czech Advanced Technology and Research Institute
Palack\'y University
\<Slechtitel\%u 27
Olomouc 779 00
Czech Republic
;

'Belza, Jan'
;Regional Centre of Advanced Technologies and Materials
Czech Advanced Technology and Research Institute
Palack\'y University
\<Slechtitel\%u 27
Olomouc 779 00
Czech Republic
;

'Dvo\<r\'ak, Zden\<ek'
;Department of Cell Biology and Genetics
Faculty of Science
Palack\'y University
\<Slechtitel\%u 27
Olomouc 779 00
Czech Republic
;

'Vr\'ana, Jan'
;Department of General and Inorganic Chemistry
Faculty of Chemical Technology
University of Pardubice
Studentsk\'a 573 
Pardubice 532 10
Czech Republic
;

'R\%u\<zi\<cka, Ale\<s'
;Department of General and Inorganic Chemistry
Faculty of Chemical Technology
University of Pardubice
Studentsk\'a 573 
Pardubice 532 10
Czech Republic
;

 
_audit_creation_method            'APEX3 v2016.5-0'
_shelx_SHELXL_version_number      '2019/1'
_chemical_name_systematic         ?
_chemical_name_common             ?
_chemical_melting_point           ?
_chemical_formula_moiety          'C34 H56 B8 N6, 3(C H2 Cl2)'
_chemical_formula_sum
 'C37 H62 B8 Cl6 N6' 
_chemical_formula_weight          890.10

loop_
 _atom_type_symbol
 _atom_type_description
 _atom_type_scat_dispersion_real
 _atom_type_scat_dispersion_imag
 _atom_type_scat_source
 'C'  'C'   0.0033   0.0016
 'International Tables Vol C Tables 4.2.6.8 and 6.1.1.4'
 'H'  'H'   0.0000   0.0000
 'International Tables Vol C Tables 4.2.6.8 and 6.1.1.4'
 'B'  'B'   0.0013   0.0007
 'International Tables Vol C Tables 4.2.6.8 and 6.1.1.4'
 'N'  'N'   0.0061   0.0033
 'International Tables Vol C Tables 4.2.6.8 and 6.1.1.4'
 'Cl'  'Cl'   0.1484   0.1585
 'International Tables Vol C Tables 4.2.6.8 and 6.1.1.4'
 
_space_group_crystal_system       monoclinic
_space_group_IT_number            14
_space_group_name_H-M_alt         'P 21/c'
_space_group_name_Hall            '-P 2ybc'
 
_shelx_space_group_comment
;
The symmetry employed for this shelxl refinement is uniquely defined
by the following loop, which should always be used as a source of
symmetry information in preference to the above space-group names.
They are only intended as comments.
;
 
loop_
 _space_group_symop_operation_xyz
 'x, y, z'
 '-x, y+1/2, -z+1/2'
 '-x, -y, -z'
 'x, -y-1/2, z-1/2'
 
_cell_length_a                    9.8324(5)
_cell_length_b                    30.1833(15)
_cell_length_c                    16.5745(9)
_cell_angle_alpha                 90
_cell_angle_beta                  105.588(2)
_cell_angle_gamma                 90
_cell_volume                      4738.0(4)
_cell_formula_units_Z             4
_cell_measurement_temperature     150(2)
_cell_measurement_reflns_used     124396
_cell_measurement_theta_min       1
_cell_measurement_theta_max       25
 
_exptl_crystal_description        'block' 
_exptl_crystal_colour             'colourless'
_exptl_crystal_density_meas       ?
_exptl_crystal_density_method     ?
_exptl_crystal_density_diffrn     1.248          
_exptl_crystal_F_000              1872
_exptl_transmission_factor_min    ?
_exptl_transmission_factor_max    ?
_exptl_crystal_size_max           0.412
_exptl_crystal_size_mid           0.172
_exptl_crystal_size_min           0.088
_exptl_absorpt_coefficient_mu     0.397
_shelx_estimated_absorpt_T_min    0.854
_shelx_estimated_absorpt_T_max    0.966
_exptl_absorpt_correction_type    multi-scan
_exptl_absorpt_correction_T_min   0.6934
_exptl_absorpt_correction_T_max   0.7454
_exptl_absorpt_process_details    
;
SADABS-2016/2 - Bruker AXS area detector
scaling and absorption correction
Reference: Krause, L., Herbst-Irmer, R., Sheldrick G.M. & Stalke D.,
 J. Appl. Cryst. 48 (2015) 3-10.
;
_exptl_absorpt_special_details    
;
The ratio of minimum to maximum
apparent transmission was 0.930
;
_diffrn_ambient_temperature       150(2)
_diffrn_radiation_wavelength      0.71073
_diffrn_radiation_type            MoK\a
_diffrn_source                    'sealed X-ray tube'
_diffrn_measurement_device_type   'Bruker D8 - Venture'
_diffrn_measurement_method        '\f and \w scans to fill the Ewald sphere'
_diffrn_detector_area_resol_mean  10.4167
_diffrn_reflns_number             96178
_diffrn_reflns_av_unetI/netI      0.0222
_diffrn_reflns_av_R_equivalents   0.0477
_diffrn_reflns_limit_h_min        -11
_diffrn_reflns_limit_h_max        10
_diffrn_reflns_limit_k_min        -35
_diffrn_reflns_limit_k_max        35
_diffrn_reflns_limit_l_min        -19
_diffrn_reflns_limit_l_max        19
_diffrn_reflns_theta_min          2.150
_diffrn_reflns_theta_max          25.000
_diffrn_reflns_theta_full         25.000
_diffrn_measured_fraction_theta_max   0.996
_diffrn_measured_fraction_theta_full  0.996
_diffrn_reflns_Laue_measured_fraction_max    0.996
_diffrn_reflns_Laue_measured_fraction_full   0.996
_diffrn_reflns_point_group_measured_fraction_max   0.996
_diffrn_reflns_point_group_measured_fraction_full  0.996
_reflns_number_total              8305
_reflns_number_gt                 7209
_reflns_threshold_expression      'I > 2\s(I)'
_reflns_Friedel_coverage          0.000
_reflns_Friedel_fraction_max      .
_reflns_Friedel_fraction_full     .
 
_reflns_special_details
;
 Reflections were merged by SHELXL according to the crystal
 class for the calculation of statistics and refinement.
 
 _reflns_Friedel_fraction is defined as the number of unique
 Friedel pairs measured divided by the number that would be
 possible theoretically, ignoring centric projections and
 systematic absences.
;
 
_computing_data_collection        'Bruker Instrument Service vV6.2.3'
_computing_cell_refinement        'APEX3 v2016.5-0 (Bruker AXS)'
_computing_data_reduction         'SAINT V8.37A (Bruker AXS Inc., 2015)'
_computing_structure_solution     'XT, VERSION 2014/5'
_computing_structure_refinement   'SHELXL-2019/1 (Sheldrick, 2019)'
_computing_molecular_graphics     'Platon (Spek, 2009)'
_computing_publication_material   'Platon (Spek, 2009)'
_refine_special_details           ?
_refine_ls_structure_factor_coef  Fsqd
_refine_ls_matrix_type            full
_refine_ls_weighting_scheme       calc
_refine_ls_weighting_details
'w=1/[\s^2^(Fo^2^)+(0.1186P)^2^+17.0489P] where P=(Fo^2^+2Fc^2^)/3'
_atom_sites_solution_primary      ?
_atom_sites_solution_secondary    ?
_atom_sites_solution_hydrogens    mixed
_refine_ls_hydrogen_treatment     mixed
_refine_ls_extinction_method      none
_refine_ls_extinction_coef        .
_refine_ls_number_reflns          8305
_refine_ls_number_parameters      541
_refine_ls_number_restraints      518
_refine_ls_R_factor_all           0.1063
_refine_ls_R_factor_gt            0.0964
_refine_ls_wR_factor_ref          0.2643
_refine_ls_wR_factor_gt           0.2583
_refine_ls_goodness_of_fit_ref    1.067
_refine_ls_restrained_S_all       1.051
_refine_ls_shift/su_max           0.005
_refine_ls_shift/su_mean          0.000
 
loop_
 _atom_site_label
 _atom_site_type_symbol
 _atom_site_fract_x
 _atom_site_fract_y
 _atom_site_fract_z
 _atom_site_U_iso_or_equiv
 _atom_site_adp_type
 _atom_site_occupancy
 _atom_site_site_symmetry_order  
 _atom_site_calc_flag
 _atom_site_refinement_flags_posn
 _atom_site_refinement_flags_adp
 _atom_site_refinement_flags_occupancy
 _atom_site_disorder_assembly
 _atom_site_disorder_group
Cl3 Cl 0.0328(3) 0.47426(7) 0.33190(15) 0.0999(7) Uani 1 1 d . . . . .
Cl1 Cl 0.14209(15) 0.50651(5) 0.08905(9) 0.0575(4) Uani 1 1 d . . . . .
Cl2 Cl 0.38189(18) 0.44675(6) 0.12529(12) 0.0778(6) Uani 1 1 d . . . . .
Cl4 Cl 0.1845(4) 0.46214(14) 0.5056(2) 0.1630(16) Uani 1 1 d . U . . .
N1 N 0.6947(3) 0.31396(10) 0.94291(19) 0.0204(6) Uani 1 1 d . . . . .
N2 N 0.5840(3) 0.26784(10) 0.84827(19) 0.0210(6) Uani 1 1 d . . . . .
N3 N 1.1366(3) 0.34017(10) 0.85458(19) 0.0213(6) Uani 1 1 d . . . . .
N4 N 1.0578(3) 0.27501(10) 0.87115(18) 0.0199(6) Uani 1 1 d . . . . .
N5 N 0.8312(4) 0.24603(12) 0.6686(2) 0.0354(9) Uani 1 1 d . . . . .
N6 N 0.3565(4) 0.32428(15) 0.4818(3) 0.0498(11) Uani 1 1 d . . . . .
C16 C 0.7471(6) 0.41632(18) 1.0817(4) 0.0528(14) Uani 1 1 d . . . . .
H16A H 0.738881 0.438841 1.037221 0.063 Uiso 1 1 calc R U . . .
H16B H 0.695134 0.427265 1.121259 0.063 Uiso 1 1 calc R U . . .
C17 C 0.9003(7) 0.40985(18) 1.1274(3) 0.0537(13) Uani 1 1 d . . . . .
H17A H 0.907621 0.389531 1.175306 0.064 Uiso 1 1 calc R U . . .
H17B H 0.941852 0.438660 1.149921 0.064 Uiso 1 1 calc R U . . .
C18 C 0.9832(5) 0.39079(16) 1.0700(3) 0.0453(12) Uani 1 1 d . . . . .
H18A H 1.082185 0.385601 1.102392 0.054 Uiso 1 1 calc R U . . .
H18B H 0.983589 0.412344 1.025015 0.054 Uiso 1 1 calc R U . . .
C19 C 0.9172(4) 0.34678(14) 1.0306(3) 0.0354(10) Uani 1 1 d . . . . .
H19A H 0.969269 0.335584 0.991256 0.042 Uiso 1 1 calc R U . . .
H19B H 0.923707 0.324307 1.074956 0.042 Uiso 1 1 calc R U . . .
C20 C 0.5109(4) 0.24698(12) 0.7673(2) 0.0224(8) Uani 1 1 d . . . . .
H20 H 0.541532 0.262565 0.721884 0.027 Uiso 1 1 calc R U . . .
C21 C 0.5476(5) 0.19824(14) 0.7645(3) 0.0321(9) Uani 1 1 d . . . . .
H21A H 0.519973 0.182112 0.809614 0.039 Uiso 1 1 calc R U . . .
H21B H 0.650802 0.194872 0.773596 0.039 Uiso 1 1 calc R U . . .
C22 C 0.4702(5) 0.17867(15) 0.6794(3) 0.0395(10) Uani 1 1 d . . . . .
H22A H 0.504716 0.193093 0.635042 0.047 Uiso 1 1 calc R U . . .
H22B H 0.491583 0.146634 0.678984 0.047 Uiso 1 1 calc R U . . .
C23 C 0.3118(5) 0.18501(17) 0.6607(3) 0.0430(11) Uani 1 1 d . . . . .
H23A H 0.275600 0.167806 0.701325 0.052 Uiso 1 1 calc R U . . .
H23B H 0.265950 0.173592 0.603873 0.052 Uiso 1 1 calc R U . . .
C24 C 0.2743(5) 0.23350(17) 0.6656(3) 0.0394(10) Uani 1 1 d . . . . .
H24A H 0.171067 0.236431 0.656925 0.047 Uiso 1 1 calc R U . . .
H24B H 0.300561 0.250180 0.620605 0.047 Uiso 1 1 calc R U . . .
C25 C 0.3513(4) 0.25314(14) 0.7508(2) 0.0284(8) Uani 1 1 d . . . . .
H25A H 0.329127 0.285096 0.751704 0.034 Uiso 1 1 calc R U . . .
H25B H 0.318578 0.238325 0.795453 0.034 Uiso 1 1 calc R U . . .
C26 C 0.8414(4) 0.27981(13) 0.7019(2) 0.0225(8) Uani 1 1 d . . . . .
C27 C 1.0207(4) 0.31367(12) 0.8288(2) 0.0186(7) Uani 1 1 d . . . . .
C28 C 1.2436(4) 0.31742(14) 0.9107(2) 0.0271(8) Uani 1 1 d . . . . .
H28 H 1.335018 0.328571 0.937278 0.032 Uiso 1 1 calc R U . . .
C29 C 1.1954(4) 0.27702(13) 0.9206(2) 0.0256(8) Uani 1 1 d . . . . .
H29 H 1.245920 0.254048 0.955178 0.031 Uiso 1 1 calc R U . . .
C30 C 1.1590(4) 0.38643(12) 0.8299(2) 0.0240(8) Uani 1 1 d . . . . .
H30 H 1.064613 0.399194 0.801059 0.029 Uiso 1 1 calc R U . . .
C31 C 1.2491(5) 0.38712(14) 0.7682(3) 0.0324(9) Uani 1 1 d . . . . .
H31A H 1.343846 0.374892 0.795157 0.039 Uiso 1 1 calc R U . . .
H31B H 1.204720 0.368485 0.719011 0.039 Uiso 1 1 calc R U . . .
C32 C 1.2628(6) 0.43439(16) 0.7402(4) 0.0468(12) Uani 1 1 d . . . . .
H32A H 1.168995 0.445165 0.707647 0.056 Uiso 1 1 calc R U . . .
H32B H 1.326575 0.434977 0.703117 0.056 Uiso 1 1 calc R U . . .
C33 C 1.3207(6) 0.46540(16) 0.8147(4) 0.0512(13) Uani 1 1 d . . . . .
H33A H 1.419694 0.457236 0.842760 0.061 Uiso 1 1 calc R U . . .
H33B H 1.320194 0.496239 0.794296 0.061 Uiso 1 1 calc R U . . .
C34 C 1.2338(5) 0.46278(15) 0.8771(3) 0.0428(11) Uani 1 1 d . . . . .
H34A H 1.137625 0.474201 0.851027 0.051 Uiso 1 1 calc R U . . .
H34B H 1.277264 0.481635 0.926142 0.051 Uiso 1 1 calc R U . . .
C35 C 1.2241(5) 0.41525(14) 0.9061(3) 0.0361(10) Uani 1 1 d . . . . .
H35A H 1.165067 0.414090 0.945889 0.043 Uiso 1 1 calc R U . . .
H35B H 1.319517 0.404141 0.935015 0.043 Uiso 1 1 calc R U . . .
C36 C 0.9715(4) 0.23448(12) 0.8724(2) 0.0218(7) Uani 1 1 d . . . . .
H36 H 0.872994 0.239842 0.837320 0.026 Uiso 1 1 calc R U . . .
C37 C 0.9679(4) 0.22540(13) 0.9624(2) 0.0266(8) Uani 1 1 d . . . . .
H37A H 0.920451 0.250336 0.982614 0.032 Uiso 1 1 calc R U . . .
H37B H 1.065717 0.223446 0.998720 0.032 Uiso 1 1 calc R U . . .
C38 C 0.8895(5) 0.18223(14) 0.9689(3) 0.0352(10) Uani 1 1 d . . . . .
H38A H 0.891404 0.176682 1.028068 0.042 Uiso 1 1 calc R U . . .
H38B H 0.789709 0.184766 0.935883 0.042 Uiso 1 1 calc R U . . .
C39 C 0.9600(6) 0.14369(15) 0.9357(3) 0.0410(11) Uani 1 1 d . . . . .
H39A H 1.058505 0.140332 0.970513 0.049 Uiso 1 1 calc R U . . .
H39B H 0.908792 0.115861 0.939466 0.049 Uiso 1 1 calc R U . . .
C40 C 0.9594(5) 0.15208(14) 0.8449(3) 0.0363(10) Uani 1 1 d . . . . .
H40A H 0.860680 0.153305 0.809733 0.044 Uiso 1 1 calc R U . . .
H40B H 1.007214 0.127215 0.824777 0.044 Uiso 1 1 calc R U . . .
C41 C 1.0343(4) 0.19554(13) 0.8357(2) 0.0276(8) Uani 1 1 d . . . . .
H41A H 1.136063 0.192885 0.864848 0.033 Uiso 1 1 calc R U . . .
H41B H 1.025402 0.201174 0.775690 0.033 Uiso 1 1 calc R U . . .
C42 C 0.4533(4) 0.33170(13) 0.5361(2) 0.0293(9) Uani 1 1 d . . . . .
C43 C 0.2874(6) 0.48560(18) 0.1663(3) 0.0510(13) Uani 1 1 d . . . . .
H43A H 0.350782 0.510374 0.191300 0.061 Uiso 1 1 calc R U . . .
H43B H 0.253572 0.471615 0.211377 0.061 Uiso 1 1 calc R U . . .
C44 C 0.1314(11) 0.4988(4) 0.4231(6) 0.108(3) Uani 1 1 d . U . . .
H44A H 0.216150 0.512565 0.412251 0.129 Uiso 1 1 calc R U . . .
H44B H 0.074817 0.522614 0.439218 0.129 Uiso 1 1 calc R U . . .
B1 B 0.6381(4) 0.38776(14) 0.7636(3) 0.0201(8) Uani 1 1 d . . . . .
H1 H 0.585801 0.407650 0.803828 0.024 Uiso 1 1 calc R U . . .
B2 B 0.8161(4) 0.37659(13) 0.7922(2) 0.0182(8) Uani 1 1 d . . . . .
H2 H 0.882207 0.390001 0.853205 0.022 Uiso 1 1 calc R U . . .
B3 B 0.7497(4) 0.41193(14) 0.7072(3) 0.0214(8) Uani 1 1 d . . . . .
H3 H 0.774843 0.448188 0.709867 0.026 Uiso 1 1 calc R U . . .
B4 B 0.5861(5) 0.39063(14) 0.6511(3) 0.0225(8) Uani 1 1 d . . . . .
H4 H 0.502734 0.414063 0.616051 0.027 Uiso 1 1 calc R U . . .
B5 B 0.6961(4) 0.33275(13) 0.7862(2) 0.0183(8) Uani 1 1 d . . . . .
B6 B 0.8704(4) 0.32325(13) 0.7570(2) 0.0188(8) Uani 1 1 d . . . . .
B8 B 0.7328(4) 0.37727(14) 0.6170(3) 0.0217(8) Uani 1 1 d . . . . .
H8 H 0.768870 0.377060 0.558403 0.026 Uiso 1 1 calc R U . . .
B9 B 0.5893(4) 0.33664(14) 0.6111(3) 0.0213(8) Uani 1 1 d . . . . .
H9 H 0.668(5) 0.3092(15) 0.608(3) 0.032 Uiso 1 1 d . U . . .
C7 C 0.8621(4) 0.36978(12) 0.6992(2) 0.0198(7) Uani 1 1 d . . . . .
H7 H 0.957966 0.366542 0.675348 0.024 Uiso 1 1 calc R U . . .
C10 C 0.5660(4) 0.34233(12) 0.7046(2) 0.0202(7) Uani 1 1 d . . . . .
H10 H 0.473(5) 0.3365(15) 0.716(3) 0.030 Uiso 1 1 d . U . . .
C11 C 0.6591(4) 0.30620(12) 0.8589(2) 0.0185(7) Uani 1 1 d . . . . .
C12 C 0.6441(4) 0.28055(13) 0.9836(2) 0.0236(8) Uani 1 1 d . . . . .
H12 H 0.656132 0.278150 1.042306 0.028 Uiso 1 1 calc R U . . .
C13 C 0.5744(4) 0.25202(13) 0.9247(2) 0.0240(8) Uani 1 1 d . . . . .
H13 H 0.527214 0.225805 0.933924 0.029 Uiso 1 1 calc R U . . .
C14 C 0.7637(4) 0.35462(12) 0.9842(2) 0.0210(7) Uani 1 1 d . . . . .
H14 H 0.760744 0.377283 0.939769 0.025 Uiso 1 1 calc R U . . .
C15 C 0.6821(6) 0.37282(17) 1.0428(4) 0.0477(13) Uani 1 1 d . . . . .
H15A H 0.683577 0.350999 1.087607 0.057 Uiso 1 1 calc R U . . .
H15B H 0.582466 0.377815 1.011227 0.057 Uiso 1 1 calc R U . . .
C45 C 0.4982(15) 0.4303(3) 0.4107(9) 0.1092(12) Uani 0.691(3) 1 d D . P A 1
H45A H 0.536860 0.425653 0.471648 0.131 Uiso 0.691(3) 1 calc R U P A 1
H45B H 0.408309 0.413820 0.391242 0.131 Uiso 0.691(3) 1 calc R U P A 1
Cl5 Cl 0.4721(5) 0.48812(12) 0.3869(3) 0.1092(12) Uani 0.654(3) 1 d D . P A 1
Cl6 Cl 0.6211(7) 0.41319(19) 0.3554(4) 0.0862(10) Uani 0.359(3) 1 d D . P A 1
C45A C 0.446581 0.421103 0.424644 0.1092(12) Uani 0.156(3) 1 d D . P B 2
H45C H 0.505327 0.396868 0.456212 0.131 Uiso 0.156(3) 1 calc R U P B 2
H45D H 0.393845 0.435305 0.460856 0.131 Uiso 0.156(3) 1 calc R U P B 2
Cl5A Cl 0.5530(15) 0.4607(4) 0.3889(9) 0.1092(12) Uani 0.183(3) 1 d D . P B 2
Cl6A Cl 0.3290(6) 0.40085(14) 0.3302(2) 0.0862(10) Uani 0.431(2) 1 d D . P B 2
Cl5B Cl 0.561749 0.498990 0.393472 0.075(3) Uani 0.163(3) 1 d D . P C 3
Cl6B Cl 0.6557(13) 0.4230(3) 0.3224(6) 0.0862(10) Uani 0.211(3) 1 d D . P C 3
C45B C 0.679(6) 0.4526(14) 0.4180(14) 0.1092(12) Uani 0.153(3) 1 d D . P C 3
H45E H 0.777935 0.462720 0.439412 0.131 Uiso 0.153(3) 1 calc R U P C 3
H45F H 0.654982 0.433692 0.461019 0.131 Uiso 0.153(3) 1 calc R U P C 3
 
loop_
 _atom_site_aniso_label
 _atom_site_aniso_U_11
 _atom_site_aniso_U_22
 _atom_site_aniso_U_33
 _atom_site_aniso_U_23
 _atom_site_aniso_U_13
 _atom_site_aniso_U_12
Cl3 0.1166(17) 0.0693(12) 0.0956(15) 0.0059(10) -0.0027(12) -0.0176(11)
Cl1 0.0554(8) 0.0501(8) 0.0613(8) 0.0033(6) 0.0056(6) 0.0123(6)
Cl2 0.0648(10) 0.0670(10) 0.0842(11) -0.0289(8) -0.0100(8) 0.0244(8)
Cl4 0.169(3) 0.196(3) 0.1028(19) 0.054(2) -0.0004(19) -0.060(3)
N1 0.0195(15) 0.0225(15) 0.0184(14) 0.0000(11) 0.0039(11) -0.0003(11)
N2 0.0214(15) 0.0210(15) 0.0214(15) -0.0009(11) 0.0069(12) -0.0026(12)
N3 0.0154(14) 0.0241(15) 0.0230(15) -0.0020(12) 0.0027(11) 0.0010(11)
N4 0.0170(14) 0.0233(15) 0.0184(14) 0.0002(11) 0.0029(11) 0.0014(11)
N5 0.042(2) 0.0291(18) 0.0264(18) -0.0051(14) -0.0069(15) 0.0074(15)
N6 0.035(2) 0.053(3) 0.046(2) -0.0212(19) -0.0153(18) 0.0127(18)
C16 0.062(3) 0.044(3) 0.066(3) -0.029(2) 0.041(3) -0.017(2)
C17 0.081(3) 0.041(3) 0.035(2) -0.011(2) 0.009(2) -0.020(2)
C18 0.035(2) 0.032(2) 0.055(3) -0.010(2) -0.011(2) -0.0031(18)
C19 0.027(2) 0.026(2) 0.043(2) -0.0042(17) -0.0078(17) 0.0004(16)
C20 0.0225(18) 0.0253(18) 0.0201(17) -0.0031(14) 0.0066(14) -0.0062(14)
C21 0.034(2) 0.026(2) 0.037(2) -0.0057(16) 0.0100(17) -0.0038(16)
C22 0.051(3) 0.031(2) 0.041(2) -0.0153(18) 0.019(2) -0.0146(19)
C23 0.047(3) 0.051(3) 0.030(2) -0.0139(19) 0.0100(19) -0.026(2)
C24 0.027(2) 0.056(3) 0.031(2) -0.0065(19) 0.0010(17) -0.0149(19)
C25 0.0253(19) 0.033(2) 0.0276(19) -0.0024(16) 0.0082(15) -0.0048(15)
C26 0.0201(18) 0.0266(18) 0.0180(17) 0.0014(14) 0.0003(14) 0.0049(14)
C27 0.0169(16) 0.0214(16) 0.0178(16) -0.0020(12) 0.0052(13) 0.0010(12)
C28 0.0165(17) 0.034(2) 0.0273(19) -0.0011(15) -0.0007(14) 0.0014(14)
C29 0.0189(17) 0.033(2) 0.0215(18) 0.0018(15) -0.0005(14) 0.0028(14)
C30 0.0175(17) 0.0218(17) 0.033(2) -0.0036(14) 0.0074(15) -0.0018(13)
C31 0.030(2) 0.027(2) 0.047(2) -0.0026(17) 0.0217(19) -0.0005(16)
C32 0.047(3) 0.033(2) 0.073(3) 0.005(2) 0.038(3) 0.0010(19)
C33 0.043(3) 0.028(2) 0.091(4) -0.005(2) 0.032(3) -0.0052(19)
C34 0.036(2) 0.028(2) 0.066(3) -0.014(2) 0.015(2) -0.0038(18)
C35 0.029(2) 0.032(2) 0.045(2) -0.0132(18) 0.0047(18) -0.0041(17)
C36 0.0198(17) 0.0212(17) 0.0232(18) -0.0003(13) 0.0036(14) 0.0008(13)
C37 0.032(2) 0.0239(19) 0.0240(18) 0.0033(14) 0.0075(15) 0.0018(15)
C38 0.044(2) 0.027(2) 0.037(2) 0.0066(17) 0.0140(19) -0.0009(18)
C39 0.049(3) 0.025(2) 0.049(3) 0.0077(18) 0.014(2) 0.0025(19)
C40 0.042(2) 0.024(2) 0.040(2) -0.0022(16) 0.0057(19) 0.0036(17)
C41 0.029(2) 0.0259(19) 0.0250(19) 0.0000(15) 0.0031(16) 0.0071(15)
C42 0.028(2) 0.029(2) 0.0269(19) -0.0063(15) 0.0006(16) 0.0097(15)
C43 0.056(3) 0.047(3) 0.046(3) -0.003(2) 0.007(2) 0.005(2)
C44 0.117(6) 0.117(5) 0.090(5) 0.009(4) 0.029(4) -0.036(5)
B1 0.0186(18) 0.0218(19) 0.0200(18) -0.0016(14) 0.0055(15) -0.0006(14)
B2 0.0149(17) 0.0206(18) 0.0200(18) -0.0008(14) 0.0062(14) -0.0009(14)
B3 0.0206(19) 0.0200(18) 0.0237(19) 0.0014(15) 0.0063(15) 0.0026(15)
B4 0.024(2) 0.0216(19) 0.0211(19) 0.0019(15) 0.0041(15) 0.0041(15)
B5 0.0160(18) 0.0205(18) 0.0182(18) -0.0009(14) 0.0043(14) 0.0003(14)
B6 0.0170(18) 0.0206(18) 0.0181(18) 0.0007(14) 0.0031(14) 0.0012(14)
B8 0.0220(19) 0.023(2) 0.0194(18) 0.0011(15) 0.0049(15) 0.0023(15)
B9 0.0177(18) 0.025(2) 0.0195(18) -0.0006(15) 0.0025(15) 0.0023(15)
C7 0.0182(17) 0.0224(17) 0.0193(16) 0.0015(13) 0.0060(13) 0.0026(13)
C10 0.0167(17) 0.0214(17) 0.0214(17) -0.0006(13) 0.0033(13) -0.0001(13)
C11 0.0152(16) 0.0210(16) 0.0183(16) -0.0009(12) 0.0028(12) 0.0002(13)
C12 0.0230(18) 0.0270(18) 0.0207(17) 0.0048(14) 0.0057(14) -0.0002(14)
C13 0.0244(19) 0.0244(18) 0.0233(17) 0.0031(14) 0.0066(14) -0.0026(14)
C14 0.0201(17) 0.0226(17) 0.0198(17) -0.0021(13) 0.0044(14) -0.0024(13)
C15 0.044(3) 0.045(3) 0.065(3) -0.027(2) 0.034(2) -0.012(2)
C45 0.136(3) 0.072(2) 0.111(2) 0.0069(18) 0.018(2) 0.0063(19)
Cl5 0.136(3) 0.072(2) 0.111(2) 0.0069(18) 0.018(2) 0.0063(19)
Cl6 0.127(3) 0.0663(18) 0.0602(19) 0.0086(14) 0.0157(17) 0.0137(17)
C45A 0.136(3) 0.072(2) 0.111(2) 0.0069(18) 0.018(2) 0.0063(19)
Cl5A 0.136(3) 0.072(2) 0.111(2) 0.0069(18) 0.018(2) 0.0063(19)
Cl6A 0.127(3) 0.0663(18) 0.0602(19) 0.0086(14) 0.0157(17) 0.0137(17)
Cl5B 0.104(9) 0.038(5) 0.089(7) 0.011(4) 0.038(7) 0.006(5)
Cl6B 0.127(3) 0.0663(18) 0.0602(19) 0.0086(14) 0.0157(17) 0.0137(17)
C45B 0.136(3) 0.072(2) 0.111(2) 0.0069(18) 0.018(2) 0.0063(19)
 
_geom_special_details
;
 All esds (except the esd in the dihedral angle between two l.s. planes)
 are estimated using the full covariance matrix.  The cell esds are taken
 into account individually in the estimation of esds in distances, angles
 and torsion angles; correlations between esds in cell parameters are only
 used when they are defined by crystal symmetry.  An approximate (isotropic)
 treatment of cell esds is used for estimating esds involving l.s. planes.
;
 
loop_
 _geom_bond_atom_site_label_1
 _geom_bond_atom_site_label_2
 _geom_bond_distance
 _geom_bond_site_symmetry_2
 _geom_bond_publ_flag
Cl3 C44 1.727(10) . ?
Cl1 C43 1.760(6) . ?
Cl2 C43 1.743(6) . ?
Cl4 C44 1.727(10) . ?
N1 C11 1.362(5) . ?
N1 C12 1.379(5) . ?
N1 C14 1.478(5) . ?
N2 C11 1.359(5) . ?
N2 C13 1.381(5) . ?
N2 C20 1.482(5) . ?
N3 C27 1.363(5) . ?
N3 C28 1.385(5) . ?
N3 C30 1.488(5) . ?
N4 C27 1.360(5) . ?
N4 C29 1.382(5) . ?
N4 C36 1.492(5) . ?
N5 C26 1.151(5) . ?
N6 C42 1.143(6) . ?
C16 C17 1.506(9) . ?
C16 C15 1.526(6) . ?
C17 C18 1.523(8) . ?
C18 C19 1.544(6) . ?
C19 C14 1.517(5) . ?
C20 C21 1.519(6) . ?
C20 C25 1.530(5) . ?
C21 C22 1.529(6) . ?
C22 C23 1.516(7) . ?
C23 C24 1.517(7) . ?
C24 C25 1.531(6) . ?
C26 B6 1.579(5) . ?
C27 B6 1.655(5) . ?
C28 C29 1.335(6) . ?
C30 C31 1.523(5) . ?
C30 C35 1.525(6) . ?
C31 C32 1.517(6) . ?
C32 C33 1.532(8) . ?
C33 C34 1.510(7) . ?
C34 C35 1.524(7) . ?
C36 C37 1.526(5) . ?
C36 C41 1.528(5) . ?
C37 C38 1.532(6) . ?
C38 C39 1.530(6) . ?
C39 C40 1.525(7) . ?
C40 C41 1.532(6) . ?
C42 B9 1.569(5) . ?
B1 B2 1.719(5) . ?
B1 C10 1.722(5) . ?
B1 B5 1.763(6) . ?
B1 B3 1.778(6) . ?
B1 B4 1.798(6) . ?
B2 C7 1.733(5) . ?
B2 B3 1.748(6) . ?
B2 B5 1.758(5) . ?
B2 B6 1.840(6) . ?
B3 C7 1.713(5) . ?
B3 B4 1.750(6) . ?
B3 B8 1.795(6) . ?
B4 B8 1.732(6) . ?
B4 C10 1.745(5) . ?
B4 B9 1.762(6) . ?
B5 C11 1.569(5) . ?
B5 C10 1.618(5) . ?
B5 B6 1.924(6) . ?
B6 C7 1.690(5) . ?
B8 C7 1.609(5) . ?
B8 B9 1.853(6) . ?
B9 C10 1.635(5) . ?
C12 C13 1.344(6) . ?
C14 C15 1.519(6) . ?
C45 Cl6 1.779(9) . ?
C45 Cl5 1.791(8) . ?
C45A Cl6A 1.786(4) . ?
C45A Cl5A 1.792(9) . ?
Cl5B C45B 1.789(10) . ?
Cl6B C45B 1.781(10) . ?
 
loop_
 _geom_angle_atom_site_label_1
 _geom_angle_atom_site_label_2
 _geom_angle_atom_site_label_3
 _geom_angle
 _geom_angle_site_symmetry_1
 _geom_angle_site_symmetry_3
 _geom_angle_publ_flag
C11 N1 C12 110.3(3) . . ?
C11 N1 C14 125.2(3) . . ?
C12 N1 C14 124.2(3) . . ?
C11 N2 C13 110.1(3) . . ?
C11 N2 C20 126.4(3) . . ?
C13 N2 C20 123.2(3) . . ?
C27 N3 C28 109.9(3) . . ?
C27 N3 C30 129.6(3) . . ?
C28 N3 C30 120.5(3) . . ?
C27 N4 C29 110.7(3) . . ?
C27 N4 C36 129.5(3) . . ?
C29 N4 C36 119.8(3) . . ?
C17 C16 C15 110.5(5) . . ?
C16 C17 C18 111.4(4) . . ?
C17 C18 C19 110.8(4) . . ?
C14 C19 C18 109.1(3) . . ?
N2 C20 C21 112.2(3) . . ?
N2 C20 C25 109.6(3) . . ?
C21 C20 C25 110.7(3) . . ?
C20 C21 C22 109.8(4) . . ?
C23 C22 C21 111.7(4) . . ?
C22 C23 C24 111.2(4) . . ?
C23 C24 C25 110.9(4) . . ?
C20 C25 C24 110.3(3) . . ?
N5 C26 B6 172.6(4) . . ?
N4 C27 N3 104.8(3) . . ?
N4 C27 B6 125.8(3) . . ?
N3 C27 B6 129.2(3) . . ?
C29 C28 N3 107.8(3) . . ?
C28 C29 N4 106.9(3) . . ?
N3 C30 C31 110.7(3) . . ?
N3 C30 C35 111.6(3) . . ?
C31 C30 C35 111.0(3) . . ?
C32 C31 C30 109.5(3) . . ?
C31 C32 C33 111.9(5) . . ?
C34 C33 C32 111.3(4) . . ?
C33 C34 C35 111.1(4) . . ?
C34 C35 C30 108.9(4) . . ?
N4 C36 C37 108.9(3) . . ?
N4 C36 C41 109.4(3) . . ?
C37 C36 C41 111.7(3) . . ?
C36 C37 C38 111.5(3) . . ?
C39 C38 C37 109.7(4) . . ?
C40 C39 C38 110.3(4) . . ?
C39 C40 C41 111.5(4) . . ?
C36 C41 C40 111.2(3) . . ?
N6 C42 B9 174.1(4) . . ?
Cl2 C43 Cl1 111.8(3) . . ?
Cl4 C44 Cl3 113.5(6) . . ?
B2 B1 C10 103.5(3) . . ?
B2 B1 B5 60.6(2) . . ?
C10 B1 B5 55.3(2) . . ?
B2 B1 B3 60.0(2) . . ?
C10 B1 B3 104.3(3) . . ?
B5 B1 B3 106.8(3) . . ?
B2 B1 B4 106.3(3) . . ?
C10 B1 B4 59.4(2) . . ?
B5 B1 B4 104.6(3) . . ?
B3 B1 B4 58.6(2) . . ?
B1 B2 C7 105.5(3) . . ?
B1 B2 B3 61.7(2) . . ?
C7 B2 B3 59.0(2) . . ?
B1 B2 B5 60.9(2) . . ?
C7 B2 B5 101.1(3) . . ?
B3 B2 B5 108.3(3) . . ?
B1 B2 B6 116.4(3) . . ?
C7 B2 B6 56.4(2) . . ?
B3 B2 B6 110.8(3) . . ?
B5 B2 B6 64.6(2) . . ?
C7 B3 B2 60.1(2) . . ?
C7 B3 B4 101.9(3) . . ?
B2 B3 B4 107.1(3) . . ?
C7 B3 B1 103.8(3) . . ?
B2 B3 B1 58.3(2) . . ?
B4 B3 B1 61.3(2) . . ?
C7 B3 B8 54.5(2) . . ?
B2 B3 B8 104.3(3) . . ?
B4 B3 B8 58.5(2) . . ?
B1 B3 B8 105.4(3) . . ?
B8 B4 C10 100.9(3) . . ?
B8 B4 B3 62.1(2) . . ?
C10 B4 B3 104.5(3) . . ?
B8 B4 B9 64.0(2) . . ?
C10 B4 B9 55.6(2) . . ?
B3 B4 B9 115.7(3) . . ?
B8 B4 B1 107.3(3) . . ?
C10 B4 B1 58.1(2) . . ?
B3 B4 B1 60.2(2) . . ?
B9 B4 B1 108.5(3) . . ?
C11 B5 C10 116.1(3) . . ?
C11 B5 B2 129.2(3) . . ?
C10 B5 B2 106.3(3) . . ?
C11 B5 B1 121.1(3) . . ?
C10 B5 B1 61.1(2) . . ?
B2 B5 B1 58.5(2) . . ?
C11 B5 B6 121.5(3) . . ?
C10 B5 B6 111.9(3) . . ?
B2 B5 B6 59.8(2) . . ?
B1 B5 B6 110.2(3) . . ?
C26 B6 C27 105.0(3) . . ?
C26 B6 C7 112.8(3) . . ?
C27 B6 C7 116.8(3) . . ?
C26 B6 B2 152.5(3) . . ?
C27 B6 B2 101.8(3) . . ?
C7 B6 B2 58.6(2) . . ?
C26 B6 B5 103.6(3) . . ?
C27 B6 B5 121.9(3) . . ?
C7 B6 B5 96.2(3) . . ?
B2 B6 B5 55.6(2) . . ?
C7 B8 B4 107.1(3) . . ?
C7 B8 B3 60.1(2) . . ?
B4 B8 B3 59.5(2) . . ?
C7 B8 B9 111.6(3) . . ?
B4 B8 B9 58.8(2) . . ?
B3 B8 B9 109.2(3) . . ?
C42 B9 C10 117.1(3) . . ?
C42 B9 B4 106.8(3) . . ?
C10 B9 B4 61.7(2) . . ?
C42 B9 B8 125.4(3) . . ?
C10 B9 B8 100.3(3) . . ?
B4 B9 B8 57.2(2) . . ?
B8 C7 B6 120.2(3) . . ?
B8 C7 B3 65.3(2) . . ?
B6 C7 B3 120.5(3) . . ?
B8 C7 B2 113.6(3) . . ?
B6 C7 B2 65.0(2) . . ?
B3 C7 B2 61.0(2) . . ?
B5 C10 B9 119.6(3) . . ?
B5 C10 B1 63.6(2) . . ?
B9 C10 B1 118.7(3) . . ?
B5 C10 B4 113.7(3) . . ?
B9 C10 B4 62.8(2) . . ?
B1 C10 B4 62.5(2) . . ?
N2 C11 N1 105.1(3) . . ?
N2 C11 B5 124.4(3) . . ?
N1 C11 B5 130.4(3) . . ?
C13 C12 N1 107.1(3) . . ?
C12 C13 N2 107.3(3) . . ?
N1 C14 C19 112.0(3) . . ?
N1 C14 C15 109.9(3) . . ?
C19 C14 C15 110.9(4) . . ?
C14 C15 C16 110.4(4) . . ?
Cl6 C45 Cl5 104.3(6) . . ?
Cl6A C45A Cl5A 103.7(5) . . ?
Cl6B C45B Cl5B 105.6(8) . . ?
 
_refine_diff_density_max    1.108
_refine_diff_density_min   -0.950
_refine_diff_density_rms    0.098

_shelx_res_file
;
TITL mo_jvr230301N2_0m_a.res in P2(1)/c
    mo_jvr230301N2_0m_a.res
    created by SHELXL-2019/1 at 21:34:57 on 05-Sep-2025
REM Old TITL mo_jvr230301N2_0m in P2(1)/c
REM SHELXT solution in P2(1)/c: R1 0.236, Rweak 0.020, Alpha 0.050
REM <I/s>   1.605 for  203 systematic absences,  Orientation as input
REM Formula found by SHELXT:  C38 B9 N8 Cl3
CELL  0.71073   9.8324  30.1833  16.5745   90.000  105.588   90.000
ZERR    4.000   0.0005   0.0015   0.0009    0.000    0.002    0.000
LATT  1
SYMM -X, 1/2+Y, 1/2-Z
SFAC C H B N CL
UNIT 148 248 32 24 24
LIST 4
ACTA
TEMP -123.150
SIZE 0.088 0.172 0.412
L.S. 20
BOND
DFIX 1.79 0.01 C45 Cl5
DFIX 1.79 0.01 C45 Cl6
DFIX 1.79 0.01 C45A Cl5A
DFIX 1.79 0.01 C45A Cl6A
DFIX 1.79 0.01 C45B Cl5B
DFIX 1.79 0.01 C45B Cl6B
ISOR 0.008 C44 Cl4
FMAP 2
PLAN 20
EADP Cl5 Cl5A C45 C45A C45B
EADP Cl6A Cl6 Cl6B
RIGU
OMIT     -1   4   2
OMIT     -3   0   2
OMIT      1   1   3
OMIT     -2   6   3
OMIT      2   3   3
OMIT      0   0   2
OMIT     -1  14   3
OMIT      2   4   2
OMIT      4   6   3
OMIT      3  11   2
OMIT  0 50
SUMP 1.0 0.0001 1.0 2 1.0 3 1.0 4
SUMP 1.0 0.0001 1.0 5 1.0 6 1.0 7
SUMP 1.0 0.0001 1.0 8 1.0 9 1.0 10
WGHT    0.118600   17.048901
FVAR       0.53157   0.69124   0.15588   0.15288   0.65388   0.18264   0.16347
FVAR       0.35867   0.43073   0.21061
CL3   5    0.032808    0.474259    0.331899    11.00000    0.11658    0.06934 =
         0.09560    0.00593   -0.00271   -0.01756
CL1   5    0.142092    0.506510    0.089049    11.00000    0.05537    0.05014 =
         0.06130    0.00329    0.00560    0.01231
CL2   5    0.381893    0.446746    0.125288    11.00000    0.06475    0.06703 =
         0.08416   -0.02893   -0.01003    0.02445
CL4   5    0.184456    0.462141    0.505610    11.00000    0.16915    0.19559 =
         0.10276    0.05445   -0.00045   -0.06044
N1    4    0.694739    0.313963    0.942912    11.00000    0.01948    0.02251 =
         0.01842    0.00004    0.00389   -0.00031
N2    4    0.584008    0.267845    0.848273    11.00000    0.02142    0.02096 =
         0.02144   -0.00086    0.00692   -0.00260
N3    4    1.136567    0.340172    0.854579    11.00000    0.01539    0.02405 =
         0.02299   -0.00205    0.00271    0.00100
N4    4    1.057839    0.275006    0.871151    11.00000    0.01703    0.02326 =
         0.01837    0.00015    0.00293    0.00138
N5    4    0.831213    0.246034    0.668569    11.00000    0.04164    0.02907 =
         0.02637   -0.00510   -0.00686    0.00741
N6    4    0.356547    0.324280    0.481759    11.00000    0.03538    0.05312 =
         0.04578   -0.02122   -0.01528    0.01268
C16   1    0.747129    0.416325    1.081713    11.00000    0.06185    0.04424 =
         0.06618   -0.02897    0.04138   -0.01726
AFIX  23
H16A  2    0.738881    0.438841    1.037221    11.00000   -1.20000
H16B  2    0.695134    0.427265    1.121259    11.00000   -1.20000
AFIX   0
C17   1    0.900299    0.409851    1.127438    11.00000    0.08116    0.04106 =
         0.03510   -0.01081    0.00913   -0.02012
AFIX  23
H17A  2    0.907621    0.389531    1.175306    11.00000   -1.20000
H17B  2    0.941852    0.438660    1.149921    11.00000   -1.20000
AFIX   0
C18   1    0.983162    0.390787    1.069963    11.00000    0.03461    0.03223 =
         0.05540   -0.01014   -0.01142   -0.00311
AFIX  23
H18A  2    1.082185    0.385601    1.102392    11.00000   -1.20000
H18B  2    0.983589    0.412344    1.025015    11.00000   -1.20000
AFIX   0
C19   1    0.917238    0.346785    1.030583    11.00000    0.02681    0.02606 =
         0.04333   -0.00416   -0.00779    0.00036
AFIX  23
H19A  2    0.969269    0.335584    0.991256    11.00000   -1.20000
H19B  2    0.923707    0.324307    1.074956    11.00000   -1.20000
AFIX   0
C20   1    0.510863    0.246978    0.767268    11.00000    0.02247    0.02529 =
         0.02008   -0.00312    0.00661   -0.00616
AFIX  13
H20   2    0.541532    0.262565    0.721884    11.00000   -1.20000
AFIX   0
C21   1    0.547612    0.198235    0.764461    11.00000    0.03404    0.02609 =
         0.03655   -0.00569    0.00997   -0.00382
AFIX  23
H21A  2    0.519973    0.182112    0.809614    11.00000   -1.20000
H21B  2    0.650802    0.194872    0.773596    11.00000   -1.20000
AFIX   0
C22   1    0.470215    0.178671    0.679435    11.00000    0.05065    0.03067 =
         0.04115   -0.01534    0.01895   -0.01460
AFIX  23
H22A  2    0.504716    0.193093    0.635042    11.00000   -1.20000
H22B  2    0.491583    0.146634    0.678984    11.00000   -1.20000
AFIX   0
C23   1    0.311848    0.185012    0.660661    11.00000    0.04705    0.05137 =
         0.03049   -0.01387    0.01002   -0.02557
AFIX  23
H23A  2    0.275600    0.167806    0.701325    11.00000   -1.20000
H23B  2    0.265950    0.173592    0.603873    11.00000   -1.20000
AFIX   0
C24   1    0.274289    0.233501    0.665608    11.00000    0.02733    0.05640 =
         0.03051   -0.00645    0.00098   -0.01486
AFIX  23
H24A  2    0.171067    0.236431    0.656925    11.00000   -1.20000
H24B  2    0.300561    0.250180    0.620605    11.00000   -1.20000
AFIX   0
C25   1    0.351307    0.253138    0.750768    11.00000    0.02534    0.03269 =
         0.02765   -0.00244    0.00817   -0.00481
AFIX  23
H25A  2    0.329127    0.285096    0.751704    11.00000   -1.20000
H25B  2    0.318578    0.238325    0.795453    11.00000   -1.20000
AFIX   0
C26   1    0.841388    0.279813    0.701913    11.00000    0.02010    0.02662 =
         0.01798    0.00144    0.00030    0.00491
C27   1    1.020684    0.313674    0.828817    11.00000    0.01693    0.02139 =
         0.01776   -0.00197    0.00525    0.00099
C28   1    1.243612    0.317420    0.910668    11.00000    0.01646    0.03368 =
         0.02727   -0.00106   -0.00066    0.00141
AFIX  43
H28   2    1.335018    0.328571    0.937278    11.00000   -1.20000
AFIX   0
C29   1    1.195371    0.277021    0.920649    11.00000    0.01893    0.03313 =
         0.02146    0.00183   -0.00046    0.00280
AFIX  43
H29   2    1.245920    0.254048    0.955178    11.00000   -1.20000
AFIX   0
C30   1    1.159004    0.386434    0.829932    11.00000    0.01747    0.02177 =
         0.03306   -0.00365    0.00743   -0.00183
AFIX  13
H30   2    1.064613    0.399194    0.801059    11.00000   -1.20000
AFIX   0
C31   1    1.249090    0.387118    0.768198    11.00000    0.02985    0.02675 =
         0.04727   -0.00259    0.02169   -0.00054
AFIX  23
H31A  2    1.343846    0.374892    0.795157    11.00000   -1.20000
H31B  2    1.204720    0.368485    0.719011    11.00000   -1.20000
AFIX   0
C32   1    1.262773    0.434394    0.740248    11.00000    0.04713    0.03270 =
         0.07316    0.00526    0.03765    0.00103
AFIX  23
H32A  2    1.168995    0.445165    0.707647    11.00000   -1.20000
H32B  2    1.326575    0.434977    0.703117    11.00000   -1.20000
AFIX   0
C33   1    1.320746    0.465405    0.814749    11.00000    0.04303    0.02792 =
         0.09100   -0.00540    0.03227   -0.00522
AFIX  23
H33A  2    1.419694    0.457236    0.842760    11.00000   -1.20000
H33B  2    1.320194    0.496239    0.794296    11.00000   -1.20000
AFIX   0
C34   1    1.233785    0.462779    0.877124    11.00000    0.03604    0.02752 =
         0.06570   -0.01364    0.01528   -0.00382
AFIX  23
H34A  2    1.137625    0.474201    0.851027    11.00000   -1.20000
H34B  2    1.277264    0.481635    0.926142    11.00000   -1.20000
AFIX   0
C35   1    1.224143    0.415247    0.906074    11.00000    0.02906    0.03166 =
         0.04461   -0.01323    0.00466   -0.00414
AFIX  23
H35A  2    1.165067    0.414090    0.945889    11.00000   -1.20000
H35B  2    1.319517    0.404141    0.935015    11.00000   -1.20000
AFIX   0
C36   1    0.971492    0.234481    0.872441    11.00000    0.01985    0.02119 =
         0.02319   -0.00030    0.00365    0.00077
AFIX  13
H36   2    0.872994    0.239842    0.837320    11.00000   -1.20000
AFIX   0
C37   1    0.967882    0.225404    0.962393    11.00000    0.03181    0.02389 =
         0.02404    0.00330    0.00755    0.00183
AFIX  23
H37A  2    0.920451    0.250336    0.982614    11.00000   -1.20000
H37B  2    1.065717    0.223446    0.998720    11.00000   -1.20000
AFIX   0
C38   1    0.889532    0.182229    0.968910    11.00000    0.04392    0.02659 =
         0.03694    0.00661    0.01402   -0.00086
AFIX  23
H38A  2    0.891404    0.176682    1.028068    11.00000   -1.20000
H38B  2    0.789709    0.184766    0.935883    11.00000   -1.20000
AFIX   0
C39   1    0.960028    0.143694    0.935739    11.00000    0.04949    0.02521 =
         0.04897    0.00769    0.01442    0.00249
AFIX  23
H39A  2    1.058505    0.140332    0.970513    11.00000   -1.20000
H39B  2    0.908792    0.115861    0.939466    11.00000   -1.20000
AFIX   0
C40   1    0.959430    0.152081    0.844938    11.00000    0.04192    0.02411 =
         0.03991   -0.00220    0.00568    0.00357
AFIX  23
H40A  2    0.860680    0.153305    0.809733    11.00000   -1.20000
H40B  2    1.007214    0.127215    0.824777    11.00000   -1.20000
AFIX   0
C41   1    1.034349    0.195542    0.835737    11.00000    0.02943    0.02589 =
         0.02496    0.00005    0.00307    0.00714
AFIX  23
H41A  2    1.136063    0.192885    0.864848    11.00000   -1.20000
H41B  2    1.025402    0.201174    0.775690    11.00000   -1.20000
AFIX   0
C42   1    0.453328    0.331698    0.536080    11.00000    0.02831    0.02861 =
         0.02694   -0.00632    0.00056    0.00968
C43   1    0.287432    0.485596    0.166325    11.00000    0.05643    0.04653 =
         0.04595   -0.00272    0.00653    0.00456
AFIX  23
H43A  2    0.350782    0.510374    0.191300    11.00000   -1.20000
H43B  2    0.253572    0.471615    0.211377    11.00000   -1.20000
AFIX   0
C44   1    0.131436    0.498755    0.423079    11.00000    0.11660    0.11708 =
         0.08995    0.00851    0.02942   -0.03628
AFIX  23
H44A  2    0.216150    0.512565    0.412251    11.00000   -1.20000
H44B  2    0.074817    0.522614    0.439218    11.00000   -1.20000
AFIX   0
B1    3    0.638079    0.387757    0.763566    11.00000    0.01855    0.02184 =
         0.02001   -0.00156    0.00546   -0.00058
AFIX 153
H1    2    0.585801    0.407650    0.803828    11.00000   -1.20000
AFIX   0
B2    3    0.816063    0.376593    0.792247    11.00000    0.01493    0.02058 =
         0.02003   -0.00078    0.00624   -0.00085
AFIX 153
H2    2    0.882207    0.390001    0.853205    11.00000   -1.20000
AFIX   0
B3    3    0.749748    0.411934    0.707193    11.00000    0.02060    0.02000 =
         0.02371    0.00144    0.00625    0.00256
AFIX 153
H3    2    0.774843    0.448188    0.709867    11.00000   -1.20000
AFIX   0
B4    3    0.586144    0.390627    0.651101    11.00000    0.02382    0.02159 =
         0.02106    0.00188    0.00406    0.00411
AFIX 153
H4    2    0.502734    0.414063    0.616051    11.00000   -1.20000
AFIX   0
B5    3    0.696050    0.332751    0.786249    11.00000    0.01597    0.02052 =
         0.01818   -0.00093    0.00427    0.00028
B6    3    0.870410    0.323246    0.757024    11.00000    0.01698    0.02055 =
         0.01805    0.00073    0.00310    0.00125
B8    3    0.732821    0.377274    0.617012    11.00000    0.02205    0.02323 =
         0.01940    0.00105    0.00485    0.00232
AFIX 153
H8    2    0.768870    0.377060    0.558403    11.00000   -1.20000
AFIX   0
B9    3    0.589261    0.336642    0.611124    11.00000    0.01769    0.02535 =
         0.01950   -0.00065    0.00252    0.00233
H9    2    0.668415    0.309181    0.607602    11.00000   -1.50000
C7    1    0.862072    0.369782    0.699163    11.00000    0.01816    0.02239 =
         0.01931    0.00150    0.00605    0.00265
AFIX 153
H7    2    0.957966    0.366542    0.675348    11.00000   -1.20000
AFIX   0
C10   1    0.566027    0.342326    0.704611    11.00000    0.01673    0.02145 =
         0.02139   -0.00062    0.00334   -0.00014
H10   2    0.472543    0.336522    0.716403    11.00000   -1.50000
C11   1    0.659069    0.306196    0.858914    11.00000    0.01522    0.02095 =
         0.01833   -0.00088    0.00285    0.00025
C12   1    0.644057    0.280545    0.983649    11.00000    0.02299    0.02704 =
         0.02070    0.00475    0.00570   -0.00022
AFIX  43
H12   2    0.656132    0.278150    1.042306    11.00000   -1.20000
AFIX   0
C13   1    0.574383    0.252019    0.924710    11.00000    0.02441    0.02437 =
         0.02333    0.00311    0.00662   -0.00258
AFIX  43
H13   2    0.527214    0.225805    0.933924    11.00000   -1.20000
AFIX   0
C14   1    0.763699    0.354621    0.984219    11.00000    0.02014    0.02256 =
         0.01976   -0.00208    0.00438   -0.00238
AFIX  13
H14   2    0.760744    0.377283    0.939769    11.00000   -1.20000
AFIX   0
C15   1    0.682070    0.372819    1.042780    11.00000    0.04439    0.04456 =
         0.06534   -0.02676    0.03405   -0.01171
AFIX  23
H15A  2    0.683577    0.350999    1.087607    11.00000   -1.20000
H15B  2    0.582466    0.377815    1.011227    11.00000   -1.20000
AFIX   0
PART 1
C45   1    0.498168    0.430344    0.410654    21.00000    0.13558    0.07226 =
         0.11126    0.00693    0.01843    0.00628
AFIX  23
H45A  2    0.536860    0.425653    0.471648    21.00000   -1.20000
H45B  2    0.408309    0.413820    0.391242    21.00000   -1.20000
AFIX   0
CL5   5    0.472097    0.488115    0.386925    51.00000    0.13558    0.07226 =
         0.11126    0.00693    0.01843    0.00628
CL6   5    0.621120    0.413189    0.355356    81.00000    0.12672    0.06632 =
         0.06017    0.00858    0.01565    0.01370
PART 2
C45A  1   10.446581   10.421103   10.424644    31.00000    0.13558    0.07226 =
         0.11126    0.00693    0.01843    0.00628
AFIX  23
H45C  2    0.505327    0.396868    0.456212    31.00000   -1.20000
H45D  2    0.393845    0.435305    0.460856    31.00000   -1.20000
AFIX   0
CL5A  5    0.552955    0.460749    0.388885    61.00000    0.13558    0.07226 =
         0.11126    0.00693    0.01843    0.00628
CL6A  5    0.329005    0.400850    0.330150    91.00000    0.12672    0.06632 =
         0.06017    0.00858    0.01565    0.01370
PART 3
CL5B  5   10.561749   10.498990   10.393472    71.00000    0.10439    0.03810 =
         0.08868    0.01066    0.03789    0.00640
CL6B  5    0.655690    0.422977    0.322388   101.00000    0.12672    0.06632 =
         0.06017    0.00858    0.01565    0.01370
C45B  1    0.678958    0.452628    0.418035    41.00000    0.13558    0.07226 =
         0.11126    0.00693    0.01843    0.00628
AFIX  23
H45E  2    0.777935    0.462720    0.439412    41.00000   -1.20000
H45F  2    0.654982    0.433692    0.461019    41.00000   -1.20000
PART 0
AFIX   0
HKLF 4


REM  mo_jvr230301N2_0m_a.res in P2(1)/c
REM wR2 = 0.2643, GooF = S = 1.067, Restrained GooF = 1.051 for all data
REM R1 = 0.0964 for 7209 Fo > 4sig(Fo) and 0.1063 for all 8305 data
REM 541 parameters refined using 518 restraints

END

WGHT      0.1187     17.0359

REM Highest difference peak  1.108,  deepest hole -0.950,  1-sigma level  0.098
Q1    1   0.1408  0.4645  0.3858  11.00000  0.05    1.11
Q2    1   0.6241  0.4426  0.3624  11.00000  0.05    1.08
Q3    1   0.5256  0.4074  0.3366  11.00000  0.05    1.04
Q4    1   0.5531  0.4024  0.3569  11.00000  0.05    0.99
Q5    1   0.2879  0.4195  0.3374  11.00000  0.05    0.93
Q6    1   0.0634  0.5113  0.4999  11.00000  0.05    0.86
Q7    1   0.2692  0.4263  0.4152  11.00000  0.05    0.79
Q8    1   0.6782  0.4282  0.2912  11.00000  0.05    0.62
Q9    1   0.3999  0.4770  0.1022  11.00000  0.05    0.49
Q10   1   0.9472  0.3849  0.7028  11.00000  0.05    0.48
Q11   1   0.3409  0.4383  0.1747  11.00000  0.05    0.46
Q12   1   0.3532  0.3904  0.3358  11.00000  0.05    0.45
Q13   1   0.7470  0.3975  0.5641  11.00000  0.05    0.40
Q14   1  -0.0266  0.4775  0.3850  11.00000  0.05    0.39
Q15   1  -0.0574  0.4689  0.3679  11.00000  0.05    0.38
Q16   1   0.2163  0.5170  0.0874  11.00000  0.05    0.38
Q17   1   0.9367  0.3899  1.1064  11.00000  0.05    0.38
Q18   1   1.2855  0.4609  0.7640  11.00000  0.05    0.36
Q19   1   0.8168  0.4983  0.4748  11.00000  0.05    0.35
Q20   1   0.5233  0.4697  0.4248  11.00000  0.05    0.35
;
_shelx_res_checksum   41217

_shelx_hkl_file
;
   1   0   0   48.80    2.40
   2   0   0  386.56   15.20
  -2   0   0  428.36   15.20
  -2   0   0  382.16   15.10
   2   0   0  437.56   15.30
  -3   0   0 2783.92   89.69
   3   0   0 2312.37   89.49
  -4   0   0   21.80    3.50
  -5   0   0   53.09    4.50
  -5   0   0   63.29    5.50
  -5   0   0   54.09    5.50
  -6   0   0  569.24   21.50
  -6   0   0  565.04   22.00
  -6   0   0  533.05   22.70
  -7   0   0  388.66   16.70
  -7   0   0  427.96   18.60
  -8   0   0  139.89   11.10
  -8   0   0  135.89    9.30
  -9   0   0   15.60    5.20
  -9   0   0   20.40    6.20
 -10   0   0  550.44   25.70
 -10   0   0  561.54   23.90
 -11   0   0  139.79   13.00
 -12   0   0   11.90    8.60
  -1   1   0  493.45   17.60
  -2  -1   0    7.90    1.90
   2  -1   0    4.00    1.60
  -2   1   0    5.70    1.60
  -3  -1   0 5439.96  189.58
  -4  -1   0  188.38    8.50
   4  -1   0  150.18    8.60
  -4   1   0  166.68    8.20
  -4   1   0  167.98    8.70
  -4   1   0  171.38    7.40
  -5  -1   0    6.70    2.90
  -5  -1   0    8.50    3.60
  -5   1   0    5.20    3.40
  -5   1   0    7.60    2.70
  -5   1   0   11.40    3.10
  -6  -1   0  286.87   12.30
  -6  -1   0  285.87   11.90
  -6  -1   0  257.57   12.80
  -6   1   0  260.77   12.10
  -6   1   0  261.07   13.10
  -6   1   0  230.08   11.20
  -7  -1   0   35.50    4.60
  -7  -1   0   31.70    5.60
  -7  -1   0   35.90    5.70
  -7   1   0   17.80    4.20
  -7   1   0   16.70    5.00
  -8  -1   0  171.48   10.40
  -8  -1   0  156.78    9.80
  -8  -1   0  187.78   12.10
  -8   1   0  187.48   12.40
  -8   1   0  184.28   10.70
  -9  -1   0   90.39    8.00
  -9  -1   0   77.39    8.90
  -9  -1   0   90.19    7.60
  -9   1   0  102.09    9.10
  -9   1   0   80.09    9.30
 -10  -1   0  143.59   12.60
 -10   1   0  134.59   10.50
 -10   1   0  143.79   12.80
 -11  -1   0    0.00    7.10
 -11   1   0    2.60    7.10
 -12  -1   0    2.40    7.80
 -12   1   0    5.90    8.00
   1  -2   0   52.69    2.80
   1  -2   0   64.99    3.00
   1  -2   0   69.09    2.80
   1  -2   0   58.59    2.90
  -1   2   0   52.59    2.70
  -1   2   0   65.39    2.90
  -1   2   0   57.09    2.80
  -1   2   0   58.39    2.70
   2  -2   0 2771.62   97.29
  -2   2   0 2830.12   96.99
  -2   2   0 2816.12   96.89
  -2   2   0 2804.42   96.99
  -2   2   0 2687.43   97.19
  -3  -2   0 1118.19   39.20
  -3  -2   0 1047.80   39.40
   3  -2   0 1096.79   39.60
   3  -2   0 1102.29   39.50
  -3   2   0 1072.59   39.30
  -3   2   0 1134.79   39.70
  -4  -2   0  181.18    8.60
  -4   2   0  166.28    9.00
  -5  -2   0   25.70    4.30
   5  -2   0   19.70    4.20
  -5  -2   0   24.90    3.80
  -5   2   0   25.40    4.70
  -5   2   0   26.80    3.80
  -6  -2   0  197.38   10.20
  -6  -2   0  197.88    9.60
  -6   2   0  141.29   10.30
  -6   2   0  176.68    9.50
  -7  -2   0    7.30    3.80
  -7  -2   0    5.00    4.30
  -7   2   0   13.50    5.00
  -7   2   0   15.30    4.20
  -8  -2   0  356.66   16.70
  -8  -2   0  401.16   18.40
  -8  -2   0  383.86   17.20
  -8   2   0  394.36   18.90
  -8   2   0  387.86   17.40
  -9  -2   0   16.70    5.00
  -9  -2   0   18.40    4.90
  -9  -2   0   13.30    6.00
  -9   2   0   19.00    6.60
  -9   2   0   16.50    5.30
 -10  -2   0   19.40    5.40
 -10  -2   0   11.30    6.80
 -10  -2   0   33.40    6.40
 -10   2   0   12.80    5.60
 -10   2   0    7.30    6.90
 -11  -2   0   11.40   11.10
 -11   2   0   -5.00    4.90
 -11   2   0   -0.80    6.80
 -12  -2   0    4.00    7.70
 -12   2   0    3.70    8.20
   1  -3   0  703.83   25.50
   1  -3   0  698.43   25.70
  -1  -3   0  734.33   25.40
   1  -3   0  729.43   25.70
   1  -3   0  719.03   25.50
   1  -3   0  723.33   25.60
   1   3   0  716.03   25.40
  -1   3   0  705.83   25.70
  -1   3   0  726.43   25.60
  -1   3   0  728.43   25.70
  -1   3   0  696.33   25.50
  -1   3   0  726.43   25.60
   2  -3   0  214.88    9.60
   2  -3   0  215.88    9.20
   2  -3   0  276.77    9.40
  -2   3   0  240.68    9.50
  -2   3   0  230.08    9.40
   3  -3   0  270.47   10.80
   3  -3   0  228.78   10.50
  -3  -3   0  271.27   10.00
   3  -3   0  255.77    9.80
  -3   3   0  230.28    9.80
  -3   3   0  255.27   10.00
  -3   3   0  239.38   10.30
  -3   3   0  254.87   10.80
  -3   3   0  223.08    9.90
  -4  -3   0 1649.23   59.89
  -4  -3   0 1718.83   59.59
   4  -3   0 1670.63   59.99
   4  -3   0 1695.43   60.29
  -4   3   0 1651.63   59.19
  -4   3   0 1614.94   59.09
  -4   3   0 1696.03   60.29
  -4   3   0 1676.43   59.69
  -4   3   0 1676.53   59.19
  -5  -3   0  247.18   11.50
   5  -3   0  246.88   11.90
  -5  -3   0  255.97   11.50
  -5   3   0  237.18   12.20
  -5   3   0  260.07   11.60
  -6  -3   0   24.30    4.00
   6  -3   0   38.10    5.20
  -7  -3   0   49.30    5.70
  -7  -3   0   49.70    5.60
  -7  -3   0   42.80    5.80
  -7   3   0   66.29    6.20
  -7   3   0   44.30    6.60
  -8  -3   0   52.29    6.10
  -8  -3   0   45.80    5.80
  -8  -3   0   28.00    6.00
  -8   3   0   41.70    5.90
  -8   3   0   32.50    6.80
  -9  -3   0    5.10    4.40
  -9  -3   0   10.40    4.70
  -9  -3   0    7.80    5.70
  -9   3   0   21.60    7.00
  -9   3   0   14.30    4.80
 -10  -3   0   22.20    5.90
 -10  -3   0    6.20    6.30
 -10  -3   0   15.30    5.50
 -10   3   0   11.50    7.70
 -10   3   0    5.30    5.40
 -11  -3   0   -4.30    6.60
 -11   3   0   -4.50    5.10
 -11   3   0   -7.80    6.60
 -12  -3   0   29.70    8.90
 -12   3   0   11.50    6.60
 -12   3   0   49.10   11.00
   1  -4   0   18.70    2.10
  -1   4   0   17.60    1.90
   2  -4   0 1731.23   58.99
   2  -4   0 1572.54   58.79
   2  -4   0 1687.83   59.29
   2  -4   0 1613.54   58.99
   2  -4   0 1708.93   58.89
  -2   4   0 1704.23   58.99
  -2   4   0 1750.62   59.09
  -2   4   0 1639.34   58.89
  -2   4   0 1655.83   59.19
  -2   4   0 1640.14   58.89
   3  -4   0  960.50   34.50
   3  -4   0  959.30   35.20
  -3  -4   0 1005.70   34.40
   3  -4   0  981.70   35.10
  -3   4   0  953.90   34.80
  -3   4   0  949.71   34.70
  -3   4   0  969.40   35.30
  -3   4   0  961.60   34.60
  -3   4   0  904.71   35.90
   4  -4   0   96.59    6.90
  -4  -4   0  102.59    6.00
   4  -4   0   80.09    6.50
  -4   4   0  111.59    7.30
  -4   4   0   94.19    6.00
  -4   4   0   97.49    6.30
  -4   4   0  102.09    6.00
  -5  -4   0   64.29    5.70
   5  -4   0   75.29    6.70
  -5  -4   0   79.09    6.00
  -5   4   0   85.99    5.80
  -5   4   0   60.59    5.60
  -5   4   0   96.19    6.50
  -5   4   0   77.09    7.20
   6  -4   0  722.93   27.90
  -6  -4   0  713.13   27.10
  -6   4   0  728.13   26.50
  -6   4   0  662.63   28.00
  -6   4   0  649.54   29.80
  -7  -4   0   52.89    6.30
  -7  -4   0   40.80    5.50
  -7  -4   0   50.49    5.90
   7  -4   0   44.50    6.60
  -7   4   0   46.50    7.20
  -7   4   0   46.40    5.60
  -8  -4   0   45.40    6.00
  -8  -4   0   53.29    6.90
  -8  -4   0   65.19    6.90
  -8   4   0   62.29    8.00
  -8   4   0   47.60    6.20
  -9  -4   0   77.29    7.80
  -9  -4   0   97.49    9.10
  -9  -4   0   70.79    7.60
  -9   4   0   91.09    9.80
  -9   4   0   86.49    8.00
 -10  -4   0    0.90    4.90
 -10  -4   0    5.70    6.20
 -10  -4   0   -1.60    4.60
 -10   4   0    6.20    7.40
 -10   4   0   -1.10    4.90
 -11  -4   0   -5.50    5.00
 -11  -4   0    7.30    7.10
 -11   4   0   -0.10    7.40
 -11   4   0    1.60    5.60
 -12  -4   0    9.70    7.80
 -12   4   0   12.10    9.10
 -12   4   0   11.70    6.30
  -2   5   0    7.60    2.10
   3  -5   0  236.68    9.50
   3  -5   0  183.48    8.60
   3  -5   0  199.58    8.70
   3  -5   0  189.08    9.40
  -3  -5   0  206.78    8.20
  -3   5   0  219.48    8.90
  -3   5   0  186.98    8.80
   4  -5   0 1504.05   56.09
   4  -5   0 1546.65   56.39
  -4  -5   0 1590.24   55.19
  -4   5   0 1526.95   56.19
  -4   5   0 1577.24   55.49
  -4   5   0 1567.04   55.69
   5  -5   0  193.78   10.50
  -5  -5   0  181.78    9.50
  -5  -5   0  164.18    9.90
  -5   5   0  218.58    9.70
  -5   5   0  206.98   11.00
  -5   5   0  220.38   10.10
  -5   5   0  213.48    9.80
  -6  -5   0  463.05   18.90
   6  -5   0  461.05   20.00
  -6  -5   0  476.45   19.30
  -6   5   0  459.15   19.10
  -6   5   0  460.75   18.70
  -6   5   0  466.25   20.30
  -6   5   0  461.25   18.60
  -7  -5   0   87.09    8.10
  -7  -5   0   86.59    7.50
   7  -5   0   77.59    8.10
  -7  -5   0   83.39    7.50
  -7   5   0   99.39    9.30
  -7   5   0   89.29    7.90
  -8  -5   0    4.70    4.40
   8  -5   0    1.00    4.90
  -8  -5   0    4.40    4.50
  -8  -5   0    6.40    4.90
  -8   5   0   -3.60    5.90
  -8   5   0    0.70    3.80
  -8   5   0    2.80    4.40
  -9  -5   0  175.78   10.90
  -9  -5   0  163.08   11.20
  -9  -5   0  147.99   11.50
  -9   5   0  161.08   10.20
  -9   5   0  159.28   10.80
  -9   5   0  187.78   13.60
 -10  -5   0    4.10    5.20
 -10  -5   0   -8.90    5.50
 -10   5   0    4.10    6.90
 -10   5   0    3.40    4.40
 -10   5   0    5.80    5.20
 -11  -5   0   13.00    6.00
 -11  -5   0    2.40    6.70
 -11   5   0   13.10    7.80
 -11   5   0    6.50    5.60
 -12  -5   0   -3.20    6.80
 -12  -5   0    1.00    5.70
 -12   5   0   -6.90    8.00
 -12   5   0  -11.80    5.30
   0  -6   0 1110.99   39.50
   0  -6   0 1123.59   40.00
   0  -6   0 1129.29   39.90
   0  -6   0 1185.48   40.10
   0   6   0 1156.58   40.10
   0   6   0 1124.99   40.00
   0   6   0 1039.60   39.60
   0   6   0 1097.99   39.40
   1  -6   0 2563.64   86.99
   1  -6   0 2460.75   86.49
   1  -6   0 2438.46   86.59
   1   6   0 2456.15   86.49
  -1   6   0 2377.96   86.39
  -1   6   0 2504.25   86.49
   2  -6   0 1970.00   68.19
   2  -6   0 1895.01   67.89
  -2  -6   0 1859.61   67.49
   2  -6   0 1944.51   67.99
   2  -6   0 1963.70   68.19
   2  -6   0 1921.61   67.89
   2   6   0 1903.61   67.39
  -2   6   0 1942.21   67.89
  -2   6   0 1960.20   68.09
  -2   6   0 1906.41   67.89
   2   6   0 1913.81   67.49
  -2   6   0 1865.41   67.69
   3  -6   0  854.71   31.60
   3  -6   0  849.81   31.00
   3  -6   0  876.51   31.10
   3  -6   0  840.62   31.40
   3  -6   0  904.51   32.70
  -3   6   0  810.42   31.00
  -3   6   0  843.22   31.60
  -3   6   0  831.22   31.10
  -3   6   0  837.02   31.10
   4  -6   0  262.97   12.90
   4  -6   0  275.37   12.80
  -4  -6   0  278.57   11.50
  -4   6   0  336.37   13.50
  -4   6   0  263.97   12.10
   5  -6   0 1403.66   51.79
  -5  -6   0 1433.36   50.59
  -5   6   0 1401.96   50.99
  -5   6   0 1381.06   51.99
  -5   6   0 1423.96   51.19
  -5   6   0 1406.66   50.99
   6  -6   0  246.68   12.60
  -6  -6   0  223.48   11.80
  -6  -6   0  218.88   11.10
  -6   6   0  232.08   11.60
  -6   6   0  250.67   11.40
  -6   6   0  217.78   12.80
  -6   6   0  245.38   11.30
   7  -6   0  775.62   31.30
  -7  -6   0  775.72   30.70
  -7  -6   0  781.72   30.00
  -7   6   0  777.32   29.40
  -7   6   0  777.12   30.10
  -7   6   0  757.32   31.60
  -7   6   0  742.83   29.70
  -7   6   0  789.52   29.90
  -8  -6   0   23.40    5.70
   8  -6   0   14.00    5.80
  -8  -6   0    9.00    5.10
  -8  -6   0   22.50    5.20
  -8   6   0   29.50    5.10
  -8   6   0   29.30    5.40
  -8   6   0   22.20    6.80
  -9  -6   0  207.38   13.00
  -9  -6   0  204.08   12.20
  -9  -6   0  222.88   13.20
  -9   6   0  218.28   12.60
  -9   6   0  232.68   15.10
  -9   6   0  220.68   12.00
 -10  -6   0    2.20    5.10
 -10  -6   0    5.90    5.90
 -10   6   0    4.60    4.60
 -10   6   0    3.50    5.30
 -10   6   0   -5.60    6.40
 -11  -6   0   84.19   10.00
 -11  -6   0  107.69   10.10
 -11   6   0   95.49   12.20
 -11   6   0   90.59    9.10
 -11   6   0  111.59    9.30
 -12  -6   0   99.89   11.20
 -12  -6   0   97.49   10.50
 -12   6   0   92.99   13.40
 -12   6   0   84.39    9.30
 -12   6   0   98.69    9.40
   1  -7   0 5080.09  177.58
  -2  -7   0  350.46   13.60
   2  -7   0  346.97   14.10
   2  -7   0  348.27   14.10
   2  -7   0  365.26   14.00
   2  -7   0  340.67   14.00
   2  -7   0  356.16   14.50
   2   7   0  334.97   13.40
  -2   7   0  359.26   14.00
  -2   7   0  340.27   13.90
   2   7   0  336.17   13.50
  -2   7   0  366.36   13.90
  -2   7   0  351.96   14.10
   3  -7   0 1391.96   48.80
   3  -7   0 1333.17   49.00
   3  -7   0 1393.66   48.90
   3  -7   0 1353.06   48.70
  -3  -7   0 1348.97   48.10
   3  -7   0 1372.86   49.30
  -3   7   0 1357.86   49.20
  -3   7   0 1327.67   48.70
  -3   7   0 1340.97   48.70
   3   7   0 1372.76   48.00
  -3   7   0 1319.17   48.70
   4  -7   0  656.83   27.40
   4  -7   0  665.33   26.10
   4  -7   0  644.54   25.80
   4  -7   0  682.03   24.90
  -4  -7   0  666.23   24.30
  -4   7   0  692.43   25.40
  -4   7   0  674.13   26.20
  -4   7   0  653.23   25.30
  -4   7   0  651.73   25.30
  -5  -7   0  645.54   23.00
   5  -7   0  548.55   24.10
  -5   7   0  579.34   23.50
  -5   7   0  619.04   24.70
  -5   7   0  629.14   23.80
  -6  -7   0  635.64   23.70
   6  -7   0  608.04   25.20
  -6  -7   0  646.64   24.80
  -6   7   0  610.24   24.30
  -6   7   0  602.74   23.90
  -6   7   0  582.14   25.40
  -6   7   0  593.54   24.10
   7  -7   0   38.90    6.30
  -7  -7   0   49.70    5.60
  -7  -7   0   71.19   10.90
  -7   7   0   49.50    7.50
  -7   7   0   43.30    5.20
  -7   7   0   53.29    5.90
  -7   7   0   44.70    5.60
  -7   7   0   42.60    5.50
  -8  -7   0  200.58   12.40
  -8  -7   0  199.08   11.70
   8  -7   0  209.08   13.40
  -8  -7   0  207.28   11.80
  -8   7   0  203.48   11.30
  -8   7   0  214.48   13.90
  -8   7   0  208.48   11.90
   9  -7   0  308.27   17.30
  -9  -7   0  302.17   15.00
  -9  -7   0  272.97   15.70
  -9  -7   0  284.57   15.30
  -9   7   0  295.77   17.70
  -9   7   0  323.27   15.30
  -9   7   0  287.37   14.50
 -10  -7   0   -5.20    5.60
 -10  -7   0   16.00    6.10
 -10   7   0    2.20    5.30
 -10   7   0   -5.50    6.20
 -10   7   0    4.40    4.80
 -11  -7   0   28.40    7.40
 -11  -7   0   35.40    7.50
 -11   7   0   30.90    6.30
 -11   7   0   42.90    9.90
 -11   7   0   32.30    6.70
 -12  -7   0   31.40    7.70
 -12  -7   0   20.50    7.90
 -12   7   0   36.30    6.50
 -12   7   0   14.60    6.50
 -12   7   0   35.50   10.00
   0  -8   0 1239.18   43.60
   0  -8   0 1209.58   43.40
   0  -8   0 1249.28   43.00
   0   8   0 1261.77   43.90
   0   8   0 1207.88   43.70
   0   8   0 1164.48   43.30
   0   8   0 1184.58   43.00
  -1  -8   0 4218.98  145.79
   1  -8   0 4316.07  146.79
  -1   8   0 4167.88  146.09
   1   8   0 4115.79  146.09
   1   8   0 4231.58  146.29
  -1   8   0 4044.50  145.99
   2  -8   0  416.36   16.60
   2  -8   0  411.46   16.60
   2  -8   0  427.06   17.20
   2  -8   0  415.36   16.60
   2  -8   0  407.26   16.80
  -2   8   0  429.46   16.60
  -2   8   0  411.86   16.70
  -2   8   0  425.86   16.70
  -2   8   0  430.56   16.40
   2   8   0  441.06   16.40
   3  -8   0 2805.82  101.19
   3  -8   0 2844.72  101.49
   3  -8   0 2894.71  101.29
   3  -8   0 2858.91  101.69
   3  -8   0 2931.71  101.49
  -3   8   0 2883.41  101.39
   3   8   0 2864.51  100.69
  -3   8   0 2915.21  101.29
  -3   8   0 2871.71  101.69
  -3   8   0 2849.11  101.09
   3   8   0 2842.52  100.49
   4  -8   0   39.90    5.30
   4  -8   0   39.80    4.60
   4  -8   0   35.20    4.40
   4  -8   0   34.00    4.70
  -4   8   0   45.80    4.80
  -4   8   0   46.80    4.70
   5  -8   0   55.99    6.10
  -5   8   0   88.09    6.80
  -5   8   0   75.69    6.60
  -5   8   0   86.89    6.50
  -5   8   0   65.29    6.70
   6  -8   0  137.09    9.50
  -6  -8   0  143.89    7.90
  -6   8   0  129.59    8.80
  -6   8   0  137.69    8.80
  -6   8   0  129.49   10.10
  -6   8   0  139.69    8.60
  -7  -8   0  386.56   19.10
  -7  -8   0  338.87   19.30
   7  -8   0  378.66   18.20
  -7   8   0  375.06   18.70
  -7   8   0  383.56   16.90
  -7   8   0  367.36   16.70
  -7   8   0  360.26   16.30
  -7   8   0  368.86   16.50
  -8  -8   0   32.10    5.90
   8  -8   0   22.40    6.50
  -8  -8   0   15.80    5.00
  -8  -8   0   15.50    4.90
  -8   8   0    9.30    4.40
  -8   8   0   24.40    5.10
  -8   8   0   21.50    7.00
  -8   8   0   20.40    4.90
  -8   8   0   22.60    5.20
  -9  -8   0  247.98   13.10
  -9  -8   0  233.88   13.90
  -9  -8   0  214.68   13.00
   9  -8   0  247.18   17.80
  -9   8   0  226.28   13.20
  -9   8   0  218.88   12.60
  -9   8   0  213.18   15.50
 -10  -8   0   30.60    6.90
 -10  -8   0   36.30    6.90
 -10   8   0   38.10    6.30
 -10   8   0   29.10    6.30
 -10   8   0   26.80    8.20
 -11  -8   0   -3.70    5.70
 -11  -8   0    2.10    6.00
 -11   8   0   10.60    7.20
 -11   8   0   10.90    5.90
 -11   8   0   -0.80    7.20
 -12  -8   0   40.20    8.70
 -12  -8   0   54.79    8.70
 -12   8   0   42.50    7.80
 -12   8   0   45.50   10.80
 -12   8   0   51.79    7.30
   1  -9   0  325.17   13.80
   1  -9   0  312.27   13.40
  -1  -9   0  384.16   13.50
   1  -9   0  355.16   13.80
   1  -9   0  320.67   13.80
   1  -9   0  363.36   14.80
  -1   9   0  344.67   13.60
   1   9   0  347.47   13.70
  -1   9   0  335.07   13.50
  -1   9   0  342.57   14.00
  -1   9   0  312.97   13.60
   1   9   0  343.17   13.90
   2  -9   0  612.34   23.70
   2  -9   0  622.54   24.30
   2  -9   0  618.24   23.60
   2  -9   0  614.14   23.80
   2  -9   0  602.64   23.60
   2   9   0  654.03   23.40
  -2   9   0  635.24   23.70
  -2   9   0  616.94   23.50
  -2   9   0  631.44   23.70
  -2   9   0  600.34   23.30
   3  -9   0  112.29    7.50
   3  -9   0  114.89    7.40
   3  -9   0  108.79    7.40
   3  -9   0  118.19    8.10
  -3   9   0  116.09    7.10
  -3   9   0  115.49    8.80
   3   9   0  129.89    6.40
   3   9   0  114.29    6.60
  -3   9   0  110.39    7.10
  -3   9   0  135.39    7.70
   4  -9   0  355.96   14.70
   4  -9   0  331.07   15.10
   4  -9   0  325.07   14.80
   4  -9   0  330.37   15.40
  -4   9   0  344.67   14.70
  -4   9   0  340.17   15.40
  -4   9   0  343.37   14.80
   5  -9   0  438.96   18.80
  -5   9   0  436.76   18.20
  -5   9   0  434.66   18.10
  -5   9   0  432.56   18.10
  -5   9   0  412.66   18.90
   6  -9   0   80.19    7.90
  -6  -9   0   77.69    6.10
  -6   9   0   95.49    7.80
  -6   9   0   98.99    7.40
  -6   9   0   76.79    7.80
  -6   9   0   76.19    7.00
  -7  -9   0   86.19    7.00
  -7  -9   0   62.79    7.00
   7  -9   0   65.29    7.60
  -7   9   0   52.19    7.40
  -7   9   0   44.30    6.20
  -7   9   0   73.89    7.10
  -7   9   0   67.89    6.90
  -7   9   0   64.69    6.90
  -8  -9   0  162.38   11.10
  -8  -9   0  133.89    9.90
   8  -9   0  138.09   11.50
  -8  -9   0  144.39    9.60
  -8   9   0  125.39   12.00
  -8   9   0  143.89   10.30
  -8   9   0  124.49    9.50
  -8   9   0  127.29    9.30
  -8   9   0  144.09   10.00
  -9  -9   0   11.90    5.90
   9  -9   0   -1.20    6.20
  -9  -9   0   -0.20    4.90
  -9  -9   0    6.80    4.80
  -9   9   0    2.40    4.90
  -9   9   0   -2.40    4.40
  -9   9   0    9.30   11.40
  -9   9   0   -0.40    4.30
 -10  -9   0   38.20    7.90
 -10  -9   0   20.20    6.20
 -10   9   0   29.50    6.50
 -10   9   0   26.10    8.40
 -10   9   0   32.50    6.40
 -11  -9   0   -1.30    5.90
 -11  -9   0    3.20    6.30
 -11   9   0    4.90    5.20
 -11   9   0   -2.90    7.00
 -11   9   0   -9.40    5.10
 -12  -9   0   -0.20    6.80
 -12  -9   0   -1.70    6.30
 -12   9   0   -1.60    8.80
 -12   9   0    3.30    5.10
 -12   9   0  -18.60    5.80
   0 -10   0   78.99    5.10
   0 -10   0   87.89    5.40
   0 -10   0   85.29    5.30
   0  10   0   84.79    4.70
   0  10   0   76.49    5.60
   0  10   0   88.29    5.30
   0  10   0   82.19    5.60
  -1 -10   0  298.57   11.80
   1 -10   0  300.67   12.30
   1 -10   0  288.47   13.30
   1 -10   0  280.17   12.30
   1 -10   0  277.17   11.80
   1  10   0  295.37   12.20
  -1  10   0  292.17   12.00
  -1  10   0  288.97   12.40
  -1  10   0  294.07   12.20
  -1  10   0  274.67   12.00
   1  10   0  296.67   12.40
  -1  10   0  284.57   12.60
   2 -10   0  127.89    7.70
   2 -10   0  139.09    7.70
   2 -10   0  147.19    9.00
   2 -10   0  128.89    7.50
   2 -10   0  127.39    7.50
   2  10   0  153.08    7.60
  -2  10   0  157.28    7.90
  -2  10   0  140.49    7.50
  -2  10   0  128.19    7.40
  -2  10   0  130.29    7.60
   3 -10   0   17.60    3.70
   3 -10   0   11.20    3.80
   3 -10   0   15.20    4.80
   3 -10   0   16.80    3.80
   3  10   0   15.40    3.30
  -3  10   0   26.70    4.30
  -3  10   0   16.60    4.10
   3  10   0   17.90    3.00
  -3  10   0   15.70    3.60
  -3  10   0   20.90    3.80
   4 -10   0   46.70    5.40
   4 -10   0   50.99    5.40
   4 -10   0   49.30    6.00
   4 -10   0   55.39    6.10
  -4  10   0   55.59    5.50
  -4  10   0   71.39    6.40
   4  10   0   45.40    4.80
   4  10   0   40.00    4.30
  -4  10   0   47.10    5.70
   5 -10   0  522.45   21.20
   5 -10   0  545.05   22.30
   5 -10   0  504.75   21.00
  -5  10   0  551.14   21.60
  -5  10   0  519.05   22.50
  -5  10   0  547.85   21.60
  -5  10   0  519.35   21.60
   6 -10   0  348.07   16.90
  -6  10   0  353.66   16.20
  -6  10   0  341.87   15.80
  -6  10   0  342.07   17.30
  -6  10   0  365.96   16.10
  -6  10   0  365.66   16.10
  -7 -10   0  105.39    7.70
   7 -10   0  100.59    9.70
  -7  10   0  113.09    9.30
  -7  10   0   94.39    8.70
  -7  10   0  113.69   10.90
  -7  10   0  101.19    8.70
  -7  10   0   99.09    9.00
  -8 -10   0   32.30    6.50
   8 -10   0   44.60    7.80
  -8 -10   0   30.10    5.30
  -8 -10   0   32.70    5.90
  -8  10   0   29.80    5.60
  -8  10   0   33.60    7.10
  -8  10   0   32.40    5.90
  -8  10   0   44.80    6.60
  -8  10   0   43.30    6.10
  -9 -10   0   75.59    8.00
  -9 -10   0   58.19    7.00
  -9 -10   0   80.29    8.80
   9 -10   0   78.89   10.30
  -9  10   0   66.09    9.50
  -9  10   0   71.79    7.80
  -9  10   0   71.19    7.30
  -9  10   0   71.39    7.80
  -9  10   0   68.09    7.90
 -10 -10   0   55.99    8.80
  10 -10   0   58.79   10.10
 -10 -10   0   46.90    7.40
 -10  10   0   53.09    7.40
 -10  10   0   51.59    9.80
 -10  10   0   44.80    9.20
 -11 -10   0    6.00    6.20
 -11 -10   0   -1.90    6.00
 -11  10   0    0.10    7.80
 -11  10   0   10.40    6.20
 -11  10   0   10.80    5.60
 -12 -10   0   -2.90    6.50
 -12 -10   0   -0.80    6.20
 -12  10   0   -3.10    9.40
 -12  10   0    1.50    5.40
   1 -11   0   88.59    5.40
   1 -11   0   74.29    5.90
   1 -11   0   81.89    5.80
   1 -11   0   70.69    6.90
  -1 -11   0   90.69    5.50
  -1  11   0   70.69    5.60
  -1  11   0   73.99    6.00
  -1  11   0   57.29    5.40
  -1  11   0   67.59    6.30
  -1  11   0   68.29    5.40
   2 -11   0 1150.88   43.10
   2 -11   0 1172.68   42.90
  -2 -11   0 1179.38   42.20
   2 -11   0 1160.58   43.70
   2 -11   0 1176.38   42.90
  -2  11   0 1165.48   42.90
  -2  11   0 1153.58   42.60
  -2  11   0 1181.28   42.90
   2  11   0 1198.78   42.90
  -2  11   0 1180.68   43.10
   3 -11   0  112.69    8.30
   3 -11   0  143.19    9.30
   3 -11   0  113.89    8.40
   3 -11   0  154.68    8.60
  -3  11   0  135.19    8.60
   3  11   0  164.68    8.10
  -3  11   0  106.29    7.80
  -3  11   0  142.29    8.70
   4 -11   0   66.09    6.50
   4 -11   0   61.69    6.70
   4 -11   0   68.79    6.60
   4 -11   0   73.09    6.70
   4  11   0   62.59    5.30
   4  11   0   61.19    5.30
  -4  11   0   68.09    6.30
  -4  11   0   59.79    6.10
  -4  11   0   57.59    6.40
  -4  11   0   74.59    6.60
   5 -11   0 1648.83   60.99
   5 -11   0 1655.23   60.19
   5 -11   0 1686.13   60.09
  -5  11   0 1604.24   61.19
  -5  11   0 1685.63   60.19
  -5  11   0 1630.84   60.59
  -5  11   0 1679.73   60.39
   6 -11   0   45.80    6.70
  -6  11   0   42.80    5.80
  -6  11   0   42.10    5.70
  -6  11   0   48.20    6.10
  -6  11   0   43.10    6.70
  -6  11   0   51.19    6.00
   7 -11   0  138.29   11.00
  -7  11   0  135.39   10.20
  -7  11   0  126.69    9.90
  -7  11   0  139.19   12.00
  -7  11   0  131.49   10.20
  -7  11   0  128.29    9.90
  -8 -11   0  224.18   12.80
  -8  11   0  204.78   12.20
  -8  11   0  218.88   12.60
  -8  11   0  222.38   12.50
  -8  11   0  214.78   12.90
  -8  11   0  184.58   14.20
   9 -11   0  165.88   13.70
  -9 -11   0  162.58   12.20
  -9 -11   0  158.98   11.20
  -9  11   0  151.28   11.30
  -9  11   0  154.28   11.10
  -9  11   0  165.98   10.90
  -9  11   0  149.79   14.10
  -9  11   0  159.38   11.50
  10 -11   0  100.19   12.40
 -10 -11   0   79.09    8.50
 -10 -11   0   76.39    8.10
 -10 -11   0   97.89   10.50
 -10  11   0   85.59    8.70
 -10  11   0   93.49    9.30
 -10  11   0   64.79   10.50
 -10  11   0   71.79    8.70
 -11 -11   0    4.90    6.30
 -11  11   0   -1.40    5.90
 -11  11   0   -3.00    7.60
 -11  11   0    7.30    5.30
 -12 -11   0   32.30    8.80
 -12 -11   0    9.80    6.50
 -12  11   0    3.20   11.30
 -12  11   0   21.70    6.70
 -12  11   0   14.90    7.00
   0 -12   0 4468.45  161.78
   0 -12   0 4714.03  162.88
   0 -12   0 4723.03  161.38
   0 -12   0 4643.24  162.18
   0  12   0 4522.95  161.68
   0  12   0 4558.04  162.28
   0  12   0 4608.84  161.28
   0  12   0 4753.72  162.68
  -1 -12   0 1179.38   43.10
   1 -12   0 1224.78   43.30
   1 -12   0 1149.48   43.40
   1 -12   0 1192.08   43.80
   1 -12   0 1217.58   44.70
  -1  12   0 1203.88   44.10
   1  12   0 1184.88   43.80
   1  12   0 1178.18   43.60
  -1  12   0 1178.78   43.30
  -1  12   0 1203.48   43.30
  -1  12   0 1212.28   43.90
   2 -12   0  294.47   14.10
   2 -12   0  316.57   13.70
   2 -12   0  332.87   13.90
  -2 -12   0  308.67   13.10
   2 -12   0  342.17   15.30
  -2  12   0  292.27   14.00
  -2  12   0  304.47   13.70
   2  12   0  319.17   13.40
   2  12   0  327.27   13.90
  -2  12   0  303.27   14.30
  -2  12   0  316.17   13.70
   3 -12   0  933.91   35.00
   3 -12   0  903.81   34.80
   3 -12   0  911.01   35.40
   3 -12   0  916.51   35.00
  -3  12   0  917.61   34.60
  -3  12   0  914.71   34.90
  -3  12   0  919.71   34.40
   3  12   0  955.90   34.10
   3  12   0  913.51   34.30
  -3  12   0  904.01   34.90
   4 -12   0   39.70    5.50
   4 -12   0   32.50    5.40
   4 -12   0   33.00    5.90
  -4  12   0   33.50    4.70
   4  12   0   26.80    4.30
  -4  12   0   34.00    4.90
   4  12   0   34.40    4.00
  -4  12   0   36.60    5.40
  -4  12   0   37.90    5.30
   5 -12   0  843.12   32.90
   5 -12   0  866.21   32.90
   5 -12   0  856.51   33.70
  -5  12   0  891.11   33.10
  -5  12   0  846.12   33.90
  -5  12   0  843.42   33.10
  -5  12   0  842.72   32.80
  -5  12   0  847.02   33.20
   6 -12   0   37.60    6.50
  -6  12   0   35.60    5.70
  -6  12   0   24.30    5.90
  -6  12   0   30.60    5.80
  -6  12   0   38.90    6.00
  -6  12   0   28.30    5.60
   7 -12   0  188.78   13.00
  -7  12   0  194.58   13.70
  -7  12   0  196.18   12.00
  -7  12   0  199.98   12.20
  -7  12   0  196.98   11.70
  -7  12   0  172.38   11.80
  -8 -12   0  111.69    9.50
   8 -12   0   89.79   10.20
  -8  12   0  102.49    9.40
  -8  12   0   99.19    9.50
  -8  12   0   87.79   10.00
  -8  12   0   96.69    8.60
  -8  12   0  100.29    9.30
   9 -12   0   81.69   10.70
  -9 -12   0   93.89    9.90
  -9  12   0   87.99    8.80
  -9  12   0   88.19    9.10
  -9  12   0   84.69    8.40
  -9  12   0   95.89   11.60
  -9  12   0   87.99    8.70
 -10 -12   0    8.50    6.40
  10 -12   0   -1.60    8.10
 -10  12   0    9.40    6.00
 -10  12   0    2.00    5.70
 -10  12   0    7.10    7.40
 -10  12   0   15.80    6.90
 -10  12   0   16.40    5.70
 -11 -12   0   49.50    8.90
 -11  12   0   30.50    6.70
 -11  12   0   22.30    9.30
 -11  12   0   40.70    7.60
 -12 -12   0    3.30    7.00
 -12  12   0  -11.10    9.60
 -12  12   0  -12.40    5.90
 -12  12   0    1.50    5.80
   0 -13   0   16.90    3.60
  -1 -13   0  197.68    9.40
   1 -13   0  176.58    9.30
   1 -13   0  188.98   11.50
  -1 -13   0  218.48    9.70
   1 -13   0  173.98    9.70
  -1  13   0  169.18   10.30
   1  13   0  220.38   10.10
   1  13   0  229.18   10.50
  -1  13   0  183.58   12.50
  -1  13   0  168.88    9.30
  -1  13   0  182.68   10.10
   2 -13   0  211.38   11.30
   2 -13   0  205.78   12.30
  -2 -13   0  214.18   10.10
   2 -13   0  193.48   10.50
   2 -13   0  223.58   10.80
   2  13   0  206.08   10.80
  -2  13   0  214.78   10.60
   2  13   0  227.28   10.50
  -2  13   0  219.68   11.00
  -2  13   0  202.98   11.40
  -2  13   0  225.08   10.70
  -2  13   0  208.98   11.10
   3 -13   0  546.85   23.10
  -3 -13   0  548.45   22.00
   3 -13   0  595.74   24.30
   3 -13   0  619.44   23.80
   3 -13   0  571.84   23.20
  -3  13   0  555.14   23.20
  -3  13   0  573.94   22.70
   3  13   0  560.44   23.40
  -3  13   0  564.04   25.00
  -3  13   0  591.84   23.00
  -3  13   0  584.94   23.30
   3  13   0  577.34   22.70
   4 -13   0  305.07   15.30
   4 -13   0  315.27   14.90
   4 -13   0  341.27   20.20
  -4  13   0  303.37   15.00
   4  13   0  338.87   14.00
   4  13   0  297.87   13.30
  -4  13   0  293.47   14.10
  -4  13   0  315.67   14.90
  -4  13   0  285.37   14.80
  -4  13   0  309.77   14.40
   5 -13   0   41.80    6.10
   5 -13   0   47.00    6.40
   5 -13   0   48.40    6.40
  -5  13   0   34.30    5.40
  -5  13   0   42.00    5.50
  -5  13   0   45.90    6.30
   5  13   0   51.99    5.10
  -5  13   0   42.20    5.90
  -5  13   0   51.39    6.30
   6 -13   0   29.30    5.50
   6 -13   0   19.40    5.80
   6 -13   0   14.10    5.20
  -6  13   0   19.20    5.70
  -6  13   0   21.50    5.30
  -6  13   0   21.10    5.40
  -6  13   0   24.30    5.30
  -6  13   0   15.10    5.40
   7 -13   0  426.66   23.00
  -7  13   0  447.86   20.10
  -7  13   0  417.86   19.30
  -7  13   0  432.36   19.60
  -7  13   0  422.96   19.40
  -7  13   0  404.06   21.00
   8 -13   0  111.69   11.20
  -8  13   0   96.69    9.90
  -8  13   0  101.79    9.60
  -8  13   0  114.79   10.60
  -8  13   0  110.69   12.10
  -8  13   0  100.39    9.10
  -9 -13   0  230.48   14.00
  -9 -13   0  231.98   15.30
   9 -13   0  242.18   17.00
  -9  13   0  229.98   13.70
  -9  13   0  208.58   13.80
  -9  13   0  238.38   14.40
  -9  13   0  220.78   16.40
  -9  13   0  253.97   13.90
 -10 -13   0  -11.40    9.80
  10 -13   0   -0.30    7.50
 -10  13   0   -2.40    5.40
 -10  13   0   -2.40    5.60
 -10  13   0    1.50    5.90
 -10  13   0    1.60    8.00
 -10  13   0    1.30    5.00
 -11 -13   0   28.50    7.90
  11 -13   0   41.60   10.90
 -11  13   0   31.00    6.90
 -11  13   0   20.60   10.20
   0 -14   0 3437.96  124.49
   0 -14   0 3615.24  124.99
   0 -14   0 3554.34  125.79
   0  14   0 3539.25  123.89
   0  14   0 3552.04  125.19
   0  14   0 3470.45  124.39
   0  14   0 3576.84  125.39
   1 -14   0  571.64   22.00
  -1 -14   0  576.14   23.60
   1 -14   0  542.55   23.80
   1 -14   0  559.64   22.80
  -1 -14   0  592.24   22.10
   1 -14   0  574.64   22.50
  -1  14   0  553.04   22.00
   1  14   0  591.54   23.10
  -1  14   0  560.24   22.20
  -1  14   0  528.95   22.70
  -1  14   0  540.75   23.10
   1  14   0  596.44   22.70
   2 -14   0   11.00    3.80
   2 -14   0    3.40    4.00
  -2 -14   0    8.10    3.30
   2 -14   0    8.70    3.40
   2 -14   0    0.50    4.90
   2  14   0   12.50    3.50
  -2  14   0   11.70    4.30
  -2  14   0    8.80    3.40
   2  14   0    0.90    3.50
  -2  14   0    8.90    3.80
   3 -14   0  321.97   14.90
   3 -14   0  340.27   15.30
   3 -14   0  315.37   14.80
   3 -14   0  321.77   15.90
  -3 -14   0  322.77   13.80
  -3  14   0  329.37   14.60
  -3  14   0  324.27   15.00
   3  14   0  298.17   14.40
  -3  14   0  324.47   15.30
  -3  14   0  324.67   15.20
  -3  14   0  328.57   14.70
   4 -14   0   11.60    4.70
   4 -14   0   17.00    4.40
   4 -14   0   18.90    5.70
  -4  14   0   10.40    4.60
  -4  14   0    8.40    4.10
  -4  14   0   15.30    4.20
  -4  14   0   23.00    4.60
  -4  14   0   12.70    4.50
   4  14   0   20.20    3.70
   4  14   0   13.90    4.00
   5 -14   0   39.80    6.50
   5 -14   0   30.80    6.10
   5 -14   0   32.20    6.00
  -5  14   0   39.70    5.90
  -5  14   0   33.40    6.00
   5  14   0   23.30    4.50
   5  14   0   35.10    4.40
  -5  14   0   39.10    5.70
  -5  14   0   36.30    5.80
  -5  14   0   31.50    5.80
   6 -14   0   42.90    6.90
  -6 -14   0   47.30    6.40
  -6  14   0   38.60    6.20
  -6  14   0   39.10    6.70
  -6  14   0   33.00    6.10
  -6  14   0   46.00    6.30
  -7 -14   0   19.90    5.70
   7 -14   0   21.40    6.70
  -7  14   0   10.10    5.10
  -7  14   0    8.30    5.30
  -7  14   0   26.10    6.30
  -7  14   0   21.60    6.90
  -7  14   0   21.70    5.80
   8 -14   0   -2.80    5.60
  -8  14   0   -3.20    6.20
  -8  14   0    4.00    7.10
  -8  14   0   -1.40    5.00
  -8  14   0   -0.80    4.60
  -8  14   0    8.60    5.40
  -9 -14   0   64.99    7.90
  -9 -14   0   47.40    8.60
   9 -14   0   56.49   10.00
  -9  14   0   55.29    7.80
  -9  14   0   57.99    7.90
  -9  14   0   45.00    7.50
  -9  14   0   66.89    8.70
  -9  14   0   63.29   10.50
  10 -14   0   48.30   11.10
 -10 -14   0   44.30    7.30
 -10 -14   0   43.70    8.90
 -10  14   0   45.80    8.10
 -10  14   0   26.30    9.10
 -10  14   0   41.20    7.20
 -10  14   0   50.69    7.50
 -10  14   0   43.60    7.70
  11 -14   0   -3.10    9.10
 -11 -14   0    7.20    7.20
 -11  14   0   10.00    6.40
 -11  14   0    2.20    6.30
 -11  14   0    8.10    5.90
 -11  14   0   -3.60    5.50
 -11  14   0   12.20    9.00
   0 -15   0   11.60    3.50
   0 -15   0    6.40    5.00
   0 -15   0   11.40    3.70
   0  15   0   14.30    3.90
   0  15   0    9.70    3.80
   0  15   0    7.70    4.00
   0  15   0   12.00    3.10
   1 -15   0  605.74   24.90
  -1 -15   0  600.44   26.10
   1 -15   0  643.94   26.60
  -1 -15   0  654.63   25.00
  -1 -15   0  618.34   24.50
   1 -15   0  670.63   25.50
   1  15   0  641.84   25.50
  -1  15   0  661.43   25.60
  -1  15   0  625.74   24.70
   1  15   0  624.24   25.10
  -1  15   0  655.73   25.90
  -1  15   0  622.94   24.50
   2 -15   0  235.48   12.40
   2 -15   0  236.78   12.00
   2 -15   0  240.98   13.60
  -2 -15   0  219.48   11.30
  -2  15   0  265.17   12.80
  -2  15   0  247.88   11.70
  -2  15   0  226.98   12.70
  -2  15   0  245.88   12.00
   2  15   0  244.38   11.80
   2  15   0  239.68   12.30
  -2  15   0  225.68   11.70
   3 -15   0   26.00    6.30
   3 -15   0   32.50    5.40
   3 -15   0   28.80    5.20
  -3 -15   0   27.70    4.30
  -3  15   0   33.70    5.30
  -3  15   0   32.30    5.20
  -3  15   0   36.60    4.80
  -3  15   0   47.50    6.00
   3  15   0   41.30    5.00
  -3  15   0   34.40    4.90
   4 -15   0    9.50    4.20
  -4 -15   0    3.20    3.50
   4 -15   0    7.30    4.50
   4 -15   0    0.00    5.20
  -4  15   0   -2.80    4.10
  -4  15   0    1.30    3.80
   4  15   0    6.90    3.40
   4  15   0    0.00    3.40
  -4  15   0    7.10    4.20
  -4  15   0    2.10    4.30
  -4  15   0    0.80    3.90
   5 -15   0    4.60    4.90
   5 -15   0   10.30    5.00
   5 -15   0    2.20    5.60
  -5 -15   0   15.60    5.10
  -5  15   0    2.40    4.60
  -5  15   0   10.70    4.60
  -5  15   0    6.80    4.40
  -5  15   0   11.90    4.70
   5  15   0    3.60    4.00
  -5  15   0    1.90    4.90
   5  15   0    7.90    3.60
   6 -15   0  431.96   22.00
  -6 -15   0  380.56   18.10
   6 -15   0  393.16   18.50
  -6  15   0  412.26   18.40
  -6  15   0  370.06   18.60
  -6  15   0  387.26   18.80
  -6  15   0  360.56   19.30
  -6  15   0  403.56   18.40
   7 -15   0  126.69   11.60
  -7 -15   0  126.89   10.30
  -7  15   0  130.49   12.20
  -7  15   0  139.49   10.70
  -7  15   0  150.98   11.30
  -7  15   0  138.79   13.00
  -7  15   0  140.49   10.90
  -8 -15   0    1.00    5.30
   8 -15   0    1.10    5.80
  -8  15   0    4.20    4.90
  -8  15   0    5.90    5.60
  -8  15   0    1.60    5.50
  -8  15   0   -1.60    5.60
  -8  15   0    7.90    5.40
  -9 -15   0  265.77   22.00
   9 -15   0  325.17   19.50
  -9 -15   0  309.87   16.60
  -9  15   0  285.07   15.90
  -9  15   0  281.37   16.20
  -9  15   0  253.87   15.90
  -9  15   0  294.87   18.80
  -9  15   0  289.07   16.80
  10 -15   0    2.60    8.10
 -10 -15   0    8.60    7.20
 -10  15   0   -0.80    7.90
 -10  15   0   11.70    5.80
 -10  15   0    7.30    5.70
 -10  15   0   -2.90    6.40
 -10  15   0   -3.10    5.90
 -11 -15   0  114.39   12.60
  11 -15   0  116.49   15.30
 -11  15   0  105.89   11.20
 -11  15   0  100.79   10.60
 -11  15   0  125.89   11.60
 -11  15   0  101.19   10.40
 -11  15   0  116.29   14.20
   0 -16   0  404.76   18.30
   0 -16   0  441.76   19.90
   0 -16   0  435.66   17.90
   0  16   0  423.66   17.00
   0  16   0  440.46   18.60
   0  16   0  408.66   18.90
   0  16   0  408.76   17.70
   1 -16   0  990.50   37.10
   1 -16   0  957.70   36.50
   1 -16   0  956.80   38.00
  -1 -16   0  922.41   36.00
  -1 -16   0  967.90   37.80
  -1 -16   0  978.20   36.60
   1  16   0  970.20   37.20
  -1  16   0  972.90   37.10
   1  16   0  955.40   36.80
  -1  16   0  985.40   36.10
  -1  16   0  956.50   36.20
  -1  16   0  986.30   37.50
   2 -16   0  581.94   23.90
  -2 -16   0  569.94   21.50
   2 -16   0  510.45   22.50
   2 -16   0  517.65   22.00
  -2  16   0  563.54   21.80
   2  16   0  520.35   21.90
  -2  16   0  528.65   22.60
  -2  16   0  529.25   21.90
  -2  16   0  522.55   22.80
  -2  16   0  512.25   21.90
   2  16   0  543.65   22.60
   3 -16   0   58.99    6.80
  -3 -16   0   55.29    5.50
   3 -16   0   61.09    7.70
   3 -16   0   63.09    6.90
  -3  16   0   52.79    5.80
  -3  16   0   56.29    6.80
  -3  16   0   55.49    6.70
  -3  16   0   48.80    6.10
   3  16   0   43.60    5.80
  -3  16   0   51.89    5.80
   4 -16   0  102.09    9.40
   4 -16   0  126.19   10.70
   4 -16   0  112.09    9.40
  -4 -16   0  122.29    8.10
  -4  16   0  112.59    8.80
   4  16   0  123.99    8.10
   4  16   0  128.79    8.50
  -4  16   0  119.19    9.00
  -4  16   0  125.69    9.80
  -4  16   0  115.89    9.40
  -4  16   0  113.19    9.70
   5 -16   0  288.37   15.30
   5 -16   0  262.97   15.20
  -5 -16   0  262.67   14.30
   5 -16   0  261.47   14.70
  -5  16   0  276.37   14.90
  -5  16   0  269.57   14.80
  -5  16   0  275.67   14.20
  -5  16   0  249.68   14.90
   5  16   0  266.57   15.10
   5  16   0  281.47   13.50
  -5  16   0  288.57   14.30
   6 -16   0  444.06   21.20
   6 -16   0  443.16   20.30
   6 -16   0  445.06   20.00
  -6 -16   0  454.45   20.00
  -6  16   0  421.66   20.50
  -6  16   0  432.56   20.60
  -6  16   0  428.46   21.20
  -6  16   0  410.06   19.70
  -6  16   0  448.56   25.30
   7 -16   0  127.49   11.60
  -7 -16   0   98.49    9.20
  -7  16   0  107.49   10.00
  -7  16   0   87.99   10.00
  -7  16   0  111.89    9.70
  -7  16   0  101.29   10.00
  -7  16   0  100.89    9.60
   8 -16   0  168.98   13.90
  -8 -16   0  154.08   11.80
  -8  16   0  168.08   14.20
  -8  16   0  177.38   12.60
  -8  16   0  174.48   12.00
  -8  16   0  180.38   12.40
  -8  16   0  170.08   12.80
   9 -16   0   -2.70    7.20
  -9 -16   0   10.50    7.20
  -9 -16   0    2.80    5.60
  -9  16   0    4.50    6.00
  -9  16   0  -11.50    4.90
  -9  16   0    3.80    7.40
  -9  16   0    9.70    6.30
  -9  16   0   -4.90    5.60
 -10 -16   0   -5.40    6.40
 -10 -16   0   -1.60    5.60
  10 -16   0   -6.90    8.10
 -10  16   0    3.40    7.80
 -10  16   0    1.00    5.90
 -10  16   0   -2.50    6.20
 -10  16   0    0.60    5.80
 -10  16   0   -3.90    5.80
  11 -16   0   14.20   11.70
 -11 -16   0   16.30    7.90
 -11  16   0    7.70    9.70
 -11  16   0    2.50    6.30
 -11  16   0    4.90    6.70
 -11  16   0    5.10    6.30
 -11  16   0   24.40    7.00
   0 -17   0    8.00    3.90
   0 -17   0    7.40    5.40
   0 -17   0    4.80    3.70
   0  17   0    8.90    3.10
   0  17   0    0.00    4.20
   0  17   0    7.60    3.90
   0  17   0    1.20    3.70
  -1 -17   0 1283.77   46.90
  -1 -17   0 1280.87   47.30
   1 -17   0 1294.77   48.90
   1 -17   0 1243.08   47.20
  -1 -17   0 1236.18   48.40
   1 -17   0 1337.87   48.00
  -1  17   0 1238.68   46.90
   1  17   0 1291.97   48.00
  -1  17   0 1284.27   47.90
   1  17   0 1254.17   47.50
  -1  17   0 1285.77   46.80
   1  17   0 1265.87   45.60
  -1  17   0 1282.07   48.20
  -2 -17   0  407.96   17.30
   2 -17   0  400.16   18.60
   2 -17   0  412.76   19.60
   2 -17   0  407.86   18.00
  -2 -17   0  390.46   18.80
  -2 -17   0  417.26   17.60
   2  17   0  398.96   18.30
  -2  17   0  409.06   17.70
   2  17   0  404.26   17.80
  -2  17   0  433.56   18.70
  -2  17   0  409.56   18.90
  -2  17   0  409.76   17.70
   3 -17   0   14.10    5.00
  -3 -17   0   24.90    6.00
   3 -17   0   16.30    6.10
  -3 -17   0   15.00    4.20
   3 -17   0   18.80    4.80
   3  17   0   23.70    4.60
  -3  17   0   19.60    5.00
  -3  17   0   16.80    5.10
  -3  17   0   21.70    4.80
  -3  17   0   26.80    4.80
  -3  17   0   30.80    5.50
   3  17   0   13.30    4.50
   4 -17   0  219.58   13.00
  -4 -17   0  219.68   11.40
  -4 -17   0  231.98   13.10
   4 -17   0  232.88   13.20
   4 -17   0  215.98   13.90
   4  17   0  201.38   13.10
  -4  17   0  239.88   13.10
  -4  17   0  232.08   12.30
  -4  17   0  211.28   13.00
  -4  17   0  224.18   13.20
   4  17   0  212.88   11.50
  -4  17   0  223.18   12.30
   5 -17   0  707.83   30.10
  -5 -17   0  707.83   27.80
   5 -17   0  716.33   29.80
  -5 -17   0  693.43   29.30
  -5  17   0  730.73   29.00
   5  17   0  696.03   28.50
  -5  17   0  748.53   29.60
   5  17   0  716.03   29.80
  -5  17   0  716.23   30.00
  -5  17   0  726.73   29.90
  -5  17   0  683.93   30.40
   6 -17   0  189.28   13.80
   6 -17   0  203.18   13.30
  -6 -17   0  213.68   12.90
   6 -17   0  200.38   13.00
  -6  17   0  195.38   13.20
  -6  17   0  197.58   13.80
   6  17   0  210.88   10.90
  -6  17   0  189.38   13.10
   6  17   0  221.68   11.60
  -6  17   0  211.98   12.90
  -6  17   0  201.58   12.40
  -7 -17   0   -1.60    5.80
   7 -17   0    0.60    5.80
  -7  17   0    6.90    5.60
  -7  17   0    3.50    4.70
  -7  17   0    1.90    5.20
  -7  17   0   10.00    5.80
  -7  17   0    0.60    5.20
  -8 -17   0   36.10    7.30
   8 -17   0   46.30    8.70
  -8  17   0   57.39    9.70
  -8  17   0   53.79    7.60
  -8  17   0   35.50    7.20
  -8  17   0   44.60    7.60
  -8  17   0   44.30    7.90
   9 -17   0    1.30    7.20
  -9 -17   0    5.60    6.70
  -9 -17   0   -4.00    6.50
  -9  17   0   -0.90    7.40
  -9  17   0   -2.40    5.90
  -9  17   0    0.90    5.60
  -9  17   0    1.60    5.50
  -9  17   0   10.20    6.50
  10 -17   0   14.20   10.00
 -10 -17   0   24.40    8.10
 -10  17   0   25.70    7.10
 -10  17   0   18.80    7.70
 -10  17   0   19.40    9.20
 -10  17   0   20.80    6.90
 -10  17   0   12.60    6.70
 -11 -17   0    5.80    7.60
  11 -17   0    2.00   11.00
 -11  17   0    4.40   14.90
 -11  17   0   -2.20    6.20
 -11  17   0    7.10    7.40
   0 -18   0  144.39    9.60
   0 -18   0  177.58    9.90
   0 -18   0  143.89   11.70
   0  18   0  161.48   10.30
   0  18   0  157.38   10.70
   0  18   0  158.48    9.70
   0  18   0  168.98    8.70
  -1 -18   0   91.69    9.00
   1 -18   0   83.29    9.10
   1 -18   0   88.99    7.90
  -1 -18   0   82.19    7.50
   1 -18   0   80.49    7.70
  -1 -18   0   89.99    7.60
  -1  18   0   94.39    8.70
  -1  18   0   94.39   12.80
  -1  18   0   93.29    7.80
   1  18   0   80.09    5.70
   1  18   0   77.89    8.10
   1  18   0   90.49    8.10
  -1  18   0   81.69    7.70
  -2 -18   0   18.90    4.20
  -2 -18   0   23.40    4.40
   2 -18   0   21.20    5.00
  -2 -18   0   29.70    6.40
   2 -18   0   10.50    6.20
   2 -18   0   14.40    5.00
  -2  18   0   25.20    4.80
   2  18   0   17.80    5.10
  -2  18   0   11.40    4.50
  -2  18   0   27.10    5.30
   2  18   0   19.80    4.60
  -2  18   0   21.50    5.40
  -3 -18   0  178.78   11.80
   3 -18   0  178.68   11.10
  -3 -18   0  166.08    9.90
   3 -18   0  156.78   11.20
   3 -18   0  171.48   13.00
  -3  18   0  176.38   10.40
  -3  18   0  169.38   11.60
  -3  18   0  173.58   10.60
  -3  18   0  171.38   11.40
  -3  18   0  185.28   10.90
   3  18   0  159.98   10.00
   3  18   0  168.88   10.60
  -4 -18   0 1192.88   45.10
   4 -18   0 1229.88   47.10
   4 -18   0 1221.28   47.70
   4 -18   0 1203.98   47.20
  -4 -18   0 1239.48   46.80
  -4  18   0 1167.68   46.50
   4  18   0 1175.08   45.50
  -4  18   0 1253.47   47.00
  -4  18   0 1216.78   46.40
  -4  18   0 1264.27   47.40
   4  18   0 1283.27   46.40
  -4  18   0 1179.38   45.80
  -5 -18   0  117.59   10.20
   5 -18   0   89.39    9.90
   5 -18   0  107.09   10.80
  -5 -18   0   97.69    8.50
   5 -18   0  105.59    9.90
  -5  18   0   92.29    9.50
  -5  18   0   99.29    9.20
  -5  18   0   85.39    8.40
   5  18   0  102.19    8.30
  -5  18   0  108.09   10.00
  -5  18   0  113.79   10.40
   5  18   0   90.79    8.60
   6 -18   0    2.90    6.20
  -6 -18   0    9.10    6.00
   6 -18   0   12.30    6.30
  -6 -18   0    6.50    4.60
   6 -18   0   -3.80    5.70
  -6  18   0    5.50    5.90
  -6  18   0    7.90    5.80
  -6  18   0   -3.30    4.60
  -6  18   0  -11.60    5.00
   6  18   0   15.90    4.40
   6  18   0    0.20    4.10
  -6  18   0   13.30    5.40
   7 -18   0   94.59    9.30
  -7 -18   0   97.59    8.50
  -7 -18   0  110.49   10.10
   7 -18   0   85.29   10.20
   7 -18   0   90.09    9.20
  -7  18   0   86.19    9.10
  -7  18   0   85.79   17.00
  -7  18   0   91.09    9.00
  -7  18   0   90.39    9.80
  -8 -18   0   28.80    7.30
   8 -18   0   15.60    7.40
  -8  18   0   12.60    6.10
  -8  18   0   23.20    8.20
  -8  18   0   11.30    6.20
  -8  18   0   17.20    6.60
  -8  18   0    8.90    5.80
  -9 -18   0  107.79   11.00
  -9 -18   0  124.19   12.70
   9 -18   0   91.79   12.50
  -9 -18   0  130.89   12.40
  -9  18   0  116.59   13.80
  -9  18   0  116.69   11.20
  -9  18   0   98.09   11.20
  -9  18   0  105.69   12.60
  -9  18   0  126.59   11.70
 -10 -18   0    3.30    5.40
  10 -18   0    7.70    9.10
 -10 -18   0    5.60    7.00
 -10  18   0   -8.40    5.50
 -10  18   0    1.90    6.70
 -10  18   0    2.80    5.80
 -10  18   0    0.10    6.30
 -10  18   0   -5.30    7.90
 -11 -18   0    3.00    8.00
  11 -18   0   14.50   11.60
 -11  18   0    0.60    7.30
 -11  18   0   -5.80    6.50
 -11  18   0    2.70    6.60
 -11  18   0   29.70   12.00
 -11  18   0    3.10    9.00
   0 -19   0   -0.40    3.90
   0 -19   0    5.80    5.50
   0 -19   0    1.50    3.70
   0  19   0    7.60    4.00
   0  19   0    1.40    3.20
   0  19   0   11.00    4.80
  -1 -19   0   15.40    4.20
   1 -19   0    7.60    6.00
   1 -19   0   15.50    4.80
   1 -19   0   14.00    4.80
  -1 -19   0    0.90    3.80
  -1 -19   0    6.50    5.50
  -1  19   0   13.90    4.40
  -1  19   0   13.90    4.00
  -1  19   0   20.20    5.10
   1  19   0   10.60    3.10
  -1  19   0   10.90    5.00
   1  19   0   20.80    4.60
   1  19   0    1.50    4.40
  -2 -19   0  135.89   10.90
   2 -19   0   79.39    8.70
  -2 -19   0  123.39    8.60
   2 -19   0  119.19   11.10
   2 -19   0  112.99    9.00
  -2 -19   0   97.79    8.20
  -2  19   0  114.19    8.50
  -2  19   0  101.29    8.40
   2  19   0  118.89    8.90
  -2  19   0   94.09    9.20
   2  19   0  104.09    9.30
  -2  19   0   95.29    9.40
   3 -19   0   -2.60    4.60
  -3 -19   0    7.70    4.20
   3 -19   0    5.30    4.50
  -3 -19   0    0.70    5.50
   3 -19   0    4.30    6.00
  -3  19   0    5.10    4.20
  -3  19   0   10.40    4.80
  -3  19   0    4.20    4.60
   3  19   0    7.90    4.10
  -3  19   0    6.50    4.60
   3  19   0    3.20    4.90
  -3  19   0    5.20    4.00
   4 -19   0   28.60    6.30
   4 -19   0   34.80    8.20
   4 -19   0   18.60    6.30
  -4 -19   0   27.30    7.20
  -4 -19   0   26.60    5.20
  -4  19   0   29.20    6.00
  -4  19   0   15.30    5.30
  -4  19   0   30.40    6.50
  -4  19   0   24.50    6.30
  -4  19   0   33.00    6.90
   4  19   0   22.20    5.70
   4  19   0   37.70    7.50
   5 -19   0  666.03   30.00
   5 -19   0  689.63   29.70
  -5 -19   0  696.43   27.40
  -5 -19   0  722.13   29.60
   5 -19   0  731.83   29.70
   5  19   0  675.73   27.60
  -5  19   0  679.43   29.40
  -5  19   0  679.13   28.40
   5  19   0  690.13   28.40
  -5  19   0  687.03   29.60
  -5  19   0  698.73   29.60
  -5  19   0  671.73   28.70
  -6 -19   0   33.00    7.20
   6 -19   0   16.10    6.50
   6 -19   0   11.60    6.40
   6 -19   0   31.20    7.80
  -6 -19   0   25.50    5.50
  -6  19   0   28.20    6.30
   6  19   0   30.10    5.30
  -6  19   0   24.10    6.70
  -6  19   0   20.00    5.80
  -6  19   0   30.50    8.70
  -6  19   0   26.10    7.10
   6  19   0   15.10    5.00
   7 -19   0    1.70    5.70
  -7 -19   0    1.50    6.40
   7 -19   0   -4.20    6.20
   7 -19   0   -3.90    5.70
  -7 -19   0    6.40    4.90
  -7  19   0    2.30    5.50
  -7  19   0    3.40    6.00
  -7  19   0    3.20    6.50
  -7  19   0   -8.90    5.50
  -7  19   0   -3.80    4.70
  -8 -19   0  144.79   11.20
  -8 -19   0  143.79   12.10
   8 -19   0  136.29   13.50
  -8  19   0  160.28   14.70
  -8  19   0  140.59   12.00
  -8  19   0  129.69   11.60
  -8  19   0  125.99   12.10
  -8  19   0  149.39   12.60
  -9 -19   0    5.30    7.40
  -9 -19   0   -2.40    7.10
  -9 -19   0   11.70    5.50
   9 -19   0  -15.20    6.20
  -9  19   0    2.60    7.60
  -9  19   0    2.30    6.20
  -9  19   0    0.50    6.40
  -9  19   0   21.00    6.80
  -9  19   0   -2.00    6.00
 -10 -19   0  106.09   12.70
 -10 -19   0  109.49   11.30
 -10  19   0  100.29   10.80
 -10  19   0   92.99   12.80
 -10  19   0   75.19   10.90
 -10  19   0   93.59   13.30
 -10  19   0   86.99   10.10
 -11 -19   0   39.70    9.40
  11 -19   0   34.40   12.80
 -11  19   0   33.30    8.10
 -11  19   0   37.50    9.10
 -11  19   0   33.40    8.40
 -11  19   0   37.80    8.20
 -11  19   0   16.00   10.30
   0 -20   0   46.90    7.60
   0 -20   0   49.10    6.20
   0 -20   0   55.09    6.30
   0  20   0   55.59    6.80
   0  20   0   48.70    7.00
   0  20   0   43.70    5.20
   1 -20   0  301.37   14.50
  -1 -20   0  277.77   16.10
   1 -20   0  277.07   16.30
  -1 -20   0  278.37   13.90
  -1 -20   0  257.37   13.90
   1 -20   0  255.67   14.50
   1  20   0  250.67   14.90
  -1  20   0  308.27   14.10
   1  20   0  277.17   12.10
   1  20   0  273.57   14.60
  -1  20   0  291.87   15.00
  -1  20   0  310.97   13.70
  -1  20   0  299.07   15.60
  -2 -20   0  229.58   14.40
  -2 -20   0  212.68   12.10
   2 -20   0  227.98   12.70
  -2 -20   0  220.98   12.10
   2 -20   0  208.28   13.00
   2 -20   0  241.28   14.90
   2  20   0  219.98   12.50
  -2  20   0  220.28   12.20
   2  20   0  221.28   13.10
  -2  20   0  225.58   13.30
  -2  20   0  220.78   13.70
  -2  20   0  223.18   12.30
   3 -20   0  112.19    9.90
   3 -20   0  124.99   11.70
  -3 -20   0  103.89    8.80
  -3 -20   0  162.18   12.20
  -3 -20   0  138.89    9.40
   3 -20   0  106.69   10.30
   3  20   0  126.99    9.50
   3  20   0  118.39   10.00
  -3  20   0  121.69   10.60
  -3  20   0  105.59   10.20
  -3  20   0  119.49    9.90
  -3  20   0  114.49    9.70
   4 -20   0  294.87   17.50
  -4 -20   0  287.67   16.60
   4 -20   0  284.07   16.00
   4 -20   0  261.47   15.90
  -4 -20   0  296.27   14.40
  -4  20   0  293.67   15.20
  -4  20   0  285.47   15.90
  -4  20   0  314.97   16.60
  -4  20   0  279.87   15.00
  -4  20   0  273.17   15.40
   4  20   0  299.07   15.40
   5 -20   0   41.80    7.70
   5 -20   0   34.10    6.90
  -5 -20   0   37.80    6.10
   5 -20   0   49.99    8.80
  -5 -20   0   41.40    7.90
  -5  20   0   34.90    6.40
   5  20   0   53.89    6.50
  -5  20   0   46.10    7.50
  -5  20   0   41.40    7.30
   5  20   0   40.60    6.50
  -5  20   0   33.10    7.30
  -5  20   0   39.30    6.80
  -6 -20   0   78.69    7.50
   6 -20   0   64.89    9.00
  -6 -20   0   70.69    9.30
   6 -20   0   52.69    9.30
   6 -20   0   50.39    8.80
  -6  20   0   62.99    8.50
  -6  20   0   74.59    9.50
  -6  20   0   63.79    8.80
  -6  20   0   53.39    7.70
  -6  20   0   70.39    8.10
   6  20   0   60.69    7.30
   6  20   0   61.79    6.80
   7 -20   0   -4.60    6.70
   7 -20   0    5.10    6.50
  -7 -20   0   14.30    7.30
   7 -20   0   -1.20    6.20
  -7 -20   0    8.20    5.50
  -7  20   0   10.80    5.60
  -7  20   0    1.40    5.80
  -7  20   0   12.70    5.90
  -7  20   0    2.60    5.80
  -7  20   0   -3.10    6.70
  -8 -20   0   46.60    9.20
  -8 -20   0   50.09    7.10
   8 -20   0   41.50    9.10
  -8  20   0   49.20   10.10
  -8  20   0   33.90    7.50
  -8  20   0   46.60    8.50
  -8  20   0   29.00    7.70
  -9 -20   0   13.60    5.50
  -9 -20   0   -1.00    7.30
  -9 -20   0   12.90    8.60
   9 -20   0    6.20    8.30
  -9  20   0    2.90    6.30
  -9  20   0    3.70    6.90
  -9  20   0   15.50    6.60
  -9  20   0    4.30    6.50
  -9  20   0    6.00    7.50
 -10 -20   0   -9.00    7.40
 -10 -20   0    1.20    5.40
 -10 -20   0  -11.10    5.60
 -10 -20   0    0.90    7.00
  10 -20   0   -2.90    8.80
 -10  20   0    3.40    6.00
 -10  20   0    7.30    6.90
 -10  20   0    4.60    6.70
 -10  20   0   24.50    9.40
 -10  20   0   -2.80    6.80
   0 -21   0   17.30    4.80
   0 -21   0    3.20    5.90
   0 -21   0    8.40    4.60
   0  21   0   11.30    4.00
   0  21   0    7.80    5.30
   0  21   0    6.90    4.50
  -1 -21   0   -0.50    6.20
   1 -21   0   -2.70    4.80
  -1 -21   0    2.80    4.10
   1 -21   0    1.20    4.50
   1 -21   0   10.80    7.40
  -1 -21   0    8.00    4.60
  -1  21   0    8.10    4.20
  -1  21   0    7.90    4.70
  -1  21   0    1.90    5.00
  -1  21   0    4.00    4.70
   1  21   0   -0.20    4.30
   1  21   0   -3.20    4.60
  -2 -21   0  105.49   10.80
   2 -21   0   88.59    9.00
   2 -21   0  106.89    9.50
  -2 -21   0   84.39    8.00
  -2 -21   0   95.59    8.90
  -2  21   0   86.29    9.30
  -2  21   0   93.69    8.60
   2  21   0   89.39    8.60
  -2  21   0   88.59    8.80
  -2  21   0   85.99    8.10
   3 -21   0   70.79    7.90
  -3 -21   0   76.69    7.40
  -3 -21   0   72.79    7.30
   3 -21   0   78.29    8.90
  -3 -21   0   77.49    9.70
   3  21   0   73.09    7.80
  -3  21   0   89.99    9.50
  -3  21   0   93.69    8.20
  -3  21   0   82.39    8.90
   3  21   0   76.99    8.40
  -3  21   0   77.99    8.50
  -4 -21   0  152.98   10.30
  -4 -21   0  148.09   12.80
   4 -21   0  140.99   12.10
   4 -21   0  159.28   12.10
   4  21   0  156.38   11.40
  -4  21   0  139.99   12.40
  -4  21   0  160.78   11.10
  -4  21   0  156.78   11.10
  -4  21   0  124.49   11.60
  -4  21   0  149.79   11.50
   5 -21   0  339.87   23.20
   5 -21   0  299.07   17.20
  -5 -21   0  304.07   17.30
  -5 -21   0  300.37   15.00
   5 -21   0  279.27   17.10
   5  21   0  276.77   15.10
  -5  21   0  302.37   17.30
   5  21   0  318.77   16.10
  -5  21   0  294.97   16.80
  -5  21   0  320.47   17.60
  -5  21   0  291.57   15.90
  -5  21   0  298.27   16.20
   6 -21   0   69.69    9.80
   6 -21   0   72.09    9.90
   6 -21   0   69.79   10.10
  -6 -21   0   84.69    9.90
   6  21   0   69.79    7.60
  -6  21   0   82.59    9.10
   6  21   0   75.19    8.10
  -6  21   0   67.99    8.30
  -6  21   0   70.99    9.80
  -6  21   0   72.69    9.30
  -6  21   0   53.09    8.60
   7 -21   0   96.79   11.60
  -7 -21   0   88.99   10.80
  -7 -21   0  102.39    9.20
   7 -21   0   86.19   10.10
   7 -21   0   91.09   10.90
  -7  21   0  102.59   17.80
  -7  21   0   89.39   10.00
  -7  21   0   86.29    9.40
  -7  21   0   93.99   11.10
  -7  21   0   84.59   10.60
   8 -21   0   47.10    9.90
  -8 -21   0   59.09    7.50
  -8  21   0   42.00    7.90
  -8  21   0   62.69   10.00
  -8  21   0   46.30    9.80
  -8  21   0   53.39    9.00
  -8  21   0   58.49    8.90
  -9 -21   0  103.49   11.80
  -9 -21   0  110.29   12.70
  -9 -21   0  111.99    9.90
  -9  21   0   85.49   12.00
  -9  21   0  103.79   12.00
  -9  21   0  102.09   13.20
  -9  21   0  106.09   10.70
  -9  21   0  114.79   11.80
 -10 -21   0   -0.60    7.60
 -10 -21   0   11.40    6.90
 -10 -21   0    5.00    5.80
 -10 -21   0   14.50    8.20
  10 -21   0   -1.50    8.70
 -10  21   0    2.20    6.80
 -10  21   0    8.30    7.50
 -10  21   0    5.90    6.70
 -10  21   0    2.50    9.00
 -10  21   0    6.90    6.90
   0 -22   0  334.87   16.90
   0 -22   0  320.07   18.70
   0 -22   0  351.66   18.10
   0  22   0  315.47   17.60
   0  22   0  314.27   19.00
   0  22   0  345.27   17.40
   1 -22   0   83.79    8.90
  -1 -22   0   76.09   10.00
  -1 -22   0   78.09    7.80
  -1 -22   0   78.99   11.70
   1 -22   0   76.39   10.40
   1 -22   0   84.19    8.40
  -1  22   0   92.19    9.10
   1  22   0   90.39    9.00
   1  22   0   83.29    8.80
  -1  22   0   74.49    7.80
  -1  22   0   71.89    8.90
  -1  22   0   89.79    7.80
   1  22   0   70.69    6.50
   2 -22   0  190.28   12.60
  -2 -22   0  211.18   12.50
   2 -22   0  193.18   15.10
   2 -22   0  186.18   13.10
  -2 -22   0  215.78   12.80
  -2  22   0  204.18   12.00
  -2  22   0  187.48   13.60
   2  22   0  177.98   12.90
   2  22   0  209.28   12.70
  -2  22   0  210.98   12.20
  -2  22   0  186.58   13.20
  -3 -22   0    4.70    5.10
   3 -22   0    8.90    7.30
   3 -22   0    9.20    5.90
   3 -22   0    6.90    5.20
  -3 -22   0    6.10    4.60
  -3  22   0   -3.30    4.90
   3  22   0   -0.20    5.00
  -3  22   0   -1.10    5.10
  -3  22   0   11.30    5.30
   3  22   0   11.10    4.90
  -3  22   0    1.10    5.60
   4 -22   0   51.39    8.00
   4 -22   0   34.90    7.80
  -4 -22   0   49.10    6.40
   4 -22   0   28.10    8.90
  -4  22   0   45.00    7.50
   4  22   0   29.10    8.60
  -4  22   0   31.70    6.70
   4  22   0   36.40    6.90
  -4  22   0   39.10    7.00
  -4  22   0   32.60    8.00
   5 -22   0   24.20    7.10
  -5 -22   0   17.10    5.60
   5 -22   0   15.40    8.30
   5 -22   0    7.80    5.80
  -5  22   0   19.50    6.00
  -5  22   0    7.10    6.90
  -5  22   0   21.40    6.20
   5  22   0   18.10    5.50
  -5  22   0   20.20    6.80
  -5  22   0   24.20    7.20
   5  22   0   17.20    5.80
  -6 -22   0   17.20    5.40
  -6 -22   0   16.00    8.70
   6 -22   0   13.00   12.80
   6 -22   0    2.10    6.50
   6 -22   0   13.00    7.00
  -6  22   0   19.30   11.20
  -6  22   0   20.90    6.50
   6  22   0   15.90    5.70
   6  22   0    9.50    5.10
  -6  22   0   12.50    5.80
  -6  22   0   17.70    6.90
  -6  22   0   14.70   10.20
   7 -22   0   20.10    7.30
   7 -22   0    3.60    7.30
  -7 -22   0    7.20    5.70
   7 -22   0   15.60    8.30
  -7 -22   0    4.30    7.60
  -7  22   0   11.80    7.10
  -7  22   0   15.40    7.60
   7  22   0    9.00    5.30
  -7  22   0   12.70    6.90
   7  22   0   11.00    5.70
  -7  22   0   12.80    6.20
  -7  22   0   11.70    8.50
   8 -22   0   22.80    6.90
  -8 -22   0   16.60    8.60
   8 -22   0   19.10    8.60
   8 -22   0   27.10    7.90
  -8 -22   0   21.50    6.30
  -8  22   0   20.40    8.10
  -8  22   0   20.00    7.00
  -8  22   0   42.20    9.00
  -8  22   0   31.30    7.50
  -8  22   0   37.40    9.30
  -9 -22   0   10.90    8.40
   9 -22   0    7.50    8.50
  -9 -22   0   15.90    6.20
  -9 -22   0   17.90    8.70
  -9  22   0   18.60    7.20
  -9  22   0   15.50    8.30
  -9  22   0   19.20    8.20
  -9  22   0   19.70    7.60
  -9  22   0   25.60    7.30
 -10 -22   0  -13.40    8.00
 -10 -22   0    0.40    7.70
 -10 -22   0    1.40    5.90
  10 -22   0    9.20    9.70
 -10  22   0    5.80    7.00
 -10  22   0    6.90    7.30
 -10  22   0  -12.40   10.20
 -10  22   0   -7.60   12.00
 -10  22   0   18.20    7.40
   1 -23   0    1.60    7.00
   1 -23   0    1.50    5.10
  -1 -23   0   -3.10    6.30
  -1 -23   0    0.90    4.50
  -1 -23   0   12.60    5.60
   1 -23   0    7.30    5.40
  -1  23   0    6.20    5.10
  -1  23   0    7.70    5.30
   1  23   0    2.50    5.00
  -1  23   0    6.00    4.60
  -1  23   0   -0.20    5.40
   1  23   0    6.70    3.80
   1  23   0    2.40    9.70
  -2 -23   0  997.30   39.30
   2 -23   0 1003.60   40.20
   2 -23   0 1110.39   41.30
  -2 -23   0 1001.30   39.90
   2 -23   0  997.00   42.20
  -2 -23   0  990.50   41.50
  -2  23   0 1009.30   39.40
  -2  23   0 1039.50   41.30
  -2  23   0  986.70   40.70
  -2  23   0  989.30   39.20
   2  23   0 1020.90   40.20
   2  23   0 1032.50   40.90
  -3 -23   0   18.60    5.50
  -3 -23   0   12.00    5.40
   3 -23   0   11.90    7.60
   3 -23   0   10.10    5.90
  -3 -23   0   17.20    7.50
   3 -23   0    7.40    5.70
  -3  23   0    9.00    5.70
   3  23   0    8.50    5.10
  -3  23   0    7.30    5.60
  -3  23   0    2.20    5.90
   3  23   0    8.10    5.50
  -3  23   0    3.10    5.20
   4 -23   0   21.50    6.80
   4 -23   0   23.40    8.60
   4 -23   0   11.10    6.70
  -4 -23   0   14.20    5.60
  -4 -23   0   16.10    5.20
  -4 -23   0    6.50    7.40
  -4  23   0   23.90    6.30
  -4  23   0    6.60    6.90
   4  23   0   24.80    6.00
  -4  23   0   16.60    6.60
   4  23   0   25.30    6.60
  -4  23   0   22.00    6.60
  -5 -23   0   72.79   10.10
   5 -23   0   70.19    9.70
   5 -23   0   60.29   10.40
  -5 -23   0   66.49    7.60
   5 -23   0   79.09   10.30
  -5  23   0   75.79    8.50
  -5  23   0   66.39    8.80
   5  23   0   78.19    8.20
  -5  23   0   62.79    9.50
   5  23   0   72.39    8.60
  -5  23   0   71.89    9.60
  -6 -23   0    0.40    7.10
   6 -23   0    3.90    8.10
  -6 -23   0   11.40    5.50
   6 -23   0    0.80    6.20
   6 -23   0   -6.50    6.30
   6  23   0    7.90    5.40
  -6  23   0   -4.00    6.20
  -6  23   0   12.70    5.80
  -6  23   0    3.20    6.50
  -6  23   0    8.20    5.90
  -6  23   0    7.20    6.60
   6  23   0   15.10    6.10
   7 -23   0   -4.30    6.70
  -7 -23   0    2.30    7.80
   7 -23   0   -0.30    7.30
  -7 -23   0   -2.40    5.20
  -7  23   0   -2.90    6.30
   7  23   0    9.00    5.80
  -7  23   0    4.80    6.30
   7  23   0   -2.80    5.10
  -7  23   0    1.10    5.50
  -7  23   0   11.00    7.30
  -7  23   0    3.30    7.50
   8 -23   0   -1.80   12.30
  -8 -23   0   -2.80    7.80
  -8 -23   0    7.80    5.70
   8 -23   0    8.90    7.70
  -8  23   0    7.70    6.40
  -8  23   0    9.70    7.80
  -8  23   0   -4.70    7.10
  -8  23   0   11.00    7.60
  -9 -23   0   77.99    8.40
  -9 -23   0   59.49   11.10
   9 -23   0   56.99   11.80
  -9 -23   0   63.29   10.70
  -9  23   0   70.69   11.40
  -9  23   0   81.39   10.30
  -9  23   0   77.99   11.50
  -9  23   0   81.99   11.00
  -9  23   0   60.79    9.30
 -10 -23   0   96.89   12.60
 -10 -23   0   75.09   12.00
 -10 -23   0   80.39    9.00
 -10  23   0   88.89   11.70
 -10  23   0   86.89   12.60
 -10  23   0   84.69   14.00
 -10  23   0   85.89   10.70
   0 -24   0    6.70    5.40
   0 -24   0    7.50    7.90
   0 -24   0   16.00    5.80
   0  24   0   17.40    6.10
   0  24   0    6.40    6.00
   0  24   0   14.10    4.90
  -1 -24   0  475.25   21.40
   1 -24   0  454.45   24.10
   1 -24   0  461.15   22.30
   1 -24   0  450.35   21.60
  -1 -24   0  463.55   21.80
  -1 -24   0  477.95   24.10
   1  24   0  463.95   22.80
  -1  24   0  474.35   20.60
   1  24   0  470.35   22.20
  -1  24   0  493.35   22.90
  -1  24   0  468.35   21.20
  -1  24   0  471.85   23.10
   2 -24   0  375.66   19.20
   2 -24   0  350.76   18.40
  -2 -24   0  363.66   17.70
  -2 -24   0  362.66   20.40
  -2 -24   0  350.86   17.90
   2 -24   0  320.27   20.50
  -2  24   0  362.46   17.50
  -2  24   0  387.56   19.20
   2  24   0  355.66   18.40
  -2  24   0  343.87   17.40
  -2  24   0  355.46   19.50
   2  24   0  375.86   19.20
  -3 -24   0 1297.17   50.29
  -3 -24   0 1260.27   52.09
   3 -24   0 1321.07   51.79
   3 -24   0 1307.07   51.19
   3 -24   0 1323.17   53.19
  -3 -24   0 1332.27   49.70
  -3  24   0 1350.86   50.49
   3  24   0 1330.87   51.29
   3  24   0 1269.87   50.49
  -3  24   0 1331.47   51.89
  -3  24   0 1321.67   51.99
  -3  24   0 1331.07   50.09
  -4 -24   0  274.57   18.10
  -4 -24   0  304.47   15.80
   4 -24   0  322.57   19.50
   4 -24   0  299.97   17.60
   4 -24   0  305.87   17.40
  -4 -24   0  317.07   15.60
  -4  24   0  283.07   16.00
   4  24   0  279.07   15.80
  -4  24   0  295.67   16.60
  -4  24   0  272.17   17.30
  -4  24   0  301.47   17.90
   4  24   0  301.77   16.90
   5 -24   0   37.70    9.40
  -5 -24   0   41.50    6.50
  -5 -24   0   39.20    6.50
   5 -24   0   38.00    8.00
   5 -24   0   42.50    8.30
  -5 -24   0   28.00    8.90
   5  24   0   33.40    6.50
  -5  24   0   46.30    8.80
  -5  24   0   33.70    7.80
   5  24   0   39.50    7.20
  -5  24   0   35.10    6.90
  -5  24   0   32.70    7.60
   6 -24   0   -0.80    6.70
   6 -24   0    8.10    6.90
  -6 -24   0   16.60    8.10
  -6 -24   0   11.80    5.50
   6 -24   0   -0.70    8.30
  -6  24   0    6.80    6.90
  -6  24   0   15.00    6.60
   6  24   0   20.60    6.20
   6  24   0    5.40    5.40
  -6  24   0    5.40    6.70
  -6  24   0    6.00    6.60
   7 -24   0   23.70    8.70
  -7 -24   0    6.20    8.30
   7 -24   0    3.20    8.40
   7 -24   0   11.10    7.50
  -7 -24   0   13.40    6.00
  -7  24   0   12.70    8.10
  -7  24   0   10.80    7.00
   7  24   0   15.40    6.30
  -7  24   0   28.30    8.40
   7  24   0   14.50    7.10
  -7  24   0   11.00    7.60
   8 -24   0    9.70    8.20
  -8 -24   0    5.90    8.40
   8 -24   0   18.40    7.50
  -8 -24   0   11.00    6.10
   8 -24   0   18.10    8.40
  -8  24   0    9.90    7.70
  -8  24   0   26.60    8.20
  -8  24   0   27.10    7.70
  -8  24   0    6.00    8.00
   9 -24   0   -7.50    8.50
  -9 -24   0   -3.50    6.00
  -9 -24   0    0.30    8.50
  -9 -24   0   -6.70    7.50
  -9  24   0    3.80    6.80
  -9  24   0  -12.60    6.80
  -9  24   0    2.10    8.20
  -9  24   0   -2.20    6.90
 -10 -24   0   -7.80    5.20
 -10 -24   0   -4.90    6.20
 -10 -24   0  -12.60    9.00
 -10 -24   0    8.50    8.30
 -10  24   0  -14.60    8.70
 -10  24   0    8.60    7.50
 -10  24   0    0.20    8.00
 -10  24   0    2.60    7.00
   0 -25   0   14.80    7.70
   0 -25   0   20.20    6.50
   0 -25   0   10.80    5.50
   0  25   0    6.80    4.90
   0  25   0    5.10    6.00
   0  25   0    4.00    5.80
  -1 -25   0  201.68   13.10
   1 -25   0  189.38   15.50
   1 -25   0  202.98   13.60
   1 -25   0  190.58   13.20
  -1 -25   0  187.58   13.10
  -1 -25   0  183.78   15.80
  -1  25   0  204.88   14.20
   1  25   0  199.68   14.50
  -1  25   0  195.48   14.60
   1  25   0  190.98   13.50
   1  25   0  170.48   10.30
  -1  25   0  194.88   12.00
  -2 -25   0 1026.30   42.80
   2 -25   0 1004.90   40.90
   2 -25   0 1026.30   43.40
  -2 -25   0 1034.50   40.10
  -2 -25   0 1017.60   40.80
   2 -25   0 1006.20   41.70
  -2  25   0 1043.00   40.20
  -2  25   0 1033.90   42.20
  -2  25   0  996.30   39.80
   2  25   0  999.10   40.90
  -2  25   0 1013.30   41.60
   2  25   0 1063.09   42.00
   3 -25   0  269.77   18.70
   3 -25   0  242.38   16.50
  -3 -25   0  260.17   17.80
  -3 -25   0  239.78   14.80
   3 -25   0  258.97   16.00
  -3 -25   0  296.07   15.10
  -3  25   0  242.28   15.20
   3  25   0  259.47   15.40
  -3  25   0  281.97   15.20
  -3  25   0  233.58   16.70
   3  25   0  268.27   16.20
  -3  25   0  276.67   16.70
  -4 -25   0   -2.30    5.10
   4 -25   0   -2.10    5.90
   4 -25   0    2.70    7.90
  -4 -25   0    5.80    5.00
   4 -25   0    6.90    6.60
  -4 -25   0    3.20    7.80
  -4  25   0   -5.50    5.40
  -4  25   0    3.40    5.90
  -4  25   0    8.30    6.50
  -4  25   0   -1.70    6.30
   4  25   0    4.10    5.80
   4  25   0    8.60    5.50
  -5 -25   0   34.20    6.80
   5 -25   0   38.80    8.10
  -5 -25   0   42.20    9.30
   5 -25   0   26.20    9.90
   5 -25   0   39.50    8.50
  -5 -25   0   25.90    6.40
   5  25   0   46.80    7.80
   5  25   0   44.20    7.20
  -5  25   0   30.60    7.50
  -5  25   0   36.30    8.50
  -5  25   0   44.20    8.80
   6 -25   0  185.78   15.80
   6 -25   0  202.78   15.70
   6 -25   0  178.98   16.80
  -6 -25   0  188.78   16.30
  -6 -25   0  216.58   13.10
  -6 -25   0  209.28   13.10
  -6  25   0  188.78   15.60
   6  25   0  205.48   14.70
  -6  25   0  207.38   16.00
  -6  25   0  220.88   14.60
   6  25   0  196.68   15.30
  -6  25   0  205.18   15.80
   7 -25   0    2.50    8.60
   7 -25   0  -14.00    6.80
  -7 -25   0    3.60    5.20
  -7 -25   0   -9.70    7.90
  -7 -25   0   -8.80    5.50
  -7  25   0   -0.90    7.30
   7  25   0  -11.10    5.20
  -7  25   0    1.80    6.80
   7  25   0   10.30    6.30
  -7  25   0   -2.50    6.30
  -7  25   0   -0.60    7.40
   8 -25   0  118.39   12.20
   8 -25   0  141.49   15.00
   8 -25   0  143.99   19.10
  -8 -25   0  133.99   11.20
  -8 -25   0  144.39   11.50
  -8 -25   0  125.09   14.10
  -8  25   0  154.98   14.50
  -8  25   0  164.18   16.30
  -8  25   0  127.19   12.40
  -8  25   0  123.59   13.70
  -9 -25   0   -7.80    8.40
  -9 -25   0   -4.00    5.90
  -9 -25   0   -1.30    5.40
  -9 -25   0  -11.00    7.10
  -9  25   0   16.40    7.70
  -9  25   0    7.10    7.20
  -9  25   0   -8.60    6.80
  -9  25   0    4.20    8.90
   0 -26   0  476.95   24.60
   0 -26   0  468.75   21.90
   0 -26   0  455.45   22.30
   0  26   0  467.35   23.20
   0  26   0  448.66   22.50
   0  26   0  453.25   19.80
   1 -26   0  336.07   20.80
  -1 -26   0  317.27   17.60
   1 -26   0  370.76   18.20
  -1 -26   0  340.27   17.60
  -1 -26   0  340.67   20.60
   1 -26   0  304.07   18.10
   1  26   0  316.07   20.90
  -1  26   0  345.97   18.70
  -1  26   0  337.67   16.60
   1  26   0  338.47   19.30
  -2 -26   0   12.50    6.20
   2 -26   0    3.90    6.20
   2 -26   0    4.60    5.70
   2 -26   0   11.60    8.60
  -2 -26   0   18.20    6.00
  -2 -26   0   16.70    8.30
  -2  26   0   14.80    5.90
   2  26   0   15.10    6.20
  -2  26   0    6.30    6.90
   2  26   0    6.90    6.10
  -2  26   0   10.60    5.90
  -2  26   0    7.50    6.20
   3 -26   0   15.80    8.80
  -3 -26   0   16.80    5.90
  -3 -26   0   11.10    6.00
  -3 -26   0   18.30    8.50
   3 -26   0    3.30    6.60
   3 -26   0    9.60    6.50
  -3  26   0    1.30    5.80
  -3  26   0   21.90    7.50
   3  26   0   11.70    6.70
  -3  26   0   14.20    6.10
  -3  26   0    7.60    6.00
   3  26   0    3.40    5.80
  -4 -26   0   40.70    9.80
  -4 -26   0   36.20    7.00
   4 -26   0   45.10    8.90
  -4 -26   0   38.10    7.10
   4 -26   0   33.40    9.90
   4 -26   0   31.70    8.20
  -4  26   0   32.40    9.00
   4  26   0   44.40    7.50
  -4  26   0   32.40    7.70
  -4  26   0   42.40    8.70
   4  26   0   31.90    7.40
  -4  26   0   34.70    8.50
   5 -26   0   28.20    8.40
  -5 -26   0   28.10    8.70
   5 -26   0   26.70    7.90
  -5 -26   0   21.70    6.50
  -5 -26   0   34.80    6.80
   5 -26   0   39.50   10.20
   5  26   0   28.90    7.30
  -5  26   0   30.60    7.70
  -5  26   0   21.70    7.60
   5  26   0   21.50    6.90
  -6 -26   0   27.40    6.80
  -6 -26   0   26.20    6.70
   6 -26   0   17.90    8.00
   6 -26   0   24.70   10.30
  -6 -26   0   26.20    9.40
   6 -26   0   13.30    8.30
  -6  26   0   23.30    7.20
  -6  26   0   32.40    8.50
  -6  26   0   13.20    7.40
  -6  26   0   33.30    8.70
   6  26   0   25.50    7.30
   7 -26   0   46.70    9.80
   7 -26   0   47.60   11.00
   7 -26   0   35.90    9.40
  -7 -26   0   38.20    7.30
  -7 -26   0   37.90    7.50
  -7 -26   0   11.50    8.90
  -7  26   0   38.80    9.80
   7  26   0   28.30    7.40
  -7  26   0   34.00    8.00
   7  26   0   35.20    7.70
  -7  26   0   43.00    9.50
  -7  26   0   34.70    8.90
  -8 -26   0   26.70    7.20
   8 -26   0   35.80   10.30
   8 -26   0   33.00    9.80
  -8 -26   0   24.30    9.70
   8 -26   0   34.80    8.70
  -8 -26   0   32.90    7.20
  -8  26   0   31.30    9.10
  -8  26   0   41.50   10.20
  -8  26   0   29.10    8.00
  -8  26   0   41.80    9.70
  -9 -26   0   -7.00    9.30
  -9 -26   0    1.00    8.50
  -9 -26   0   -7.10    6.10
  -9  26   0   -8.70    6.50
  -9  26   0   18.80   12.40
   0 -27   0   12.30    6.10
   0 -27   0    6.50    5.80
   0 -27   0   13.90    8.10
   0  27   0    6.60    6.60
   0  27   0   11.40    5.20
   0  27   0   25.20    7.10
  -1 -27   0  204.58   16.80
   1 -27   0  230.28   14.80
  -1 -27   0  223.68   14.20
   1 -27   0  210.68   14.80
  -1 -27   0  207.98   14.20
   1 -27   0  215.88   17.50
  -1  27   0  208.18   15.90
  -1  27   0  207.78   15.00
   1  27   0  244.58   15.80
  -1  27   0  220.58   13.10
   1  27   0  218.98   15.10
   2 -27   0  184.18   14.40
   2 -27   0  186.58   13.90
  -2 -27   0  194.38   13.30
  -2 -27   0  180.48   16.40
   2 -27   0  175.78   16.30
  -2 -27   0  191.28   13.10
   2  27   0  198.28   14.60
  -2  27   0  189.88   15.50
  -2  27   0  194.58   14.60
  -2  27   0  189.68   13.10
  -2  27   0  193.28   12.70
   2  27   0  186.48   13.60
   3 -27   0   12.40    9.10
   3 -27   0   11.80    7.10
   3 -27   0   12.20    6.40
  -3 -27   0   10.10    8.30
  -3 -27   0   22.80    6.20
  -3 -27   0   22.40    6.50
   3  27   0   14.60    6.60
  -3  27   0   16.10    6.60
  -3  27   0   29.10    8.20
   3  27   0   27.20    7.40
  -3  27   0   12.00    6.60
  -3  27   0   10.40    7.40
  -4 -27   0   70.89    8.80
   4 -27   0   68.59   10.00
  -4 -27   0   62.59   10.90
   4 -27   0   55.99    9.50
   4 -27   0   57.19   11.30
  -4 -27   0   67.79    8.50
  -4  27   0   75.59    9.00
   4  27   0   72.59    9.60
   4  27   0   86.09    9.60
  -4  27   0   75.89   11.00
  -4  27   0   80.99   10.10
  -4  27   0   78.99   10.90
   5 -27   0    0.40    6.70
  -5 -27   0   -2.20    5.30
   5 -27   0    4.90    9.30
   5 -27   0   -1.80    7.40
  -5 -27   0    0.40    7.80
  -5 -27   0   -8.10    5.50
  -5  27   0   -1.10    6.50
  -5  27   0   -2.00    6.70
  -5  27   0    0.00    6.30
   5  27   0   -2.60    9.80
  -5  27   0    0.10    6.20
   6 -27   0   -6.20    9.00
   6 -27   0    8.20    7.60
  -6 -27   0    6.30    5.90
  -6 -27   0    4.80    8.80
  -6 -27   0    1.20    5.60
   6 -27   0    5.10    8.30
  -6  27   0    3.10    7.10
   6  27   0    8.60    7.70
  -6  27   0   14.60    7.30
   6  27   0   12.10    7.10
  -6  27   0    0.90    7.10
  -6  27   0    9.30    7.60
   7 -27   0   26.80    9.00
  -7 -27   0   24.30    9.70
   7 -27   0    3.60    8.40
  -7 -27   0    5.20    6.30
  -7 -27   0   17.00    6.60
   7 -27   0   20.20   10.50
  -7  27   0   14.80    7.50
   7  27   0   14.60    6.80
  -7  27   0    7.70    7.70
   7  27   0   19.20    7.60
  -7  27   0   24.20    8.90
  -7  27   0   23.80    8.60
  -8 -27   0   13.20    9.70
   8 -27   0    5.70    7.80
  -8 -27   0   15.10    7.00
   8 -27   0    8.30    9.40
  -8  27   0   23.40    7.80
  -8  27   0   12.40    8.80
  -8  27   0   32.90    9.10
  -8  27   0   13.90    8.90
  -9 -27   0  -18.90    6.10
  -9 -27   0  -21.20    9.10
  -9 -27   0    7.50    6.00
  -9  27   0  -15.80    7.60
  -9  27   0   -4.00    6.90
  -9  27   0   -7.30    8.00
  -9  27   0   20.90    8.40
   0 -28   0    8.20    6.00
   0 -28   0   -2.90    5.60
   0 -28   0   -2.50    8.10
   0  28   0   -6.80    4.90
   0  28   0    6.80    6.80
   0  28   0    5.70    6.20
   1 -28   0   15.90    6.90
  -1 -28   0   24.00    6.70
  -1 -28   0   11.00    6.30
   1 -28   0   20.00    9.40
   1 -28   0   10.70    6.00
  -1 -28   0   32.30    9.70
   1  28   0   13.90    6.90
  -1  28   0   19.90    6.90
   1  28   0   22.00    7.50
  -1  28   0   26.40    8.20
  -1  28   0   13.10    5.60
   1  28   0   22.70    7.00
   2 -28   0   25.10    7.70
  -2 -28   0   24.10    6.80
   2 -28   0   27.80    7.50
  -2 -28   0   23.50    9.30
  -2 -28   0   18.70    6.90
   2 -28   0   17.50    9.10
  -2  28   0   15.10    6.30
   2  28   0   24.70    7.20
   2  28   0   24.40    7.50
  -2  28   0   12.00    7.60
  -2  28   0   26.70    7.80
  -3 -28   0   72.59    8.90
   3 -28   0   73.49   10.40
   3 -28   0   58.99   11.60
   3 -28   0   69.29   12.20
  -3 -28   0   74.39    9.30
  -3 -28   0   55.19   10.80
  -3  28   0   85.09    9.80
  -3  28   0   64.49    8.70
   3  28   0   75.89   10.10
   3  28   0   62.89    9.30
  -3  28   0   82.59   10.90
  -3  28   0   85.39   11.30
   4 -28   0    9.90    9.80
  -4 -28   0    4.10    5.90
  -4 -28   0   -5.00    7.80
  -4 -28   0   11.60    6.30
   4 -28   0   -2.60    6.40
   4 -28   0    2.10   12.20
  -4  28   0    3.20    6.70
  -4  28   0   25.60    8.20
   4  28   0   16.60    7.50
  -4  28   0   14.00    7.50
   4  28   0    5.20    6.10
  -4  28   0    2.20    6.00
  -5 -28   0   71.89    9.80
  -5 -28   0   76.79   12.50
   5 -28   0   53.69   12.00
  -5 -28   0   76.89    9.30
   5 -28   0   90.29   14.30
  -5  28   0   90.39   11.70
  -5  28   0   71.39   10.60
  -5  28   0   88.39   10.10
  -5  28   0  105.19   12.80
   5  28   0   75.39   10.20
  -6 -28   0   66.89   12.10
   6 -28   0   81.89   13.20
  -6 -28   0   67.29    9.10
   6 -28   0   69.69   11.60
   6 -28   0   43.40    9.90
   6  28   0   61.49    9.60
  -6  28   0   83.49   11.90
  -6  28   0   72.29   11.30
  -6  28   0   61.09    9.60
  -6  28   0   65.99   11.20
   6  28   0   74.59    9.90
  -7 -28   0   18.10    7.40
   7 -28   0   19.40   10.30
   7 -28   0   32.30   10.30
   7 -28   0   35.00    9.30
  -7 -28   0   29.80    6.90
  -7 -28   0   16.40   10.00
  -7  28   0   31.00    9.10
  -7  28   0   22.90    7.90
   7  28   0   19.00    7.30
  -7  28   0   21.00    8.80
  -7  28   0   20.50    8.70
   8 -28   0   27.90    9.20
  -8 -28   0   37.00    8.00
   8 -28   0   35.30   10.80
  -8 -28   0   35.50   11.40
  -8 -28   0   24.10    7.80
  -8  28   0   40.20    9.60
  -8  28   0   54.59   10.50
  -8  28   0   11.80    9.20
  -8  28   0   42.30   11.20
   8  28   0   29.60    7.80
  -9 -28   0   27.00    7.60
  -9 -28   0    5.60    7.50
  -9 -28   0   21.20   10.50
  -9  28   0   38.80    9.70
  -9  28   0   14.60    9.50
  -9  28   0   -0.40    8.90
  -9  28   0   19.10    8.60
   0 -29   0   -7.50    5.70
   0 -29   0   -1.50    6.90
   0 -29   0   -6.10    8.20
   0  29   0   -6.20    5.00
   0  29   0   -0.70    6.30
   0  29   0    4.10    7.40
   1 -29   0   14.00    7.10
   1 -29   0   10.80    9.10
   1 -29   0    6.70    5.90
  -1 -29   0   19.50   11.10
  -1 -29   0   -1.10    8.60
  -1 -29   0   13.40    6.70
  -1  29   0    7.50    7.10
  -1  29   0    0.50    5.50
  -1  29   0    0.20    7.20
   1  29   0    5.50    6.60
   1  29   0    7.60    6.70
  -2 -29   0  182.38   13.60
   2 -29   0  156.38   13.90
   2 -29   0  160.88   16.60
   2 -29   0  181.58   14.90
  -2 -29   0  169.48   19.70
  -2 -29   0  205.38   17.10
  -2  29   0  216.28   13.60
  -2  29   0  207.18   15.30
  -2  29   0  226.48   16.30
   2  29   0  181.88   14.30
   2  29   0  201.48   15.50
  -3 -29   0  120.99   16.70
   3 -29   0   71.89   12.70
  -3 -29   0  102.79   10.30
   3 -29   0   97.59   11.70
   3 -29   0   83.39   10.80
  -3 -29   0   70.09   11.80
  -3  29   0   93.09   10.70
   3  29   0   95.79   11.40
   3  29   0   84.19   10.30
  -3  29   0  103.69   12.10
  -3  29   0   87.49   10.20
  -3  29   0  111.09   14.40
  -4 -29   0   62.29    8.80
  -4 -29   0   64.09   11.80
   4 -29   0   79.79   13.20
  -4 -29   0   74.19    9.80
   4 -29   0   96.39   12.20
  -4  29   0   83.39   12.10
  -4  29   0   78.69   11.70
  -4  29   0   94.49   11.50
   4  29   0   62.39    9.30
  -4  29   0   77.59    9.60
   5 -29   0   36.50   11.40
  -5 -29   0   58.89    8.90
  -5 -29   0   58.69   11.40
  -5 -29   0   57.59    8.60
   5 -29   0   48.40    9.70
   5 -29   0   49.70    9.80
  -5  29   0   54.09    9.00
  -5  29   0   66.09   11.10
  -5  29   0   49.70    9.60
  -5  29   0   68.29   10.70
   5  29   0   60.29    9.50
  -6 -29   0    9.70    6.00
  -6 -29   0   -1.70    9.10
  -6 -29   0   -3.10    6.50
   6 -29   0   -0.30    9.90
   6 -29   0    7.30    8.20
   6 -29   0   20.60    9.00
  -6  29   0    9.50    7.50
  -6  29   0   -1.50    7.60
  -6  29   0   -5.80    6.20
   6  29   0   -2.30    6.60
  -6  29   0   10.00    8.00
  -7 -29   0    9.00    6.30
  -7 -29   0   -0.70    9.50
   7 -29   0    5.70   10.40
  -7 -29   0    1.70    6.90
   7  29   0    0.30    7.10
  -7  29   0   -2.60    6.60
  -7  29   0   14.00    9.00
  -7  29   0   -5.90    7.70
  -7  29   0   16.80    8.80
  -8 -29   0   12.30   10.60
  -8 -29   0   -6.60    6.80
   8 -29   0   14.90   10.40
   8 -29   0   19.20    9.20
  -8 -29   0    9.50    6.70
  -8  29   0   20.00    9.00
   8  29   0   -4.10    6.90
  -8  29   0    8.20    9.50
  -8  29   0   15.00    7.70
  -8  29   0   14.70    9.30
   0 -30   0  266.57   20.30
   0 -30   0  285.27   17.70
   0 -30   0  265.27   16.90
   0  30   0  278.47   18.60
   0  30   0  279.27   18.10
   0  30   0  298.87   14.80
  -1 -30   0   -4.90    5.80
   1 -30   0   -3.30    8.40
   1 -30   0    6.90    6.40
   1 -30   0    8.70    6.60
  -1 -30   0    2.50    8.80
  -1 -30   0    1.40    6.00
   1  30   0    1.50    6.80
  -1  30   0   12.00    7.40
   1  30   0    9.60    7.40
  -1  30   0    7.50    6.30
  -1  30   0    9.00    5.90
  -2 -30   0   49.60    8.50
   2 -30   0   49.30    9.50
  -2 -30   0   52.99    8.70
   2 -30   0   40.50   11.00
  -2 -30   0   66.19   12.30
   2 -30   0   51.89    9.40
  -2  30   0   74.39   11.30
  -2  30   0   72.39    9.00
  -2  30   0   63.59   10.00
   2  30   0   65.39   10.10
   2  30   0   72.19   10.50
   3 -30   0   -1.70    6.50
  -3 -30   0   10.00    6.20
   3 -30   0   -6.30    8.80
  -3 -30   0    8.30    9.00
  -3 -30   0   -3.50    6.10
   3  30   0   16.40    7.70
  -3  30   0   -2.40    6.20
  -3  30   0    0.70    6.80
  -3  30   0   -1.70    6.30
  -3  30   0   -3.00    7.50
   3  30   0   -2.80    6.20
   4 -30   0    2.20    7.40
  -4 -30   0   -2.00    9.10
  -4 -30   0   -1.50    5.50
  -4 -30   0   -3.70    6.20
   4 -30   0  -18.90    9.30
   4 -30   0   -5.40    6.90
   4  30   0    6.70    6.90
  -4  30   0    4.30    6.70
  -4  30   0    0.10    7.70
  -4  30   0   10.30    8.10
   4  30   0    5.40    7.00
   5 -30   0   39.50   10.10
  -5 -30   0   48.10   11.50
   5 -30   0   52.69   10.60
  -5 -30   0   51.59    8.60
  -5 -30   0   45.70    8.60
   5 -30   0   39.20   11.80
  -5  30   0   59.69   10.70
  -5  30   0   49.10   10.10
  -5  30   0   42.60    9.60
   5  30   0   65.19   10.30
   5  30   0   61.59   11.30
  -5  30   0   57.79    9.30
   6 -30   0   -7.20    9.90
  -6 -30   0   -2.80    6.60
  -6 -30   0  -10.80   10.80
   6 -30   0    8.50    8.20
  -6 -30   0    1.90    6.50
  -6  30   0   12.30    7.80
   6  30   0  -11.90    6.40
  -6  30   0   -7.20    7.40
  -6  30   0  -10.00    6.70
  -6  30   0   -3.20    7.70
  -7 -30   0  106.19   11.00
  -7 -30   0   56.29   14.50
  -7 -30   0   78.49   10.20
   7 -30   0   95.09   14.50
   7 -30   0   88.29   12.60
  -7  30   0   94.79   13.30
  -7  30   0   93.59   11.40
  -7  30   0  107.59   14.10
   7  30   0   85.49   11.10
  -7  30   0   67.29   11.80
  -8 -30   0   33.00   12.50
  -8 -30   0   37.70    8.60
  -8 -30   0   60.49   11.90
   8 -30   0   48.10   10.90
   8 -30   0   54.49   12.80
  -8  30   0   40.00    9.60
  -8  30   0   41.00   15.60
   8  30   0   33.30    8.70
  -8  30   0   31.10   11.10
  -8  30   0   55.49   11.20
   0 -31   0    9.80    6.50
   0 -31   0   -0.80    8.70
   0 -31   0   -0.60    6.20
   0  31   0    7.50    7.50
   0  31   0    2.40    6.70
   0  31   0   -3.60    5.50
   1 -31   0   36.50    8.80
   1 -31   0   40.40    9.40
   1 -31   0   27.90   10.40
  -1 -31   0   34.70    8.10
  -1 -31   0   40.30   10.70
  -1 -31   0   27.60    8.20
  -1  31   0   33.60    8.60
  -1  31   0   33.80    7.30
   1  31   0   38.00    8.60
   1  31   0   31.80    8.40
  -1  31   0   44.70   10.00
   2 -31   0   -9.30    9.10
  -2 -31   0   -7.70    6.10
  -2 -31   0    2.30    6.10
   2 -31   0    4.30    7.10
   2 -31   0    2.30    8.40
  -2 -31   0  -15.40    8.20
  -2  31   0    3.80    7.00
  -2  31   0   -8.10    6.60
   2  31   0   -1.10    7.40
  -2  31   0  -12.20    5.90
   2  31   0  -13.80    6.50
  -3 -31   0   26.40   10.50
   3 -31   0   40.20   18.00
   3 -31   0   35.70    9.30
  -3 -31   0   40.00    8.00
  -3 -31   0   42.80    8.40
   3 -31   0   30.20    8.80
   3  31   0   31.20    8.20
   3  31   0   41.00    9.40
  -3  31   0   37.60    9.50
  -3  31   0   28.20    8.10
  -3  31   0   39.40    9.50
  -4 -31   0   -1.60    5.80
  -4 -31   0    3.50   11.50
   4 -31   0    5.10    7.70
   4 -31   0    8.40    5.20
   4 -31   0  -11.10    7.30
  -4 -31   0   -3.20    6.30
  -4  31   0    6.20    7.80
  -4  31   0    3.80    7.00
  -4  31   0   -7.60    6.80
  -4  31   0   -2.80    7.00
   4  31   0    2.10    6.80
   4  31   0   10.90    7.50
   5 -31   0   21.10   10.50
   5 -31   0    7.60    8.00
  -5 -31   0   17.80    7.20
  -5 -31   0   -1.10   13.20
  -5 -31   0   -6.10    6.50
  -5  31   0   15.10   11.20
  -5  31   0   12.10    7.90
  -5  31   0   -0.60    7.90
  -5  31   0    0.30    7.60
   5  31   0    6.50    7.30
   6 -31   0   36.90   14.30
  -6 -31   0   25.80    8.40
  -6 -31   0   31.00   11.20
  -6 -31   0   48.60    8.80
   6 -31   0   47.90   10.60
  -6  31   0   33.60    9.30
   6  31   0   34.70    8.80
  -6  31   0   34.60    8.90
  -6  31   0   43.60   11.10
  -6  31   0   45.90   10.70
  -7 -31   0    1.90    6.30
   7 -31   0    6.30    8.40
  -7 -31   0   -3.10    8.70
  -7 -31   0   -9.10   10.00
   7 -31   0   10.50   11.70
  -7  31   0   -5.30    9.00
  -7  31   0   -0.80    7.20
  -7  31   0    0.40    8.40
   7  31   0  -11.40    7.00
  -7  31   0    9.20    9.20
  -8 -31   0   46.20    9.20
  -8 -31   0   10.20   12.10
   8 -31   0   18.50   11.80
  -8 -31   0   48.00   11.80
  -8 -31   0   19.70    8.50
   8 -31   0   33.50   10.40
   8  31   0   30.70    9.00
  -8  31   0   43.80   11.20
  -8  31   0   24.50   10.60
  -8  31   0   44.30   11.60
   0 -32   0  352.26   23.60
   0 -32   0  341.67   20.50
   0  32   0  336.97   20.80
   0  32   0  374.96   22.00
   0  32   0  348.77   17.00
   1 -32   0   25.00   11.00
  -1 -32   0   46.90   12.50
   1 -32   0   28.20    8.30
  -1 -32   0   45.30    9.10
  -1 -32   0   38.70   10.00
   1 -32   0   33.60    8.90
  -1  32   0   39.60    9.00
  -1  32   0   35.30    7.50
   1  32   0   38.70    9.60
   1  32   0   27.70    8.80
  -1  32   0   51.09   10.30
  -2 -32   0   19.40   10.60
  -2 -32   0   26.00    8.00
   2 -32   0    7.50   10.10
   2 -32   0   17.10    8.20
   2 -32   0   16.10    8.50
  -2 -32   0   13.90    7.80
  -2  32   0   18.20    8.50
  -2  32   0    7.30    8.10
  -2  32   0   14.80    7.30
   2  32   0   13.10    8.20
   3 -32   0    6.10    8.30
  -3 -32   0   -1.00    9.20
  -3 -32   0   11.20    6.60
   3 -32   0   27.60    9.10
  -3 -32   0   21.90    7.70
   3 -32   0   19.30   11.10
   3  32   0   17.40    8.00
  -3  32   0    4.10    8.30
  -3  32   0    8.90    7.40
  -3  32   0    8.60    7.90
   3  32   0   11.00    8.00
  -4 -32   0   10.10   12.10
  -4 -32   0   18.20   10.70
   4 -32   0   17.10    9.00
  -4 -32   0   26.90    7.80
   4 -32   0   12.50   11.60
   4 -32   0   17.80    6.40
   4 -32   0   23.90    9.00
   4  32   0   31.20    8.60
   4  32   0   38.20    9.60
  -4  32   0   17.80    9.00
  -4  32   0   45.10    9.30
  -4  32   0   37.90    9.30
  -4  32   0   30.00   10.00
   5 -32   0   46.50   13.60
   5 -32   0   69.89   11.90
  -5 -32   0   77.79   10.60
  -5 -32   0   60.89   14.40
  -5 -32   0   40.70   12.10
   5  32   0   59.59   10.20
  -5  32   0   87.29   12.70
  -5  32   0   49.90   10.80
  -5  32   0  119.49   14.30
  -5  32   0   74.49   11.00
  -6 -32   0   25.70   11.80
   6 -32   0   61.29   11.30
  -6 -32   0   53.29    9.10
  -6 -32   0   31.50    8.70
   6 -32   0   44.40   13.40
  -6  32   0   46.10   11.40
   6  32   0   31.00    9.10
  -6  32   0   53.79   11.20
  -6  32   0   45.60   10.90
  -6  32   0   48.60    9.80
  -7 -32   0   -9.50    7.10
   7 -32   0   -2.20   13.50
  -7 -32   0    3.00    7.20
  -7 -32   0   -7.40   11.20
   7 -32   0    4.20    8.70
  -7  32   0   -0.60    9.20
  -7  32   0    9.20    8.20
  -7  32   0    6.30    8.60
   7  32   0  -18.50    6.50
  -7  32   0  -19.40    8.10
   0 -33   0   -8.50    6.00
   0 -33   0  -11.40    6.30
   0 -33   0   -9.90    9.10
   0  33   0    4.60    6.10
   0  33   0   -1.90    7.80
   0  33   0    5.60    7.60
   1 -33   0    8.50    7.50
  -1 -33   0    5.20    6.80
  -1 -33   0   17.20    7.60
   1 -33   0   14.20   10.30
   1 -33   0   19.00    8.50
  -1 -33   0   31.40   11.70
  -1  33   0   19.80    8.70
  -1  33   0   21.40    8.80
   1  33   0   11.60    8.10
   1  33   0   27.20   10.00
  -1  33   0   12.70    6.90
  -2 -33   0    6.90    6.90
   2 -33   0   -8.20    6.90
  -2 -33   0    1.70    7.10
   2 -33   0   -8.60    9.30
   2 -33   0   -1.60    7.00
  -2 -33   0  -20.80    8.90
   2  33   0    0.00    7.20
  -2  33   0   -6.10    7.40
  -2  33   0  -10.50    6.40
  -2  33   0    3.30    7.70
   2  33   0   -2.50    7.40
  -3 -33   0   25.00    8.20
   3 -33   0   39.50    9.80
   3 -33   0   42.20   13.30
  -3 -33   0   30.60    8.50
  -3 -33   0   27.20   11.00
   3 -33   0   22.20   10.00
   3  33   0   24.30    9.10
   3  33   0   23.10    9.00
  -3  33   0   34.20   11.30
  -3  33   0   44.60   10.40
  -3  33   0   29.40   14.60
   4 -33   0   60.79   14.60
  -4 -33   0   63.49   10.10
   4 -33   0   84.39    9.30
   4 -33   0   51.39   10.70
  -4 -33   0   47.60   12.60
  -4 -33   0   76.09   10.30
  -4  33   0   72.59   12.10
  -4  33   0   72.29   10.90
  -4  33   0   75.59   12.50
   4  33   0   66.39   10.80
  -5 -33   0   71.99   10.70
  -5 -33   0   92.59   11.50
   5 -33   0  102.19   13.70
  -5 -33   0   71.19   13.90
   5 -33   0   89.49   15.60
  -5  33   0   91.09   12.90
   5  33   0   79.09   12.10
  -5  33   0   88.29   14.30
  -5  33   0   80.59   11.30
  -5  33   0   84.89   13.20
  -6 -33   0   21.30    8.90
  -6 -33   0   43.70    9.20
   6 -33   0   10.80   12.30
   6 -33   0   37.80   10.90
  -6  33   0   51.09   11.90
   6  33   0   43.30   10.10
  -6  33   0   41.80   10.50
  -6  33   0   36.30   11.30
  -6  33   0   43.90    9.60
  -7 -33   0   -1.00    6.80
   7 -33   0    8.40    8.70
  -7 -33   0  -10.60    7.40
   7 -33   0  -11.00   11.80
  -7  33   0   12.90    9.20
  -7  33   0   -0.90   14.60
  -7  33   0    1.40   14.70
  -7  33   0   19.00    9.40
   0 -34   0  -16.70    9.50
   0 -34   0    9.80    7.60
   0 -34   0    3.50    7.70
   0  34   0   -3.50    7.30
   0  34   0    3.20    6.20
   0  34   0   -7.40    7.20
   1 -34   0   56.99   11.10
   1 -34   0   36.10    9.50
  -1 -34   0   47.40    9.50
  -1 -34   0   48.50   12.80
  -1 -34   0   55.49   10.30
   1 -34   0   55.09   13.10
  -1  34   0   72.69   12.10
  -1  34   0   62.79   11.30
   1  34   0   72.69   11.60
   1  34   0   73.49   11.70
  -1  34   0   69.59    9.20
  -2 -34   0  -18.10    9.00
  -2 -34   0   -3.40    6.70
   2 -34   0   -2.20   10.70
   2 -34   0   15.10    8.50
  -2 -34   0   21.00    7.70
  -2  34   0    4.40    7.90
   2  34   0   -2.50    7.60
  -2  34   0   10.90    8.70
   2  34   0   14.60    8.30
  -2  34   0   -0.30    7.10
   3 -34   0   -3.50   12.00
  -3 -34   0    6.60    7.10
   3 -34   0    3.40    8.00
  -3 -34   0  -12.80    9.60
  -3 -34   0   -2.20    7.30
   3  34   0    0.70    7.70
  -3  34   0   -6.60    8.00
  -3  34   0    0.00    7.40
  -3  34   0    8.70    8.60
   4 -34   0   45.20    7.60
  -4 -34   0   50.09    9.70
  -4 -34   0   32.70    9.00
   4 -34   0   21.20   15.10
   4 -34   0   52.29   11.10
  -4  34   0   87.59   13.50
   4  34   0   53.09   11.00
  -4  34   0   48.40   11.20
  -4  34   0   54.89   10.40
  -5 -34   0    4.90    7.20
   5 -34   0    5.00    8.40
  -5 -34   0  -11.10    7.10
  -5  34   0   -1.70    8.30
  -5  34   0   13.20    8.50
   5  34   0  -17.50    7.30
  -5  34   0   10.20    8.60
  -5  34   0   -2.40    8.10
   6 -34   0  105.79   19.60
  -6 -34   0   88.89   11.90
   6 -34   0   78.19   13.00
  -6 -34   0   91.79   12.60
  -6  34   0   95.19   14.70
  -6  34   0  103.09   13.80
  -6  34   0  110.59   15.30
   0 -35   0   -7.00    7.20
   0  35   0   13.10    8.70
   0  35   0   -1.40    7.60
   0  35   0   -4.10    6.20
  -1 -35   0   -1.30    6.70
   1 -35   0   -0.50    6.90
  -1 -35   0   -7.10    7.30
  -1  35   0    1.20    8.60
   1  35   0    8.00    9.20
   1  35   0  -10.70    7.50
  -1  35   0    8.90    8.30
  -1  35   0    6.40    6.90
  -2 -35   0  357.86   21.50
   2 -35   0  348.97   22.70
  -2 -35   0  300.77   20.30
  -2  35   0  346.17   23.20
  -2  35   0  374.66   23.50
  -2  35   0  333.07   19.20
   2  35   0  366.86   22.30
   2  35   0  375.76   28.20
   3 -35   0   55.69    8.80
  -3 -35   0   48.10   10.00
   3 -35   0   49.30   11.20
  -3 -35   0   36.70    9.70
  -3  35   0   60.19   12.10
  -3  35   0   58.39   10.00
  -3  35   0   59.19   12.30
   3  35   0   62.69   14.30
  -4 -35   0  -18.10    8.00
   4 -35   0   11.20    9.00
   4 -35   0    1.60    5.50
  -4 -35   0    3.60    7.50
  -4  35   0    4.80    9.30
  -4  35   0    1.70    9.00
  -4  35   0   -9.10    7.90
   4  35   0   -1.10    8.30
   5 -35   0   16.10    9.60
  -5 -35   0    5.90    7.40
   5 -35   0   21.40    8.70
  -5  35   0   16.30    9.70
   5  35   0    1.20    8.10
  -5  35   0   16.20   10.40
  -5  35   0   15.30    9.50
   6 -35   0   29.40   10.20
  -6 -35   0   26.20    8.90
  -6  35   0   28.90   11.70
  -6  35   0   18.70   10.10
  -6  35   0   29.30    9.10
  -6  35   0   33.20   10.50
   0 -36   0  206.38   17.80
   0  36   0  210.98   19.10
   0  36   0  239.78   14.20
   0  36   0  224.68   18.60
   1 -36   0   15.40    8.70
  -1 -36   0   20.20    8.60
  -1  36   0   29.50   10.70
  -1  36   0   12.30    7.50
  -1  36   0   10.60    9.20
   1  36   0   17.10    9.50
   1  36   0   10.10    8.40
  -2 -36   0   22.90    8.60
   2 -36   0   24.20    9.60
  -2  36   0   25.60    9.90
  -2  36   0   12.40   10.40
  -2  36   0    8.60    8.00
   2  36   0   12.30    9.20
  -3 -36   0    7.30    8.10
   3 -36   0   12.20    9.20
   3 -36   0   11.00    6.80
  -3  36   0    2.10    7.70
  -3  36   0   14.80    9.40
   3  36   0   10.30    9.30
  -3  36   0   14.00   10.10
  -4 -36   0    9.10    7.90
   4 -36   0   14.90    9.40
   4 -36   0   11.00    6.40
  -4  36   0    7.30    9.90
   4  36   0   -2.10    9.00
  -4  36   0   18.70   10.50
  -4  36   0    7.30    9.10
   5 -36   0   67.99   12.70
  -5 -36   0   67.49   11.30
  -5  36   0   67.49   13.20
  -5  36   0   66.69   13.50
  -5  36   0   45.70   11.50
   0 -37   0   11.40    8.40
   0  37   0   10.30    9.60
   0  37   0    5.50    8.90
   1 -37   0    0.30    7.60
  -1 -37   0   -7.40    7.00
   1  37   0   -4.10    8.60
  -1  37   0   -1.20    8.90
  -1  37   0   10.60    7.50
  -1  37   0    8.20    8.90
   2 -37   0   44.00   10.70
  -2 -37   0   35.00    9.70
   2  37   0   48.10   12.20
  -2  37   0   27.20   11.40
  -2  37   0   47.00   12.00
   3 -37   0   -2.00    7.90
  -3 -37   0   -4.60    7.00
   3 -37   0   -4.90    7.00
  -3  37   0  -12.00    7.70
  -3  37   0    5.40    9.50
  -3  37   0   -1.90    9.40
   3  37   0  -18.30    7.90
   4 -37   0   25.90   10.10
   4 -37   0   17.20    7.60
  -4 -37   0   12.30    8.00
   4 -37   0    1.10    6.10
  -4  37   0    4.70    8.60
  -4  37   0   23.00   10.80
   4  37   0  -14.00    8.20
  -4  37   0    5.00    9.80
   0 -38   0   62.39   11.90
   0  38   0   51.49    8.80
   0  38   0   49.00   12.30
  -1 -38   0   18.10    8.90
   1 -38   0   21.00    9.70
  -1  38   0   -1.80   10.00
  -1  38   0   17.40   10.00
   1  38   0   -1.80    9.30
  -1  38   0   12.70    8.10
  -2 -38   0   47.00   11.40
   2 -38   0   13.60    7.60
   2 -38   0   27.20   10.10
  -2  38   0   14.70    8.70
  -2  38   0   27.30   10.70
  -2  38   0   11.90   10.40
   2  38   0   13.80   10.30
   3 -38   0   35.10    8.10
   3 -38   0   24.00   16.60
   3  38   0   39.50   11.80
  -3  38   0   43.10   12.60
  -3  38   0   23.20    9.50
  -3  38   0   79.29   13.70
   4 -38   0   36.80    8.30
   4 -38   0   34.00    7.60
  -4 -38   0   40.40   11.30
  -4  38   0   42.80   12.60
  -4  38   0   45.00   11.30
  -4  38   0   48.70   18.80
   0 -39   0  -12.80    7.10
   0  39   0  -17.30    6.60
   0  39   0   -5.10    9.60
  -1 -39   0    7.60    8.60
   1 -39   0   37.00   10.40
  -1  39   0    3.50    7.90
   1  39   0   16.50   11.00
  -1  39   0    6.50   10.40
   2 -39   0   11.60    9.40
   2 -39   0    1.80    7.00
  -2 -39   0   24.60    9.10
  -2  39   0   -0.10    9.90
  -2  39   0   18.10   11.10
  -2  39   0   -3.70    7.90
   2  39   0   12.90   10.90
   3 -39   0   33.50    8.70
  -3 -39   0   49.80   11.10
   3 -39   0   56.39   11.80
  -3  39   0   37.40   10.50
  -3  39   0   42.80   11.90
   3  39   0   37.30   12.10
  -3  39   0   35.80   12.70
   0 -40   0    3.70    8.40
   0  40   0  -21.90    8.80
   1 -40   0   24.70    9.80
  -1 -40   0   26.00    9.90
   1 -40   0   13.00    8.50
  -1  40   0    9.10   11.50
   1  40   0   -0.50   10.30
  -1  40   0    2.50    8.20
 -12   0   1  -16.90    5.60
 -12   0   1   -5.40    7.30
 -11   0   1   -7.90    5.40
 -11   0   1   -3.70    6.30
 -10   0   1   11.50    5.90
 -10   0   1    2.50    6.20
  -9   0   1    0.40    5.30
  -9   0   1    0.70    4.10
  -9   0   1    4.30    4.50
  -8   0   1   33.10    5.70
  -8   0   1   43.60    7.30
  -8   0   1   26.70    6.10
  -7   0   1    4.50    3.90
  -7   0   1    7.50    4.30
  -7   0   1    0.20    3.30
  -6   0   1    4.70    3.20
  -6   0   1   15.30    3.80
  -6   0   1   12.60    4.10
  -5   0   1    7.60    3.10
  -5   0   1   10.70    3.50
  -4   0   1   -3.80    3.20
   2   0  -1    2.40    1.40
  -2   0   1    1.90    1.30
   2   0  -1   -4.20    1.80
  -2   0   1   -0.40    1.60
  -1   0   1   -0.50    0.50
  -1   0   1    0.30    0.50
   1   0  -1   -0.60    0.70
   1   0  -1   -0.60    0.60
  -1   0   1    0.00    0.40
   1   0   1   -0.80    1.00
  -1   0  -1    0.50    1.00
   1   0   1    0.20    1.10
  -1   0  -1    0.90    0.90
  -1   0  -1   -0.40    1.00
   1   0   1    2.50    1.00
  -2   0  -1   -1.00    1.80
   2   0   1   -7.30    1.80
   3   0   1    0.20    2.00
   3   0   1    4.10    2.20
  -3   0  -1    3.60    1.80
  -3   0  -1   -1.70    2.10
  -3   0  -1    9.40    2.50
   4   0   1    9.30    3.10
  -5   0  -1    1.10    3.90
  -5   0  -1    9.30    2.70
   5   0   1    0.20    3.10
  -6   0  -1    2.90    2.90
  -6   0  -1    1.10    4.00
  -7   0  -1   -1.60    3.10
  -7   0  -1   -1.10    3.30
  -7   0  -1   -2.70    4.50
  -8   0  -1   -5.10    5.20
  -8   0  -1   -2.20    3.80
  -9   0  -1    0.20    5.60
  -9   0  -1   -2.20    4.00
 -10   0  -1    4.40    6.90
 -11   0  -1    1.90    7.50
 -12   0  -1   -6.80    7.40
 -12  -1   1   -3.70    6.10
 -12  -1   1    6.70    7.70
 -12   1   1   -2.90    6.00
 -12   1   1    2.40    7.80
 -11  -1   1   -1.30    5.70
 -11   1   1    7.20    7.20
 -11   1   1    6.00    5.70
 -10  -1   1    4.90    5.00
 -10  -1   1    9.90    6.50
 -10  -1   1    5.90    5.30
 -10   1   1   -0.80    5.40
 -10   1   1    0.40    6.30
  -9  -1   1    9.30    5.70
  -9  -1   1   11.30    4.60
  -9  -1   1   10.40    5.00
  -9   1   1   20.30    5.40
  -9   1   1    0.10    5.60
  -8  -1   1  522.45   22.00
  -8  -1   1  542.55   22.80
  -8  -1   1  541.25   23.50
  -8   1   1  532.15   23.70
  -8   1   1  540.95   22.80
  -7  -1   1   13.40    5.00
  -7  -1   1   21.60    4.60
  -7  -1   1   19.10    4.10
  -7   1   1   21.30    5.30
  -7   1   1   16.10    4.40
  -6  -1   1   64.09    6.20
  -6  -1   1   58.59    5.50
  -6  -1   1   79.99    6.80
  -6   1   1   61.99    6.00
  -6   1   1   66.99    5.50
  -6   1   1   55.49    6.10
  -5  -1   1  605.74   23.80
  -5  -1   1  605.74   23.00
  -5  -1   1  602.64   23.60
  -5   1   1  600.94   22.70
  -5   1   1  611.24   23.70
  -5   1   1  605.14   27.60
  -4  -1   1  612.54   23.70
  -4  -1   1  644.44   22.80
   4  -1  -1  539.95   23.70
  -4  -1   1  648.84   23.20
  -4   1   1  658.23   23.60
  -4   1   1  585.54   22.40
  -4   1   1  576.84   23.30
  -3  -1   1 2987.10  105.29
   3  -1  -1 3063.09  105.39
  -3  -1   1 3062.19  104.89
  -3  -1   1 2963.10  104.69
  -3   1   1 2897.41  105.09
  -3   1   1 3057.39  105.09
  -3   1   1 2910.61  104.39
   1  -1  -1 2424.86   77.09
  -1   1   1 2004.00   76.99
   1  -1   1   38.90    2.50
  -1  -1  -1   36.60    2.30
  -1  -1  -1   40.20    2.50
   1  -1   1   51.89    2.70
  -1   1  -1   46.00    2.60
   1   1   1   43.60    2.40
   1   1   1   36.30    2.60
  -2  -1  -1 3404.86  118.29
   2  -1   1 3280.87  118.19
  -2  -1  -1 3608.24  118.39
  -2   1  -1 3286.67  118.29
  -2   1  -1 3274.87  117.99
   2   1   1 3589.64  118.39
  -2   1  -1 3307.67  118.29
   3  -1   1  281.47   11.70
  -3  -1  -1  323.07   12.20
   3  -1   1  313.87   12.40
   3   1   1  307.27   12.10
  -3   1  -1  283.87   11.50
  -3   1  -1  278.97   11.70
  -3   1  -1  302.77   12.40
  -4  -1  -1  146.69    7.90
   4  -1   1  148.59    8.10
   4  -1   1  151.08    7.60
  -4  -1  -1  134.49    7.00
  -4   1  -1  141.29    8.20
  -4   1  -1  142.19    7.10
   4   1   1  153.98    7.80
  -4   1  -1  144.59    7.10
  -5  -1  -1  100.29    7.30
   5  -1   1  100.59    7.60
   5  -1   1   90.89    6.90
   5   1   1   80.59    7.20
  -5   1  -1  104.49    6.30
  -5   1  -1  114.79    7.80
  -6  -1  -1   15.30    3.30
  -6  -1  -1   10.60    4.10
  -6   1  -1   17.70    3.40
  -6   1  -1   17.30    4.60
  -6   1  -1   15.30    3.20
  -7  -1  -1   21.70    4.20
  -7  -1  -1   28.40    5.70
  -7  -1  -1   30.40    4.40
  -7   1  -1   52.09    6.80
  -8  -1  -1    1.50    4.00
  -8  -1  -1    3.80    5.30
  -8   1  -1    0.70    5.20
  -8   1  -1   -1.90    3.70
  -9  -1  -1    0.20    5.70
  -9   1  -1    7.70    6.00
  -9   1  -1    0.90    4.00
 -10  -1  -1    4.90    6.80
 -10   1  -1    5.60    7.00
 -11  -1  -1   68.09    9.90
 -11   1  -1   63.09   10.30
 -12  -1  -1    0.10    7.60
 -12   1  -1    0.10    7.80
 -12  -2   1    7.20    7.60
 -12   2   1   -5.50    6.00
 -12   2   1   10.60    8.10
 -11  -2   1   14.00    6.50
 -11  -2   1   19.60    7.60
 -11  -2   1   25.60    6.10
 -11   2   1   15.50    7.80
 -11   2   1   12.50    6.20
 -10  -2   1   24.80    6.30
 -10  -2   1   25.70    5.90
 -10  -2   1   27.60    7.10
 -10   2   1   19.40    7.40
 -10   2   1   34.00    7.00
  -9  -2   1   44.90    6.60
  -9  -2   1   37.30    6.00
  -9  -2   1   36.20    6.90
  -9   2   1   43.80    7.80
  -9   2   1   50.69    7.00
  -8  -2   1  346.97   15.50
  -8  -2   1  328.07   16.60
  -8  -2   1  323.27   16.00
  -8   2   1  310.87   17.10
  -8   2   1  356.46   16.20
  -7  -2   1   44.80    5.80
  -7  -2   1   37.30    5.90
  -7  -2   1   31.80    5.50
  -7   2   1   39.30    6.30
  -7   2   1   42.40    5.50
  -6  -2   1    6.90    3.80
  -6  -2   1    5.00    3.70
  -6  -2   1   11.20    3.80
  -6   2   1    6.60    4.00
   5  -2  -1  236.78   12.30
  -5  -2   1  261.07   11.20
  -5  -2   1  211.18   12.00
  -5  -2   1  246.48   11.50
  -5   2   1  253.67   10.50
  -5   2   1  260.27   11.70
  -5   2   1  252.07   12.10
   4  -2  -1  963.40   37.30
  -4  -2   1 1028.30   36.50
  -4  -2   1 1034.90   36.60
  -4  -2   1  979.90   37.30
  -4   2   1  962.20   35.90
  -4   2   1 1045.00   37.20
  -4   2   1 1022.90   37.00
  -3  -2   1 1284.67   46.80
  -3  -2   1 1390.46   46.80
   3  -2  -1 1291.57   47.30
  -3   2   1 1231.88   47.10
  -3   2   1 1368.36   47.20
  -2   2   1 4940.91  171.58
   1  -2  -1   88.59    4.10
   1  -2  -1  101.99    4.40
   1  -2  -1  106.19    4.00
   1  -2  -1   94.49    4.40
  -1  -2   1  105.19    3.80
  -1  -2   1   98.39    4.00
   1   2  -1  107.29    4.30
  -1   2   1   89.49    4.00
  -1   2   1   93.89    4.30
  -1   2   1  105.19    4.20
   1   2  -1  100.49    4.10
   1  -2   1  130.69    6.40
  -1  -2  -1  156.08    5.90
  -1  -2  -1  137.19    6.20
   1  -2   1  168.68    6.40
  -1  -2  -1  164.58    6.30
   1  -2   1  143.39    6.20
   1  -2   1  158.18    5.90
  -1   2  -1  147.69    6.30
   1   2   1  145.39    6.30
  -1   2  -1  161.98    5.90
  -1   2  -1  136.79    6.40
   1   2   1  166.58    6.10
  -1   2  -1  166.68    6.40
   1   2   1  161.98    5.90
   2  -2   1 7941.31  275.57
   3  -2   1 3970.70  138.09
   3  -2   1 3812.22  137.29
  -3  -2  -1 4020.70  137.59
   3   2   1 4036.60  137.59
  -3   2  -1 3951.10  137.49
  -3   2  -1 3875.01  137.29
  -3   2  -1 3999.50  138.09
  -3   2  -1 3839.02  137.49
   4  -2   1  131.49    7.30
   4  -2   1  146.49    6.50
  -4  -2  -1  111.59    6.90
  -4  -2  -1  149.49    7.60
   4  -2   1  155.68    8.10
  -4   2  -1  138.69    7.00
  -4   2  -1  118.79    7.70
  -4   2  -1  156.88    8.30
   4   2   1  134.79    7.40
  -4   2  -1  137.39    7.10
   5  -2   1   38.10    5.20
  -5  -2  -1   49.50    5.20
  -5  -2  -1   40.90    4.00
   5  -2   1   32.20    4.70
  -5   2  -1   38.20    4.30
  -5   2  -1   61.39    5.20
   5   2   1   40.60    4.80
  -5   2  -1   41.50    4.30
  -5   2  -1   43.20    5.20
  -6  -2  -1  252.27   12.60
  -6   2  -1  286.27   11.80
  -6   2  -1  231.38   12.90
  -6   2  -1  242.78   11.60
  -7  -2  -1  860.01   34.80
  -7  -2  -1  918.91   33.90
  -7   2  -1  898.91   34.00
  -7   2  -1  922.51   35.60
  -8  -2  -1   62.29    7.80
  -8  -2  -1   86.09    9.60
  -8  -2  -1   69.59    6.70
  -8   2  -1   63.49    8.30
  -8   2  -1   63.99    6.30
  -9  -2  -1   15.60    6.40
  -9  -2  -1   12.00    4.70
  -9   2  -1   19.60    6.70
  -9   2  -1   18.30    4.80
 -10  -2  -1  114.39   11.20
 -10   2  -1   95.19   11.50
 -11  -2  -1   32.10    9.10
 -11   2  -1   35.30    9.00
 -12  -2  -1   47.90    9.70
 -12   2  -1   56.29   10.70
 -12  -3   1   43.60    9.30
 -12   3   1   31.30    9.30
 -12   3   1   13.20    7.00
 -11  -3   1   11.50    5.60
 -11  -3   1    1.60    5.60
 -11  -3   1    4.00    6.50
 -11   3   1   -0.70    5.60
 -11   3   1   11.70    7.50
 -10  -3   1   59.49    7.50
 -10  -3   1   49.00    7.00
 -10  -3   1   59.79    8.60
 -10   3   1   48.30    8.70
 -10   3   1   54.89    7.40
  -9  -3   1  119.49    9.40
  -9  -3   1  125.49   10.70
  -9  -3   1  136.19   10.10
  -9   3   1  118.09   10.30
  -9   3   1  122.79   11.30
  -8  -3   1  208.08   11.70
  -8  -3   1  204.48   12.60
  -8  -3   1  213.08   12.10
  -8   3   1  221.18   12.50
  -8   3   1  227.18   13.80
  -7  -3   1  139.49    9.20
  -7  -3   1  155.48    9.70
  -7  -3   1  152.88    9.70
  -7   3   1  146.99   10.50
  -7   3   1  154.08    9.60
  -6  -3   1   47.70    5.50
   6  -3  -1   40.40    6.00
  -6  -3   1   44.30    5.40
  -6  -3   1   42.70    5.10
  -6   3   1   48.90    6.10
  -6   3   1   48.50    5.70
  -5  -3   1  622.64   25.30
  -5  -3   1  653.13   24.50
  -5  -3   1  674.33   24.60
   5  -3  -1  598.74   25.40
  -5   3   1  623.54   25.20
  -5   3   1  661.63   25.00
  -4  -3   1 1213.58   45.00
  -4  -3   1 1300.17   44.30
  -4  -3   1 1259.87   44.40
   4  -3  -1 1167.28   45.00
  -4   3   1 1228.88   44.70
  -4   3   1 1200.68   44.90
  -4   3   1 1226.08   43.70
  -4   3   1 1231.48   43.80
   3  -3  -1  838.42   31.30
  -3   3   1  856.71   31.20
  -3   3   1  861.01   30.30
  -3   3   1  877.91   30.40
  -3   3   1  828.32   30.40
  -3   3   1  822.92   31.00
  -3   3   1  841.42   30.20
   1  -3  -1  490.45   18.20
   1  -3  -1  516.65   18.80
  -1  -3   1  513.05   18.30
  -1  -3   1  553.94   18.20
   1  -3  -1  493.35   18.60
   1  -3  -1  531.75   18.40
  -1   3   1  481.95   18.20
  -1   3   1  506.65   18.70
  -1   3   1  493.85   18.60
  -1   3   1  538.65   18.60
   0  -3  -1 1784.52   61.49
   0  -3   1 1755.32   61.09
   0   3  -1 1687.13   61.09
   0   3  -1 1874.51   61.29
   0   3   1 1663.83   60.99
   0   3   1 1739.33   61.39
   1  -3   1  168.38    7.50
  -1  -3  -1  177.68    6.70
   1  -3   1  192.38    7.50
  -1  -3  -1  197.58    7.40
  -1  -3  -1  186.98    6.80
  -1  -3  -1  167.48    7.30
   1  -3   1  181.18    7.40
   1  -3   1  182.28    7.10
  -1   3  -1  185.78    7.60
   1   3   1  167.68    7.30
  -1   3  -1  184.98    7.00
  -1   3  -1  182.38    7.40
  -1   3  -1  176.68    7.40
   1   3   1  195.48    7.30
   2  -3   1 1602.74   56.79
  -2  -3  -1 1775.92   56.49
  -2  -3  -1 1606.24   56.59
   2  -3   1 1497.85   56.59
   2  -3   1 1598.04   56.79
  -2  -3  -1 1617.64   56.49
   2  -3   1 1650.13   57.09
  -2   3  -1 1518.35   56.79
  -2   3  -1 1624.54   57.09
   2   3   1 1543.45   56.59
  -2   3  -1 1491.85   56.49
   2   3   1 1785.92   56.49
  -2   3  -1 1605.34   56.89
  -3  -3  -1  525.85   19.80
   3  -3   1  498.45   19.70
   3  -3   1  542.15   20.00
   3  -3   1  560.54   20.60
  -3   3  -1  477.25   20.00
  -3   3  -1  548.75   20.70
   3   3   1  549.25   19.80
  -3   3  -1  573.54   19.80
  -3   3  -1  536.05   21.20
   4  -3   1 1113.19   40.50
   4  -3   1 1091.19   39.90
   4  -3   1 1119.29   41.10
  -4  -3  -1 1117.59   40.40
   4   3   1 1134.19   40.40
  -4   3  -1 1121.09   40.10
  -4   3  -1 1081.39   40.30
  -4   3  -1 1137.49   41.20
   5  -3   1   10.70    3.50
  -5  -3  -1    8.40    3.40
   5  -3   1    9.80    3.60
  -5  -3  -1    6.10    2.90
  -5   3  -1    9.10    2.90
   5   3   1    5.80    3.40
  -5   3  -1    9.40    3.20
  -6  -3  -1  559.64   23.20
   6  -3   1  569.64   24.10
   6  -3   1  582.04   23.60
  -6  -3  -1  610.94   22.60
  -6   3  -1  587.24   22.70
  -6   3  -1  575.94   22.80
  -6   3  -1  593.54   24.20
  -7  -3  -1  171.88   10.30
  -7   3  -1  141.09   10.70
  -7   3  -1  121.19    8.70
  -8  -3  -1   41.50    6.60
  -8  -3  -1   38.80    5.70
  -8   3  -1   30.60    7.20
  -8   3  -1   33.80    5.10
  -8   3  -1   31.20    5.30
  -9  -3  -1  336.77   18.00
  -9  -3  -1  355.96   16.60
  -9   3  -1  351.16   18.90
  -9   3  -1  355.86   16.10
 -10  -3  -1    8.40    4.90
 -10  -3  -1   -3.10    6.30
 -10   3  -1    1.40    4.60
 -10   3  -1   -2.30    8.50
 -10   3  -1   -1.20    4.70
 -11  -3  -1   15.60    5.70
 -11  -3  -1   14.10    8.70
 -11   3  -1   26.10    8.70
 -12  -3  -1    7.00    8.00
 -12   3  -1   25.40    9.30
 -12  -4   1   11.50    6.30
 -12  -4   1    4.70    6.80
 -12  -4   1    5.80    7.60
 -12   4   1   -7.50    5.70
 -12   4   1    3.00    8.00
 -11  -4   1    1.00    5.50
 -11  -4   1   -0.10    5.40
 -11  -4   1   -1.90    6.20
 -11   4   1    7.40    7.20
 -11   4   1    3.20    5.60
 -10  -4   1   57.59    7.40
 -10  -4   1   56.59    7.60
 -10  -4   1   56.19    8.40
 -10   4   1   52.99   13.70
 -10   4   1   40.50    6.90
  -9  -4   1   18.40    5.40
  -9  -4   1   16.40    5.80
  -9  -4   1   20.80    5.40
  -9   4   1   25.60    6.80
  -9   4   1   17.60    5.60
  -8  -4   1  230.68   12.60
  -8  -4   1  253.17   13.10
  -8  -4   1  236.78   13.30
  -8   4   1  214.78   14.10
  -8   4   1  223.68   13.00
  -7  -4   1  182.88   10.40
   7  -4  -1  159.38   11.40
  -7  -4   1  183.68   10.60
  -7  -4   1  183.28   10.50
  -7   4   1  181.18   10.50
  -7   4   1  148.09   11.10
   6  -4  -1    7.30    4.40
  -6  -4   1    6.50    3.70
  -6  -4   1    5.10    3.60
  -6  -4   1    3.20    4.00
  -6   4   1    8.70    2.90
  -6   4   1   -0.70    4.00
  -6   4   1   12.60    4.00
  -5  -4   1  889.51   35.50
  -5  -4   1  979.30   34.70
  -5  -4   1  944.41   34.90
   5  -4  -1  914.01   35.70
  -5   4   1  945.01   35.10
  -5   4   1  954.00   35.70
   4  -4  -1 3190.08  113.89
  -4  -4   1 3255.37  112.99
  -4   4   1 3222.08  113.59
  -4   4   1 3244.58  113.89
  -4   4   1 3264.17  112.89
  -4   4   1 3183.18  112.69
  -4   4   1 3187.58  112.89
   3  -4  -1  413.46   16.50
  -3   4   1  424.06   16.30
  -3   4   1  351.76   15.80
  -3   4   1  444.66   16.50
  -3   4   1  448.76   15.60
  -3   4   1  397.76   15.70
   1  -4  -1  283.37   10.90
  -1  -4   1  313.67   11.00
  -1  -4   1  293.07   11.10
  -1  -4   1  288.77   10.70
   1  -4  -1  306.77   11.80
   1  -4  -1  294.37   11.40
   1  -4  -1  307.47   11.20
   1  -4  -1  296.37   11.40
  -1   4   1  289.47   11.60
  -1   4   1  284.97   11.30
  -1   4   1  305.97   11.40
   0  -4  -1 3004.00  104.49
   0   4   1 2971.10  104.39
   1  -4   1  105.09    4.70
   1  -4   1   78.99    5.00
  -1   4  -1   80.39    4.80
   2  -4   1 5742.73  199.98
   3  -4   1  888.41   32.70
  -3  -4  -1  908.51   32.30
   3  -4   1  903.81   33.20
   3  -4   1  898.61   32.50
   3  -4   1  896.21   32.30
  -3   4  -1  895.01   33.30
  -3   4  -1  868.81   32.40
  -3   4  -1  888.41   32.90
   3   4   1  986.70   33.00
  -3   4  -1  863.61   32.70
   4  -4   1 1292.77   46.60
   4  -4   1 1247.08   46.00
  -4  -4  -1 1233.88   45.60
  -4  -4  -1 1273.67   45.60
   4  -4   1 1258.77   45.40
  -4   4  -1 1262.07   45.50
  -4   4  -1 1241.28   45.90
  -4   4  -1 1288.07   46.00
   4   4   1 1322.97   45.60
  -5  -4  -1  105.29    6.80
   5  -4   1   95.49    7.80
   5  -4   1   90.69    7.00
   5  -4   1   90.79    5.90
  -5   4  -1  117.09    8.20
  -5   4  -1   92.29    6.40
  -5   4  -1   88.79    6.70
  -5   4  -1   83.29    6.80
  -6  -4  -1  188.58    9.80
   6  -4   1  171.38   10.70
   6  -4   1  179.68   10.10
  -6   4  -1  168.38    9.40
  -6   4  -1  167.08    9.20
  -6   4  -1  171.28   10.90
  -7  -4  -1   13.50    4.90
  -7  -4  -1   14.60    3.90
   7  -4   1    9.80    4.70
  -7   4  -1   10.20    5.50
  -7   4  -1    7.10    4.10
  -7   4  -1   13.40    4.00
  -8  -4  -1  129.19    9.20
  -8  -4  -1  113.49    9.90
  -8   4  -1  113.09    8.40
  -8   4  -1  104.79    8.50
  -8   4  -1  112.59   10.50
  -9  -4  -1   16.30    5.00
  -9  -4  -1   12.90    5.90
  -9   4  -1    2.70    4.60
  -9   4  -1   14.80    6.90
 -10  -4  -1    2.10    4.90
 -10  -4  -1    8.00    6.30
 -10   4  -1   -4.60    4.70
 -10   4  -1    7.00    6.90
 -10   4  -1    9.50    5.00
 -11  -4  -1   45.00    8.30
 -11  -4  -1   51.59    7.40
 -11   4  -1   43.20    9.90
 -12  -4  -1    2.40    7.70
 -12   4  -1   -1.00    8.10
 -12  -5   1   19.10    8.70
 -12  -5   1   23.70    7.00
 -12   5   1   14.00    7.10
 -12   5   1   20.20    8.90
 -11  -5   1   25.90    6.60
 -11  -5   1   19.40    6.50
 -11  -5   1   18.40    7.30
 -11   5   1   33.30    9.10
 -11   5   1   24.30    6.60
 -10  -5   1   11.00    5.70
 -10  -5   1   11.50    6.10
 -10  -5   1    9.30    5.50
 -10   5   1    4.10    5.30
 -10   5   1    9.20    4.40
 -10   5   1    4.80    6.80
  -9  -5   1   16.20    5.30
  -9  -5   1    5.00    5.00
  -9  -5   1    7.80    5.20
  -9   5   1    2.00    5.60
  -9   5   1    3.70    3.80
  -9   5   1   12.70    5.30
  -8  -5   1  116.89    9.60
  -8  -5   1  119.69    9.30
   8  -5  -1  121.39   10.60
  -8  -5   1  117.19    9.50
  -8   5   1  118.89    9.70
  -8   5   1  100.99   10.10
  -7  -5   1  114.29    9.00
   7  -5  -1  126.79   10.00
  -7  -5   1  119.29    8.80
  -7  -5   1  121.49    8.80
  -7   5   1  116.59    7.60
  -7   5   1  130.19   10.20
  -6  -5   1  189.38   10.40
  -6  -5   1  192.38    9.80
  -6  -5   1  175.38   10.50
   6  -5  -1  174.68   11.00
  -6   5   1  196.78    9.10
  -6   5   1  188.18    9.80
  -6   5   1  190.08   11.00
  -6   5   1  192.88    9.10
  -6   5   1  179.58   10.50
  -6   5   1  196.38    9.30
  -5  -5   1  680.93   24.40
   5  -5  -1  606.14   25.40
  -5   5   1  638.84   24.00
  -5   5   1  628.34   24.10
  -5   5   1  656.13   25.10
  -5   5   1  622.54   24.40
  -5   5   1  628.34   24.10
  -5   5   1  656.83   25.60
   4  -5  -1   51.69    5.40
  -4   5   1   36.30    3.60
  -4   5   1   42.00    5.20
   3  -5  -1  311.07   12.60
   3  -5  -1  319.97   12.40
   3  -5  -1  292.47   13.20
  -3   5   1  313.77   13.10
  -3   5   1  319.67   12.60
  -3   5   1  300.47   13.00
  -3   5   1  349.47   12.60
  -3   5   1  312.17   13.30
  -3   5   1  330.57   12.80
   2  -5  -1 1629.54   55.09
  -2  -5   1 1463.95   54.19
   2  -5  -1 1485.25   54.49
   2  -5  -1 1616.04   54.99
   2   5  -1 1437.66   54.19
  -2   5   1 1590.44   54.79
  -2   5   1 1584.14   54.99
  -2   5   1 1645.14   55.09
  -2   5   1 1477.75   54.59
   2   5  -1 1522.85   54.19
   1  -5  -1   38.00    3.60
  -1  -5   1   30.80    2.50
   1  -5  -1   33.40    3.40
  -1  -5   1   35.30    2.80
   1  -5  -1   30.80    2.80
  -1   5   1   30.30    2.70
  -1   5   1   34.80    3.30
  -1   5   1   33.20    3.40
   0  -5  -1   13.10    2.10
   0  -5   1   14.30    2.10
   0   5  -1   13.90    1.90
  -2  -5  -1 5292.17  185.48
   2  -5   1 5366.36  185.98
   2   5   1 5339.67  185.68
   3  -5   1   98.59    6.10
   3  -5   1   95.69    6.40
   3  -5   1  113.99    6.10
  -3  -5  -1  114.29    5.40
   3  -5   1  103.09    5.90
  -3  -5  -1  101.39    5.50
   3   5   1  102.89    5.20
  -3   5  -1   96.39    6.30
  -3   5  -1  127.79    6.50
   4  -5   1  621.74   24.80
  -4  -5  -1  627.04   23.60
   4  -5   1  614.74   24.20
   4  -5   1  622.14   23.70
  -4   5  -1  643.84   25.00
  -4   5  -1  652.73   24.20
  -4   5  -1  611.54   24.10
   4   5   1  642.04   23.60
  -4   5  -1  654.93   23.80
  -5  -5  -1   77.89    6.40
   5  -5   1   77.19    6.80
  -5   5  -1  105.49    8.10
  -5   5  -1   97.59    6.80
  -5   5  -1   84.89    6.20
   6  -5   1  241.98   12.80
   6  -5   1  238.68   12.20
  -6  -5  -1  259.87   12.60
  -6   5  -1  239.38   11.60
  -6   5  -1  228.28   11.20
  -6   5  -1  220.18   12.90
  -6   5  -1  233.08   11.50
  -7  -5  -1    3.60    3.60
   7  -5   1    3.10    4.50
  -7  -5  -1   -3.70    4.10
  -7   5  -1    7.10    3.70
  -7   5  -1   -1.90    4.80
  -7   5  -1   -3.30    4.00
  -8  -5  -1  103.29    8.70
   8  -5   1   98.09    9.10
  -8  -5  -1  104.89    9.30
  -8   5  -1   93.69    7.70
  -8   5  -1   89.09    8.20
  -8   5  -1   89.99    9.80
  -9  -5  -1   13.90    6.30
  -9  -5  -1   39.80    6.20
  -9   5  -1   41.90    8.10
  -9   5  -1   37.00    5.70
  -9   5  -1   32.80    6.10
 -10  -5  -1   27.30    6.70
 -10  -5  -1   22.60    6.30
 -10   5  -1   26.70    5.90
 -10   5  -1    8.30    5.10
 -10   5  -1   28.80    8.40
 -11  -5  -1   17.70    7.30
 -11  -5  -1   20.80    6.40
 -11   5  -1   24.30    8.80
 -11   5  -1   25.70    6.30
 -12  -5  -1   37.60    9.00
 -12   5  -1   38.10   10.50
 -12   5  -1   37.60    6.80
 -12  -6   1   20.30    7.10
 -12   6   1    9.40    5.00
 -12   6   1   -1.60    6.40
 -12   6   1    4.10    8.50
 -11  -6   1    2.10    5.70
 -11  -6   1   -3.10    6.40
 -11  -6   1   -3.50    5.50
 -11   6   1    1.80    7.30
 -11   6   1    4.00    4.50
 -11   6   1   -9.40    5.20
 -10  -6   1    3.60    5.70
 -10  -6   1   10.40    5.80
 -10  -6   1   14.50    6.00
 -10   6   1    5.80    5.80
 -10   6   1    5.00    4.70
 -10   6   1   -2.40    6.30
  -9  -6   1   66.89    7.60
  -9  -6   1   49.40    7.50
  -9  -6   1   61.09    7.50
  -9   6   1   55.79    6.20
  -9   6   1   48.10    8.40
  -9   6   1   58.89    7.30
  -8  -6   1  199.68   12.00
  -8  -6   1  220.78   12.40
   8  -6  -1  245.28   14.40
  -8  -6   1  220.78   12.70
  -8   6   1  231.18   14.20
  -8   6   1  204.28   12.40
  -8   6   1  203.58   10.90
  -7  -6   1  191.28   11.50
   7  -6  -1  218.08   12.80
  -7  -6   1  195.08   11.00
  -7  -6   1  206.68   11.80
  -7   6   1  199.48   10.10
  -7   6   1  195.88   12.60
  -7   6   1  204.28   10.20
  -7   6   1  202.68   11.70
  -6  -6   1  193.58   10.40
   6  -6  -1  174.58   11.00
  -6  -6   1  164.58   10.20
  -6  -6   1  190.88    9.50
  -6   6   1  173.18   10.80
  -6   6   1  182.98    9.20
  -6   6   1  175.18    9.70
  -6   6   1  164.58    9.00
  -6   6   1  166.48    8.90
  -6   6   1  179.08   10.20
  -5  -6   1   86.59    5.90
   5  -6  -1   58.29    6.40
  -5   6   1   82.79    6.10
  -5   6   1   85.19    7.40
  -5   6   1   65.49    5.90
  -5   6   1   95.69    6.20
   4  -6  -1  102.29    7.40
  -4  -6   1  109.89    5.80
  -4   6   1  101.89    7.40
  -4   6   1  103.79    7.10
  -4   6   1  109.09    6.60
  -4   6   1  112.49    6.50
  -4   6   1  114.29    6.30
  -4   6   1   98.49    7.20
   3  -6  -1   65.49    5.60
   3  -6  -1   70.89    5.10
  -3   6   1   76.59    6.00
  -3   6   1   84.29    5.00
  -3   6   1   73.19    5.50
  -3   6   1   80.79    5.70
  -3   6   1   72.09    5.00
  -3   6   1   83.49    5.30
   2  -6  -1 1350.26   47.20
   2  -6  -1 1292.07   46.50
  -2  -6   1 1314.27   46.80
   2  -6  -1 1295.57   47.50
   2  -6  -1 1310.07   47.50
  -2   6   1 1304.77   47.40
  -2   6   1 1305.27   47.20
   2   6  -1 1343.67   46.80
  -2   6   1 1272.67   47.50
   2   6  -1 1383.56   46.90
  -2   6   1 1378.26   47.40
  -2   6   1 1350.56   47.10
  -2   6   1 1297.17   47.30
   1  -6  -1 1267.07   42.90
  -1  -6   1 1173.28   42.70
   1  -6  -1 1109.39   42.90
  -1  -6   1 1184.18   42.60
   1  -6  -1 1282.87   43.40
   1  -6  -1 1166.88   42.80
  -1   6   1 1185.68   43.00
  -1   6   1 1238.08   43.40
  -1   6   1 1201.38   42.80
  -1   6   1 1208.88   42.80
   0  -6  -1 4298.97  146.49
   0   6   1 4076.49  146.29
   1  -6   1  235.58    9.40
   1  -6   1  227.08    9.30
  -1  -6  -1  241.08    8.90
   1  -6   1  204.08    9.60
  -1  -6  -1  214.98    9.40
   1  -6   1  225.58    9.50
  -1   6  -1  220.88    9.20
   1   6   1  222.68    9.40
  -1   6  -1  238.28    9.70
  -1   6  -1  218.18    9.50
  -1   6  -1  225.38    9.40
   3  -6   1  280.17   12.50
  -3  -6  -1  285.37   11.50
   3  -6   1  281.47   12.00
   3  -6   1  268.27   11.80
   3  -6   1  295.27   12.10
  -3  -6  -1  277.47   11.50
   3  -6   1  286.27   12.20
   3   6   1  278.37   11.60
  -3   6  -1  293.17   12.70
  -3   6  -1  285.97   12.30
  -3   6  -1  289.27   12.20
  -3   6  -1  304.47   11.80
   4  -6   1  151.28    8.50
   4  -6   1  148.09    8.00
  -4  -6  -1  158.88    7.60
   4  -6   1  142.09    9.10
  -4   6  -1  165.68    8.20
  -4   6  -1  157.68    8.70
  -4   6  -1  166.58    8.70
  -4   6  -1  166.78    9.40
  -5  -6  -1  779.02   28.60
   5  -6   1  749.42   28.60
   5  -6   1  745.43   29.50
   5  -6   1  759.82   30.10
  -5   6  -1  795.52   29.40
  -5   6  -1  790.02   29.30
  -5   6  -1  757.52   28.80
  -5   6  -1  761.42   30.20
  -6  -6  -1   38.40    4.70
   6  -6   1   45.60    5.60
  -6  -6  -1   47.40    5.10
   6  -6   1   49.70    6.40
  -6   6  -1   40.70    6.10
  -6   6  -1   52.19    5.20
  -6   6  -1   49.20    5.60
  -6   6  -1   48.60    5.40
  -7  -6  -1    9.00    4.50
  -7  -6  -1   -2.10    3.40
   7  -6   1    2.80    4.40
  -7   6  -1    0.70    3.90
  -7   6  -1    0.20    3.90
  -7   6  -1   -0.90    4.00
  -7   6  -1    5.50    5.30
   8  -6   1   15.20    5.60
  -8  -6  -1   17.40    5.30
  -8   6  -1   12.60    6.00
  -8   6  -1    8.20    4.40
  -8   6  -1   18.30    5.10
  -9  -6  -1   97.39    9.00
  -9  -6  -1  117.69    9.70
  -9   6  -1  105.49    9.10
  -9   6  -1   96.29    8.80
  -9   6  -1   92.59   10.70
 -10  -6  -1   -0.10    5.50
 -10  -6  -1   10.50    6.20
 -10   6  -1   11.50    5.30
 -10   6  -1   -7.30    6.60
 -10   6  -1    2.10    4.90
 -11  -6  -1  130.19   12.20
 -11  -6  -1  133.39   11.40
 -11   6  -1  109.09   10.10
 -11   6  -1  126.89   13.60
 -11   6  -1  120.99   11.20
 -12  -6  -1   39.20    7.80
 -12  -6  -1   28.10    8.80
 -12   6  -1   42.30   11.10
 -12   6  -1   43.20    7.00
 -12  -7   1    7.30    6.90
 -12  -7   1   14.30    7.00
 -12   7   1   18.80    5.90
 -12   7   1    5.50    6.50
 -12   7   1   29.40    9.50
 -11  -7   1    9.70    6.90
 -11  -7   1    7.50    6.20
 -11  -7   1    4.80    6.10
 -11   7   1   10.80    4.90
 -11   7   1    3.40    6.00
 -11   7   1    7.20    7.60
 -10  -7   1   -6.10    4.90
 -10  -7   1    1.60    5.40
 -10  -7   1   -6.70    5.50
 -10   7   1    5.80    5.40
 -10   7   1    1.60    6.50
 -10   7   1   -0.30    4.50
  -9  -7   1   16.10    5.40
  -9  -7   1   18.30    6.00
  -9  -7   1   18.50    5.40
  -9   7   1   27.70    5.00
  -9   7   1   15.90    5.30
  -9   7   1   18.40    6.80
  -8  -7   1   25.40    5.30
   8  -7  -1   16.70    6.20
  -8  -7   1   34.40    6.20
  -8  -7   1   32.90    5.80
  -8   7   1   19.10    4.80
  -8   7   1   34.50    6.20
  -8   7   1   16.70    6.30
  -7  -7   1  301.97   14.80
  -7  -7   1  295.47   15.10
   7  -7  -1  302.17   15.90
  -7  -7   1  303.67   14.00
  -7   7   1  302.57   13.90
  -7   7   1  293.07   15.90
  -7   7   1  300.37   13.70
  -7   7   1  292.17   13.60
  -7   7   1  299.37   14.80
   6  -7  -1   15.10    4.60
  -6  -7   1   21.90    4.00
  -6  -7   1   19.00    4.50
  -6   7   1   15.10    3.80
  -6   7   1   15.60    3.80
  -6   7   1   19.40    4.20
  -6   7   1   17.70    3.80
  -6   7   1   20.50    5.00
  -5  -7   1   60.39    4.90
   5  -7  -1   36.70    5.20
  -5   7   1   39.50    5.20
  -5   7   1   44.60    5.00
  -5   7   1   40.80    4.50
   4  -7  -1  267.87   12.90
  -4  -7   1  263.17   11.00
   4  -7  -1  250.07   11.40
  -4   7   1  314.27   12.70
  -4   7   1  288.17   12.30
  -4   7   1  283.27   12.90
  -4   7   1  282.07   12.10
  -4   7   1  264.57   11.80
   3  -7  -1  223.88   10.50
   3  -7  -1  227.78   10.40
   3  -7  -1  225.38    9.90
  -3   7   1  218.38    9.70
   3   7  -1  214.88    9.10
   3   7  -1  225.88    9.10
  -3   7   1  234.88   10.60
  -3   7   1  209.58   10.10
  -3   7   1  231.38    9.90
  -3   7   1  226.48   10.10
  -3   7   1  225.48   10.70
  -2   7   1   45.50    4.60
  -2   7   1   55.49    4.50
   1  -7  -1 3231.08  111.39
  -1  -7   1 3298.07  110.69
  -1  -7   1 3184.58  110.69
  -1  -7   1 3244.28  109.99
   1   7  -1 3012.90  110.69
  -1   7   1 3088.79  110.69
  -1   7   1 3084.79  111.29
   0  -7   1 1001.40   38.20
   0  -7   1 1020.80   37.90
   0  -7  -1 1169.88   38.80
   0  -7   1 1060.69   37.70
   0  -7   1  974.00   38.10
   0   7   1 1054.89   38.40
   0   7   1 1153.18   37.90
   0   7  -1  997.70   38.00
   0   7   1 1189.58   38.80
   0   7  -1 1031.20   37.70
   0   7  -1 1046.90   38.30
  -1  -7  -1   19.00    2.80
  -1  -7  -1   24.80    3.60
   1   7   1   17.20    2.70
  -2  -7  -1 1173.88   43.30
   2  -7   1 1178.48   43.30
   2  -7   1 1231.48   43.80
   2  -7   1 1230.28   43.90
   2  -7   1 1229.98   43.60
  -2  -7  -1 1223.78   43.50
  -2   7  -1 1191.98   43.80
   2   7   1 1208.18   43.40
  -2   7  -1 1191.88   43.20
  -2   7  -1 1268.07   43.80
  -2   7  -1 1170.68   43.70
   3  -7   1  470.55   18.20
   3  -7   1  455.15   18.40
  -3  -7  -1  471.35   17.80
   3  -7   1  453.45   18.40
   3  -7   1  440.26   18.60
   3  -7   1  462.65   18.20
  -3   7  -1  484.15   18.50
  -3   7  -1  479.45   18.00
  -3   7  -1  454.85   18.70
  -3   7  -1  476.95   18.50
   3   7   1  454.95   17.90
   4  -7   1   15.00    3.90
   4  -7   1   11.20    3.40
   4  -7   1   15.20    3.40
   4  -7   1   19.00    3.70
   4  -7   1   11.20    3.50
  -4   7  -1    9.50    3.50
   5  -7   1  776.22   28.90
   5  -7   1  749.73   30.20
  -5  -7  -1  771.22   28.40
   5  -7   1  746.93   29.50
  -5   7  -1  760.42   29.40
  -5   7  -1  788.52   30.40
  -5   7  -1  756.82   28.90
  -5   7  -1  782.42   29.50
   6  -7   1  300.37   15.30
  -6  -7  -1  284.57   13.50
  -6  -7  -1  307.07   13.90
   6  -7   1  331.87   14.90
  -6   7  -1  319.87   13.90
  -6   7  -1  310.47   14.30
  -6   7  -1  319.37   14.40
  -6   7  -1  289.07   15.50
   7  -7   1   37.60    6.00
  -7  -7  -1   34.70    5.40
  -7   7  -1   34.30    5.30
  -7   7  -1   43.70    5.50
  -7   7  -1   31.50    6.80
  -7   7  -1   51.39    5.90
   8  -7   1   61.29    7.90
  -8  -7  -1   67.69    7.10
  -8   7  -1   58.39    8.90
  -8   7  -1   63.09    6.70
  -8   7  -1   74.89    7.60
  -8   7  -1   72.49    7.50
  -9  -7  -1   15.40    5.70
   9  -7   1    9.80    6.10
  -9  -7  -1    6.70    5.30
  -9   7  -1    8.10    4.90
  -9   7  -1    7.30    6.60
  -9   7  -1    4.40    4.50
 -10  -7  -1   15.30    6.50
 -10  -7  -1   12.20    6.40
 -10   7  -1   12.50    7.70
 -10   7  -1   20.70    5.70
 -10   7  -1   10.20    5.20
 -11  -7  -1   55.19    8.30
 -11  -7  -1   59.49    8.60
 -11   7  -1   48.20   10.50
 -11   7  -1   59.19    8.00
 -11   7  -1   58.09    7.60
 -12  -7  -1    9.90    6.70
 -12   7  -1   10.50    5.60
 -12   7  -1   -1.20    8.40
 -12  -8   1   -2.10    6.60
 -12  -8   1    7.10    6.50
 -12   8   1    1.30    7.00
 -12   8   1   13.70    8.90
 -12   8   1   13.80    5.30
 -11  -8   1    6.50    6.50
 -11  -8   1   16.00    6.80
 -11   8   1    4.80    7.50
 -11   8   1   14.90    5.30
 -11   8   1    8.40    6.30
 -10  -8   1   73.99    8.50
 -10  -8   1   61.29    8.00
 -10  -8   1   75.59    9.00
 -10   8   1   65.89    8.30
 -10   8   1   77.69    7.80
 -10   8   1   58.09    9.50
  -9  -8   1  163.08   11.30
  -9  -8   1  146.29   10.60
  -9  -8   1  142.89   11.70
   9  -8  -1  172.28   13.90
  -9   8   1  166.68   13.60
  -9   8   1  160.88   10.10
  -9   8   1  158.68   11.30
   8  -8  -1    7.10    5.60
  -8  -8   1    0.60    4.60
  -8  -8   1    7.40    5.00
  -8  -8   1    7.10    4.70
  -8   8   1    1.50    4.10
  -8   8   1    1.50    4.00
  -8   8   1    8.60    6.20
  -8   8   1    7.00    4.70
  -8   8   1   10.20    4.40
  -7  -8   1   13.70    4.90
  -7  -8   1   16.60    5.10
   7  -8  -1    7.20    4.90
  -7  -8   1   13.90    5.00
  -7   8   1   19.90    4.80
  -7   8   1   14.00    4.20
  -7   8   1    9.80    5.70
  -7   8   1   17.90    4.50
  -7   8   1    5.90    3.80
  -6  -8   1    4.50    3.20
   6  -8  -1   10.90    4.50
  -6   8   1    0.00    3.30
  -6   8   1    7.20    3.40
  -6   8   1    3.30    3.70
  -6   8   1    7.80    3.40
  -6   8   1    6.80    4.20
  -5  -8   1  723.63   26.60
   5  -8  -1  726.53   28.70
  -5   8   1  713.53   27.50
  -5   8   1  686.53   28.50
  -5   8   1  702.03   28.10
  -5   8   1  733.73   28.00
  -5   8   1  742.53   27.60
  -5   8   1  736.93   27.40
   4  -8  -1   10.40    3.70
   4  -8  -1    6.40    3.60
   4  -8  -1    6.00    3.30
  -4   8   1   14.80    3.60
  -4   8   1   11.10    4.50
  -4   8   1    8.00    3.10
  -4   8   1   10.90    3.20
  -4   8   1    7.20    3.30
  -4   8   1   10.40    3.30
   3  -8  -1   80.09    6.30
   3  -8  -1   67.49    5.70
   3  -8  -1   83.39    6.70
  -3   8   1   67.89    5.50
  -3   8   1   95.19    6.00
  -3   8   1   90.39    6.40
  -3   8   1   90.29    6.10
   3   8  -1   71.29    5.10
  -3   8   1   96.59    7.30
  -3   8   1   98.49    6.20
   3   8  -1   81.59    4.90
   2  -8  -1 4518.95  154.98
   2  -8  -1 4534.45  154.38
   2  -8  -1 4315.97  154.48
  -2  -8   1 4318.67  153.98
  -2   8   1 4370.56  154.48
   2   8  -1 4517.55  154.08
  -2   8   1 4537.55  154.68
  -2   8   1 4306.47  154.28
  -2   8   1 4295.37  154.78
  -1  -8   1 1083.19   38.90
   1  -8  -1 1122.79   40.60
  -1  -8   1 1140.89   39.80
   1  -8  -1 1133.69   39.90
  -1  -8   1 1130.79   39.90
   1  -8  -1 1095.69   39.90
  -1   8   1 1159.58   40.30
   1   8  -1 1094.19   39.00
  -1   8   1 1047.00   40.40
  -1   8   1 1106.69   39.70
  -1   8   1 1086.89   39.80
  -1   8   1 1088.99   40.00
   1   8  -1 1105.99   39.90
   0  -8   1  142.59    7.00
   0  -8  -1  124.69    7.00
   0   8   1  148.39    7.20
   0   8   1  130.49    6.10
   0   8  -1  151.78    6.50
   0   8  -1  154.78    7.20
   1  -8   1   71.09    4.90
  -1   8  -1   49.20    4.50
   1   8   1   61.79    4.70
   2  -8   1  708.03   26.50
  -2  -8  -1  687.33   25.30
   2  -8   1  742.33   26.30
   2  -8   1  700.73   26.20
  -2  -8  -1  664.83   25.80
   2  -8   1  680.43   25.90
  -2  -8  -1  678.13   26.10
  -2   8  -1  684.93   25.70
  -2   8  -1  713.13   26.30
   2   8   1  682.03   25.90
  -2   8  -1  708.93   26.40
  -2   8  -1  716.73   26.30
   3  -8   1  164.38    9.20
  -3  -8  -1  168.78    8.30
  -3  -8  -1  180.68    8.80
   3  -8   1  177.58    9.50
   3  -8   1  182.28    9.00
   3  -8   1  176.18    8.80
   3  -8   1  178.08    9.40
   3   8   1  171.48    8.50
  -3   8  -1  189.28    9.40
  -3   8  -1  181.28    8.70
  -3   8  -1  176.98    9.70
  -3   8  -1  163.78    9.00
  -4  -8  -1  620.34   22.40
   4  -8   1  562.84   23.00
   4  -8   1  587.94   23.10
   4  -8   1  565.64   23.30
  -4  -8  -1  602.14   22.70
   4  -8   1  583.14   23.10
   4  -8   1  589.04   23.90
  -4   8  -1  629.84   23.00
  -4   8  -1  595.74   23.40
  -4   8  -1  601.64   24.10
  -4   8  -1  600.44   23.50
   5  -8   1   93.59    8.10
   5  -8   1  113.09    7.20
  -5  -8  -1  106.69    6.30
   5  -8   1   95.69    7.90
  -5   8  -1  105.99    8.80
  -5   8  -1  117.29    7.90
  -5   8  -1   99.89    8.40
  -5   8  -1  103.09    7.80
  -6  -8  -1  197.48   10.70
  -6  -8  -1  211.68   10.20
   6  -8   1  197.38   12.30
   6  -8   1  206.88   11.80
  -6   8  -1  206.18   10.90
  -6   8  -1  212.38   12.60
  -6   8  -1  219.48   11.40
  -6   8  -1  224.48   11.50
   7  -8   1  743.03   30.50
  -7  -8  -1  759.92   29.80
  -7   8  -1  726.93   29.60
  -7   8  -1  761.32   29.20
  -7   8  -1  723.03   31.10
  -7   8  -1  757.42   29.80
   8  -8   1   12.70    5.70
  -8  -8  -1   17.80    5.00
  -8   8  -1   12.50    4.50
  -8   8  -1   14.10    6.60
  -8   8  -1   11.90    4.80
  -8   8  -1   16.10    5.10
  -9  -8  -1  113.49   10.20
   9  -8   1  121.59   11.30
  -9  -8  -1  112.99    9.90
  -9   8  -1  111.89    9.30
  -9   8  -1  103.29    9.50
 -10  -8  -1    7.80    5.90
 -10  -8  -1   10.50    6.20
 -10   8  -1    4.40    4.80
 -10   8  -1   10.70    8.00
 -10   8  -1    1.60    5.20
 -11  -8  -1    7.40    6.30
 -11  -8  -1   -2.20    6.10
 -11   8  -1    4.60    9.10
 -11   8  -1    5.50    5.40
 -11   8  -1    5.50    5.20
 -12  -8  -1   13.50    7.70
 -12  -8  -1   34.20    8.00
 -12   8  -1   21.10    6.90
 -12   8  -1   34.80    7.20
 -12   8  -1   25.30   10.10
 -12  -9   1  -10.20    6.10
 -12  -9   1    3.90    6.80
 -12   9   1    2.70    5.40
 -12   9   1   11.10    9.10
 -12   9   1    4.00    6.40
 -11  -9   1  -13.50    5.60
 -11  -9   1    3.70    6.10
 -11  -9   1    3.30    5.80
 -11   9   1    4.80    7.70
 -11   9   1   -6.70    5.70
 -11   9   1   -3.60    4.90
 -10  -9   1   10.00    6.10
 -10  -9   1   17.40    5.70
 -10  -9   1    5.40    5.60
 -10   9   1    3.20    6.90
 -10   9   1   12.50    6.00
 -10   9   1   16.40    5.30
   9  -9  -1  125.69   11.90
  -9  -9   1  116.59   10.00
  -9  -9   1   99.29    9.20
  -9  -9   1  118.09   10.70
  -9   9   1  120.19    9.00
  -9   9   1  106.59   13.40
  -9   9   1  109.99   10.30
  -8  -9   1    2.80    4.20
  -8  -9   1    8.40    5.40
   8  -9  -1    7.20    5.50
  -8  -9   1    1.00    4.70
  -8   9   1    1.80    5.70
  -8   9   1   -5.80    3.90
  -8   9   1    9.60    4.60
  -8   9   1   10.90    5.10
  -8   9   1   -2.40    3.90
   7  -9  -1   10.30    5.30
  -7  -9   1    6.00    4.80
  -7  -9   1    6.50    4.90
  -7  -9   1    7.70    4.00
  -7   9   1    3.20    4.20
  -7   9   1    3.70    4.00
  -7   9   1    6.70    4.70
  -7   9   1   11.10    5.60
  -7   9   1    6.80    4.30
  -6  -9   1   30.00    4.10
   6  -9  -1   39.10    6.00
  -6   9   1   25.80    5.40
  -6   9   1   37.90    5.30
  -6   9   1   35.50    5.00
  -6   9   1   30.80    4.60
  -6   9   1   40.20    5.10
   5  -9  -1   13.60    4.10
  -5   9   1   13.70    4.20
  -5   9   1   15.90    3.70
   4  -9  -1  744.23   29.20
   4  -9  -1  753.62   28.60
   4  -9  -1  717.73   28.20
  -4   9   1  739.83   28.30
  -4   9   1  747.03   28.50
  -4   9   1  731.23   28.70
  -4   9   1  737.63   29.10
  -4   9   1  782.22   28.70
  -4   9   1  790.02   29.30
   3  -9  -1  755.32   30.20
   3  -9  -1  803.12   30.00
   3  -9  -1  803.42   30.50
  -3   9   1  772.02   30.20
   3   9  -1  834.12   29.50
  -3   9   1  801.52   29.80
  -3   9   1  804.02   30.30
   3   9  -1  815.52   29.30
  -3   9   1  802.42   30.00
  -3   9   1  818.62   30.70
  -3   9   1  786.22   29.90
   2  -9  -1  112.79    6.60
   2  -9  -1   97.29    7.50
   2  -9  -1   84.49    6.30
  -2   9   1  114.29    6.40
  -2   9   1  110.39    6.60
  -2   9   1   95.09    6.00
  -2   9   1  106.79    7.60
  -2   9   1  110.39    6.70
  -2   9   1  105.09    6.40
  -1  -9   1 1228.98   42.80
   1  -9  -1 1171.58   42.90
  -1  -9   1 1171.18   42.60
  -1  -9   1 1177.18   42.90
   1  -9  -1 1205.78   43.80
   1  -9  -1 1257.27   43.10
  -1   9   1 1139.09   42.70
   1   9  -1 1188.48   41.90
  -1   9   1 1103.99   43.40
  -1   9   1 1244.28   42.80
   1   9  -1 1196.78   43.00
  -1   9   1 1222.78   43.60
  -1   9   1 1171.88   43.10
   0  -9   1  967.10   35.00
   0  -9  -1 1094.79   36.40
   0  -9   1  876.51   36.10
   0  -9   1 1014.90   35.30
   0  -9  -1  920.31   35.70
   0   9  -1  972.00   35.00
   0   9   1 1074.49   35.30
   0   9  -1  891.11   35.30
   0   9  -1 1008.20   35.80
   0   9   1 1003.10   35.90
   0   9   1  913.81   34.70
   1  -9   1  330.17   12.50
  -1  -9  -1  295.37   12.60
   1  -9   1  266.17   12.70
   1  -9   1  303.17   12.40
   1  -9   1  306.67   12.80
  -1   9  -1  310.07   12.50
  -1   9  -1  278.37   12.50
  -1   9  -1  319.67   12.40
  -1   9  -1  330.57   13.00
   1   9   1  293.67   12.70
  -2  -9  -1  800.62   31.40
   2  -9   1  846.62   31.50
  -2  -9  -1  819.32   31.10
  -2  -9  -1  828.42   30.50
   2  -9   1  877.71   31.40
   2  -9   1  881.41   31.80
   2  -9   1  821.22   31.10
  -2   9  -1  857.01   31.50
   2   9   1  829.92   31.20
  -2   9  -1  854.71   31.00
  -2   9  -1  853.01   31.40
  -2   9  -1  861.21   31.60
   3  -9   1   69.89    6.80
  -3  -9  -1   83.19    6.60
   3  -9   1   79.49    6.30
  -3  -9  -1   84.99    6.70
   3  -9   1   80.79    6.20
   3  -9   1   78.09    7.20
   3  -9   1   74.39    6.50
  -3   9  -1   79.89    7.40
  -3   9  -1   82.89    6.10
  -3   9  -1   81.39    6.50
  -3   9  -1   85.19    7.00
   3   9   1   80.09    5.90
   4  -9   1  330.87   14.60
  -4  -9  -1  317.97   13.40
   4  -9   1  339.77   14.60
   4  -9   1  308.07   14.10
  -4  -9  -1  328.17   14.10
   4  -9   1  339.97   14.50
   4  -9   1  314.77   14.90
  -4   9  -1  326.07   14.00
  -4   9  -1  321.87   14.50
  -4   9  -1  335.27   15.20
   4   9   1  310.77   13.60
  -4   9  -1  330.27   14.70
   5  -9   1  199.38   10.30
   5  -9   1  211.98   11.40
  -5  -9  -1  222.78   10.20
   5  -9   1  215.28   10.50
   5  -9   1  218.78   10.40
   5  -9   1  213.38   11.80
  -5   9  -1  222.68   11.30
  -5   9  -1  222.58   10.70
  -5   9  -1  209.88   11.20
  -5   9  -1  182.58   11.80
   6  -9   1  476.75   24.90
  -6  -9  -1  564.54   20.70
   6  -9   1  536.75   22.60
  -6   9  -1  525.75   22.10
  -6   9  -1  539.95   22.10
  -6   9  -1  506.85   23.20
  -6   9  -1  529.65   21.50
  -7  -9  -1   41.00    5.60
   7  -9   1   35.20    6.60
  -7  -9  -1   44.60    5.30
  -7   9  -1   47.20    6.40
  -7   9  -1   36.60    7.20
  -7   9  -1   40.10    5.80
  -7   9  -1   43.40    6.30
   8  -9   1  217.48   13.90
  -8  -9  -1  217.98   11.90
  -8   9  -1  218.48   12.80
  -8   9  -1  215.88   12.60
  -8   9  -1  215.48   12.00
  -8   9  -1  223.68   12.20
  -8   9  -1  223.68   15.00
   9  -9   1    4.10    6.90
  -9  -9  -1    8.70    5.50
  -9  -9  -1   28.80    6.70
  -9   9  -1   14.40    5.00
  -9   9  -1   17.90    5.60
  -9   9  -1   18.50    5.70
  -9   9  -1   13.50    5.40
  -9   9  -1   20.70    7.40
 -10  -9  -1    0.70    5.70
 -10  -9  -1   16.30    6.20
 -10   9  -1    6.70    6.50
 -10   9  -1    5.60    7.20
 -10   9  -1    4.10    5.10
 -11  -9  -1   67.99    9.10
 -11  -9  -1   55.89    9.00
 -11   9  -1   56.99   11.20
 -11   9  -1   51.89    7.50
 -11   9  -1   55.09    7.70
 -12  -9  -1   12.20    7.20
 -12  -9  -1   21.30    7.50
 -12   9  -1   24.90    6.70
 -12   9  -1   26.40   10.60
 -12 -10   1   35.30    8.50
 -12 -10   1   28.00    7.90
 -12  10   1   36.00    7.00
 -12  10   1   37.90   10.40
 -12  10   1   29.70    7.80
 -11 -10   1   27.40    7.50
 -11 -10   1    7.40    6.30
 -11  10   1   24.30    6.10
 -11  10   1    7.70    6.00
 -11  10   1   15.50    8.40
  10 -10  -1  155.18   14.30
 -10 -10   1  111.99   10.50
 -10 -10   1  123.59   11.20
 -10 -10   1  130.09   11.80
 -10  10   1  146.99   14.10
 -10  10   1  150.28   11.80
 -10  10   1  133.69   10.30
   9 -10  -1   83.59   10.70
  -9 -10   1   77.99    9.00
  -9 -10   1   72.99    7.30
  -9 -10   1   71.79    8.20
  -9  10   1   85.39   10.90
  -9  10   1   65.09    7.20
  -9  10   1   65.89    7.10
  -9  10   1   85.89    8.80
  -8 -10   1    3.70    4.60
  -8 -10   1    0.70    3.90
  -8 -10   1    9.50    5.30
  -8  10   1    1.60    4.20
  -8  10   1    5.90    5.10
  -8  10   1    3.50    4.30
  -8  10   1   -1.20    3.90
  -8  10   1    0.10    6.00
   7 -10  -1   46.00    7.20
  -7 -10   1   44.50    6.90
  -7  10   1   47.30    6.10
  -7  10   1   44.40    6.10
  -7  10   1   45.10    6.00
  -7  10   1   43.90    7.00
   6 -10  -1   16.90    5.40
  -6  10   1   14.60    4.50
  -6  10   1   18.10    4.00
  -6  10   1   17.90    4.50
  -6  10   1   16.50    4.10
  -6  10   1   14.80    4.80
   5 -10  -1  610.84   23.60
   5 -10  -1  584.04   24.80
   5 -10  -1  612.34   23.40
  -5  10   1  603.54   24.90
  -5  10   1  587.64   23.70
  -5  10   1  607.94   24.10
  -5  10   1  608.04   24.20
  -5  10   1  601.84   23.90
   4 -10  -1  305.67   14.30
   4 -10  -1  284.97   14.30
   4 -10  -1  308.47   13.70
   4  10  -1  286.97   12.70
  -4  10   1  319.67   14.00
  -4  10   1  307.57   14.40
  -4  10   1  319.37   13.50
  -4  10   1  343.57   14.10
  -4  10   1  295.97   13.90
   3 -10  -1 1199.08   43.20
   3 -10  -1 1169.48   43.80
   3 -10  -1 1151.48   43.50
   3  10  -1 1200.98   42.60
   3  10  -1 1209.18   42.50
  -3  10   1 1182.58   43.90
  -3  10   1 1057.89   46.60
  -3  10   1 1229.08   43.10
  -3  10   1 1165.98   43.30
  -3  10   1 1188.18   43.50
   2 -10  -1  676.03   26.10
  -2 -10   1  696.43   25.80
   2 -10  -1  656.73   26.20
   2 -10  -1  724.63   27.10
  -2  10   1  697.43   26.50
  -2  10   1  671.73   25.90
  -2  10   1  675.13   26.20
  -2  10   1  686.83   26.10
  -2  10   1  685.43   26.00
   2  10  -1  728.13   26.00
   1 -10  -1 1148.39   42.20
  -1 -10   1 1232.38   42.00
   1 -10  -1 1129.49   42.30
  -1 -10   1 1110.79   42.00
  -1 -10   1 1133.79   41.10
  -1 -10   1 1146.69   42.20
   1 -10  -1 1214.28   43.20
  -1  10   1 1136.89   42.00
  -1  10   1 1168.58   42.50
  -1  10   1 1181.68   42.70
  -1  10   1 1116.99   41.90
   1  10  -1 1212.28   41.20
   1  10  -1 1212.48   42.30
   0 -10   1  713.13   26.10
   0 -10   1  714.03   26.30
   0 -10   1  696.83   25.30
   0 -10  -1  696.43   26.70
   0 -10  -1  686.03   25.60
   0 -10   1  706.73   25.70
   0 -10  -1  674.43   26.10
   0  10   1  676.33   25.50
   0  10  -1  693.03   25.40
   0  10   1  688.93   25.10
   0  10  -1  676.13   26.10
   0  10  -1  675.23   25.80
   0  10   1  708.53   26.10
   0  10   1  681.53   26.20
  -1 -10  -1  423.06   17.40
   1 -10   1  378.46   17.40
   1 -10   1  421.86   17.40
  -1 -10  -1  472.25   18.20
   1 -10   1  426.66   17.00
   1 -10   1  438.76   17.00
  -1 -10  -1  479.55   16.80
  -1  10  -1  419.96   17.20
   1  10   1  422.86   17.40
  -1  10  -1  436.56   16.90
  -1  10  -1  454.05   17.60
  -1  10  -1  440.86   17.10
   2 -10   1  706.43   27.50
   2 -10   1  693.03   26.90
   2 -10   1  695.13   26.80
   2 -10   1  730.43   27.30
  -2 -10  -1  694.93   26.60
  -2 -10  -1  712.13   26.00
  -2 -10  -1  704.33   27.00
   2 -10   1  700.53   26.60
  -2  10  -1  718.13   26.90
  -2  10  -1  703.03   27.00
   2  10   1  718.53   26.80
  -2  10  -1  698.03   26.40
  -2  10  -1  714.23   26.90
   3 -10   1  174.98   10.40
   3 -10   1  189.08    9.90
   3 -10   1  186.28   10.20
  -3 -10  -1  230.78   10.50
   3 -10   1  216.78   11.00
  -3 -10  -1  208.18    9.60
   3 -10   1  169.58    9.90
   3  10   1  198.78    9.70
  -3  10  -1  175.48    9.90
  -3  10  -1  201.88   10.40
  -3  10  -1  195.48    9.70
  -3  10  -1  198.28   10.60
  -4 -10  -1 3143.09  112.59
   4 -10   1 3053.29  113.09
   4 -10   1 3179.18  113.79
   4 -10   1 3331.77  113.39
   4 -10   1 3180.28  112.99
  -4 -10  -1 3288.37  112.49
   4 -10   1 3183.58  113.29
  -4  10  -1 3130.89  113.39
  -4  10  -1 3199.78  113.29
   4  10   1 3304.07  112.69
   4  10   1 3172.78  112.09
  -4  10  -1 3117.39  113.69
  -4  10  -1 3216.28  112.69
   5 -10   1  172.48    9.30
   5 -10   1  148.79   10.30
   5 -10   1  162.18    9.50
   5 -10   1  161.68    9.50
  -5 -10  -1  181.68    9.20
  -5 -10  -1  170.58    8.30
   5 -10   1  171.08   10.20
  -5  10  -1  150.68   10.60
  -5  10  -1  157.48    9.30
  -5  10  -1  140.89    9.70
  -5  10  -1  173.28   10.20
   6 -10   1   78.69    7.70
   6 -10   1   73.29    8.60
  -6  10  -1  106.19    9.60
  -6  10  -1   97.79    8.10
  -6  10  -1   92.09    8.50
  -6  10  -1   61.29    6.50
  -7 -10  -1  325.47   15.20
   7 -10   1  315.57   16.50
  -7  10  -1  314.27   15.10
  -7  10  -1  323.67   15.70
  -7  10  -1  313.17   17.30
  -7  10  -1  315.87   15.90
   8 -10   1   81.29    9.20
  -8 -10  -1   88.89    8.00
  -8  10  -1   94.99    8.00
  -8  10  -1   86.09    8.50
  -8  10  -1   85.59    8.40
  -8  10  -1   88.79   10.30
  -8  10  -1   78.99    7.90
  -9 -10  -1   10.30    5.90
   9 -10   1   -4.10    6.00
  -9 -10  -1   12.80    5.60
  -9  10  -1   14.40    5.10
  -9  10  -1   12.70    7.10
  -9  10  -1   16.60    5.80
  -9  10  -1    4.40    5.30
  -9  10  -1   20.90    6.10
 -10 -10  -1   -7.10    5.50
  10 -10   1    0.90    7.10
 -10 -10  -1    4.10    5.70
 -10  10  -1   -2.70    5.40
 -10  10  -1   -2.60    4.60
 -10  10  -1   -4.50    7.40
 -11 -10  -1    6.40    6.70
 -11 -10  -1    6.20    5.90
 -11  10  -1    7.60    5.90
 -11  10  -1    2.30    8.20
 -11  10  -1    9.00    5.40
 -12 -10  -1   15.00    7.50
 -12 -10  -1    1.80    6.50
 -12  10  -1   -4.90    5.70
 -12  10  -1    4.60   15.00
 -12  10  -1   16.20    6.50
 -12 -11   1   52.49    9.70
 -12 -11   1   34.80    7.90
 -12  11   1   32.00    7.10
 -12  11   1   38.00   10.60
 -12  11   1   39.50    8.40
 -11 -11   1   10.70    6.30
 -11 -11   1   19.30    7.80
 -11 -11   1   22.50    6.70
 -11  11   1   38.50    6.70
 -11  11   1   21.00    8.90
 -11  11   1    8.90    6.40
 -10 -11   1    8.40    5.90
 -10 -11   1    8.80    5.50
 -10 -11   1   10.70    6.70
  10 -11  -1    7.40    7.80
 -10  11   1   13.70    5.30
 -10  11   1   11.40    7.90
 -10  11   1    9.00    5.20
 -10  11   1   13.60    6.20
  -9 -11   1    4.60    5.50
   9 -11  -1   -1.50    6.50
  -9 -11   1    2.80    5.50
  -9 -11   1    2.30    4.70
  -9  11   1    1.80    4.50
  -9  11   1    7.30    6.60
  -9  11   1    2.00    4.90
  -9  11   1    5.00    4.70
  -9  11   1    5.30    5.50
  -8 -11   1   -0.60    4.60
   8 -11  -1   10.80    6.40
  -8 -11   1   11.10    5.90
  -8  11   1   10.90    4.70
  -8  11   1    7.20    5.80
  -8  11   1    7.90    4.70
  -8  11   1    6.50    4.50
  -8  11   1    7.10    5.10
  -7 -11   1 1368.76   50.79
   7 -11  -1 1328.87   51.39
  -7  11   1 1336.57   49.90
  -7  11   1 1369.86   49.70
  -7  11   1 1317.97   49.99
  -7  11   1 1239.98   51.09
  -7  11   1 1339.77   49.80
   6 -11  -1   35.90    6.40
  -6  11   1   30.40    6.00
  -6  11   1   40.00    5.20
  -6  11   1   29.70    5.10
  -6  11   1   31.70    5.20
  -6  11   1   35.30    5.50
   5 -11  -1   84.79    7.20
   5 -11  -1   90.79    7.80
   5 -11  -1  100.89    8.60
  -5  11   1   84.79    7.70
  -5  11   1   88.49    7.20
  -5  11   1  120.69    8.30
  -5  11   1   82.69    7.90
  -5  11   1  100.79    7.80
   4 -11  -1 3025.20  110.49
   4 -11  -1 3091.09  110.19
   4 -11  -1 3160.48  109.89
  -4  11   1 3108.49  110.49
  -4  11   1 3048.20  109.99
  -4  11   1 3069.29  109.79
  -4  11   1 3145.79  109.79
  -4  11   1 3086.49  110.19
   4  11  -1 3110.09  108.99
   4  11  -1 3138.09  109.09
   3 -11  -1  218.08   11.30
   3 -11  -1  224.98   11.50
   3 -11  -1  239.68   12.30
  -3  11   1  234.38   11.50
   3  11  -1  244.58   10.60
  -3  11   1  236.08   11.00
  -3  11   1  238.48   11.50
  -3  11   1  241.68   11.40
  -3  11   1  229.08   11.20
   3  11  -1  229.78   10.70
   2 -11  -1   10.70    3.40
   2 -11  -1   15.20    3.40
  -2  11   1   22.60    4.80
  -2  11   1   15.70    3.30
   2  11  -1   32.40    3.80
  -2  11   1   22.90    3.80
  -2  11   1   22.40    3.70
   1 -11  -1 7215.68  255.67
   1  11  -1 7397.06  253.67
   0 -11  -1   41.50    4.00
   0 -11   1   31.80    4.10
   0 -11   1   32.10    3.50
   0 -11   1   33.40    3.50
   0 -11   1   52.49    4.90
   0 -11  -1   42.20    5.30
   0  11  -1   46.90    4.20
   0  11  -1   32.40    3.70
   0  11   1   27.10    4.40
   0  11   1   32.20    4.00
   0  11  -1   40.20    4.40
   0  11   1   44.20    3.60
   1 -11   1 2773.22   98.69
   1 -11   1 2833.42   98.69
  -1 -11  -1 2763.52   99.49
  -1 -11  -1 2774.52   98.39
  -1 -11  -1 2771.82   99.09
   1 -11   1 2805.12   99.19
   1 -11   1 2914.61   99.49
   1  11   1 2834.42   99.29
  -1  11  -1 2738.93   98.69
   1  11   1 2791.32   98.89
  -1  11  -1 2771.72   98.59
  -1  11  -1 2771.62   99.19
  -1  11  -1 2843.32   98.99
   2 -11   1  140.79    8.20
   2 -11   1  124.79    8.40
  -2 -11  -1  133.29    8.70
   2 -11   1  138.19    8.00
   2 -11   1  141.09    7.90
   2 -11   1  140.49    9.50
  -2 -11  -1  143.29    8.80
  -2 -11  -1  150.88    7.20
  -2  11  -1  137.99    8.20
   2  11   1  127.39    7.90
  -2  11  -1  140.99    8.20
  -2  11  -1  131.19    8.00
  -2  11  -1  145.29    7.80
  -3 -11  -1   24.10    4.70
   3 -11   1   19.50    4.10
   3 -11   1   20.30    4.00
   3 -11   1   19.90    4.50
  -3 -11  -1   12.80    3.60
   3 -11   1   10.10    3.50
   3 -11   1   21.60    5.20
  -3 -11  -1   16.90    3.20
   3  11   1   17.50    3.80
  -3  11  -1   16.20    5.00
   3  11   1   17.70    3.30
  -3  11  -1   25.50    4.40
  -3  11  -1   11.00    3.70
  -3  11  -1   24.80    4.60
   4 -11   1   53.39    6.30
   4 -11   1   58.39    6.70
   4 -11   1   71.29    6.70
   4 -11   1   48.00    6.10
   4 -11   1   95.19    7.40
  -4 -11  -1   88.49    6.30
  -4  11  -1   78.99    7.30
   4  11   1   87.09    6.50
  -4  11  -1   91.19    7.90
   5 -11   1   38.10    5.10
   5 -11   1   40.90    5.90
   5 -11   1   42.50    6.00
   5 -11   1   50.09    5.90
   5 -11   1   37.40    5.60
  -5 -11  -1   47.00    4.60
  -5 -11  -1   51.69    5.70
  -5  11  -1   43.40    5.30
  -5  11  -1   42.60    5.70
  -5  11  -1   45.90    6.30
  -5  11  -1   45.10    6.10
   6 -11   1  510.55   23.00
  -6 -11  -1  530.05   21.50
   6 -11   1  516.45   23.60
  -6  11  -1  500.25   23.50
  -6  11  -1  552.14   22.90
  -6  11  -1  548.95   22.60
  -6  11  -1  552.44   22.00
   7 -11   1    3.50    5.30
  -7  11  -1    6.40    4.80
  -7  11  -1   14.30    6.50
  -7  11  -1    6.50    5.00
  -7  11  -1    5.30    4.90
   8 -11   1   38.60    7.40
  -8  11  -1   49.40    7.10
  -8  11  -1   41.10    6.30
  -8  11  -1   51.59    6.90
  -8  11  -1   45.70    8.00
  -8  11  -1   42.90    6.30
   9 -11   1    3.80    6.60
  -9 -11  -1    1.10    4.90
  -9 -11  -1   24.00    7.00
  -9  11  -1   -2.00    5.10
  -9  11  -1    4.10    5.10
  -9  11  -1   15.30    7.40
  -9  11  -1   18.00    7.20
  -9  11  -1    8.90    5.20
 -10 -11  -1   49.80    7.30
 -10 -11  -1   60.79    8.80
  10 -11   1   71.99   10.70
 -10  11  -1   60.39    7.60
 -10  11  -1   62.89    8.30
 -10  11  -1   49.50    7.20
 -10  11  -1   44.10   10.00
 -10  11  -1   51.39    8.00
 -11 -11  -1   87.09   10.70
 -11  11  -1   67.49   11.40
 -11  11  -1   60.89    8.20
 -11  11  -1   71.69    9.00
 -12 -12   1   -3.20    6.40
 -12  12   1    2.20    6.50
 -12  12   1  -13.80   12.80
 -12  12   1   -7.00    5.30
  11 -12  -1   54.29   11.80
 -11 -12   1   20.80    7.50
 -11 -12   1   43.00    7.70
 -11  12   1   38.80    9.40
 -11  12   1   28.00   10.30
 -11  12   1   35.50    7.20
 -10 -12   1    5.10    5.40
 -10 -12   1   -1.80    4.90
  10 -12  -1    0.40    7.80
 -10 -12   1   -1.50    6.30
 -10  12   1    0.60    5.60
 -10  12   1   -1.40    5.20
 -10  12   1    8.40    5.00
 -10  12   1    4.20    5.90
 -10  12   1   -3.00    7.00
   9 -12  -1  111.59   12.10
  -9 -12   1  121.49   11.30
  -9 -12   1  130.49   11.00
  -9  12   1  114.09   12.10
  -9  12   1  118.09   10.70
  -9  12   1  101.79    9.60
  -9  12   1  104.79    9.50
  -8 -12   1   11.20    5.10
  -8 -12   1   13.70    6.20
   8 -12  -1   16.20    6.80
  -8  12   1    2.50    6.10
  -8  12   1    4.70    4.70
  -8  12   1   11.50    5.00
  -8  12   1    8.80    5.30
  -8  12   1    7.70    4.70
   7 -12  -1 1052.79   41.90
  -7  12   1 1032.50   41.80
  -7  12   1 1066.79   40.00
  -7  12   1 1031.30   40.30
  -7  12   1 1043.00   40.40
  -7  12   1 1050.19   40.40
   6 -12  -1  109.99   10.10
  -6  12   1  113.89    9.30
  -6  12   1  130.19    9.70
  -6  12   1  104.39    9.00
  -6  12   1  114.99    8.70
  -6  12   1  127.29   10.30
   5 -12  -1  237.68   12.10
   5 -12  -1  242.78   11.80
   5 -12  -1  203.78   12.50
  -5  12   1  230.28   12.20
  -5  12   1  232.28   12.10
  -5  12   1  242.58   11.70
  -5  12   1  193.18   12.30
  -5  12   1  234.78   12.10
   4 -12  -1  690.53   28.30
   4 -12  -1  716.63   28.00
   4 -12  -1  764.42   28.70
  -4  12   1  696.23   28.10
  -4  12   1  716.33   27.70
   4  12  -1  694.73   27.00
  -4  12   1  730.53   27.80
   4  12  -1  717.63   26.80
  -4  12   1  706.83   28.00
  -4  12   1  708.33   28.40
   3 -12  -1  197.58    8.80
   3 -12  -1  198.58   11.70
   3 -12  -1  213.98   11.00
   3 -12  -1  197.08   10.60
  -3  12   1  211.18   10.90
   3  12  -1  239.58   10.10
  -3  12   1  200.98   10.80
  -3  12   1  189.48   10.20
  -3  12   1  201.58   10.60
  -3  12   1  204.58   11.00
   2 -12  -1 1432.36   53.19
   2 -12  -1 1495.85   54.19
  -2 -12   1 1486.75   52.69
   2 -12  -1 1524.35   53.39
  -2  12   1 1497.05   53.79
  -2  12   1 1437.76   54.19
   2  12  -1 1483.45   53.19
   2  12  -1 1421.46   52.89
  -2  12   1 1436.16   53.09
  -2  12   1 1440.96   53.39
   1 -12  -1   12.70    4.70
   1 -12  -1   15.40    3.30
  -1 -12   1    7.60    2.90
  -1 -12   1   12.20    3.10
  -1  12   1    5.20    2.60
  -1  12   1    9.30    3.10
   1  12  -1   10.00    3.40
   0 -12   1   52.89    5.00
   0 -12   1   45.20    5.00
   0 -12   1   46.30    4.50
   0 -12   1   46.90    4.40
   0 -12  -1   47.80    6.10
   0  12  -1   54.29    5.10
   0  12  -1   41.90    4.20
   0  12   1   50.19    4.90
   0  12   1   66.39    4.30
   0  12   1   58.29    5.70
  -1 -12  -1  230.18   11.10
  -1 -12  -1  223.98   11.90
   1 -12   1  248.68   10.50
   1 -12   1  237.18   11.40
  -1 -12  -1  222.68   10.30
   1 -12   1  236.78   10.70
   1 -12   1  239.88   11.20
  -1  12  -1  222.68   10.60
  -1  12  -1  227.48   10.60
  -1  12  -1  232.98   10.80
  -1  12  -1  238.88   11.30
   1  12   1  219.08   10.70
   1  12   1  223.88   11.20
   2 -12   1  436.66   19.30
  -2 -12  -1  461.25   18.60
  -2 -12  -1  459.15   17.80
   2 -12   1  452.45   18.50
  -2 -12  -1  466.95   19.40
   2 -12   1  468.85   19.70
   2 -12   1  455.75   18.60
   2 -12   1  445.76   18.70
  -2  12  -1  478.65   22.00
   2  12   1  456.15   18.20
  -2  12  -1  443.06   18.90
  -2  12  -1  455.35   18.70
   2  12   1  443.56   18.70
  -2  12  -1  453.05   18.70
   3 -12   1 1806.72   67.39
   3 -12   1 1802.92   66.89
  -3 -12  -1 1864.31   65.69
  -3 -12  -1 1902.41   66.49
   3 -12   1 2049.29   68.39
   3 -12   1 1855.81   67.19
  -3 -12  -1 1854.01   66.89
   3 -12   1 1823.82   66.69
   3  12   1 1830.02   66.19
   3  12   1 1860.81   66.69
  -3  12  -1 1817.22   66.29
  -3  12  -1 1843.12   66.89
  -3  12  -1 1815.12   67.09
  -3  12  -1 1793.12   67.09
   4 -12   1   28.80    4.70
   4 -12   1   30.70    4.90
  -4 -12  -1   36.20    4.40
  -4 -12  -1   40.60    5.30
   4 -12   1   19.50    5.10
   4 -12   1   20.30    5.60
   4 -12   1   31.50    5.20
  -4  12  -1   26.00    4.20
  -4  12  -1   29.90    5.20
  -4  12  -1   30.20    4.90
   4  12   1   37.60    4.60
  -4  12  -1   15.40    4.60
  -5 -12  -1   37.20    4.50
   5 -12   1   36.60    5.60
   5 -12   1   36.60    5.90
  -5 -12  -1   55.99    6.00
   5 -12   1   40.10    6.10
   5 -12   1   37.20    5.90
   5 -12   1   38.70    5.40
  -5  12  -1   38.70    5.80
  -5  12  -1   38.00    6.80
   5  12   1   43.90    5.00
  -5  12  -1   32.50    5.30
  -5  12  -1   37.70    5.60
   6 -12   1  280.07   15.10
  -6 -12  -1  283.37   14.20
  -6  12  -1  281.47   15.70
  -6  12  -1  297.37   14.40
  -6  12  -1  300.17   15.20
  -6  12  -1  293.17   14.80
   7 -12   1  312.67   16.90
  -7 -12  -1  328.57   15.40
  -7  12  -1  319.77   16.50
  -7  12  -1  318.87   16.10
  -7  12  -1  295.67   17.60
  -7  12  -1  337.67   15.80
   8 -12   1  707.43   32.40
  -8  12  -1  671.03   30.50
  -8  12  -1  707.33   28.30
  -8  12  -1  645.54   28.30
  -8  12  -1  683.13   27.90
  -8  12  -1  692.53   29.80
   9 -12   1   30.90    8.00
  -9  12  -1   43.40    7.40
  -9  12  -1   42.00    6.80
  -9  12  -1   28.40    6.30
  -9  12  -1   42.30    8.90
  -9  12  -1   36.10    7.10
 -10 -12  -1    3.10    6.10
  10 -12   1  -10.10    7.10
 -10  12  -1    1.10    5.40
 -10  12  -1    4.20    5.80
 -10  12  -1  -10.10    7.20
 -10  12  -1    3.10    8.90
 -10  12  -1    3.60    5.40
 -11 -12  -1   57.99    9.40
 -11  12  -1   58.89    8.40
 -11  12  -1   43.00    7.60
 -11  12  -1   43.10   10.80
 -12 -13   1    3.10    7.20
 -12  13   1   11.70    9.90
 -12  13   1   -1.80    5.90
 -12  13   1   -5.40    6.60
 -11 -13   1   30.60    7.70
 -11 -13   1   30.90    8.50
  11 -13  -1   49.10   11.60
 -11  13   1   32.90    7.50
 -11  13   1   33.70    7.20
 -11  13   1   23.40    9.30
 -10 -13   1    9.70    5.90
  10 -13  -1    6.70    8.50
 -10  13   1    1.10    6.00
 -10  13   1   -4.60    7.50
 -10  13   1    6.30    6.50
 -10  13   1    8.60    5.50
 -10  13   1    1.80    5.60
  -9 -13   1   17.00    6.50
   9 -13  -1   14.50    7.90
  -9 -13   1   25.30    7.20
  -9  13   1   11.80    6.20
  -9  13   1   12.90    5.90
  -9  13   1   13.50    7.30
  -9  13   1   17.90    5.70
  -9  13   1   16.30    5.70
   8 -13  -1   32.90    7.40
  -8 -13   1   42.20    7.40
  -8  13   1   41.50    6.90
  -8  13   1   45.50    8.60
  -8  13   1   43.40    6.70
  -8  13   1   32.80    6.00
  -8  13   1   28.10    6.10
   7 -13  -1   91.19   11.40
  -7  13   1  112.29    9.70
  -7  13   1   94.99    9.40
  -7  13   1   97.19    8.90
  -7  13   1  122.99   11.30
  -7  13   1  120.39   10.10
   6 -13  -1 1222.68   44.90
   6 -13  -1 1206.28   46.90
  -6  13   1 1145.19   46.50
  -6  13   1 1201.48   45.90
  -6  13   1 1218.48   45.50
  -6  13   1 1236.78   45.80
  -6  13   1 1230.98   45.90
   5 -13  -1   18.60    5.00
   5 -13  -1    6.30    4.50
   5 -13  -1    4.40    4.70
  -5  13   1    9.30    4.50
  -5  13   1   16.30    4.60
  -5  13   1    5.70    4.20
  -5  13   1   13.20    4.40
  -5  13   1   13.50    4.20
   4 -13  -1 2723.23  100.09
   4 -13  -1 2785.12  100.29
   4  13  -1 2850.31   98.99
  -4  13   1 2757.12   99.79
  -4  13   1 2793.82  100.09
  -4  13   1 2847.52  100.09
   4  13  -1 2741.23   98.69
  -4  13   1 2767.82   99.49
  -4  13   1 2851.81   99.59
   3 -13  -1 3255.07  105.09
   3 -13  -1 2893.61  104.39
   3 -13  -1 2912.71  104.89
   3  13  -1 2832.62  104.79
  -3  13   1 2981.10  104.09
   3  13  -1 2963.70  103.79
  -3  13   1 2870.31  104.19
  -3  13   1 2896.21  103.79
  -3  13   1 2804.92  105.89
  -3  13   1 2859.01  104.29
  -2 -13   1 1615.24   56.49
   2 -13  -1 1530.95   57.89
   2 -13  -1 1563.54   56.89
  -2 -13   1 1551.54   56.19
   2 -13  -1 1654.43   57.29
  -2  13   1 1546.85   56.69
  -2  13   1 1544.25   56.59
   2  13  -1 1612.14   56.89
  -2  13   1 1519.55   56.99
  -2  13   1 1523.55   57.39
   2  13  -1 1562.14   56.69
   1 -13  -1  670.63   25.20
   1 -13  -1  649.64   26.40
  -1 -13   1  652.13   24.80
  -1 -13   1  658.33   24.40
  -1 -13   1  656.83   25.30
  -1 -13   1  651.43   25.10
  -1  13   1  641.24   25.50
  -1  13   1  645.14   24.70
  -1  13   1  630.04   25.80
   1  13  -1  648.64   25.50
   1  13  -1  661.13   23.80
   1  13  -1  643.94   25.30
   0 -13   1   79.89    7.20
   0 -13  -1   81.69    7.20
   0 -13   1   79.09    6.40
   0 -13   1   78.79    6.70
   0 -13  -1   86.79    6.50
   0 -13   1   79.79    5.50
   0 -13  -1   96.99    8.00
   0  13  -1   74.59    6.90
   0  13   1   83.89    7.20
   0  13  -1   81.59    5.80
   0  13   1   87.79    6.70
   0  13   1   82.59    6.40
   0  13   1   78.89    5.30
   1 -13   1 1515.45   55.09
  -1 -13  -1 1450.05   55.39
   1 -13   1 1489.05   54.49
  -1 -13  -1 1488.65   54.19
   1 -13   1 1510.15   54.39
   1 -13   1 1576.44   56.49
  -1  13  -1 1553.84   54.79
  -1  13  -1 1493.95   54.49
  -1  13  -1 1474.25   55.09
  -1  13  -1 1540.75   54.39
   1  13   1 1518.35   55.09
   1  13   1 1489.55   54.69
   2 -13   1  491.25   20.20
   2 -13   1  522.15   21.50
  -2 -13  -1  490.55   19.30
   2 -13   1  515.05   20.60
  -2 -13  -1  489.05   20.20
   2 -13   1  509.75   20.90
  -2 -13  -1  501.95   20.90
   2 -13   1  499.75   20.20
  -2  13  -1  513.45   20.30
  -2  13  -1  485.55   22.10
   2  13   1  487.65   20.40
  -2  13  -1  507.75   19.90
  -2  13  -1  486.85   21.10
   2  13   1  470.35   19.80
  -3 -13  -1  300.77   13.40
  -3 -13  -1  309.57   12.80
   3 -13   1  280.67   14.40
   3 -13   1  304.57   15.00
   3 -13   1  294.97   13.80
   3 -13   1  313.87   14.10
   3 -13   1  277.47   13.80
  -3 -13  -1  297.57   14.30
  -3  13  -1  293.77   14.30
  -3  13  -1  311.37   13.60
  -3  13  -1  286.47   13.80
   3  13   1  293.57   13.60
  -3  13  -1  294.27   14.10
  -4 -13  -1   69.09    6.40
  -4 -13  -1   78.79    6.20
  -4 -13  -1  100.79    8.00
   4 -13   1   79.09    8.10
   4 -13   1   70.09    6.70
   4 -13   1   85.19    7.80
   4 -13   1   74.89    7.10
   4 -13   1   78.79    7.80
   4  13   1   67.29    6.60
  -4  13  -1   88.59    7.30
  -4  13  -1   91.09    8.10
   4  13   1   77.49    6.20
  -4  13  -1   81.59    7.50
  -4  13  -1   87.29    8.10
   5 -13   1  102.79    8.80
   5 -13   1   82.99    8.10
  -5 -13  -1  100.49    8.40
   5 -13   1   94.49    9.60
   5 -13   1   88.49    8.50
  -5  13  -1  111.49    9.10
   5  13   1  111.79    6.80
  -5  13  -1   90.79    8.20
   5  13   1  106.89    7.60
  -5  13  -1   97.09    8.30
  -5  13  -1   94.89    8.70
   6 -13   1  140.29   10.40
   6 -13   1  117.19    9.20
   6 -13   1   97.99    8.80
  -6 -13  -1  101.89    9.50
  -6  13  -1  113.99    9.40
  -6  13  -1  120.09    9.70
  -6  13  -1  132.49   10.20
  -6  13  -1  126.69   10.90
  -7 -13  -1   94.09    8.20
   7 -13   1   89.89    9.50
  -7  13  -1   65.99    9.10
  -7  13  -1   88.29    8.90
  -7  13  -1   79.89    8.40
  -7  13  -1   84.79    7.90
  -8 -13  -1    6.20    4.50
  -8 -13  -1    3.70    5.60
   8 -13   1    6.70    5.70
  -8  13  -1    6.50    4.90
  -8  13  -1   -0.90   10.40
  -8  13  -1    3.30    6.80
  -8  13  -1    2.70    5.00
  -8  13  -1    4.30    5.10
   9 -13   1    2.00    6.90
  -9  13  -1    1.40    5.00
  -9  13  -1   -1.60    7.20
  -9  13  -1   -6.60    5.30
  -9  13  -1    0.40    4.80
  -9  13  -1    2.10    5.60
  10 -13   1   29.60    9.60
 -10 -13  -1   19.60    7.30
 -10  13  -1   30.50    9.30
 -10  13  -1   25.70    7.40
 -10  13  -1   15.60    6.10
 -10  13  -1   20.60    6.40
 -10  13  -1   22.50    6.70
 -11 -13  -1   53.49    9.20
  11 -13   1   60.99   12.10
 -11  13  -1   43.50    7.50
 -11  13  -1   46.50    8.70
 -11  13  -1   57.99   11.50
 -11  13  -1   66.49    8.60
 -11 -14   1   24.80    8.00
  11 -14  -1   30.20   10.50
 -11  14   1   24.60    7.30
 -11  14   1   14.90    6.70
 -11  14   1    6.50    8.60
 -11  14   1   21.30    6.50
  10 -14  -1   99.29   13.10
 -10 -14   1   79.19    9.50
 -10 -14   1  115.69   12.00
 -10  14   1   96.79   10.10
 -10  14   1   88.09   11.50
 -10  14   1   78.39    9.10
 -10  14   1   85.09    9.10
 -10  14   1   90.29    9.70
  -9 -14   1   18.90    6.30
  -9 -14   1    4.60    6.40
   9 -14  -1   10.70    7.50
  -9  14   1   11.50    5.40
  -9  14   1   10.40    5.90
  -9  14   1   12.70    7.10
  -9  14   1    2.60    5.20
  -9  14   1   14.90    6.00
  -8 -14   1   24.10    7.00
   8 -14  -1   26.60    7.20
  -8  14   1   19.60    6.70
  -8  14   1    6.40    5.20
  -8  14   1   23.60    6.10
  -8  14   1   21.30    8.70
  -8  14   1   14.60    7.60
   7 -14  -1  397.46   19.80
  -7  14   1  405.66   18.60
  -7  14   1  393.26   19.80
  -7  14   1  379.66   17.70
  -7  14   1  364.96   18.20
  -7  14   1  355.46   18.10
   6 -14  -1   20.40    6.40
   6 -14  -1   28.00    6.10
   6 -14  -1   29.00    5.70
  -6  14   1   37.00    6.00
  -6  14   1   28.60    6.50
  -6  14   1   35.40    6.10
  -6  14   1   39.10    5.90
  -6  14   1   28.60    5.70
   5 -14  -1  165.38   12.50
   5 -14  -1  157.38   11.50
   5 -14  -1  192.58   11.50
   5  14  -1  176.38    9.60
  -5  14   1  176.98   11.00
   5  14  -1  185.18    9.40
  -5  14   1  187.78   10.60
  -5  14   1  184.58   11.30
  -5  14   1  189.88   11.10
  -5  14   1  175.78   11.50
   4 -14  -1   88.89    8.20
   4 -14  -1   81.89    7.60
   4 -14  -1   90.59    8.70
  -4  14   1   94.89    8.30
   4  14  -1   90.29    7.10
  -4  14   1   82.39    8.10
  -4  14   1  107.19    8.40
  -4  14   1   98.39    8.00
  -4  14   1   94.39    7.50
   4  14  -1   97.89    6.70
   3 -14  -1 1078.69   42.00
   3 -14  -1 1098.09   41.40
   3 -14  -1 1142.99   41.30
  -3  14   1 1043.80   40.70
  -3  14   1 1077.29   41.50
  -3  14   1 1097.09   41.30
  -3  14   1 1085.29   41.10
   3  14  -1 1105.39   40.80
  -3  14   1 1121.79   40.90
  -2 -14   1  495.85   20.60
   2 -14  -1  473.95   21.40
   2 -14  -1  497.85   20.30
  -2 -14   1  482.95   19.50
   2 -14  -1  491.95   20.20
  -2  14   1  483.65   20.80
   2  14  -1  486.15   19.90
   2  14  -1  470.35   20.10
  -2  14   1  521.15   20.10
   1 -14  -1  796.12   33.00
   1 -14  -1  859.71   32.00
  -1 -14   1  843.42   31.40
  -1 -14   1  834.12   30.40
   1 -14  -1  859.21   31.80
  -1 -14   1  743.63   35.60
  -1 -14   1  865.11   32.60
   1  14  -1  828.72   32.20
  -1  14   1  852.81   31.30
  -1  14   1  837.42   32.60
   1  14  -1  837.02   32.00
  -1  14   1  857.81   32.20
  -1  14   1  861.01   31.60
   1  14  -1  846.42   30.40
   0 -14   1  137.99    8.70
   0 -14  -1  139.49    8.30
   0 -14   1  126.29    7.40
   0 -14  -1  140.89   10.50
   0 -14   1  134.19    8.30
   0 -14  -1  151.88    8.50
   0 -14   1  132.99    8.60
   0  14  -1  137.29    8.80
   0  14   1  136.29    8.40
   0  14  -1  142.79    7.70
   0  14   1  142.59    8.80
   0  14   1  146.69    7.20
   0  14   1  118.79    9.10
  -1 -14  -1  435.86   19.80
   1 -14   1  447.26   18.20
   1 -14   1  482.35   18.70
   1 -14   1  449.16   19.00
   1 -14   1  442.86   19.20
  -1 -14  -1  456.95   18.20
   1  14   1  451.35   19.10
  -1  14  -1  457.45   18.40
  -1  14  -1  432.66   19.10
  -1  14  -1  442.06   18.60
   1  14   1  444.36   18.70
  -1  14  -1  479.25   18.50
  -2 -14  -1   23.70    3.90
   2 -14   1   30.10    5.10
   2 -14   1   28.70    4.60
   2 -14   1   35.90    6.10
   2 -14   1   30.40    4.80
  -2 -14  -1   37.90    5.80
   2 -14   1   40.40    4.70
  -2  14  -1   29.50    4.40
   2  14   1   33.40    4.60
  -2  14  -1   18.40    4.20
  -2  14  -1   29.80    5.00
   2  14   1   28.90    4.70
  -2  14  -1   29.00    4.60
   3 -14   1   28.80    4.90
   3 -14   1   32.30    5.10
  -3 -14  -1   32.40    4.20
   3 -14   1   31.40    6.10
  -3 -14  -1   20.20    5.30
   3 -14   1   36.00    5.50
   3 -14   1   24.80    4.80
  -3  14  -1   24.20    5.10
  -3  14  -1   30.10    4.80
   3  14   1   28.60    4.60
  -3  14  -1   29.40    5.40
  -3  14  -1   36.30    5.10
   4 -14   1 1503.35   55.09
   4 -14   1 1479.05   54.59
   4 -14   1 1420.56   54.49
  -4 -14  -1 1480.15   53.09
  -4 -14  -1 1434.36   54.39
   4 -14   1 1433.36   55.09
   4 -14   1 1514.55   55.09
  -4  14  -1 1430.76   54.89
   4  14   1 1557.34   54.29
  -4  14  -1 1509.75   55.09
  -4  14  -1 1469.65   53.89
  -4  14  -1 1500.75   54.59
   4  14   1 1437.06   53.49
   5 -14   1    2.80    4.90
  -5 -14  -1   24.40    5.30
   5 -14   1   14.60    5.70
   5 -14   1   11.90    5.00
  -5 -14  -1   21.00    4.20
   5 -14   1    2.30    5.40
   5  14   1   11.50    3.50
  -5  14  -1   18.50    5.20
  -5  14  -1   19.10    5.20
  -5  14  -1   19.70    5.10
   5  14   1   15.20    4.30
  -5  14  -1   14.30    4.70
  -6 -14  -1  464.05   20.20
   6 -14   1  494.35   21.50
   6 -14   1  457.15   20.10
   6 -14   1  423.86   20.00
  -6  14  -1  426.86   21.40
  -6  14  -1  462.95   20.60
  -6  14  -1  456.25   20.10
  -6  14  -1  455.15   21.10
  -7 -14  -1   73.09    8.00
   7 -14   1   63.99   10.00
  -7  14  -1   54.29    7.80
  -7  14  -1   68.89    7.50
  -7  14  -1   66.99   11.40
  -7  14  -1   75.79    8.00
  -7  14  -1   71.59    9.20
  -8 -14  -1   64.09    8.10
   8 -14   1   76.89    9.40
  -8  14  -1   60.29    8.30
  -8  14  -1   75.49    9.90
  -8  14  -1   67.29    7.70
  -8  14  -1   67.59    8.10
  -8  14  -1   62.69    8.10
   9 -14   1   78.29   10.60
  -9  14  -1   63.59    7.90
  -9  14  -1   42.60    9.20
  -9  14  -1   60.89    8.00
  -9  14  -1   54.59    8.30
  -9  14  -1   52.79    8.30
 -10 -14  -1   42.20    8.50
  10 -14   1   69.79   11.10
 -10  14  -1   48.30    7.60
 -10  14  -1   58.29    8.00
 -10  14  -1   54.49    9.00
 -10  14  -1   52.79   10.10
 -10  14  -1   58.29    8.30
  11 -14   1  117.49   14.90
 -11 -14  -1   91.99   11.50
 -11  14  -1   97.09   14.00
 -11  14  -1  102.79   11.10
 -11  14  -1  102.49    9.90
 -11  14  -1   97.19   11.30
 -11  14  -1  110.49   11.10
  11 -15  -1    7.10   10.10
 -11 -15   1   10.50    7.10
 -11  15   1   -2.20    5.40
 -11  15   1    9.30    7.10
 -11  15   1    2.00    6.00
 -11  15   1   -2.40    5.90
 -11  15   1    4.80    8.80
  10 -15  -1   16.50    9.50
 -10 -15   1    4.70    5.70
 -10 -15   1   10.30    7.20
 -10  15   1    4.60    5.50
 -10  15   1   -3.50    5.50
 -10  15   1   -0.30    6.00
 -10  15   1   -7.50    6.50
 -10  15   1   -0.60    7.50
   9 -15  -1  219.58   16.80
  -9 -15   1  214.38   14.00
  -9 -15   1  203.68   15.70
  -9  15   1  217.28   16.10
  -9  15   1  211.28   13.90
  -9  15   1  200.78   13.30
  -9  15   1  176.68   12.90
  -9  15   1  181.58   13.50
   8 -15  -1   -0.30    5.80
  -8 -15   1    1.00    6.20
  -8  15   1   -4.40    5.10
  -8  15   1    2.00    4.70
  -8  15   1   -8.10    5.50
  -8  15   1    0.00    5.60
  -8  15   1   -2.30    5.00
   7 -15  -1  111.99   11.20
  -7  15   1  103.39   11.10
  -7  15   1   92.79    9.20
  -7  15   1   91.09   10.10
  -7  15   1   99.29    9.30
  -7  15   1  106.99    9.90
   6 -15  -1  264.87   19.30
   6 -15  -1  320.67   15.80
  -6  15   1  311.97   16.70
  -6  15   1  308.37   15.30
  -6  15   1  291.47   15.70
  -6  15   1  313.37   16.00
  -6  15   1  309.47   15.70
   5 -15  -1  156.18   11.40
   5 -15  -1  195.08   12.00
   5 -15  -1  166.28   10.80
  -5  15   1  185.78   11.30
  -5  15   1  186.88   10.60
  -5  15   1  178.08   11.10
  -5  15   1  171.88   11.30
   5  15  -1  160.68    9.60
   5  15  -1  171.88    9.40
  -5  15   1  162.08   11.30
   4 -15  -1   50.59    6.50
   4 -15  -1   60.99    7.00
   4 -15  -1   44.90    7.10
   4  15  -1   61.89    6.00
   4  15  -1   54.69    5.70
  -4  15   1   50.99    6.30
  -4  15   1   46.90    5.80
  -4  15   1   49.60    7.90
  -4  15   1   54.89    6.70
  -4  15   1   60.39    6.20
   3 -15  -1   53.69    7.00
   3 -15  -1   47.50    5.90
   3 -15  -1   51.19    5.80
  -3 -15   1   55.09    5.40
  -3  15   1   47.90    5.60
  -3  15   1   48.50    5.90
  -3  15   1   55.79    6.30
  -3  15   1   48.30    5.70
   3  15  -1   49.90    5.50
   2 -15  -1 1708.43   62.09
   2 -15  -1 1637.84   61.79
   2 -15  -1 1695.53   62.99
  -2 -15   1 1659.63   61.09
  -2 -15   1 1762.12   61.59
  -2  15   1 1751.62   62.29
   2  15  -1 1709.73   61.99
  -2  15   1 1671.43   62.49
  -2  15   1 1746.93   61.59
   2  15  -1 1706.33   61.79
  -2  15   1 1646.74   61.39
   1 -15  -1   -9.90    5.00
  -1 -15   1    0.20    3.50
  -1 -15   1    4.20    2.40
  -1 -15   1    4.70    3.40
   1 -15  -1    6.80    3.50
   1 -15  -1   -3.80    3.30
  -1  15   1    7.40    3.60
  -1  15   1   -6.00    4.00
   1  15  -1    4.60    3.70
   1  15  -1    8.70    2.80
  -1  15   1   -8.20    3.60
  -1  15   1    2.20    3.30
   1  15  -1   -1.10    3.30
   0 -15   1  210.38   10.10
   0 -15  -1  231.18   11.10
   0 -15   1  224.18   11.00
   0 -15  -1  246.08   13.20
   0 -15   1  206.88   11.20
   0 -15   1  192.38   11.30
   0 -15  -1  203.08   10.80
   0  15  -1  221.98   10.30
   0  15  -1  232.28   11.90
   0  15   1  228.28   10.90
   0  15   1  212.18   11.80
   0  15  -1  231.28   11.80
   0  15   1  221.68   11.40
   0  15   1  208.98    9.80
  -1 -15  -1  290.87   14.40
   1 -15   1  258.87   12.20
  -1 -15  -1  279.07   12.10
   1 -15   1  207.98   12.50
   1 -15   1  252.17   12.70
  -1  15  -1  286.87   12.30
   1  15   1  251.97   12.90
   1  15   1  235.88   12.30
  -1  15  -1  251.67   11.90
  -1  15  -1  263.67   13.00
  -1  15  -1  205.98   12.00
   2 -15   1 1743.03   63.79
  -2 -15  -1 1713.13   64.49
   2 -15   1 1827.92   64.69
   2 -15   1 1761.12   63.79
   2 -15   1 1765.42   65.09
  -2 -15  -1 1765.92   63.09
   2 -15   1 1743.83   64.09
  -2  15  -1 1821.12   64.09
   2  15   1 1755.42   63.69
  -2  15  -1 1723.13   63.39
   2  15   1 1731.03   64.09
  -2  15  -1 1726.03   64.39
  -2  15  -1 1778.12   63.79
   3 -15   1   13.20    4.50
   3 -15   1   19.20    4.50
  -3 -15  -1   22.70    4.00
  -3 -15  -1   19.70    5.40
   3 -15   1    9.40    5.40
   3 -15   1   14.40    4.90
   3 -15   1   16.60    4.50
  -3  15  -1   20.10    4.30
  -3  15  -1   16.70    4.70
   3  15   1   20.40    4.50
  -3  15  -1   17.90    4.50
  -3  15  -1   20.10    4.40
   4 -15   1  211.08   12.40
   4 -15   1  205.48   12.40
  -4 -15  -1  234.88   11.00
   4 -15   1  227.38   12.30
   4 -15   1  225.38   12.90
   4 -15   1  239.18   13.80
  -4 -15  -1  241.98   12.90
  -4  15  -1  231.08   12.90
  -4  15  -1  236.18   12.30
  -4  15  -1  231.18   11.90
  -4  15  -1  212.48   12.60
   4  15   1  209.68   11.70
   4  15   1  249.97   11.40
   5 -15   1  410.36   18.90
   5 -15   1  361.46   18.30
  -5 -15  -1  410.56   16.50
   5 -15   1  370.66   18.50
   5 -15   1  392.46   18.80
  -5 -15  -1  377.96   17.90
   5  15   1  388.96   16.60
   5  15   1  414.66   18.90
  -5  15  -1  370.86   18.80
  -5  15  -1  393.96   17.70
  -5  15  -1  397.66   18.20
  -5  15  -1  401.76   18.60
   6 -15   1   29.00    6.50
   6 -15   1   32.70    6.70
  -6 -15  -1   39.60    6.70
  -6 -15  -1   37.30    5.00
   6 -15   1   37.40    7.20
  -6  15  -1   27.00    6.40
  -6  15  -1   35.50    6.10
  -6  15  -1   33.60    6.50
  -6  15  -1   26.80    5.90
  -7 -15  -1    4.30    5.60
   7 -15   1    7.10    5.80
  -7  15  -1   12.40    5.50
  -7  15  -1    0.90    5.30
  -7  15  -1    9.30    5.10
  -7  15  -1    4.70    4.80
  -7  15  -1    7.50    6.70
  -8 -15  -1   14.20    6.30
   8 -15   1   16.90    6.70
  -8  15  -1   26.50    8.30
  -8  15  -1   29.40    7.10
  -8  15  -1    9.80    5.80
  -8  15  -1   22.20    6.00
  -8  15  -1   33.60    6.60
   9 -15   1  101.89   12.10
  -9  15  -1   79.29    8.90
  -9  15  -1   87.49    9.60
  -9  15  -1   74.59    9.70
  -9  15  -1   77.19   11.00
  -9  15  -1   73.79    9.30
  10 -15   1    8.00    9.00
 -10 -15  -1    5.80    7.20
 -10  15  -1    9.60    5.90
 -10  15  -1    7.80    6.90
 -10  15  -1   16.70    6.40
 -10  15  -1   -3.60    8.20
 -10  15  -1    7.20    5.90
 -11 -15  -1    6.90    7.30
  11 -15   1   20.90   10.90
 -11  15  -1   -7.00    6.20
 -11  15  -1   -2.60    6.10
 -11  15  -1   -8.70    9.20
 -11  15  -1    7.40    5.80
 -11  15  -1    0.70    6.00
 -11 -16   1   16.80    7.80
 -11 -16   1   19.90    6.90
  11 -16  -1    7.90   12.30
 -11  16   1    7.70    6.70
 -11  16   1   16.50    7.60
 -11  16   1    5.10    9.30
 -11  16   1   29.30    6.90
 -11  16   1   26.90    7.50
 -10 -16   1   13.90    7.60
 -10 -16   1    6.10    6.00
  10 -16  -1   11.40    9.30
 -10  16   1   13.00    6.00
 -10  16   1    6.50    8.10
 -10  16   1   14.00    6.60
 -10  16   1    2.00    6.30
 -10  16   1    4.70    6.50
  -9 -16   1   74.79   10.50
   9 -16  -1   61.39   10.50
  -9  16   1   79.79    9.30
  -9  16   1   69.09    8.80
  -9  16   1   69.99    8.80
  -9  16   1   68.29   10.80
  -9  16   1   63.89    8.40
  -8 -16   1   -0.90    5.70
  -8 -16   1    1.10    5.40
   8 -16  -1    7.10    6.30
  -8  16   1   -3.30    5.00
  -8  16   1    5.50    6.20
  -8  16   1    2.70    5.50
  -8  16   1   -0.50    4.90
  -8  16   1    0.70    4.90
   7 -16  -1    5.60    5.80
  -7  16   1   -0.80    5.20
  -7  16   1   -2.00    4.60
  -7  16   1    9.60    5.40
  -7  16   1    2.00    5.10
  -7  16   1    2.60    4.70
   6 -16  -1   71.29    9.10
   6 -16  -1   60.09    7.40
   6 -16  -1   86.09    8.50
  -6  16   1   40.10    7.00
  -6  16   1   60.59    7.50
  -6  16   1   51.89    7.10
  -6  16   1   47.10    7.30
  -6  16   1   51.89    7.40
   5 -16  -1   50.99    7.80
   5 -16  -1   41.00    6.70
   5 -16  -1   42.90    6.70
  -5  16   1   45.10    6.20
   5  16  -1   40.60    6.70
  -5  16   1   46.60    6.60
  -5  16   1   54.89    6.40
  -5  16   1   35.60    6.60
  -5  16   1   49.90    7.00
   5  16  -1   36.30    6.20
   4 -16  -1   27.40    5.20
   4 -16  -1   20.50    6.20
   4 -16  -1   12.70    4.90
  -4  16   1   21.90    5.10
  -4  16   1   11.90    4.20
  -4  16   1   23.70    5.00
  -4  16   1   35.50    5.40
   4  16  -1   25.00    4.40
  -4  16   1   11.60    4.70
   4  16  -1   22.30    4.10
  -3 -16   1  131.19    8.20
  -3 -16   1  105.49    7.60
   3 -16  -1  125.69   10.60
   3 -16  -1  107.79    8.90
   3 -16  -1  109.19    9.00
  -3  16   1  131.39    8.80
   3  16  -1  111.49    8.50
  -3  16   1  116.49    9.00
  -3  16   1  117.29    9.50
  -3  16   1  109.79    8.60
  -2 -16   1  643.64   24.60
   2 -16  -1  638.94   25.40
  -2 -16   1  615.34   24.90
   2 -16  -1  659.03   26.80
   2 -16  -1  591.34   25.30
  -2  16   1  664.93   25.00
  -2  16   1  612.84   26.10
   2  16  -1  628.24   25.20
  -2  16   1  623.44   24.90
   2  16  -1  619.44   25.50
  -2  16   1  613.74   25.60
   1 -16  -1  321.87   16.40
   1 -16  -1  308.47   14.00
  -1 -16   1  306.37   13.70
   1 -16  -1  267.87   14.10
  -1 -16   1  304.77   14.10
  -1 -16   1  279.57   12.20
  -1  16   1  302.07   13.40
   1  16  -1  287.17   14.60
  -1  16   1  284.07   14.90
   1  16  -1  296.17   14.40
   1  16  -1  302.27   12.40
  -1  16   1  323.07   14.70
  -1  16   1  322.77   13.80
   0 -16  -1 1815.82   66.79
   0 -16  -1 1772.42   65.49
   0 -16   1 1783.72   64.49
   0 -16   1 1771.72   65.79
   0 -16  -1 1840.82   65.29
   0 -16   1 1857.71   65.19
   0 -16   1 1764.52   65.79
   0  16   1 1786.62   64.29
   0  16   1 1782.42   65.79
   0  16   1 1809.42   66.29
   0  16   1 1791.32   64.99
   0  16  -1 1866.31   66.09
   0  16  -1 1822.42   64.59
   0  16  -1 1813.52   66.09
  -1 -16  -1  946.11   35.80
   1 -16   1  881.41   34.80
  -1 -16  -1  919.61   33.90
   1 -16   1  870.71   34.10
   1 -16   1  944.41   35.90
   1 -16   1  878.61   33.80
   1 -16   1  859.71   34.90
   1  16   1  936.41   34.60
  -1  16  -1  910.11   35.00
   1  16   1  909.01   35.00
  -1  16  -1  900.61   33.80
  -1  16  -1  877.01   33.90
  -1  16  -1  857.31   34.20
   2 -16   1   12.70    5.50
  -2 -16  -1   10.00    5.20
   2 -16   1    8.40    3.50
  -2 -16  -1    8.00    3.50
   2 -16   1   18.60    4.40
   2 -16   1    8.60    4.00
  -2  16  -1   12.50    3.90
   2  16   1   14.50    3.90
  -2  16  -1   18.70    4.30
   2  16   1    6.90    4.10
  -3 -16  -1   18.40    5.60
  -3 -16  -1   19.80    3.80
   3 -16   1    5.40    4.40
   3 -16   1    5.00    5.30
   3 -16   1   11.50    4.20
   3 -16   1   11.40    4.10
   3 -16   1   11.50    4.30
  -3  16  -1   19.10    4.40
  -3  16  -1   14.90    4.20
   3  16   1    9.60    3.30
   3  16   1    5.80    3.80
  -3  16  -1   16.10    4.80
  -3  16  -1    9.00    3.70
   4 -16   1   75.19    8.30
   4 -16   1   64.19    7.50
   4 -16   1   43.80    6.30
   4 -16   1   61.29    7.00
   4  16   1   46.40    5.90
  -4  16  -1   53.99    6.50
  -4  16  -1   53.49    6.80
  -4  16  -1   63.09    6.30
  -4  16  -1   70.99    7.50
   5 -16   1   20.30    6.20
   5 -16   1   21.40    5.70
  -5 -16  -1   17.00    6.00
   5 -16   1   26.80    6.90
  -5 -16  -1   23.40    4.70
   5 -16   1   25.40    6.20
  -5  16  -1   24.30    5.80
  -5  16  -1   16.40    5.30
  -5  16  -1   28.00    5.50
  -5  16  -1   22.00    5.80
   5  16   1    9.60    4.80
   6 -16   1   20.40    6.20
   6 -16   1   15.70    6.10
   6 -16   1   24.30    6.70
  -6 -16  -1   24.50    6.60
  -6 -16  -1   23.80    4.80
  -6  16  -1   20.60    6.00
  -6  16  -1   26.80    5.90
  -6  16  -1   23.50    6.60
   6  16   1   23.10    5.10
  -6  16  -1   18.30    6.30
  -6  16  -1   28.90    6.60
  -7 -16  -1  168.88    9.80
  -7 -16  -1  178.48   12.30
   7 -16   1  142.59   12.50
  -7  16  -1  164.98   11.70
  -7  16  -1  182.28   13.70
  -7  16  -1  149.39   11.90
  -7  16  -1  155.48   12.50
  -7  16  -1  169.78   11.50
  -8 -16  -1  237.88   14.50
  -8 -16  -1  243.08   12.20
   8 -16   1  234.48   15.70
  -8  16  -1  239.08   16.60
  -8  16  -1  237.28   14.50
  -8  16  -1  231.68   15.30
  -8  16  -1  239.08   14.50
  -8  16  -1  242.28   14.20
  -9 -16  -1   11.10    6.90
   9 -16   1   27.50    8.90
  -9  16  -1   22.70    6.70
  -9  16  -1   27.00    7.50
  -9  16  -1   11.30    6.00
  -9  16  -1   23.00    6.90
  -9  16  -1   19.20    8.20
 -10 -16  -1   19.40    7.80
  10 -16   1   38.90   10.40
 -10  16  -1   25.20    8.00
 -10  16  -1   26.50    6.90
 -10  16  -1   14.80    7.00
 -10  16  -1   11.90    8.80
  11 -16   1    2.10   10.00
 -11 -16  -1    3.20    7.20
 -11  16  -1   -6.20    5.90
 -11  16  -1    1.40    5.90
 -11 -17   1   18.50    7.90
 -11 -17   1    8.70    6.60
  11 -17  -1   20.50   11.30
 -11  17   1   14.80   10.60
 -11  17   1   13.60    8.00
 -11  17   1    5.00    6.70
 -11  17   1   -3.20    6.50
 -11  17   1   13.70    6.50
  10 -17  -1    1.90    8.80
 -10 -17   1    4.50    6.40
 -10 -17   1    7.10    7.00
 -10  17   1    9.20    6.30
 -10  17   1    4.90    5.70
 -10  17   1    4.40    5.90
 -10  17   1   -2.30    6.10
 -10  17   1  -10.90    6.90
   9 -17  -1  198.58   16.90
  -9 -17   1  203.08   15.20
  -9  17   1  222.58   13.80
  -9  17   1  203.58   17.60
  -9  17   1  189.28   14.20
  -9  17   1  204.98   14.00
  -9  17   1  199.48   16.30
   8 -17  -1   47.40    8.70
  -8 -17   1   29.10    6.90
  -8 -17   1   47.00    8.70
  -8  17   1   49.90    7.60
  -8  17   1   48.90    7.20
  -8  17   1   43.40    8.20
  -8  17   1   46.60    7.70
  -8  17   1   50.69    8.00
   7 -17  -1    9.70    6.20
   7 -17  -1   12.10    5.80
  -7 -17   1    6.30    6.10
  -7  17   1   14.90    5.40
  -7  17   1    4.80    5.60
  -7  17   1   11.20    6.20
  -7  17   1   15.30    5.90
  -7  17   1   13.60    5.80
   6 -17  -1    9.60    5.60
   6 -17  -1   12.30    6.20
   6 -17  -1   22.40    6.80
  -6  17   1   10.20    5.60
  -6  17   1    3.60    5.40
  -6  17   1   12.40    5.10
  -6  17   1   21.50    6.70
  -6  17   1   16.50    5.50
   5 -17  -1  144.09   11.10
   5 -17  -1  143.49   12.10
   5 -17  -1  141.49   11.90
   5  17  -1  133.89    9.70
  -5  17   1  169.28   11.30
  -5  17   1  174.88   11.20
   5  17  -1  151.58   11.30
  -5  17   1  139.29   10.20
  -5  17   1  145.39   11.20
  -5  17   1  132.99   13.10
   4 -17  -1  321.37   16.30
  -4 -17   1  345.17   15.10
   4 -17  -1  342.77   17.70
   4 -17  -1  312.07   16.50
  -4  17   1  339.77   16.50
  -4  17   1  328.87   16.20
   4  17  -1  327.87   15.10
   4  17  -1  334.17   15.50
  -4  17   1  347.37   15.80
  -4  17   1  337.67   16.80
  -4  17   1  320.67   15.70
   3 -17  -1  577.14   24.20
   3 -17  -1  558.64   24.00
   3 -17  -1  546.45   25.00
  -3 -17   1  561.44   22.90
  -3 -17   1  597.04   23.20
   3  17  -1  576.54   23.40
  -3  17   1  588.24   23.50
  -3  17   1  569.44   24.20
  -3  17   1  588.14   23.80
  -3  17   1  601.84   24.70
   3  17  -1  551.94   23.50
  -2 -17   1   87.49    7.70
   2 -17  -1   89.19    8.60
  -2 -17   1  116.49    8.10
   2 -17  -1  105.69    8.40
   2 -17  -1  151.68   11.10
  -2  17   1  123.49    9.00
  -2  17   1  102.49    8.10
   2  17  -1   97.49    8.70
  -2  17   1  114.59    8.40
   2  17  -1  129.79    8.70
  -2  17   1  119.29    9.40
   1 -17  -1  929.91   35.80
  -1 -17   1  945.31   36.00
   1 -17  -1  948.11   36.20
  -1 -17   1  929.11   35.40
   1 -17  -1  950.40   37.80
  -1 -17   1  964.20   34.30
  -1  17   1  969.30   35.20
  -1  17   1  928.61   35.50
  -1  17   1  924.01   36.80
  -1  17   1  926.81   36.30
   1  17  -1  915.11   36.40
   1  17  -1  942.41   36.30
   1  17  -1  948.91   34.30
   0 -17   1  397.76   16.90
   0 -17   1  370.26   17.30
   0 -17  -1  395.76   18.90
   0 -17  -1  386.26   16.90
   0 -17  -1  382.06   17.00
   0 -17   1  395.06   16.00
   0  17   1  407.36   17.50
   0  17  -1  378.56   16.00
   0  17   1  388.66   17.80
   0  17  -1  390.16   17.90
   0  17   1  372.16   15.70
   0  17   1  396.76   16.70
   0  17  -1  394.26   17.80
  -1 -17  -1  373.96   15.70
   1 -17   1  329.77   16.60
  -1 -17  -1  347.77   17.60
   1 -17   1  354.46   17.60
   1 -17   1  335.37   15.30
   1 -17   1  353.56   15.90
   1 -17   1  350.76   16.50
  -1  17  -1  380.76   15.80
   1  17   1  333.17   16.50
   1  17   1  358.56   16.20
  -1  17  -1  343.87   16.50
  -1  17  -1  336.77   16.70
  -1  17  -1  367.26   17.10
   2 -17   1  611.44   24.40
   2 -17   1  610.24   25.40
  -2 -17  -1  560.04   25.40
   2 -17   1  604.04   25.10
   2 -17   1  636.94   26.30
   2 -17   1  610.04   24.60
  -2 -17  -1  590.04   23.80
  -2  17  -1  612.44   24.60
  -2  17  -1  627.34   24.30
  -2  17  -1  578.24   24.40
   2  17   1  610.44   24.50
  -2  17  -1  617.24   25.30
   2  17   1  597.04   25.00
  -3 -17  -1   47.30    5.30
   3 -17   1   59.49    8.10
  -3 -17  -1   44.40    7.10
   3 -17   1   27.10    5.00
   3 -17   1   37.70    6.20
   3 -17   1   41.00    6.30
   3  17   1   37.30    5.70
  -3  17  -1   44.20    6.40
  -3  17  -1   46.50    6.00
  -3  17  -1   30.70    5.10
   3  17   1   39.60    5.20
  -3  17  -1   42.30    6.40
   4 -17   1   11.20    4.70
  -4 -17  -1   33.00    6.50
   4 -17   1   10.80    5.20
   4 -17   1    7.10    5.20
  -4 -17  -1   18.30    4.30
   4 -17   1   16.00    6.60
  -4  17  -1   18.80    5.10
   4  17   1   15.00    4.10
  -4  17  -1   13.10    5.40
   4  17   1    4.40    7.20
  -4  17  -1    8.70    5.00
  -4  17  -1    8.80    4.50
   5 -17   1  577.04   25.30
  -5 -17  -1  562.74   24.80
   5 -17   1  551.34   25.50
  -5 -17  -1  565.04   23.00
  -5  17  -1  597.74   25.50
  -5  17  -1  574.74   24.20
   5  17   1  552.24   23.60
  -5  17  -1  591.44   25.50
   5  17   1  602.04   24.20
   6 -17   1  499.25   23.00
  -6 -17  -1  493.85   22.90
   6 -17   1  500.85   22.90
   6 -17   1  530.75   23.70
  -6 -17  -1  509.35   20.80
  -6  17  -1  479.45   23.60
   6  17   1  525.55   22.00
  -6  17  -1  521.65   23.70
  -6  17  -1  506.75   22.20
   6  17   1  517.65   20.80
  -6  17  -1  503.95   22.70
  -6  17  -1  487.35   23.00
  -7 -17  -1  259.07   12.50
   7 -17   1  229.48   18.50
   7 -17   1  242.28   15.40
   7 -17   1  256.17   14.20
  -7 -17  -1  264.57   14.90
  -7  17  -1  218.58   18.30
  -7  17  -1  248.98   14.10
  -7  17  -1  232.48   14.20
  -7  17  -1  227.78   18.20
  -7  17  -1  272.07   15.00
   8 -17   1   -4.10    6.10
  -8 -17  -1   16.00    6.90
  -8 -17  -1    3.20    4.50
  -8  17  -1   -2.20    6.30
  -8  17  -1    4.80    5.90
  -8  17  -1    1.40    5.40
  -8  17  -1   -1.00    5.50
  -8  17  -1    8.60    5.50
  -9 -17  -1    6.30    7.20
  -9 -17  -1   26.00    5.30
   9 -17   1   13.50    8.10
  -9  17  -1   16.00    6.50
  -9  17  -1   19.80    8.70
  -9  17  -1   24.90    6.70
  -9  17  -1   18.30    7.20
  -9  17  -1   14.10    7.00
  10 -17   1  -11.40    8.10
 -10 -17  -1    3.50    7.20
 -10  17  -1    3.40    5.80
 -10  17  -1   -4.80    7.60
 -10  17  -1    1.20    5.90
 -10  17  -1   -3.00    6.30
 -10  17  -1   -3.20    5.70
 -11 -17  -1   40.80    9.60
 -11  17  -1   37.10    9.80
 -11  17  -1   43.80   12.20
 -11  17  -1   36.20    8.70
 -11  17  -1   36.70    8.00
 -11  17  -1   36.20    9.00
 -11 -18   1  -10.30    7.00
 -11 -18   1    2.70    6.40
  11 -18  -1    5.90   10.60
 -11  18   1   -3.10    6.30
 -11  18   1   -7.90   11.40
 -11  18   1   -2.00    8.90
 -10 -18   1   32.70    8.80
 -10 -18   1   43.80    8.60
  10 -18  -1   26.40   12.20
 -10  18   1   35.70    8.10
 -10  18   1   25.20    7.90
 -10  18   1   32.10    7.50
 -10  18   1   31.90    9.50
 -10  18   1   37.20    7.80
   9 -18  -1   -3.70    7.20
  -9 -18   1   -3.80    6.30
  -9 -18   1   -8.40    6.30
  -9  18   1    8.70    6.30
  -9  18   1   -1.90    6.20
  -9  18   1    8.10    5.90
  -9  18   1    2.10    7.60
  -9  18   1    5.30    5.60
  -8 -18   1   20.60    8.30
  -8 -18   1   16.90    6.60
   8 -18  -1   19.80    7.90
  -8  18   1   22.40    7.60
  -8  18   1    9.60    5.90
  -8  18   1   24.80    6.70
  -8  18   1   23.50    6.80
  -8  18   1   26.60    6.70
   7 -18  -1    9.80    6.60
   7 -18  -1    4.80    6.00
   7 -18  -1    0.70    5.30
  -7 -18   1   19.20    6.60
  -7  18   1   12.00    5.30
  -7  18   1   14.00    6.10
  -7  18   1    7.90    5.40
  -7  18   1   -3.10    6.00
  -7  18   1   15.00    6.00
   6 -18  -1    2.80    5.80
   6 -18  -1   14.00    6.70
   6 -18  -1   -4.40    5.40
  -6  18   1   -8.90    4.40
  -6  18   1    3.30    5.10
  -6  18   1    8.30    5.50
   6  18  -1    2.10    4.20
  -6  18   1   -0.60    5.70
  -6  18   1    1.80    5.30
   6  18  -1   12.30    4.30
   5 -18  -1  334.07   17.60
   5 -18  -1  297.37   16.20
   5 -18  -1  317.57   17.00
   5  18  -1  303.17   14.70
   5  18  -1  310.57   15.00
  -5  18   1  319.67   15.80
  -5  18   1  289.67   16.10
  -5  18   1  318.67   16.00
  -5  18   1  305.97   16.50
  -5  18   1  290.37   16.50
   4 -18  -1   23.40    7.10
  -4 -18   1   23.00    4.80
   4 -18  -1   12.20    5.30
   4 -18  -1   13.20    6.70
   4  18  -1   14.50    4.70
  -4  18   1    8.00    5.20
  -4  18   1   15.20    4.90
  -4  18   1   19.50    5.10
   4  18  -1   21.50    4.60
   3 -18  -1  137.29   10.00
  -3 -18   1  131.09    8.70
   3 -18  -1  131.69    9.80
   3 -18  -1  131.39   11.40
  -3 -18   1  126.59    9.10
   3  18  -1  121.99    9.20
  -3  18   1  121.19    9.30
  -3  18   1  130.19    9.80
  -3  18   1  141.19    9.70
  -3  18   1  136.59   10.40
   3  18  -1  143.39    9.10
   2 -18  -1  266.67   15.90
  -2 -18   1  281.87   13.60
   2 -18  -1  293.07   14.20
  -2 -18   1  297.47   13.50
   2 -18  -1  306.57   14.70
  -2  18   1  256.57   13.40
   2  18  -1  290.57   14.50
  -2  18   1  278.97   15.00
   2  18  -1  278.57   14.10
  -2  18   1  286.07   14.50
  -2  18   1  277.17   13.60
  -1 -18   1  266.47   10.90
   1 -18  -1  228.68   12.50
  -1 -18   1  242.28   12.50
   1 -18  -1  246.28   15.00
  -1 -18   1  252.77   12.30
   1 -18  -1  253.17   12.90
   1  18  -1  248.98   13.10
  -1  18   1  234.08   12.90
  -1  18   1  257.57   13.70
  -1  18   1  235.98   12.30
   1  18  -1  241.08   13.20
  -1  18   1  220.58   14.30
   1  18  -1  251.27   10.90
   0 -18   1  113.09    8.40
   0 -18  -1  137.69   11.20
   0 -18   1  112.69    7.30
   0 -18   1  108.89    8.70
   0 -18  -1  101.49    8.30
   0 -18  -1  134.09    8.80
   0  18  -1  127.69    9.40
   0  18  -1  113.39    9.50
   0  18   1  114.19    7.40
   0  18   1  132.49    8.60
   0  18  -1  117.49    7.60
   0  18   1  110.99    8.60
   0  18   1  111.29    9.50
  -1 -18  -1  397.46   16.90
   1 -18   1  372.66   17.00
   1 -18   1  385.86   17.80
   1 -18   1  386.46   16.40
  -1 -18  -1  375.96   18.80
   1 -18   1  396.56   19.00
  -1 -18  -1  391.06   16.90
   1  18   1  376.86   17.20
  -1  18  -1  378.56   16.50
  -1  18  -1  366.96   16.70
  -1  18  -1  389.36   20.50
  -1  18  -1  383.46   17.90
   1  18   1  368.76   17.80
   2 -18   1  562.24   25.10
   2 -18   1  568.04   23.50
  -2 -18  -1  531.15   24.50
   2 -18   1  578.54   23.30
   2 -18   1  593.24   24.50
  -2 -18  -1  563.44   22.70
  -2  18  -1  573.44   24.40
   2  18   1  557.14   23.30
  -2  18  -1  608.34   24.40
  -2  18  -1  557.04   23.30
  -2  18  -1  572.74   23.10
  -2  18  -1  575.24   23.50
   2  18   1  512.65   23.70
  -3 -18  -1   86.89    8.80
   3 -18   1   80.09    7.80
  -3 -18  -1   88.29    7.20
   3 -18   1   90.49    8.90
   3 -18   1   88.49    9.70
   3 -18   1   68.09    7.20
  -3  18  -1   82.39    7.60
  -3  18  -1   82.39    7.60
   3  18   1   78.59    7.80
  -3  18  -1   75.29    7.70
   3  18   1   86.39    7.60
  -3  18  -1   84.39    8.50
  -4 -18  -1  827.62   31.30
   4 -18   1  799.52   33.40
   4 -18   1  832.92   34.20
  -4 -18  -1  831.02   33.40
   4 -18   1  777.32   33.00
   4 -18   1  816.72   35.10
  -4  18  -1  815.72   33.50
  -4  18  -1  839.02   32.20
  -4  18  -1  815.62   33.10
   4  18   1  812.62   32.60
   4  18   1  813.32   31.80
  -4  18  -1  826.62   33.50
  -5 -18  -1   22.60    6.70
   5 -18   1   15.70    7.20
   5 -18   1   16.10    6.50
  -5 -18  -1   23.80    5.00
   5 -18   1   20.70    6.20
  -5  18  -1   13.40    5.30
   5  18   1   22.30    4.80
  -5  18  -1   20.10    6.50
  -5  18  -1   15.40    5.30
   5  18   1   19.90    5.30
  -5  18  -1   19.40    6.40
  -5  18  -1   12.80    5.90
  -6 -18  -1   89.59    7.40
  -6 -18  -1   85.79    9.50
   6 -18   1   79.29    9.00
   6 -18   1   91.59    9.90
   6 -18   1   81.89    9.60
   6  18   1   87.49    7.70
  -6  18  -1   80.29    8.30
  -6  18  -1   86.19    9.20
   6  18   1   79.09    7.90
  -6  18  -1   68.29    9.00
  -6  18  -1   78.29    9.50
  -6  18  -1   92.99    9.20
   7 -18   1   57.89    7.90
   7 -18   1   62.09    8.20
  -7 -18  -1   57.49    6.40
  -7 -18  -1   50.89    8.40
   7 -18   1   65.39    9.10
  -7  18  -1   63.69    8.10
  -7  18  -1   55.59    9.00
  -7  18  -1   52.49    7.40
  -7  18  -1   57.99    8.50
  -7  18  -1   52.59    8.60
  -8 -18  -1   83.79    7.40
   8 -18   1  102.29   11.70
  -8 -18  -1   76.09    9.40
  -8  18  -1   69.99    9.20
  -8  18  -1   71.99    8.80
  -8  18  -1   86.49    9.40
  -8  18  -1   78.49   10.10
  -8  18  -1   81.29   10.90
   9 -18   1   43.20    9.60
  -9 -18  -1   37.30    8.60
  -9 -18  -1   44.80    6.30
  -9  18  -1   46.40    8.20
  -9  18  -1   40.80   10.00
  -9  18  -1   61.59   13.00
  -9  18  -1   48.30    8.60
  -9  18  -1   35.20    8.60
  10 -18   1    6.10    9.40
 -10 -18  -1    7.60    7.80
 -10 -18  -1    6.50    7.10
 -10  18  -1    4.40    8.30
 -10  18  -1   13.60    6.50
 -10  18  -1   -2.40    5.90
 -10  18  -1   10.10    7.60
 -10  18  -1    5.30    6.20
 -11 -18  -1    5.10    7.60
  11 -18   1   -0.80   12.60
 -11  18  -1   -3.00    6.30
 -11  18  -1    6.50    7.20
 -11  18  -1   -8.90    6.70
 -11  18  -1    5.80   10.80
 -11  18  -1  -12.40    8.20
 -11 -19   1   24.20    9.40
 -11 -19   1   24.80    6.80
  11 -19  -1   27.60   12.40
 -11 -19   1   25.30    8.00
 -11  19   1   25.80    8.20
 -11  19   1   32.50   11.10
 -11  19   1   24.80    7.50
 -11  19   1   21.50    8.10
 -10 -19   1    6.80    6.30
  10 -19  -1   12.50    9.90
 -10 -19   1    6.70    7.90
 -10  19   1    6.00    6.60
 -10  19   1    8.20    6.60
 -10  19   1   14.70    8.60
 -10  19   1   10.20    7.20
 -10  19   1    3.40    6.10
  -9 -19   1   15.40    7.60
   9 -19  -1   17.80    8.90
  -9 -19   1   28.40    7.90
  -9  19   1   28.30    7.20
  -9  19   1   26.40    7.30
  -9  19   1   28.10    7.60
  -9  19   1   16.70    8.20
  -9  19   1   20.00    7.00
  -8 -19   1  120.89   11.90
  -8 -19   1   94.49   10.10
   8 -19  -1  123.59   12.60
  -8  19   1   92.99   10.20
  -8  19   1  101.09   10.20
  -8  19   1  113.09   12.70
  -8  19   1   97.99   10.80
  -8  19   1   99.09   10.10
   7 -19  -1   35.30    7.70
   7 -19  -1   38.00    6.90
   7 -19  -1   31.60    7.70
  -7 -19   1   44.10    7.80
  -7  19   1   28.80    7.20
  -7  19   1   30.20    6.30
  -7  19   1   31.10    7.10
  -7  19   1   30.70   10.80
  -7  19   1   43.60   11.30
   6 -19  -1  370.56   19.70
   6 -19  -1  380.26   20.00
   6 -19  -1  360.16   18.90
   6  19  -1  400.96   17.70
  -6  19   1  389.26   18.60
  -6  19   1  380.26   18.70
  -6  19   1  396.46   19.90
   6  19  -1  367.56   17.10
  -6  19   1  389.06   19.40
  -6  19   1  375.96   21.70
  -5 -19   1   78.89    7.50
   5 -19  -1   73.39    8.60
   5 -19  -1   93.29   10.30
   5 -19  -1   62.89    8.30
  -5  19   1   61.59    7.80
  -5  19   1   69.49    8.50
  -5  19   1   79.69    9.00
   5  19  -1   75.89    7.70
  -5  19   1   82.89    8.30
  -5  19   1   68.09    8.30
   5  19  -1   83.99    7.80
   4 -19  -1  669.63   25.60
   4 -19  -1  657.13   29.50
   4 -19  -1  637.34   28.20
   4 -19  -1  657.03   28.30
  -4 -19   1  736.93   27.00
  -4 -19   1  665.53   26.80
  -4  19   1  693.63   28.90
  -4  19   1  654.63   28.00
   4  19  -1  661.23   27.50
  -4  19   1  655.13   27.50
  -4  19   1  693.23   28.60
  -3 -19   1   24.00    5.30
  -3 -19   1   29.40    5.10
   3 -19  -1   20.00    5.50
   3 -19  -1   26.00    7.40
   3 -19  -1   30.50    6.00
  -3  19   1   26.20    5.60
   3  19  -1   29.20    5.30
  -3  19   1   32.10    6.30
   3  19  -1   17.70    5.20
  -3  19   1   22.70    5.40
  -3  19   1   21.00    5.10
  -2 -19   1   11.10    4.40
  -2 -19   1    5.90    3.90
   2 -19  -1   14.10    4.80
   2 -19  -1   14.40    6.30
   2 -19  -1    5.60    4.50
   2  19  -1    8.70    4.30
  -2  19   1    5.30    5.00
   2  19  -1    4.30    4.50
  -2  19   1    7.50    4.30
  -2  19   1   10.20    4.10
  -2  19   1   13.80    4.50
   1 -19  -1 1001.10   40.10
   1 -19  -1 1108.39   40.70
   1 -19  -1  980.80   41.80
  -1 -19   1 1089.79   40.50
  -1 -19   1 1048.90   39.80
  -1  19   1 1069.89   41.10
   1  19  -1 1057.89   38.40
  -1  19   1 1028.00   39.80
   1  19  -1 1064.59   41.00
  -1  19   1 1088.19   39.50
  -1  19   1 1087.29   41.50
   1  19  -1 1054.09   40.60
   0 -19   1   66.89    7.20
   0 -19  -1   66.29    6.90
   0 -19   1   73.39    6.10
   0 -19  -1   60.59    6.40
   0 -19   1   62.39    6.40
   0 -19   1   73.29    8.80
   0 -19  -1   76.69    8.80
   0  19   1   81.79    7.80
   0  19   1   64.29    6.00
   0  19   1   67.19    7.40
   0  19  -1   72.59    7.60
   0  19  -1   80.39    7.90
   0  19   1   59.59    6.20
   0  19  -1   76.29    6.50
   1 -19   1  551.34   25.10
   1 -19   1  562.44   23.30
  -1 -19  -1  557.44   22.90
   1 -19   1  577.34   22.70
  -1 -19  -1  526.05   23.10
  -1 -19  -1  539.65   24.90
   1 -19   1  573.24   24.20
  -1  19  -1  606.64   24.60
  -1  19  -1  575.64   22.80
  -1  19  -1  554.74   24.00
   1  19   1  561.14   24.20
   1  19   1  562.84   23.60
  -1  19  -1  552.34   23.00
   2 -19   1 1386.36   50.09
   2 -19   1 1341.27   51.89
  -2 -19  -1 1323.97   51.59
   2 -19   1 1268.47   50.09
   2 -19   1 1410.86   51.39
  -2 -19  -1 1356.86   49.60
   2  19   1 1349.47   50.89
  -2  19  -1 1339.77   50.29
  -2  19  -1 1291.37   50.89
  -2  19  -1 1336.97   51.19
  -2  19  -1 1360.96   49.90
   2  19   1 1340.97   50.19
  -2  19  -1 1353.66   49.99
   3 -19   1   34.50    6.00
  -3 -19  -1   58.39    8.00
   3 -19   1   42.40    7.10
  -3 -19  -1   40.70    5.60
   3 -19   1   43.50    6.30
   3 -19   1   36.50    7.60
  -3  19  -1   42.20    7.00
  -3  19  -1   50.99    7.20
  -3  19  -1   34.40    5.80
   3  19   1   40.40    5.80
  -3  19  -1   29.40    7.00
  -3  19  -1   43.80    6.80
   4 -19   1  300.67   15.90
  -4 -19  -1  278.27   14.00
   4 -19   1  307.07   17.30
   4 -19   1  306.07   15.80
   4 -19   1  307.17   16.50
  -4 -19  -1  280.67   16.40
  -4  19  -1  279.67   15.10
  -4  19  -1  288.57   15.00
  -4  19  -1  317.57   16.40
  -4  19  -1  273.47   16.00
   4  19   1  281.87   15.20
  -4  19  -1  311.87   16.00
  -5 -19  -1   90.49    8.40
   5 -19   1   91.89    9.50
   5 -19   1  106.09   10.80
  -5 -19  -1  108.59   10.30
   5 -19   1   91.59   10.00
  -5  19  -1   83.69    9.80
  -5  19  -1  101.89   10.20
   5  19   1   98.99    8.40
  -5  19  -1   96.29    9.00
  -5  19  -1   95.29   10.10
  -5  19  -1  100.29    8.90
   5  19   1   91.79    8.80
   6 -19   1   24.60    7.50
  -6 -19  -1    5.60    4.70
  -6 -19  -1    2.20    6.20
   6 -19   1    6.10    5.50
   6 -19   1   12.90    6.30
  -6  19  -1    1.20    5.70
   6  19   1    6.20    4.30
   6  19   1    5.90    5.00
  -6  19  -1   12.00    6.40
  -6  19  -1    6.70    5.10
  -6  19  -1    8.00    6.00
  -6  19  -1    5.30    5.20
   7 -19   1   -0.70    6.30
   7 -19   1    4.40    5.90
  -7 -19  -1    5.30    4.70
  -7 -19  -1   -2.70    6.40
   7 -19   1    7.90    6.30
  -7  19  -1   -5.70    5.10
  -7  19  -1    3.70    6.20
  -7  19  -1   -0.50    5.60
  -7  19  -1    4.90    5.10
  -7  19  -1    2.00    5.80
  -8 -19  -1  346.07   15.50
   8 -19   1  299.67   19.10
  -8 -19  -1  308.67   18.30
  -8  19  -1  329.87   19.80
  -8  19  -1  330.77   17.30
  -8  19  -1  298.77   18.40
  -8  19  -1  298.07   17.50
  -8  19  -1  304.87   17.90
  -9 -19  -1  -10.00    6.70
   9 -19   1   -2.50    7.10
  -9 -19  -1    4.70    5.10
  -9  19  -1   -9.30    7.40
  -9  19  -1   -3.00    5.70
  -9  19  -1    9.00    6.90
  -9  19  -1   -0.70    6.20
  -9  19  -1    1.60    6.00
 -10 -19  -1    8.70    9.00
  10 -19   1   27.00   12.40
 -10 -19  -1   19.40    8.70
 -10  19  -1   21.10    8.30
 -10  19  -1   26.40    7.30
 -10  19  -1    7.60    9.20
 -10  19  -1   19.90    6.90
 -10  19  -1   25.80    8.40
 -11 -20   1   -4.90    6.30
 -11 -20   1   18.20    8.50
 -11 -20   1    2.40    5.90
 -11  20   1   -2.90    6.90
 -11  20   1   22.10    9.80
 -11  20   1    0.30    7.30
 -11  20   1   10.00    7.00
 -10 -20   1   20.70    7.50
 -10 -20   1   20.80    6.10
 -10 -20   1    5.90    9.30
 -10 -20   1   18.20    8.30
  10 -20  -1   13.30   10.10
 -10  20   1   15.70    7.70
 -10  20   1   18.30    7.30
 -10  20   1   18.50    7.50
 -10  20   1   -2.50    8.10
  -9 -20   1  390.56   21.90
  -9 -20   1  403.66   20.60
  -9 -20   1  406.76   19.00
   9 -20  -1  368.46   23.10
  -9  20   1  398.46   21.30
  -9  20   1  368.16   20.10
  -9  20   1  411.16   21.00
  -9  20   1  388.26   20.50
  -9  20   1  345.37   22.20
  -8 -20   1   22.50    7.40
   8 -20  -1    3.10    7.10
  -8 -20   1   -0.30    7.30
  -8  20   1    4.80    6.20
  -8  20   1   13.90    6.70
  -8  20   1    4.00    7.60
  -8  20   1   -1.20    5.50
  -8  20   1    2.40    5.90
   7 -20  -1   52.29    8.70
   7 -20  -1   42.70    7.70
  -7 -20   1   61.49    8.90
  -7 -20   1   54.49    7.00
   7 -20  -1   42.90    8.50
  -7  20   1   41.40    7.80
  -7  20   1   54.09    8.40
  -7  20   1   51.39    8.00
  -7  20   1   57.79    7.90
  -7  20   1   31.00    7.40
  -6 -20   1   17.20    6.80
   6 -20  -1   18.70    6.90
   6 -20  -1   26.50    7.90
   6 -20  -1   18.20    6.60
  -6  20   1   25.10    6.90
  -6  20   1   33.10    6.90
  -6  20   1   17.30    6.40
   6  20  -1   19.20    5.30
  -6  20   1   24.20    6.50
  -6  20   1   22.00    5.70
   6  20  -1   20.90    5.10
  -5 -20   1   75.79    7.20
   5 -20  -1   68.99    9.80
  -5 -20   1   66.49    7.30
   5 -20  -1   59.89    8.10
   5 -20  -1   81.09    9.20
   5  20  -1   77.79    7.60
  -5  20   1   93.89   10.00
   5  20  -1   62.39    7.50
  -5  20   1   77.29    9.40
  -5  20   1   70.89    8.80
  -5  20   1   74.39    8.20
  -4 -20   1  146.39    9.90
   4 -20  -1  131.19   11.30
   4 -20  -1  148.99   11.60
   4 -20  -1  170.98   13.60
  -4 -20   1  159.88   10.40
   4 -20  -1  144.79    8.60
   4  20  -1  151.88   10.70
  -4  20   1  141.19   11.50
  -4  20   1  156.38   12.20
  -4  20   1  141.69   11.00
  -4  20   1  163.08   11.40
   3 -20  -1  289.87   15.40
   3 -20  -1  282.67   15.30
  -3 -20   1  311.77   14.20
  -3 -20   1  261.67   13.90
   3 -20  -1  268.37   16.80
   3  20  -1  270.67   14.80
  -3  20   1  268.67   14.50
  -3  20   1  271.37   15.90
  -3  20   1  278.97   14.50
  -3  20   1  289.77   15.50
   3  20  -1  301.77   14.70
   2 -20  -1   77.89    7.90
  -2 -20   1   86.09    7.60
   2 -20  -1   94.49   10.00
  -2 -20   1   85.79    7.90
   2 -20  -1   79.99    8.20
  -2  20   1   88.79    8.80
  -2  20   1   93.39    8.60
  -2  20   1   82.99    9.10
   2  20  -1   85.19    8.40
  -2  20   1   94.39    8.10
   2  20  -1   87.79    8.30
  -1 -20   1   56.79    6.40
   1 -20  -1   55.19    6.80
   1 -20  -1   57.99    6.90
   1 -20  -1   44.40    8.10
  -1 -20   1   45.50    6.20
  -1  20   1   43.30    7.00
   1  20  -1   50.69    7.10
  -1  20   1   53.89    6.00
   1  20  -1   54.39    5.20
  -1  20   1   53.19    6.30
  -1  20   1   46.40    6.60
   1  20  -1   49.70    7.10
   0 -20  -1  610.54   26.00
   0 -20   1  621.54   25.90
   0 -20  -1  673.83   26.60
   0 -20   1  648.94   26.80
   0 -20   1  637.54   27.90
   0 -20  -1  600.24   27.80
   0 -20   1  661.13   25.00
   0  20  -1  661.93   27.30
   0  20   1  657.13   27.40
   0  20  -1  627.54   26.80
   0  20   1  632.74   24.70
   0  20  -1  664.43   25.10
   0  20   1  642.84   25.70
   0  20   1  630.84   26.60
  -1 -20  -1   12.10    4.40
   1 -20   1   12.60    4.10
   1 -20   1   22.20    6.90
   1 -20   1    6.40    4.70
  -1 -20  -1   12.20    4.40
  -1 -20  -1    7.70    6.40
   1 -20   1    9.90    4.60
   1  20   1   11.30    4.70
  -1  20  -1   13.90    4.40
  -1  20  -1   15.50    4.90
  -1  20  -1   13.70    4.70
  -1  20  -1    7.90    5.00
   1  20   1    9.00    4.90
   2 -20   1   38.20    5.90
  -2 -20  -1   48.30    8.30
   2 -20   1   39.60    7.60
   2 -20   1   27.20    6.20
   2 -20   1   41.10    5.90
  -2 -20  -1   46.10    6.00
  -2  20  -1   41.10    6.90
  -2  20  -1   38.00    6.60
   2  20   1   31.60    5.70
   2  20   1   37.30    6.40
  -2  20  -1   29.40    5.70
  -2  20  -1   28.20    5.80
  -2  20  -1   45.70    7.40
   3 -20   1  141.09   10.50
   3 -20   1  144.49   12.90
   3 -20   1  142.79   11.50
  -3 -20  -1  134.39   12.10
   3 -20   1  151.28   10.80
  -3 -20  -1  147.59    9.80
  -3  20  -1  121.09    9.90
  -3  20  -1  146.99   10.90
  -3  20  -1  134.59   11.30
  -3  20  -1  148.99   11.60
   3  20   1  121.09    9.80
  -3  20  -1  139.39   10.10
   3  20   1  104.29   10.50
   4 -20   1   84.59    9.70
  -4 -20  -1   82.79    7.40
  -4 -20  -1   89.59   10.10
   4 -20   1   77.49   10.20
   4 -20   1   84.99    8.90
  -4  20  -1   73.49    8.10
  -4  20  -1   79.19    8.20
  -4  20  -1   86.59    9.60
  -4  20  -1   71.69    8.80
  -4  20  -1   87.09    9.50
   4  20   1   86.29    8.70
   5 -20   1   30.90    8.30
   5 -20   1   33.00    6.90
  -5 -20  -1   27.80    5.70
  -5 -20  -1   47.00    8.40
   5 -20   1   38.50    7.80
  -5  20  -1   38.90    8.20
  -5  20  -1   33.20    7.50
  -5  20  -1   46.00    7.80
  -5  20  -1   34.60    6.50
   5  20   1   42.70    6.30
   5  20   1   47.10    7.10
  -5  20  -1   41.80    7.00
  -6 -20  -1    5.70    6.70
   6 -20   1   -4.80    5.70
   6 -20   1    0.40    5.70
   6 -20   1  -10.50    6.70
  -6 -20  -1    0.00    4.60
  -6  20  -1   -0.90    5.50
  -6  20  -1    1.50    5.00
  -6  20  -1    1.90    5.10
  -6  20  -1    6.70    5.80
  -6  20  -1   -0.80    5.70
   6  20   1    0.20    5.00
   6  20   1    6.70    4.50
   7 -20   1  148.29   12.60
  -7 -20  -1  173.98   13.60
  -7 -20  -1  174.38   10.80
   7 -20   1  177.28   13.70
   7 -20   1  168.78   14.00
  -7  20  -1  162.18   13.20
  -7  20  -1  169.58   12.30
  -7  20  -1  165.68   14.20
  -7  20  -1  158.08   13.60
  -7  20  -1  187.08   12.80
  -8 -20  -1   68.79    7.30
  -8 -20  -1   59.79   12.30
   8 -20   1   52.59    9.90
  -8  20  -1   50.89    9.20
  -8  20  -1   57.99   12.10
  -8  20  -1   55.99   10.40
  -8  20  -1   78.29    9.20
  -8  20  -1   55.49    9.10
  -9 -20  -1    1.40    7.40
   9 -20   1    9.40    7.90
  -9 -20  -1    5.30    5.70
  -9  20  -1   -4.30    8.30
  -9  20  -1   25.20    7.60
  -9  20  -1    2.20    6.20
  -9  20  -1   11.20    6.30
  -9  20  -1   10.80    7.40
  10 -20   1    7.00    9.10
 -10 -20  -1   -8.20    7.10
 -10 -20  -1    3.80    8.30
 -10  20  -1    2.50    6.50
 -10  20  -1   13.70    6.80
 -10  20  -1   -6.40    7.00
 -10  20  -1   -1.50    6.10
 -10  20  -1   -3.60    8.00
 -10 -21   1   -3.30    7.90
  10 -21  -1   -1.30    9.10
 -10 -21   1   -7.00    7.00
 -10 -21   1    3.60    5.90
 -10  21   1   -8.40    6.30
 -10  21   1  -10.50    6.70
 -10  21   1   10.10    6.80
 -10  21   1   -8.90    8.20
   9 -21  -1    2.70   13.70
  -9 -21   1   14.70    7.80
  -9 -21   1   10.50    6.20
  -9 -21   1    6.90   12.20
  -9  21   1   12.70    6.70
  -9  21   1    4.70    8.10
  -9  21   1   14.90    7.30
  -9  21   1   12.60    7.20
   8 -21  -1    5.60    7.50
  -8 -21   1   21.00    7.60
  -8 -21   1    4.00    5.60
  -8 -21   1    6.60    7.50
  -8  21   1    2.90    6.60
  -8  21   1    1.80    6.30
  -8  21   1    9.90    6.90
  -8  21   1    5.70    7.00
  -7 -21   1   15.80    5.80
   7 -21  -1    8.00    6.40
   7 -21  -1    4.70    6.20
   7 -21  -1    6.00    7.10
  -7 -21   1   12.80    7.00
  -7  21   1   -8.20    6.50
  -7  21   1   15.60    6.50
  -7  21   1   -0.40    5.80
   6 -21  -1  307.07   18.60
  -6 -21   1  345.87   16.30
  -6 -21   1  349.87   18.30
   6 -21  -1  350.96   19.20
   6 -21  -1  326.67   18.00
  -6  21   1  314.97   18.10
   6  21  -1  328.47   16.00
  -6  21   1  305.67   17.20
  -6  21   1  333.27   18.30
   6  21  -1  322.37   16.30
  -6  21   1  320.67   18.30
   5 -21  -1   69.59    9.20
   5 -21  -1   65.29   11.10
   5 -21  -1   75.59    9.10
  -5 -21   1   77.49    7.80
  -5 -21   1   75.19    9.60
   5  21  -1   70.19    7.80
  -5  21   1   86.19    9.60
  -5  21   1   75.89    8.90
   5  21  -1   78.99    8.40
  -5  21   1   60.69    9.10
  -5  21   1   94.09    9.90
   4 -21  -1   -2.40    4.90
  -4 -21   1   -1.40    4.80
   4 -21  -1    0.80    3.50
   4 -21  -1    8.20    5.10
  -4 -21   1   -3.70    4.10
  -4  21   1    3.60    4.90
   4  21  -1    2.90    4.80
  -4  21   1    5.80    5.10
  -4  21   1    0.00    5.00
  -4  21   1   -7.60    5.60
  -3 -21   1  101.79    8.60
   3 -21  -1   99.39    9.70
   3 -21  -1   86.29    9.10
  -3 -21   1  100.79    9.00
   3  21  -1   90.09    8.60
  -3  21   1   98.79    9.90
  -3  21   1   70.99    7.90
  -3  21   1  110.49    9.80
   3  21  -1   85.29    8.90
  -3  21   1   89.59    9.60
  -2 -21   1  107.99    9.20
   2 -21  -1  134.39   10.30
   2 -21  -1  119.79   10.00
  -2 -21   1  121.39    9.40
   2  21  -1  115.19   12.60
   2  21  -1  119.09    9.90
  -2  21   1  114.59   10.90
  -2  21   1  130.69   10.60
  -2  21   1  137.99    9.50
  -2  21   1  118.09    9.70
   1 -21  -1    6.80    4.60
   1 -21  -1   10.40    4.70
   1 -21  -1   14.40    7.80
  -1 -21   1   16.00    5.30
  -1 -21   1   10.40    4.70
  -1 -21   1    8.30    6.30
   1  21  -1   12.70    3.90
   1  21  -1   12.80    5.10
   1  21  -1   13.00    5.30
  -1  21   1    8.90    5.40
  -1  21   1    8.20    4.20
  -1  21   1   17.10    5.00
  -1  21   1    8.30    4.90
   0 -21   1  367.26   19.00
   0 -21   1  360.76   16.80
   0 -21  -1  333.27   18.80
   0 -21  -1  343.97   16.70
   0 -21   1  359.06   17.40
   0 -21  -1  351.56   16.90
   0  21  -1  344.07   17.40
   0  21   1  352.76   17.20
   0  21   1  367.36   18.20
   0  21   1  342.37   15.10
   0  21   1  361.96   16.50
   0  21  -1  367.06   18.00
  -1 -21  -1  329.77   16.20
  -1 -21  -1  349.96   16.10
   1 -21   1  333.47   22.50
   1 -21   1  344.97   17.20
  -1 -21  -1  306.67   18.10
  -1  21  -1  339.87   15.70
  -1  21  -1  351.06   17.60
   1  21   1  344.97   17.30
  -1  21  -1  305.77   16.90
   1  21   1  336.17   16.60
   2 -21   1   23.90    6.30
  -2 -21  -1   29.60    5.30
   2 -21   1   23.50    5.40
  -2 -21  -1   23.80    5.10
   2 -21   1   25.50    6.40
   2 -21   1   28.80   11.40
  -2 -21  -1   23.00    7.50
  -2  21  -1   20.50    5.80
  -2  21  -1   26.60    6.10
  -2  21  -1   23.50    5.50
   2  21   1   21.50    5.40
  -2  21  -1   31.30    7.00
   2  21   1   23.80    9.60
   3 -21   1   69.99    8.40
  -3 -21  -1   60.99    6.70
   3 -21   1   59.69    8.50
  -3 -21  -1   70.59    9.70
   3 -21   1   57.99    9.50
  -3  21  -1   58.39    8.70
  -3  21  -1   64.09    8.50
   3  21   1   55.99    7.60
   3  21   1   64.19    7.30
  -3  21  -1   54.09    7.50
  -3  21  -1   54.29    7.90
  -3  21  -1   48.80    6.70
  -4 -21  -1    2.20    4.60
   4 -21   1    8.10    7.10
   4 -21   1    2.20    5.30
   4 -21   1   -3.90    5.70
  -4 -21  -1    1.50    6.50
  -4  21  -1    4.10    5.40
  -4  21  -1    2.50    5.40
  -4  21  -1    7.70    5.10
  -4  21  -1   -0.80    4.60
  -4  21  -1   -0.10    5.60
   4  21   1    9.90    5.50
  -5 -21  -1  118.49   11.70
   5 -21   1  104.99   10.70
   5 -21   1  119.09   11.50
  -5 -21  -1  117.99    9.40
  -5  21  -1   87.39   10.10
  -5  21  -1  123.39   12.00
  -5  21  -1  105.29    9.70
   5  21   1  116.39   10.40
  -5  21  -1   99.99   10.80
   5  21   1   99.29    9.30
  -5  21  -1  116.09   10.50
  -6 -21  -1    3.30    4.80
   6 -21   1    0.00    6.30
  -6 -21  -1  -14.90    7.30
   6 -21   1   -5.20    7.30
   6 -21   1    1.40    5.80
  -6  21  -1    8.40    6.60
  -6  21  -1   -1.70    6.30
   6  21   1   10.30    5.50
  -6  21  -1   11.00    5.60
  -6  21  -1   -4.30    4.80
  -6  21  -1    8.60    6.60
   6  21   1    7.80    4.70
   7 -21   1  251.37   16.70
  -7 -21  -1  265.47   13.70
  -7 -21  -1  293.17   21.70
   7 -21   1  260.57   16.30
   7 -21   1  258.77   17.20
  -7  21  -1  238.88   19.20
  -7  21  -1  259.47   15.90
  -7  21  -1  236.38   15.20
   7  21   1  292.67   15.20
  -7  21  -1  261.97   17.20
  -7  21  -1  274.37   17.30
   8 -21   1   33.20    8.90
  -8 -21  -1   16.80    8.40
  -8  21  -1   31.30    7.40
  -8  21  -1   21.00    7.60
  -8  21  -1   29.00    7.20
  -8  21  -1   18.70    8.90
  -8  21  -1   10.10    7.30
  -9 -21  -1  -11.60    7.10
   9 -21   1    1.80    8.10
  -9  21  -1    1.50    7.30
  -9  21  -1    6.40    6.40
  -9  21  -1   -1.70    7.50
  -9  21  -1  -13.20    7.90
  -9  21  -1   -6.30    5.80
  10 -21   1    6.30    9.00
 -10 -21  -1    9.50    8.50
 -10 -21  -1  -11.80    7.60
 -10  21  -1    6.90    7.00
 -10  21  -1   11.60    6.70
 -10  21  -1  -10.20    5.80
 -10 -22   1   19.40    8.60
 -10 -22   1   30.00    9.50
  10 -22  -1   28.40   13.00
 -10 -22   1   23.50    7.10
 -10 -22   1   20.50    5.90
 -10  22   1   27.00   11.50
 -10  22   1   17.90    7.80
 -10  22   1   16.40   11.90
 -10  22   1   35.00    8.50
  -9 -22   1   80.39    8.70
  -9 -22   1   64.49   10.20
  -9 -22   1   70.69   11.30
   9 -22  -1   73.29   12.20
  -9 -22   1   57.99    7.20
  -9  22   1   48.80    8.80
  -9  22   1   58.79   11.00
  -9  22   1   73.79   10.80
  -9  22   1   72.59   10.40
  -8 -22   1    7.60    7.70
  -8 -22   1   22.70    6.50
   8 -22  -1   32.40    8.90
   8 -22  -1   23.90    7.80
  -8 -22   1   24.20    8.20
  -8  22   1   26.00    8.30
  -8  22   1   14.70    6.90
  -8  22   1   22.00    7.60
  -8  22   1   11.50    7.40
  -7 -22   1   -3.80    7.70
  -7 -22   1   -1.20    4.70
  -7 -22   1    2.10    5.40
   7 -22  -1    2.90    6.70
   7 -22  -1    8.20    7.80
   7 -22  -1   -3.40    6.70
  -7  22   1    8.80    6.80
  -7  22   1   -9.00    5.50
  -7  22   1   14.60    6.90
  -7  22   1    0.50    6.30
   7  22  -1    3.20    5.10
   6 -22  -1   10.40    6.30
  -6 -22   1   25.30    5.90
   6 -22  -1   -5.40    6.40
  -6 -22   1    8.10    4.50
  -6  22   1    8.40    6.50
   6  22  -1   10.20    5.20
   6  22  -1    4.00    4.90
  -6  22   1   13.70    6.60
  -6  22   1    7.30    6.30
  -6  22   1    4.10    5.50
  -5 -22   1    7.30    4.50
   5 -22  -1    0.50    5.60
   5 -22  -1  -10.60    5.20
  -5 -22   1   -6.90   10.30
  -5 -22   1   -7.00    4.80
   5 -22  -1    3.50    7.30
  -5  22   1    0.30    6.10
  -5  22   1   -2.20    5.50
   5  22  -1   -2.00    5.10
  -5  22   1   -6.10    5.10
   5  22  -1   -0.90    4.60
  -5  22   1    5.70    5.70
  -4 -22   1    9.30    5.40
  -4 -22   1    2.60    4.50
   4 -22  -1    0.00    5.50
  -4 -22   1    3.10    8.50
   4 -22  -1  -17.20    4.70
   4 -22  -1   -6.60    7.30
  -4  22   1   11.80    5.50
   4  22  -1    3.60    5.00
   4  22  -1   -0.70    4.90
  -4  22   1   -5.40    5.30
  -4  22   1    2.10    5.30
  -4  22   1    6.30    5.60
   3 -22  -1  101.69   10.20
  -3 -22   1   98.19    9.00
   3 -22  -1  122.49   12.10
   3 -22  -1  112.09   10.50
  -3 -22   1  111.49    9.70
  -3  22   1   96.59    8.70
  -3  22   1  108.29   11.00
  -3  22   1  113.69   10.50
   3  22  -1  103.49    9.60
  -3  22   1  100.99    9.70
   3  22  -1  104.29    9.90
  -2 -22   1   69.69    9.20
   2 -22  -1   61.89    7.50
   2 -22  -1   80.19   10.30
   2 -22  -1   66.09    8.20
  -2 -22   1   61.09    7.60
  -2  22   1   65.49    8.70
   2  22  -1   85.49    9.30
  -2  22   1   76.59    7.70
  -2  22   1   87.19    9.40
  -2  22   1   59.09    7.10
   2  22  -1   67.99    8.30
   1 -22  -1   85.29   10.90
  -1 -22   1   93.09    9.70
   1 -22  -1   99.49    9.40
  -1 -22   1   98.09    9.30
   1 -22  -1   96.49    8.80
  -1 -22   1  118.79   12.30
  -1  22   1  103.39    9.30
  -1  22   1  104.79   10.10
  -1  22   1  116.19   10.50
   1  22  -1   99.09    7.40
   1  22  -1   94.29    9.40
   1  22  -1  108.79   10.40
  -1  22   1   95.09    8.30
   0 -22   1  940.01   37.30
   0 -22   1  994.60   38.30
   0 -22  -1  942.51   37.70
   0 -22  -1  937.61   39.70
   0 -22   1  909.71   39.40
   0  22   1  965.10   35.80
   0  22   1  981.20   39.00
   0  22  -1  953.50   36.10
   0  22  -1  965.30   38.70
   0  22   1  993.50   37.10
   0  22   1  929.51   40.10
  -1 -22  -1   42.30    8.70
   1 -22   1   34.70    6.00
  -1 -22  -1   40.30    6.20
  -1 -22  -1   41.60    6.30
   1 -22   1   54.29    7.30
   1 -22   1   57.19    9.10
  -1  22  -1   42.90    7.00
   1  22   1   41.50    6.60
   1  22   1   48.20    7.70
  -1  22  -1   35.60    5.90
  -1  22  -1   49.20    7.80
   2 -22   1  279.37   15.50
   2 -22   1  270.77   16.20
   2 -22   1  275.67   17.60
  -2 -22  -1  300.37   15.10
  -2 -22  -1  291.47   19.70
  -2 -22  -1  315.17   15.10
  -2  22  -1  286.07   15.10
  -2  22  -1  282.47   15.00
  -2  22  -1  312.77   16.70
   2  22   1  273.77   15.20
   2  22   1  284.97   16.20
  -2  22  -1  285.97   16.20
   3 -22   1    4.00    6.30
   3 -22   1   24.30    5.80
  -3 -22  -1   14.90    5.60
   3 -22   1   22.90    8.50
  -3 -22  -1   15.20   10.20
  -3  22  -1   12.00    6.50
  -3  22  -1   12.00    5.50
  -3  22  -1    9.70    5.70
  -3  22  -1    7.90    5.50
  -3  22  -1    4.80    5.90
   3  22   1   15.00    6.10
   3  22   1   10.00    5.20
   4 -22   1  228.88   16.40
   4 -22   1  221.18   15.10
  -4 -22  -1  255.17   17.60
   4 -22   1  211.38   14.30
  -4 -22  -1  225.38   12.80
   4  22   1  221.98   15.10
  -4  22  -1  218.48   14.20
  -4  22  -1  230.38   15.20
  -4  22  -1  215.38   13.50
  -4  22  -1  212.18   15.10
   4  22   1  243.28   14.30
  -4  22  -1  228.58   13.80
  -5 -22  -1    1.30    7.50
  -5 -22  -1    1.50    4.90
   5 -22   1    4.10    6.30
   5 -22   1    5.60    5.70
   5 -22   1    1.50    7.30
  -5  22  -1    4.00    6.60
   5  22   1    3.40    4.80
  -5  22  -1   -1.50    6.60
   5  22   1    8.80    5.70
  -5  22  -1    0.80    6.00
  -5  22  -1   14.50    5.60
  -5  22  -1   -0.40    5.10
   6 -22   1   64.69    9.00
   6 -22   1   70.59    9.90
   6 -22   1   66.79   11.30
  -6 -22  -1   71.79   10.20
  -6  22  -1   70.69    8.90
   6  22   1   68.89    7.70
  -6  22  -1   84.99    9.90
  -6  22  -1   65.89   11.80
   6  22   1   78.69    8.90
  -6  22  -1   68.99   10.10
  -6  22  -1   65.19    8.50
   7 -22   1   35.80    8.60
   7 -22   1   26.80    7.90
  -7 -22  -1   19.80    5.70
   7 -22   1   21.60    8.70
  -7 -22  -1   11.30    7.70
   7  22   1   18.80    6.10
  -7  22  -1   27.90    8.20
  -7  22  -1   32.00    8.50
  -7  22  -1   16.80    6.40
   7  22   1   15.60    5.40
  -7  22  -1   25.20    8.10
  -8 -22  -1    2.60    5.40
   8 -22   1    8.00    8.00
  -8 -22  -1   -5.40    7.80
  -8  22  -1    0.10    6.60
  -8  22  -1   -0.20    8.20
  -8  22  -1    1.90    6.30
  -8  22  -1    0.20    6.60
  -8  22  -1    0.60    6.00
  -9 -22  -1   15.40    8.60
   9 -22   1    2.90    8.60
  -9 -22  -1   21.60    6.20
  -9  22  -1   17.70    7.10
  -9  22  -1   17.60    7.20
  -9  22  -1    8.10    6.80
  -9  22  -1   -1.20    8.40
  -9  22  -1    1.20    7.40
  10 -22   1   12.30   10.00
 -10 -22  -1    1.70    8.70
 -10 -22  -1   13.90    9.20
 -10  22  -1   13.50    7.40
 -10  22  -1    5.80    6.60
 -10  22  -1   20.10    8.50
 -10  22  -1   12.50    9.90
 -10 -23   1    2.50    5.50
 -10 -23   1   -3.90    7.80
 -10 -23   1   -7.40    8.30
 -10 -23   1   -4.80    6.10
 -10  23   1   14.10    7.40
 -10  23   1    9.30    7.60
 -10  23   1   -6.30    8.00
 -10  23   1  -12.60    6.80
  -9 -23   1   89.59   11.60
  -9 -23   1   94.69   12.60
  -9 -23   1   91.19    9.00
   9 -23  -1  101.09   13.30
  -9 -23   1  105.69    9.90
  -9  23   1   70.59   10.20
  -9  23   1   88.59   11.50
  -9  23   1   85.49   12.20
  -9  23   1   98.49   11.50
  -8 -23   1   52.99    9.80
  -8 -23   1   38.90    6.80
  -8 -23   1   42.10    7.20
   8 -23  -1   45.30    8.30
   8 -23  -1   36.00    8.70
  -8 -23   1   43.90    9.40
  -8  23   1   51.79   10.40
  -8  23   1   38.20    9.80
  -8  23   1   39.00    9.00
  -8  23   1   60.99    9.00
   7 -23  -1   -8.40    9.60
   7 -23  -1   -2.70    6.60
   7 -23  -1    7.30    7.20
  -7 -23   1   11.40    5.00
  -7 -23   1   10.30    5.80
  -7 -23   1   -1.70    7.00
  -7  23   1   -2.10    5.80
  -7  23   1   -3.80    7.00
  -7  23   1    2.10    6.70
   7  23  -1   -9.60    4.80
  -7  23   1   -2.30    6.20
   7  23  -1    8.60    5.60
   6 -23  -1  235.18   16.90
  -6 -23   1  238.28   16.20
  -6 -23   1  243.08   13.50
   6 -23  -1  213.28   16.00
   6 -23  -1  218.08   15.40
  -6 -23   1  237.08   13.70
  -6  23   1  223.38   19.30
   6  23  -1  246.58   14.30
   6  23  -1  227.38   13.50
  -6  23   1  210.38   18.80
  -6  23   1  233.08   15.90
  -6  23   1  233.98   16.30
  -5 -23   1   32.00    8.10
   5 -23  -1    1.50    6.00
   5 -23  -1    3.10    8.00
   5 -23  -1    7.50    6.60
  -5 -23   1   19.90    5.70
  -5 -23   1   30.10    5.90
  -5  23   1   26.50    6.70
  -5  23   1   23.50    7.50
   5  23  -1   22.60    5.80
   5  23  -1   22.40    6.50
  -5  23   1   15.20    6.00
  -5  23   1   12.80    6.40
   4 -23  -1   -0.50    7.80
  -4 -23   1    1.60    7.00
   4 -23  -1   16.00    6.10
   4 -23  -1    2.50    5.90
  -4 -23   1   -1.20    5.20
  -4 -23   1    1.40    4.70
  -4  23   1    4.00    5.80
  -4  23   1    6.70    5.30
   4  23  -1   14.20    5.60
   4  23  -1    7.80    5.60
  -4  23   1    4.80    6.70
  -4  23   1    3.90    5.70
   3 -23  -1    1.00    5.50
  -3 -23   1    3.70    5.10
   3 -23  -1   -1.80    7.20
   3 -23  -1   -4.00    5.20
  -3 -23   1    7.50    7.10
  -3 -23   1   -4.90    4.40
   3  23  -1    1.90    4.90
   3  23  -1   -7.60    4.90
  -3  23   1    2.00    6.20
  -3  23   1    2.00    5.50
  -3  23   1   -4.30    4.90
  -3  23   1    3.10    5.40
   2 -23  -1  735.03   31.30
  -2 -23   1  717.53   29.90
  -2 -23   1  753.12   32.50
   2 -23  -1  721.03   30.80
   2 -23  -1  763.72   33.20
  -2 -23   1  706.73   30.40
  -2  23   1  786.02   31.50
  -2  23   1  786.12   32.20
  -2  23   1  744.23   30.10
  -2  23   1  729.33   29.80
   2  23  -1  703.83   30.80
   2  23  -1  737.23   31.40
   1 -23  -1  205.28   15.70
   1 -23  -1  179.88   12.60
  -1 -23   1  240.58   15.40
  -1 -23   1  196.58   12.70
   1 -23  -1  202.38   13.00
  -1 -23   1  210.38   12.80
  -1  23   1  215.28   12.60
   1  23  -1  193.78   13.20
  -1  23   1  202.68   14.10
  -1  23   1  186.38   11.50
   1  23  -1  219.68   10.70
  -1  23   1  200.28   13.30
   0 -23  -1   13.40    5.10
   0 -23   1   20.30    5.80
   0 -23   1   14.00    7.60
   0 -23  -1   14.00    5.60
   0 -23   1   21.20    5.50
   0 -23  -1   12.30    7.30
   0  23  -1   10.50    6.20
   0  23  -1   12.80    5.60
   0  23   1   16.90    5.50
   0  23  -1   20.20    5.10
   0  23   1   19.60    6.70
  -1 -23  -1   12.30    4.90
  -1 -23  -1    7.50    7.00
   1 -23   1    5.80    5.40
   1 -23   1   17.40    7.60
   1 -23   1    3.30    5.30
  -1 -23  -1   10.60    5.40
  -1  23  -1   16.20    5.10
   1  23   1    9.10    5.20
  -1  23  -1    9.40    5.70
   1  23   1    9.90    3.70
   1  23   1   -4.60    5.40
  -1  23  -1   16.00    5.40
   2 -23   1  459.75   22.60
  -2 -23  -1  493.15   21.50
   2 -23   1  460.95   21.70
   2 -23   1  472.35   24.10
  -2 -23  -1  453.65   21.30
  -2 -23  -1  473.45   23.60
  -2  23  -1  452.85   21.10
   2  23   1  459.35   21.50
   2  23   1  469.55   22.40
  -2  23  -1  493.95   23.10
  -2  23  -1  459.05   21.10
  -2  23  -1  476.15   22.50
  -3 -23  -1   60.89   10.10
   3 -23   1   53.09    8.60
   3 -23   1   79.19   11.40
  -3 -23  -1   53.69    7.10
  -3 -23  -1   60.49    8.40
   3 -23   1   57.69    7.80
  -3  23  -1   58.29    7.60
  -3  23  -1   54.89    9.10
   3  23   1   58.49    8.30
  -3  23  -1   61.69    8.70
   3  23   1   68.49    7.90
  -3  23  -1   58.39    7.80
   4 -23   1  164.08   15.00
   4 -23   1  143.99   13.20
  -4 -23  -1  151.78   13.80
   4 -23   1  150.18    9.20
  -4 -23  -1  169.78   11.50
   4 -23   1  151.48   12.50
  -4  23  -1  145.69   13.20
   4  23   1  167.48   12.50
  -4  23  -1  148.79   12.40
  -4  23  -1  146.79   13.40
  -4  23  -1  154.38   11.80
  -4  23  -1  160.18   11.70
   4  23   1  159.78   11.40
   5 -23   1  132.49   12.40
   5 -23   1  107.69   11.60
   5 -23   1  108.89   12.40
  -5 -23  -1  112.09   12.20
  -5 -23  -1  105.99    9.00
  -5  23  -1  124.29   12.50
   5  23   1  109.99    9.80
   5  23   1  116.29   10.80
  -5  23  -1  100.99    9.60
  -5  23  -1  103.09   10.70
  -5  23  -1  105.19   10.20
  -5  23  -1  117.09   12.00
  -6 -23  -1  224.28   12.30
   6 -23   1  169.18   15.80
   6 -23   1  173.38   14.50
  -6 -23  -1  182.78   15.30
   6 -23   1  169.68   14.70
  -6  23  -1  151.58   14.40
  -6  23  -1  187.38   14.90
  -6  23  -1  208.28   15.00
   6  23   1  193.98   12.40
  -6  23  -1  180.28   13.20
  -6  23  -1  195.18   13.20
   6  23   1  198.98   13.40
  -7 -23  -1   15.60    8.50
   7 -23   1   19.80    8.30
   7 -23   1   18.20    7.40
  -7 -23  -1    6.70    5.50
  -7  23  -1   18.10    8.20
  -7  23  -1    9.50    7.50
   7  23   1    6.30    5.60
  -7  23  -1   14.10    6.60
  -7  23  -1    9.40    6.30
  -7  23  -1    1.80    7.10
   8 -23   1   57.89    8.80
  -8 -23  -1   36.30    9.80
  -8 -23  -1   46.00    7.20
   8 -23   1   48.20    9.10
   8 -23   1   57.49   11.60
  -8  23  -1   49.10    8.40
  -8  23  -1   58.89   16.00
  -8  23  -1   41.50    9.80
  -8  23  -1   40.30   10.50
  -8  23  -1   30.10    8.70
  -9 -23  -1  111.49    9.50
   9 -23   1  104.59   13.60
  -9 -23  -1   83.99   12.40
  -9  23  -1  105.79   12.00
  -9  23  -1   95.69   11.90
  -9  23  -1   82.59   10.20
  -9  23  -1   90.29   12.10
  -9  23  -1   93.89   13.10
 -10 -23  -1    2.50    9.00
 -10 -23  -1   17.90    9.50
 -10  23  -1   13.40    7.10
 -10  23  -1    1.80    9.80
 -10  23  -1   22.80    8.30
 -10  23  -1    1.50    7.90
 -10 -24   1   10.20    9.40
 -10 -24   1   36.60    7.90
 -10 -24   1   23.00    9.50
 -10 -24   1   32.80    7.00
 -10  24   1   28.20    9.60
 -10  24   1   26.80    8.20
 -10  24   1   40.70    9.50
 -10  24   1   29.00   10.00
  -9 -24   1   39.60    7.80
   9 -24  -1   45.60   11.10
  -9 -24   1   19.60    9.30
  -9 -24   1   43.50    9.60
  -9 -24   1   34.30    6.90
  -9  24   1   33.70    9.40
  -9  24   1   37.60    9.10
  -9  24   1   41.80    8.70
  -9  24   1   31.50    9.80
   8 -24  -1   -4.10    7.40
  -8 -24   1   -0.50    5.80
   8 -24  -1    1.80    6.50
  -8 -24   1    4.10    7.90
  -8 -24   1    6.00    5.20
   8 -24  -1    3.10    7.70
  -8 -24   1   -8.40    7.80
  -8  24   1    3.00    7.10
  -8  24   1   -4.90    6.30
  -8  24   1    1.90    7.10
  -8  24   1   -3.80    7.40
  -7 -24   1    3.00    7.90
   7 -24  -1   -4.80    6.40
   7 -24  -1  -14.40    7.30
  -7 -24   1    2.60    5.00
   7 -24  -1   -6.70    6.70
  -7 -24   1   -0.60    5.90
  -7  24   1  -11.10    6.20
   7  24  -1   -6.60    5.10
  -7  24   1    7.60    6.90
  -7  24   1    4.80    6.30
  -7  24   1   -2.50    6.90
   6 -24  -1  242.88   18.20
  -6 -24   1  259.47   14.40
  -6 -24   1  257.87   17.20
   6 -24  -1  230.38   17.10
   6 -24  -1  254.77   16.50
  -6 -24   1  235.38   14.40
  -6  24   1  253.27   16.70
   6  24  -1  251.17   15.00
  -6  24   1  237.48   16.30
   6  24  -1  246.48   14.60
  -6  24   1  244.98   15.40
  -6  24   1  252.37   16.80
   5 -24  -1   20.80    7.10
   5 -24  -1   21.40    9.20
  -5 -24   1   28.60    6.10
  -5 -24   1   23.10    5.90
   5 -24  -1   30.70    7.90
  -5 -24   1   27.90    8.80
   5  24  -1   22.10    6.10
  -5  24   1   23.30    6.90
  -5  24   1   22.20    7.40
  -5  24   1   16.50    6.70
  -5  24   1   32.70    6.70
   5  24  -1   19.00    6.30
   4 -24  -1  194.58   15.80
  -4 -24   1  154.58   14.60
   4 -24  -1  188.28   13.60
  -4 -24   1  175.58   12.00
  -4 -24   1  184.48   11.90
   4 -24  -1  186.48   13.70
  -4  24   1  183.78   14.50
  -4  24   1  167.68   12.60
  -4  24   1  157.78   12.40
   4  24  -1  166.98   12.40
  -4  24   1  159.68   13.20
   4  24  -1  193.58   13.00
   3 -24  -1    5.40    6.20
  -3 -24   1   10.60    8.00
  -3 -24   1    5.10    5.80
   3 -24  -1   13.90    6.10
  -3 -24   1    0.40    5.20
   3 -24  -1    5.80    8.10
  -3  24   1   14.10    6.30
   3  24  -1   -1.00    5.70
   3  24  -1    3.20    5.30
  -3  24   1   10.30    6.00
  -3  24   1   -0.60    5.80
  -3  24   1    6.30    6.70
  -2 -24   1  145.19   11.10
  -2 -24   1  118.59   10.70
   2 -24  -1  130.49   11.30
   2 -24  -1  131.69   11.30
   2 -24  -1  109.59   12.50
  -2 -24   1  106.49   11.90
  -2  24   1  140.69   10.80
  -2  24   1  134.59   11.80
  -2  24   1  117.19   11.90
   2  24  -1  128.19   11.30
  -2  24   1  135.09   10.40
   2  24  -1  118.39   11.40
   1 -24  -1 1005.40   41.10
   1 -24  -1 1048.30   41.70
   1 -24  -1  999.90   43.50
  -1 -24   1 1019.10   40.60
  -1 -24   1 1037.30   43.30
  -1 -24   1 1069.99   41.80
   1  24  -1 1087.09   42.40
  -1  24   1 1050.39   40.60
  -1  24   1 1080.69   42.20
  -1  24   1 1052.99   42.60
  -1  24   1 1029.60   39.80
   1  24  -1 1065.79   41.90
   1  24  -1 1062.09   38.90
   0 -24   1   32.10    8.70
   0 -24  -1   17.00    8.30
   0 -24  -1   20.40    6.30
   0 -24   1   22.70    6.10
   0 -24   1   21.90    6.50
   0 -24  -1   19.00    6.00
   0  24   1   18.10    7.30
   0  24   1   20.60    6.10
   0  24  -1   24.70    6.80
   0  24   1   25.30    5.30
   0  24  -1   26.90    5.50
   0  24  -1   23.00    6.50
   1 -24   1 1276.47   49.99
  -1 -24  -1 1349.86   50.49
   1 -24   1 1331.47   51.29
  -1 -24  -1 1321.17   49.80
   1 -24   1 1301.47   52.39
  -1 -24  -1 1281.87   52.39
  -1  24  -1 1300.37   49.10
  -1  24  -1 1296.87   50.99
  -1  24  -1 1335.87   51.59
   1  24   1 1272.97   50.49
   1  24   1 1329.97   51.39
   2 -24   1   34.40    6.70
  -2 -24  -1   24.50    8.30
  -2 -24  -1   31.20    6.50
   2 -24   1   37.50    9.30
   2 -24   1   31.90    7.70
  -2 -24  -1   49.50    7.00
  -2  24  -1   22.80    6.90
  -2  24  -1   30.80    6.90
  -2  24  -1   29.70    6.40
  -2  24  -1   32.20    7.90
   2  24   1   26.00    6.40
   2  24   1   37.80    7.50
   3 -24   1  131.89   12.70
   3 -24   1  107.79   13.10
  -3 -24  -1  130.89   10.80
  -3 -24  -1  133.09   13.20
   3 -24   1  149.29   12.30
  -3 -24  -1  165.58   11.20
  -3  24  -1  128.79   12.60
   3  24   1  135.39   11.30
  -3  24  -1  135.99   11.90
   3  24   1  135.69   12.50
  -3  24  -1  151.08   11.60
  -3  24  -1  148.69   12.70
   4 -24   1   22.50    6.90
   4 -24   1   23.90    7.30
  -4 -24  -1   25.40    6.00
  -4 -24  -1   23.20    8.80
   4 -24   1   36.80    9.60
  -4  24  -1   14.40    6.90
  -4  24  -1   13.10    5.80
  -4  24  -1   17.50    6.40
  -4  24  -1   24.80    7.50
   4  24   1   30.90    6.30
   4  24   1   18.80    6.30
  -4  24  -1   29.70    6.90
   5 -24   1   95.69   12.30
   5 -24   1   95.59   10.70
   5 -24   1  101.39   11.30
  -5 -24  -1  108.09    9.20
  -5 -24  -1  104.19   12.10
  -5  24  -1  118.89   11.90
   5  24   1  106.79   10.40
  -5  24  -1  101.99   11.60
  -5  24  -1  113.19   11.70
  -5  24  -1   93.19    9.60
  -5  24  -1   89.19    9.70
   5  24   1   92.69    9.30
   6 -24   1   16.60    7.80
  -6 -24  -1   17.60    8.50
  -6 -24  -1   21.50    6.10
   6 -24   1    5.50    8.70
   6 -24   1   15.50    7.20
  -6  24  -1    6.90    6.30
   6  24   1    8.60    5.70
  -6  24  -1   12.20    7.00
  -6  24  -1   13.40    7.70
   6  24   1   21.90    6.60
  -6  24  -1    8.50    7.00
  -6  24  -1    8.50    6.10
  -7 -24  -1   44.10   10.00
   7 -24   1   50.79    9.40
  -7 -24  -1   40.00    6.70
   7 -24   1   30.00    9.30
   7 -24   1   47.90   10.00
   7  24   1   34.10    7.00
  -7  24  -1   33.20    8.90
   7  24   1   47.70    8.10
  -7  24  -1   36.80   10.10
  -7  24  -1   56.39   10.10
  -7  24  -1   48.70    9.50
  -7  24  -1   39.50    7.70
  -8 -24  -1   -9.80    8.00
   8 -24   1    0.70    6.60
   8 -24   1   -7.10    7.50
  -8 -24  -1    0.30    5.60
   8 -24   1   -6.70    7.60
  -8  24  -1   -6.10    6.80
  -8  24  -1   -5.40    5.70
  -8  24  -1   -1.40    5.90
  -8  24  -1   -1.10    6.80
  -8  24  -1    2.80    7.90
  -9 -24  -1    8.10    9.00
   9 -24   1  -14.30    7.80
  -9 -24  -1   -4.70    5.70
  -9  24  -1    9.60    6.80
  -9  24  -1    8.50    7.10
  -9  24  -1   -4.80    8.00
  -9  24  -1   -6.70    6.90
 -10 -25   1  -24.90    8.30
 -10 -25   1   -8.30    7.60
 -10 -25   1    6.80    6.10
 -10  25   1    0.40    8.30
 -10  25   1  -11.80    8.00
 -10  25   1    6.30    7.70
 -10  25   1   -4.20    7.10
  -9 -25   1   35.50    7.70
  -9 -25   1   30.00    6.80
  -9 -25   1   38.90    9.50
  -9 -25   1   22.80    9.80
  -9  25   1   37.20    8.90
  -9  25   1   44.00    9.00
  -9  25   1   27.30   10.60
  -9  25   1   25.50    9.20
   8 -25  -1   43.60   10.70
  -8 -25   1   49.99    7.80
  -8 -25   1   54.19    8.20
  -8 -25   1   53.99   10.50
  -8 -25   1   38.70    9.90
   8 -25  -1   59.99    9.10
   8 -25  -1   28.80   11.40
  -8  25   1   41.20    8.70
  -8  25   1   63.69   10.50
  -8  25   1   74.69   11.20
  -8  25   1   43.20   10.10
  -7 -25   1   -2.40    5.80
   7 -25  -1   14.60    9.30
   7 -25  -1   -5.20    6.70
   7 -25  -1   -7.80   11.40
  -7 -25   1    9.00    5.40
  -7 -25   1   -2.40    8.00
  -7  25   1   -0.80    6.60
   7  25  -1   13.70    6.00
  -7  25   1    4.90    8.00
  -7  25   1    2.20    6.50
   7  25  -1   -4.80    5.40
  -7  25   1   -5.50    6.50
  -6 -25   1   45.90    7.50
  -6 -25   1   53.39    7.70
   6 -25  -1   42.80   10.90
   6 -25  -1   40.90    8.90
   6 -25  -1   43.40    9.70
  -6 -25   1   42.00    9.60
  -6  25   1   45.70    8.10
   6  25  -1   47.80    7.70
  -6  25   1   42.80    8.90
  -6  25   1   40.20    8.30
   6  25  -1   40.60   10.10
  -6  25   1   46.40    9.10
  -5 -25   1   47.50    7.30
   5 -25  -1   41.50    8.50
   5 -25  -1   70.59   11.90
   5 -25  -1   47.60    8.70
  -5 -25   1   49.70    7.40
  -5 -25   1   52.89    9.60
   5  25  -1   52.89    8.00
   5  25  -1   66.69    8.10
  -5  25   1   48.50    9.50
  -5  25   1   51.09    8.60
  -5  25   1   47.70    8.10
  -5  25   1   52.39   10.30
   4 -25  -1   18.90    9.00
  -4 -25   1   25.10    6.00
   4 -25  -1   21.50    7.40
  -4 -25   1   28.10    6.30
  -4 -25   1   33.40    9.20
   4 -25  -1   34.30    7.60
  -4  25   1   13.00    6.20
  -4  25   1   20.70    7.30
  -4  25   1   41.40    8.40
   4  25  -1   27.00    6.70
   4  25  -1   30.60    6.80
  -4  25   1   26.50    6.90
  -3 -25   1   64.39    7.70
   3 -25  -1   53.49    8.70
   3 -25  -1   48.30   10.50
  -3 -25   1   64.89    8.20
  -3 -25   1   65.79   10.40
   3 -25  -1   47.80    8.10
  -3  25   1   65.79    9.70
  -3  25   1   51.79    8.30
   3  25  -1   54.39    8.40
  -3  25   1   68.39    8.30
   3  25  -1   60.49    8.30
  -3  25   1   52.99    7.60
   2 -25  -1   67.39    8.70
  -2 -25   1   38.50    7.50
   2 -25  -1   49.80    8.40
   2 -25  -1   47.50    9.80
  -2 -25   1   58.59    7.50
  -2 -25   1   85.79   11.70
   2  25  -1   62.89    8.30
  -2  25   1   46.70    7.80
  -2  25   1   45.50    7.90
  -2  25   1   61.49    7.70
   2  25  -1   43.80    8.50
  -2  25   1   50.09    8.80
  -1 -25   1   14.60    6.00
  -1 -25   1   22.40    8.50
  -1 -25   1   18.60    6.40
   1 -25  -1   17.50    6.10
   1 -25  -1   11.10    7.90
   1 -25  -1   17.50    6.00
   1  25  -1   10.80    6.40
  -1  25   1   11.00    5.20
  -1  25   1    0.50    6.40
  -1  25   1   15.50    5.90
   1  25  -1   17.10    6.10
  -1  25   1   17.80    6.80
   0 -25   1   15.90    6.10
   0 -25  -1    4.80    8.00
   0 -25  -1   14.80    5.90
   0 -25   1   18.20    8.40
   0 -25  -1   19.00    5.80
   0 -25   1    5.20    5.80
   0  25   1   21.20    5.00
   0  25  -1   17.80    6.40
   0  25  -1   16.70    5.40
   0  25   1   20.90    6.40
   0  25  -1   11.40    6.10
   0  25   1    9.50    6.50
  -1 -25  -1  419.06   20.60
  -1 -25  -1  455.45   21.10
  -1 -25  -1  443.66   23.60
   1 -25   1  432.16   20.80
   1 -25   1  427.96   23.30
   1 -25   1  413.96   21.60
   1  25   1  457.25   22.20
  -1  25  -1  439.56   22.40
  -1  25  -1  429.66   21.80
   1  25   1  430.16   21.20
  -1  25  -1  444.66   19.90
  -2 -25  -1   26.20    9.00
   2 -25   1   18.00    7.00
  -2 -25  -1   25.30    6.50
  -2 -25  -1    7.30    5.70
   2 -25   1    8.30    8.50
   2 -25   1    9.20    5.80
  -2  25  -1    8.70    6.20
   2  25   1    7.70    5.90
  -2  25  -1   15.70    7.70
  -2  25  -1   15.20    6.00
   2  25   1   13.80    7.00
  -2  25  -1   21.40    6.60
  -3 -25  -1    5.30    8.40
  -3 -25  -1   19.80    6.10
   3 -25   1    8.20    8.30
   3 -25   1   17.60    7.50
   3 -25   1   22.00    7.10
  -3 -25  -1   13.40    5.70
   3  25   1   11.40    5.70
  -3  25  -1   11.30    6.70
  -3  25  -1   10.70    6.10
  -3  25  -1   12.50    6.70
   3  25   1    7.10    6.50
  -3  25  -1   11.10    7.20
  -4 -25  -1   77.49    8.10
   4 -25   1   52.09    8.20
  -4 -25  -1   64.19   10.90
   4 -25   1   56.39    9.30
  -4 -25  -1   61.59    7.80
   4 -25   1   50.99   10.30
  -4  25  -1   59.29    9.30
  -4  25  -1   60.59    8.30
   4  25   1   66.49    8.20
   4  25   1   72.49    9.10
  -4  25  -1   49.70    9.40
  -4  25  -1   55.29    9.10
  -5 -25  -1  201.38   16.70
  -5 -25  -1  238.98   13.50
   5 -25   1  195.78   15.30
   5 -25   1  235.38   17.80
   5 -25   1  220.88   16.30
  -5  25  -1  206.28   17.40
   5  25   1  246.08   14.90
   5  25   1  206.18   13.50
  -5  25  -1  217.98   16.10
  -5  25  -1  225.38   14.40
  -5  25  -1  189.58   16.50
   6 -25   1    0.40    8.90
  -6 -25  -1   -6.10    5.10
  -6 -25  -1    0.10    8.10
   6 -25   1   -0.90    6.80
   6 -25   1   -4.60    7.30
  -6  25  -1    8.20    7.30
  -6  25  -1    9.10    7.20
  -6  25  -1    8.70    6.10
   6  25   1   -4.20    7.40
  -6  25  -1   -8.00    6.50
  -6  25  -1    5.30    6.30
  -7 -25  -1  131.09   13.70
   7 -25   1   94.89   12.90
  -7 -25  -1  131.29   10.80
   7 -25   1  131.59   13.30
  -7  25  -1  113.49   11.90
  -7  25  -1  135.49   13.50
  -7  25  -1  119.99   13.40
  -7  25  -1  112.89   11.10
  -7  25  -1  111.59   12.70
   7  25   1  116.19   10.50
   7  25   1  113.19   11.10
  -8 -25  -1   -1.10    8.90
   8 -25   1  -13.50    8.20
  -8 -25  -1   -3.60    5.50
   8 -25   1    4.90    7.10
  -8  25  -1   -4.00    7.50
  -8  25  -1    0.40    6.40
  -8  25  -1   10.80    7.80
  -8  25  -1    7.80    6.70
  -8  25  -1    4.10    8.10
  -9 -25  -1   77.79    9.10
  -9 -25  -1   74.99   12.50
  -9  25  -1   94.29   10.90
  -9  25  -1  106.19   12.70
  -9  25  -1  105.09   22.40
  -9 -26   1   19.30    7.60
  -9 -26   1   18.50    9.00
  -9 -26   1   22.50   10.30
  -9 -26   1   26.90    6.90
  -9  26   1    8.30   14.40
  -9  26   1   14.90    7.90
  -9  26   1   30.00   15.20
  -9  26   1   16.00    9.90
  -8 -26   1    6.00    6.30
  -8 -26   1   20.00    8.20
   8 -26  -1    3.90    8.60
   8 -26  -1    1.90    8.10
   8 -26  -1    5.80    7.00
  -8 -26   1   -3.60    8.40
  -8 -26   1   15.30    6.30
  -8  26   1    3.50    8.40
  -8  26   1    8.30    7.80
  -8  26   1   -3.60    6.50
  -8  26   1    2.90    7.20
  -7 -26   1   58.59    8.20
   7 -26  -1   35.50    9.20
  -7 -26   1   51.49    8.00
   7 -26  -1   45.10   10.70
   7 -26  -1   57.79   10.90
  -7 -26   1   26.50    9.80
   7  26  -1   49.90    8.20
  -7  26   1   44.20    8.60
  -7  26   1   69.59   10.70
  -7  26   1   45.30    9.50
  -7  26   1   49.10    9.80
   7  26  -1   43.80    8.10
  -6 -26   1   60.99    8.40
   6 -26  -1   50.49    9.40
  -6 -26   1   46.90   10.10
   6 -26  -1   67.59   10.50
  -6 -26   1   45.50    7.70
   6 -26  -1   49.20   11.50
   6  26  -1   58.69    9.70
  -6  26   1   40.30    9.00
  -6  26   1   66.49   10.40
  -6  26   1   51.59    9.10
  -6  26   1   57.09    9.50
   5 -26  -1   27.20   10.30
  -5 -26   1   17.40    8.20
  -5 -26   1   18.80    6.20
   5 -26  -1   13.70    7.70
   5 -26  -1   13.50    7.10
  -5 -26   1    7.70    5.70
   5  26  -1   31.40    7.20
  -5  26   1   23.60    6.90
  -5  26   1   25.00    9.10
  -5  26   1   10.40    6.90
   5  26  -1   30.00    8.80
  -5  26   1   31.20    8.50
   4 -26  -1   11.00    7.20
  -4 -26   1    9.00    7.60
   4 -26  -1   10.50    6.40
   4 -26  -1    7.70    8.40
  -4 -26   1   13.20    6.00
  -4 -26   1   12.10    5.80
  -4  26   1    7.50    6.50
   4  26  -1   12.60    5.90
  -4  26   1   18.10   10.50
  -4  26   1    8.90    6.60
   4  26  -1   15.90    6.40
  -4  26   1   10.50    7.00
  -3 -26   1   32.50    7.10
   3 -26  -1   33.60    9.50
   3 -26  -1   48.10    8.30
  -3 -26   1   45.40    9.60
   3 -26  -1   38.10    7.90
  -3 -26   1   32.90    6.90
  -3  26   1   36.90    7.60
  -3  26   1   53.89    7.90
   3  26  -1   23.80    7.00
   3  26  -1   63.39    8.70
  -3  26   1   39.50    8.40
  -3  26   1   44.50    7.40
  -2 -26   1  243.48   14.50
  -2 -26   1  227.68   14.70
   2 -26  -1  237.08   15.60
  -2 -26   1  250.97   17.40
   2 -26  -1  216.78   17.60
   2 -26  -1  259.97   15.40
   2  26  -1  244.18   15.20
  -2  26   1  253.47   14.20
  -2  26   1  226.18   16.30
  -2  26   1  226.58   14.30
   2  26  -1  249.68   16.10
  -2  26   1  243.58   16.00
  -1 -26   1    5.00    5.60
   1 -26  -1    9.40    6.20
   1 -26  -1    0.90    7.70
   1 -26  -1    4.50    6.20
  -1 -26   1   13.10    8.70
  -1 -26   1    0.00    5.70
   1  26  -1   -3.00    5.60
  -1  26   1    9.30    6.10
  -1  26   1    1.00    5.10
   1  26  -1   10.00    7.30
  -1  26   1   13.20   11.90
  -1  26   1    4.70    6.10
   1  26  -1   10.90   11.80
   0 -26   1    3.10    7.60
   0 -26  -1    5.50    5.50
   0 -26   1    4.10    6.10
   0 -26  -1   -4.50    5.00
   0 -26   1   -4.00    5.20
   0 -26  -1  -10.80    7.40
   0  26   1    5.40    4.70
   0  26  -1    3.90    6.70
   0  26   1    2.00    5.50
   0  26  -1   -0.20    5.70
   0  26   1    2.50    6.10
   0  26  -1    5.30    5.40
  -1 -26  -1   72.69   11.50
  -1 -26  -1   78.39    8.70
   1 -26   1   86.39    9.10
   1 -26   1   70.29    9.60
  -1 -26  -1   81.29    9.00
   1 -26   1   90.69   11.70
  -1  26  -1   74.99    8.20
  -1  26  -1   92.39   10.40
   1  26   1   85.09   10.00
   1  26   1   73.59    9.70
   2 -26   1  254.07   16.80
  -2 -26  -1  276.87   15.60
  -2 -26  -1  271.97   18.70
   2 -26   1  273.87   18.60
   2 -26   1  267.97   16.00
  -2 -26  -1  257.97   15.10
  -2  26  -1  275.57   17.60
  -2  26  -1  253.47   15.00
   2  26   1  244.98   15.50
   2  26   1  287.97   17.10
  -2  26  -1  259.77   17.00
   3 -26   1   28.80    6.90
   3 -26   1   24.00    7.70
   3 -26   1   37.90   10.20
  -3 -26  -1   35.40    6.90
  -3 -26  -1   27.50    6.50
  -3 -26  -1   27.90    8.90
  -3  26  -1   43.80    8.60
   3  26   1   30.70    6.80
   3  26   1   31.50    7.80
  -3  26  -1   25.90    7.20
  -3  26  -1   45.20    8.90
  -3  26  -1   26.00    6.50
  -4 -26  -1   46.20   10.10
   4 -26   1   58.69    9.60
   4 -26   1   56.09    9.10
   4 -26   1   67.39    6.70
  -4 -26  -1   46.80    7.30
  -4 -26  -1   57.89    7.80
   4 -26   1   52.39   10.70
  -4  26  -1   60.29    8.80
   4  26   1   66.59    8.60
   4  26   1   45.80    8.20
  -4  26  -1   56.69    9.60
  -4  26  -1   61.49   10.10
  -5 -26  -1    5.50    5.60
   5 -26   1   -4.10    6.50
   5 -26   1   -0.20    8.80
  -5 -26  -1   -3.00    5.10
  -5 -26  -1   -1.30    7.80
   5 -26   1  -10.20    5.90
  -5  26  -1  -11.00    6.40
   5  26   1   -1.00    5.50
   5  26   1   -3.50    5.90
  -5  26  -1    1.30    6.30
  -5  26  -1    6.30    7.10
  -5  26  -1    2.00    7.30
   6 -26   1    1.60    7.60
   6 -26   1   -6.40    9.20
  -6 -26  -1    3.10    5.80
   6 -26   1   -1.40    6.80
  -6 -26  -1   -5.70    8.00
  -6  26  -1    8.00    7.70
  -6  26  -1    3.90    7.40
  -6  26  -1    9.70    7.70
   6  26   1    5.10    6.80
  -6  26  -1    9.50    6.50
  -7 -26  -1  168.68   12.40
   7 -26   1  180.68   16.20
  -7 -26  -1  181.38   16.60
   7 -26   1  165.18   15.10
   7 -26   1  150.38   15.50
  -7  26  -1  173.78   16.20
  -7  26  -1  178.58   15.90
   7  26   1  163.88   12.70
  -7  26  -1  178.38   15.80
  -7  26  -1  185.28   13.90
   7  26   1  204.68   14.30
  -7  26  -1  168.58   13.80
   8 -26   1    7.60    8.90
  -8 -26  -1   -7.00    8.90
   8 -26   1    2.40    8.40
   8 -26   1   14.90    7.60
  -8 -26  -1    0.90    6.30
  -8  26  -1   14.10    8.30
  -8  26  -1  -16.00    7.30
  -8  26  -1    2.00    6.50
  -8  26  -1    6.20    8.80
  -9 -26  -1   -7.60    6.20
  -9 -26  -1  -13.10    9.40
  -9  26  -1    7.80    8.80
  -9  26  -1   14.70   10.20
  -9  26  -1   10.20    9.00
  -9  26  -1   14.40    7.50
  -9 -27   1    8.50    6.10
  -9 -27   1   10.20    7.20
  -9 -27   1  -19.90    9.00
  -9 -27   1    1.20    8.50
  -9  27   1   -5.60    8.10
  -9  27   1    6.10    7.70
  -9  27   1   10.30    8.40
  -9  27   1   -3.90    8.20
  -8 -27   1   19.90    8.90
  -8 -27   1   20.20    7.30
   8 -27  -1   19.10    9.80
  -8 -27   1   26.70   10.10
   8 -27  -1   24.20    8.40
  -8  27   1   34.90    9.40
  -8  27   1   39.50    9.00
  -8  27   1   31.70    9.50
  -8  27   1   18.30    8.70
  -7 -27   1  -12.60    7.90
   7 -27  -1   -1.90    7.00
   7 -27  -1  -18.60    8.80
   7 -27  -1  -15.60    6.90
  -7 -27   1    0.60    6.20
  -7 -27   1    1.90    5.60
   7  27  -1    2.90    5.90
  -7  27   1    1.60    7.90
  -7  27   1   -0.90    7.10
  -7  27   1   -6.50    6.40
  -7  27   1    1.80    6.50
   7  27  -1    2.70    6.40
  -6 -27   1   80.59    9.40
   6 -27  -1   71.19   13.00
   6 -27  -1   79.09   12.50
  -6 -27   1   76.19    9.10
  -6 -27   1   62.69   11.30
   6 -27  -1   59.69   10.30
  -6  27   1   49.99    9.70
  -6  27   1   62.59   10.70
  -6  27   1   74.79    9.50
   6  27  -1   74.79   10.00
  -6  27   1   70.09   10.60
   6  27  -1   65.49    9.70
   5 -27  -1  128.49   14.60
   5 -27  -1  120.39    9.80
  -5 -27   1  172.38   12.30
   5 -27  -1  134.99   13.90
   5 -27  -1  123.99   13.40
  -5 -27   1  144.39   14.20
  -5 -27   1  143.49   11.90
  -5  27   1  162.48   14.20
  -5  27   1  148.29   14.30
  -5  27   1  148.99   12.80
  -5  27   1  129.29   13.20
   5  27  -1  158.28   13.20
  -4 -27   1   -0.90    5.50
   4 -27  -1    1.90    6.50
  -4 -27   1    4.80    5.70
   4 -27  -1   -5.00    5.90
  -4 -27   1    4.40    7.70
   4 -27  -1    7.60    9.10
   4  27  -1   -1.50    5.70
  -4  27   1    0.10    6.00
  -4  27   1    5.20    7.20
  -4  27   1    0.10    6.10
  -4  27   1   -6.30    6.20
   4  27  -1    7.80    6.10
   3 -27  -1   45.70   10.50
   3 -27  -1   50.39    8.60
  -3 -27   1   51.39    7.60
  -3 -27   1   44.40   10.20
   3 -27  -1   39.10    8.50
  -3 -27   1   51.49    7.70
  -3  27   1   63.49    9.70
   3  27  -1   68.69    9.40
   3  27  -1   40.70    8.10
  -3  27   1   47.50    7.60
  -3  27   1   62.09    9.60
  -3  27   1   59.49    9.50
  -2 -27   1   12.90    8.20
  -2 -27   1   12.80    6.30
   2 -27  -1   16.20    8.90
   2 -27  -1   10.60    6.30
  -2 -27   1    4.50    5.80
   2 -27  -1    5.50    5.90
  -2  27   1   16.70    7.80
  -2  27   1   19.00    5.90
  -2  27   1   10.10    6.60
   2  27  -1   13.90    6.90
  -2  27   1   27.00    6.90
   2  27  -1   17.40    6.50
   1 -27  -1  136.29   12.20
   1 -27  -1  128.29   13.90
  -1 -27   1  101.49   12.90
  -1 -27   1  139.39   11.70
   1 -27  -1  135.49   12.10
  -1 -27   1  149.09   12.40
  -1  27   1  150.78   13.60
  -1  27   1  146.79   12.80
  -1  27   1  142.09   10.60
   1  27  -1  127.39   12.30
  -1  27   1  146.69   11.60
   1  27  -1  134.29   12.80
   0 -27   1  133.59   11.80
   0 -27  -1  121.49   11.30
   0 -27  -1  110.09   10.30
   0 -27   1  116.89   13.20
   0 -27   1  126.09   12.00
   0 -27  -1  138.69   14.00
   0  27   1  126.49   12.50
   0  27  -1  125.79   12.80
   0  27  -1  109.49   11.80
   0  27   1  117.39   11.90
   0  27   1  123.39    9.40
   0  27  -1  128.79   10.00
   1 -27   1  135.39   12.10
   1 -27   1  136.59   12.50
   1 -27   1  128.79   14.10
  -1 -27  -1  124.19   13.80
  -1 -27  -1  136.49   11.90
  -1 -27  -1  142.99   11.70
  -1  27  -1  147.19   13.10
  -1  27  -1  147.39   13.60
   1  27   1  119.99   11.70
  -1  27  -1  146.79   11.00
   1  27   1  133.79   12.60
  -2 -27  -1   24.80    6.50
   2 -27   1   32.00    7.80
   2 -27   1   12.60    6.00
   2 -27   1   45.00    9.90
  -2 -27  -1   24.20    9.20
  -2 -27  -1   19.70    6.60
  -2  27  -1   28.70    7.00
  -2  27  -1   21.20    7.10
   2  27   1   18.30    6.50
   2  27   1   22.80    7.40
  -2  27  -1   18.40    7.50
  -3 -27  -1   17.70    6.20
   3 -27   1   21.20    7.10
  -3 -27  -1   29.60    9.40
  -3 -27  -1    6.80    5.50
   3 -27   1   -1.20    8.70
   3 -27   1    8.70    6.90
  -3  27  -1   25.50    7.80
  -3  27  -1   16.90    7.20
  -3  27  -1   22.00    7.00
   3  27   1   15.80    7.20
   3  27   1   26.20    6.80
   4 -27   1  222.18   12.20
  -4 -27  -1  236.88   14.10
   4 -27   1  231.68   18.30
  -4 -27  -1  237.68   14.50
   4 -27   1  213.68   16.20
   4 -27   1  201.78   15.40
  -4 -27  -1  229.38   17.60
   4  27   1  225.48   15.50
  -4  27  -1  233.78   14.60
  -4  27  -1  206.88   15.10
  -4  27  -1  244.38   17.00
  -4  27  -1  229.98   16.40
   4  27   1  206.08   14.40
  -5 -27  -1  121.99   11.10
   5 -27   1  100.69   12.10
  -5 -27  -1  119.79   10.60
   5 -27   1  121.49   14.60
  -5 -27  -1  139.29   14.40
   5 -27   1  103.29   13.00
  -5  27  -1  127.29   13.50
   5  27   1  112.49   17.90
  -5  27  -1  112.49   12.10
  -5  27  -1  125.59   11.70
  -5  27  -1  151.28   14.50
  -6 -27  -1   39.50    7.50
  -6 -27  -1   41.60    7.80
   6 -27   1   65.19   11.20
   6 -27   1   49.30   10.00
   6 -27   1   51.09   11.90
  -6 -27  -1   43.80   11.20
  -6  27  -1   88.29   11.90
  -6  27  -1   49.30   10.20
   6  27   1   55.09   12.30
  -6  27  -1   54.09   10.70
  -6  27  -1   37.90    8.30
   6  27   1   44.40    8.80
   7 -27   1   -1.00    9.60
  -7 -27  -1    2.90    6.30
  -7 -27  -1    3.80    8.80
   7 -27   1   -2.40    7.60
   7 -27   1    0.50    7.70
  -7  27  -1    7.00    8.50
  -7  27  -1   -1.20    7.70
  -7  27  -1   -4.70    7.50
   7  27   1   -0.30    6.20
  -7  27  -1    6.30    6.40
  -8 -27  -1   57.79    8.80
  -8 -27  -1   49.10   11.50
   8 -27   1   64.09   10.30
   8 -27   1   58.69   11.50
  -8  27  -1   60.49   12.30
  -8  27  -1   58.99   11.00
  -8  27  -1   71.99   10.00
  -8  27  -1   48.70   11.00
  -9 -27  -1   19.90    7.70
  -9 -27  -1   -1.40   10.00
  -9 -27  -1   24.20    7.20
  -9  27  -1   35.60   10.40
  -9  27  -1   24.40    9.00
  -9  27  -1   22.10   11.30
  -9  27  -1   29.80    8.50
  -9 -28   1    5.80    9.40
  -9 -28   1   -4.40    9.80
  -9 -28   1   14.00    6.90
  -9 -28   1    3.50    8.30
  -9  28   1   20.30    8.80
  -9  28   1   15.30    9.40
  -9  28   1   14.10   10.80
  -9  28   1   15.50    8.50
  -8 -28   1   27.50    9.00
  -8 -28   1   31.50    7.80
   8 -28  -1   42.00    9.50
  -8 -28   1   19.70    7.00
   8 -28  -1   21.90   10.50
  -8 -28   1   -5.20    9.40
  -8  28   1   34.20    9.40
  -8  28   1   20.10    9.60
  -8  28   1   18.40    9.50
  -8  28   1   11.60    7.50
  -7 -28   1    0.90    6.50
   7 -28  -1   -3.30    8.40
  -7 -28   1   -1.30    6.30
  -7 -28   1   -4.20    8.60
   7 -28  -1   -4.90    7.40
   7 -28  -1   11.90    9.90
  -7  28   1   10.40    8.00
  -7  28   1    0.10    8.40
   7  28  -1   -7.10    6.30
  -7  28   1   -6.10    7.30
  -7  28   1    6.00    7.30
   6 -28  -1  142.89   13.90
   6 -28  -1  109.89   14.70
  -6 -28   1  110.19   14.40
  -6 -28   1  130.49   11.70
   6 -28  -1  135.09   14.70
  -6 -28   1  136.29   14.30
  -6  28   1  161.88   15.40
  -6  28   1  144.69   14.90
   6  28  -1  130.19   12.40
   6  28  -1  130.89   12.80
  -6  28   1  114.69   12.20
  -6  28   1  120.19   13.30
   5 -28  -1  410.96   26.00
   5 -28  -1  375.06   24.50
  -5 -28   1  395.36   20.80
   5 -28  -1  427.76   18.60
  -5 -28   1  391.66   23.60
  -5 -28   1  409.46   20.50
  -5  28   1  387.06   21.50
  -5  28   1  411.66   21.20
  -5  28   1  417.46   22.90
  -5  28   1  472.25   24.10
   5  28  -1  400.96   21.70
  -4 -28   1    6.30    8.10
   4 -28  -1    2.50    9.30
   4 -28  -1   -5.10    7.50
  -4 -28   1    3.80    5.60
  -4 -28   1    2.70    5.70
   4 -28  -1    9.90    6.90
  -4  28   1   -6.50    5.90
   4  28  -1   -3.60    5.80
   4  28  -1    1.00    6.10
  -4  28   1   11.10    6.40
  -4  28   1   13.60    7.50
  -4  28   1    1.10    5.90
  -3 -28   1   -3.30    5.90
   3 -28  -1   -2.60    6.50
  -3 -28   1   -0.70    5.60
   3 -28  -1   -2.00    8.90
  -3 -28   1   -2.90    7.70
   3 -28  -1   -0.90    6.10
  -3  28   1   -2.10    5.80
   3  28  -1   -3.70    5.60
   3  28  -1   -7.60    5.60
  -3  28   1   -6.40    6.40
  -3  28   1   -1.80    5.80
  -3  28   1    2.80    5.50
  -2 -28   1   -3.70    5.20
   2 -28  -1    5.00    8.60
   2 -28  -1   -1.50    6.40
  -2 -28   1    0.90    5.70
   2 -28  -1   -4.70    6.10
  -2 -28   1   -0.70    7.80
  -2  28   1    3.50    6.70
  -2  28   1   -0.10    7.30
  -2  28   1    0.30    5.40
   2  28  -1    2.90    6.40
  -2  28   1    3.90    6.10
   2  28  -1    8.20    6.60
  -1 -28   1  116.39   13.80
   1 -28  -1  111.99   11.70
   1 -28  -1   97.29   10.20
  -1 -28   1  125.49   11.00
  -1 -28   1  101.29   11.00
   1 -28  -1   98.19   13.20
  -1  28   1  123.69   12.30
   1  28  -1   96.09   11.00
  -1  28   1  120.59   10.10
   1  28  -1  135.59   13.00
  -1  28   1   98.19   11.90
   0 -28   1  267.07   16.90
   0 -28  -1  259.27   16.10
   0 -28   1  280.57   19.20
   0 -28  -1  261.17   16.20
   0 -28  -1  285.67   19.40
   0 -28   1  287.47   16.30
   0  28   1  280.97   17.80
   0  28   1  280.87   17.10
   0  28  -1  267.27   17.20
   0  28   1  246.58   13.70
   0  28  -1  299.37   18.00
   0  28  -1  270.17   14.30
  -1 -28  -1   81.39   12.00
  -1 -28  -1   79.39    9.50
  -1 -28  -1   85.19    9.50
   1 -28   1   75.19    9.10
   1 -28   1   82.29   10.60
   1 -28   1   87.39   12.20
  -1  28  -1   90.79   10.70
   1  28   1   80.19    9.80
  -1  28  -1   91.19    9.00
  -1  28  -1   69.09   10.40
   1  28   1   84.89   10.90
   2 -28   1   -1.90    5.70
  -2 -28  -1    4.30    5.80
   2 -28   1   16.40    8.40
  -2 -28  -1   -7.90    4.70
   2 -28   1    3.20    8.80
  -2 -28  -1    0.50    8.20
   2  28   1   -9.90    5.40
  -2  28  -1   -1.70    5.80
   2  28   1   -7.90    6.00
  -2  28  -1   15.80    6.80
  -2  28  -1    0.60    6.60
  -3 -28  -1   20.80    6.60
   3 -28   1   31.70    7.90
   3 -28   1   31.10    6.00
  -3 -28  -1   29.70    9.50
   3 -28   1   40.50   10.50
  -3 -28  -1   37.10    7.40
  -3  28  -1   34.20    8.70
   3  28   1   20.60    7.60
  -3  28  -1   38.90    7.70
  -3  28  -1   29.50    7.30
  -3  28  -1   44.30    9.10
   3  28   1   35.70    7.70
  -4 -28  -1   -2.00    5.50
   4 -28   1    2.80    9.50
  -4 -28  -1    0.70    5.60
   4 -28   1    6.30    4.60
  -4 -28  -1  -12.60    7.10
   4 -28   1   -1.50    6.30
  -4  28  -1    0.40    6.60
  -4  28  -1   -5.30    6.20
   4  28   1   -2.90    5.40
  -4  28  -1    7.20    7.30
  -4  28  -1   -2.60    6.20
   4  28   1    4.60    6.60
   5 -28   1   14.30   10.20
  -5 -28  -1  -12.10    8.10
  -5 -28  -1    3.10    6.00
  -5  28  -1   14.10    8.10
  -5  28  -1   -8.70    6.40
  -5  28  -1    4.20    7.40
  -5  28  -1   14.50    7.10
   5  28   1   11.20    7.10
   6 -28   1   -9.60    7.30
  -6 -28  -1    7.60    6.30
   6 -28   1    3.50    9.80
  -6 -28  -1    1.70    8.90
  -6 -28  -1    7.60    6.20
   6 -28   1   -2.00    9.90
  -6  28  -1   -5.30    7.10
   6  28   1   14.00    7.40
  -6  28  -1   -2.10    7.20
  -6  28  -1   -0.30    8.10
  -6  28  -1    2.60    6.80
   6  28   1   -7.80    5.90
  -7 -28  -1   49.10    8.40
   7 -28   1   41.20   11.60
  -7 -28  -1   60.09    8.30
   7 -28   1   60.39   10.60
   7 -28   1   52.19   11.20
  -7 -28  -1   53.69   12.00
  -7  28  -1   57.69   11.20
  -7  28  -1   32.60    9.50
  -7  28  -1   58.49   11.20
  -7  28  -1   57.79    9.50
   7  28   1   54.29    9.00
   8 -28   1    0.20    9.20
  -8 -28  -1  -11.40    9.40
  -8 -28  -1    6.10    5.90
  -8 -28  -1   -8.40    6.10
   8 -28   1    6.70    8.10
  -8  28  -1   -4.60    8.50
  -8  28  -1   12.20    7.50
  -8  28  -1   -6.40    7.30
  -8  28  -1   -6.40    7.80
   8  28   1  -12.50    6.10
  -8 -29   1   10.90    9.30
  -8 -29   1   22.40   14.00
   8 -29  -1   27.70    8.80
  -8 -29   1   18.40    6.90
   8 -29  -1   10.80   10.50
  -8 -29   1   13.80    8.80
  -8  29   1   16.30    8.00
  -8  29   1   18.10    9.10
  -8  29   1    6.80    8.30
   8  29  -1    4.60    7.50
  -8  29   1    9.30    9.10
  -7 -29   1   14.60    8.90
   7 -29  -1   13.50   10.70
  -7 -29   1    9.30    6.40
   7 -29  -1   13.60   10.40
  -7 -29   1   -9.90    9.10
  -7 -29   1    3.60    6.80
  -7  29   1    2.30    7.60
  -7  29   1    2.50    7.50
  -7  29   1    0.40    7.90
  -7  29   1    9.90    8.50
   7  29  -1    1.80    7.10
  -6 -29   1    8.40    6.80
   6 -29  -1   10.00   10.50
  -6 -29   1    4.90    5.70
   6 -29  -1    9.10    7.70
  -6 -29   1    1.60    8.90
   6 -29  -1   -9.80    7.30
  -6  29   1    3.70    7.60
  -6  29   1    9.10    8.20
   6  29  -1   15.70    7.90
   6  29  -1    0.00    6.70
  -6  29   1    2.40    7.80
  -6  29   1   -0.70    6.70
  -5 -29   1    4.60    8.80
   5 -29  -1   -7.50    7.30
  -5 -29   1    4.30    6.70
  -5 -29   1   -6.40    5.70
   5 -29  -1    6.20    9.70
   5 -29  -1   15.90    7.70
  -5  29   1    3.50    6.50
  -5  29   1    1.60    6.60
  -5  29   1   -0.70    6.50
   5  29  -1   16.10    7.30
  -5  29   1   10.30    7.50
  -4 -29   1  165.28   15.80
  -4 -29   1  139.69   12.30
   4 -29  -1  134.09   15.60
  -4 -29   1  139.39   14.60
   4 -29  -1  145.69   14.20
  -4  29   1  122.09   11.60
  -4  29   1  188.98   15.60
   4  29  -1  143.49   13.00
  -4  29   1  141.39   13.80
  -4  29   1  133.49   12.50
   3 -29  -1   18.10   10.40
  -3 -29   1   17.20    9.40
  -3 -29   1   30.10    7.20
   3 -29  -1   13.70    7.20
   3 -29  -1   31.40    8.30
  -3  29   1   27.80    7.10
   3  29  -1   27.20    7.60
  -3  29   1   22.80    7.70
   3  29  -1   21.60    7.50
  -3  29   1   17.00    7.10
  -3  29   1   28.10    9.90
  -2 -29   1  235.78   14.90
  -2 -29   1  227.78   18.00
   2 -29  -1  196.98   15.70
   2 -29  -1  232.68   19.00
   2 -29  -1  227.88   15.70
  -2  29   1  221.68   16.20
   2  29  -1  240.18   16.50
  -2  29   1  245.28   14.80
  -2  29   1  207.88   13.80
  -2  29   1  231.18   16.80
   2  29  -1  217.58   15.70
  -1 -29   1   11.50    6.50
  -1 -29   1    6.60    9.70
  -1 -29   1    3.40    8.40
   1 -29  -1    1.30    8.90
   1 -29  -1    4.00    6.00
   1 -29  -1    8.20    6.40
   1  29  -1   16.40    5.30
   1  29  -1    5.10    6.90
  -1  29   1   14.40    7.10
  -1  29   1   22.00    5.90
   1  29  -1   12.80    7.20
  -1  29   1    3.20    7.20
   0 -29   1  197.58   14.20
   0 -29   1  192.18   16.20
   0 -29  -1  175.38   15.30
   0 -29   1  179.38   16.90
   0 -29  -1  201.08   17.70
   0 -29  -1  185.48   14.00
   0  29  -1  203.38   12.10
   0  29  -1  204.98   15.40
   0  29   1  191.18   11.70
   0  29   1  201.98   14.90
   0  29   1  211.28   16.00
   0  29  -1  188.28   15.70
  -1 -29  -1  106.19   10.60
  -1 -29  -1  116.09   13.20
  -1 -29  -1  110.49   14.00
   1 -29   1   91.99   13.30
   1 -29   1  110.69   10.90
   1 -29   1  102.69   12.00
  -1  29  -1  113.89   10.10
  -1  29  -1  111.19   12.00
  -1  29  -1   94.29   11.70
   1  29   1   98.19   11.20
   1  29   1   90.99   11.60
   2 -29   1   87.69   13.90
  -2 -29  -1   84.09    9.90
  -2 -29  -1   87.89   12.10
   2 -29   1   97.19   10.30
  -2 -29  -1   72.99   12.30
   2 -29   1  114.49   12.40
  -2  29  -1  122.49   11.30
  -2  29  -1   98.39   11.80
   2  29   1  102.29   11.40
   2  29   1   80.49   11.20
  -2  29  -1   87.99   11.20
  -3 -29  -1  103.99   10.90
  -3 -29  -1   87.49    9.90
   3 -29   1  102.89    9.20
   3 -29   1  101.69   13.50
  -3 -29  -1   76.59   12.30
   3 -29   1   84.49   11.70
   3 -29   1   84.89   10.40
  -3  29  -1   96.59   10.70
  -3  29  -1   94.79   12.00
   3  29   1   92.69   11.30
   3  29   1   99.59   11.90
  -3  29  -1  118.29   12.50
   4 -29   1   13.30    8.10
   4 -29   1    8.10    5.00
   4 -29   1    2.90    9.20
  -4 -29  -1    0.80    8.60
  -4 -29  -1    5.60    6.00
  -4 -29  -1   -1.40    6.20
   4  29   1    1.00    6.40
  -4  29  -1    3.50    7.00
   4  29   1    9.40    7.60
  -4  29  -1    2.90    7.20
  -4  29  -1    7.80   12.70
   5 -29   1    4.70   10.10
  -5 -29  -1    8.10    6.60
  -5 -29  -1    4.60    9.40
   5 -29   1   22.30    8.90
   5 -29   1    0.10    7.60
  -5 -29  -1    7.10    6.50
   5  29   1   10.30    7.40
  -5  29  -1   26.80    8.20
  -5  29  -1   10.50    7.80
  -5  29  -1   11.30    8.30
  -5  29  -1    9.70    8.10
   6 -29   1  -10.10    7.30
  -6 -29  -1   -8.40    6.40
  -6 -29  -1  -13.40    5.10
   6 -29   1   -7.10   10.20
   6 -29   1   -7.90    7.80
  -6 -29  -1    0.00    9.20
  -6  29  -1    1.90    8.40
  -6  29  -1    8.90    8.80
  -6  29  -1   -6.00    7.40
  -6  29  -1  -12.50    6.40
   6  29   1   -5.50    6.40
  -7 -29  -1   72.19    9.60
   7 -29   1   72.69   13.40
  -7 -29  -1   76.79    9.80
  -7 -29  -1   54.49   14.30
  -7  29  -1   87.09   13.70
  -7  29  -1   63.59   12.20
  -7  29  -1  107.19   13.90
   7  29   1   89.09   10.70
  -7  29  -1   79.89   10.70
   8 -29   1   14.80    8.70
  -8 -29  -1   -0.70   10.40
  -8 -29  -1   -5.40    6.90
  -8 -29  -1   13.40    6.80
   8 -29   1   23.60   10.70
  -8  29  -1   22.50    8.80
  -8  29  -1   15.40    7.70
   8  29   1   -6.60    6.60
  -8 -30   1  -11.00    7.10
   8 -30  -1  -14.80   10.10
   8 -30  -1    8.10    8.40
  -8 -30   1   -1.70    8.50
  -8 -30   1   -6.30   10.20
  -8 -30   1    4.70    6.40
  -8  30   1   -7.50   12.90
  -8  30   1   14.30    8.80
   8  30  -1  -12.50    7.00
  -8  30   1   -3.20    7.70
   7 -30  -1   -4.00    8.00
  -7 -30   1   -4.10    6.00
   7 -30  -1   10.90   11.10
  -7 -30   1  -11.10    7.50
  -7  30   1   -3.60    6.90
  -7  30   1    4.30    8.60
  -7  30   1   -9.00    7.20
  -7  30   1   -2.00    7.80
   7  30  -1   -8.70    6.90
   6 -30  -1    7.70    7.60
  -6 -30   1   10.60    7.10
  -6 -30   1    2.80    6.30
  -6 -30   1    0.10    9.80
   6 -30  -1   14.60   11.00
  -6  30   1   11.20    8.30
  -6  30   1    7.60    8.20
  -6  30   1   -0.40    7.00
  -6  30   1   -5.60    7.70
   6  30  -1   -7.30    6.60
  -5 -30   1   10.70    9.50
   5 -30  -1   11.30    8.60
  -5 -30   1    2.70    6.40
  -5 -30   1   18.40    7.30
   5 -30  -1    3.80   10.40
   5 -30  -1   26.90    9.10
   5 -30  -1   27.10    6.30
  -5  30   1    7.80    7.40
  -5  30   1   -6.70    6.70
   5  30  -1   24.20    8.40
  -5  30   1   13.30    7.80
  -5  30   1   31.30    9.40
   5  30  -1   21.50    8.30
  -4 -30   1   16.70    6.90
  -4 -30   1   11.80    9.40
   4 -30  -1   -0.60    9.90
  -4 -30   1   10.40    6.30
   4 -30  -1   -1.90    7.00
   4 -30  -1   -1.00    7.00
  -4  30   1    8.00    7.00
  -4  30   1    5.90   11.10
   4  30  -1    6.40    7.20
   4  30  -1    7.60    6.70
  -4  30   1   17.90   10.00
  -3 -30   1   50.79    8.70
   3 -30  -1   29.10   14.20
   3 -30  -1   32.60    9.10
   3 -30  -1   55.19   12.80
  -3 -30   1   36.20    7.70
  -3 -30   1   48.80   11.00
  -3  30   1   40.10    8.50
  -3  30   1   33.50    8.80
  -3  30   1   33.00    9.50
  -3  30   1   38.90    7.70
   3  30  -1   48.90    9.20
   3  30  -1   40.00    8.80
  -2 -30   1    6.10    6.10
   2 -30  -1    5.90    6.30
  -2 -30   1   27.40   10.00
   2 -30  -1   22.40   10.40
  -2 -30   1   11.40    6.30
   2 -30  -1   18.60    7.40
  -2  30   1   15.20    8.30
  -2  30   1   11.10    6.80
   2  30  -1    5.30    6.60
  -2  30   1   20.00    7.50
  -2  30   1    7.70    6.40
   2  30  -1   24.70    7.80
   1 -30  -1   15.10    7.20
   1 -30  -1   20.90   10.00
   1 -30  -1   22.70    7.40
  -1 -30   1   19.80    7.50
  -1 -30   1   16.30    7.40
  -1 -30   1    9.40    9.10
  -1  30   1   10.10    7.70
   1  30  -1    9.40    5.30
  -1  30   1   19.80    7.50
  -1  30   1   29.30    6.80
   1  30  -1   16.70    8.10
   1  30  -1   11.60    7.00
   0 -30   1   -0.50    6.00
   0 -30  -1    6.40    6.50
   0 -30  -1    2.90    8.50
   0 -30   1   -6.50    8.40
   0 -30  -1    2.30    5.90
   0 -30   1   15.30    7.60
   0  30  -1   -9.00    6.50
   0  30   1   -9.70    4.90
   0  30  -1   -5.20    5.50
   0  30   1   17.00    7.20
   0  30  -1   14.10    7.50
   0  30   1    9.00    7.50
   1 -30   1  152.18   15.70
  -1 -30  -1  115.49   11.70
  -1 -30  -1  153.78   12.80
   1 -30   1  152.28   13.30
   1 -30   1  120.59   12.80
  -1 -30  -1  143.29   15.80
  -1  30  -1  169.58   15.10
  -1  30  -1  151.48   11.70
   1  30   1  149.09   14.20
  -1  30  -1  172.78   14.50
   1  30   1  144.99   13.70
   2 -30   1   62.29   10.20
   2 -30   1   56.49    9.30
  -2 -30  -1   57.29   11.60
  -2 -30  -1   63.09    9.20
   2 -30   1   55.09   12.30
  -2 -30  -1   53.79    8.70
  -2  30  -1   59.19   10.20
   2  30   1   60.69    9.60
   2  30   1   79.19   10.80
  -2  30  -1   48.50    8.30
  -2  30  -1   65.39   10.80
  -3 -30  -1  110.09   11.70
   3 -30   1  131.69   10.60
   3 -30   1  120.29   14.80
  -3 -30  -1  103.19   14.30
   3 -30   1  120.49   13.50
  -3 -30  -1  125.29   11.60
   3  30   1  133.19   12.80
   3  30   1  119.09   14.40
  -3  30  -1  135.19   14.50
  -3  30  -1  115.69   11.70
  -3  30  -1  125.99   13.40
   4 -30   1  237.48   13.60
  -4 -30  -1  225.18   19.30
   4 -30   1  242.78   18.30
   4 -30   1  202.48   17.20
  -4 -30  -1  259.97   15.90
   4 -30   1  251.87   20.80
  -4 -30  -1  281.27   16.40
  -4  30  -1  262.07   16.50
   4  30   1  280.47   17.90
  -4  30  -1  240.38   16.70
  -4  30  -1  248.08   28.10
   4  30   1  248.98   16.30
  -4  30  -1  236.38   18.40
  -5 -30  -1    6.40    5.70
  -5 -30  -1   15.10    9.90
  -5 -30  -1   -6.80    6.10
   5 -30   1   -6.20    9.90
   5 -30   1   -6.20    6.90
   5 -30   1    0.50    7.40
  -5  30  -1   -0.80    7.00
  -5  30  -1    7.20    8.20
   5  30   1   10.10    7.30
   5  30   1    4.10    7.20
  -5  30  -1    4.90    7.80
  -5  30  -1    5.20    8.10
  -6 -30  -1    4.20    6.70
  -6 -30  -1    0.60    6.70
   6 -30   1   10.60    9.00
   6 -30   1   14.60   11.50
  -6  30  -1    2.10    8.20
  -6  30  -1   11.80    8.80
  -6  30  -1   17.70    8.00
   6  30   1   -4.70    6.70
  -6  30  -1   11.20    8.70
  -7 -30  -1   -0.20    6.10
   7 -30   1  -14.40    9.80
  -7 -30  -1   -8.50    6.60
  -7 -30  -1  -15.40    9.80
   7 -30   1   16.80    9.30
  -7  30  -1   -5.00    8.20
   7  30   1    3.00    7.10
  -7  30  -1  -19.00    7.20
  -7  30  -1    2.80    7.60
  -7  30  -1    6.50    8.60
  -8 -30  -1   67.79   10.50
  -8 -30  -1   93.39   15.10
  -8 -30  -1   71.09   10.40
   8 -30   1   70.19   13.50
   8 -30   1   88.79   15.90
   8  30   1  100.19   11.30
  -8  30  -1   92.89   14.50
  -8  30  -1   98.39   11.90
  -8  30  -1   94.59   14.10
  -8  30  -1   91.09   13.50
   8 -31  -1  -17.60   10.20
  -8 -31   1  -14.20    7.40
  -8 -31   1  -24.80   10.00
  -8 -31   1   -0.70    7.70
  -8 -31   1   10.40    6.80
   8 -31  -1   10.40    8.80
  -8  31   1  -12.60    8.40
   8  31  -1  -15.40    7.50
  -8  31   1  -10.10    9.10
  -8  31   1    4.70    8.60
   7 -31  -1   -9.80   10.80
  -7 -31   1   -8.90    7.00
   7 -31  -1   -6.40    7.70
  -7 -31   1   -6.60    9.70
  -7 -31   1    4.40    7.70
  -7 -31   1    5.10    6.10
  -7  31   1   13.40    7.90
   7  31  -1  -16.80    6.60
  -7  31   1    4.60    8.70
  -7  31   1   -5.00    8.10
  -7  31   1    6.00    8.30
   6 -31  -1   58.09   11.00
  -6 -31   1   19.90   11.20
   6 -31  -1   34.90   12.90
  -6 -31   1   42.60    8.50
  -6 -31   1   45.50   10.80
  -6  31   1   44.70   10.70
  -6  31   1   54.49   11.30
  -6  31   1   48.80    9.40
  -6  31   1   38.80   10.70
   6  31  -1   42.00    9.10
  -5 -31   1  103.79   11.80
   5 -31  -1  129.39   10.30
   5 -31  -1   91.19   13.10
   5 -31  -1  121.09   14.00
  -5 -31   1  117.29   11.70
  -5  31   1  117.19   13.80
  -5  31   1   95.09   11.80
  -5  31   1  145.89   18.90
  -5  31   1  102.99   12.10
   5  31  -1  112.79   12.40
  -4 -31   1   62.39    9.60
   4 -31  -1   36.60   17.80
   4 -31  -1   68.99   11.30
  -4 -31   1   41.70   12.50
  -4 -31   1   45.60    8.60
   4 -31  -1   42.30   10.10
  -4  31   1   46.80    9.00
  -4  31   1   65.59   10.80
   4  31  -1   74.79   11.00
  -4  31   1   57.99   10.80
  -4  31   1   66.89    9.80
   4  31  -1   74.29   11.00
   3 -31  -1    2.70    6.90
  -3 -31   1   -0.20    6.10
   3 -31  -1   -5.80   11.20
  -3 -31   1    2.50    8.80
   3 -31  -1    2.60    7.30
  -3 -31   1    5.90    6.70
  -3  31   1   11.90    8.50
  -3  31   1   -8.00    6.20
   3  31  -1   10.60    8.10
  -3  31   1    3.10    7.30
   3  31  -1    2.60    6.90
  -3  31   1    2.40    6.50
   2 -31  -1   26.40   11.10
  -2 -31   1   -3.30    8.50
  -2 -31   1   13.60    6.90
   2 -31  -1   12.70    7.50
  -2 -31   1    2.20    6.30
   2  31  -1   18.00    8.00
   2  31  -1   34.70    9.10
  -2  31   1   17.40    6.80
  -2  31   1   23.40    8.20
  -2  31   1   33.80    8.90
  -1 -31   1   29.50   10.30
   1 -31  -1   30.50   10.90
   1 -31  -1   21.90    8.00
   1 -31  -1   32.70    8.50
  -1 -31   1   38.40    8.40
  -1 -31   1   30.20    7.90
   1  31  -1   27.60    8.20
  -1  31   1   52.99   10.60
  -1  31   1   31.50    6.90
  -1  31   1   45.80    9.50
   1  31  -1   42.10    9.40
   0 -31   1    8.00   10.00
   0 -31  -1    1.90    9.40
   0 -31   1   11.60    7.40
   0 -31   1   16.10    7.40
   0 -31  -1    7.60    6.80
   0 -31  -1   10.30    6.80
   0  31   1   10.80    5.70
   0  31  -1   -2.10    5.50
   0  31  -1   -4.20    7.30
   0  31   1    7.50    7.20
   0  31  -1   11.40    7.60
   0  31   1    1.90    6.90
  -1 -31  -1   17.30    6.70
   1 -31   1   10.80    7.40
   1 -31   1    3.80    7.50
   1 -31   1   11.90    9.70
  -1 -31  -1   -8.50    8.90
  -1 -31  -1    1.30    6.20
  -1  31  -1    9.70    7.80
   1  31   1    6.00    6.60
  -1  31  -1    7.10    7.20
  -1  31  -1   -3.00    5.80
   1  31   1    6.40    6.90
   2 -31   1   60.79   18.60
  -2 -31  -1   52.79    8.60
  -2 -31  -1   37.40   11.60
  -2 -31  -1   38.00    8.10
   2 -31   1   27.70    9.00
   2 -31   1   50.19   10.00
  -2  31  -1   78.99   12.10
  -2  31  -1   48.70    9.90
  -2  31  -1   35.70    8.20
   2  31   1   32.60   14.00
   2  31   1   61.09   10.70
   3 -31   1   33.60    7.40
   3 -31   1   44.60    9.50
   3 -31   1   45.30    9.90
  -3 -31  -1   21.90   12.40
  -3 -31  -1   42.40    8.40
  -3 -31  -1   46.10    8.90
   3  31   1   47.30    9.10
   3  31   1   44.00    9.70
  -3  31  -1   45.80   10.60
  -3  31  -1   35.50    8.60
  -3  31  -1   41.80    9.70
  -4 -31  -1   86.49   10.40
   4 -31   1   68.09   11.50
   4 -31   1   92.29    8.80
   4 -31   1   77.29   18.80
   4 -31   1   68.39   11.00
  -4 -31  -1   78.29    9.90
  -4  31  -1   85.89   12.60
   4  31   1   76.09   11.20
  -4  31  -1   78.29   11.30
   4  31   1   82.79   10.90
  -4  31  -1   93.09   13.00
  -5 -31  -1   -5.50    6.70
  -5 -31  -1   21.00    7.00
   5 -31   1    7.80    8.10
  -5 -31  -1   14.00   10.70
   5 -31   1  -22.30   13.70
   5 -31   1   -0.90   10.00
  -5  31  -1    0.30    7.60
  -5  31  -1   19.10    8.80
   5  31   1    1.40    7.10
  -5  31  -1    3.60    7.20
   6 -31   1   -1.70    8.30
  -6 -31  -1  -16.20    9.50
  -6 -31  -1   -3.60    7.00
  -6 -31  -1    5.90    6.40
  -6  31  -1    9.80    8.90
   6  31   1    4.20    7.40
  -6  31  -1   11.60    7.80
  -6  31  -1    3.80    9.00
  -6  31  -1    5.90    8.40
  -7 -31  -1   51.59   13.40
  -7 -31  -1   61.59    9.20
   7 -31   1   63.79   11.70
  -7 -31  -1   26.60    8.40
   7 -31   1   65.49   14.30
   7  31   1   35.20    9.00
  -7  31  -1   65.89   10.60
  -7  31  -1   39.80   11.60
  -7  31  -1   33.50   11.10
  -7  31  -1   54.89   11.30
  -7 -32   1   -3.10    6.10
  -7 -32   1   -6.80    7.70
   7 -32  -1    4.30    8.60
  -7 -32   1   -2.30    9.40
  -7 -32   1  -13.60    9.80
   7 -32  -1  -35.60   20.30
   7  32  -1  -22.80    6.90
  -7  32   1   -9.90    8.20
  -7  32   1   -3.00    8.00
  -7  32   1    1.70    9.30
  -7  32   1   -0.40    7.90
  -6 -32   1   40.50    9.00
   6 -32  -1   62.79   11.30
  -6 -32   1   43.30   12.70
   6 -32  -1   50.79   13.60
  -6 -32   1   53.19    9.30
  -6  32   1   70.79   12.10
   6  32  -1   42.60    9.80
  -6  32   1   42.10    9.90
  -6  32   1   59.59   12.40
  -6  32   1   77.39   12.50
  -5 -32   1   47.30    9.00
  -5 -32   1   35.60    8.50
  -5 -32   1   18.20   10.70
   5 -32  -1   40.70    7.40
   5 -32  -1   12.60    8.40
   5 -32  -1   28.80   13.20
   5 -32  -1   28.10    6.40
  -5  32   1   19.40    8.50
  -5  32   1   38.30    9.80
  -5  32   1   35.00   10.00
   5  32  -1   18.00    8.10
  -5  32   1   18.80    8.30
   4 -32  -1   46.10    9.90
  -4 -32   1   41.60   11.20
   4 -32  -1   26.70   12.60
  -4 -32   1   35.60    8.50
   4 -32  -1   46.40   10.30
  -4 -32   1   23.00    9.50
   4  32  -1   28.90    8.90
  -4  32   1   34.50    8.30
  -4  32   1   51.29   10.70
   4  32  -1   53.19   10.10
  -4  32   1   51.19   11.00
  -4  32   1   44.90    9.30
  -3 -32   1   -4.50    8.80
   3 -32  -1   -9.50    9.70
   3 -32  -1   -8.80    7.20
  -3 -32   1    3.00    6.00
   3 -32  -1  -12.60    6.40
  -3  32   1   -9.20    6.30
  -3  32   1   -7.20    7.10
   3  32  -1    4.20    7.50
   3  32  -1    6.40    7.60
  -3  32   1    3.00    6.70
  -3  32   1  -12.60    6.30
  -2 -32   1   55.89    9.60
   2 -32  -1   35.20    9.00
  -2 -32   1   43.20   11.90
   2 -32  -1   48.60   12.60
   2 -32  -1   27.90    8.50
   2  32  -1   57.49   10.70
  -2  32   1   41.30    9.50
  -2  32   1   54.79    9.00
  -2  32   1   35.10    9.60
   1 -32  -1  -10.30    6.30
   1 -32  -1    0.10    9.80
  -1 -32   1    6.90    9.60
  -1 -32   1    8.80    6.70
   1 -32  -1   -6.00    7.00
   1  32  -1   -7.70    7.00
   1  32  -1    1.30    6.90
  -1  32   1   -3.00    7.10
  -1  32   1   16.20    6.50
  -1  32   1    0.20    6.60
   0 -32   1  143.39   14.40
   0 -32  -1  146.99   17.20
   0 -32   1  139.69   13.90
   0 -32   1  133.69   16.50
   0 -32  -1  147.49   13.80
   0  32   1  140.79   10.80
   0  32   1  174.48   16.00
   0  32  -1  165.98   11.80
   0  32   1  158.08   14.60
   0  32  -1  142.09   14.60
   0  32  -1  156.08   15.10
   1 -32   1   41.60    9.00
   1 -32   1   58.59   13.00
  -1 -32  -1   45.00   11.10
   1 -32   1   50.59   10.00
  -1 -32  -1   48.80    9.00
  -1 -32  -1   43.10    9.50
   1  32   1   58.49   10.20
  -1  32  -1   42.70    9.90
  -1  32  -1   37.10    9.60
  -1  32  -1   55.29    8.40
   1  32   1   62.59   11.20
   2 -32   1    2.10    7.20
   2 -32   1   11.30    8.10
  -2 -32  -1   -1.70    6.60
   2 -32   1  -11.10    9.10
  -2 -32  -1    3.20    6.20
  -2 -32  -1   -1.80    9.30
  -2  32  -1    4.20    8.00
  -2  32  -1    6.40    7.00
   2  32   1   10.50    7.60
  -2  32  -1   -6.00    7.70
   2  32   1   15.00   13.30
  -3 -32  -1   17.60    7.00
   3 -32   1    6.90    8.00
   3 -32   1    9.80    8.20
  -3 -32  -1    1.40    9.80
   3 -32   1   11.50    5.90
  -3 -32  -1   11.80    7.10
   3 -32   1   15.20   10.70
   3  32   1   16.50    8.00
  -3  32  -1    8.60    7.70
  -3  32  -1   18.50    9.00
   3  32   1   14.50    8.00
  -3  32  -1   21.10   10.70
   4 -32   1   67.09   14.20
  -4 -32  -1   52.59    9.50
   4 -32   1   79.39    8.70
  -4 -32  -1   70.09   13.20
  -4 -32  -1   80.89   10.60
   4 -32   1   91.19   12.90
   4 -32   1   90.59   13.40
  -4  32  -1   84.49   12.90
   4  32   1   59.39   10.10
  -4  32  -1   73.09   12.70
  -4  32  -1   63.99   10.50
   5 -32   1    8.00   11.80
   5 -32   1   14.60    9.30
  -5 -32  -1    5.30    8.60
  -5 -32  -1    6.50   10.30
  -5 -32  -1   18.00    7.70
  -5  32  -1   22.90    9.00
  -5  32  -1   10.30    9.20
  -5  32  -1   13.50    9.20
   5  32   1   19.90    8.40
   6 -32   1   -4.70   11.30
   6 -32   1   -7.50    8.00
  -6 -32  -1  -14.60    9.70
  -6 -32  -1    5.40    6.20
  -6  32  -1    2.20    9.10
  -6  32  -1   -5.90    8.70
  -6  32  -1   13.80   12.40
   6  32   1  -11.10    6.90
  -6  32  -1    9.40    7.60
  -7 -32  -1    8.30    7.50
  -7 -32  -1  -12.70    7.50
   7 -32   1   -6.80   11.20
   7 -32   1    3.80    8.60
  -7  32  -1   11.60    8.10
  -7  32  -1  -15.40    8.30
  -7  32  -1    0.00   11.30
  -7  32  -1    9.30    9.30
   7 -33  -1  -15.80   11.90
  -7 -33   1    1.10    7.20
   7 -33  -1    4.90    8.70
  -7 -33   1  -17.80    8.70
  -7 -33   1   -2.50    8.40
  -7  33   1   10.00    8.70
  -7  33   1  -16.80    8.40
  -7  33   1    7.60    9.10
  -6 -33   1   -6.20    7.60
   6 -33  -1  -13.80   11.00
  -6 -33   1   12.80    7.30
  -6 -33   1    5.80    8.80
   6 -33  -1   -5.60    8.00
  -6 -33   1  -23.00   11.30
  -6  33   1   15.00    9.20
   6  33  -1   -7.30    7.40
  -6  33   1    4.20    8.90
  -6  33   1    5.70    7.60
  -6  33   1    5.90    9.00
  -5 -33   1   10.70    7.20
   5 -33  -1    4.20   12.00
  -5 -33   1  -10.90    9.50
   5 -33  -1    1.50    5.30
  -5 -33   1    2.30    7.60
   5 -33  -1   11.60    8.50
  -5  33   1    9.60    8.60
   5  33  -1   -8.60    7.90
  -5  33   1   18.80    8.00
  -5  33   1    8.10    8.40
  -5  33   1   -6.30    7.70
   4 -33  -1    1.50   11.40
   4 -33  -1   12.90    6.50
  -4 -33   1   -4.00    9.70
   4 -33  -1    5.90    8.10
  -4 -33   1   11.30    7.50
  -4 -33   1    1.20    7.60
   4  33  -1   16.90    8.80
  -4  33   1    3.40    7.10
  -4  33   1    0.40    8.10
  -4  33   1   16.40    8.50
  -4  33   1   10.10    8.60
   3 -33  -1   14.00    8.30
  -3 -33   1    6.20    7.10
   3 -33  -1   -1.20    8.10
  -3 -33   1   -3.10    9.30
   3 -33  -1   -1.40   11.30
  -3 -33   1   16.40    7.30
  -3  33   1   12.10   13.10
  -3  33   1   14.50    7.50
  -3  33   1    6.70    7.20
   3  33  -1   10.30    8.10
  -3  33   1   10.40    8.90
   3  33  -1   -6.00    7.40
   2 -33  -1   34.80   12.10
  -2 -33   1   49.00    9.40
   2 -33  -1   21.40    8.40
   2 -33  -1   33.10    8.90
  -2 -33   1   29.90   11.30
  -2 -33   1   32.20    8.30
   2  33  -1   55.19   10.60
   2  33  -1   30.00    9.00
  -2  33   1   31.40    9.90
  -2  33   1   28.20    7.90
  -2  33   1   29.80    9.00
   1 -33  -1   54.89   10.30
   1 -33  -1   31.40    9.10
  -1 -33   1   44.60    9.40
   1 -33  -1   36.80   12.00
  -1 -33   1   23.60    7.80
  -1 -33   1   39.00   11.60
   1  33  -1   39.90   10.20
  -1  33   1   35.00    7.40
  -1  33   1   47.70   10.20
   1  33  -1   37.80    9.70
  -1  33   1   61.39   10.70
   0 -33  -1   18.60   10.80
   0 -33  -1   28.70    8.30
   0 -33   1   15.00   10.50
   0 -33   1   31.20    9.10
   0 -33   1   24.40    8.50
   0 -33  -1   28.20    8.20
   0  33   1   32.10    8.90
   0  33   1   35.00    6.70
   0  33   1   31.10   10.00
   0  33  -1   32.20    7.30
   0  33  -1   30.30    9.10
   0  33  -1   38.00   10.20
   1 -33   1   -3.10   10.10
  -1 -33  -1    1.10    6.30
  -1 -33  -1   -8.00    9.50
   1 -33   1    4.20    7.40
  -1 -33  -1   -6.00    6.60
   1 -33   1  -10.20    6.40
   1  33   1    0.50    6.80
  -1  33  -1    5.30    7.90
   1  33   1    3.80   10.10
  -1  33  -1    7.10    7.50
  -1  33  -1    5.90    6.80
  -2 -33  -1   27.00    7.70
   2 -33   1   16.40   11.40
   2 -33   1   31.50    7.40
  -2 -33  -1   19.30   11.10
   2 -33   1   30.50    9.20
  -2 -33  -1   34.80    8.70
   2 -33   1   15.70    9.00
   2  33   1   27.00    9.00
  -2  33  -1   20.80    9.00
  -2  33  -1   32.80    8.40
  -2  33  -1   36.10   10.10
   2  33   1   32.70    8.80
   3 -33   1   -6.50    8.80
   3 -33   1   -2.90    5.60
   3 -33   1    5.50   11.10
  -3 -33  -1   -8.70    6.90
   3 -33   1    1.20    7.30
  -3 -33  -1  -19.40    8.50
  -3 -33  -1    9.00    6.70
  -3  33  -1  -10.20    7.00
   3  33   1   -0.20    7.90
  -3  33  -1    5.60    8.20
   3  33   1   -3.20    7.40
  -3  33  -1   -4.70    7.60
   4 -33   1   -0.80    8.00
  -4 -33  -1    6.00    6.80
   4 -33   1  -18.00   10.40
  -4 -33  -1   -3.40    7.00
  -4 -33  -1   -8.40    9.70
   4 -33   1   11.10    5.60
   4  33   1   -0.20    7.70
  -4  33  -1    7.20    8.70
  -4  33  -1   -3.50    8.60
  -4  33  -1   17.40    8.90
   5 -33   1   -8.90   11.50
  -5 -33  -1  -28.20    9.00
   5 -33   1    4.00    8.40
  -5 -33  -1   -3.90    7.60
  -5 -33  -1   -4.60    6.50
   5  33   1   -2.40    7.60
  -5  33  -1  -13.00    8.00
  -5  33  -1   -0.30    8.00
  -5  33  -1   -4.00    7.90
  -6 -33  -1  -20.10    7.00
  -6 -33  -1  -13.10    5.70
   6 -33   1  -11.90   10.90
   6 -33   1    5.30    9.20
  -6  33  -1   -2.30    8.80
  -6  33  -1   17.70    9.50
  -6  33  -1    2.00    9.20
   6  33   1   -9.10    6.60
  -7 -33  -1  -20.90    7.20
   7 -33   1   -3.00   12.00
  -7 -33  -1    1.30    7.10
   7 -33   1   17.40    9.80
  -7  33  -1    8.50    9.00
  -7  33  -1   -3.30    9.10
  -7  33  -1   -4.30    9.10
  -7  33  -1    7.90    9.60
   6 -34  -1   -9.90   12.00
  -6 -34   1    3.00    7.40
   6 -34  -1   -3.50    7.80
  -6 -34   1    7.30   10.60
  -6  34   1  -15.30    7.90
  -6  34   1   11.40    9.10
  -6  34   1   -7.40    8.40
   5 -34  -1  141.19   11.00
  -5 -34   1  118.39   13.40
  -5 -34   1   89.19   12.10
   5 -34  -1  116.49   14.50
   5 -34  -1  132.49   11.70
   5 -34  -1  105.89   19.20
  -5  34   1  149.99   16.70
  -5  34   1  132.09   14.40
  -5  34   1  135.49   15.70
  -5  34   1  125.39   13.00
   5  34  -1  140.69   14.80
   4 -34  -1   14.60    8.70
  -4 -34   1   -1.70    7.50
   4 -34  -1   21.80    7.20
  -4 -34   1   31.30   18.10
  -4 -34   1   21.50    8.30
   4 -34  -1   -2.60   13.10
  -4  34   1   17.00    8.10
  -4  34   1   12.60    8.60
   4  34  -1    1.30    8.50
  -4  34   1    3.50    8.60
  -4  34   1   16.60    9.70
  -3 -34   1  -16.80    9.60
  -3 -34   1    6.70    7.40
   3 -34  -1   -9.10   11.50
   3 -34  -1   -1.90    7.80
  -3 -34   1   -0.20    6.90
  -3  34   1   -3.90    7.70
  -3  34   1    2.70    9.50
   3  34  -1    2.20    8.20
  -3  34   1   15.90    8.70
   2 -34  -1   22.50    8.80
  -2 -34   1   18.20    7.70
  -2 -34   1   21.70   11.00
   2 -34  -1    9.00   13.10
  -2 -34   1    8.00    7.60
   2 -34  -1    5.10   11.50
   2  34  -1   20.90    9.20
  -2  34   1   30.50    9.50
   2  34  -1   19.40    9.00
  -2  34   1    2.30    7.50
  -2  34   1   23.70    7.60
   1 -34  -1   26.30   11.80
   1 -34  -1    7.30    7.90
   1 -34  -1   -1.30    7.40
  -1 -34   1   15.00    7.90
  -1 -34   1   -1.00    9.90
  -1 -34   1    9.70    7.30
  -1  34   1    3.50    6.30
  -1  34   1    4.30    8.20
  -1  34   1   14.50    8.80
   1  34  -1   -6.10    7.60
   1  34  -1   14.90    9.10
   0 -34  -1   14.10    7.70
   0 -34  -1   15.30    8.10
   0 -34   1   10.20    8.00
   0 -34   1    3.90   10.60
   0 -34  -1   -0.20   10.40
   0 -34   1    8.50    7.70
   0  34   1   16.10    8.70
   0  34   1   28.50    9.20
   0  34  -1   21.20    9.00
   0  34  -1   18.80    7.10
   0  34   1   23.30    6.80
   0  34  -1   20.00    9.00
  -1 -34  -1   98.69   12.20
  -1 -34  -1   71.39   14.00
   1 -34   1   76.49   14.20
   1 -34   1   82.39   12.40
  -1 -34  -1   95.69   12.30
   1 -34   1   96.39   11.70
  -1  34  -1  107.79   14.10
   1  34   1  108.39   13.40
  -1  34  -1  107.59   10.80
   1  34   1  123.69   14.30
  -1  34  -1  107.99   13.20
  -2 -34  -1    9.70    7.60
   2 -34   1    9.20   11.20
   2 -34   1    4.20    6.30
  -2 -34  -1    6.50   10.70
   2 -34   1    6.90    7.90
  -2 -34  -1    7.60    7.20
  -2  34  -1    6.40    8.70
   2  34   1    6.40    7.80
  -2  34  -1    8.20    7.50
  -2  34  -1   22.10    9.20
   2  34   1    4.60    7.80
   3 -34   1   86.79    9.90
   3 -34   1   94.69   19.20
   3 -34   1   71.19   12.10
  -3 -34  -1  106.89   12.10
  -3 -34  -1   53.49   17.00
  -3 -34  -1   55.39   10.00
  -3  34  -1   98.69   13.70
  -3  34  -1   84.09   13.20
   3  34   1  103.99   13.00
  -3  34  -1   76.59   11.30
   4 -34   1    1.10    8.30
   4 -34   1   14.30    5.90
  -4 -34  -1    0.80    6.80
  -4 -34  -1  -16.40    6.90
  -4  34  -1   -0.50    8.70
   4  34   1    8.50    8.40
  -4  34  -1    8.50    8.90
  -4  34  -1    2.80    8.70
  -5 -34  -1   -8.70    7.50
  -5 -34  -1   18.40    8.20
   5 -34   1    0.90    8.50
  -5  34  -1    7.60    8.90
  -5  34  -1   27.80    9.60
   5  34   1   14.50    8.60
  -5  34  -1    4.20    9.50
  -6 -34  -1   -1.80    7.30
   6 -34   1    8.60    9.40
  -6 -34  -1  -14.40    7.90
  -6  34  -1    6.80    9.30
  -6  34  -1    4.60    9.10
  -6  34  -1    6.00    9.70
  -6 -35   1   13.10    9.50
  -6 -35   1   10.50    7.90
   6 -35  -1   10.00    8.90
  -6  35   1   -2.70    8.10
  -6  35   1   13.80   10.10
  -6  35   1   25.40   10.60
  -6  35   1    2.60    9.90
   5 -35  -1    7.30    8.80
  -5 -35   1   -0.30    8.10
   5 -35  -1    1.40    5.50
  -5 -35   1   -4.40    7.00
  -5  35   1   13.30    8.40
  -5  35   1   -2.50    8.00
  -5  35   1   26.10   10.30
  -5  35   1   -7.60    8.80
   5  35  -1  -18.00    7.60
   4 -35  -1    8.30    7.00
   4 -35  -1    9.80    9.10
  -4 -35   1   18.50    8.30
  -4  35   1   -1.70    8.40
   4  35  -1   -0.40    8.60
  -4  35   1   10.40    8.80
  -4  35   1   25.00   10.30
  -3 -35   1   23.40    9.00
   3 -35  -1   29.10   10.20
  -3  35   1   12.10    9.70
   3  35  -1   20.50   17.00
  -3  35   1   35.50    9.10
  -3  35   1   39.80   10.90
  -2 -35   1    9.20   10.20
  -2 -35   1   49.70    9.70
   2 -35  -1   49.50   10.40
  -2  35   1   37.30    8.60
  -2  35   1   31.20   10.00
  -2  35   1   39.70   11.30
   2  35  -1   36.30   10.50
   2  35  -1   33.60   11.00
   1 -35  -1    4.10    7.80
  -1 -35   1   21.60   11.50
  -1 -35   1    9.90    7.90
  -1  35   1    4.70    7.50
  -1  35   1    1.20    6.80
   1  35  -1   -2.70    7.80
  -1  35   1    5.30    8.30
   1  35  -1   -7.50    8.30
   0 -35   1    4.00    7.20
   0 -35  -1   -7.50    8.00
   0 -35  -1   11.20    7.70
   0  35  -1    6.00    6.50
   0  35   1    6.90    8.20
   0  35   1   20.40    9.00
   0  35  -1   13.90    8.80
   0  35   1    3.30    5.90
   0  35  -1   -1.10    8.80
  -1 -35  -1    3.50    7.30
  -1 -35  -1    7.70    7.60
   1 -35   1    1.20    6.40
   1 -35   1   -8.60    6.80
   1  35   1    8.50    8.40
  -1  35  -1    1.10    8.10
  -1  35  -1   -6.20    8.50
  -1  35  -1   16.00    7.50
   1  35   1   -1.70    7.70
   2 -35   1   25.50    7.70
  -2 -35  -1   13.30    7.70
  -2 -35  -1   11.10    8.20
   2 -35   1    8.00    8.40
   2  35   1   14.40    8.70
  -2  35  -1   -0.20    9.90
  -2  35  -1    5.10    8.00
  -2  35  -1   22.30    9.90
  -3 -35  -1   41.90    9.70
  -3 -35  -1   51.39   10.40
   3 -35   1   60.99   11.50
   3 -35   1   69.89    9.40
  -3  35  -1   52.19   11.90
   3  35   1   62.19   13.90
  -3  35  -1   51.49   10.30
  -3  35  -1   54.19   11.80
  -4 -35  -1   69.19   11.20
   4 -35   1   89.59   13.60
   4 -35   1   99.69   10.00
  -4 -35  -1   59.59   10.60
  -4  35  -1   75.09   11.80
   4  35   1   64.69   11.90
  -4  35  -1   85.29   14.50
  -4  35  -1   86.39   14.70
   5 -35   1   11.20    9.50
  -5 -35  -1   -0.60    9.90
  -5 -35  -1   18.40    8.40
  -5  35  -1    8.30   10.30
   5  35   1   -9.20    5.80
  -5  35  -1    7.40    9.30
  -5  35  -1   24.50   10.60
   6 -35   1   83.49   13.70
  -6 -35  -1   56.59   10.30
  -6  35  -1   45.10   11.50
  -6  35  -1   58.79   15.40
  -6  35  -1   78.49   14.20
   5 -36  -1   14.10    9.60
   5 -36  -1    3.30    5.90
   5 -36  -1   18.10    7.40
  -5 -36   1    1.20    8.80
  -5 -36   1    8.30    8.60
  -5  36   1   -8.10    8.80
  -5  36   1    6.20    9.00
  -5  36   1   23.80   11.00
  -5  36   1   28.50    9.60
   4 -36  -1  131.69   12.50
  -4 -36   1   98.89   13.20
   4 -36  -1  109.19   14.80
   4 -36  -1  116.89   11.20
   4  36  -1  111.29   14.80
  -4  36   1   88.09   14.60
  -4  36   1  134.99   16.70
  -4  36   1  104.39   13.10
  -3 -36   1   15.50    9.00
   3 -36  -1   27.50    9.80
  -3  36   1   12.50    9.90
  -3  36   1   22.60    8.50
  -3  36   1   20.00   10.60
   3  36  -1   11.80    9.60
  -2 -36   1  256.87   18.50
   2 -36  -1  227.78   18.70
   2  36  -1  194.28   18.80
  -2  36   1  213.28   15.70
  -2  36   1  246.68   20.60
  -2  36   1  295.57   29.40
  -1 -36   1   -7.20    6.60
   1 -36  -1    6.80    7.90
  -1  36   1  -17.10    7.20
  -1  36   1    3.10    8.50
  -1  36   1    1.80    7.00
   1  36  -1   -0.20    8.10
   1  36  -1   -2.10    8.40
   0 -36  -1   16.80    8.40
   0 -36   1   14.00    8.40
   0  36   1    7.90    8.80
   0  36  -1   16.70    7.00
   0  36   1    2.10    6.40
   0  36  -1   21.70    9.70
   0  36   1   10.90    8.50
   0  36  -1   17.40    9.50
   1 -36   1   10.60    8.60
  -1 -36  -1   -3.80    6.60
   1 -36   1    4.20    6.80
  -1  36  -1   28.80   10.70
  -1  36  -1   -2.80    7.20
  -1  36  -1   -2.60    8.90
   1  36   1    5.90    8.60
   1  36   1   21.10   10.00
  -2 -36  -1   51.79   10.10
   2 -36   1   51.49    9.20
   2 -36   1   23.60    9.30
  -2  36  -1   49.80   11.50
  -2  36  -1   28.20   14.90
   2  36   1   54.59   11.70
  -2  36  -1   56.39   12.50
   3 -36   1   18.80    9.40
  -3 -36  -1   26.70    8.70
   3 -36   1   28.40    7.40
  -3  36  -1   23.10    9.20
  -3  36  -1   37.30   12.10
   3  36   1   15.60    9.90
  -3  36  -1   34.00   11.20
   4 -36   1   18.80    9.60
   4 -36   1   30.50    6.80
  -4 -36  -1   21.50    8.60
  -4  36  -1   46.70   11.80
  -4  36  -1   35.70   12.30
  -4  36  -1    9.80    9.00
   4  36   1    3.70    8.90
  -5 -36  -1   17.30    8.30
   5 -36   1   16.00   10.20
  -5  36  -1   23.90   11.30
  -5  36  -1   17.10    9.80
  -5  36  -1   19.20   11.70
  -5 -37   1   -1.90    8.30
   5 -37  -1    4.30    9.00
  -5 -37   1   -3.60    8.80
   5 -37  -1    2.00    6.80
  -5  37   1   -9.70    9.50
  -5  37   1   -5.10    9.20
  -5  37   1    9.70    9.20
   4 -37  -1   33.50    7.70
   4 -37  -1   33.90    8.60
   4 -37  -1   31.50   10.60
  -4 -37   1   18.10    8.70
   4  37  -1   12.40   10.20
  -4  37   1   15.00   10.70
  -4  37   1   37.80   11.70
  -4  37   1   18.60    9.50
  -3 -37   1  115.99   14.00
   3 -37  -1   95.79   13.80
   3  37  -1   97.39   14.10
  -3  37   1  119.89   15.50
  -3  37   1  129.19   17.00
  -3  37   1   98.19   12.50
   2 -37  -1   42.90   10.70
  -2 -37   1   29.00    9.30
  -2  37   1   40.50    9.50
   2  37  -1   39.80   11.40
  -2  37   1   29.00   10.70
  -2  37   1   41.20   11.60
   1 -37  -1   14.30    8.50
  -1 -37   1    2.80    7.60
  -1  37   1    7.50    9.40
   1  37  -1   -8.30    8.30
  -1  37   1  -12.10    7.90
  -1  37   1    7.50    7.30
   0 -37  -1   32.50    9.50
   0 -37   1   32.10    9.90
   0 -37   1   27.50    8.90
   0  37   1   42.40   11.80
   0  37   1   24.50   10.10
   0  37  -1   30.40   10.60
   0  37  -1   34.50   11.20
   0  37  -1   29.30    7.90
   1 -37   1   21.00    9.70
   1 -37   1    4.90    7.00
  -1 -37  -1   18.90    9.10
   1  37   1   -1.70    8.40
  -1  37  -1   -3.30    8.40
  -1  37  -1  -15.40    7.00
  -1  37  -1   -7.60    8.70
   2 -37   1   25.60    7.80
   2 -37   1   22.30    9.70
  -2 -37  -1   21.20    8.60
   2  37   1   23.60   10.60
  -2  37  -1   31.30   11.40
  -2  37  -1   20.70    8.70
  -2  37  -1   27.80   11.30
   3 -37   1    3.90    8.50
   3 -37   1    1.30    7.20
  -3 -37  -1    1.60    7.60
   3  37   1   -8.00    8.10
  -3  37  -1   -3.40    9.10
  -3  37  -1   22.40   11.20
  -3  37  -1  -12.90    8.20
   4 -37   1   27.00   10.70
  -4 -37  -1   28.70    9.20
   4 -37   1   18.60    6.60
  -4  37  -1    8.30   10.50
  -4  37  -1    5.80   10.30
  -4  37  -1   10.10    9.50
  -4 -38   1   20.50    8.90
   4 -38  -1   14.00    7.80
  -4  38   1    9.90   11.40
  -4  38   1   12.90    9.40
  -4  38   1    1.50   10.60
  -3 -38   1   40.50   10.00
   3 -38  -1   44.90   13.10
  -3  38   1   59.49   12.90
   3  38  -1   13.10   10.30
  -3  38   1   25.20    9.60
  -3  38   1   16.60   10.80
  -2 -38   1   58.39   11.00
   2 -38  -1   56.89   12.30
  -2 -38   1   61.39   11.70
  -2  38   1   49.00   11.70
  -2  38   1   73.59   13.70
  -2  38   1   36.90   11.80
   2  38  -1   50.49   12.50
  -1 -38   1   -3.40    7.40
  -1 -38   1    0.70    7.90
   1 -38  -1   16.10    9.50
   1  38  -1  -15.40    8.50
  -1  38   1   -7.80    6.90
  -1  38   1    5.10    9.70
  -1  38   1    4.10    9.30
   0 -38   1  121.99   15.40
   0 -38   1  120.49   13.00
   0 -38  -1  122.39   14.80
   0  38  -1  102.19   15.50
   0  38  -1  108.09   10.60
   0  38   1  103.39   15.20
   1 -38   1   -2.00    7.50
  -1 -38  -1   -4.20    7.60
   1 -38   1   -3.60    6.70
  -1  38  -1   -4.70    7.70
  -1  38  -1    7.10   17.00
  -1  38  -1   -5.00    8.90
   1  38   1  -16.30    8.40
  -2 -38  -1   19.20   10.20
   2 -38   1   -5.40    6.50
   2 -38   1    5.70   10.50
  -2  38  -1    6.00    9.30
   2  38   1   -7.90    8.60
  -2  38  -1   -7.90    9.60
  -2  38  -1    0.40    7.80
   3 -38   1   58.69    9.20
  -3  38  -1   46.90   10.80
  -3  38  -1   66.39   12.80
  -3  38  -1   43.20   12.50
   3  38   1   30.60   11.00
   3 -39  -1   10.40    7.60
  -3 -39   1   -5.80    8.50
   3 -39  -1    7.00    8.60
  -3 -39   1    7.60    8.80
  -3  39   1  -10.60    9.20
  -3  39   1    1.10    8.60
   3  39  -1  -18.20    8.90
  -3  39   1   29.80   10.60
  -2 -39   1   50.09   11.60
   2 -39  -1   60.99   12.30
  -2 -39   1   68.09   11.70
   2  39  -1   61.89   13.30
  -2  39   1   49.20   12.40
  -2  39   1  106.39   20.00
  -2  39   1   66.89   10.80
  -1 -39   1    5.30    7.40
   1 -39  -1    6.50    8.00
  -1 -39   1    3.10    8.10
  -1  39   1  -20.60    8.30
   1  39  -1  -10.20    9.30
  -1  39   1  -15.30    7.00
   0 -39   1   16.20    9.50
   0 -39   1    2.40    7.60
   0 -39  -1   -0.60    8.20
   0  39   1   -1.60    9.30
   0  39  -1   -8.70    7.00
   0  39  -1    5.80   10.20
   1 -39   1   55.59   11.50
   1 -39   1   64.79   10.50
  -1 -39  -1   75.89   12.40
   1  39   1   68.89   13.10
  -1  39  -1   82.39   15.20
  -1  39  -1   45.20    9.80
   2 -39   1    9.10    7.50
  -2 -39  -1    9.00    8.30
   2 -39   1   15.80    9.80
   2  39   1    1.20    9.70
  -2  39  -1   -2.80    9.50
  -2  39  -1    4.30    8.70
  -2  39  -1    5.50   13.90
  -1 -40   1   28.20   10.10
  -1 -40   1   40.20   10.30
   1 -40  -1   43.20   11.10
  -1  40   1   19.80   11.90
   1  40  -1   39.30   13.00
  -1  40   1   25.20    8.60
   0 -40   1   15.60    9.90
   0 -40   1   -6.90    7.20
   0 -40  -1   -5.90    8.50
   0  40  -1  -15.20    9.50
   0  40  -1   -3.50    7.20
   0  40   1  -16.80    8.90
   1 -40   1   10.60    8.70
   1 -40   1   -0.70    7.20
  -1 -40  -1    3.70    8.20
   1  40   1   -0.30    9.40
  -1  40  -1    4.60   10.60
  -1  40  -1    4.00    9.00
 -12   0   2   -8.00    6.40
 -12   0   2    5.20    7.80
 -11   0   2  154.18   12.80
 -11   0   2  153.58   13.90
 -10   0   2    4.30    5.40
 -10   0   2   -3.50    6.50
 -10   0   2    2.80    4.80
  -9   0   2   13.40    5.40
  -9   0   2   22.10    6.50
  -9   0   2   19.70    5.00
  -8   0   2   19.20    5.00
  -8   0   2   23.00    5.70
  -8   0   2   15.60    5.80
  -7   0   2  284.57   14.40
  -7   0   2  310.97   14.60
  -7   0   2  288.47   13.30
  -6   0   2  872.61   33.30
  -6   0   2  849.61   32.20
  -6   0   2  868.31   33.20
  -5   0   2  324.67   14.10
  -5   0   2  326.47   13.50
  -5   0   2  307.07   14.40
  -3   0   2 2174.38   70.99
   3   0  -2 1832.82   69.89
  -3   0   2 1962.60   70.09
  -1   0   2  228.58    8.90
  -1   0   2  216.18    8.80
   1   0  -2  228.68    8.90
   1   0  -2  243.48    8.90
  -1   0   2  224.18    8.90
   0   0   2 2568.84   89.49
  -3   0  -2 1491.85   53.29
   3   0   2 1475.95   52.99
  -3   0  -2 1444.66   53.19
   3   0   2 1525.55   53.39
  -3   0  -2 1511.55   53.19
  -5   0  -2 1305.17   47.70
   5   0   2 1296.17   47.80
  -5   0  -2 1289.07   46.90
  -5   0  -2 1288.07   47.00
  -6   0  -2   30.50    4.50
  -6   0  -2   32.60    5.20
   6   0   2   35.20    5.10
  -7   0  -2  272.87   14.10
  -7   0  -2  229.78   12.20
  -8   0  -2   11.60    4.50
  -8   0  -2   12.60    5.80
  -8   0  -2    8.40    4.10
  -9   0  -2  184.58   13.40
 -10   0  -2  114.79   11.50
 -11   0  -2   55.69   10.00
 -12   0  -2   15.60    9.40
 -12  -1   2   22.50    8.00
 -12  -1   2   26.10    8.50
 -12   1   2   12.80    7.00
 -12   1   2   17.50    8.40
 -11  -1   2  130.09   11.60
 -11  -1   2  161.78   20.90
 -11   1   2  157.38   13.10
 -11   1   2  155.08   14.00
 -10  -1   2  136.69   11.30
 -10  -1   2  150.08   10.40
 -10  -1   2  139.79   12.30
 -10   1   2  120.59   11.30
 -10   1   2  137.19   12.90
  -9  -1   2   38.50    6.80
  -9  -1   2   19.60    5.80
  -9  -1   2   27.90    5.60
  -9   1   2   30.40    7.00
  -9   1   2   17.70    5.70
  -8  -1   2   55.69    7.70
  -8  -1   2   64.09    6.80
  -8  -1   2   54.49    7.00
  -8   1   2   65.39    6.50
  -8   1   2   59.19    7.90
  -8   1   2   64.49    7.40
  -7  -1   2   68.59    6.90
  -7  -1   2   66.49    6.80
  -7  -1   2   82.19    7.90
  -7   1   2   52.49    6.50
  -7   1   2   51.09    5.50
  -7   1   2   62.99    6.70
  -6   1   2  117.79    8.60
  -5  -1   2   24.20    3.90
  -5  -1   2   18.10    4.50
  -5  -1   2   26.80    3.70
  -4  -1   2 3976.40  138.59
   4  -1  -2 3965.80  139.49
  -4  -1   2 4010.80  139.39
  -4   1   2 3959.50  139.19
  -4   1   2 3868.11  138.29
  -3  -1   2 2477.75   86.79
   3  -1  -2 2536.45   86.89
  -3  -1   2 2455.25   85.99
   3   1  -2 2500.45   85.89
  -3   1   2 2345.37   85.79
  -3   1   2 2358.26   86.49
  -2  -1   2 2173.38   76.39
   2  -1  -2 2182.98   75.99
  -2  -1   2 2123.69   75.99
   2  -1  -2 2249.57   76.89
   2  -1  -2 2120.29   76.19
  -2   1   2 2092.79   76.69
  -2   1   2 2210.38   76.09
   2   1  -2 2377.46   76.49
  -2   1   2 2044.50   76.19
  -2   1   2 2179.08   75.99
   1  -1  -2 1212.98   44.40
  -1  -1   2 1240.68   44.40
  -1  -1   2 1286.97   44.40
   1  -1  -2 1252.97   44.50
  -1  -1   2 1226.58   44.40
   1  -1  -2 1271.67   44.70
  -1   1   2 1242.68   44.60
   1   1  -2 1322.57   44.50
  -1   1   2 1237.68   44.50
   1   1  -2 1391.56   44.30
  -1   1   2 1226.68   44.50
  -1   1   2 1191.98   44.40
   1  -1   2 4244.68  148.89
   1   1   2 4294.27  148.79
  -2  -1  -2  710.53   25.20
  -2  -1  -2  671.53   25.40
   2  -1   2  722.83   25.40
   2  -1   2  675.63   25.30
  -2  -1  -2  667.73   25.30
   2  -1   2  685.13   25.10
  -2   1  -2  682.73   25.40
  -2   1  -2  695.53   24.60
  -2   1  -2  684.73   25.40
  -2   1  -2  646.04   25.40
   2   1   2  675.23   25.30
   2   1   2  746.13   25.20
  -3  -1  -2  509.05   19.10
   3  -1   2  523.25   19.30
  -3  -1  -2  492.65   18.90
  -3  -1  -2  472.05   19.10
   3  -1   2  467.15   18.70
   3   1   2  498.95   18.80
  -3   1  -2  466.05   19.10
  -3   1  -2  503.05   19.30
   3   1   2  541.15   19.20
  -4  -1  -2 4997.60  170.88
  -4  -1  -2 4976.60  170.38
   4  -1   2 4832.72  170.58
   4  -1   2 4624.34  169.58
  -4   1  -2 4930.21  170.58
  -4   1  -2 4948.10  170.08
   4   1   2 4799.42  170.28
  -4   1  -2 4794.02  170.18
   5  -1   2 1000.70   37.00
  -5  -1  -2 1023.00   37.00
  -5   1  -2  958.00   36.90
   5   1   2  959.20   36.60
  -5   1  -2  960.50   36.10
  -5   1  -2  961.30   36.10
  -6  -1  -2  339.27   16.00
   6  -1   2  346.67   16.10
   6   1   2  358.66   15.90
  -6   1  -2  353.06   15.20
  -6   1  -2  362.66   16.50
  -7  -1  -2  194.98   12.10
   7  -1   2  176.78   11.60
  -7   1  -2  185.58   12.00
  -8  -1  -2    9.40    4.10
  -8  -1  -2    4.70    5.50
  -8   1  -2   13.30    6.10
  -8   1  -2    5.20    4.30
  -9  -1  -2   82.39    9.30
  -9   1  -2   82.79    8.00
  -9   1  -2   68.29    9.50
 -10  -1  -2   -2.80    6.30
 -10   1  -2    5.00    7.00
 -11  -1  -2   59.69    9.80
 -11   1  -2   68.29   10.30
 -12  -1  -2    3.40    8.00
 -12   1  -2    7.60    8.60
 -12  -2   2    6.60    7.50
 -12  -2   2    7.50    7.30
 -12   2   2    2.70    7.50
 -12   2   2    8.60    7.20
 -11  -2   2   15.50    6.40
 -11  -2   2   20.60    7.70
 -11  -2   2   29.60    6.30
 -11   2   2   16.80    6.90
 -11   2   2   19.20    8.00
 -10  -2   2  132.39   10.50
 -10  -2   2  143.49   12.10
 -10  -2   2  127.89   11.10
 -10   2   2  122.79   11.40
 -10   2   2  140.19   12.80
  -9  -2   2    6.30    4.60
  -9  -2   2    7.80    5.70
  -9  -2   2    3.00    5.00
  -9   2   2    1.70    5.50
  -9   2   2    7.10    5.10
  -8  -2   2  130.89    9.40
  -8  -2   2  127.29   10.40
  -8  -2   2  144.89   10.40
  -8   2   2  130.59   11.10
  -8   2   2  133.39    8.90
  -8   2   2  155.38   10.50
  -7  -2   2   11.60    4.40
  -7  -2   2   15.20    4.50
  -7  -2   2    4.40    3.80
  -7   2   2   13.90    4.40
  -7   2   2   19.20    4.90
  -6  -2   2 1037.10   41.10
  -6  -2   2 1055.99   42.10
  -6  -2   2 1086.79   41.60
  -6   2   2 1146.59   42.20
  -6   2   2 1202.38   40.80
  -6   2   2 1169.28   42.10
   5  -2  -2 2127.79   75.99
  -5  -2   2 2154.88   74.99
  -5  -2   2 2095.69   75.69
  -5  -2   2 2065.19   74.79
  -5   2   2 2064.69   75.39
  -5   2   2 2076.09   74.29
  -5   2   2 2109.59   75.39
  -4  -2   2 1180.88   44.40
   4  -2  -2 1196.78   44.60
  -4  -2   2 1216.28   43.60
   4  -2  -2 1190.98   43.00
  -4   2   2 1256.77   44.10
  -4   2   2 1215.48   44.20
  -4   2   2 1177.78   43.10
   3  -2  -2 3241.48  110.69
  -3  -2   2 3152.38  111.09
   3  -2  -2 3265.27  111.79
  -3   2   2 3048.20  111.49
  -3   2   2 3066.39  110.69
  -3   2   2 3232.08  110.59
  -2  -2   2 3271.37  103.19
   2  -2  -2 3039.80  102.79
   2  -2  -2 2954.70  102.39
   2  -2  -2 2901.21  102.59
   2  -2  -2 2926.21  103.49
   2  -2  -2 2751.12  102.79
  -2   2   2 3126.49  102.89
  -2   2   2 2934.01  102.89
  -2   2   2 2661.23  102.69
  -2   2   2 2876.41  103.29
  -1  -2   2   70.09    3.90
  -1  -2   2   88.59    3.90
   1  -2  -2   76.29    4.30
   1  -2  -2   78.29    4.00
   1  -2  -2   77.09    4.20
  -1   2   2   69.09    4.20
  -1   2   2   68.59    3.80
  -1   2   2   70.89    4.10
   0  -2  -2 1062.99   35.20
   0  -2  -2  955.30   35.40
   0  -2   2  961.30   35.40
   0  -2  -2  966.30   35.00
   0  -2   2  965.50   35.10
   0  -2  -2 1022.00   35.60
   0  -2   2 1023.80   35.10
   0  -2   2  988.60   35.40
   0   2   2  987.20   35.50
   0   2  -2  985.50   35.40
   0   2   2  987.90   35.40
   0   2   2  977.00   34.90
   0   2  -2  946.31   35.40
   0   2  -2  980.80   35.10
   0   2   2 1018.20   35.10
   0   2  -2 1030.20   35.10
  -1  -2  -2   15.50    2.40
  -1  -2  -2   15.50    2.10
  -1  -2  -2   10.80    2.40
   1  -2   2   19.10    4.00
   1  -2   2   11.20    1.70
   1   2   2    5.20    2.50
  -1   2  -2   13.50    2.00
  -1   2  -2    9.40    2.40
   1   2   2   20.60    2.20
  -1   2  -2   13.60    1.80
   2  -2   2  402.86   15.80
   2  -2   2  437.66   15.00
  -2  -2  -2  400.56   15.80
   2  -2   2  433.46   16.00
  -2  -2  -2  414.76   15.50
   2  -2   2  398.96   15.70
  -2  -2  -2  423.56   15.80
  -2   2  -2  394.06   15.90
   2   2   2  407.96   15.20
  -2   2  -2  393.86   15.00
   2   2   2  380.26   17.10
   2   2   2  401.86   15.80
  -2   2  -2  429.26   16.00
  -3  -2  -2 7101.39  246.38
  -3  -2  -2 7145.38  246.58
  -3   2  -2 7117.59  246.68
   3   2   2 6959.00  246.38
   4  -2   2  317.37   13.70
  -4  -2  -2  327.57   15.20
   4  -2   2  356.36   14.90
  -4   2  -2  348.77   14.40
  -4   2  -2  364.16   15.10
  -4   2  -2  334.87   14.30
   5  -2   2 1577.34   57.99
   5  -2   2 1641.64   59.59
  -5  -2  -2 1704.73   59.39
   5  -2   2 1642.84   58.69
   5   2   2 1639.14   59.09
  -5   2  -2 1611.64   58.79
  -5   2  -2 1626.54   58.79
  -5   2  -2 1612.74   59.49
  -6  -2  -2  128.99    8.90
   6  -2   2  119.29    8.90
  -6   2  -2  116.09    7.50
  -6   2  -2  125.89    8.10
   6   2   2  125.89    8.40
  -6   2  -2  105.99    9.00
   7  -2   2  418.26   19.00
  -7  -2  -2  418.46   18.60
  -7   2  -2  392.96   17.50
  -7   2  -2  390.16   19.10
  -8  -2  -2   39.50    5.60
  -8  -2  -2   40.00    6.90
  -8   2  -2   27.50    7.10
  -8   2  -2   49.60    6.30
  -9  -2  -2   70.29    8.90
  -9  -2  -2   85.19    7.50
  -9   2  -2   70.49    9.50
  -9   2  -2   79.99    8.00
 -10  -2  -2   49.70    8.50
 -10   2  -2   56.89    7.60
 -10   2  -2   50.59   10.80
 -11  -2  -2    1.10    6.80
 -11   2  -2    6.60    5.50
 -11   2  -2   16.20    7.60
 -12  -2  -2   22.80    9.00
 -12   2  -2   25.10    9.50
 -12  -3   2   51.59    8.60
 -12  -3   2   42.70    7.70
 -12  -3   2   30.20    8.40
 -12   3   2   26.40    9.00
 -12   3   2   25.40    7.90
 -11  -3   2   11.60    6.30
 -11  -3   2    7.80    6.70
 -11  -3   2   37.90    7.00
 -11   3   2   24.00    7.20
 -11   3   2   14.10    7.80
 -10  -3   2    7.20    5.60
 -10  -3   2    2.30    5.00
 -10  -3   2    5.30    5.80
 -10   3   2   -1.60    6.30
 -10   3   2   13.50    6.50
  -9  -3   2    1.60    5.40
  -9  -3   2    0.30    4.70
  -9  -3   2   -3.20    4.60
  -9   3   2    4.30    5.20
  -9   3   2    7.10    5.50
  -8  -3   2   61.69    6.70
  -8  -3   2   51.09    7.20
  -8  -3   2   64.39    7.70
  -8   3   2   60.39    8.20
  -8   3   2   58.49    7.00
  -7  -3   2    5.80    4.10
  -7  -3   2   14.70    4.30
  -7  -3   2   12.90    4.40
  -7   3   2   24.50    5.00
  -7   3   2   16.00    5.10
  -6  -3   2 2023.10   70.59
  -6  -3   2 1973.00   69.59
   6  -3  -2 1884.61   70.69
  -6  -3   2 1928.21   70.69
  -6   3   2 1909.81   69.89
  -6   3   2 1848.81   70.09
  -5  -3   2 1212.28   45.40
  -5  -3   2 1270.07   44.60
   5  -3  -2 1146.29   45.50
  -5  -3   2 1288.97   44.50
  -5   3   2 1165.68   43.70
  -5   3   2 1205.58   45.10
  -5   3   2 1236.68   45.10
   4  -3  -2   47.40    5.40
  -4  -3   2   76.59    5.80
  -4   3   2   64.59    6.00
  -4   3   2   72.49    4.90
  -4   3   2   73.59    4.40
  -4   3   2   76.19    4.20
  -4   3   2   79.09    6.20
  -4   3   2   54.89    4.60
  -4   3   2   52.19    4.70
   3  -3  -2  274.17   10.80
  -3  -3   2  295.47   11.60
   3  -3  -2  267.17   12.10
   3  -3  -2  261.57   10.70
  -3   3   2  264.67   11.10
  -3   3   2  255.07   10.80
  -3   3   2  281.47   10.50
  -3   3   2  286.07   10.90
  -3   3   2  265.77   11.80
   2  -3  -2 4400.56  152.18
  -2   3   2 4424.26  152.18
   2   3  -2 4279.07  151.88
  -2   3   2 4366.06  152.38
   1  -3  -2  372.46   12.70
   1  -3  -2  318.67   12.40
   1  -3  -2  331.97   12.90
  -1  -3   2  379.76   12.70
   1  -3  -2  328.67   12.70
  -1  -3   2  302.07   12.40
  -1  -3   2  312.67   12.20
  -1   3   2  306.27   12.80
  -1   3   2  311.57   12.60
   0  -3   2  699.43   25.90
   0  -3  -2  707.63   25.90
   0  -3   2  717.03   25.50
   0  -3  -2  711.43   26.00
   0  -3   2  678.53   25.80
   0  -3   2  696.73   25.50
   0  -3  -2  736.53   25.40
   0  -3  -2  759.72   25.60
   0   3   2  706.63   25.90
   0   3  -2  737.13   25.50
   0   3  -2  706.33   25.50
   0   3   2  693.43   26.00
   0   3  -2  683.73   25.80
   0   3  -2  718.03   25.80
   0   3   2  715.83   25.30
  -1  -3  -2   41.30    3.00
   1  -3   2   43.20    3.00
  -1   3  -2   43.90    2.90
  -1   3  -2   39.60    4.30
   2  -3   2  660.93   23.70
   2  -3   2  653.93   24.40
  -2  -3  -2  663.83   24.30
   2  -3   2  659.33   24.50
   2  -3   2  696.13   24.60
  -2  -3  -2  647.84   23.90
  -2  -3  -2  640.74   24.30
   2   3   2  658.23   24.30
   2   3   2  683.43   23.90
  -2   3  -2  642.84   24.50
   2   3   2  646.14   23.70
  -2   3  -2  700.23   24.60
  -2   3  -2  603.34   24.40
  -2   3  -2  659.73   23.60
   3  -3   2 3167.48  109.79
   3  -3   2 3051.09  109.19
  -3  -3  -2 3159.38  109.19
  -3  -3  -2 3237.08  109.09
  -3  -3  -2 3125.39  109.09
   3  -3   2 3093.79  108.99
   3  -3   2 2811.32  110.39
  -3   3  -2 3100.89  109.49
  -3   3  -2 3194.68  109.79
  -3   3  -2 3050.29  108.59
   3   3   2 3283.37  109.19
  -3   3  -2 3046.00  109.49
   3   3   2 3120.39  109.19
   4  -3   2   30.50    4.40
   4  -3   2   23.30    3.40
   4  -3   2   25.40    3.40
  -4  -3  -2   28.80    3.90
  -4  -3  -2   16.20    3.50
  -4   3  -2   29.20    4.10
   4   3   2   27.80    3.60
  -4   3  -2   24.70    4.10
   5  -3   2   18.20    3.20
   5  -3   2   18.60    3.50
   5  -3   2   16.60    4.20
  -5   3  -2   15.90    4.30
  -5   3  -2   19.20    3.80
  -5   3  -2   18.50    3.00
  -5   3  -2   10.20    3.80
   6  -3   2  160.18   10.30
   6  -3   2  170.08    9.40
  -6  -3  -2  134.39    9.50
   6   3   2  138.59    9.30
  -6   3  -2  151.88   10.50
  -6   3  -2  166.98    8.20
  -6   3  -2  171.18    9.10
  -6   3  -2  171.88    9.50
   7  -3   2   33.40    6.10
  -7   3  -2   53.39    6.20
  -7   3  -2   45.80    4.80
  -7   3  -2   36.20    6.50
  -8  -3  -2   12.70    5.30
  -8   3  -2   13.50    4.90
  -8   3  -2    5.80    6.30
  -9  -3  -2   -1.30    5.70
  -9  -3  -2    0.90    4.50
  -9   3  -2   -1.30    6.20
  -9   3  -2    3.70    4.80
 -10  -3  -2   36.40    7.80
 -10  -3  -2   36.50    6.30
 -10   3  -2   60.09    7.60
 -10   3  -2   38.20    9.00
 -11  -3  -2   -2.10    7.10
 -11   3  -2    5.40    7.70
 -12  -3  -2   28.30    9.20
 -12   3  -2   17.80    9.30
 -12   3  -2   36.80    7.20
 -12  -4   2   -3.60    6.20
 -12  -4   2   15.10    6.30
 -12  -4   2   -6.00    6.80
 -12   4   2    0.90    7.80
 -12   4   2   -0.40    6.40
 -11  -4   2   19.20    7.10
 -11  -4   2   21.60    7.60
 -11  -4   2   36.20    7.20
 -11   4   2   29.40    8.70
 -11   4   2   19.00    6.80
 -10  -4   2   38.40    7.40
 -10  -4   2   29.60    6.60
 -10  -4   2   36.80    7.10
 -10   4   2   28.70    6.60
 -10   4   2    9.30    7.30
  -9  -4   2    4.10    4.90
  -9  -4   2    8.50    5.30
  -9  -4   2    8.70    5.70
  -9   4   2   11.70    5.60
  -9   4   2    3.10    5.80
  -8  -4   2  519.95   22.20
  -8  -4   2  497.95   21.70
  -8  -4   2  467.75   21.30
  -8   4   2  480.55   22.70
  -8   4   2  524.75   22.10
  -7  -4   2  184.68   10.70
  -7  -4   2  159.18    9.90
  -7  -4   2  143.19    9.80
   7  -4  -2  156.98   11.20
  -7   4   2  152.88   10.90
  -7   4   2  180.68   10.60
  -6  -4   2  818.92   35.80
   6  -4  -2  816.02   33.40
  -6  -4   2  868.71   32.20
  -6  -4   2  867.71   33.00
  -6   4   2  892.21   33.10
  -6   4   2  770.32   30.70
  -6   4   2  870.31   32.70
   5  -4  -2   43.30    6.00
  -5   4   2   58.79    4.70
  -5   4   2   79.19    7.00
  -5   4   2   79.59    5.10
  -4  -4   2 1918.91   67.99
   4  -4  -2 1901.81   68.69
   4  -4  -2 1959.10   67.59
  -4   4   2 1868.41   67.89
  -4   4   2 1901.81   67.19
  -4   4   2 1863.31   68.29
  -4   4   2 1940.91   68.39
  -4   4   2 1851.21   67.09
  -4   4   2 1887.11   67.49
  -4   4   2 1957.40   67.39
   3  -4  -2  713.13   26.70
   3  -4  -2  751.42   28.00
  -3  -4   2  788.42   27.50
  -3   4   2  763.02   27.10
  -3   4   2  707.03   26.70
  -3   4   2  747.73   27.80
  -3   4   2  712.73   27.20
   2  -4  -2 2631.24   87.79
   2  -4  -2 2633.74   88.29
   2  -4  -2 2408.16   87.79
  -2  -4   2 2419.86   87.69
   2  -4  -2 2473.55   88.59
  -2  -4   2 2692.03   87.49
  -2  -4   2 2453.95   88.29
   2   4  -2 2375.76   87.79
  -2   4   2 2356.16   87.69
  -2   4   2 2571.74   88.19
  -2   4   2 2642.94   88.39
  -2   4   2 2468.35   88.39
   1   4  -2    0.00    0.50
   0  -4   2  344.77   13.70
   0  -4   2  339.77   13.50
   0  -4   2  360.46   13.30
   0  -4   2  334.17   13.20
   0  -4  -2  369.36   13.20
   0  -4  -2  365.66   14.00
   0  -4  -2  349.67   13.60
   0   4  -2  349.77   13.20
   0   4   2  359.16   13.10
   0   4  -2  334.87   13.60
   0   4  -2  364.06   13.30
   0   4   2  354.76   13.90
   0   4   2  353.26   13.70
   0   4  -2  357.06   13.70
  -1  -4  -2 2536.35   89.99
  -1  -4  -2 2716.73   89.19
   1  -4   2 2611.84   89.99
   1  -4   2 2562.34   90.19
   1  -4   2 2453.55   89.29
   1  -4   2 2525.35   89.99
  -1  -4  -2 2644.14   90.09
   1  -4   2 2524.45   89.39
   1   4   2 2506.45   89.99
   1   4   2 2542.15   89.89
  -1   4  -2 2572.24   89.89
  -1   4  -2 2455.25   90.09
   1   4   2 2675.03   89.29
  -1   4  -2 2565.14   90.19
  -1   4  -2 2530.45   89.29
   2  -4   2  135.69    7.20
   2  -4   2  164.08    7.70
  -2  -4  -2  157.08    7.40
  -2  -4  -2  144.59    7.30
  -2  -4  -2  153.28    6.70
   2  -4   2  142.09    7.70
  -2   4  -2  167.08    7.80
  -2   4  -2  151.08    6.60
   2   4   2  176.58    6.90
   2   4   2  169.28    6.70
   2   4   2  146.19    7.40
  -2   4  -2  134.59    7.60
  -2   4  -2  148.39    7.60
   3  -4   2 2440.66   86.19
  -3  -4  -2 2467.95   85.59
   3  -4   2 2331.87   85.59
   3  -4   2 2443.16   85.29
  -3  -4  -2 2385.46   85.69
   3  -4   2 2428.26   85.59
  -3  -4  -2 2483.75   85.29
  -3   4  -2 2355.06   85.99
  -3   4  -2 2381.76   85.99
  -3   4  -2 2442.86   86.19
   3   4   2 2545.15   85.39
   3   4   2 2423.56   85.59
  -3   4  -2 2423.46   84.99
   4  -4   2  209.28   11.30
  -4  -4  -2  233.68   10.60
   4  -4   2  222.78   10.50
   4  -4   2  214.38   10.30
  -4   4  -2  232.78   11.20
  -4   4  -2  259.87   11.20
  -4   4  -2  271.37   10.10
   4   4   2  225.38   10.40
  -4   4  -2  235.78   11.60
   5  -4   2  470.25   18.90
   5  -4   2  480.75   18.50
  -5  -4  -2  475.45   18.90
   5  -4   2  469.45   20.00
  -5   4  -2  459.15   19.90
  -5   4  -2  475.95   19.20
  -5   4  -2  469.65   18.20
   5   4   2  473.05   18.90
  -5   4  -2  450.55   19.20
   6  -4   2  713.83   28.10
  -6  -4  -2  728.03   28.10
   6  -4   2  745.43   29.30
   6  -4   2  686.63   27.00
  -6   4  -2  724.53   27.10
  -6   4  -2  725.63   29.20
  -6   4  -2  718.23   28.00
   6   4   2  733.23   28.10
  -6   4  -2  724.63   28.20
   7  -4   2  865.51   33.00
   7  -4   2  830.82   35.20
  -7  -4  -2  865.41   33.00
  -7   4  -2  848.22   32.80
  -7   4  -2  829.92   34.00
  -7   4  -2  813.92   31.70
  -8  -4  -2  260.67   14.70
  -8   4  -2  281.67   16.00
  -8   4  -2  296.57   14.40
  -8   4  -2  274.17   12.90
  -9  -4  -2   27.40    6.50
  -9  -4  -2   17.40    5.40
  -9   4  -2   42.20    6.60
  -9   4  -2   52.09    8.60
 -10  -4  -2  194.68   12.20
 -10  -4  -2  197.38   13.80
 -10   4  -2  197.18   15.40
 -10   4  -2  190.08   12.70
 -11  -4  -2    8.60    5.70
 -11  -4  -2    4.40    7.80
 -11   4  -2   32.50    6.70
 -11   4  -2   22.00    8.50
 -12  -4  -2   22.60    8.50
 -12   4  -2   16.30    9.30
 -12   4  -2   32.10    7.00
 -12  -5   2   23.30    7.10
 -12  -5   2   11.10    6.70
 -12  -5   2    9.60    7.70
 -12   5   2    5.00    8.40
 -12   5   2    8.40    6.80
 -11  -5   2   13.10    5.80
 -11  -5   2   14.40    6.90
 -11  -5   2   18.50    6.90
 -11   5   2   13.60    7.80
 -11   5   2    5.70    6.10
 -10  -5   2    6.30    5.60
 -10  -5   2    9.60    5.30
 -10  -5   2   -1.40    5.20
 -10   5   2    3.00    5.70
 -10   5   2    9.70    8.70
  -9  -5   2   35.70    6.60
  -9  -5   2   23.80    6.30
  -9  -5   2   27.00    6.00
  -9   5   2   28.80    7.10
  -9   5   2   28.90    6.40
  -8  -5   2  410.66   17.80
  -8  -5   2  412.36   18.60
  -8  -5   2  386.96   17.80
  -8   5   2  367.96   19.10
  -8   5   2  399.46   18.60
  -8   5   2  366.66   15.90
  -8   5   2  355.96   16.80
  -7  -5   2    4.30    4.00
  -7  -5   2   -2.40    3.80
   7  -5  -2    2.00    4.40
  -7  -5   2   10.90    4.30
  -7   5   2    9.00    4.30
  -7   5   2    1.60    5.00
  -7   5   2   -5.70    2.90
  -7   5   2    9.30    4.30
  -6  -5   2   66.79    6.10
  -6  -5   2   42.60    6.20
   6  -5  -2   36.40    5.90
  -6   5   2   47.80    4.30
  -6   5   2   41.80    4.40
  -6   5   2   45.60    5.60
  -6   5   2   48.80    5.20
  -6   5   2   38.70    5.60
  -5  -5   2   59.29    5.50
   5  -5  -2   60.29    6.40
  -5  -5   2   67.59    6.40
  -5   5   2   76.99    5.50
  -5   5   2   57.69    6.40
  -5   5   2   79.99    5.20
  -5   5   2   86.69    6.60
  -5   5   2   74.79    5.60
  -5   5   2   92.59    7.20
   3  -5  -2  686.43   24.80
   3  -5  -2  662.23   24.30
   3  -5  -2  685.13   25.60
   3  -5  -2  661.23   24.30
  -3  -5   2  656.63   25.10
  -3   5   2  670.83   25.40
  -3   5   2  672.53   24.80
  -3   5   2  656.03   24.20
  -3   5   2  642.04   25.10
  -3   5   2  696.63   24.50
   1  -5  -2 1634.94   57.39
   1  -5  -2 1602.94   56.99
  -1  -5   2 1634.04   57.29
   1  -5  -2 1600.24   57.79
  -1  -5   2 1693.83   57.19
  -1  -5   2 1653.33   56.79
   1  -5  -2 1554.54   57.29
  -1  -5   2 1551.54   57.19
   1   5  -2 1678.13   56.79
  -1   5   2 1583.94   57.19
  -1   5   2 1603.64   57.39
  -1   5   2 1507.05   57.59
   1   5  -2 1729.93   56.99
   0  -5  -2 2325.47   80.49
   0  -5   2 2257.07   80.59
   0  -5  -2 2568.14   81.49
   0  -5   2 2199.58   80.89
   0  -5   2 2307.47   81.09
   0  -5   2 2228.88   80.59
   0  -5  -2 2310.57   80.99
   0   5  -2 2298.67   80.49
   0   5   2 2221.78   80.39
   0   5  -2 2192.78   80.99
   0   5   2 2343.67   81.09
   0   5  -2 2264.27   80.89
   0   5   2 2474.65   81.29
   0   5  -2 2221.88   80.49
   1  -5   2 1366.86   49.40
  -1  -5  -2 1422.46   48.70
   1  -5   2 1420.86   49.10
   1  -5   2 1301.47   49.50
  -1  -5  -2 1369.26   49.60
   1  -5   2 1376.36   49.80
  -1  -5  -2 1422.06   50.19
   1  -5   2 1319.27   48.80
  -1   5  -2 1354.76   49.70
   1   5   2 1379.36   49.60
  -1   5  -2 1370.86   49.50
   1   5   2 1492.25   48.80
  -1   5  -2 1440.26   49.90
   1   5   2 1478.95   48.70
   1   5   2 1347.07   49.50
  -1   5  -2 1386.36   49.00
  -1   5  -2 1364.96   48.80
   2  -5   2   15.80    3.20
   3  -5   2  268.07   12.30
   3  -5   2  252.37   11.60
  -3  -5  -2  257.57   11.50
   3  -5   2  282.07   11.40
  -3  -5  -2  284.47   11.10
   3  -5   2  246.58   11.80
  -3   5  -2  266.47   12.30
  -3   5  -2  287.57   12.20
   3   5   2  291.77   11.10
  -3   5  -2  322.07   12.70
   3   5   2  258.77   11.60
  -4  -5  -2 1808.72   62.69
   4  -5   2 1763.12   63.89
  -4  -5  -2 1807.02   62.79
   4  -5   2 1727.03   62.99
   4  -5   2 1760.82   62.99
   4   5   2 1777.42   62.79
  -4   5  -2 1738.93   62.49
  -4   5  -2 1758.62   63.49
  -4   5  -2 1748.93   63.49
  -4   5  -2 1744.23   63.89
   5  -5   2   25.20    4.00
   5  -5   2   20.50    3.70
  -5  -5  -2   23.70    4.10
   5  -5   2   24.70    4.80
  -5   5  -2   25.70    3.50
  -5   5  -2   19.20    4.50
  -5   5  -2   18.60    4.20
   5   5   2   30.20    4.20
  -5   5  -2   20.80    5.10
   6  -5   2  200.98   12.30
  -6  -5  -2  225.38   11.20
   6  -5   2  217.88   10.30
   6  -5   2  219.18   11.40
  -6   5  -2  213.78   10.40
  -6   5  -2  208.58   11.60
   6   5   2  240.08   11.30
  -6   5  -2  213.28   11.40
  -6   5  -2  215.28   12.50
   7  -5   2   36.90    5.60
  -7  -5  -2   57.49    6.20
   7  -5   2   37.30    6.50
  -7   5  -2   44.00    5.90
  -7   5  -2   47.00    5.20
  -7   5  -2   43.20    7.20
  -7   5  -2   50.09    6.30
  -8  -5  -2  136.99   10.30
  -8   5  -2  137.29    8.70
  -8   5  -2  117.29    9.20
  -8   5  -2  121.89    9.80
  -8   5  -2  136.99   12.00
  -9  -5  -2  271.57   14.20
  -9  -5  -2  262.87   14.90
  -9   5  -2  256.77   14.30
  -9   5  -2  260.07   16.70
  -9   5  -2  254.97   12.80
 -10  -5  -2   28.20    6.50
 -10  -5  -2   22.60    7.00
 -10   5  -2   20.20    6.00
 -10   5  -2   29.40    8.70
 -11  -5  -2   74.49   10.10
 -11  -5  -2   69.29    8.40
 -11   5  -2   65.89   11.30
 -12  -5  -2  103.79   12.40
 -12   5  -2  141.89   14.90
 -12   5  -2  131.59   11.60
 -12  -6   2    3.60   13.00
 -12  -6   2    5.40    6.50
 -12  -6   2    2.30    6.30
 -12   6   2    6.50    8.50
 -12   6   2   -4.30    7.20
 -11  -6   2    6.00    6.10
 -11  -6   2    9.20    6.90
 -11  -6   2    8.10    6.10
 -11   6   2   -3.00    7.40
 -11   6   2    7.40    6.00
 -10  -6   2  150.28   11.80
 -10  -6   2  133.09   11.70
 -10  -6   2  155.18   12.10
 -10   6   2  151.98   11.90
 -10   6   2  144.69   13.40
  -9  -6   2   63.49    7.90
  -9  -6   2   61.89    8.00
  -9  -6   2   68.29    7.80
  -9   6   2   87.19    8.60
  -9   6   2   68.79    6.40
  -9   6   2   63.19    8.90
  -8  -6   2   33.30    5.80
  -8  -6   2   32.50    6.20
  -8  -6   2   33.50    5.90
   8  -6  -2   23.60    6.80
  -8   6   2   23.00    5.80
  -8   6   2   24.10    4.40
  -8   6   2   34.20    7.00
   7  -6  -2    3.90    4.70
  -7  -6   2    4.50    4.30
  -7  -6   2    2.60    4.60
  -7  -6   2   -5.90    3.80
  -7   6   2   10.90    4.80
  -7   6   2    4.80    3.30
  -7   6   2   11.70    4.70
  -7   6   2    6.60    4.80
   6  -6  -2  316.87   15.50
  -6  -6   2  297.97   13.60
  -6  -6   2  274.27   14.20
  -6  -6   2  278.67   14.90
  -6   6   2  316.77   14.80
  -6   6   2  305.17   14.00
  -6   6   2  332.77   13.30
  -6   6   2  334.77   15.30
  -6   6   2  319.17   13.10
  -6   6   2  306.77   13.40
   5  -6  -2  440.76   18.90
  -5  -6   2  446.66   17.20
  -5  -6   2  434.76   18.20
  -5   6   2  413.36   17.20
  -5   6   2  428.56   18.50
  -5   6   2  434.66   17.10
  -5   6   2  442.36   17.00
  -5   6   2  411.36   17.70
  -5   6   2  437.26   18.30
  -4  -6   2  256.47   11.80
   4  -6  -2  235.48   12.30
  -4   6   2  278.47   12.00
  -4   6   2  264.27   12.10
  -4   6   2  253.37   11.20
  -4   6   2  241.88   12.10
  -4   6   2  254.57   10.80
  -4   6   2  262.27   11.30
   3  -6  -2 3612.04  124.19
   3  -6  -2 3480.85  123.89
  -3  -6   2 3573.14  124.89
  -3  -6   2 3508.65  123.79
   3  -6  -2 3518.75  125.19
   3  -6  -2 3546.75  124.79
  -3   6   2 3787.02  124.39
  -3   6   2 3458.15  124.89
  -3   6   2 3516.15  124.89
  -3   6   2 3471.95  123.79
  -3   6   2 3589.54  124.59
   2  -6  -2  449.36   17.00
   2  -6  -2  447.56   17.30
   1  -6  -2 1378.26   45.20
  -1  -6   2 1261.27   45.00
   1  -6  -2 1278.27   45.60
   1  -6  -2 1322.87   45.20
  -1  -6   2 1319.87   45.00
  -1  -6   2 1217.38   44.90
  -1  -6   2 1300.77   44.40
   1  -6  -2 1111.29   45.10
   1   6  -2 1320.47   44.50
   1   6  -2 1171.48   44.90
  -1   6   2 1191.98   45.20
  -1   6   2 1240.18   45.50
   0  -6  -2 4450.95  157.18
   0   6  -2 4648.13  156.88
   0   6  -2 4496.65  156.48
   0   6   2 4369.26  157.08
   1  -6   2 2482.45   90.09
   1  -6   2 2518.45   89.49
   1  -6   2 2626.74   89.99
  -1  -6  -2 2680.93   89.29
   1  -6   2 2581.04   90.39
  -1  -6  -2 2384.86   89.89
   1  -6   2 2528.45   89.29
  -1  -6  -2 2597.04   90.29
   1   6   2 2609.84   89.19
   1   6   2 2499.85   89.99
  -1   6  -2 2569.74   89.49
  -1   6  -2 2644.44   89.99
  -1   6  -2 2467.85   90.19
  -1   6  -2 2625.34   90.29
  -1   6  -2 2551.04   89.29
   1   6   2 2531.85   90.09
  -2  -6  -2 6643.04  228.88
  -2  -6  -2 6493.45  228.78
  -2   6  -2 6562.84  229.08
   3  -6   2  740.23   27.90
  -3  -6  -2  747.03   27.40
   3  -6   2  731.63   27.60
  -3  -6  -2  738.33   26.60
   3  -6   2  741.53   27.30
  -3  -6  -2  689.33   27.30
   3  -6   2  747.53   28.20
  -3   6  -2  738.83   28.10
   3   6   2  744.63   27.50
  -3   6  -2  728.73   28.00
  -3   6  -2  769.52   27.10
  -3   6  -2  724.23   28.00
   4  -6   2  888.31   34.80
  -4  -6  -2  913.61   33.80
   4  -6   2  917.01   34.00
   4  -6   2  927.81   33.80
  -4  -6  -2  953.80   33.40
   4  -6   2  872.41   33.60
   4  -6   2  904.71   34.00
  -4  -6  -2  960.00   33.70
   4   6   2  953.00   33.40
  -4   6  -2  897.01   34.50
  -4   6  -2  915.31   33.40
  -4   6  -2  915.61   34.90
  -4   6  -2  892.71   34.50
   5  -6   2   10.10    4.20
   5  -6   2    7.50    3.20
  -5  -6  -2    8.40    3.40
   5  -6   2   12.90    3.60
   5   6   2    7.00    3.20
  -5   6  -2    6.60    3.70
  -5   6  -2    9.60    4.00
  -5   6  -2   15.50    4.30
   6  -6   2  211.18   10.20
   6  -6   2  205.68   11.10
   6  -6   2  206.18   12.20
  -6  -6  -2  190.28   11.80
  -6   6  -2  213.38   11.30
  -6   6  -2  226.48   12.60
  -6   6  -2  205.18   10.10
  -6   6  -2  175.28   11.00
  -7  -6  -2  542.15   22.20
   7  -6   2  496.95   23.60
   7  -6   2  581.84   23.00
   7  -6   2  515.15   21.00
  -7   6  -2  522.85   21.30
  -7   6  -2  532.55   22.60
  -7   6  -2  544.85   24.00
  -7   6  -2  530.95   22.50
  -8  -6  -2  197.68   12.10
   8  -6   2  199.48   12.60
  -8   6  -2  204.08   11.90
  -8   6  -2  212.48   12.20
  -8   6  -2  189.68   13.90
  -8   6  -2  201.88   10.80
  -9  -6  -2   13.10    6.00
  -9  -6  -2   11.70    5.20
  -9   6  -2    0.70    4.20
  -9   6  -2    2.40    6.50
  -9   6  -2   11.00    5.40
 -10  -6  -2    9.70    6.50
 -10  -6  -2    9.00    5.60
 -10   6  -2   12.60    7.70
 -10   6  -2   17.10    6.10
 -11  -6  -2   67.19    8.40
 -11  -6  -2   62.69    9.10
 -11   6  -2   45.40    9.80
 -11   6  -2   60.29    8.20
 -12  -6  -2  192.68   13.30
 -12  -6  -2  167.68   14.70
 -12   6  -2  185.28   17.20
 -12   6  -2  154.28   12.80
 -12  -7   2   28.70    7.90
 -12  -7   2   20.40    7.60
 -12  -7   2    9.70    7.60
 -12   7   2   22.60    7.00
 -12   7   2    9.80    8.90
 -12   7   2    3.40    8.10
 -11  -7   2  114.09   11.00
 -11  -7   2  143.29   12.40
 -11  -7   2  149.69   12.50
 -11   7   2  134.79   12.00
 -11   7   2  123.09    9.60
 -11   7   2  150.28   14.70
 -10  -7   2   15.60    6.20
 -10  -7   2   21.50    6.40
 -10  -7   2   19.30    6.50
 -10   7   2    8.50    6.70
 -10   7   2   14.30    4.70
 -10   7   2   10.00    5.80
   9  -7  -2  132.49   12.20
  -9  -7   2  138.99   10.70
  -9  -7   2  136.39   10.40
  -9  -7   2  121.59   10.60
  -9   7   2  116.39    8.40
  -9   7   2  140.99   12.60
  -9   7   2  131.79   10.80
  -8  -7   2   37.70    6.40
  -8  -7   2   35.70    6.50
  -8  -7   2   29.40    5.50
   8  -7  -2   26.60    7.20
  -8   7   2   26.40    4.70
  -8   7   2   41.80    6.80
  -8   7   2   24.40    6.60
  -7  -7   2  103.39    8.70
  -7  -7   2   88.49    7.20
  -7  -7   2  103.19    9.00
   7  -7  -2   91.79    9.30
  -7   7   2   79.69    7.30
  -7   7   2   83.39    8.70
  -7   7   2   84.99    7.30
  -7   7   2   88.49    6.90
  -7   7   2   95.59    8.50
  -7   7   2  110.49    8.50
  -6  -7   2  255.67   12.10
  -6  -7   2  240.98   13.20
   6  -7  -2  254.87   14.10
  -6   7   2  283.37   12.20
  -6   7   2  298.77   13.70
  -6   7   2  267.17   12.00
  -6   7   2  297.27   13.20
  -6   7   2  270.07   12.40
  -6   7   2  255.07   13.80
  -5  -7   2  416.36   17.60
  -5  -7   2  430.06   16.30
   5  -7  -2  401.46   18.20
  -5   7   2  416.16   16.50
  -5   7   2  404.86   17.50
  -5   7   2  416.76   16.70
  -5   7   2  410.56   17.70
  -5   7   2  421.66   18.10
  -5   7   2  388.56   16.90
   4  -7  -2  274.57   15.20
  -4  -7   2  299.87   13.10
   4  -7  -2  277.07   11.80
   4  -7  -2  264.47   13.40
  -4   7   2  309.67   13.20
  -4   7   2  260.67   12.40
  -4   7   2  294.07   13.30
  -4   7   2  314.17   13.30
  -4   7   2  276.17   12.00
  -4   7   2  302.97   12.40
   3  -7  -2   68.89    5.30
   3  -7  -2   77.59    5.00
   3  -7  -2   90.89    6.50
  -3   7   2   99.79    6.30
  -3   7   2   83.89    5.20
   2  -7  -2 2790.62   98.29
   2  -7  -2 2886.21   97.69
  -2  -7   2 2913.81   97.39
  -2  -7   2 2723.03   97.49
  -2  -7   2 2786.22   96.89
   2  -7  -2 2746.23   98.19
  -2  -7   2 2717.13   97.89
   2  -7  -2 2817.52   97.99
  -2   7   2 2656.23   97.89
  -2   7   2 2818.32   98.09
  -2   7   2 2721.23   98.29
   0  -7   2 1803.42   64.19
   0  -7   2 1827.42   64.09
   0  -7   2 1770.82   64.09
   0  -7   2 1798.22   64.59
   0  -7  -2 1853.61   65.09
   0  -7   2 1811.62   64.69
   0  -7  -2 1837.32   64.19
   0  -7  -2 1791.72   64.69
   0   7  -2 1838.52   64.09
   0   7  -2 1780.02   64.69
   0   7   2 1777.72   64.89
   0   7   2 1799.52   63.99
   0   7  -2 1886.81   64.59
   0   7   2 1889.91   64.79
  -1  -7  -2 3531.95  121.49
   1  -7   2 3482.65  121.09
   1  -7   2 3440.96  120.69
  -1  -7  -2 3365.76  121.69
   1  -7   2 3448.25  120.49
   1  -7   2 3462.05  121.49
  -1  -7  -2 3307.77  121.19
   1   7   2 3441.36  120.39
   1   7   2 3499.25  121.39
  -1   7  -2 3566.14  121.39
   1   7   2 3389.56  121.19
  -1   7  -2 3519.75  121.09
  -1   7  -2 3409.56  120.69
  -1   7  -2 3496.55  121.49
   2  -7   2  238.28    9.80
   2  -7   2  199.58   10.70
   2  -7   2  217.78   10.30
  -2  -7  -2  199.28    9.90
   2  -7   2  227.48   10.20
  -2  -7  -2  232.08   10.50
  -2  -7  -2  250.27    9.10
   2   7   2  220.98   10.10
  -2   7  -2  197.28   10.40
  -2   7  -2  253.87   10.70
  -2   7  -2  238.88    9.60
  -2   7  -2  224.38   10.50
  -3  -7  -2   76.29    5.90
   3  -7   2  102.69    6.10
   3  -7   2   79.69    6.70
   3  -7   2   71.69    6.80
   3  -7   2   97.49    6.50
  -3  -7  -2   90.89    6.40
   3   7   2  100.79    4.90
   3   7   2   76.69    6.00
  -3   7  -2   95.39   10.10
  -3   7  -2   68.29    6.80
  -3   7  -2   93.29    5.80
  -3   7  -2  121.29   11.70
  -4  -7  -2 1370.16   50.89
   4  -7   2 1412.66   50.99
   4  -7   2 1382.06   51.19
   4  -7   2 1391.06   51.09
  -4  -7  -2 1476.35   50.39
   4  -7   2 1398.56   51.09
   4  -7   2 1377.56   51.99
  -4  -7  -2 1444.76   50.79
   4   7   2 1396.46   50.89
  -4   7  -2 1379.16   51.69
  -4   7  -2 1451.35   50.69
  -4   7  -2 1460.85   52.19
   4   7   2 1423.26   50.29
  -4   7  -2 1401.76   51.69
   5  -7   2  202.98   10.40
  -5  -7  -2  185.38    9.80
   5  -7   2  197.48   11.20
  -5  -7  -2  189.78    9.50
   5  -7   2  194.08    9.90
  -5   7  -2  214.58    9.80
  -5   7  -2  186.98   11.40
   5   7   2  184.38    9.40
  -5   7  -2  200.28   10.80
  -5   7  -2  209.98   10.80
  -6  -7  -2  162.48    9.00
   6  -7   2  139.79    8.70
   6  -7   2  145.99   10.60
   6  -7   2  150.78    9.70
  -6   7  -2  141.59    8.80
  -6   7  -2  159.78   11.00
  -6   7  -2  156.78   10.00
  -6   7  -2  160.48    9.90
   7  -7   2  137.59   11.30
   7  -7   2  121.49    8.40
  -7  -7  -2  144.19    9.60
   7  -7   2  156.88   10.60
  -7   7  -2  132.19   11.70
  -7   7  -2  146.49    8.90
  -7   7  -2  146.39   10.10
  -7   7  -2  147.29   10.40
  -8  -7  -2  215.88   12.20
   8  -7   2  206.48   13.10
  -8   7  -2  196.88   14.30
  -8   7  -2  211.98   12.40
  -8   7  -2  207.38   12.50
  -8   7  -2  211.88   11.30
  -9  -7  -2    3.80    5.70
  -9   7  -2    0.70    4.50
  -9   7  -2   -1.00    4.90
 -10  -7  -2  120.89   10.90
 -10  -7  -2  121.59   11.10
 -10   7  -2  127.49   13.40
 -10   7  -2  121.39    9.80
 -10   7  -2  145.19   13.90
 -11  -7  -2   35.90    7.40
 -11  -7  -2   24.10    7.80
 -11   7  -2   32.50    9.00
 -11   7  -2   29.90    6.70
 -12  -7  -2   11.60    6.40
 -12  -7  -2   -3.40    7.40
 -12   7  -2   17.10    9.40
 -12   7  -2   13.60    6.50
 -12  -8   2    4.20    6.90
 -12  -8   2   -3.00    7.10
 -12  -8   2   -3.90    6.40
 -12   8   2    4.50    5.10
 -12   8   2   -1.10    8.20
 -12   8   2   -2.40    6.60
 -11  -8   2   41.50    7.80
 -11  -8   2   40.20    8.20
 -11  -8   2   36.60    7.70
 -11   8   2   37.80    6.30
 -11   8   2   32.50    9.50
 -11   8   2   33.30    7.40
 -10  -8   2  108.09   10.30
 -10  -8   2  134.59   11.50
 -10  -8   2  122.99   11.10
 -10   8   2  113.29    9.10
 -10   8   2  114.59   10.40
 -10   8   2  109.49   12.30
   9  -8  -2  131.59   12.20
  -9  -8   2  120.39    9.90
  -9  -8   2  127.79   10.90
  -9  -8   2  134.19   10.70
  -9   8   2  127.99   10.80
  -9   8   2  141.09   12.60
  -9   8   2  115.79    8.60
  -8  -8   2   70.79    8.20
  -8  -8   2   57.99    7.50
   8  -8  -2   60.29    8.70
  -8  -8   2   63.89    6.80
  -8   8   2   66.29    7.80
  -8   8   2   65.39    8.60
  -8   8   2   54.79    6.30
  -8   8   2   60.99    6.20
   7  -8  -2   19.20    6.00
  -7  -8   2   24.60    5.80
  -7  -8   2   11.80    7.80
  -7  -8   2   28.00    6.00
  -7   8   2   31.90    5.80
  -7   8   2   21.60    4.60
  -7   8   2   23.10    4.30
  -7   8   2   15.30    6.00
  -7   8   2   15.60    4.20
  -6  -8   2   19.40    3.70
  -6  -8   2   21.00    4.70
   6  -8  -2   28.00    5.60
  -6   8   2   16.80    5.00
  -6   8   2   22.90    5.10
  -6   8   2   20.50    4.20
  -6   8   2   26.00    5.00
  -6   8   2   26.80    4.10
  -6   8   2   31.20    4.00
   5  -8  -2  544.95   23.90
  -5  -8   2  585.74   23.40
  -5  -8   2  585.04   21.80
  -5   8   2  581.74   23.40
  -5   8   2  589.84   23.40
  -5   8   2  592.94   23.90
  -5   8   2  570.34   22.50
  -5   8   2  566.44   22.30
  -5   8   2  566.34   22.70
   4  -8  -2   32.30    4.50
   4  -8  -2   27.20    3.80
  -4   8   2   20.30    3.40
  -4   8   2   37.80    4.90
   3  -8  -2   59.89    5.20
   2  -8  -2 6515.75  225.28
  -2   8   2 6372.66  225.28
   1  -8  -2    3.90    2.40
   1  -8  -2   -5.30    3.20
  -1  -8   2    4.10    2.40
   1  -8  -2    2.80    2.10
  -1  -8   2    7.40    2.20
  -1  -8   2   10.40    2.40
  -1  -8   2    5.70    2.00
   1   8  -2    5.20    1.80
   1   8  -2    4.80    2.20
  -1   8   2    3.80    2.20
   1   8  -2    8.50    2.40
  -1   8   2   -0.40    3.40
  -1   8   2    2.90    4.20
   0  -8   2  139.69    7.70
   0  -8  -2  152.88    6.70
   0  -8  -2  127.49    7.00
   0  -8   2  126.29    6.30
   0  -8   2  134.99    6.50
   0  -8  -2  143.69    8.00
   0  -8   2  112.59    6.80
   0  -8   2  129.29    6.40
   0   8   2  127.79    7.70
   0   8   2  134.79    7.20
   0   8   2  139.49    6.50
   0   8  -2  116.19    6.90
   0   8  -2  124.19    6.60
   0   8  -2  135.09    6.50
  -1  -8  -2 1200.08   42.70
   1  -8   2 1191.78   42.70
   1  -8   2 1205.78   43.00
  -1  -8  -2 1212.08   43.90
   1  -8   2 1191.78   43.50
   1  -8   2 1212.78   43.40
  -1  -8  -2 1172.78   43.40
   1  -8   2 1188.58   43.90
  -1   8  -2 1191.58   43.70
   1   8   2 1236.48   43.70
   1   8   2 1221.48   42.70
  -1   8  -2 1182.78   42.90
  -1   8  -2 1259.17   43.70
   1   8   2 1183.28   43.60
  -1   8  -2 1171.48   43.30
   2  -8   2  485.75   19.40
   2  -8   2  480.05   18.80
  -2  -8  -2  490.45   19.50
   2  -8   2  494.55   19.80
  -2  -8  -2  498.75   18.20
  -2  -8  -2  489.85   19.10
   2  -8   2  507.45   19.40
   2   8   2  510.15   19.30
  -2   8  -2  502.35   19.70
  -2   8  -2  489.45   18.70
  -2   8  -2  465.55   19.50
  -2   8  -2  485.55   19.40
   3  -8   2  211.08   10.80
   3  -8   2  216.78   10.00
   3  -8   2  198.28   10.80
   3  -8   2  212.58   10.30
  -3  -8  -2  215.68   10.50
  -3  -8  -2  214.58    8.90
  -3  -8  -2  213.38   10.10
  -3   8  -2  197.78   10.80
   3   8   2  219.38   10.20
  -3   8  -2  211.88   10.80
  -3   8  -2  231.18    9.90
  -3   8  -2  214.78   11.00
  -4  -8  -2  379.46   15.90
   4  -8   2  363.06   16.00
  -4  -8  -2  352.56   15.40
   4  -8   2  377.56   16.00
   4  -8   2  375.36   15.90
  -4  -8  -2  405.06   14.70
   4  -8   2  357.36   16.00
   4  -8   2  370.36   16.70
  -4   8  -2  374.76   16.90
   4   8   2  391.66   15.70
  -4   8  -2  374.76   16.50
  -4   8  -2  371.46   15.40
   4   8   2  399.16   14.70
  -4   8  -2  388.36   16.60
   5  -8   2  576.44   24.10
  -5  -8  -2  617.94   23.80
  -5  -8  -2  640.14   23.10
   5  -8   2  591.34   25.00
   5  -8   2  624.84   23.90
  -5   8  -2  617.84   24.60
  -5   8  -2  599.94   24.60
  -5   8  -2  597.24   25.20
  -5   8  -2  609.94   24.40
   5   8   2  603.54   23.10
   6  -8   2   70.29   11.60
   6  -8   2  102.99    8.80
  -6  -8  -2  124.59    7.90
  -6   8  -2  125.39    9.00
  -6   8  -2  123.49    8.00
  -6   8  -2  122.79   10.30
   7  -8   2  457.85   22.10
  -7  -8  -2  513.95   20.00
   7  -8   2  477.85   21.20
  -7   8  -2  466.75   20.90
  -7   8  -2  464.55   19.70
  -7   8  -2  470.15   21.00
  -7   8  -2  454.95   22.20
  -8  -8  -2  128.89    9.70
   8  -8   2  136.09   10.70
  -8   8  -2  110.99    9.00
  -8   8  -2  131.89   12.20
  -8   8  -2  136.19   10.40
  -8   8  -2  116.19    9.90
   9  -8   2   -2.50    5.60
  -9  -8  -2  -14.10    4.80
  -9   8  -2    5.60    5.10
  -9   8  -2   -5.00    4.30
  -9   8  -2    3.50    4.80
  -9   8  -2   -2.30    6.70
 -10  -8  -2  135.39   11.20
 -10  -8  -2  129.19   11.30
 -10   8  -2  116.69    9.90
 -10   8  -2  129.99   13.40
 -10   8  -2  124.79   11.00
 -11  -8  -2   36.40    7.60
 -11  -8  -2   39.50    7.90
 -11   8  -2   29.60    7.10
 -11   8  -2   26.10    9.40
 -12  -8  -2   27.50   10.30
 -12  -8  -2   38.80    8.50
 -12   8  -2   37.10    7.50
 -12  -9   2    1.00    6.70
 -12  -9   2   -3.30    6.90
 -12  -9   2   -2.00    6.50
 -12   9   2  -13.10    5.80
 -12   9   2   -3.80    5.10
 -12   9   2    6.10    8.70
 -11  -9   2   20.40    7.30
 -11  -9   2   13.60    6.80
 -11  -9   2   35.20    7.50
 -11   9   2   33.40    9.40
 -11   9   2   26.20    7.10
 -10  -9   2   58.79    7.70
 -10  -9   2   48.10    8.00
 -10  -9   2   77.29    9.40
 -10   9   2   55.99    6.90
 -10   9   2   59.19   10.60
 -10   9   2   50.79    7.80
  -9  -9   2   55.09    7.70
   9  -9  -2   67.69    9.60
  -9  -9   2   65.69    8.30
  -9  -9   2   55.99    7.00
  -9   9   2   48.80    7.30
  -9   9   2   61.39    9.20
  -9   9   2   57.89    6.40
  -8  -9   2   67.29    6.60
  -8  -9   2   66.59    8.40
  -8  -9   2   66.59    8.10
  -8   9   2   53.69    6.40
  -8   9   2   65.69    7.50
  -8   9   2   62.89    6.40
  -8   9   2   50.69    6.20
  -8   9   2   48.50    7.60
   7  -9  -2  105.39   10.30
  -7  -9   2  113.59    7.80
  -7  -9   2  111.19    9.90
  -7   9   2  131.19    9.90
  -7   9   2   95.89    8.40
  -7   9   2  106.09   10.40
  -7   9   2  112.29    9.40
  -7   9   2  104.89    8.30
  -7   9   2  116.79    8.00
   6  -9  -2  122.99    9.80
  -6  -9   2  131.29    9.40
  -6  -9   2  136.49    7.40
  -6   9   2  125.59    8.50
  -6   9   2  133.39    9.40
  -6   9   2  134.79    8.50
  -6   9   2  126.09    8.00
  -6   9   2  132.39    9.80
  -5  -9   2   67.29    6.70
   5  -9  -2   55.09    6.70
  -5   9   2   92.89    7.50
  -5   9   2   55.39    6.60
  -5   9   2   82.09    6.50
  -5   9   2   66.19    6.90
  -5   9   2   78.69    6.70
   3  -9  -2  432.36   18.20
   3  -9  -2  426.16   17.90
  -3  -9   2  426.16   16.70
   3  -9  -2  433.06   17.20
   3  -9  -2  437.86   16.50
  -3   9   2  421.26   17.70
  -3   9   2  437.06   18.50
  -3   9   2  426.26   17.40
  -3   9   2  433.46   17.60
  -3   9   2  421.06   17.70
   3   9  -2  441.56   16.80
   2  -9  -2 5312.27  184.68
   2  -9  -2 5378.36  184.38
  -2  -9   2 5243.38  183.68
  -2   9   2 5128.19  183.98
  -2   9   2 5252.27  184.68
   1  -9  -2  157.98    9.00
  -1  -9   2  162.88    7.90
   1  -9  -2  160.38    8.30
   1  -9  -2  166.08    8.00
  -1  -9   2  165.38    7.90
  -1  -9   2  168.98    7.10
  -1   9   2  154.68    7.80
  -1   9   2  146.79    8.90
   1   9  -2  162.48    8.10
  -1   9   2  158.38    8.20
   1   9  -2  156.18    7.40
   1   9  -2  163.38    7.10
   0  -9   2  273.17   11.80
   0  -9   2  294.17   11.90
   0  -9  -2  313.87   13.30
   0  -9  -2  315.17   12.00
   0  -9  -2  276.27   12.40
   0  -9   2  271.37   12.40
   0  -9   2  287.67   11.70
   0  -9   2  266.47   12.30
   0   9  -2  268.27   11.70
   0   9   2  324.67   11.90
   0   9  -2  308.97   12.60
   0   9   2  321.87   13.20
   0   9   2  288.67   12.60
   0   9  -2  274.07   12.10
   1  -9   2 2043.00   75.19
   1  -9   2 2184.08   75.09
   1  -9   2 2105.39   74.69
   1  -9   2 2097.69   75.59
  -1  -9  -2 2203.18   75.69
   1  -9   2 2055.29   74.39
  -1  -9  -2 2080.79   75.19
  -1  -9  -2 2140.79   74.39
  -1   9  -2 2152.78   74.99
  -1   9  -2 2056.29   75.39
   1   9   2 2151.58   75.29
  -1   9  -2 2071.99   74.69
   1   9   2 2149.48   75.39
  -1   9  -2 2106.79   75.29
   1   9   2 2123.29   74.39
  -2  -9  -2  192.98    9.60
  -2  -9  -2  209.98   10.40
   2  -9   2  199.98    9.80
   2  -9   2  184.18   10.30
   2  -9   2  186.98    9.70
  -2  -9  -2  222.58    8.80
   2  -9   2  209.48    9.50
  -2   9  -2  205.28   10.10
   2   9   2  216.58   10.00
  -2   9  -2  200.18   10.20
  -2   9  -2  209.98    9.30
  -2   9  -2  202.78   10.00
   3  -9   2  164.28    8.80
   3  -9   2  162.28    9.10
   3  -9   2  173.18    9.50
  -3  -9  -2  159.28    8.80
  -3  -9  -2  166.28    9.40
  -3  -9  -2  179.38    7.80
   3  -9   2  159.28    9.80
  -3   9  -2  161.28    9.50
  -3   9  -2  174.88    9.70
   3   9   2  158.68    9.00
  -3   9  -2  193.78   10.00
  -3   9  -2  169.88    8.70
   4  -9   2  626.64   25.30
   4  -9   2  652.93   25.50
   4  -9   2  634.24   25.10
  -4  -9  -2  651.03   25.10
   4  -9   2  622.04   25.10
  -4  -9  -2  664.93   24.70
   4  -9   2  613.54   25.90
  -4   9  -2  675.73   25.90
  -4   9  -2  663.33   25.80
   4   9   2  670.63   25.00
  -4   9  -2  674.83   24.70
  -4   9  -2  590.84   25.90
   5  -9   2   85.79    8.50
  -5  -9  -2   97.29    7.60
   5  -9   2   92.59    7.20
   5  -9   2   97.09    7.20
  -5  -9  -2   97.99    6.20
   5  -9   2   99.99    8.00
   5  -9   2   92.99    7.30
  -5   9  -2  106.29    8.30
  -5   9  -2   96.49    8.90
  -5   9  -2   94.69    8.20
  -5   9  -2   99.99    7.20
  -6  -9  -2   36.10    4.60
  -7  -9  -2   15.60    7.20
   7  -9   2   13.40    5.90
   7  -9   2    9.20    5.00
  -7   9  -2   15.70    6.20
  -7   9  -2   10.80    4.60
  -7   9  -2    6.80    4.90
  -7   9  -2   10.50    5.20
   8  -9   2  105.69    9.70
  -8  -9  -2   99.59    8.80
  -8   9  -2  106.59    9.30
  -8   9  -2   89.39    8.50
  -8   9  -2  104.49    9.70
  -8   9  -2  100.69   10.80
  -9  -9  -2   21.50    6.00
   9  -9   2   20.70    7.20
  -9   9  -2   24.20    6.30
  -9   9  -2   23.90    7.90
  -9   9  -2   18.10    6.20
  -9   9  -2   11.10    5.00
 -10  -9  -2   15.90    6.10
 -10  -9  -2    5.00    5.70
 -10   9  -2   10.30    5.20
 -10   9  -2   13.20    7.90
 -10   9  -2    9.00    5.70
 -11  -9  -2  177.38   13.30
 -11  -9  -2  147.49   12.20
 -11   9  -2  130.79   10.90
 -11   9  -2  127.99   14.60
 -11   9  -2  157.88   12.60
 -12 -10   2   25.90    7.90
 -12 -10   2   20.60    7.60
 -12 -10   2   27.60    8.10
 -12  10   2   18.00    5.90
 -12  10   2   18.70    9.70
 -12  10   2   16.90    7.50
 -11 -10   2   80.99    9.60
 -11 -10   2   98.99   10.80
 -11 -10   2   92.09   10.30
 -11  10   2   87.69   12.10
 -11  10   2   88.79    8.60
 -11  10   2   79.09   11.80
  10 -10  -2   35.50    9.40
 -10 -10   2   38.00    7.50
 -10 -10   2   32.00    6.50
 -10 -10   2   25.90    6.70
 -10  10   2   25.90    7.20
 -10  10   2   21.10    8.00
 -10  10   2   33.20    6.20
   9 -10  -2   44.30    8.70
  -9 -10   2   42.30    6.30
  -9 -10   2   54.49    7.70
  -9 -10   2   42.70    7.60
  -9  10   2   61.99    8.20
  -9  10   2   56.49    6.50
  -9  10   2   44.30    7.10
  -9  10   2   41.30    6.20
  -8 -10   2   23.30    5.00
  -8 -10   2   28.20    6.60
  -8 -10   2   16.60    5.60
   8 -10  -2   19.90    6.70
  -8  10   2   19.50    4.90
  -8  10   2   23.00    5.80
  -8  10   2   22.60    5.20
  -8  10   2   26.30    7.20
  -8  10   2   31.40    5.20
  -7 -10   2   96.59    7.10
  -7 -10   2   72.59    8.30
   7 -10  -2   89.49    9.30
  -7  10   2   76.79    7.50
  -7  10   2   80.59    7.60
  -7  10   2  105.09    9.60
  -7  10   2   92.29    8.30
  -7  10   2   86.09    9.10
  -6 -10   2  239.48   10.20
  -6 -10   2  222.48   12.50
   6 -10  -2  227.58   13.00
  -6  10   2  229.88   11.10
  -6  10   2  208.48   11.30
  -6  10   2  211.58   12.60
  -6  10   2  223.88   12.80
  -6  10   2  213.58   12.20
  -6  10   2  220.98   11.60
  -5 -10   2 2804.02   97.79
   5 -10  -2 2629.54   98.09
   5 -10  -2 2765.52   96.49
   5 -10  -2 2661.33   96.69
  -5  10   2 2740.33   98.09
  -5  10   2 2716.13   97.29
  -5  10   2 2758.32   97.59
  -5  10   2 2696.63  101.49
  -5  10   2 2770.62   96.89
  -5  10   2 2720.93   97.09
   4 -10  -2  504.55   20.20
   4 -10  -2  429.76   20.10
   4 -10  -2  495.05   19.40
  -4  10   2  485.75   19.60
   4  10  -2  483.35   18.80
  -4  10   2  512.25   20.80
  -4  10   2  461.95   19.70
  -4  10   2  457.75   20.00
  -4  10   2  484.55   19.90
   4  10  -2  479.35   18.60
  -4  10   2  491.65   19.30
  -3 -10   2  652.83   23.80
   3 -10  -2  613.74   24.20
  -3 -10   2  641.14   23.50
   3 -10  -2  652.13   25.30
   3 -10  -2  634.24   23.30
   3 -10  -2  617.54   24.90
   3  10  -2  635.84   23.80
  -3  10   2  599.54   25.20
  -3  10   2  607.04   28.20
  -3  10   2  617.94   24.70
   3  10  -2  637.34   23.80
   2 -10  -2  441.26   18.50
  -2 -10   2  416.46   16.90
   2 -10  -2  428.36   17.50
  -2 -10   2  443.36   16.90
   2 -10  -2  424.96   17.70
   2 -10  -2  429.06   17.20
  -2  10   2  439.76   18.40
  -2  10   2  438.66   17.30
  -2  10   2  429.86   18.00
  -2  10   2  407.56   17.20
  -1 -10   2   91.79    6.30
  -1 -10   2   96.39    7.40
   1 -10  -2  108.59    6.30
   1 -10  -2   89.49    7.60
  -1 -10   2  106.79    6.30
   1 -10  -2   91.39    6.70
   1  10  -2   93.59    5.70
  -1  10   2   90.99    6.80
   1  10  -2  105.99    5.50
  -1  10   2  105.39    6.30
  -1  10   2   82.09    7.40
   1  10  -2  114.49    6.70
   0 -10  -2   40.80    4.30
   0 -10   2   50.99    4.60
   0 -10   2   45.80    4.10
   0 -10  -2   43.60    5.30
   0 -10  -2   54.49    4.60
   0 -10   2   29.70    3.90
   0 -10   2   39.20    4.10
   0  10  -2   33.10    3.70
   0  10  -2   56.19    4.40
   0  10  -2   54.99    5.10
   0  10   2   37.30    4.20
   0  10   2   48.60    5.10
   1 -10   2   63.89    5.00
   1 -10   2   43.10    5.00
   1 -10   2   45.30    4.50
   1 -10   2   59.29    4.90
   1 -10   2   41.70    3.70
  -1 -10  -2   56.89    5.30
  -1  10  -2   42.50    4.60
  -1  10  -2   62.49    5.80
   1  10   2   38.70    4.50
  -1  10  -2   42.90    4.20
   2 -10   2  651.53   26.20
  -2 -10  -2  680.73   26.20
   2 -10   2  685.73   24.40
  -2 -10  -2  689.13   25.90
   2 -10   2  663.73   25.80
  -2 -10  -2  688.83   24.70
   2 -10   2  650.03   25.30
   2 -10   2  679.23   25.80
   2  10   2  675.83   25.80
  -2  10  -2  665.73   25.20
  -2  10  -2  657.33   25.80
  -2  10  -2  642.14   26.00
  -2  10  -2  682.23   26.00
   3 -10   2   23.40    4.10
   3 -10   2   21.90    3.90
  -3 -10  -2   26.20    4.10
   3 -10   2   26.70    4.20
   3 -10   2   28.00    5.10
   3  10   2   30.60    4.50
  -3  10  -2   29.90    4.70
  -3  10  -2   19.10    4.30
  -3  10  -2   23.00    3.90
  -4 -10  -2    7.80    3.50
  -4 -10  -2   17.10    4.60
  -4 -10  -2   12.20    3.00
   4 -10   2   18.80    4.40
   4 -10   2   19.40    4.20
   4 -10   2   21.30    5.20
   4 -10   2   19.60    4.10
   4 -10   2   16.50    4.70
  -4  10  -2   12.90    4.40
   4  10   2   16.30    4.00
  -4  10  -2    6.30    4.40
  -4  10  -2   16.20    4.30
  -4  10  -2   14.10    4.30
   5 -10   2  411.26   19.00
   5 -10   2  406.66   17.80
   5 -10   2  421.66   17.90
  -5 -10  -2  423.16   17.90
   5 -10   2  426.56   18.30
  -5 -10  -2  431.76   17.20
   5 -10   2  411.76   17.80
  -5  10  -2  419.26   18.50
  -5  10  -2  425.86   18.70
  -5  10  -2  419.36   17.50
  -5  10  -2  417.96   19.20
   6 -10   2 1872.31   68.29
  -6 -10  -2 1914.01   68.19
   6 -10   2 1803.62   69.69
   6 -10   2 1924.21   69.09
  -6  10  -2 1927.61   67.89
  -6  10  -2 1833.42   69.69
  -6  10  -2 1891.61   68.99
  -6  10  -2 1886.01   69.19
   7 -10   2   35.90    6.90
  -7 -10  -2   38.60    5.90
  -7 -10  -2   28.60    5.10
   7 -10   2   26.40    6.10
  -7  10  -2   30.40    5.20
  -7  10  -2   24.80    6.00
  -7  10  -2   21.60    5.80
  -7  10  -2   30.00    7.10
   8 -10   2  134.39   11.60
  -8 -10  -2  133.59    9.30
  -8  10  -2  122.79    9.40
  -8  10  -2  116.99   10.40
  -8  10  -2  133.79   10.80
  -8  10  -2  122.19   11.80
  -9 -10  -2   14.20    5.70
   9 -10   2   15.50    6.80
  -9  10  -2   17.80    5.70
  -9  10  -2   14.70    7.80
  -9  10  -2   10.70    5.70
  -9  10  -2   10.70    5.80
  -9  10  -2    1.70    4.80
 -10 -10  -2    7.10    5.70
 -10 -10  -2   11.20    6.60
  10 -10   2    2.00    7.00
 -10  10  -2    1.30    5.10
 -10  10  -2   -3.90    7.60
 -10  10  -2    1.30    5.70
 -11 -10  -2    8.40    6.30
 -11  10  -2   10.70    8.60
 -11  10  -2    6.70    5.50
 -11  10  -2   11.50    6.10
 -12 -11   2   42.60    9.00
 -12 -11   2   13.70    6.80
 -12 -11   2   30.20    8.10
 -12  11   2   10.40    7.30
 -12  11   2   10.40   10.20
 -11 -11   2   -0.70    6.10
 -11 -11   2   -0.10    5.60
 -11 -11   2  -15.10    5.30
 -11  11   2   -9.20    7.50
 -11  11   2   -4.80    6.10
 -11  11   2    0.00    4.90
 -10 -11   2  156.18   13.00
 -10 -11   2  165.48   12.70
  10 -11  -2  185.18   15.90
 -10 -11   2  162.58   11.20
 -10  11   2  158.18   15.10
 -10  11   2  159.08   12.90
   9 -11  -2   19.00    7.90
  -9 -11   2   12.20    4.80
  -9 -11   2   17.90    5.90
  -9 -11   2   28.00    6.90
  -9  11   2   20.20    5.60
  -9  11   2   11.70    5.00
  -9  11   2   10.50    5.00
  -9  11   2    6.40    5.70
  -9  11   2   31.50    8.40
   8 -11  -2   76.29    9.70
  -8 -11   2   84.19    8.90
  -8 -11   2   98.89   10.00
  -8  11   2   79.49    7.30
  -8  11   2   75.39    7.60
  -8  11   2   93.39   10.50
  -8  11   2   79.79    8.40
  -8  11   2   70.59    7.60
  -7 -11   2  337.07   17.80
   7 -11  -2  378.16   18.80
  -7  11   2  361.56   16.70
  -7  11   2  365.06   17.60
  -7  11   2  354.96   16.30
  -7  11   2  360.66   18.40
  -7  11   2  349.96   16.80
   6 -11  -2  242.28   14.00
  -6 -11   2  264.37   13.70
  -6  11   2  253.47   13.90
  -6  11   2  235.88   12.70
  -6  11   2  245.18   12.20
  -6  11   2  255.37   12.70
  -6  11   2  254.67   13.80
  -6  11   2  254.37   13.30
   5 -11  -2   16.70    4.40
   5 -11  -2    8.40    4.60
   5 -11  -2    0.10    3.40
  -5  11   2   -1.50    3.50
  -5  11   2    2.10    3.70
  -5  11   2    2.90    3.20
  -5  11   2    1.80    3.50
  -5  11   2    2.90    4.60
  -5  11   2    6.10    3.80
   4 -11  -2  268.57   13.80
   4 -11  -2  278.67   14.00
   4 -11  -2  279.77   12.90
  -4  11   2  301.37   13.90
  -4  11   2  275.07   13.40
   4  11  -2  281.97   12.20
  -4  11   2  313.47   14.70
  -4  11   2  290.77   13.30
   4  11  -2  290.27   12.30
  -4  11   2  268.87   12.90
  -4  11   2  292.97   13.70
   3 -11  -2   29.60    4.30
   3 -11  -2   37.50    4.50
   3 -11  -2   32.50    3.50
   3 -11  -2   33.10    5.80
  -3  11   2   37.60    4.40
  -3  11   2   31.70    4.60
  -3  11   2   38.00    6.80
  -3  11   2   32.70    4.50
  -3  11   2   39.80    4.70
   2 -11  -2   63.09    6.70
  -2 -11   2   55.39    5.30
   2 -11  -2   65.79    5.90
   2 -11  -2   59.09    5.60
  -2 -11   2   59.09    5.10
  -2  11   2   68.89    6.00
  -2  11   2   62.59    5.50
  -2  11   2   51.59    6.30
  -2  11   2   67.99    6.30
   2  11  -2   55.09    5.10
   1 -11  -2   31.10    4.60
   1 -11  -2   35.80    4.00
  -1 -11   2   35.00    4.40
  -1 -11   2   39.70    4.20
   1 -11  -2   41.10    5.70
   1  11  -2   51.59    4.50
  -1  11   2   57.29    5.10
  -1  11   2   36.80    5.20
  -1  11   2   32.30    5.50
   1  11  -2   38.10    3.60
   0 -11   2 2452.25   85.49
   0 -11   2 2371.16   84.59
   0 -11  -2 2373.86   85.49
   0 -11  -2 2505.85   86.09
   0 -11  -2 2327.77   84.79
   0 -11   2 2346.67   85.19
   0 -11   2 2386.86   84.79
   0  11  -2 2373.66   84.59
   0  11   2 2484.15   85.69
   0  11   2 2361.16   85.69
   0  11  -2 2372.66   85.39
   0  11   2 2383.96   84.59
   0  11  -2 2441.96   85.09
   1 -11   2   79.29    6.30
   1 -11   2   66.59    6.20
  -1 -11  -2   76.39    6.90
  -1 -11  -2   70.29    6.10
   1 -11   2   77.39    5.80
  -1 -11  -2   93.39    5.60
   1 -11   2   70.69    5.80
   1 -11   2   71.09    5.20
  -1  11  -2   66.49    5.90
  -1  11  -2   64.09    5.90
   1  11   2   82.39    6.50
  -1  11  -2   83.59    6.70
   1  11   2   92.39    5.60
  -1  11  -2   70.99    5.70
   2 -11   2   49.00    5.20
   2 -11   2   53.89    6.10
  -2 -11  -2   63.99    6.30
   2 -11   2   54.19    5.30
  -2 -11  -2   54.69    4.90
  -2 -11  -2   55.69    5.40
   2 -11   2   52.59    4.90
   2 -11   2   54.79    4.30
  -2  11  -2   43.00    4.40
  -2  11  -2   53.59    6.40
   2  11   2   50.19    5.40
  -2  11  -2   48.90    5.70
  -2  11  -2   49.20    5.30
  -3 -11  -2  109.49    6.70
   3 -11   2  127.49    8.00
   3 -11   2  138.69    9.50
   3 -11   2  110.39    8.30
  -3 -11  -2  111.49    8.80
   3 -11   2  115.19    9.30
  -3 -11  -2  120.79    7.70
  -3  11  -2  101.89    8.30
   3  11   2  114.29    7.90
   4 -11   2   79.29    7.10
  -4 -11  -2   66.19    5.40
   4 -11   2   73.89    7.30
   4 -11   2   82.69    7.90
   4 -11   2   72.19    6.60
   4 -11   2   78.79    7.50
  -4 -11  -2   61.39    5.60
  -4 -11  -2   87.79    7.30
  -4  11  -2   72.69    6.60
  -4  11  -2   76.99    7.20
  -4  11  -2   70.99    7.00
   4  11   2   72.29    6.80
  -4  11  -2   71.69    7.40
   5 -11   2  159.38   10.70
   5 -11   2  182.48   10.30
  -5 -11  -2  177.98   10.30
   5 -11   2  155.78    9.70
  -5 -11  -2  175.68    9.00
   5 -11   2  149.88   10.10
   5 -11   2  160.98   10.00
  -5  11  -2  153.58   10.30
   5  11   2  171.28    9.40
  -5  11  -2  174.48   11.30
  -5  11  -2  173.38   10.70
  -5  11  -2  150.28    9.40
   6 -11   2   66.89    6.90
  -6 -11  -2   82.29    7.90
   6 -11   2   63.89    7.20
   6 -11   2   52.89    7.60
  -6  11  -2   71.09    7.80
  -6  11  -2   64.79    7.70
  -6  11  -2   73.29    6.90
  -6  11  -2   61.59    7.90
   7 -11   2   21.70    5.90
   7 -11   2   22.20    6.80
  -7  11  -2   25.80    7.00
  -7  11  -2   19.50    5.90
  -7  11  -2   21.10    5.90
  -7  11  -2   25.60    5.30
   8 -11   2   16.00    6.40
  -8 -11  -2   28.80    5.20
  -8  11  -2   20.80    6.10
  -8  11  -2   19.30    5.10
  -8  11  -2   25.90   10.30
  -8  11  -2   27.30    7.60
   9 -11   2   -6.70    5.90
  -9  11  -2   -5.60    4.70
  -9  11  -2    4.00    7.40
  -9  11  -2    1.90    4.70
  -9  11  -2   -2.70    5.20
  -9  11  -2   -5.10    4.90
 -10 -11  -2    6.70    6.50
 -10 -11  -2   -1.20    5.30
  10 -11   2    8.50    7.60
 -10  11  -2   -2.50    5.50
 -10  11  -2    5.30    5.90
 -10  11  -2   -1.40    5.30
 -10  11  -2   17.30    8.60
 -10  11  -2   -0.80    5.00
 -11 -11  -2   99.69   10.60
 -11 -11  -2   75.69    8.80
 -11  11  -2   75.39   12.30
 -11  11  -2   85.39    9.80
 -11  11  -2   82.49    8.60
 -12 -12   2    2.70    6.60
 -12 -12   2    8.80    6.90
 -12  12   2   -1.20    8.80
 -12  12   2    2.70    6.60
[truncated: 3,251,407 more chars]
