# Supplementary material for: The Far Side of Carboranes: Anticancer Active Monocations and Ambiently Stable Dications
Source: Angew Chem Int Ed Engl. 2026 Apr 2;65(20):e21595. doi: 10.1002/anie.202521595 (PMC13159407; doi:10.1002/anie.202521595)
Supplement: Supplementary file 2 — Supporting File 2: anie71935‐sup‐0002‐Data.zip. [file ANIE-65-e21595-s002.zip › jvr231123N1_p-2(Cy).cif]

 
data_jvr231123N1

_publ_requested_journal   'Nature Communications'
loop_
_publ_author_name
_publ_author_address

'N\<emec, Vlastimil'
;Department of General and Inorganic Chemistry
Faculty of Chemical Technology
University of Pardubice
Studentsk\'a 573 
Pardubice 532 10
Czech Republic
;

'Holub, Josef'
;Institute of Inorganic Chemistry
Czech Academy of Sciences
\<Re\<z 250 68
Czech Republic
;

'Samsonov, Maksim A.'
;Department of General and Inorganic Chemistry
Faculty of Chemical Technology
University of Pardubice
Studentsk\'a 573 
Pardubice 532 10
Czech Republic
;

'R\%u\<zi\<ckov\'a, Zde\<nka'
;Department of General and Inorganic Chemistry
Faculty of Chemical Technology
University of Pardubice
Studentsk\'a 573 
Pardubice 532 10
Czech Republic
;

'Cva\<cka, Josef'
;Institute of Organic Chemistry and Biochemistry
Czech Academy of Sciences
Flemingovo n\'am\<est\'i 542/2 
Praha 6, 166 10
Czech Republic
;

'Van\<co, J\'an '
;Regional Centre of Advanced Technologies and Materials
Czech Advanced Technology and Research Institute
Palack\'y University
\<Slechtitel\%u 27
Olomouc 779 00
Czech Republic
;

'Tr\'avn\'i\<cek, Zden\<ek'
;Regional Centre of Advanced Technologies and Materials
Czech Advanced Technology and Research Institute
Palack\'y University
\<Slechtitel\%u 27
Olomouc 779 00
Czech Republic
;

'Belza, Jan'
;Regional Centre of Advanced Technologies and Materials
Czech Advanced Technology and Research Institute
Palack\'y University
\<Slechtitel\%u 27
Olomouc 779 00
Czech Republic
;

'Dvo\<r\'ak, Zden\<ek'
;Department of Cell Biology and Genetics
Faculty of Science
Palack\'y University
\<Slechtitel\%u 27
Olomouc 779 00
Czech Republic
;

'Vr\'ana, Jan'
;Department of General and Inorganic Chemistry
Faculty of Chemical Technology
University of Pardubice
Studentsk\'a 573 
Pardubice 532 10
Czech Republic
;

'R\%u\<zi\<cka, Ale\<s'
;Department of General and Inorganic Chemistry
Faculty of Chemical Technology
University of Pardubice
Studentsk\'a 573 
Pardubice 532 10
Czech Republic
;
 
_audit_creation_method            'APEX4 v2022.10-0'
_shelx_SHELXL_version_number      '2019/1'
_chemical_name_systematic         ?
_chemical_name_common             ?
_chemical_melting_point           ?
_chemical_formula_moiety          'C32 H58 B8 N4, C2 H3 N'
_chemical_formula_sum
 'C34 H61 B8 N5' 
_chemical_formula_weight          626.35

loop_
 _atom_type_symbol
 _atom_type_description
 _atom_type_scat_dispersion_real
 _atom_type_scat_dispersion_imag
 _atom_type_scat_source
 'C'  'C'   0.0033   0.0016
 'International Tables Vol C Tables 4.2.6.8 and 6.1.1.4'
 'H'  'H'   0.0000   0.0000
 'International Tables Vol C Tables 4.2.6.8 and 6.1.1.4'
 'B'  'B'   0.0013   0.0007
 'International Tables Vol C Tables 4.2.6.8 and 6.1.1.4'
 'N'  'N'   0.0061   0.0033
 'International Tables Vol C Tables 4.2.6.8 and 6.1.1.4'
 
_space_group_crystal_system       monoclinic
_space_group_IT_number            14
_space_group_name_H-M_alt         'P 21/c'
_space_group_name_Hall            '-P 2ybc'
 
_shelx_space_group_comment
;
The symmetry employed for this shelxl refinement is uniquely defined
by the following loop, which should always be used as a source of
symmetry information in preference to the above space-group names.
They are only intended as comments.
;
 
loop_
 _space_group_symop_operation_xyz
 'x, y, z'
 '-x, y+1/2, -z+1/2'
 '-x, -y, -z'
 'x, -y-1/2, z-1/2'
 
_cell_length_a                    10.6784(2)
_cell_length_b                    11.9820(2)
_cell_length_c                    29.7968(5)
_cell_angle_alpha                 90
_cell_angle_beta                  98.0960(10)
_cell_angle_gamma                 90
_cell_volume                      3774.46(11)
_cell_formula_units_Z             4
_cell_measurement_temperature     150(2)
_cell_measurement_reflns_used     90185
_cell_measurement_theta_min       1
_cell_measurement_theta_max       28
 
_exptl_crystal_description        'block' 
_exptl_crystal_colour             'colourless'
_exptl_crystal_density_meas       ?
_exptl_crystal_density_method     ?
_exptl_crystal_density_diffrn     1.102          
_exptl_crystal_F_000              1360
_exptl_transmission_factor_min    ?
_exptl_transmission_factor_max    ?
_exptl_crystal_size_max           0.166
_exptl_crystal_size_mid           0.154
_exptl_crystal_size_min           0.056
_exptl_absorpt_coefficient_mu     0.061
_shelx_estimated_absorpt_T_min    0.990
_shelx_estimated_absorpt_T_max    0.997
_exptl_absorpt_correction_type    multi-scan
_exptl_absorpt_correction_T_min   0.7119
_exptl_absorpt_correction_T_max   0.7457
_exptl_absorpt_process_details    
;
SADABS-2016/2 - Bruker AXS area detector
scaling and absorption correction
Reference: Krause, L., Herbst-Irmer, R., Sheldrick G.M. & Stalke D.,
 J. Appl. Cryst. 48 (2015) 3-10.
;
_exptl_absorpt_special_details    
;
The ratio of minimum to maximum
apparent transmission was 0.955
;
_diffrn_ambient_temperature       150(2)
_diffrn_radiation_wavelength      0.71073
_diffrn_radiation_type            MoK\a
_diffrn_source                    'sealed X-ray tube'
_diffrn_measurement_device_type   'Bruker D8 - Venture'
_diffrn_measurement_method        '\f and \w scans to fill the Ewald sphere'
_diffrn_detector_area_resol_mean  10.4167
_diffrn_reflns_number             88034
_diffrn_reflns_av_unetI/netI      0.0218
_diffrn_reflns_av_R_equivalents   0.0490
_diffrn_reflns_limit_h_min        -14
_diffrn_reflns_limit_h_max        14
_diffrn_reflns_limit_k_min        -15
_diffrn_reflns_limit_k_max        15
_diffrn_reflns_limit_l_min        -39
_diffrn_reflns_limit_l_max        39
_diffrn_reflns_theta_min          2.206
_diffrn_reflns_theta_max          28.284
_diffrn_reflns_theta_full         25.242
_diffrn_measured_fraction_theta_max   0.996
_diffrn_measured_fraction_theta_full  0.995
_diffrn_reflns_Laue_measured_fraction_max    0.996
_diffrn_reflns_Laue_measured_fraction_full   0.995
_diffrn_reflns_point_group_measured_fraction_max   0.996
_diffrn_reflns_point_group_measured_fraction_full  0.995
_reflns_number_total              9332
_reflns_number_gt                 7807
_reflns_threshold_expression      'I > 2\s(I)'
_reflns_Friedel_coverage          0.000
_reflns_Friedel_fraction_max      .
_reflns_Friedel_fraction_full     .
 
_reflns_special_details
;
 Reflections were merged by SHELXL according to the crystal
 class for the calculation of statistics and refinement.
 
 _reflns_Friedel_fraction is defined as the number of unique
 Friedel pairs measured divided by the number that would be
 possible theoretically, ignoring centric projections and
 systematic absences.
;
 
_computing_data_collection        'Bruker Instrument Service vV6.2.3'
_computing_cell_refinement        'APEX4 v2022.10-0 (Bruker AXS)'
_computing_data_reduction         'SAINT V8.37A (Bruker AXS Inc., 2015)'
_computing_structure_solution     'XT, VERSION 2014/5'
_computing_structure_refinement   'SHELXL-2019/1 (Sheldrick, 2019)'
_computing_molecular_graphics     'Platon (Spek, 2009)'
_computing_publication_material   'Platon (Spek, 2009)'
_refine_special_details           ?
_refine_ls_structure_factor_coef  Fsqd
_refine_ls_matrix_type            full
_refine_ls_weighting_scheme       calc
_refine_ls_weighting_details
'w=1/[\s^2^(Fo^2^)+(0.0890P)^2^+1.6056P] where P=(Fo^2^+2Fc^2^)/3'
_atom_sites_solution_primary      ?
_atom_sites_solution_secondary    ?
_atom_sites_solution_hydrogens    mixed
_refine_ls_hydrogen_treatment     mixed
_refine_ls_extinction_method      none
_refine_ls_extinction_coef        .
_refine_ls_number_reflns          9332
_refine_ls_number_parameters      434
_refine_ls_number_restraints      1
_refine_ls_R_factor_all           0.0641
_refine_ls_R_factor_gt            0.0540
_refine_ls_wR_factor_ref          0.1610
_refine_ls_wR_factor_gt           0.1502
_refine_ls_goodness_of_fit_ref    1.022
_refine_ls_restrained_S_all       1.022
_refine_ls_shift/su_max           0.001
_refine_ls_shift/su_mean          0.000
 
loop_
 _atom_site_label
 _atom_site_type_symbol
 _atom_site_fract_x
 _atom_site_fract_y
 _atom_site_fract_z
 _atom_site_U_iso_or_equiv
 _atom_site_adp_type
 _atom_site_occupancy
 _atom_site_site_symmetry_order  
 _atom_site_calc_flag
 _atom_site_refinement_flags_posn
 _atom_site_refinement_flags_adp
 _atom_site_refinement_flags_occupancy
 _atom_site_disorder_assembly
 _atom_site_disorder_group
N2 N 0.40784(11) 0.53690(9) 0.59759(4) 0.0252(2) Uani 1 1 d . . . . .
N1 N 0.53635(11) 0.65666(9) 0.57520(4) 0.0257(2) Uani 1 1 d . . . . .
C8 C 0.26042(12) 0.74013(10) 0.65653(4) 0.0232(2) Uani 1 1 d . U . . .
H8 H 0.283430 0.663742 0.677755 0.028 Uiso 1 1 calc R U . . .
C11 C 0.43289(12) 0.64795(10) 0.59703(4) 0.0220(2) Uani 1 1 d . . . . .
C12 C 0.57540(15) 0.55233(12) 0.56293(5) 0.0321(3) Uani 1 1 d . . . . .
H12 H 0.645082 0.536548 0.547343 0.038 Uiso 1 1 calc R U . . .
C13 C 0.49625(14) 0.47779(11) 0.57721(5) 0.0317(3) Uani 1 1 d . . . . .
H13 H 0.499991 0.399036 0.573970 0.038 Uiso 1 1 calc R U . . .
C14 C 0.59303(12) 0.76044(11) 0.56069(4) 0.0241(3) Uani 1 1 d . . . . .
H14 H 0.555698 0.824943 0.575480 0.029 Uiso 1 1 calc R U . . .
C15 C 0.73564(13) 0.76116(12) 0.57503(5) 0.0309(3) Uani 1 1 d . . . . .
H15A H 0.772610 0.692329 0.564016 0.037 Uiso 1 1 calc R U . . .
H15B H 0.754081 0.761841 0.608532 0.037 Uiso 1 1 calc R U . . .
C16 C 0.79659(15) 0.86306(14) 0.55603(6) 0.0376(3) Uani 1 1 d . . . . .
H16A H 0.767055 0.931607 0.569846 0.045 Uiso 1 1 calc R U . . .
H16B H 0.889590 0.858704 0.564201 0.045 Uiso 1 1 calc R U . . .
C17 C 0.76374(16) 0.86985(14) 0.50477(6) 0.0405(4) Uani 1 1 d . . . . .
H17A H 0.802189 0.937670 0.493521 0.049 Uiso 1 1 calc R U . . .
H17B H 0.798576 0.804054 0.490683 0.049 Uiso 1 1 calc R U . . .
C18 C 0.62148(17) 0.87359(16) 0.49155(6) 0.0441(4) Uani 1 1 d . . . . .
H18A H 0.601120 0.876117 0.458105 0.053 Uiso 1 1 calc R U . . .
H18B H 0.587658 0.942217 0.503921 0.053 Uiso 1 1 calc R U . . .
C19 C 0.55887(14) 0.77200(14) 0.50946(5) 0.0349(3) Uani 1 1 d . . . . .
H19A H 0.585953 0.704028 0.494561 0.042 Uiso 1 1 calc R U . . .
H19B H 0.465919 0.778597 0.501743 0.042 Uiso 1 1 calc R U . . .
C20 C 0.30304(13) 0.48284(10) 0.61654(4) 0.0241(3) Uani 1 1 d . . . . .
H20 H 0.236331 0.540289 0.618866 0.029 Uiso 1 1 calc R U . . .
C21 C 0.24492(16) 0.39022(13) 0.58501(5) 0.0380(4) Uani 1 1 d . . . . .
H21A H 0.214064 0.421906 0.554792 0.046 Uiso 1 1 calc R U . . .
H21B H 0.310188 0.333580 0.581313 0.046 Uiso 1 1 calc R U . . .
C22 C 0.13532(17) 0.33512(15) 0.60437(6) 0.0427(4) Uani 1 1 d . . . . .
H22A H 0.066253 0.390018 0.604892 0.051 Uiso 1 1 calc R U . . .
H22B H 0.102161 0.272449 0.584524 0.051 Uiso 1 1 calc R U . . .
C23 C 0.17662(17) 0.29166(13) 0.65213(6) 0.0423(4) Uani 1 1 d . . . . .
H23A H 0.102019 0.262000 0.664517 0.051 Uiso 1 1 calc R U . . .
H23B H 0.237224 0.229557 0.650958 0.051 Uiso 1 1 calc R U . . .
C24 C 0.23835(15) 0.38227(13) 0.68347(5) 0.0333(3) Uani 1 1 d . . . . .
H24A H 0.270157 0.349187 0.713351 0.040 Uiso 1 1 calc R U . . .
H24B H 0.174380 0.439385 0.688065 0.040 Uiso 1 1 calc R U . . .
C25 C 0.34767(13) 0.43776(12) 0.66412(5) 0.0294(3) Uani 1 1 d . . . . .
H25A H 0.416307 0.382816 0.662836 0.035 Uiso 1 1 calc R U . . .
H25B H 0.381769 0.499748 0.684177 0.035 Uiso 1 1 calc R U . . .
C26 C 0.39505(11) 1.05715(10) 0.71323(4) 0.0208(2) Uani 1 1 d . . . . .
C27 C 0.41957(13) 1.19006(11) 0.76708(4) 0.0275(3) Uani 1 1 d . . . . .
H27 H 0.404516 1.234964 0.792047 0.033 Uiso 1 1 calc R U . . .
C28 C 0.51671(13) 1.19993(12) 0.74318(5) 0.0282(3) Uani 1 1 d . . . . .
H28 H 0.583628 1.252698 0.748108 0.034 Uiso 1 1 calc R U . . .
C29 C 0.23441(12) 1.06088(10) 0.76773(4) 0.0225(2) Uani 1 1 d . . . . .
H29 H 0.195494 0.998938 0.748011 0.027 Uiso 1 1 calc R U . . .
C30 C 0.13553(13) 1.15250(11) 0.76832(5) 0.0275(3) Uani 1 1 d . . . . .
H30A H 0.107546 1.178827 0.737019 0.033 Uiso 1 1 calc R U . . .
H30B H 0.173100 1.216555 0.786422 0.033 Uiso 1 1 calc R U . . .
C31 C 0.02216(13) 1.10806(13) 0.78877(5) 0.0304(3) Uani 1 1 d . . . . .
H31A H -0.040263 1.168687 0.789984 0.036 Uiso 1 1 calc R U . . .
H31B H -0.019121 1.047694 0.769366 0.036 Uiso 1 1 calc R U . . .
C32 C 0.06389(14) 1.06333(13) 0.83636(5) 0.0328(3) Uani 1 1 d . . . . .
H32A H 0.100112 1.124947 0.856207 0.039 Uiso 1 1 calc R U . . .
H32B H -0.010489 1.033647 0.848880 0.039 Uiso 1 1 calc R U . . .
C33 C 0.16193(15) 0.97150(14) 0.83601(5) 0.0376(3) Uani 1 1 d . . . . .
H33A H 0.123523 0.907068 0.818357 0.045 Uiso 1 1 calc R U . . .
H33B H 0.190071 0.946080 0.867425 0.045 Uiso 1 1 calc R U . . .
C34 C 0.27605(13) 1.01355(13) 0.81505(5) 0.0317(3) Uani 1 1 d . . . . .
H34A H 0.320249 1.072199 0.834650 0.038 Uiso 1 1 calc R U . . .
H34B H 0.336015 0.951281 0.813151 0.038 Uiso 1 1 calc R U . . .
C35 C 0.59320(12) 1.09257(11) 0.67929(4) 0.0238(3) Uani 1 1 d . . . . .
H35 H 0.553045 1.038396 0.656084 0.029 Uiso 1 1 calc R U . . .
C36 C 0.70838(15) 1.03602(16) 0.70569(5) 0.0403(4) Uani 1 1 d . . . . .
H36A H 0.681861 0.967233 0.720178 0.048 Uiso 1 1 calc R U . . .
H36B H 0.748102 1.086565 0.729881 0.048 Uiso 1 1 calc R U . . .
C37 C 0.80425(16) 1.00667(18) 0.67388(6) 0.0491(5) Uani 1 1 d . . . . .
H37A H 0.880837 0.974321 0.691754 0.059 Uiso 1 1 calc R U . . .
H37B H 0.767330 0.949655 0.651846 0.059 Uiso 1 1 calc R U . . .
C38 C 0.84085(17) 1.10762(19) 0.64864(8) 0.0598(6) Uani 1 1 d . . . . .
H38A H 0.898412 1.084737 0.627010 0.072 Uiso 1 1 calc R U . . .
H38B H 0.886839 1.160953 0.670398 0.072 Uiso 1 1 calc R U . . .
C39 C 0.7250(2) 1.16487(15) 0.62291(8) 0.0552(5) Uani 1 1 d . . . . .
H39A H 0.684579 1.114508 0.598787 0.066 Uiso 1 1 calc R U . . .
H39B H 0.751736 1.233364 0.608275 0.066 Uiso 1 1 calc R U . . .
C40 C 0.62893(19) 1.19558(14) 0.65452(7) 0.0473(4) Uani 1 1 d . . . . .
H40A H 0.665890 1.252189 0.676725 0.057 Uiso 1 1 calc R U . . .
H40B H 0.552407 1.228005 0.636635 0.057 Uiso 1 1 calc R U . . .
C41 C 0.8302(2) 0.3036(2) 0.52318(7) 0.0632(6) Uani 1 1 d . . . . .
C42 C 0.8797(2) 0.19292(19) 0.51893(6) 0.0555(5) Uani 1 1 d . . . . .
H42A H 0.903924 0.160818 0.549153 0.083 Uiso 1 1 calc R U . . .
H42B H 0.953995 0.196597 0.503080 0.083 Uiso 1 1 calc R U . . .
H42C H 0.814791 0.146009 0.501654 0.083 Uiso 1 1 calc R U . . .
B2 B 0.21333(14) 0.77514(12) 0.60053(5) 0.0240(3) Uani 1 1 d . . . . .
H2 H 0.166039 0.717673 0.573705 0.029 Uiso 1 1 calc R U . . .
B3 B 0.12986(13) 0.82746(12) 0.64334(5) 0.0216(3) Uani 1 1 d . . . . .
H3 H 0.029227 0.804984 0.645763 0.026 Uiso 1 1 calc R U . . .
B4 B 0.19396(13) 0.95928(11) 0.65769(5) 0.0211(3) Uani 1 1 d . . . . .
H4 H 0.133688 1.026505 0.669638 0.025 Uiso 1 1 calc R U . . .
B6 B 0.32319(13) 0.87559(12) 0.59093(4) 0.0207(3) Uani 1 1 d . . . . .
H6 H 0.388782 0.895472 0.565830 0.025 Uiso 1 1 calc R U . . .
B7 B 0.37585(13) 0.75176(11) 0.62200(4) 0.0200(2) Uani 1 1 d . U . . .
H7 H 0.4610(16) 0.7874(14) 0.6433(6) 0.030 Uiso 1 1 d . U . . .
B9 B 0.24802(12) 0.84453(11) 0.69009(4) 0.0189(2) Uani 1 1 d . . . . .
H9 H 0.2206(16) 0.8303(14) 0.7221(6) 0.028 Uiso 1 1 d . U . . .
B10 B 0.35705(12) 0.95153(11) 0.68124(4) 0.0189(2) Uani 1 1 d . . . . .
H10 H 0.4415(16) 0.8973(14) 0.6828(6) 0.028 Uiso 1 1 d . U . . .
B1 B 0.17192(13) 0.91701(11) 0.60028(5) 0.0208(3) Uani 1 1 d . . . . .
H1 H 0.099564 0.955220 0.573875 0.025 Uiso 1 1 calc R U . . .
C5 C 0.31135(12) 0.97959(10) 0.62448(4) 0.0230(2) Uani 1 1 d . . . . .
H5 H 0.373209 1.048825 0.615101 0.028 Uiso 1 1 calc R U . . .
N3 N 0.34539(10) 1.10200(9) 0.74847(4) 0.0223(2) Uani 1 1 d . . . . .
N4 N 0.50041(10) 1.11832(9) 0.70998(4) 0.0237(2) Uani 1 1 d . . . . .
N5 N 0.7908(3) 0.3905(2) 0.52692(9) 0.1063(10) Uani 1 1 d . . . . .
 
loop_
 _atom_site_aniso_label
 _atom_site_aniso_U_11
 _atom_site_aniso_U_22
 _atom_site_aniso_U_33
 _atom_site_aniso_U_23
 _atom_site_aniso_U_13
 _atom_site_aniso_U_12
N2 0.0319(6) 0.0180(5) 0.0275(5) -0.0037(4) 0.0101(4) -0.0005(4)
N1 0.0312(6) 0.0205(5) 0.0279(5) -0.0034(4) 0.0124(4) -0.0002(4)
C8 0.0228(6) 0.0189(5) 0.0287(6) 0.0006(5) 0.0057(4) -0.0008(4)
C11 0.0268(6) 0.0193(6) 0.0207(5) -0.0016(4) 0.0061(4) -0.0006(4)
C12 0.0379(7) 0.0246(6) 0.0369(7) -0.0067(5) 0.0163(6) 0.0035(5)
C13 0.0391(8) 0.0212(6) 0.0376(7) -0.0069(5) 0.0148(6) 0.0025(5)
C14 0.0264(6) 0.0231(6) 0.0248(6) 0.0009(5) 0.0102(5) -0.0003(5)
C15 0.0286(7) 0.0310(7) 0.0327(7) 0.0022(5) 0.0033(5) -0.0005(5)
C16 0.0312(7) 0.0375(8) 0.0455(9) -0.0001(7) 0.0105(6) -0.0066(6)
C17 0.0429(9) 0.0398(8) 0.0438(9) 0.0053(7) 0.0239(7) -0.0037(7)
C18 0.0462(9) 0.0521(10) 0.0361(8) 0.0184(7) 0.0128(7) 0.0026(8)
C19 0.0320(7) 0.0466(9) 0.0264(7) 0.0042(6) 0.0055(5) -0.0023(6)
C20 0.0289(6) 0.0180(5) 0.0260(6) -0.0028(4) 0.0065(5) -0.0029(5)
C21 0.0479(9) 0.0342(8) 0.0336(7) -0.0139(6) 0.0118(6) -0.0147(7)
C22 0.0447(9) 0.0390(8) 0.0460(9) -0.0183(7) 0.0124(7) -0.0183(7)
C23 0.0481(9) 0.0250(7) 0.0571(10) 0.0009(7) 0.0194(8) -0.0081(6)
C24 0.0365(7) 0.0312(7) 0.0333(7) 0.0077(6) 0.0085(6) 0.0018(6)
C25 0.0303(7) 0.0266(6) 0.0313(7) 0.0028(5) 0.0046(5) 0.0015(5)
C26 0.0192(5) 0.0205(5) 0.0227(5) -0.0024(4) 0.0034(4) -0.0004(4)
C27 0.0306(7) 0.0252(6) 0.0264(6) -0.0098(5) 0.0026(5) -0.0047(5)
C28 0.0275(6) 0.0266(6) 0.0299(6) -0.0094(5) 0.0026(5) -0.0074(5)
C29 0.0231(6) 0.0215(6) 0.0239(6) -0.0039(4) 0.0069(4) -0.0005(4)
C30 0.0278(6) 0.0272(6) 0.0284(6) 0.0002(5) 0.0070(5) 0.0055(5)
C31 0.0250(6) 0.0357(7) 0.0314(7) -0.0058(5) 0.0074(5) 0.0022(5)
C32 0.0315(7) 0.0407(8) 0.0278(6) -0.0055(6) 0.0104(5) -0.0068(6)
C33 0.0394(8) 0.0393(8) 0.0353(7) 0.0096(6) 0.0094(6) -0.0024(6)
C34 0.0288(7) 0.0331(7) 0.0333(7) 0.0076(6) 0.0051(5) 0.0043(5)
C35 0.0211(6) 0.0235(6) 0.0277(6) -0.0031(5) 0.0065(5) -0.0030(5)
C36 0.0319(7) 0.0562(10) 0.0320(7) -0.0056(7) 0.0017(6) 0.0141(7)
C37 0.0305(8) 0.0755(13) 0.0409(9) -0.0114(8) 0.0031(6) 0.0177(8)
C38 0.0334(9) 0.0743(14) 0.0777(14) -0.0313(11) 0.0289(9) -0.0188(9)
C39 0.0683(13) 0.0356(9) 0.0730(13) 0.0060(8) 0.0492(11) -0.0028(8)
C40 0.0580(11) 0.0270(7) 0.0656(11) 0.0067(7) 0.0385(9) 0.0022(7)
C41 0.0608(12) 0.0895(17) 0.0405(10) -0.0117(10) 0.0117(9) 0.0200(12)
C42 0.0571(11) 0.0720(13) 0.0344(8) -0.0130(9) -0.0034(8) 0.0080(10)
B2 0.0244(6) 0.0215(6) 0.0250(6) -0.0042(5) -0.0002(5) -0.0012(5)
B3 0.0193(6) 0.0208(6) 0.0247(6) 0.0024(5) 0.0034(5) -0.0019(5)
B4 0.0202(6) 0.0204(6) 0.0223(6) -0.0017(5) 0.0013(5) 0.0027(5)
B6 0.0209(6) 0.0243(6) 0.0170(6) -0.0015(5) 0.0029(5) 0.0012(5)
B7 0.0243(6) 0.0164(6) 0.0194(6) -0.0010(4) 0.0029(4) 0.0005(5)
B9 0.0182(6) 0.0220(6) 0.0168(6) 0.0000(5) 0.0036(4) 0.0018(5)
B10 0.0191(6) 0.0173(6) 0.0205(6) -0.0027(4) 0.0039(5) -0.0013(5)
B1 0.0210(6) 0.0202(6) 0.0208(6) 0.0017(5) 0.0012(5) -0.0009(5)
C5 0.0240(6) 0.0189(6) 0.0255(6) 0.0008(4) 0.0012(5) -0.0022(4)
N3 0.0225(5) 0.0215(5) 0.0234(5) -0.0061(4) 0.0047(4) -0.0024(4)
N4 0.0215(5) 0.0234(5) 0.0264(5) -0.0062(4) 0.0039(4) -0.0045(4)
N5 0.129(2) 0.113(2) 0.0818(16) -0.0160(15) 0.0306(16) 0.0644(19)
 
_geom_special_details
;
 All esds (except the esd in the dihedral angle between two l.s. planes)
 are estimated using the full covariance matrix.  The cell esds are taken
 into account individually in the estimation of esds in distances, angles
 and torsion angles; correlations between esds in cell parameters are only
 used when they are defined by crystal symmetry.  An approximate (isotropic)
 treatment of cell esds is used for estimating esds involving l.s. planes.
;
 
loop_
 _geom_bond_atom_site_label_1
 _geom_bond_atom_site_label_2
 _geom_bond_distance
 _geom_bond_site_symmetry_2
 _geom_bond_publ_flag
N2 C11 1.3577(16) . ?
N2 C13 1.3868(17) . ?
N2 C20 1.4727(16) . ?
N1 C11 1.3626(16) . ?
N1 C12 1.3832(17) . ?
N1 C14 1.4743(16) . ?
C8 B9 1.6186(18) . ?
C8 B7 1.7189(18) . ?
C8 B2 1.7252(19) . ?
C8 B3 1.7431(19) . ?
C11 B7 1.6123(18) . ?
C12 C13 1.339(2) . ?
C14 C15 1.5226(19) . ?
C14 C19 1.5249(19) . ?
C15 C16 1.529(2) . ?
C16 C17 1.520(2) . ?
C17 C18 1.515(2) . ?
C18 C19 1.521(2) . ?
C20 C21 1.5281(18) . ?
C20 C25 1.5291(19) . ?
C21 C22 1.526(2) . ?
C22 C23 1.521(3) . ?
C23 C24 1.521(2) . ?
C24 C25 1.525(2) . ?
C26 N3 1.3526(15) . ?
C26 N4 1.3577(16) . ?
C26 B10 1.6019(17) . ?
C27 C28 1.3435(19) . ?
C27 N3 1.3873(16) . ?
C28 N4 1.3844(16) . ?
C29 N3 1.4725(16) . ?
C29 C30 1.5249(17) . ?
C29 C34 1.5266(18) . ?
C30 C31 1.5259(19) . ?
C31 C32 1.522(2) . ?
C32 C33 1.520(2) . ?
C33 C34 1.531(2) . ?
C35 N4 1.4725(16) . ?
C35 C40 1.514(2) . ?
C35 C36 1.523(2) . ?
C36 C37 1.531(2) . ?
C37 C38 1.505(3) . ?
C38 C39 1.523(3) . ?
C39 C40 1.532(2) . ?
C41 N5 1.135(3) . ?
C41 C42 1.439(3) . ?
B2 B6 1.732(2) . ?
B2 B1 1.756(2) . ?
B2 B3 1.771(2) . ?
B2 B7 1.785(2) . ?
B3 B4 1.750(2) . ?
B3 B9 1.7547(19) . ?
B3 B1 1.7782(19) . ?
B4 C5 1.7203(19) . ?
B4 B9 1.7316(19) . ?
B4 B1 1.7677(19) . ?
B4 B10 1.7859(19) . ?
B6 C5 1.6135(18) . ?
B6 B1 1.7492(19) . ?
B6 B7 1.7966(19) . ?
B9 B10 1.7762(19) . ?
B10 C5 1.7261(18) . ?
B1 C5 1.7311(18) . ?
 
loop_
 _geom_angle_atom_site_label_1
 _geom_angle_atom_site_label_2
 _geom_angle_atom_site_label_3
 _geom_angle
 _geom_angle_site_symmetry_1
 _geom_angle_site_symmetry_3
 _geom_angle_publ_flag
C11 N2 C13 110.34(11) . . ?
C11 N2 C20 126.69(11) . . ?
C13 N2 C20 122.97(11) . . ?
C11 N1 C12 110.60(11) . . ?
C11 N1 C14 126.77(11) . . ?
C12 N1 C14 122.22(11) . . ?
B9 C8 B7 115.79(10) . . ?
B9 C8 B2 111.81(10) . . ?
B7 C8 B2 62.44(8) . . ?
B9 C8 B3 62.80(8) . . ?
B7 C8 B3 115.76(9) . . ?
B2 C8 B3 61.39(8) . . ?
N2 C11 N1 104.79(10) . . ?
N2 C11 B7 131.49(11) . . ?
N1 C11 B7 123.06(11) . . ?
C13 C12 N1 106.94(12) . . ?
C12 C13 N2 107.31(12) . . ?
N1 C14 C15 110.99(11) . . ?
N1 C14 C19 108.66(11) . . ?
C15 C14 C19 111.66(11) . . ?
C14 C15 C16 111.20(12) . . ?
C17 C16 C15 111.38(13) . . ?
C18 C17 C16 110.11(13) . . ?
C17 C18 C19 111.05(14) . . ?
C18 C19 C14 111.65(13) . . ?
N2 C20 C21 110.40(11) . . ?
N2 C20 C25 110.88(11) . . ?
C21 C20 C25 111.10(12) . . ?
C22 C21 C20 110.40(12) . . ?
C23 C22 C21 111.41(14) . . ?
C24 C23 C22 111.94(13) . . ?
C23 C24 C25 111.58(13) . . ?
C24 C25 C20 110.44(12) . . ?
N3 C26 N4 105.09(10) . . ?
N3 C26 B10 132.98(11) . . ?
N4 C26 B10 121.81(10) . . ?
C28 C27 N3 107.16(11) . . ?
C27 C28 N4 106.73(11) . . ?
N3 C29 C30 111.11(10) . . ?
N3 C29 C34 109.79(10) . . ?
C30 C29 C34 111.65(11) . . ?
C29 C30 C31 110.05(11) . . ?
C32 C31 C30 110.50(12) . . ?
C33 C32 C31 111.10(12) . . ?
C32 C33 C34 110.68(12) . . ?
C29 C34 C33 110.73(12) . . ?
N4 C35 C40 111.70(11) . . ?
N4 C35 C36 109.74(11) . . ?
C40 C35 C36 111.96(14) . . ?
C35 C36 C37 110.14(13) . . ?
C38 C37 C36 111.60(16) . . ?
C37 C38 C39 111.34(14) . . ?
C38 C39 C40 111.43(17) . . ?
C35 C40 C39 109.91(13) . . ?
N5 C41 C42 179.3(3) . . ?
C8 B2 B6 102.51(9) . . ?
C8 B2 B1 106.17(10) . . ?
B6 B2 B1 60.18(8) . . ?
C8 B2 B3 59.80(8) . . ?
B6 B2 B3 107.11(10) . . ?
B1 B2 B3 60.55(8) . . ?
C8 B2 B7 58.61(7) . . ?
B6 B2 B7 61.41(8) . . ?
B1 B2 B7 112.64(10) . . ?
B3 B2 B7 111.10(10) . . ?
C8 B3 B4 102.35(9) . . ?
C8 B3 B9 55.13(7) . . ?
B4 B3 B9 59.21(8) . . ?
C8 B3 B2 58.81(8) . . ?
B4 B3 B2 106.04(10) . . ?
B9 B3 B2 103.56(9) . . ?
C8 B3 B1 104.45(9) . . ?
B4 B3 B1 60.13(8) . . ?
B9 B3 B1 106.02(9) . . ?
B2 B3 B1 59.32(8) . . ?
C5 B4 B9 102.73(9) . . ?
C5 B4 B3 106.19(9) . . ?
B9 B4 B3 60.52(8) . . ?
C5 B4 B1 59.49(8) . . ?
B9 B4 B1 107.49(9) . . ?
B3 B4 B1 60.72(8) . . ?
C5 B4 B10 58.95(7) . . ?
B9 B4 B10 60.63(8) . . ?
B3 B4 B10 112.04(9) . . ?
B1 B4 B10 110.79(9) . . ?
C5 B6 B2 108.69(10) . . ?
C5 B6 B1 61.81(8) . . ?
B2 B6 B1 60.58(8) . . ?
C5 B6 B7 111.40(9) . . ?
B2 B6 B7 60.74(8) . . ?
B1 B6 B7 112.41(10) . . ?
C11 B7 C8 124.26(10) . . ?
C11 B7 B2 111.54(10) . . ?
C8 B7 B2 58.96(8) . . ?
C11 B7 B6 120.70(10) . . ?
C8 B7 B6 100.17(9) . . ?
B2 B7 B6 57.85(8) . . ?
C8 B9 B4 108.61(10) . . ?
C8 B9 B3 62.07(8) . . ?
B4 B9 B3 60.27(8) . . ?
C8 B9 B10 110.72(9) . . ?
B4 B9 B10 61.20(8) . . ?
B3 B9 B10 112.29(9) . . ?
C26 B10 C5 116.24(10) . . ?
C26 B10 B9 126.75(10) . . ?
C5 B10 B9 100.68(9) . . ?
C26 B10 B4 110.12(10) . . ?
C5 B10 B4 58.63(7) . . ?
B9 B10 B4 58.17(7) . . ?
C5 B1 B6 55.24(7) . . ?
C5 B1 B2 102.49(9) . . ?
B6 B1 B2 59.23(8) . . ?
C5 B1 B4 58.89(8) . . ?
B6 B1 B4 103.61(9) . . ?
B2 B1 B4 105.91(9) . . ?
C5 B1 B3 104.52(9) . . ?
B6 B1 B3 106.05(9) . . ?
B2 B1 B3 60.12(8) . . ?
B4 B1 B3 59.16(8) . . ?
B6 C5 B4 111.97(10) . . ?
B6 C5 B10 114.87(10) . . ?
B4 C5 B10 62.42(8) . . ?
B6 C5 B1 62.95(8) . . ?
B4 C5 B1 61.62(8) . . ?
B10 C5 B1 115.57(9) . . ?
C26 N3 C27 110.38(11) . . ?
C26 N3 C29 126.49(10) . . ?
C27 N3 C29 122.98(10) . . ?
C26 N4 C28 110.63(11) . . ?
C26 N4 C35 124.62(10) . . ?
C28 N4 C35 124.32(11) . . ?
 
_refine_diff_density_max    0.610
_refine_diff_density_min   -0.589
_refine_diff_density_rms    0.047

_shelx_res_file
;
TITL mo_jvr231123N1_0m_a.res in P2(1)/c
    mo_jvr231123N1_0m_a.res
    created by SHELXL-2019/1 at 20:52:08 on 04-Dec-2023
REM Old TITL mo_jvr231123N1_0m in P2(1)/c
REM SHELXT solution in P2(1)/c: R1 0.170, Rweak 0.006, Alpha 0.027
REM <I/s>   0.664 for  392 systematic absences,  Orientation as input
REM Formula found by SHELXT:  C35 B7 N5
CELL  0.71073  10.6784  11.9820  29.7968   90.000   98.096   90.000
ZERR    4.000   0.0002   0.0002   0.0005    0.000    0.001    0.000
LATT  1
SYMM -X, 1/2+Y, 1/2-Z
SFAC C H B N
UNIT 136 244 32 20
ACTA
LIST 4
TEMP -123.150
SIZE 0.056 0.154 0.166
L.S. 10
BOND
REM LIST 6
FMAP 2
PLAN 20
DELU 0.0001 C8 B7
OMIT      1   0   0
OMIT      2   1   5
OMIT      2   0   4
OMIT      1   2   7
OMIT      0   1   2
OMIT      0   4   0
OMIT      1   1   7
OMIT     -3   1   4
OMIT      1   2   5
OMIT      1   0   2
OMIT     -4   1   6
OMIT      5   0   6
OMIT      0   6   9
WGHT    0.089000    1.605600
FVAR       0.73771
N2    4    0.407841    0.536904    0.597590    11.00000    0.03187    0.01803 =
         0.02751   -0.00372    0.01007   -0.00047
N1    4    0.536347    0.656658    0.575202    11.00000    0.03121    0.02049 =
         0.02791   -0.00338    0.01243   -0.00018
C8    1    0.260416    0.740127    0.656527    11.00000    0.02278    0.01889 =
         0.02867    0.00063    0.00568   -0.00081
AFIX 153
H8    2    0.283430    0.663742    0.677755    11.00000   -1.20000
AFIX   0
C11   1    0.432893    0.647949    0.597030    11.00000    0.02681    0.01933 =
         0.02071   -0.00160    0.00613   -0.00062
C12   1    0.575398    0.552331    0.562930    11.00000    0.03790    0.02456 =
         0.03690   -0.00670    0.01633    0.00351
AFIX  43
H12   2    0.645082    0.536548    0.547343    11.00000   -1.20000
AFIX   0
C13   1    0.496253    0.477794    0.577207    11.00000    0.03906    0.02118 =
         0.03764   -0.00695    0.01484    0.00254
AFIX  43
H13   2    0.499991    0.399036    0.573970    11.00000   -1.20000
AFIX   0
C14   1    0.593030    0.760440    0.560689    11.00000    0.02637    0.02306 =
         0.02482    0.00090    0.01015   -0.00026
AFIX  13
H14   2    0.555698    0.824943    0.575480    11.00000   -1.20000
AFIX   0
C15   1    0.735640    0.761155    0.575028    11.00000    0.02856    0.03102 =
         0.03273    0.00222    0.00334   -0.00054
AFIX  23
H15A  2    0.772610    0.692329    0.564016    11.00000   -1.20000
H15B  2    0.754081    0.761841    0.608532    11.00000   -1.20000
AFIX   0
C16   1    0.796591    0.863059    0.556031    11.00000    0.03124    0.03753 =
         0.04554   -0.00013    0.01051   -0.00657
AFIX  23
H16A  2    0.767055    0.931607    0.569846    11.00000   -1.20000
H16B  2    0.889590    0.858704    0.564201    11.00000   -1.20000
AFIX   0
C17   1    0.763739    0.869848    0.504772    11.00000    0.04289    0.03983 =
         0.04381    0.00526    0.02385   -0.00365
AFIX  23
H17A  2    0.802189    0.937670    0.493521    11.00000   -1.20000
H17B  2    0.798576    0.804054    0.490683    11.00000   -1.20000
AFIX   0
C18   1    0.621478    0.873587    0.491547    11.00000    0.04624    0.05213 =
         0.03606    0.01838    0.01277    0.00257
AFIX  23
H18A  2    0.601120    0.876117    0.458105    11.00000   -1.20000
H18B  2    0.587658    0.942217    0.503921    11.00000   -1.20000
AFIX   0
C19   1    0.558873    0.771996    0.509460    11.00000    0.03200    0.04657 =
         0.02643    0.00423    0.00547   -0.00229
AFIX  23
H19A  2    0.585953    0.704028    0.494561    11.00000   -1.20000
H19B  2    0.465919    0.778597    0.501743    11.00000   -1.20000
AFIX   0
C20   1    0.303039    0.482838    0.616541    11.00000    0.02894    0.01798 =
         0.02601   -0.00284    0.00648   -0.00288
AFIX  13
H20   2    0.236331    0.540289    0.618866    11.00000   -1.20000
AFIX   0
C21   1    0.244921    0.390219    0.585015    11.00000    0.04795    0.03422 =
         0.03360   -0.01390    0.01178   -0.01468
AFIX  23
H21A  2    0.214064    0.421906    0.554792    11.00000   -1.20000
H21B  2    0.310188    0.333580    0.581313    11.00000   -1.20000
AFIX   0
C22   1    0.135324    0.335125    0.604371    11.00000    0.04469    0.03899 =
         0.04601   -0.01832    0.01238   -0.01835
AFIX  23
H22A  2    0.066253    0.390018    0.604892    11.00000   -1.20000
H22B  2    0.102161    0.272449    0.584524    11.00000   -1.20000
AFIX   0
C23   1    0.176621    0.291662    0.652126    11.00000    0.04813    0.02505 =
         0.05709    0.00086    0.01939   -0.00813
AFIX  23
H23A  2    0.102019    0.262000    0.664517    11.00000   -1.20000
H23B  2    0.237224    0.229557    0.650958    11.00000   -1.20000
AFIX   0
C24   1    0.238352    0.382270    0.683469    11.00000    0.03646    0.03118 =
         0.03330    0.00773    0.00853    0.00178
AFIX  23
H24A  2    0.270157    0.349187    0.713351    11.00000   -1.20000
H24B  2    0.174380    0.439385    0.688065    11.00000   -1.20000
AFIX   0
C25   1    0.347665    0.437764    0.664119    11.00000    0.03025    0.02655 =
         0.03132    0.00280    0.00459    0.00152
AFIX  23
H25A  2    0.416307    0.382816    0.662836    11.00000   -1.20000
H25B  2    0.381769    0.499748    0.684177    11.00000   -1.20000
AFIX   0
C26   1    0.395046    1.057146    0.713229    11.00000    0.01921    0.02051 =
         0.02272   -0.00245    0.00336   -0.00036
C27   1    0.419574    1.190057    0.767081    11.00000    0.03062    0.02522 =
         0.02638   -0.00977    0.00264   -0.00465
AFIX  43
H27   2    0.404516    1.234964    0.792047    11.00000   -1.20000
AFIX   0
C28   1    0.516707    1.199925    0.743179    11.00000    0.02749    0.02662 =
         0.02993   -0.00937    0.00256   -0.00739
AFIX  43
H28   2    0.583628    1.252698    0.748108    11.00000   -1.20000
AFIX   0
C29   1    0.234408    1.060876    0.767733    11.00000    0.02308    0.02148 =
         0.02388   -0.00388    0.00692   -0.00052
AFIX  13
H29   2    0.195494    0.998938    0.748011    11.00000   -1.20000
AFIX   0
C30   1    0.135532    1.152497    0.768318    11.00000    0.02777    0.02717 =
         0.02837    0.00017    0.00696    0.00548
AFIX  23
H30A  2    0.107546    1.178827    0.737019    11.00000   -1.20000
H30B  2    0.173100    1.216555    0.786422    11.00000   -1.20000
AFIX   0
C31   1    0.022159    1.108060    0.788774    11.00000    0.02505    0.03567 =
         0.03135   -0.00576    0.00735    0.00218
AFIX  23
H31A  2   -0.040263    1.168687    0.789984    11.00000   -1.20000
H31B  2   -0.019121    1.047694    0.769366    11.00000   -1.20000
AFIX   0
C32   1    0.063889    1.063333    0.836355    11.00000    0.03150    0.04072 =
         0.02784   -0.00554    0.01045   -0.00676
AFIX  23
H32A  2    0.100112    1.124947    0.856207    11.00000   -1.20000
H32B  2   -0.010489    1.033647    0.848880    11.00000   -1.20000
AFIX   0
C33   1    0.161931    0.971500    0.836009    11.00000    0.03935    0.03927 =
         0.03533    0.00959    0.00944   -0.00239
AFIX  23
H33A  2    0.123523    0.907068    0.818357    11.00000   -1.20000
H33B  2    0.190071    0.946080    0.867425    11.00000   -1.20000
AFIX   0
C34   1    0.276047    1.013547    0.815050    11.00000    0.02879    0.03310 =
         0.03335    0.00756    0.00509    0.00430
AFIX  23
H34A  2    0.320249    1.072199    0.834650    11.00000   -1.20000
H34B  2    0.336015    0.951281    0.813151    11.00000   -1.20000
AFIX   0
C35   1    0.593203    1.092572    0.679294    11.00000    0.02109    0.02349 =
         0.02769   -0.00310    0.00646   -0.00295
AFIX  13
H35   2    0.553045    1.038396    0.656084    11.00000   -1.20000
AFIX   0
C36   1    0.708376    1.036016    0.705694    11.00000    0.03193    0.05621 =
         0.03202   -0.00564    0.00166    0.01411
AFIX  23
H36A  2    0.681861    0.967233    0.720178    11.00000   -1.20000
H36B  2    0.748102    1.086565    0.729881    11.00000   -1.20000
AFIX   0
C37   1    0.804249    1.006666    0.673877    11.00000    0.03049    0.07545 =
         0.04095   -0.01138    0.00314    0.01766
AFIX  23
H37A  2    0.880837    0.974321    0.691754    11.00000   -1.20000
H37B  2    0.767330    0.949655    0.651846    11.00000   -1.20000
AFIX   0
C38   1    0.840849    1.107619    0.648643    11.00000    0.03338    0.07432 =
         0.07775   -0.03128    0.02887   -0.01884
AFIX  23
H38A  2    0.898412    1.084737    0.627010    11.00000   -1.20000
H38B  2    0.886839    1.160953    0.670398    11.00000   -1.20000
AFIX   0
C39   1    0.725030    1.164873    0.622913    11.00000    0.06828    0.03563 =
         0.07302    0.00604    0.04920   -0.00277
AFIX  23
H39A  2    0.684579    1.114508    0.598787    11.00000   -1.20000
H39B  2    0.751736    1.233364    0.608275    11.00000   -1.20000
AFIX   0
C40   1    0.628930    1.195575    0.654521    11.00000    0.05798    0.02697 =
         0.06559    0.00670    0.03849    0.00225
AFIX  23
H40A  2    0.665890    1.252189    0.676725    11.00000   -1.20000
H40B  2    0.552407    1.228005    0.636635    11.00000   -1.20000
AFIX   0
C41   1    0.830177    0.303567    0.523183    11.00000    0.06079    0.08952 =
         0.04047   -0.01175    0.01173    0.02000
C42   1    0.879671    0.192919    0.518928    11.00000    0.05711    0.07199 =
         0.03444   -0.01304   -0.00335    0.00797
AFIX 137
H42A  2    0.903924    0.160818    0.549153    11.00000   -1.50000
H42B  2    0.953995    0.196597    0.503080    11.00000   -1.50000
H42C  2    0.814791    0.146009    0.501654    11.00000   -1.50000
AFIX   0
B2    3    0.213331    0.775141    0.600531    11.00000    0.02435    0.02153 =
         0.02500   -0.00421   -0.00019   -0.00116
AFIX 153
H2    2    0.166039    0.717673    0.573705    11.00000   -1.20000
AFIX   0
B3    3    0.129864    0.827460    0.643344    11.00000    0.01926    0.02081 =
         0.02473    0.00242    0.00337   -0.00193
AFIX 153
H3    2    0.029227    0.804984    0.645763    11.00000   -1.20000
AFIX   0
B4    3    0.193964    0.959279    0.657690    11.00000    0.02018    0.02036 =
         0.02231   -0.00170    0.00125    0.00268
AFIX 153
H4    2    0.133688    1.026505    0.669638    11.00000   -1.20000
AFIX   0
B6    3    0.323192    0.875592    0.590934    11.00000    0.02090    0.02425 =
         0.01705   -0.00145    0.00288    0.00125
AFIX 153
H6    2    0.388782    0.895472    0.565830    11.00000   -1.20000
AFIX   0
B7    3    0.375850    0.751763    0.622000    11.00000    0.02429    0.01635 =
         0.01940   -0.00105    0.00290    0.00053
H7    2    0.460998    0.787413    0.643287    11.00000   -1.50000
B9    3    0.248025    0.844534    0.690089    11.00000    0.01822    0.02200 =
         0.01680   -0.00003    0.00361    0.00180
H9    2    0.220634    0.830286    0.722111    11.00000   -1.50000
B10   3    0.357046    0.951527    0.681238    11.00000    0.01909    0.01733 =
         0.02046   -0.00271    0.00386   -0.00133
H10   2    0.441479    0.897349    0.682847    11.00000   -1.50000
B1    3    0.171921    0.917008    0.600280    11.00000    0.02102    0.02023 =
         0.02079    0.00173    0.00118   -0.00091
AFIX 153
H1    2    0.099564    0.955220    0.573875    11.00000   -1.20000
AFIX   0
C5    1    0.311353    0.979594    0.624476    11.00000    0.02402    0.01895 =
         0.02551    0.00084    0.00124   -0.00217
AFIX 153
H5    2    0.373209    1.048825    0.615101    11.00000   -1.20000
AFIX   0
N3    4    0.345389    1.101997    0.748470    11.00000    0.02251    0.02151 =
         0.02339   -0.00615    0.00474   -0.00243
N4    4    0.500414    1.118321    0.709979    11.00000    0.02148    0.02337 =
         0.02640   -0.00623    0.00386   -0.00446
N5    4    0.790778    0.390497    0.526920    11.00000    0.12878    0.11293 =
         0.08182   -0.01597    0.03058    0.06443
HKLF 4


REM  mo_jvr231123N1_0m_a.res in P2(1)/c
REM wR2 = 0.1610, GooF = S = 1.022, Restrained GooF = 1.022 for all data
REM R1 = 0.0540 for 7807 Fo > 4sig(Fo) and 0.0641 for all 9332 data
REM 434 parameters refined using 1 restraints

END

WGHT      0.0890      1.6059

REM Highest difference peak  0.610,  deepest hole -0.589,  1-sigma level  0.047
Q1    1   0.3081  1.0591  0.6126  11.00000  0.05    0.61
Q2    1   0.2223  0.6648  0.6651  11.00000  0.05    0.53
Q3    1   0.3310  0.8876  0.5551  11.00000  0.05    0.50
Q4    1   0.9607  0.5738  0.5271  11.00000  0.05    0.44
Q5    1   0.3762  1.0042  0.6976  11.00000  0.05    0.33
Q6    1   0.2192  0.3401  0.6637  11.00000  0.05    0.33
Q7    1   0.0442  1.0848  0.8123  11.00000  0.05    0.29
Q8    1   0.5762  0.7651  0.5362  11.00000  0.05    0.29
Q9    1   0.3963  0.6958  0.6086  11.00000  0.05    0.29
Q10   1   0.1847  1.1081  0.7676  11.00000  0.05    0.29
Q11   1   0.3803  1.1460  0.7592  11.00000  0.05    0.27
Q12   1   0.7314  1.0938  0.7070  11.00000  0.05    0.27
Q13   1   0.3241  0.4545  0.6374  11.00000  0.05    0.27
Q14   1   0.2605  1.0384  0.7922  11.00000  0.05    0.26
Q15   1   0.6101  1.1434  0.6674  11.00000  0.05    0.26
Q16   1   0.3094  0.8248  0.5970  11.00000  0.05    0.25
Q17   1   0.6601  0.7649  0.5674  11.00000  0.05    0.25
Q18   1   0.8174  1.0596  0.6634  11.00000  0.05    0.25
Q19   1   0.2721  0.4380  0.6016  11.00000  0.05    0.24
Q20   1   0.2807  0.8342  0.5928  11.00000  0.05    0.24
;
_shelx_res_checksum   40517

_shelx_hkl_file
;
  -1   0   0   -0.10    0.30
   3   0   0 6261.77  140.79
  -3   0   0 6071.29  140.79
   4   0   0   12.80    2.60
  -4   0   0   19.20    3.30
   4   0   0   10.30    3.50
  -4   0   0    4.10    3.20
  -5   0   0 2383.86   54.39
  -5   0   0 2481.45   56.29
   5   0   0 2455.05   56.39
   5   0   0 2482.05   56.09
  -5   0   0 2425.96   56.29
   6   0   0  177.18    9.70
   6   0   0  124.89    9.60
  -6   0   0  156.38    9.20
  -6   0   0  113.09    9.70
   7   0   0   95.09    9.10
  -7   0   0   80.29    9.00
  -7   0   0  111.29    8.10
  -7   0   0  118.49    8.90
   7   0   0  113.89   10.30
  -8   0   0  248.58   12.60
   8   0   0  234.28   14.70
   8   0   0  243.98   13.50
  -8   0   0  232.98   13.20
  -8   0   0  212.68   14.50
  -9   0   0  146.29   10.90
  -9   0   0  125.99   12.60
   9   0   0  121.59   10.70
   9   0   0  113.69   12.20
  -9   0   0  121.69   12.20
 -10   0   0    5.60    4.50
 -10   0   0   -9.70    5.60
  10   0   0   -0.60    5.50
 -10   0   0    4.70    4.00
  10   0   0   11.10    4.80
 -11   0   0  205.88   14.30
 -11   0   0  216.78   17.90
  11   0   0  195.78   16.20
  11   0   0  194.88   14.90
 -11   0   0  198.28   16.20
  12   0   0  173.68   16.80
 -12   0   0  127.89   14.40
  12   0   0  110.59   13.80
 -12   0   0  149.09   14.10
 -12   0   0  178.98   17.50
 -13   0   0   56.29    9.90
 -13   0   0   94.59   13.30
  13   0   0   76.19   12.10
 -13   0   0   91.19   12.60
 -14   0   0   -2.40    6.70
  14   0   0   -2.30    6.20
 -14   0   0    4.50    5.70
 -14   0   0   12.00    8.60
   1  -1   0    1.60    0.80
  -1  -1   0    1.20    0.80
  -1  -1   0    1.10    0.90
   1  -1   0    0.80    0.80
   1  -1   0    1.30    0.80
  -1  -1   0    0.60    0.60
  -1   1   0    1.30    0.80
   1   1   0   -0.10    1.10
  -1   1   0    0.60    0.80
   1   1   0    1.20    1.00
   1   1   0    0.90    0.70
   2  -1   0  396.86   11.10
  -2  -1   0  396.86   10.90
   2  -1   0  385.96   10.30
   2  -1   0  412.76   10.90
  -2  -1   0  385.96   11.20
  -2   1   0  412.76   11.10
   2   1   0  395.46   11.40
  -2   1   0  358.66   10.20
   2   1   0  390.16   11.00
  -2   1   0  364.56   10.50
  -3  -1   0  542.65   15.90
  -3  -1   0  543.75   15.40
   3  -1   0  573.04   15.60
   3  -1   0  530.85   15.40
   3  -1   0  578.04   14.80
  -3   1   0  583.34   15.70
   3   1   0  525.45   15.30
  -3   1   0  536.25   15.30
   3   1   0  537.95   15.70
  -3   1   0  552.24   14.70
  -4  -1   0  224.08   10.40
   4  -1   0  242.08   10.30
  -4  -1   0  263.07   10.20
   4  -1   0  247.98   10.00
  -4  -1   0  241.68    9.00
   4  -1   0  244.18    9.10
  -4   1   0  243.58    9.10
   4   1   0  228.68   10.10
  -4   1   0  243.68   10.00
  -4   1   0  233.98   10.00
   4   1   0  255.17   10.00
   5  -1   0  775.72   21.60
  -5  -1   0  801.32   23.30
  -5  -1   0  752.32   21.40
  -5  -1   0  797.52   23.50
   5  -1   0  820.02   23.10
   5  -1   0  819.02   23.30
   5   1   0  811.42   23.30
   5   1   0  815.42   23.20
  -5   1   0  778.52   23.00
  -5   1   0  801.92   23.10
  -5   1   0  780.02   21.70
  -6  -1   0   29.20    6.40
   6  -1   0   28.30    5.00
   6  -1   0   25.60    4.30
   6  -1   0   13.50    4.80
  -6  -1   0   30.20    4.50
  -6  -1   0   16.10    3.60
  -6   1   0   30.60    5.70
  -6   1   0   18.00    3.60
   6   1   0   29.90    5.30
   6   1   0   32.00    6.10
  -6   1   0   24.70    4.60
   7  -1   0   39.00    6.00
  -7  -1   0   27.80    6.60
  -7  -1   0   32.60    5.30
   7  -1   0   41.20    6.90
   7  -1   0   30.00    5.10
  -7  -1   0   34.30    5.20
  -7   1   0   34.10    5.20
   7   1   0   40.80    6.70
  -7   1   0   33.50    5.20
  -7   1   0   33.60    7.00
   7   1   0   29.90    6.30
  -8  -1   0   -5.00    6.00
   8  -1   0    4.40    3.50
  -8  -1   0    1.90    3.60
  -8  -1   0    6.00    3.60
   8  -1   0    2.90    5.50
   8  -1   0    3.60    3.50
  -8   1   0    4.20    4.10
  -8   1   0    4.80    3.70
   8   1   0    5.00    3.40
  -8   1   0    1.80    5.80
  -9  -1   0    1.70    6.60
  -9  -1   0    5.10    3.80
   9  -1   0   -0.50    3.40
  -9  -1   0    2.30    4.40
   9  -1   0    2.60    6.20
  -9   1   0   -0.60    3.30
   9   1   0   -0.90    3.10
  -9   1   0   -1.50    6.00
   9   1   0   17.70    6.80
  -9   1   0    8.90    4.70
 -10  -1   0  156.08   11.60
 -10  -1   0  135.99   11.90
 -10  -1   0  133.09   13.50
  10  -1   0  168.08   14.20
  10  -1   0  139.59   12.20
 -10   1   0  152.88   12.60
  10   1   0  128.59   11.80
 -10   1   0  121.69   12.10
 -10   1   0  146.89   11.50
  10   1   0  151.98   14.20
 -11  -1   0   28.00    6.80
  11  -1   0   27.20    8.90
 -11  -1   0   25.00    6.60
 -11  -1   0   17.30    7.80
  11  -1   0   22.70    6.70
  11   1   0   31.60    8.10
 -11   1   0   19.20    7.20
  11   1   0   17.20    7.60
 -11   1   0   29.60    8.30
 -11   1   0   43.80    8.40
 -12  -1   0    0.20    5.10
  12  -1   0   -6.60    7.60
 -12  -1   0    1.30    5.50
 -12  -1   0    2.00    4.30
 -12  -1   0    9.70    7.80
  12  -1   0    5.80    5.70
 -12   1   0    6.70    7.10
 -12   1   0   -1.70    4.10
  12   1   0    4.70    5.10
 -12   1   0    6.00    6.00
  12   1   0    0.00    6.40
 -13  -1   0   -1.20    4.20
 -13  -1   0   -4.90    5.70
 -13  -1   0   -9.40    6.60
  13  -1   0   -2.10    4.40
 -13   1   0    3.60    6.20
 -13   1   0   -2.20    6.40
  13   1   0    1.90    5.60
 -13   1   0    3.90    5.40
 -14  -1   0    3.80    8.00
 -14  -1   0    3.00    5.90
 -14  -1   0  -10.70    5.80
  14  -1   0    1.80    6.20
  14   1   0   -2.50    5.90
 -14   1   0    2.50    6.00
 -14   1   0   -7.70    6.20
   0  -2   0  652.23   14.40
   0  -2   0  641.84   14.80
   0  -2   0  644.34   15.70
   0   2   0  612.14   15.60
   0   2   0  605.84   14.30
   1  -2   0    0.70    1.30
  -1  -2   0    3.80    1.50
  -1  -2   0    5.00    1.80
   1  -2   0    2.50    1.50
  -1  -2   0    3.30    1.30
  -1   2   0   -0.10    1.30
  -1   2   0    3.60    1.20
   1   2   0    1.20    1.30
   1   2   0    4.00    1.40
   1   2   0    2.40    1.40
  -1   2   0    2.00    1.30
  -2  -2   0 1075.99   25.70
  -2  -2   0 1105.59   25.90
   2  -2   0 1132.59   24.70
   2  -2   0 1072.29   26.00
  -2  -2   0 1078.69   24.80
   2   2   0 1036.10   24.70
   2   2   0 1081.49   25.80
  -2   2   0 1106.79   26.00
  -2   2   0 1101.89   25.20
   2   2   0 1088.19   25.50
  -3  -2   0 2824.92   77.09
   3  -2   0 2850.81   77.79
   3   2   0 2894.71   77.19
  -3   2   0 2874.41   78.09
   4  -2   0   -0.70    2.70
  -4  -2   0    1.00    2.10
   4  -2   0    1.70    1.80
  -4  -2   0    1.10    3.20
  -4  -2   0    1.30    2.10
   4  -2   0    0.50    2.00
   4   2   0    3.20    2.90
  -4   2   0   -0.50    2.50
  -4   2   0   -2.80    2.60
   4   2   0   -0.70    1.90
  -4   2   0    0.70    2.20
  -5  -2   0   15.00    3.10
   5  -2   0   20.50    3.70
   5  -2   0   15.90    3.50
  -5  -2   0   17.50    4.70
   5  -2   0   22.60    4.90
  -5  -2   0   18.10    3.40
  -5   2   0   14.80    3.60
   5   2   0   15.90    4.30
   5   2   0   16.60    3.50
  -5   2   0   17.60    4.00
  -5   2   0   17.50    4.90
   6  -2   0  852.91   24.30
   6  -2   0  896.11   25.90
  -6  -2   0  825.92   25.70
  -6  -2   0  850.71   24.30
   6  -2   0  846.02   26.10
  -6  -2   0  837.52   26.30
   6   2   0  851.81   25.80
  -6   2   0  893.71   25.40
  -6   2   0  872.31   26.30
  -6   2   0  867.41   24.60
   6   2   0  850.51   26.00
   7  -2   0  160.58    9.70
  -7  -2   0  155.38    9.40
  -7  -2   0  160.48   12.40
   7  -2   0  166.58   12.20
   7  -2   0  150.88   10.50
  -7  -2   0  173.18   10.70
   7   2   0  185.98   11.10
  -7   2   0  173.18   10.40
  -7   2   0  155.38   11.20
   7   2   0  164.38   11.70
  -7   2   0  156.28   10.40
   8  -2   0  512.05   19.20
  -8  -2   0  491.75   20.10
  -8  -2   0  461.35   18.00
  -8  -2   0  414.26   20.70
   8  -2   0  439.76   19.50
   8  -2   0  513.35   20.90
   8   2   0  491.85   20.90
   8   2   0  480.05   19.90
  -8   2   0  463.35   19.70
  -8   2   0  480.55   18.50
  -8   2   0  487.25   19.90
  -9  -2   0   46.40    7.30
   9  -2   0   55.79    8.30
  -9  -2   0   46.40    7.20
  -9  -2   0   48.10    9.10
  -9  -2   0   46.00    7.20
   9  -2   0   53.69    9.10
   9  -2   0   65.59    8.20
  -9   2   0   51.09    8.40
   9   2   0   54.09    9.10
  -9   2   0   50.89    8.40
   9   2   0   46.20    7.70
  -9   2   0   53.99    8.10
 -10  -2   0  245.08   15.60
  10  -2   0  231.78   15.30
 -10  -2   0  240.28   14.20
  10  -2   0  245.98   16.50
 -10  -2   0  238.88   14.60
 -10   2   0  216.68   15.00
  10   2   0  247.28   16.70
 -10   2   0  238.38   15.90
 -10   2   0  229.58   14.30
  10   2   0  254.37   15.80
 -11  -2   0    9.40    7.60
 -11  -2   0   22.80    6.70
 -11  -2   0   16.60    6.20
  11  -2   0   21.50    6.30
  11  -2   0    8.80    7.30
 -11  -2   0   23.40    7.00
 -11   2   0   20.00    7.70
 -11   2   0   16.70    5.60
  11   2   0   22.70    6.40
  11   2   0   28.40    8.40
 -11   2   0   23.50    6.60
 -12  -2   0   13.00    6.60
 -12  -2   0    9.40    5.90
  12  -2   0    8.20    5.70
 -12  -2   0   20.90    7.70
 -12  -2   0   17.50    8.70
 -12   2   0    5.50    5.90
 -12   2   0   10.60    7.00
 -12   2   0    7.60    5.80
  12   2   0    8.80    6.10
  12   2   0    0.70    7.10
  13  -2   0    7.20    5.40
 -13  -2   0   15.50    8.90
 -13  -2   0    2.20    5.10
  13  -2   0   10.20   10.60
 -13  -2   0   -6.60    5.30
 -13   2   0    6.80    6.30
  13   2   0   -2.20    5.20
 -13   2   0    6.30    6.20
 -13   2   0   -7.30    5.30
   0  -3   0    0.80    1.70
   0  -3   0    2.30    1.40
   0  -3   0    1.10    2.00
   0   3   0   -0.80    1.50
   0   3   0    1.90    1.70
   0   3   0    0.40    1.40
  -1  -3   0  872.61   20.80
   1  -3   0  884.21   21.40
   1  -3   0  884.11   21.60
  -1  -3   0  912.91   24.60
   1  -3   0  898.71   22.50
  -1  -3   0  900.31   21.20
  -1   3   0  896.81   23.00
  -1   3   0  899.91   20.60
   1   3   0  856.31   20.60
  -1   3   0  895.61   21.50
   1   3   0  882.41   22.50
   1   3   0  920.51   21.30
  -2  -3   0  265.07    9.80
  -2  -3   0  251.57    8.60
   2  -3   0  256.37   10.00
   2  -3   0  271.87    9.20
  -2  -3   0  259.97    9.60
   2   3   0  275.87    8.90
   2   3   0  270.97    9.40
   2   3   0  264.57    9.80
  -2   3   0  261.77    9.90
  -2   3   0  258.17    8.30
  -2   3   0  253.57    9.10
  -3  -3   0  175.18    7.40
   3  -3   0  178.68    7.70
  -3  -3   0  172.88    8.40
   3  -3   0  171.88    8.40
  -3  -3   0  160.68    8.00
   3  -3   0  166.58    7.40
  -3   3   0  187.58    7.90
  -3   3   0  169.28    8.20
   3   3   0  160.48    8.00
  -3   3   0  175.98    4.30
   3   3   0  174.18    7.60
   3   3   0  171.38    8.10
  -4  -3   0 1785.02   43.40
  -4  -3   0 1795.72   41.90
   4  -3   0 1848.02   41.90
   4  -3   0 1827.72   43.90
  -4  -3   0 1799.72   43.50
   4  -3   0 1851.41   42.00
   4   3   0 1829.62   43.00
   4   3   0 1845.82   43.50
  -4   3   0 1753.72   41.90
  -4   3   0 1781.12   43.60
  -5  -3   0  362.96   13.40
   5  -3   0  376.66   14.70
   5  -3   0  355.06   13.10
  -5  -3   0  367.86   14.40
  -5  -3   0  359.06   15.20
   5  -3   0  348.97   13.80
   5   3   0  360.16   14.60
   5   3   0  357.86   14.20
  -5   3   0  344.87   13.30
  -5   3   0  376.26   14.70
  -6  -3   0  874.21   27.00
   6  -3   0  889.41   25.40
  -6  -3   0  853.21   27.40
   6  -3   0  897.91   26.30
  -6  -3   0  894.01   25.60
   6   3   0  847.12   26.70
  -6   3   0  887.31   27.20
  -6   3   0  912.71   25.60
   6   3   0  917.51   30.30
  -6   3   0  912.01   25.80
  -7  -3   0  304.37   13.60
   7  -3   0  279.07   13.20
   7  -3   0  268.47   14.70
  -7  -3   0  295.47   14.40
   7  -3   0  301.97   14.90
  -7  -3   0  305.37   16.20
  -7  -3   0  272.87   13.40
   7   3   0  294.57   15.30
  -7   3   0  322.97   14.60
   7   3   0  317.07   15.00
  -7   3   0  302.07   13.80
   8  -3   0  885.21   29.20
   8  -3   0  829.42   27.00
   8  -3   0  854.61   29.30
  -8  -3   0  920.71   27.80
  -8  -3   0  873.81   29.30
  -8  -3   0  849.12   27.60
  -8  -3   0  913.41   30.90
  -8   3   0  884.51   28.00
  -8   3   0  853.21   29.50
   8   3   0  868.21   29.50
   8   3   0  891.01   29.60
  -8   3   0  929.11   28.10
   9  -3   0  916.31   31.10
  -9  -3   0  897.01   29.70
  -9  -3   0  920.21   33.00
  -9  -3   0  921.41   29.20
   9  -3   0  942.61   32.10
   9  -3   0  916.21   29.50
  -9  -3   0  936.61   31.70
   9   3   0  910.81   31.80
  -9   3   0  925.41   32.10
  -9   3   0  897.71   29.90
  -9   3   0  927.61   29.70
   9   3   0  911.01   31.50
  10  -3   0   24.00    7.40
 -10  -3   0   25.10    7.00
  10  -3   0   22.70    5.90
  10  -3   0   27.10    7.10
 -10  -3   0   21.50    5.90
 -10  -3   0   15.80    8.30
 -10  -3   0   20.70    5.80
 -10   3   0   20.50    6.50
  10   3   0   28.10    7.80
 -10   3   0   22.80    7.60
 -10   3   0   30.80    7.30
  10   3   0   23.80    6.30
 -11  -3   0   50.89    8.30
 -11  -3   0   53.49   11.40
 -11  -3   0   48.90    8.30
 -11  -3   0   63.39    9.60
  11  -3   0   66.79    9.20
  11  -3   0   39.40    9.30
  11  -3   0   57.29   10.20
  11   3   0   56.79    9.90
 -11   3   0   55.69    9.20
 -11   3   0   47.50    8.40
  11   3   0   68.99   11.20
 -12  -3   0   31.90    7.90
 -12  -3   0   32.50    7.70
  12  -3   0   25.10    7.20
 -12  -3   0   26.70    9.80
 -12  -3   0   26.80    7.10
  12   3   0   28.50    7.30
 -12   3   0   21.20    6.90
  12   3   0   35.30    9.70
 -12   3   0   40.40    8.80
  13  -3   0   14.90   10.10
 -13  -3   0   43.90    9.20
 -13  -3   0   42.60    9.70
  13  -3   0   54.99   11.50
 -13  -3   0   41.10   11.40
 -13   3   0   59.09   10.60
 -13   3   0   37.30   10.10
  13   3   0   47.30   10.20
   0  -4   0  242.48    8.00
   0  -4   0  220.38    7.60
   0  -4   0  235.58    8.70
   0   4   0  236.38    7.90
   0   4   0  236.38    9.40
   0   4   0  226.08    9.60
   1  -4   0  861.71   22.60
   1  -4   0  874.91   21.50
  -1  -4   0  842.42   20.50
   1  -4   0  866.51   20.30
  -1  -4   0  802.42   20.70
  -1   4   0  865.21   23.10
   1   4   0  866.81   22.90
  -1   4   0  819.92   20.30
   1   4   0  846.92   20.80
   1   4   0  820.42   20.40
  -1   4   0  807.12   21.20
   2  -4   0  159.08    4.10
  -2  -4   0  149.79    6.60
   2  -4   0  148.69    7.30
   2  -4   0  150.48    8.10
  -2  -4   0  150.48    8.00
   2   4   0  154.68    7.20
   2   4   0  143.09    6.60
  -2   4   0  130.89    7.00
  -2   4   0  159.08    6.50
   2   4   0  144.89    7.70
  -2   4   0  146.79    7.90
  -3  -4   0  473.05   14.50
   3  -4   0  466.55   16.40
   3  -4   0  500.35   15.10
  -3  -4   0  477.75   15.70
  -3  -4   0  485.25   16.10
   3   4   0  475.05   14.60
  -3   4   0  502.35   16.50
   3   4   0  475.45   15.20
   3   4   0  479.75   15.90
  -3   4   0  489.25   14.10
  -3   4   0  454.95   15.20
  -4  -4   0   40.80    5.60
   4  -4   0   39.40    4.90
  -4  -4   0   29.30    4.00
   4  -4   0   23.30    4.10
  -4  -4   0   38.90    5.60
   4  -4   0   40.80    4.90
  -4   4   0   36.80    5.50
   4   4   0   34.90    5.20
   4   4   0   30.40    4.70
  -4   4   0   31.20    4.40
  -5  -4   0    2.00    2.70
   5  -4   0    5.20    3.20
   5  -4   0    2.60    2.90
  -5  -4   0    3.20    4.30
  -5  -4   0   -4.30    3.30
   5  -4   0    0.50    3.50
   5   4   0    8.90    3.90
   5   4   0    0.90    2.30
  -5   4   0    0.70    2.80
  -5   4   0    0.10    2.50
  -6  -4   0   64.99    7.60
   6  -4   0   82.59    8.30
  -6  -4   0   71.39    7.40
   6  -4   0   85.29    8.80
  -6  -4   0   70.69    8.80
   6  -4   0   66.19    7.00
  -6   4   0   57.09    6.70
   6   4   0   47.90    6.10
  -6   4   0   59.19    7.00
   6   4   0   76.89    8.00
   7  -4   0  226.18   13.70
  -7  -4   0  222.88   12.90
   7  -4   0  208.98   11.60
   7  -4   0  228.98   13.40
  -7  -4   0  211.18   11.80
  -7  -4   0  222.08   15.40
   7   4   0  252.57   21.00
  -7   4   0  225.78   12.50
  -7   4   0  217.08   13.00
   7   4   0  213.58   12.70
   8  -4   0  315.77   16.70
  -8  -4   0  306.67   15.20
   8  -4   0  313.17   16.90
  -8  -4   0  318.67   18.40
   8  -4   0  304.17   15.00
  -8  -4   0  299.57   14.70
  -8  -4   0  321.87   16.50
  -8   4   0  325.57   16.80
   8   4   0  300.57   16.30
   8   4   0  333.67   17.60
  -8   4   0  291.17   15.30
   9  -4   0  344.07   18.30
   9  -4   0  396.16   17.50
  -9  -4   0  376.16   18.70
  -9  -4   0  374.36   17.60
  -9  -4   0  390.96   17.50
   9  -4   0  334.47   18.30
  -9  -4   0  342.37   19.80
   9   4   0  368.86   18.80
  -9   4   0  366.76   17.60
  -9   4   0  359.56   18.80
   9   4   0  347.97   18.30
 -10  -4   0  353.76   22.10
 -10  -4   0  334.67   19.90
  10  -4   0  306.67   18.40
  10  -4   0  321.27   16.90
  10  -4   0  313.47   18.70
 -10  -4   0  323.67   20.80
 -10  -4   0  349.57   17.80
  10   4   0  375.76   19.80
 -10   4   0  286.07   16.90
  10   4   0  323.17   19.10
  11  -4   0  167.28   14.50
  11  -4   0  160.28   15.30
  11  -4   0  142.99   17.20
 -11  -4   0  140.59   15.10
 -11  -4   0  149.09   16.50
 -11  -4   0  160.08   13.10
 -11  -4   0  137.79   15.30
 -11   4   0  162.08   14.80
  11   4   0  181.28   14.60
 -11   4   0  174.48   14.70
  11   4   0  147.69   14.80
 -12  -4   0   47.70    9.30
 -12  -4   0   58.89   12.40
  12  -4   0   61.49   10.80
 -12  -4   0   62.79   14.90
 -12  -4   0   76.29   10.80
  12  -4   0   51.89    8.60
 -12   4   0   41.80    8.90
  12   4   0   50.79    9.60
 -12   4   0   52.19   10.00
 -13  -4   0   13.30    7.50
  13  -4   0   -5.50    8.70
 -13  -4   0   10.70    6.60
 -13  -4   0   17.20   12.70
  13  -4   0    2.90    6.10
 -13   4   0   -2.60    5.30
  13   4   0    6.30    6.30
 -13   4   0   11.90    7.40
   0  -5   0    0.70    2.10
   0  -5   0    0.90    1.60
   0  -5   0    2.90    1.70
   0   5   0    0.30    3.20
   0   5   0   -0.40    1.60
   0   5   0   -0.20    1.70
   1  -5   0   59.09    4.30
  -1  -5   0   61.69    5.00
  -1  -5   0   63.09    4.60
   1  -5   0   67.19    5.40
  -1   5   0   64.19    5.90
  -1   5   0   61.29    4.40
   1   5   0   50.59    5.40
  -1   5   0   67.29    5.80
   1   5   0   62.59    4.60
   2  -5   0  509.85   17.50
   2  -5   0  534.95   16.30
  -2  -5   0  525.75   15.30
  -2  -5   0  539.95   18.00
  -2  -5   0  526.45   16.20
   2   5   0  548.65   16.00
  -2   5   0  519.35   16.30
   2   5   0  530.65   17.60
  -2   5   0  524.75   15.10
  -2   5   0  509.55   17.70
   2   5   0  524.25   15.50
  -3  -5   0   21.50    4.20
  -3  -5   0   10.40    2.90
  -3  -5   0   20.50    4.40
   3  -5   0   21.90    4.20
   3  -5   0   15.80    5.40
   3   5   0   10.90    2.80
  -3   5   0   20.70    4.30
   3   5   0   24.60    4.30
  -3   5   0   13.70    4.00
  -3   5   0   18.40    3.50
   3   5   0   17.00    3.60
  -4  -5   0  391.36   15.40
  -4  -5   0  368.66   15.10
   4  -5   0  389.96   18.30
  -4  -5   0  354.16   13.20
   4  -5   0  367.46   13.70
   4  -5   0  347.97   12.90
  -4   5   0  366.76   14.00
   4   5   0  353.66   13.40
  -4   5   0  357.66   12.70
  -4   5   0  378.46   15.30
   4   5   0  346.07   14.10
  -5  -5   0  489.25   19.00
   5  -5   0  487.35   19.20
  -5  -5   0  541.85   19.80
  -5  -5   0  518.35   17.50
   5  -5   0  497.55   17.30
   5  -5   0  525.25   17.80
  -5   5   0  496.45   19.10
  -5   5   0  510.35   17.90
   5   5   0  509.25   18.90
   5   5   0  517.65   18.60
   6  -5   0   58.19    7.30
  -6  -5   0   83.59   10.00
   6  -5   0   66.89    7.90
   6  -5   0   84.29    8.10
  -6  -5   0   57.39    7.00
  -6  -5   0   75.29    7.30
   6   5   0   78.59    9.20
  -6   5   0   71.69    7.80
  -6   5   0   75.99    8.90
   6   5   0   79.09    8.60
  -7  -5   0   83.39   10.50
   7  -5   0   83.29    8.30
   7  -5   0   98.59    9.60
  -7  -5   0   76.69    8.10
   7  -5   0   86.79   10.00
  -7  -5   0   61.39    7.20
  -7   5   0   86.09    9.10
  -7   5   0   83.69    9.10
   7   5   0   61.49    7.10
   7   5   0   98.89   10.00
  -8  -5   0   31.00    8.30
  -8  -5   0   40.90    7.30
   8  -5   0   48.60    8.40
   8  -5   0   31.00    6.20
  -8  -5   0   25.70    5.80
   8  -5   0   20.70    5.60
   8   5   0   36.60    6.80
  -8   5   0   26.90    6.50
  -8   5   0   33.10    6.80
   8   5   0   38.80    7.60
  -9  -5   0   26.10    5.70
   9  -5   0   35.30    6.80
   9  -5   0   26.80    7.50
   9  -5   0   41.20    8.40
  -9  -5   0   31.40    6.40
  -9  -5   0   36.70    6.70
   9   5   0   28.10    7.60
  -9   5   0   40.50    7.40
  -9   5   0   57.19    9.70
   9   5   0   32.20    7.60
  10  -5   0   92.79   11.30
  10  -5   0  126.59   12.60
 -10  -5   0   93.89   12.70
  10  -5   0   95.59   11.60
 -10  -5   0   75.99    9.60
 -10  -5   0   94.19   10.70
 -10  -5   0  104.79   12.40
  10   5   0   93.19   12.30
 -10   5   0   94.19   11.10
 -10   5   0  137.39   14.90
  10   5   0  104.49   12.50
 -11  -5   0  220.78   16.80
  11  -5   0  230.08   17.30
  11  -5   0  236.28   17.40
 -11  -5   0  224.98   19.70
 -11  -5   0  243.58   16.00
  11  -5   0  217.88   15.40
 -11  -5   0  246.98   15.80
  11   5   0  207.28   16.50
 -11   5   0  228.88   17.20
 -11   5   0  235.88   16.30
  11   5   0  195.98   16.80
 -12  -5   0   -0.40    5.30
  12  -5   0   -1.40    5.30
 -12  -5   0    5.80    5.40
 -12  -5   0   -0.60    8.50
 -12   5   0    2.50    4.70
  12   5   0   -1.30    4.50
 -12   5   0   12.10    7.30
 -13  -5   0   17.30   10.60
  13  -5   0   22.20    7.90
 -13  -5   0    6.60    6.60
 -13  -5   0   11.90    7.50
 -13   5   0   10.00    7.30
  13   5   0   16.90    9.10
   0  -6   0    5.10    2.90
   0  -6   0    3.70    2.20
   0  -6   0    6.40    2.30
   0   6   0    5.40    2.90
   0   6   0    2.50    2.10
   0   6   0    5.60    2.70
  -1  -6   0  106.89    6.20
  -1  -6   0  121.79    7.20
  -1  -6   0  100.59    7.90
   1  -6   0   99.69    5.80
  -1  -6   0  118.89    6.90
   1  -6   0  106.09    7.30
   1   6   0  110.49    7.60
  -1   6   0  104.69    7.00
  -1   6   0  100.69    7.80
  -1   6   0   96.79    6.00
   1   6   0  107.59    7.90
  -2  -6   0    4.70    3.00
   2  -6   0    3.10    3.10
  -2  -6   0    0.10    2.20
   2  -6   0   -1.00    2.80
  -2  -6   0   -1.70    2.00
  -2   6   0    0.70    2.70
  -2   6   0   -1.70    1.80
  -2   6   0    0.80    2.10
   2   6   0   -1.30    2.30
   2   6   0    2.80    2.50
   2   6   0    3.50    2.30
  -3  -6   0 1164.98   33.30
  -3  -6   0 1131.19   29.60
  -3  -6   0 1171.88   31.20
   3  -6   0 1177.88   33.30
   3  -6   0 1194.78   31.00
  -3   6   0 1134.99   29.10
  -3   6   0 1175.18   33.30
   3   6   0 1173.58   30.00
  -3   6   0 1186.38   31.10
   3   6   0 1132.19   32.50
   3   6   0 1158.68   30.50
  -4  -6   0   41.50    6.50
   4  -6   0   27.50    4.90
  -4  -6   0   32.30    5.80
   4  -6   0   35.30    5.70
   4  -6   0   30.20    4.60
  -4  -6   0   38.70    5.00
  -4   6   0   34.90    4.50
   4   6   0   50.39    6.50
   4   6   0   39.70    5.40
  -4   6   0   38.40    6.30
   4   6   0   28.60    4.80
  -4   6   0   37.30    5.60
   5  -6   0 1388.56   40.50
  -5  -6   0 1429.96   37.10
  -5  -6   0 1468.35   40.70
   5  -6   0 1443.96   37.80
   5  -6   0 1438.86   36.50
  -5  -6   0 1449.15   39.50
   5   6   0 1439.06   38.40
  -5   6   0 1407.26   40.10
   5   6   0 1436.26   39.80
  -5   6   0 1446.86   36.50
  -5   6   0 1473.15   38.40
   6  -6   0  218.98   13.60
  -6  -6   0  215.98   13.30
   6  -6   0  209.38   12.20
  -6  -6   0  216.48   14.50
  -6  -6   0  225.68   12.00
   6  -6   0  209.48   12.50
  -6   6   0  205.28   12.40
   6   6   0  196.68   12.70
   6   6   0  256.07   16.00
  -6   6   0  211.78   13.20
   7  -6   0  478.25   21.10
  -7  -6   0  433.16   19.90
   7  -6   0  441.46   18.80
  -7  -6   0  426.76   21.00
   7  -6   0  426.46   18.30
  -7  -6   0  459.75   18.40
  -7   6   0  425.26   18.70
   7   6   0  445.36   19.70
   7   6   0  407.26   19.40
  -7   6   0  456.55   20.30
  -8  -6   0   20.50    6.40
   8  -6   0    4.30    4.10
   8  -6   0   10.80    5.70
  -8  -6   0   14.70    5.10
  -8  -6   0   21.90    7.90
   8  -6   0    7.50    4.70
  -8   6   0   14.20    5.40
   8   6   0    8.30    4.00
  -8   6   0    9.30    4.50
   8   6   0   18.00    6.20
   9  -6   0   46.90    8.80
  -9  -6   0   48.00   10.00
  -9  -6   0   47.70    7.60
  -9  -6   0   31.80   10.40
   9  -6   0   47.70    8.00
   9  -6   0   61.59    8.70
   9   6   0   54.89    9.40
  -9   6   0   38.40    7.60
  -9   6   0   36.10    6.80
   9   6   0   52.39    9.00
 -10  -6   0   43.90   10.10
 -10  -6   0   15.00    5.80
  10  -6   0   29.50    7.10
  10  -6   0   18.70    6.30
 -10  -6   0   27.90    6.70
  10  -6   0   25.50    8.10
 -10  -6   0   34.00    8.40
 -10   6   0   14.80    6.90
  10   6   0   43.00    8.90
  10   6   0   16.80    8.00
 -10   6   0   26.60    7.30
 -11  -6   0   24.90   10.10
 -11  -6   0   13.70    5.80
 -11  -6   0   13.90    5.90
  11  -6   0   19.90    7.30
  11  -6   0   21.50    6.90
 -11  -6   0   21.00    6.60
  11  -6   0   26.20    8.70
 -11   6   0   10.10    6.30
 -11   6   0   27.00    8.00
 -11   6   0   20.70    2.50
  11   6   0   24.60    8.10
  11   6   0   24.20    7.70
 -12  -6   0  189.88   15.20
  12  -6   0  174.48   17.60
 -12  -6   0  172.58   18.40
  12  -6   0  167.88   17.60
 -12  -6   0  183.98   19.00
 -12   6   0  180.28   16.80
 -12   6   0  182.68   19.30
  12   6   0  193.08   16.80
 -12   6   0  159.88    6.00
  13  -6   0    0.80    5.80
 -13  -6   0  -14.90    7.90
 -13  -6   0    1.90    6.20
 -13  -6   0   17.10   13.40
 -13   6   0    3.90    6.50
  13   6   0    7.40    6.60
 -13   6   0    8.80    7.40
   0  -7   0    2.80    2.20
   0  -7   0   -1.40    2.70
   0   7   0    3.90    2.60
   0   7   0   -1.30    2.10
   0   7   0    0.90    2.20
  -1  -7   0  680.23   23.10
   1  -7   0  644.34   20.40
   1  -7   0  629.74   18.50
  -1  -7   0  642.54   18.90
  -1  -7   0  674.73   20.50
  -1  -7   0  633.24   19.30
  -1   7   0  662.03   22.70
   1   7   0  642.94   19.00
   1   7   0  650.03   21.50
  -1   7   0  645.54   18.80
  -1   7   0  649.24   22.60
   1   7   0  620.34   22.20
  -1   7   0  652.93   20.40
  -2  -7   0    1.50    3.00
   2  -7   0    2.20    3.60
   2  -7   0    1.10    2.10
  -2  -7   0    3.90    3.00
  -2  -7   0    2.60    2.70
  -2   7   0    1.50    2.60
   2   7   0   -0.70    2.30
  -2   7   0    3.90    2.50
  -2   7   0    2.80    3.00
  -2   7   0    0.90    2.30
   2   7   0    3.60    2.60
   3  -7   0   64.69    7.20
  -3  -7   0   99.59    8.60
   3  -7   0   89.29    3.30
  -3  -7   0   78.29    6.50
   3  -7   0   70.99    7.30
  -3  -7   0   91.79    8.30
  -3   7   0   84.99    6.40
  -3   7   0   60.39    7.50
  -3   7   0   75.29    7.60
   3   7   0   81.09    7.00
   3   7   0   89.39    8.00
   3   7   0   70.49    7.10
   4  -7   0  104.39    8.60
  -4  -7   0  110.39   11.30
  -4  -7   0  111.39   10.00
   4  -7   0  110.99   10.90
  -4  -7   0   93.39    7.50
  -4   7   0   87.59    7.00
  -4   7   0  100.89    9.10
   4   7   0  110.19    9.00
   4   7   0   98.89    8.90
  -4   7   0  100.79    9.10
   4   7   0   92.49    7.70
  -5  -7   0   19.20    4.70
   5  -7   0   10.00    4.70
   5  -7   0    8.30    4.00
  -5  -7   0   24.10    5.60
  -5  -7   0   14.60    6.20
   5  -7   0   21.40    6.50
  -5   7   0   18.50    4.60
   5   7   0   12.00    4.80
  -5   7   0   16.90    5.50
   5   7   0   19.00    5.30
   5   7   0   10.10    4.20
  -5   7   0   14.60    5.20
   6  -7   0   65.29    9.10
  -6  -7   0   56.89    7.80
  -6  -7   0   76.59    9.90
   6  -7   0   86.59    8.90
  -6  -7   0   93.09    8.80
   6  -7   0   74.99    8.50
   6   7   0   66.89    8.60
  -6   7   0   81.89    8.90
  -6   7   0   74.99    7.60
   6   7   0   71.49    8.70
  -6   7   0  102.29   11.60
   7  -7   0   13.00    5.70
  -7  -7   0   10.20    4.50
  -7  -7   0   23.80    6.30
   7  -7   0   25.70    6.70
  -7  -7   0   18.40    7.60
   7  -7   0   18.30    5.60
  -7   7   0   23.50    6.30
   7   7   0   15.90    5.60
   7   7   0   21.00    6.30
  -7   7   0   22.30    6.30
  -7   7   0   15.80    4.40
  -8  -7   0    3.30    5.80
  -8  -7   0   11.20    7.90
   8  -7   0    8.30    4.80
  -8  -7   0    4.00    4.10
   8  -7   0   10.80    6.00
  -8   7   0    9.50    6.20
   8   7   0    4.80    5.00
   8   7   0   12.30    5.20
  -8   7   0    6.60    4.30
  -9  -7   0   71.29   11.60
   9  -7   0   59.69    9.50
   9  -7   0   73.59    9.90
  -9  -7   0   83.79   10.10
   9  -7   0   76.79   10.50
  -9  -7   0   83.29   11.10
  -9   7   0   86.19   12.20
   9   7   0   65.79   10.20
  -9   7   0   65.59    9.50
   9   7   0   48.00    8.00
 -10  -7   0   13.40    5.60
 -10  -7   0   15.90    7.30
 -10  -7   0    5.90    5.10
  10  -7   0   15.80    6.60
  10  -7   0    2.60    5.10
  10  -7   0    5.00    6.50
 -10  -7   0   11.50    8.50
  10   7   0   17.70    7.30
 -10   7   0    8.00    6.00
 -10   7   0   10.60    6.10
  10   7   0    9.60    5.50
 -11  -7   0    2.00    4.80
 -11  -7   0    5.80    5.50
 -11  -7   0   -6.30    7.80
  11  -7   0    0.20    4.60
 -11  -7   0    1.60    5.00
  11  -7   0    2.40    6.70
 -11   7   0    6.90    6.30
  11   7   0    2.70    5.40
 -11   7   0    3.10    5.70
 -12  -7   0   56.49   10.30
  12  -7   0   56.79   11.80
 -12  -7   0   56.39   11.50
  12  -7   0   43.30    9.70
 -12   7   0   54.99   10.40
 -12   7   0   63.09   11.20
  12   7   0   64.99   12.20
   0  -8   0  201.08   11.00
   0  -8   0  183.28    9.50
   0  -8   0  196.88    9.40
   0   8   0  208.08    9.80
   0   8   0  227.68   12.80
   0   8   0  191.48   12.10
   1  -8   0   96.49    6.70
  -1  -8   0  115.09    7.30
  -1  -8   0   99.09    8.80
   1  -8   0  105.69    8.70
  -1  -8   0  116.99    8.20
   1  -8   0   96.79    7.00
  -1   8   0   97.29    7.00
   1   8   0  112.19    9.10
   1   8   0  111.19    7.60
   1   8   0  104.49    9.10
  -1   8   0  102.29    9.20
  -1   8   0  102.89    9.10
  -2  -8   0  531.05   21.50
  -2  -8   0  545.85   19.00
   2  -8   0  551.04   19.50
  -2  -8   0  511.05   17.50
   2  -8   0  543.35   17.20
  -2  -8   0  576.74   19.10
  -2   8   0  547.75   19.30
  -2   8   0  531.65   21.50
  -2   8   0  512.25   21.20
  -2   8   0  575.64   17.90
   2   8   0  536.35   21.00
   2   8   0  503.95   17.60
  -3  -8   0   65.99    9.00
  -3  -8   0   44.00    6.70
   3  -8   0   59.69    7.40
  -3  -8   0   46.70    5.70
   3  -8   0   53.09    3.30
   3  -8   0   74.39    9.00
   3   8   0   63.19    7.00
  -3   8   0   49.00    7.00
  -3   8   0   55.39    7.40
  -3   8   0   58.49    6.30
   3   8   0   54.89    8.10
  -4  -8   0 1296.17   39.20
   4  -8   0 1323.17   36.30
  -4  -8   0 1340.07   37.10
  -4  -8   0 1246.28   34.30
   4  -8   0 1306.27   38.80
  -4   8   0 1212.38   35.80
   4   8   0 1250.27   35.20
   4   8   0 1288.97   38.30
  -4   8   0 1245.28   38.70
  -4   8   0 1326.07   34.20
   4   8   0 1281.67   34.80
  -5  -8   0  117.09   14.30
   5  -8   0  112.59   10.40
   5  -8   0   96.09    8.80
  -5  -8   0  120.59   12.40
  -5  -8   0   99.39   11.00
   5  -8   0  132.69   13.10
   5   8   0  120.49   10.30
   5   8   0   72.79    8.20
  -5   8   0  108.49   10.40
  -5   8   0   94.69   10.30
   5   8   0  107.49   10.00
  -5   8   0  101.89    8.20
   6  -8   0   -0.90    4.80
  -6  -8   0   10.20    4.70
   6  -8   0    7.80    5.20
  -6  -8   0   12.10    6.70
  -6  -8   0    3.80    3.80
   6  -8   0    7.30    4.50
  -6   8   0    4.70    4.70
   6   8   0   11.20    5.10
  -6   8   0   15.70    5.80
  -6   8   0    7.60    4.30
   6   8   0    7.60    4.40
   7  -8   0   16.30    5.50
  -7  -8   0   15.80    7.70
  -7  -8   0   32.40    9.90
  -7  -8   0   11.20    5.10
   7  -8   0   13.40    5.60
   7  -8   0   19.60    5.90
  -7   8   0   15.00    6.40
  -7   8   0   10.20    4.40
   7   8   0   18.30    5.80
  -7   8   0    8.10    5.00
   7   8   0   14.60    5.60
   8  -8   0   16.10    5.50
   8  -8   0   35.50    7.40
  -8  -8   0   20.70    6.00
   8  -8   0   22.80    6.50
  -8  -8   0   21.50    8.10
  -8  -8   0   29.70    6.30
   8   8   0   26.70    7.10
  -8   8   0   20.30    6.10
  -8   8   0   38.30    6.40
  -8   8   0   30.60    7.10
   8   8   0   30.00    8.00
   9  -8   0   -7.50    5.30
  -9  -8   0    0.10    3.60
   9  -8   0   12.10    6.00
  -9  -8   0    3.40    4.80
  -9  -8   0    6.70    7.70
  -9   8   0   -3.40    4.80
   9   8   0    3.60    4.70
   9   8   0    3.70    5.90
  -9   8   0    5.20    4.60
  -9   8   0    3.50    5.10
  10  -8   0   25.70    7.50
 -10  -8   0   37.60    8.90
 -10  -8   0   41.70    8.20
 -10  -8   0   41.30   10.90
  10  -8   0   29.80    8.30
  10  -8   0   44.70   10.20
  10   8   0   33.90    9.30
 -10   8   0   41.40    7.50
 -10   8   0   41.50    9.10
 -10   8   0   33.00    7.90
  10   8   0   47.60    9.70
 -11  -8   0   -2.90    8.60
  11  -8   0   -0.40    7.00
 -11  -8   0   -3.50    4.30
  11  -8   0    1.10    6.20
 -11  -8   0   -2.20    4.70
 -11   8   0   -0.80    4.20
  11   8   0   -2.10    5.90
 -11   8   0   -0.50    5.60
 -11   8   0    0.90    5.50
  12  -8   0  -10.60    7.30
  12  -8   0    0.30    5.80
 -12  -8   0    8.10    7.20
 -12  -8   0   -1.90    9.20
 -12  -8   0    0.70    5.80
 -12   8   0    3.40    5.90
 -12   8   0   -4.80    9.30
 -12   8   0    6.80    6.80
  12   8   0    4.60    5.40
   0  -9   0   -1.90    4.50
   0  -9   0    4.40    3.10
   0  -9   0   -2.10    3.10
   0   9   0    0.20    2.90
   0   9   0    2.10    3.30
   0   9   0    2.40    3.00
  -1  -9   0   10.00    5.30
  -1  -9   0    9.50    3.60
  -1  -9   0    8.80    4.20
   1  -9   0    1.40    4.70
   1  -9   0    9.70    3.50
   1  -9   0    8.90    3.70
   1   9   0    7.40    4.70
  -1   9   0    6.90    3.50
   1   9   0    2.40    2.90
  -1   9   0    7.50    3.70
   1   9   0   11.40    4.00
  -1   9   0    9.90    3.70
  -2  -9   0  195.98   13.60
  -2  -9   0  207.08   10.70
  -2  -9   0  172.08   12.70
  -2  -9   0  191.68   11.80
   2  -9   0  195.98   12.20
   2  -9   0  201.98   10.10
   2   9   0  183.58   12.70
  -2   9   0  193.38   13.30
  -2   9   0  181.08   11.60
  -2   9   0  216.08   13.80
   2   9   0  195.08   10.80
  -2   9   0  204.68   10.60
   3  -9   0   23.40    2.60
  -3  -9   0   22.90    6.20
  -3  -9   0   24.10    5.50
  -3  -9   0   21.10    4.80
   3  -9   0   13.60    5.70
  -3  -9   0   12.10    4.70
   3   9   0   27.80    5.40
  -3   9   0   22.70    6.00
   3   9   0   23.00    5.90
  -3   9   0   17.00    4.40
  -3   9   0   24.00    5.80
  -3   9   0   18.20    5.10
   4  -9   0   53.69    8.00
  -4  -9   0   48.50    8.30
  -4  -9   0   25.30    7.50
  -4  -9   0   63.49    9.70
   4  -9   0   34.70    6.60
  -4   9   0   54.19    6.60
  -4   9   0   38.10    6.30
  -4   9   0   55.49    7.90
   4   9   0   55.39    8.50
   4   9   0   48.60    6.80
  -5  -9   0    4.00    5.80
   5  -9   0    0.40    3.80
   5  -9   0    8.20    5.10
  -5  -9   0    3.00    3.60
   5  -9   0    1.30    4.50
   5   9   0    7.40    4.10
   5   9   0   -1.70    3.40
  -5   9   0    7.70    4.70
  -5   9   0    2.80    4.40
  -5   9   0   -1.40    3.00
   5   9   0    0.60    3.70
  -6  -9   0  102.59    9.90
   6  -9   0   61.59    8.50
   6  -9   0  108.39   10.80
  -6  -9   0  113.59   13.10
  -6  -9   0   98.29   11.90
   6  -9   0  115.09   10.20
  -6   9   0  102.19   11.10
  -6   9   0  107.69    9.70
  -6   9   0   70.69    9.20
   6   9   0   74.29    9.30
   6   9   0   88.79   10.60
   7  -9   0   35.00    6.90
   7  -9   0   29.80    7.20
   7  -9   0   20.50    6.30
  -7  -9   0   52.79    8.00
  -7  -9   0   29.50    8.80
  -7  -9   0   31.90    7.60
  -7   9   0   35.90    7.90
  -7   9   0   49.99    7.30
  -7   9   0   36.70    8.20
   7   9   0   29.30    6.90
   7   9   0   34.90    7.50
   8  -9   0   -7.70    3.90
  -8  -9   0    3.60    4.80
   8  -9   0    1.00    5.40
  -8  -9   0    3.20    4.60
   8  -9   0   -2.30    3.70
  -8  -9   0  -13.20    6.30
  -8   9   0    1.50    5.00
  -8   9   0    0.20    3.70
   8   9   0   -0.90    3.50
  -8   9   0    2.30    3.80
   8   9   0    1.40    4.50
   9  -9   0   36.00    8.10
  -9  -9   0   54.09   10.80
   9  -9   0   51.19    9.20
   9  -9   0   61.89    9.70
  -9  -9   0   39.90   10.10
  -9  -9   0   55.19    9.50
  -9   9   0   52.89    8.00
  -9   9   0   33.40    7.80
   9   9   0   52.59    9.90
  -9   9   0   44.30    8.60
   9   9   0   49.50    9.20
  10  -9   0   18.10   10.60
  10  -9   0   17.80    8.00
 -10  -9   0   11.20    8.60
 -10  -9   0   32.50    9.30
 -10  -9   0   23.70    7.40
 -10   9   0   22.40    6.50
 -10   9   0   29.00    9.40
 -10   9   0   30.40    8.30
  10   9   0   37.00    9.80
 -11  -9   0  140.19   27.00
 -11  -9   0  105.59   13.90
  11  -9   0   97.19   12.90
 -11  -9   0  137.09   15.00
  11  -9   0   95.99   14.00
 -11   9   0  108.89   12.50
  11   9   0  117.09   15.50
 -11   9   0   81.89   13.60
   0 -10   0  391.86   15.70
   0 -10   0  382.26   15.10
   0 -10   0  386.66   17.40
   0  10   0  390.66   19.50
   0  10   0  365.26   15.30
   0  10   0  344.57   18.60
  -1 -10   0   99.09    8.70
   1 -10   0  105.09   10.60
   1 -10   0   95.79    8.30
  -1 -10   0  108.69   10.40
  -1 -10   0  108.49    9.60
   1 -10   0  106.29    8.00
   1  10   0  109.39    9.50
  -1  10   0   89.79   11.30
  -1  10   0   88.09    8.10
  -1  10   0   92.29   10.90
   1  10   0  108.39   11.80
   1  10   0   93.09   10.90
  -2 -10   0   33.10    5.60
   2 -10   0   29.80    5.00
  -2 -10   0   26.20    6.10
   2 -10   0   39.50    5.80
   2 -10   0   27.90    6.60
  -2 -10   0   23.50    5.70
   2  10   0   39.60    7.90
   2  10   0   20.80    6.10
  -2  10   0   16.90    5.60
  -2  10   0   19.60    5.80
   2  10   0   35.40    5.80
  -2  10   0   32.90    5.50
  -3 -10   0   19.70    5.70
  -3 -10   0   24.10    6.00
   3 -10   0   19.10    2.60
  -3 -10   0   22.90    6.50
   3 -10   0   12.90    5.80
  -3 -10   0   16.80    4.50
  -3  10   0   19.80    4.90
  -3  10   0   11.40    4.90
   3  10   0   15.00    4.90
   3  10   0   23.30    5.50
  -3  10   0   17.70    5.30
  -3  10   0   13.40    5.00
   4 -10   0   32.60    7.10
  -4 -10   0   19.70    6.10
  -4 -10   0   24.80    6.90
  -4 -10   0   41.50    6.50
  -4  10   0   23.80    6.10
  -4  10   0   18.20    5.50
  -4  10   0   21.50    6.00
   4  10   0   18.90    5.10
  -4  10   0   27.30    5.50
   4  10   0   32.10    7.70
  -5 -10   0   51.69    9.00
   5 -10   0   55.79    9.10
  -5 -10   0   52.89    7.50
   5 -10   0   58.89    8.60
  -5 -10   0   60.49   10.40
   5 -10   0   63.59    7.60
  -5  10   0   56.79    8.70
   5  10   0   49.80    9.10
   5  10   0   51.19    7.70
  -5  10   0   53.29    7.10
  -5  10   0   75.79   11.20
  -6 -10   0  656.73   24.20
   6 -10   0  680.03   23.40
   6 -10   0  624.74   25.10
  -6 -10   0  596.94   27.30
  -6 -10   0  651.43   28.60
   6 -10   0  672.43   28.50
  -6  10   0  660.83   26.00
  -6  10   0  628.74   23.30
   6  10   0  677.23   25.60
  -6  10   0  681.53   28.70
   6  10   0  657.63   28.00
  -7 -10   0   30.60    8.00
   7 -10   0   19.70    6.50
   7 -10   0   26.60    7.20
   7 -10   0   21.70    6.80
  -7 -10   0   20.30    8.00
  -7 -10   0   14.80    5.30
   7  10   0   22.40    7.40
  -7  10   0   26.20    6.80
  -7  10   0   15.10    6.70
  -7  10   0   26.70    7.50
   7  10   0   33.70    7.30
   8 -10   0   40.00    8.20
   8 -10   0   30.70    7.80
  -8 -10   0   31.00    7.60
  -8 -10   0   43.80   10.60
  -8 -10   0   44.10    8.00
   8 -10   0   42.80    9.10
  -8  10   0   35.90    8.00
   8  10   0   39.60    9.10
  -8  10   0   43.00    7.20
   8  10   0   32.70    9.20
  -8  10   0   55.49   10.70
   9 -10   0   22.70    7.60
  -9 -10   0    3.00    7.90
  -9 -10   0    9.70    6.60
   9 -10   0   13.90    6.90
  -9 -10   0   13.90    6.00
  -9  10   0    9.30    6.80
  -9  10   0   16.90    6.20
  -9  10   0    5.20    5.90
   9  10   0    8.90    6.40
 -10 -10   0   52.19   10.30
  10 -10   0   42.30    9.30
  10 -10   0   43.70    9.60
 -10 -10   0   46.20   12.00
 -10  10   0   59.09   10.90
 -10  10   0   40.90    9.20
  10  10   0   64.49   10.80
 -10  10   0   65.19   10.00
   0 -11   0    4.00    3.30
   0 -11   0   -4.60    3.30
   0 -11   0   -0.40    4.50
   0  11   0   -2.00    3.10
   0  11   0   -2.20    3.50
   0  11   0    0.20    2.90
  -1 -11   0   -1.80    3.80
   1 -11   0    3.30    4.50
   1 -11   0    0.70    3.50
  -1 -11   0    1.10    4.60
  -1 -11   0   -2.20    3.00
   1 -11   0    0.60    2.90
  -1  11   0   -1.20    3.00
  -1  11   0    2.20    3.20
   1  11   0   -4.40    3.10
   1  11   0   -0.90    3.30
   1  11   0   -2.60    3.80
  -1  11   0    2.40    4.30
   2 -11   0    0.10    3.00
  -2 -11   0    0.20    4.20
   2 -11   0   -6.30    4.40
  -2 -11   0   -2.30    4.20
  -2 -11   0    1.30    3.40
   2  11   0   -6.30    3.50
  -2  11   0   -0.40    3.90
   2  11   0    3.50    4.00
  -2  11   0   -0.90    3.50
  -2  11   0    6.00    5.20
   2  11   0    0.20    3.10
   3 -11   0  361.86   17.90
  -3 -11   0  345.17   17.10
  -3 -11   0  359.16   15.90
  -3 -11   0  353.96   20.30
  -3 -11   0  320.27   17.20
  -3  11   0  340.67   19.80
   3  11   0  323.57   18.20
   3  11   0  328.67   15.80
  -3  11   0  343.47   19.60
   3  11   0  319.67   18.90
  -3  11   0  339.67   15.50
  -4 -11   0   42.00    6.70
  -4 -11   0   45.60    7.70
  -4 -11   0   62.69   10.20
  -4 -11   0   43.00    8.30
   4 -11   0   39.40    7.70
  -4  11   0   48.00    7.30
  -4  11   0   36.30    7.90
  -4  11   0   55.99   10.40
   4  11   0   42.80    7.10
   4  11   0   26.70    6.20
  -4  11   0   47.10    8.30
  -5 -11   0   90.09    9.80
  -5 -11   0   74.59   10.80
  -5 -11   0   93.69   11.30
   5 -11   0   90.99    9.10
   5 -11   0   88.29   10.90
  -5  11   0   80.59   10.80
  -5  11   0  103.29   11.40
   5  11   0  125.79   13.80
  -5  11   0  112.99   14.10
  -5  11   0  102.99   10.10
   5  11   0  106.99   10.80
  -6 -11   0   16.50    6.90
   6 -11   0   11.90    6.30
  -6 -11   0    3.60    6.40
  -6 -11   0   12.10    5.30
  -6  11   0   12.90    5.20
  -6  11   0    6.60    4.90
   6  11   0   16.70    7.10
   7 -11   0  104.99   10.60
  -7 -11   0  100.09   10.70
   7 -11   0  111.19   12.40
  -7 -11   0  113.99   15.30
  -7 -11   0   95.49   12.50
  -7  11   0  100.29   10.60
   7  11   0   91.59   11.40
  -7  11   0  127.79   15.00
  -7  11   0   83.79   11.00
   7  11   0  110.99   13.80
  -8 -11   0   10.30    8.70
  -8 -11   0   11.40    5.80
   8 -11   0    4.50    5.30
   8 -11   0   14.50    6.60
  -8 -11   0   13.50    6.70
  -8  11   0    7.30    5.40
   8  11   0   15.70    6.90
  -8  11   0   14.60    6.40
   8  11   0   12.30    6.20
  -8  11   0    7.20    6.00
  -9 -11   0   59.99   12.40
   9 -11   0   56.59   10.50
   9 -11   0   53.09    9.40
  -9 -11   0   53.89   12.60
  -9  11   0   52.49   10.30
   9  11   0   36.70    8.50
  -9  11   0   37.50    8.00
 -10 -11   0    8.40    6.90
  10 -11   0   -2.60    6.50
 -10 -11   0   10.70   10.10
  10 -11   0   11.20    6.90
 -10  11   0   -1.70    5.70
 -10  11   0    1.00    5.20
 -10  11   0   -0.50    6.20
  10  11   0    1.60    5.50
   0 -12   0   70.59    8.40
   0 -12   0   92.39    9.20
   0 -12   0   64.79    9.40
   0  12   0   91.29   12.70
   0  12   0   67.69    8.00
   1 -12   0   56.49    9.00
   1 -12   0   59.49    7.30
  -1 -12   0   61.79    7.50
  -1 -12   0   73.69    9.10
  -1 -12   0   53.69    8.30
   1 -12   0   49.00    6.70
   1  12   0   56.09    9.40
  -1  12   0   75.09   12.00
   1  12   0   48.70    9.10
   1  12   0   62.19    7.90
  -1  12   0   64.39    7.70
  -2 -12   0    6.70    5.20
   2 -12   0    6.90    5.30
   2 -12   0    6.00    3.70
  -2 -12   0   -2.20    4.60
  -2 -12   0    1.10    3.60
  -2  12   0    3.90    5.20
  -2  12   0    8.40    5.70
  -2  12   0   -1.50    3.60
   2  12   0    3.40    3.70
   2  12   0    5.00    5.30
   2  12   0   -0.40    3.90
   3 -12   0    4.70    5.10
  -3 -12   0    4.80    3.60
   3 -12   0    6.60    3.70
  -3 -12   0    5.10    5.60
  -3 -12   0    5.30    4.70
   3 -12   0    2.40    2.10
  -3  12   0    5.50    4.80
   3  12   0    3.40    4.60
  -3  12   0   -0.30    3.70
   3  12   0    5.70    4.50
   3  12   0    9.90    5.50
  -3  12   0   10.30    5.90
  -4 -12   0   10.10    5.80
  -4 -12   0   13.00    6.90
   4 -12   0   15.40    6.70
  -4 -12   0   12.10    4.90
  -4 -12   0   14.30    5.70
   4  12   0   10.10    5.40
   4  12   0    4.70    4.20
  -4  12   0   11.00    4.80
  -4  12   0   19.90    7.30
  -4  12   0   19.20    6.40
  -4  12   0   10.30    5.30
   4  12   0   18.50    6.10
  -5 -12   0   57.19    9.90
   5 -12   0   67.29    8.90
   5 -12   0   57.19    9.50
  -5 -12   0   45.30    9.10
  -5 -12   0   58.29   11.10
  -5 -12   0   50.19    7.80
   5  12   0   56.49    8.90
  -5  12   0   59.39    8.60
  -5  12   0   36.80    7.70
  -5  12   0   70.69   10.30
  -5  12   0   55.29   10.10
   6 -12   0   65.99    8.60
  -6 -12   0   67.59   11.20
  -6 -12   0   74.19    9.90
   6 -12   0   73.39   10.50
  -6 -12   0   70.99   11.60
  -6  12   0   54.69    9.70
  -6  12   0   55.19    9.60
  -6  12   0   74.59    9.60
  -6  12   0   87.99   11.70
   6  12   0   78.59   12.30
  -7 -12   0  287.17   20.90
  -7 -12   0  234.88   19.70
   7 -12   0  294.47   16.50
  -7 -12   0  252.97   15.90
   7  12   0  279.37   19.90
  -7  12   0  275.27   20.50
  -7  12   0  274.27   16.00
  -7  12   0  251.07   19.40
  -7  12   0  253.37   17.30
   8 -12   0   45.10   11.00
  -8 -12   0   24.20    9.40
  -8 -12   0   22.70    9.90
   8 -12   0   31.00    8.10
  -8 -12   0   19.40    7.00
   8  12   0   16.90    7.70
  -8  12   0   35.20    7.60
  -8  12   0   17.30    7.00
  -8  12   0   20.20    8.40
   9 -12   0    3.80    7.10
  -9 -12   0    4.70    7.40
   9 -12   0   12.40    8.30
  -9 -12   0   -2.60    9.90
  -9  12   0    2.90    6.30
   9  12   0    8.90    6.80
  -9  12   0    6.80    5.60
  -9  12   0    6.80    6.20
   0 -13   0    1.60    3.50
   0 -13   0  -10.20    3.80
   0 -13   0   -0.30    4.10
   0  13   0   -0.90    4.20
   0  13   0    2.00    4.30
   0  13   0    2.00    5.10
  -1 -13   0  220.38   12.90
   1 -13   0  197.28   12.30
   1 -13   0  195.58   12.70
  -1 -13   0  203.98   13.90
  -1 -13   0  256.17   18.20
  -1  13   0  194.88   16.50
  -1  13   0  205.98   16.90
   1  13   0  210.58   13.40
  -1  13   0  186.48   12.60
   1  13   0  227.38   17.40
   1  13   0  199.68   16.50
   2 -13   0    8.50    4.30
  -2 -13   0   10.70    6.10
  -2 -13   0   10.50    4.60
   2 -13   0    7.30    6.00
   2  13   0   16.50    7.00
   2  13   0    2.20    4.80
   2  13   0   15.70    7.00
  -2  13   0   14.50    6.40
  -2  13   0   14.50    6.40
  -2  13   0    7.70    4.30
   3 -13   0   -2.90    4.60
   3 -13   0   12.40    2.70
  -3 -13   0    6.10    5.30
  -3 -13   0    9.90    4.80
  -3 -13   0   12.00    7.70
   3 -13   0    7.50    4.50
  -3  13   0    8.50    5.80
   3  13   0   11.50    5.40
   3  13   0   27.40    8.20
   3  13   0    5.40    4.70
  -3  13   0    7.10    4.70
  -4 -13   0   74.09    9.20
   4 -13   0   95.79    9.00
   4 -13   0   76.69   11.00
  -4 -13   0  101.29   12.10
  -4 -13   0  104.09   12.70
  -4  13   0   67.89    8.80
   4  13   0   72.69   11.00
  -4  13   0   67.89   11.80
   4  13   0   99.19   13.70
  -4  13   0   56.09   10.70
   4  13   0   95.29   10.70
   5 -13   0    8.20    4.60
  -5 -13   0    0.90    6.50
  -5 -13   0   -1.90    5.30
  -5 -13   0    0.80    4.30
  -5 -13   0    7.60    5.20
   5  13   0    1.40    4.90
  -5  13   0    2.60    4.40
   5  13   0   -2.00    4.70
   5  13   0    4.70    5.40
  -5  13   0   -5.60    4.40
  -5  13   0    3.10    5.20
  -5  13   0    8.10    9.40
  -6 -13   0   36.80    7.50
  -6 -13   0   31.00    9.50
   6 -13   0   46.30    7.90
  -6 -13   0   51.19   11.00
   6  13   0   27.40    7.70
  -6  13   0   59.39   10.40
  -6  13   0   28.30    6.80
  -6  13   0   55.89   11.20
  -6  13   0   40.50    9.50
   7 -13   0   71.79    9.90
  -7 -13   0   98.69   14.90
  -7 -13   0   77.19   13.60
  -7 -13   0   88.39   11.50
  -7  13   0   59.09   11.10
  -7  13   0   60.89   11.20
   7  13   0   77.39   12.60
  -7  13   0   74.69   10.40
  -7  13   0   68.69   13.90
   8 -13   0   37.00    8.60
  -8 -13   0   23.60    8.80
  -8 -13   0    7.60    9.80
  -8  13   0   28.40    8.40
   8  13   0   27.90    9.70
  -8  13   0   31.50    7.60
  -8  13   0   41.60    9.10
   0 -14   0  163.48   12.90
   0 -14   0  159.88   11.60
   0 -14   0  160.98   15.50
   0  14   0  189.48   17.10
   0  14   0  180.48   19.60
   0  14   0  185.18   12.90
   1 -14   0   40.10    7.00
  -1 -14   0   27.90    7.30
   1 -14   0   49.80    9.50
   1 -14   0   42.20    7.40
  -1 -14   0   37.40    7.00
  -1 -14   0   38.40    8.20
   1  14   0   34.30    8.80
  -1  14   0   47.90    7.80
  -1  14   0   63.49   12.20
   1  14   0   41.00   10.50
   1  14   0   49.90    8.00
  -1  14   0   33.50    9.50
  -2 -14   0   -1.00    5.30
   2 -14   0    2.50    2.70
   2 -14   0   -3.90    3.70
  -2 -14   0    6.30    5.50
  -2 -14   0    0.40    4.10
   2 -14   0    3.30    6.60
   2  14   0    3.10    4.80
   2  14   0   -3.30    4.30
   2  14   0    0.00    3.80
  -2  14   0   -1.80    4.30
  -2  14   0   -4.80    4.20
  -2  14   0    2.40    4.40
  -3 -14   0   45.70   11.20
   3 -14   0   60.09    8.00
   3 -14   0   61.39    5.90
  -3 -14   0   56.19    8.40
  -3 -14   0   55.79   10.00
  -3  14   0   66.79   12.00
  -3  14   0   32.30    7.80
   3  14   0   69.59    9.60
   3  14   0   66.29   12.20
  -3  14   0   67.99    9.10
  -4 -14   0   17.50    8.10
   4 -14   0   24.00    5.80
  -4 -14   0   32.10    9.40
  -4  14   0   17.70    7.80
   4  14   0   21.90    7.50
  -4  14   0   17.20    6.50
  -4  14   0   29.50    6.90
   4  14   0   34.80    7.40
   5 -14   0    8.50    4.90
  -5 -14   0   -2.10    4.00
   5 -14   0    3.10    3.90
  -5 -14   0    0.20    7.00
  -5  14   0    2.20    4.60
   5  14   0   -0.10    4.70
   5  14   0    0.00    5.30
  -5  14   0    1.10    4.70
  -5  14   0    0.20    5.10
   6 -14   0    2.00    4.90
  -6 -14   0   -6.20    6.70
  -6 -14   0   -0.90    7.70
  -6  14   0    3.10    5.60
  -6  14   0   -2.10    7.40
   6  14   0    4.30    5.20
  -6  14   0   11.30    5.60
   0 -15   0    5.90    6.50
   0 -15   0    4.60    6.70
   0  15   0   12.20    7.10
   0  15   0   -0.40    4.30
  -1 -15   0   -4.00    6.00
   1 -15   0    2.40    5.20
  -1  15   0    3.30    4.90
   1  15   0   -2.50    4.30
  -1  15   0    7.30    5.20
   1  15   0    6.10    6.10
  -2 -15   0   14.70    5.60
  -2 -15   0    2.60    7.20
   2 -15   0   10.20    5.40
   2 -15   0   15.60    4.00
   2  15   0   19.80    6.30
   2  15   0   12.90    8.40
  -2  15   0    6.20    5.20
  -2  15   0    9.10    7.50
   3 -15   0   -6.00    4.00
  -3 -15   0    4.50    7.00
  -3 -15   0   -0.40    4.30
  -3  15   0   -0.90    4.70
   3  15   0   -3.60    5.20
   3  15   0   -1.40    4.80
  -3  15   0   -1.00    4.50
  -4 -15   0   61.49   11.70
   4 -15   0   48.10    7.90
  -4 -15   0   61.09    9.50
   4  15   0   43.40    8.90
   4  15   0   54.69   12.10
  -4  15   0   59.29    9.50
 -14   0   1   -3.20    6.50
  14   0  -1   -3.10    5.10
 -14   0   1    0.40    5.40
 -13   0   1   -0.40    5.40
 -13   0   1   -3.80    5.30
 -13   0   1    4.00    7.40
  13   0  -1   -6.30    4.20
  12   0  -1   -0.40    4.70
 -12   0   1   -7.20    5.60
  12   0  -1   -3.90    6.10
 -12   0   1   -2.80    5.10
 -12   0   1    0.10    4.60
 -11   0   1   -0.90    5.90
 -11   0   1   -2.80    3.20
 -11   0   1   -0.80    4.60
  11   0  -1   -0.50    6.00
  11   0  -1    2.30    4.90
 -10   0   1   -3.70    5.50
  10   0  -1    3.60    6.30
 -10   0   1   -5.10    3.80
  10   0  -1   -4.00    3.60
 -10   0   1   -4.30    3.40
  -9   0   1    7.10    4.60
  -9   0   1    0.50    3.00
  -9   0   1    6.90    6.50
   9   0  -1   -0.10    5.80
   9   0  -1   -0.50    3.50
  -8   0   1    4.10    3.40
   8   0  -1    1.80    5.40
  -8   0   1    4.50    6.30
  -8   0   1   -1.80    3.20
   8   0  -1    3.50    3.70
  -7   0   1    6.30    3.50
   7   0  -1   -0.20    4.80
  -7   0   1    0.40    4.90
  -7   0   1    1.80    2.70
   7   0  -1    0.40    2.80
  -6   0   1    1.70    2.00
   6   0  -1    6.50    4.30
  -6   0   1   -0.30    4.50
  -6   0   1    0.60    2.50
   6   0  -1    0.50    2.00
   5   0  -1   -1.70    3.60
  -5   0   1    1.50    2.30
  -5   0   1    1.90    2.20
  -5   0   1    1.60    3.50
   5   0  -1    0.70    2.30
   5   0  -1    0.60    2.20
   4   0  -1    5.50    3.10
   4   0  -1   -0.20    1.60
  -4   0   1   -2.10    3.00
  -4   0   1   -1.60    1.70
   4   0  -1   -0.30    1.50
  -4   0   1    0.90    1.90
  -3   0   1    1.60    1.80
  -3   0   1   -0.40    3.50
   3   0  -1   -2.50    3.40
   3   0  -1    2.40    1.60
  -3   0   1    1.60    1.70
   3   0  -1   -1.00    1.60
   2   0  -1    0.70    2.00
  -2   0   1    1.40    1.00
  -2   0   1    1.40    1.10
   2   0  -1   -0.40    1.00
   2   0  -1    1.90    2.00
  -2   0   1    1.60    1.80
  -1   0   1    0.20    0.40
   1   0  -1    0.20    0.40
  -1   0   1    0.80    0.70
  -1   0  -1    0.40    0.50
  -1   0  -1   -0.20    0.30
  -1   0  -1   -0.10    0.30
   1   0   1    0.80    0.70
  -2   0  -1    1.10    1.20
   2   0   1    2.20    1.70
  -2   0  -1    2.30    1.90
  -2   0  -1   -0.20    1.20
   2   0   1    1.30    1.20
   2   0   1    1.00    1.20
  -3   0  -1    1.20    1.70
   3   0   1   -0.70    1.00
  -3   0  -1    1.60    1.40
   3   0   1    0.00    2.90
  -3   0  -1    2.40    3.20
   3   0   1   -3.20    1.50
   4   0   1   -2.10    2.60
   4   0   1    0.80    1.40
  -4   0  -1    3.10    3.30
   4   0   1   -1.40    1.80
  -4   0  -1    1.00    1.80
  -4   0  -1    3.20    2.10
   5   0   1   -2.50    3.30
  -5   0  -1    1.50    2.00
  -5   0  -1    2.30    3.70
   5   0   1    2.50    1.90
  -5   0  -1    3.40    2.50
  -6   0  -1    1.80    2.40
   6   0   1    0.30    3.60
   6   0   1    0.60    2.30
  -6   0  -1   -7.40    3.50
  -6   0  -1    1.30    2.80
  -7   0  -1   -0.60    4.70
  -7   0  -1    2.60    2.60
   7   0   1   -3.20    2.10
   7   0   1    5.00    4.90
  -7   0  -1   -0.60    2.80
  -8   0  -1    6.70    6.00
  -8   0  -1    4.20    3.80
   8   0   1   -0.40    3.10
  -8   0  -1   -1.00    3.10
   8   0   1   -2.70    4.90
  -9   0  -1   -1.20    3.00
   9   0   1    0.80    3.30
  -9   0  -1    5.50    4.50
   9   0   1    9.20    6.50
  -9   0  -1   -2.10    6.40
  10   0   1   -1.50    3.60
 -10   0  -1   -6.50    5.10
 -10   0  -1   -0.80    4.00
 -10   0  -1   -2.00    3.00
  10   0   1   11.00    6.30
 -11   0  -1    3.50    7.00
  11   0   1    0.30    5.70
 -11   0  -1   -0.30    4.80
  11   0   1    4.20    4.50
 -11   0  -1   -1.10    3.90
  12   0   1   -4.90    5.80
 -12   0  -1   -8.90    4.10
 -12   0  -1   -1.80    3.70
  12   0   1   -7.90    3.60
 -12   0  -1   -6.20    5.70
 -13   0  -1    2.70    5.30
  13   0   1   -2.60    4.60
 -13   0  -1  -10.00    5.00
 -13   0  -1   -4.70    6.40
  14   0   1   -6.40    4.80
 -14   0  -1    0.40    5.00
 -14   0  -1    4.30    8.10
 -14   0  -1   -2.00    6.40
 -14  -1   1   15.80    7.40
  14  -1  -1   13.40    7.20
 -14  -1   1   23.30    9.40
 -14   1   1   37.70   16.10
  14   1  -1   12.20    7.60
 -14   1   1   18.50    8.30
 -14   1   1   13.70    9.30
 -13  -1   1   -2.00    5.70
 -13  -1   1    4.60    5.60
 -13  -1   1    2.30    7.40
  13  -1  -1    4.20    6.20
 -13   1   1   -4.80    5.20
 -13   1   1    4.50    7.20
  13   1  -1    2.60    5.90
 -13   1   1    4.30    5.60
 -12  -1   1    7.80    5.10
 -12  -1   1    4.40    5.20
 -12  -1   1    7.50    7.80
 -12  -1   1   12.70    6.00
  12  -1  -1    6.00    5.90
  12  -1  -1   10.30    8.10
 -12   1   1    6.50    5.80
  12   1  -1    2.30    6.70
 -12   1   1   15.90    6.90
 -12   1   1   14.10    7.80
  12   1  -1   10.20    5.70
  11  -1  -1    7.20    5.50
 -11  -1   1   10.80    5.40
 -11  -1   1   12.40    5.50
  11  -1  -1    7.00    6.80
 -11  -1   1   10.50    7.40
  11   1  -1    5.80    6.50
 -11   1   1    6.60    4.70
  11   1  -1    8.00    5.40
 -11   1   1   -0.20    4.90
 -11   1   1   13.20    6.50
 -10  -1   1   67.39   10.30
  10  -1  -1   56.29    9.20
 -10  -1   1   65.19    9.80
 -10  -1   1   74.49    8.80
  10  -1  -1   66.69    9.70
 -10   1   1   59.29    9.70
  10   1  -1   51.69    9.40
 -10   1   1   70.89   10.50
  10   1  -1   99.29   12.00
 -10   1   1   58.29    8.40
   9  -1  -1  173.08   14.90
  -9  -1   1  150.68   11.70
  -9  -1   1  150.58   10.90
  -9  -1   1  155.58   14.40
   9  -1  -1  153.18   12.00
  -9   1   1  148.59   13.40
  -9   1   1  137.69   11.00
   9   1  -1  156.58   13.80
  -9   1   1  160.58   12.10
   9   1  -1  152.98   12.00
  -8  -1   1   12.50    6.70
   8  -1  -1    8.70    4.20
  -8  -1   1   21.80    5.40
   8  -1  -1   10.40    4.00
   8  -1  -1    7.20    5.80
  -8  -1   1   13.30    4.30
   8   1  -1   13.10    4.80
  -8   1   1   12.70    4.60
  -8   1   1   13.80    6.20
  -8   1   1    7.90    3.40
   7  -1  -1    1.00    3.00
  -7  -1   1    1.10    2.60
  -7  -1   1    5.70    5.20
   7  -1  -1    5.90    5.20
   7  -1  -1    6.20    3.60
  -7  -1   1    7.50    3.30
   7   1  -1    6.90    3.40
   7   1  -1   11.40    5.40
  -7   1   1    9.50    5.60
  -7   1   1    8.20    3.90
  -7   1   1    5.30    3.40
   6  -1  -1  506.95   16.60
   6  -1  -1  485.65   17.90
   6  -1  -1  515.55   18.40
  -6  -1   1  499.45   16.40
  -6  -1   1  457.75   18.20
  -6  -1   1  513.95   18.40
  -6   1   1  508.15   16.60
   6   1  -1  524.15   18.40
  -6   1   1  512.85   18.10
   6   1  -1  531.25   18.70
   5  -1  -1   70.89    7.00
  -5  -1   1   77.19    6.30
   5  -1  -1   81.39    6.50
   5  -1  -1   76.09    5.60
  -5  -1   1   66.29    7.10
  -5  -1   1   86.69    5.80
  -5   1   1   90.69    6.70
   5   1  -1   72.89    6.30
  -5   1   1   75.69    6.90
   5   1  -1   98.09    8.10
  -5   1   1   76.99    5.70
   4  -1  -1  122.59    7.50
   4  -1  -1  115.99    6.00
   4  -1  -1  121.99    6.90
  -4  -1   1  104.99    7.40
  -4  -1   1  116.59    6.80
  -4   1   1  128.19    7.40
  -4   1   1  118.79    6.30
   4   1  -1  113.39    6.70
   4   1  -1  127.19    7.80
  -4   1   1  125.09    7.00
   3  -1  -1  934.31   21.80
   3  -1  -1  953.50   22.90
  -3  -1   1  872.31   22.90
   3  -1  -1  901.71   23.00
  -3   1   1  875.61   21.60
   3   1  -1  925.61   23.10
  -3   1   1  904.61   22.40
   3   1  -1  913.61   23.00
   2  -1  -1 1112.49   24.70
  -2  -1   1 1136.19   25.30
  -2  -1   1 1100.99   24.50
  -2  -1   1 1087.69   25.10
   2   1  -1 1096.09   25.10
  -2   1   1 1094.79   24.60
   2   1  -1 1018.80   25.00
   1  -1  -1 1803.42   44.90
  -1  -1   1 1773.52   44.60
  -1   1   1 1877.41   45.20
   1   1  -1 1797.92   44.70
   1  -1   1    1.90    0.90
  -1  -1  -1    4.30    1.10
  -1  -1  -1    1.70    0.70
   1  -1   1    2.50    1.00
  -1  -1  -1    3.70    1.20
   1  -1   1    2.50    0.90
  -1   1  -1    1.30    0.70
  -1   1  -1    2.00    1.00
   1   1   1    2.20    1.10
   1   1   1    2.60    0.90
  -1   1  -1    1.90    1.00
  -2  -1  -1 3831.72   89.49
  -2   1  -1 3903.11   90.19
   3  -1   1   72.99    4.60
   3  -1   1   84.59    6.10
  -3  -1  -1   67.99    4.60
  -3  -1  -1   73.39    6.20
   3  -1   1   72.99    4.80
  -3   1  -1   73.79    5.70
  -3   1  -1   77.39    4.80
   3   1   1   60.29    5.40
  -3   1  -1   69.79    4.60
   3   1   1   63.79    4.50
  -4  -1  -1 1214.58   30.90
   4  -1   1 1237.48   30.30
  -4  -1  -1 1225.48   30.50
   4  -1   1 1244.88   29.60
   4  -1   1 1294.37   30.90
  -4  -1  -1 1231.18   29.70
  -4   1  -1 1252.37   29.70
  -4   1  -1 1178.18   30.40
   4   1   1 1197.98   30.30
   4   1   1 1268.77   30.90
  -4   1  -1 1270.87   30.40
  -5  -1  -1  298.87   11.50
   5  -1   1  329.57   12.70
  -5  -1  -1  303.97   13.40
  -5  -1  -1  321.57   12.60
   5  -1   1  300.87   11.60
   5  -1   1  328.27   13.10
   5   1   1  304.77   12.80
  -5   1  -1  323.47   14.80
  -5   1  -1  306.07   12.40
  -5   1  -1  332.17   12.00
   5   1   1  333.67   12.80
   6  -1   1    3.00    2.60
   6  -1   1    9.70    3.30
  -6  -1  -1   -1.00    2.00
  -6  -1  -1    3.70    4.50
   6  -1   1    5.50    4.30
  -6  -1  -1    2.10    2.70
   6   1   1    3.70    3.80
  -6   1  -1    4.50    4.10
   6   1   1    4.50    2.80
  -6   1  -1    7.00    3.30
  -6   1  -1    0.10    2.00
   7  -1   1  285.57   14.50
  -7  -1  -1  295.77   15.60
  -7  -1  -1  278.47   12.60
   7  -1   1  271.27   12.60
  -7  -1  -1  267.87   13.30
   7  -1   1  280.67   13.90
  -7   1  -1  284.27   12.90
  -7   1  -1  278.57   14.50
   7   1   1  282.37   13.50
   7   1   1  280.37   14.50
  -7   1  -1  279.67   13.70
  -8  -1  -1    8.80    4.00
   8  -1   1   12.80    5.90
  -8  -1  -1   12.70    7.00
  -8  -1  -1    8.90    3.70
   8  -1   1   13.40    4.90
  -8   1  -1   15.30    4.70
  -8   1  -1   11.70    4.60
  -8   1  -1    7.60    6.10
   8   1   1    4.70    3.60
   9  -1   1   82.59    9.90
  -9  -1  -1   70.59    8.50
   9  -1   1   71.59    9.80
  -9  -1  -1   81.79   10.90
  -9  -1  -1   52.49    7.40
  -9   1  -1   69.09    9.70
   9   1   1   73.89    9.40
   9   1   1   56.29    8.90
  -9   1  -1   62.19    8.70
  -9   1  -1   62.09    8.30
  10  -1   1   13.50    7.10
 -10  -1  -1    9.60    7.00
 -10  -1  -1   21.90    5.80
 -10  -1  -1   21.80    6.20
  10  -1   1   19.80    5.90
 -10   1  -1   22.60    6.30
  10   1   1   12.10    5.20
 -10   1  -1   31.10    7.30
 -10   1  -1   15.70    7.20
  10   1   1   19.60    7.10
  11  -1   1   54.59    9.80
 -11  -1  -1   60.59   11.20
  11  -1   1   62.89   10.00
 -11  -1  -1   60.39    9.30
 -11  -1  -1   54.29    9.10
  11   1   1   59.99   10.70
  11   1   1   54.09    8.90
 -11   1  -1   54.09   10.50
 -11   1  -1   63.69   10.00
 -11   1  -1   69.59   10.80
 -12  -1  -1   25.70    9.10
 -12  -1  -1   34.70    8.60
 -12  -1  -1   52.09    9.60
  12  -1   1   31.90   10.10
  12  -1   1   44.50    9.00
 -12   1  -1   47.10    9.10
  12   1   1   59.59   10.50
  12   1   1   42.40    9.60
 -12   1  -1   28.20    7.80
 -12   1  -1   24.50    8.30
 -13  -1  -1   -2.60    4.70
 -13  -1  -1   -1.00    8.00
 -13  -1  -1   -3.80    5.70
  13  -1   1    4.50    5.70
  13   1   1   -3.30    4.40
 -13   1  -1   -3.80    4.70
 -13   1  -1    2.30    6.20
 -13   1  -1    4.40    6.00
 -14  -1  -1   26.10   10.00
 -14  -1  -1   32.20    9.30
 -14  -1  -1   16.60    7.20
  14  -1   1   16.30    8.60
  14   1   1   16.30    9.10
 -14   1  -1   23.50    9.00
 -14   1  -1   41.90    9.50
 -14   1  -1   21.20   15.20
  14  -2  -1    5.50    6.00
 -14  -2   1   19.20    8.30
 -14  -2   1   12.90    9.70
 -14  -2   1   19.20    9.50
 -14   2   1    8.00    6.90
 -14   2   1    9.90    7.60
  14   2  -1    6.20    6.70
 -13  -2   1    1.20    7.80
  13  -2  -1    1.30    5.60
 -13  -2   1    2.20    5.70
 -13  -2   1   -0.90    4.30
 -13   2   1   -1.30    4.70
 -13   2   1   22.20    7.80
  13   2  -1    0.40    5.30
 -13   2   1    1.30    6.20
 -12  -2   1   -7.00    6.70
 -12  -2   1   -1.10    4.50
 -12  -2   1    6.40    5.70
  12  -2  -1   -0.50    4.30
 -12  -2   1    3.50    5.60
  12   2  -1    1.20    4.90
  12   2  -1   -7.30    5.80
 -12   2   1    5.40    5.20
 -12   2   1   -0.90    5.60
 -12   2   1   -3.30    5.20
 -11  -2   1  109.89   13.30
 -11  -2   1  118.09   14.60
  11  -2  -1  118.09   13.80
 -11  -2   1  102.29   11.50
  11  -2  -1   86.99   11.90
 -11  -2   1  108.49   11.10
 -11   2   1  117.99   13.00
  11   2  -1   93.89   11.40
 -11   2   1   98.89   11.00
 -11   2   1  137.09   14.70
  11   2  -1   95.49   12.40
 -10  -2   1   54.99    8.00
 -10  -2   1   62.49    8.70
  10  -2  -1   70.09    9.50
 -10  -2   1   70.09    9.40
  10  -2  -1   69.09   10.20
  10   2  -1   67.89    9.20
 -10   2   1   71.59    9.50
 -10   2   1   74.79    9.40
  10   2  -1   70.49   10.10
 -10   2   1   68.09    9.60
  -9  -2   1    5.50    4.50
  -9  -2   1    7.70    4.60
  -9  -2   1    8.40    7.00
   9  -2  -1    0.10    3.60
  -9  -2   1    5.60    3.70
   9  -2  -1    5.80    4.00
   9  -2  -1    1.60    6.40
  -9   2   1    7.60    6.20
   9   2  -1    1.20    5.80
  -9   2   1    3.20    4.40
   9   2  -1   -1.20    3.10
  -9   2   1   -0.70    4.30
   8  -2  -1   32.20    5.70
  -8  -2   1   33.20    8.50
  -8  -2   1   30.20    5.90
  -8  -2   1   37.30    6.80
  -8  -2   1   24.30    5.30
   8  -2  -1   30.10    7.20
  -8   2   1   31.20    7.00
   8   2  -1   31.30    7.50
  -8   2   1   23.00    5.50
   8   2  -1   37.30    6.40
  -8   2   1   32.40    6.40
  -7  -2   1  424.96   15.90
  -7  -2   1  467.85   17.20
   7  -2  -1  450.65   18.60
  -7  -2   1  420.56   17.50
   7  -2  -1  450.75   16.30
   7  -2  -1  422.06   17.80
  -7  -2   1  449.76   19.30
  -7   2   1  420.36   17.70
   7   2  -1  471.65   19.00
   7   2  -1  429.56   17.80
  -7   2   1  433.16   16.50
  -7   2   1  438.16   17.90
  -6  -2   1 1133.09   30.10
  -6  -2   1 1093.99   31.80
   6  -2  -1 1085.19   30.70
  -6  -2   1 1105.39   31.30
   6  -2  -1 1163.08   32.60
  -6  -2   1 1115.19   29.50
   6  -2  -1 1077.19   29.20
  -6   2   1 1162.58   32.10
   6   2  -1 1124.29   31.50
  -6   2   1 1114.19   30.50
   6   2  -1 1143.79   31.60
  -6   2   1 1083.49   29.40
  -5  -2   1   93.59    6.40
   5  -2  -1  102.99    6.60
   5  -2  -1   86.99    7.10
  -5  -2   1  108.79    7.50
  -5  -2   1  106.79    7.00
  -5  -2   1   91.49    8.10
   5  -2  -1  103.19    8.20
  -5   2   1   92.39    6.60
   5   2  -1  109.69    7.50
  -5   2   1  108.19    7.80
   5   2  -1   95.59    8.20
  -5   2   1   99.49    7.20
   4  -2  -1  786.22   21.50
   4  -2  -1  770.42   22.20
  -4  -2   1  797.32   21.20
  -4  -2   1  754.02   22.30
  -4  -2   1  799.22   22.30
   4  -2  -1  836.52   21.00
  -4   2   1  790.72   20.90
   4   2  -1  817.22   22.50
   4   2  -1  857.81   22.60
  -4   2   1  797.52   22.40
  -4   2   1  761.62   21.00
  -3  -2   1 1076.89   27.00
  -3  -2   1 1056.49   25.80
   3  -2  -1 1107.59   26.20
   3  -2  -1 1097.09   25.70
  -3  -2   1 1089.89   26.90
   3  -2  -1 1081.09   27.20
  -3   2   1 1070.79   25.70
   3   2  -1 1053.79   26.90
   3   2  -1 1101.59   26.80
  -3   2   1 1128.89   27.40
   1  -2  -1   43.10    3.40
   1  -2  -1   44.70    3.20
  -1  -2   1   45.00    2.90
   1  -2  -1   41.70    1.90
   1   2  -1   47.80    3.00
   1   2  -1   46.00    3.40
  -1   2   1   41.30    2.40
  -1   2   1   42.50    3.30
   2  -2   1 5518.55  126.19
  -2  -2  -1 5437.76  125.09
  -2   2  -1 5427.46  125.99
   2   2   1 5579.74  125.49
  -3  -2  -1    6.70    2.30
   3  -2   1    8.00    2.20
  -3  -2  -1   11.90    3.50
   3  -2   1    7.70    2.20
  -3  -2  -1    9.10    2.10
   3  -2   1    6.50    3.00
   3   2   1    4.00    1.70
  -3   2  -1    8.30    2.50
  -3   2  -1    9.30    2.70
   3   2   1    9.20    2.90
  -3   2  -1    5.10    2.20
   4  -2   1 1431.56   32.80
   4  -2   1 1357.46   32.30
   4  -2   1 1326.67   33.40
  -4  -2  -1 1363.96   33.50
  -4  -2  -1 1330.27   34.20
  -4   2  -1 1346.17   32.20
  -4   2  -1 1345.27   33.50
   4   2   1 1317.77   33.20
   4   2   1 1367.26   33.50
  -4   2  -1 1362.36   32.40
  -5  -2  -1   27.30    4.30
   5  -2   1   27.70    4.60
  -5  -2  -1   32.90    4.90
   5  -2   1   28.10    4.20
  -5  -2  -1   29.70    5.60
   5  -2   1   31.60    5.10
  -5   2  -1   20.00    3.80
   5   2   1   21.10    4.50
  -5   2  -1   23.70    3.90
   5   2   1   16.60    3.30
   6  -2   1  572.64   19.60
   6  -2   1  565.74   19.40
  -6  -2  -1  577.44   20.60
  -6  -2  -1  565.74   19.40
  -6  -2  -1  535.95   18.00
   6  -2   1  554.34   18.00
  -6   2  -1  574.84   18.50
   6   2   1  558.24   19.70
  -6   2  -1  554.14   19.50
  -6   2  -1  555.04   18.90
   6   2   1  556.74   19.30
   7  -2   1    4.80    3.20
  -7  -2  -1    8.00    3.50
   7  -2   1    3.20    4.90
  -7  -2  -1    1.60    5.20
  -7  -2  -1    6.30    2.80
   7  -2   1    2.90    3.20
  -7   2  -1    3.30    3.00
  -7   2  -1    7.40    4.20
   7   2   1    6.40    4.70
  -7   2  -1    1.10    4.80
   8  -2   1   27.50    5.60
   8  -2   1   44.10    7.20
  -8  -2  -1   28.00    5.70
  -8  -2  -1   34.40    6.60
   8  -2   1   22.70    6.60
  -8  -2  -1   27.70    7.70
  -8   2  -1   35.00    6.80
  -8   2  -1   31.80    6.50
   8   2   1   24.70    6.80
  -8   2  -1   22.40    6.40
   8   2   1   21.30    4.90
   9  -2   1  517.95   22.20
  -9  -2  -1  540.75   24.10
  -9  -2  -1  557.14   22.50
   9  -2   1  528.45   20.80
   9  -2   1  502.85   21.70
  -9  -2  -1  533.75   20.50
   9   2   1  529.45   22.70
  -9   2  -1  522.85   20.80
   9   2   1  519.65   22.00
  -9   2  -1  499.95   22.00
  -9   2  -1  557.54   22.50
  10  -2   1   44.40    9.20
  10  -2   1   47.20    8.10
 -10  -2  -1   42.20    7.20
 -10  -2  -1   53.29    8.00
 -10  -2  -1   51.09    7.80
 -10   2  -1   66.69   14.50
 -10   2  -1   52.39    8.30
  10   2   1   46.40    9.10
  10   2   1   41.90    8.10
 -10   2  -1   62.49    9.20
 -11  -2  -1   14.60    6.00
 -11  -2  -1    9.40    5.60
  11  -2   1   20.50    6.20
 -11  -2  -1    8.00    7.60
  11  -2   1    6.80    6.70
 -11   2  -1    8.80    6.50
  11   2   1   14.80    5.70
 -11   2  -1   15.90    6.30
  11   2   1   13.70    7.60
 -12  -2  -1   29.50    7.60
 -12  -2  -1   33.20    7.60
 -12  -2  -1   49.50   10.00
  12  -2   1   32.20    7.70
 -12  -2  -1   39.40   10.60
 -12   2  -1   49.00    9.40
  12   2   1   39.70    9.70
 -12   2  -1   58.59   10.30
 -12   2  -1   48.60    9.30
  12   2   1   45.10    9.30
 -13  -2  -1   72.59   12.60
  13  -2   1   55.69   11.20
  13  -2   1   58.39   14.40
 -13  -2  -1   45.40   10.00
 -13  -2  -1   82.69   12.10
  13   2   1   47.30    9.50
 -13   2  -1   44.60    9.30
 -13   2  -1   73.99   11.70
 -13   2  -1   51.49   10.00
 -13  -3   1    9.40    6.70
  13  -3  -1    6.20   10.60
 -13  -3   1   19.10    9.80
 -13  -3   1   19.40    7.50
  13  -3  -1   18.20    7.50
 -13   3   1   17.70    7.50
  13   3  -1   21.40    7.80
 -13   3   1   15.20    7.10
 -12  -3   1    8.40    5.50
 -12  -3   1   -1.00    7.70
 -12  -3   1   -0.40    5.10
 -12  -3   1   -0.20    4.00
  12  -3  -1   -1.10    5.10
 -12   3   1   -5.30    4.30
  12   3  -1   -0.60    4.20
  12   3  -1   -7.30    6.30
 -12   3   1    5.70    6.20
 -11  -3   1   10.70    5.70
  11  -3  -1   16.70    5.90
 -11  -3   1   25.10    6.30
 -11  -3   1   14.90    6.30
 -11  -3   1   21.20    8.70
  11  -3  -1   10.00    7.30
  11  -3  -1   18.80    5.70
  11   3  -1   20.60    6.80
 -11   3   1   17.10    7.10
  11   3  -1    7.20    6.60
 -11   3   1   16.10    7.00
 -10  -3   1  455.65   20.60
  10  -3  -1  464.95   22.20
  10  -3  -1  468.95   22.50
 -10  -3   1  471.35   22.30
 -10  -3   1  513.95   20.60
 -10  -3   1  504.75   24.30
  10  -3  -1  459.95   20.30
 -10   3   1  537.65   32.30
  10   3  -1  527.95   23.20
 -10   3   1  433.76   22.40
  10   3  -1  463.95   22.60
   9  -3  -1   32.90    6.50
  -9  -3   1   44.10    7.10
  -9  -3   1   19.30    5.40
  -9  -3   1   41.80    8.20
   9  -3  -1   31.10    7.80
  -9  -3   1   36.40    9.30
   9  -3  -1   30.70    6.60
  -9   3   1   27.50    7.20
  -9   3   1   31.60    6.60
  -9   3   1   33.30    6.90
   9   3  -1   24.60    7.10
   9   3  -1   39.50    7.80
  -8  -3   1   80.09    8.40
  -8  -3   1  104.09    9.50
   8  -3  -1   99.29    9.40
  -8  -3   1   79.69   10.70
   8  -3  -1   70.09    9.50
  -8  -3   1  101.59    9.70
   8  -3  -1   95.49   10.50
  -8   3   1   89.29    9.90
  -8   3   1   84.49    8.90
   8   3  -1   85.49   10.00
   8   3  -1   73.09    8.40
  -8   3   1  101.09   11.10
   7  -3  -1    0.30    2.70
  -7  -3   1   -2.50    3.20
  -7  -3   1    0.20    3.00
   7  -3  -1    2.10    3.20
  -7  -3   1    2.50    2.90
  -7  -3   1    7.60    6.00
   7  -3  -1    5.90    5.70
   7   3  -1    7.10    4.80
  -7   3   1    4.50    3.70
  -7   3   1   -3.40    3.40
   7   3  -1    4.40    3.70
   6  -3  -1  215.68   12.00
  -6  -3   1  206.38   11.20
  -6  -3   1  207.28   12.80
   6  -3  -1  205.98   11.40
   6  -3  -1  199.08   10.20
  -6  -3   1  192.28   10.30
   6   3  -1  238.68   12.30
   6   3  -1  190.08   10.90
  -6   3   1  200.98   10.50
  -6   3   1  203.68   11.30
   5  -3  -1   36.00    5.30
   5  -3  -1   49.80    5.30
   5  -3  -1   61.49    7.00
  -5  -3   1   40.60    6.10
  -5  -3   1   38.30    5.10
  -5  -3   1   46.50    5.80
  -5   3   1   42.90    5.40
   5   3  -1   45.60    5.90
  -5   3   1   41.20    5.30
   5   3  -1   64.89    8.70
  -4  -3   1    1.80    2.10
   4  -3  -1    2.50    2.40
   4  -3  -1    3.70    2.90
   4  -3  -1    3.60    3.00
  -4  -3   1    2.90    2.40
  -4  -3   1   -0.20    3.40
   4   3  -1    3.40    2.50
  -4   3   1    1.60    2.60
   4   3  -1    0.40    3.00
  -4   3   1    1.50    2.00
   3  -3  -1 1226.58   28.90
   3  -3  -1 1237.28   28.70
  -3  -3   1 1217.28   30.40
   3  -3  -1 1183.78   30.50
  -3  -3   1 1238.68   28.90
  -3  -3   1 1199.08   29.90
  -3   3   1 1206.18   25.20
  -3   3   1 1205.78   29.00
  -3   3   1 1210.18   30.50
   3   3  -1 1183.08   28.80
   3   3  -1 1224.38   29.60
   3   3  -1 1182.28   30.20
  -2  -3   1   85.59    5.40
  -2  -3   1   73.39    4.50
   2  -3  -1   79.19    5.50
   2  -3  -1   68.99    5.00
   2   3  -1   80.29    5.30
   2   3  -1   89.09    5.40
   2   3  -1   80.69    4.80
  -2   3   1   79.09    5.40
  -2   3   1   80.89    4.10
  -1  -3   1 2143.19   61.19
   1  -3  -1 2137.39   61.09
   1   3  -1 2270.67   62.29
  -1   3   1 2213.68   61.39
   0  -3  -1 3604.54   87.49
   0  -3   1 3406.66   87.09
   0   3  -1 3629.04   87.89
   0   3   1 3435.36   87.09
   1  -3   1    2.60    1.50
  -1  -3  -1    6.90    2.20
   1  -3   1    3.20    2.40
   1  -3   1    4.70    1.70
  -1  -3  -1    8.80    2.50
  -1  -3  -1    4.40    2.10
  -1   3  -1    0.80    2.00
   1   3   1    4.20    1.50
  -1   3  -1    2.10    1.70
  -1   3  -1    4.60    1.60
   1   3   1    6.20    2.10
   1   3   1    4.90    2.00
  -2  -3  -1    5.30    2.70
  -2  -3  -1    1.40    1.70
   2  -3   1    0.00    1.90
  -2  -3  -1   -1.00    1.40
   2  -3   1    3.10    2.40
   2   3   1   -1.10    1.30
   2   3   1    1.20    1.50
  -2   3  -1    0.80    2.10
  -2   3  -1    0.90    1.80
   2   3   1    0.60    2.00
  -2   3  -1    1.40    1.40
  -3  -3  -1   17.40    3.60
   3  -3   1   16.70    2.90
   3  -3   1   26.00    4.10
  -3  -3  -1   15.20    3.00
   3  -3   1   15.30    2.80
  -3  -3  -1   25.00    3.20
   3   3   1   21.00    3.50
  -3   3  -1   19.60    3.30
  -3   3  -1   18.40    3.50
   3   3   1   17.90    3.20
   4  -3   1   98.39    6.90
  -4  -3  -1   99.89    6.30
   4  -3   1   80.49    5.80
   4  -3   1  100.49    6.80
  -4  -3  -1   94.79    6.60
   4   3   1   88.39    6.40
   4   3   1   86.19    6.90
  -4   3  -1   94.19    6.70
  -4   3  -1   96.39    6.60
   5  -3   1    0.90    3.40
  -5  -3  -1   -2.40    2.30
  -5  -3  -1    1.30    2.20
   5  -3   1    0.70    2.10
   5  -3   1    1.00    2.50
  -5  -3  -1    3.70    4.10
   5   3   1   -1.10    2.20
  -5   3  -1   -1.20    1.80
  -5   3  -1   -2.20    2.60
   5   3   1    1.90    3.20
  -6  -3  -1    5.50    3.10
   6  -3   1    3.70    3.10
  -6  -3  -1    3.70    3.10
  -6  -3  -1    2.80    4.50
   6  -3   1   -0.30    4.40
   6  -3   1    3.80    2.80
  -6   3  -1    2.70    3.70
   6   3   1    2.60    2.90
  -6   3  -1    0.00    3.00
  -6   3  -1    1.40    2.30
   6   3   1    2.40    4.00
  -7  -3  -1   51.09    7.00
   7  -3   1   54.49    6.60
  -7  -3  -1   46.10    6.20
  -7  -3  -1   54.49    8.60
  -7  -3  -1   64.09    8.10
   7  -3   1   49.99    7.40
   7  -3   1   47.50    6.40
   7   3   1   55.69    7.80
  -7   3  -1   54.99    7.20
   7   3   1   63.69    7.80
  -7   3  -1   54.09    7.20
  -7   3  -1   64.89    7.90
  -8  -3  -1  221.68   13.10
   8  -3   1  212.78   13.20
  -8  -3  -1  205.88   12.00
  -8  -3  -1  210.78   15.60
   8  -3   1  206.78   14.20
  -8  -3  -1  188.68   12.20
   8  -3   1  196.18   11.90
   8   3   1  212.08   13.10
  -8   3  -1  204.18   12.90
   8   3   1  201.48   14.20
  -8   3  -1  194.68   13.10
  -8   3  -1  182.58   12.10
   9  -3   1   14.90    6.90
  -9  -3  -1   12.50    4.80
  -9  -3  -1   14.20    5.50
   9  -3   1   17.90    5.60
   9  -3   1   26.00    5.90
  -9  -3  -1   12.80    7.50
  -9  -3  -1    7.40    4.70
  -9   3  -1   16.00    6.10
   9   3   1    6.40    5.80
  -9   3  -1   10.70    4.20
   9   3   1   20.50    5.60
  -9   3  -1   17.60    5.70
  10  -3   1   51.79    9.10
 -10  -3  -1   65.39   10.90
 -10  -3  -1   88.69   11.50
  10  -3   1   70.89   10.40
 -10  -3  -1   63.59    8.80
  10  -3   1   57.79    8.40
 -10   3  -1   65.49    9.50
  10   3   1   62.39    9.70
  10   3   1   80.69   11.40
 -10   3  -1   53.49    7.90
 -10   3  -1   70.29    9.60
 -11  -3  -1  119.79   13.80
  11  -3   1  100.79   12.10
 -11  -3  -1  101.69   13.40
  11  -3   1  150.48   12.20
 -11  -3  -1  121.59   12.60
 -11  -3  -1  103.69   11.70
  11  -3   1  111.49   12.80
  11   3   1  145.69   15.50
 -11   3  -1  132.19   13.00
  11   3   1  108.39   12.20
 -11   3  -1  148.79   15.50
 -11   3  -1  125.29   12.30
 -12  -3  -1    5.20    4.70
  12  -3   1    3.90    8.20
 -12  -3  -1   14.00    8.50
 -12  -3  -1   11.10    6.30
 -12  -3  -1   14.00    6.50
  12  -3   1    9.30    5.90
 -12   3  -1   20.00    7.20
  12   3   1   -4.00    6.10
 -12   3  -1    9.60    6.20
  12   3   1    8.20    5.50
 -13  -3  -1    3.80    6.60
  13  -3   1   -1.50    5.40
 -13  -3  -1   -4.90    4.30
  13  -3   1   -6.50    7.60
 -13  -3  -1   -2.00    8.00
  13   3   1    0.80    5.10
 -13   3  -1   -1.20    5.10
 -13   3  -1   -6.10    5.30
 -13  -4   1   42.30    9.40
 -13  -4   1    9.20   10.90
  13  -4  -1   52.19   13.10
 -13  -4   1   42.20    9.90
 -13   4   1   42.20    9.70
 -13   4   1   20.10    8.10
 -12  -4   1   33.70    7.80
  12  -4  -1   53.99    9.40
 -12  -4   1   49.00   10.90
 -12  -4   1   45.70    9.50
 -12  -4   1   49.99   11.50
  12  -4  -1   45.30   10.00
 -12   4   1   41.30    9.20
  12   4  -1   38.90    8.60
  12   4  -1   23.90   12.70
 -12   4   1   25.30    7.60
 -11  -4   1  399.56   21.70
 -11  -4   1  377.86   22.90
 -11  -4   1  359.86   23.50
 -11  -4   1  413.96   19.90
  11  -4  -1  430.66   22.80
  11  -4  -1  377.26   21.60
  11  -4  -1  388.66   19.70
 -11   4   1  399.46   20.40
  11   4  -1  424.66   22.20
 -11   4   1  399.96   22.10
  11   4  -1  423.16   25.80
 -10  -4   1    3.90    4.70
  10  -4  -1    2.40    6.30
  10  -4  -1    0.20    4.30
 -10  -4   1    7.30    7.60
  10  -4  -1    0.40    4.20
 -10  -4   1    2.30    4.50
 -10  -4   1    1.90    4.90
 -10   4   1    2.50    4.90
  10   4  -1    1.40    5.60
 -10   4   1   13.70    6.00
  10   4  -1    5.20    4.90
  -9  -4   1  200.68   13.00
  -9  -4   1  237.38   17.00
  -9  -4   1  200.28   13.90
   9  -4  -1  189.38   12.40
   9  -4  -1  204.78   15.00
   9  -4  -1  229.38   15.10
  -9  -4   1  185.08   12.10
  -9   4   1  217.08   14.60
  -9   4   1  210.48   13.30
   9   4  -1  195.78   14.60
   9   4  -1  206.08   14.10
  -8  -4   1   23.60    5.20
   8  -4  -1   31.90    6.00
  -8  -4   1   29.50    6.30
   8  -4  -1   23.00    5.60
  -8  -4   1   29.70    6.30
   8  -4  -1   28.60    7.80
  -8  -4   1   28.50    8.30
  -8   4   1   29.60    6.60
   8   4  -1   25.80    6.10
   8   4  -1   30.60    7.20
  -8   4   1   26.00    5.40
  -7  -4   1  433.46   17.60
   7  -4  -1  501.45   20.40
  -7  -4   1  484.25   19.70
   7  -4  -1  463.75   19.20
  -7  -4   1  469.35   20.70
   7  -4  -1  487.45   17.90
   7   4  -1  488.35   20.10
  -7   4   1  460.35   18.00
   7   4  -1  458.45   19.30
  -7   4   1  441.16   19.20
  -6  -4   1  311.77   13.20
  -6  -4   1  279.57   15.20
  -6  -4   1  312.17   14.40
   6  -4  -1  310.37   14.80
   6  -4  -1  303.87   14.20
   6  -4  -1  315.07   13.10
  -6   4   1  274.07   12.80
  -6   4   1  293.67   14.20
   6   4  -1  291.17   14.10
  -5  -4   1  596.44   20.60
   5  -4  -1  604.64   18.60
   5  -4  -1  579.94   20.80
   5  -4  -1  567.34   18.60
  -5  -4   1  580.44   20.00
  -5  -4   1  589.54   18.50
   5   4  -1  562.64   19.40
  -5   4   1  583.24   20.30
  -5   4   1  551.94   18.40
   5   4  -1  611.34   23.40
   4  -4  -1   53.79    5.20
  -4  -4   1   81.39    6.70
  -4  -4   1   74.49    5.80
   4  -4  -1   74.19    6.10
   4  -4  -1   83.19    8.00
  -4  -4   1   53.29    6.00
  -4   4   1   75.89    6.70
   4   4  -1   53.29    5.60
  -4   4   1   53.69    5.70
   4   4  -1   49.60    5.20
  -4   4   1   67.49    2.50
   4   4  -1   58.69    6.00
  -3  -4   1   25.90    3.80
   3  -4  -1   37.10    5.00
  -3  -4   1   33.60    4.30
  -3  -4   1   36.00    4.80
   3  -4  -1   45.90    4.90
   3   4  -1   26.40    3.90
  -3   4   1   25.50    3.70
  -3   4   1   35.10    5.60
   3   4  -1   29.80    4.20
   3   4  -1   33.70    4.10
   2  -4  -1  669.53   20.20
  -2  -4   1  702.83   18.90
   2  -4  -1  667.53   18.50
  -2  -4   1  674.03   20.00
  -2  -4   1  678.73   18.10
   2  -4  -1  725.73   15.20
   2   4  -1  679.33   18.20
   2   4  -1  701.33   20.10
   2   4  -1  673.13   18.30
  -2   4   1  684.73   20.20
  -2   4   1  673.23   17.30
  -2   4   1  702.93   18.90
  -1  -4   1 1200.38   27.90
  -1  -4   1 1199.88   30.40
   1  -4  -1 1214.08   30.10
  -1  -4   1 1201.78   27.90
   1  -4  -1 1245.28   28.90
   1  -4  -1 1205.08   27.20
  -1   4   1 1208.98   27.30
   1   4  -1 1176.28   27.90
  -1   4   1 1191.28   30.30
   1   4  -1 1178.48   30.00
   1   4  -1 1258.77   27.80
  -1   4   1 1146.29   28.40
   0  -4  -1   38.40    3.30
   0  -4   1   41.80    3.50
   0  -4   1   31.90    3.90
   0  -4  -1   41.90    3.90
   0  -4   1   40.60    3.30
   0  -4   1   39.60    3.80
   0   4   1   30.10    3.80
   0   4  -1   27.20    3.00
   0   4  -1   40.50    4.50
   0   4   1   35.80    3.90
   0   4  -1   28.40    3.30
   0   4   1   28.10    2.70
  -1  -4  -1  618.94   15.70
   1  -4   1  591.24   17.40
   1  -4   1  618.64   16.70
   1  -4   1  606.54   15.80
  -1  -4  -1  623.44   18.20
  -1  -4  -1  612.94   16.50
  -1   4  -1  635.44   18.30
   1   4   1  605.04   15.70
   1   4   1  610.74   18.00
  -1   4  -1  605.14   16.70
  -1   4  -1  605.54   16.00
  -2  -4  -1  242.48   10.10
   2  -4   1  224.78    9.00
  -2  -4  -1  224.38    8.20
   2  -4   1  226.48    9.90
  -2  -4  -1  216.08    9.20
  -2   4  -1  215.88    8.90
   2   4   1  224.58    8.90
  -2   4  -1  234.18    8.40
   2   4   1  220.98    9.50
  -2   4  -1  227.28    9.90
   2   4   1  223.38    8.30
  -3  -4  -1  455.35   15.50
   3  -4   1  448.86   13.00
   3  -4   1  406.96   15.20
  -3  -4  -1  448.66   13.70
   3  -4   1  446.86   14.20
  -3   4  -1  423.26   14.10
   3   4   1  444.06   14.60
  -3   4  -1  424.46   13.30
   3   4   1  425.16   13.60
  -3   4  -1  457.35   15.60
   3   4   1  461.75   15.20
  -4  -4  -1    3.60    2.50
  -4  -4  -1    2.80    2.30
  -4  -4  -1   10.00    4.20
   4  -4   1    6.40    3.20
   4  -4   1    4.00    2.70
   4  -4   1    4.50    3.10
   4   4   1    2.60    3.20
  -4   4  -1    6.90    3.20
  -4   4  -1    4.90    2.40
   4   4   1    4.70    2.40
  -5  -4  -1   24.20    4.50
   5  -4   1   23.70    4.30
   5  -4   1   22.10    4.20
  -5  -4  -1   23.40    5.30
  -5  -4  -1   17.40    3.80
   5  -4   1   17.80    4.30
   5   4   1   19.70    4.70
  -5   4  -1   33.80    5.50
  -5   4  -1   30.10    5.00
   5   4   1   30.60    4.70
   6  -4   1 1040.50   28.90
   6  -4   1 1072.69   31.20
  -6  -4  -1 1049.00   31.50
  -6  -4  -1 1040.00   28.80
   6  -4   1  991.50   28.70
  -6  -4  -1  976.70   30.10
   6   4   1 1034.10   30.40
   6   4   1 1014.00   30.90
  -6   4  -1 1002.80   29.00
  -6   4  -1 1018.30   30.70
  -7  -4  -1   17.50    6.90
  -7  -4  -1   20.70    4.60
  -7  -4  -1   18.10    5.20
   7  -4   1   24.80    8.00
   7  -4   1   17.60    6.00
   7  -4   1   21.40    5.30
  -7   4  -1   21.90    4.80
  -7   4  -1   20.50    5.50
   7   4   1   28.20    5.80
   8  -4   1    0.10    3.70
  -8  -4  -1    1.60    6.70
  -8  -4  -1    6.30    4.00
  -8  -4  -1   -2.30    3.50
   8  -4   1    3.70    3.80
  -8  -4  -1    9.10    4.80
   8  -4   1   10.40    6.10
   8   4   1    9.30    5.80
  -8   4  -1    7.50    4.30
   8   4   1    6.60    4.60
  -8   4  -1    2.40    4.90
  -9  -4  -1   45.10    9.30
   9  -4   1   54.59    9.20
   9  -4   1   43.40    7.30
  -9  -4  -1   58.49    9.00
   9  -4   1   37.40    7.20
  -9  -4  -1   45.20    7.60
  -9  -4  -1   46.80    7.10
   9   4   1   33.50    6.20
   9   4   1   41.50    8.00
  -9   4  -1   39.80    7.20
  -9   4  -1   35.20    6.80
 -10  -4  -1   38.00    8.20
 -10  -4  -1   25.80    8.70
 -10  -4  -1   31.80    7.10
  10  -4   1   24.30    7.30
 -10  -4  -1   30.50    6.80
  10  -4   1   18.60    5.70
  10  -4   1   29.70    8.20
 -10   4  -1   21.00    6.00
  10   4   1   31.20    7.80
  10   4   1   29.40    6.80
 -10   4  -1   26.80    6.90
 -11  -4  -1   -1.60    7.70
  11  -4   1   -0.90    6.30
 -11  -4  -1    0.90    4.30
  11  -4   1    1.40    4.70
 -11  -4  -1    3.80    4.80
  11  -4   1    2.10    8.10
 -11  -4  -1    6.60    5.40
  11   4   1   -8.50    5.00
 -11   4  -1    1.10    5.30
 -11   4  -1    2.50    4.00
  11   4   1   -1.80    4.00
 -12  -4  -1   30.90    7.80
 -12  -4  -1   24.20    9.90
  12  -4   1   30.10    8.20
  12  -4   1   44.10    8.60
  12  -4   1   16.70    9.80
 -12  -4  -1   32.50    7.80
 -12   4  -1   38.70    9.30
 -12   4  -1   31.10    8.40
  12   4   1   41.00    8.50
  13  -4   1    5.50    8.60
  13  -4   1   12.20    6.70
 -13  -4  -1   10.30    6.40
 -13  -4  -1   18.40    7.70
 -13   4  -1   14.40    6.70
 -13   4  -1   24.00    8.70
  13   4   1   16.00    7.60
 -13  -5   1   23.70   11.10
 -13  -5   1   13.20    7.00
  13  -5  -1   25.70    8.70
 -13  -5   1   34.50    9.70
 -13   5   1   27.00    8.80
  13   5  -1   26.80    8.60
 -13   5   1   29.70   12.90
  12  -5  -1  167.38   18.80
  12  -5  -1  176.48   18.50
 -12  -5   1  177.08   15.90
 -12  -5   1  167.18   18.20
 -12  -5   1  144.39   15.50
 -12   5   1  149.99   16.00
 -12   5   1  175.58   16.20
  12   5  -1  179.68   15.90
 -11  -5   1   17.30    6.80
 -11  -5   1   31.10    7.30
  11  -5  -1   19.50    6.40
  11  -5  -1   24.40    7.80
  11  -5  -1   15.60    7.80
 -11  -5   1   25.10    9.90
 -11  -5   1   32.80    7.40
  11   5  -1   25.00    7.80
 -11   5   1   23.00    6.80
  11   5  -1   37.10    8.80
 -11   5   1   36.60    8.20
 -10  -5   1   32.00    7.00
  10  -5  -1   13.20    7.30
 -10  -5   1   15.90    8.30
 -10  -5   1   17.70    6.10
  10  -5  -1   16.30    6.40
 -10  -5   1   16.00    5.90
  10  -5  -1   19.00    6.10
 -10   5   1   16.80    6.50
  10   5  -1   17.40    7.50
 -10   5   1   32.00    8.00
  10   5  -1   20.60    5.60
  -9  -5   1  117.29   11.30
   9  -5  -1  134.89   12.40
  -9  -5   1  125.19   11.70
  -9  -5   1  146.39   15.90
   9  -5  -1  140.59   11.20
   9  -5  -1  164.48   13.60
  -9  -5   1  131.29   11.90
   9   5  -1  136.29   12.30
   9   5  -1  126.49   13.00
  -9   5   1  146.09   13.00
  -9   5   1  173.38   13.50
  -8  -5   1   77.99   11.00
  -8  -5   1  108.09   11.80
  -8  -5   1  101.09    9.90
   8  -5  -1   95.29    9.50
   8  -5  -1   82.19    9.60
   8  -5  -1   85.89   10.00
  -8   5   1   60.09    7.80
   8   5  -1   68.59    8.70
  -8   5   1   76.69    9.00
   8   5  -1   96.19   11.10
  -7  -5   1  541.95   23.00
  -7  -5   1  529.95   19.80
  -7  -5   1  539.55   21.70
   7  -5  -1  564.04   22.40
   7  -5  -1  529.45   20.80
   7  -5  -1  528.55   19.60
   7   5  -1  539.85   21.70
  -7   5   1  533.15   20.10
  -7   5   1  531.55   13.50
  -7   5   1  533.45   21.80
   7   5  -1  483.55   20.80
   6  -5  -1  799.62   27.30
  -6  -5   1  802.02   24.70
  -6  -5   1  839.02   27.30
  -6  -5   1  845.62   27.80
   6  -5  -1  805.92   25.00
   6  -5  -1  819.92   25.30
  -6   5   1  791.82   27.10
   6   5  -1  794.22   26.00
  -6   5   1  787.72   25.00
   6   5  -1  845.22   27.10
  -6   5   1  818.12   17.70
   5  -5  -1   79.69    8.50
   5  -5  -1   72.19    7.00
  -5  -5   1   97.99    9.50
  -5  -5   1   67.79    7.80
   5  -5  -1   83.39    7.50
  -5  -5   1   68.79    6.90
  -5   5   1   99.89    8.20
   5   5  -1   96.09    8.50
  -5   5   1   79.89    7.60
   5   5  -1   90.59    8.80
  -4  -5   1   70.39    6.00
  -4  -5   1   91.59   10.00
   4  -5  -1   52.79    5.40
   4  -5  -1   55.09    6.50
  -4  -5   1   64.69    7.10
   4  -5  -1   63.39    6.30
  -4   5   1   71.09    5.40
  -4   5   1   58.89    6.40
   4   5  -1   78.39    6.90
  -4   5   1   76.89    7.00
   4   5  -1   66.29    6.10
   4   5  -1   69.09    6.80
  -3  -5   1    5.50    3.50
   3  -5  -1   10.30    3.30
  -3  -5   1    6.70    2.70
  -3  -5   1    7.30    2.70
   3  -5  -1    3.00    2.50
   3   5  -1    1.90    2.50
   3   5  -1   11.00    3.10
   3   5  -1   10.70    3.30
  -3   5   1    6.00    2.20
  -3   5   1    4.30    3.20
  -3   5   1    3.90    2.60
   2  -5  -1  117.69    7.90
   2  -5  -1  111.99    6.90
  -2  -5   1  118.09    7.10
  -2  -5   1  107.99    6.20
  -2  -5   1  122.99    7.90
   2   5  -1  107.79    7.50
  -2   5   1  114.99    7.70
  -2   5   1  109.89    5.80
  -2   5   1  108.59    6.90
   2   5  -1  120.19    6.50
   2   5  -1  108.49    6.50
  -1  -5   1   85.69    5.70
   1  -5  -1   99.89    5.10
   1  -5  -1   91.59    6.40
  -1  -5   1   84.69    5.30
  -1  -5   1   93.69    5.70
   1  -5  -1   96.69    6.20
  -1  -5   1  108.69    7.20
  -1   5   1   85.59    6.60
   1   5  -1   94.39    5.60
  -1   5   1   86.69    6.70
   1   5  -1   92.69    6.90
  -1   5   1   88.49    5.10
   0  -5   1   39.30    4.30
   0  -5   1   35.60    3.90
   0  -5  -1   39.60    4.20
   0  -5  -1   25.00    3.70
   0  -5   1   26.40    3.20
   0  -5  -1   33.30    3.40
   0   5   1   30.20    3.30
   0   5  -1   42.30    5.80
   0   5  -1   28.00    3.30
   0   5   1   23.20    3.80
   0   5   1   25.60    4.10
  -1  -5  -1  389.56   14.30
   1  -5   1  386.06   12.90
  -1  -5  -1  371.16   12.40
   1  -5   1  385.86   11.80
  -1  -5  -1  383.86   11.70
  -1   5  -1  380.86   11.90
  -1   5  -1  380.36   14.50
  -1   5  -1  363.76   14.00
  -1   5  -1  352.26   14.00
   1   5   1  387.06   11.80
   1   5   1  383.26   14.10
  -2  -5  -1  137.19    6.70
   2  -5   1  127.69    8.00
  -2  -5  -1  136.39    7.80
   2  -5   1  140.89    7.60
   2   5   1  127.79    6.60
   2   5   1  128.69    7.90
   2   5   1  133.69    7.30
  -2   5  -1  135.69    6.70
  -2   5  -1  121.29    8.00
  -2   5  -1  139.29    7.60
   3  -5   1  327.67   12.60
  -3  -5  -1  356.66   14.30
  -3  -5  -1  337.17   13.60
  -3  -5  -1  356.76   12.20
   3  -5   1  349.77   14.30
  -3   5  -1  346.57   13.00
  -3   5  -1  342.37   11.90
  -3   5  -1  360.46   14.30
   3   5   1  337.87   13.00
   3   5   1  369.96   14.20
   3   5   1  354.56   12.30
  -4  -5  -1 1007.20   28.80
   4  -5   1 1008.30   26.20
   4  -5   1 1046.50   30.00
  -4  -5  -1  979.80   26.70
   4  -5   1 1041.10   27.60
  -4  -5  -1  996.00   29.30
  -4   5  -1 1011.00   27.70
  -4   5  -1 1033.10   29.60
   4   5   1 1056.29   29.30
  -4   5  -1  999.60   26.60
   4   5   1 1023.70   28.10
  -5  -5  -1  154.08    9.00
   5  -5   1  168.98    9.80
  -5  -5  -1  161.58   11.50
  -5  -5  -1  162.78   10.10
   5  -5   1  134.19    9.80
   5  -5   1  162.58    9.60
  -5   5  -1  160.28    9.80
   5   5   1  167.58   10.30
  -5   5  -1  151.78   10.20
   5   5   1  159.78   10.30
   6  -5   1  133.89    9.30
  -6  -5  -1  125.39   11.50
   6  -5   1  144.29   10.60
  -6  -5  -1  132.19    9.90
  -6  -5  -1  142.69    9.40
   6  -5   1  121.59   10.30
   6   5   1  142.49   10.00
   6   5   1  127.79   10.40
  -6   5  -1  130.29   10.00
  -6   5  -1  135.79   10.00
   7  -5   1  161.68   10.80
   7  -5   1  164.08   12.00
  -7  -5  -1  153.88   10.80
   7  -5   1  153.08   12.10
  -7  -5  -1  169.08   14.10
  -7  -5  -1  177.98   11.90
   7   5   1  173.78   12.90
  -7   5  -1  165.78   11.60
  -7   5  -1  172.58   11.90
   7   5   1  178.08   11.90
   8  -5   1   18.90    6.90
  -8  -5  -1   22.70    5.60
   8  -5   1   12.70    4.90
   8  -5   1   16.30    5.50
  -8  -5  -1   18.20    7.50
  -8  -5  -1   16.60    5.10
   8   5   1   19.90    5.50
   8   5   1   21.50    6.30
  -8   5  -1   27.00    6.60
  -8   5  -1   10.40    5.10
  -9  -5  -1  411.96   18.80
   9  -5   1  424.26   19.90
   9  -5   1  433.16   19.20
  -9  -5  -1  402.26   18.50
  -9  -5  -1  414.06   20.50
   9  -5   1  432.16   20.90
  -9   5  -1  402.06   20.40
   9   5   1  384.26   20.10
  -9   5  -1  399.16   22.20
   9   5   1  459.95   21.20
  10  -5   1   93.89   10.90
  10  -5   1   85.09   10.90
 -10  -5  -1  101.79   15.00
  10  -5   1   92.79   12.20
 -10  -5  -1   99.29   13.70
 -10  -5  -1   91.89   10.50
 -10  -5  -1  110.89   11.70
 -10   5  -1   99.59   13.00
 -10   5  -1   72.09    9.90
  10   5   1   98.69   12.80
  10   5   1   92.19   11.60
  11  -5   1   32.40    8.00
 -11  -5  -1   39.70    8.30
 -11  -5  -1   46.60    8.50
 -11  -5  -1   50.49   10.00
  11  -5   1   49.50    9.50
  11  -5   1   36.60    9.30
 -11  -5  -1   37.20   10.30
  11   5   1   26.70    8.20
  11   5   1   24.60    7.80
 -11   5  -1   42.00    9.00
 -11   5  -1   28.40    7.70
  12  -5   1   16.00    6.70
 -12  -5  -1   12.50    6.70
 -12  -5  -1   26.20    7.90
 -12  -5  -1    9.40    9.70
 -12   5  -1   15.10    7.60
  12   5   1   11.50    6.40
 -12   5  -1   13.80    7.30
 -13  -5  -1   19.20   10.10
 -13  -5  -1    7.30    6.30
 -13  -5  -1    6.00    6.30
  13  -5   1   -6.50    8.40
 -13   5  -1    3.10    5.80
  13   5   1   -7.00    4.20
 -13   5  -1   12.00    7.40
 -13  -6   1    5.30   10.00
  13  -6  -1   14.50    6.90
 -13  -6   1   14.00   10.00
 -13  -6   1   17.50    8.60
 -13   6   1    9.20    2.40
 -13   6   1   17.00   11.60
 -13   6   1   -5.50    6.10
  13   6  -1    8.50    7.50
 -12  -6   1    6.50    6.10
 -12  -6   1   16.60    7.10
  12  -6  -1    7.10    8.20
 -12  -6   1   10.50    9.00
 -12   6   1    9.00    2.50
  12   6  -1   14.70    8.80
 -12   6   1    8.00    6.90
 -12   6   1   10.80    7.10
  11  -6  -1    2.00    6.70
  11  -6  -1    3.30    5.00
 -11  -6   1    5.90    8.20
 -11  -6   1   15.90    6.20
  11  -6  -1    1.40    4.20
 -11  -6   1    1.70    4.80
 -11  -6   1    1.40    4.40
 -11   6   1    2.60    2.00
 -11   6   1    0.40    5.30
 -11   6   1    7.00    5.70
  11   6  -1    3.20    5.00
  11   6  -1    5.80    6.90
 -10  -6   1    7.80    5.10
 -10  -6   1   14.20    6.40
  10  -6  -1    5.80    4.80
 -10  -6   1   23.60    6.60
 -10  -6   1    8.90    8.30
  10  -6  -1   10.00    7.10
  10  -6  -1    7.90    5.20
 -10   6   1   14.40    6.20
 -10   6   1   14.10    2.10
  10   6  -1   16.40    7.30
 -10   6   1   11.60    6.10
  10   6  -1    1.10    4.60
  -9  -6   1   50.09   10.20
   9  -6  -1   42.40    7.90
   9  -6  -1   64.99   10.10
  -9  -6   1   55.09    9.50
   9  -6  -1   46.10    7.70
  -9  -6   1   46.10    7.80
  -9   6   1   63.19   10.00
   9   6  -1   42.10    7.80
   9   6  -1   72.19   10.70
  -9   6   1   53.49    8.80
   8  -6  -1   42.10    7.10
   8  -6  -1   42.50    9.40
   8  -6  -1   28.30    6.70
  -8  -6   1   34.80    6.50
  -8  -6   1   38.50    7.10
  -8  -6   1   40.00    8.80
   8   6  -1   34.10    6.90
  -8   6   1   31.60    6.60
  -8   6   1   45.10    8.60
   8   6  -1   45.90    7.90
   7  -6  -1   77.99    9.30
  -7  -6   1   90.59   10.90
  -7  -6   1   96.59    9.50
  -7  -6   1   68.29    8.40
   7  -6  -1  103.99    9.90
   7  -6  -1   98.29   11.50
  -7   6   1  109.99   11.90
   7   6  -1   99.99   10.60
   7   6  -1   97.89   11.10
  -7   6   1  110.59   11.10
   6  -6  -1 1034.50   34.10
   6  -6  -1 1093.99   31.20
  -6  -6   1 1107.69   33.80
  -6  -6   1 1086.09   34.00
  -6  -6   1 1044.70   30.80
   6   6  -1 1099.99   33.80
  -6   6   1 1115.79   34.30
  -6   6   1 1092.19   31.90
   6   6  -1 1102.89   32.60
  -5  -6   1   12.60    4.10
   5  -6  -1   10.00    4.10
  -5  -6   1   12.00    4.50
  -5  -6   1    9.70    5.50
   5  -6  -1    8.20    3.80
   5  -6  -1    6.20    4.30
  -5   6   1    1.60    3.80
   5   6  -1   15.10    4.90
  -5   6   1   13.50    3.60
   5   6  -1   11.40    4.20
  -5   6   1   15.90    4.80
   4  -6  -1  297.97   14.40
  -4  -6   1  286.07   12.10
  -4  -6   1  289.27   13.90
   4  -6  -1  283.77   12.60
  -4  -6   1  313.07   14.50
   4   6  -1  279.17   13.70
   4   6  -1  297.87   12.50
   4   6  -1  303.37   13.10
  -4   6   1  286.57   13.00
  -4   6   1  288.57   11.40
  -4   6   1  288.57   14.10
  -3  -6   1  134.29    7.70
   3  -6  -1  129.99    8.50
  -3  -6   1  131.79    9.20
  -3  -6   1  118.29    8.60
   3  -6  -1  141.59    4.30
   3  -6  -1  124.59    9.00
  -3   6   1  126.29    7.10
  -3   6   1  135.89    9.20
   3   6  -1  113.99    7.50
   3   6  -1  125.59    8.00
  -3   6   1  123.79    8.30
   3   6  -1  134.39    9.00
   2  -6  -1   52.59    6.20
  -2  -6   1   46.60    5.70
   2  -6  -1   50.19    5.50
  -2  -6   1   61.59    6.20
  -2  -6   1   61.59    5.20
   2   6  -1   62.39    5.90
   2   6  -1   49.10    6.20
   2   6  -1   53.29    5.30
  -2   6   1   47.00    5.20
  -2   6   1   68.69    6.60
  -2   6   1   48.20    6.10
   1  -6  -1   28.80    4.40
   1  -6  -1   38.40    4.10
  -1  -6   1   30.60    4.40
  -1  -6   1   33.30    3.90
  -1  -6   1   39.00    4.30
  -1  -6   1   30.50    5.30
  -1   6   1   28.10    3.40
  -1   6   1   29.00    4.30
   1   6  -1   38.80    6.10
  -1   6   1   38.90    5.70
  -1   6   1   23.70    4.10
   1   6  -1   33.90    4.10
   0  -6  -1   -0.50    2.30
   0  -6  -1    0.30    1.90
   0  -6   1   -1.80    1.70
   0  -6   1    4.90    2.10
   0  -6  -1    2.60    1.90
   0  -6   1    1.20    2.50
   0   6  -1    0.60    2.40
   0   6  -1    0.20    1.80
   0   6   1    0.80    2.50
   0   6   1   -1.90    2.00
   0   6   1    2.00    2.10
   1  -6   1 1032.60   27.30
  -1  -6  -1 1080.19   30.00
  -1  -6  -1 1031.30   25.80
   1  -6   1 1048.60   26.00
  -1  -6  -1 1039.20   27.30
  -1  -6  -1 1012.40   28.90
  -1   6  -1 1016.40   26.40
  -1   6  -1 1043.60   29.70
  -1   6  -1 1027.90   29.60
   1   6   1 1032.10   34.20
  -1   6  -1 1021.60   27.30
   1   6   1 1018.40   25.80
  -2  -6  -1   90.99    5.90
   2  -6   1   93.39    7.00
   2  -6   1   84.19    5.70
  -2  -6  -1   77.29    7.00
   2  -6   1   81.19    6.90
  -2  -6  -1   76.59    6.80
   2   6   1  107.19   10.80
  -2   6  -1   86.89    6.00
  -2   6  -1  103.99    8.00
  -2   6  -1   85.69    6.80
   2   6   1   80.29    5.90
   3  -6   1  195.48   10.90
  -3  -6  -1  174.68   10.60
   3  -6   1  205.98   10.20
  -3  -6  -1  201.18    9.10
  -3  -6  -1  196.38   10.50
  -3   6  -1  178.28    8.70
   3   6   1  198.88   10.00
   3   6   1  191.78   10.70
  -3   6  -1  177.98    9.80
  -3   6  -1  191.18   10.90
   3   6   1  194.98    9.20
   4  -6   1  170.78   10.90
  -4  -6  -1  166.28    8.90
  -4  -6  -1  184.68   11.00
  -4  -6  -1  169.98   11.00
   4  -6   1  160.28    8.90
   4  -6   1  168.48    9.80
   4   6   1  187.78   10.40
   4   6   1  154.28    8.90
  -4   6  -1  161.48    8.60
  -4   6  -1  158.88   10.30
  -4   6  -1  181.78   10.10
   4   6   1  174.38   10.50
   5  -6   1  108.59    8.80
  -5  -6  -1  121.69    8.40
   5  -6   1  100.29    8.40
  -5  -6  -1  129.09   11.40
  -5  -6  -1  120.79    9.60
   5  -6   1  117.09    9.70
  -5   6  -1  118.89    9.50
  -5   6  -1  111.29    7.80
   5   6   1  129.59    9.90
  -5   6  -1  107.69    8.80
   5   6   1  101.39    8.90
  -6  -6  -1 2987.30   70.99
   6  -6   1 3061.59   71.79
  -6  -6  -1 3134.59   74.59
   6  -6   1 3179.38   75.99
  -6  -6  -1 3015.20   74.39
   6  -6   1 3013.30   70.29
  -6   6  -1 3045.70   74.69
  -6   6  -1 3112.49   70.69
   6   6   1 3190.48   74.69
  -6   6  -1 3090.09   72.39
  -7  -6  -1   19.90    7.90
   7  -6   1   30.60    6.50
  -7  -6  -1   11.00    4.60
   7  -6   1   12.30    6.00
   7  -6   1   18.60    5.90
  -7  -6  -1   23.90    6.10
   7   6   1   17.80    5.50
  -7   6  -1   16.50    5.60
  -7   6  -1   19.70    5.80
   7   6   1   12.30    5.60
  -8  -6  -1  295.27   18.10
  -8  -6  -1  296.07   16.90
   8  -6   1  313.17   16.30
   8  -6   1  328.07   16.10
  -8  -6  -1  317.57   15.60
   8  -6   1  285.17   17.00
   8   6   1  313.77   17.10
  -8   6  -1  313.47   16.50
  -8   6  -1  296.97   17.00
   8   6   1  313.37   17.00
   9  -6   1    2.80    5.90
  -9  -6  -1    6.10    4.60
  -9  -6  -1    5.30    4.40
  -9  -6  -1    4.00    7.10
   9  -6   1    6.70    4.50
   9  -6   1    1.00    4.40
   9   6   1    0.70    5.00
  -9   6  -1    3.60    5.10
  -9   6  -1    6.50    5.70
   9   6   1    1.20    4.00
 -10  -6  -1    9.80    5.10
 -10  -6  -1    1.70    4.30
  10  -6   1   -3.70    5.60
  10  -6   1    0.80    4.70
 -10  -6  -1    2.50    7.30
 -10  -6  -1    9.70    4.80
  10  -6   1    1.20    4.40
 -10   6  -1    3.70    5.20
  10   6   1   -2.10    3.90
 -10   6  -1    1.20    5.60
  11  -6   1  191.48   18.90
  11  -6   1  151.38   14.80
 -11  -6  -1  178.68   14.30
  11  -6   1  162.28   14.00
 -11  -6  -1  196.98   19.30
 -11  -6  -1  189.58   15.90
 -11  -6  -1  195.08   14.70
 -11   6  -1  182.38   15.00
  11   6   1  172.48   17.00
 -11   6  -1  180.38   15.60
  11   6   1  171.68   15.10
  12  -6   1   -1.20   13.00
 -12  -6  -1   13.20    6.90
 -12  -6  -1   18.60   10.00
 -12  -6  -1    5.60    6.20
  12  -6   1    5.60    5.40
 -12   6  -1    5.10    6.60
 -12   6  -1    6.80    5.60
  12   6   1    1.40    4.70
 -13  -6  -1  315.67   22.50
 -13  -6  -1  306.77   25.10
 -13  -6  -1  323.37   20.50
 -13   6  -1  288.57   22.00
  13   6   1  309.17   21.80
 -13   6  -1  303.27   20.90
  12  -7  -1    0.70    7.90
 -12  -7   1    6.40    5.90
 -12  -7   1   13.30   12.30
  12  -7  -1   10.80    6.90
 -12  -7   1    0.40    5.70
 -12   7   1   14.80    7.50
 -12   7   1   12.60    6.60
  12   7  -1    9.40    6.90
 -11  -7   1   13.30    6.30
  11  -7  -1    6.10    6.40
 -11  -7   1   10.90    6.70
  11  -7  -1   13.50    6.30
  11  -7  -1    9.60    7.50
 -11  -7   1    5.70    8.20
 -11  -7   1    8.10    5.50
  11   7  -1    5.60    6.00
 -11   7   1   12.30    7.10
 -11   7   1   19.50    7.30
 -10  -7   1   -4.60    8.00
 -10  -7   1   11.30    5.70
 -10  -7   1    4.20    4.50
  10  -7  -1    6.40    5.70
  10  -7  -1   -4.70    5.50
 -10  -7   1   10.10    6.40
  10  -7  -1    1.20    4.70
  10   7  -1    7.30    6.00
 -10   7   1    6.80    5.20
 -10   7   1    5.50    5.60
  10   7  -1   12.00    6.30
   9  -7  -1  164.08   14.00
  -9  -7   1  172.08   12.70
   9  -7  -1  115.69   12.70
  -9  -7   1  163.08   16.10
   9  -7  -1  139.49   11.90
  -9  -7   1  158.98   13.90
  -9   7   1  173.98   14.60
   9   7  -1  185.78   14.60
   9   7  -1  154.18   13.40
  -9   7   1  166.38   13.00
  -8  -7   1    1.60    3.70
   8  -7  -1    3.50    4.50
  -8  -7   1    0.40    3.60
   8  -7  -1    3.80    5.60
   8  -7  -1    0.40    4.40
  -8  -7   1   -6.30    5.60
  -8   7   1   -2.40    3.10
   8   7  -1   -0.60    3.20
   8   7  -1   -1.20    4.90
  -8   7   1   -0.90    4.80
  -8   7   1   -0.70    3.40
  -7  -7   1  139.99   10.40
   7  -7  -1  115.89   12.40
  -7  -7   1  139.89   11.90
   7  -7  -1  134.89   10.80
  -7  -7   1   99.79   11.80
   7  -7  -1  138.89   11.80
  -7   7   1  135.09   11.90
  -7   7   1  125.79    9.50
  -7   7   1  136.19   12.30
   7   7  -1  150.68   12.10
   7   7  -1  133.99   11.80
  -6  -7   1  124.69    9.60
   6  -7  -1  130.29   11.10
   6  -7  -1  128.19   11.50
  -6  -7   1  128.59   12.60
  -6  -7   1  156.18   11.80
   6  -7  -1  132.19   10.60
  -6   7   1  145.79    9.50
   6   7  -1  123.89   11.00
   6   7  -1  153.48   11.80
  -6   7   1  141.39   11.10
  -6   7   1  140.89   11.50
  -5  -7   1    3.80    5.30
   5  -7  -1    5.00    3.60
   5  -7  -1   -1.10    4.00
  -5  -7   1    7.40    4.00
  -5  -7   1    4.90    3.60
   5   7  -1    3.50    2.90
   5   7  -1    4.20    3.80
  -5   7   1   -4.40    3.80
  -5   7   1    2.50    3.80
   5   7  -1    5.90    4.30
  -5   7   1    3.30    3.20
  -4  -7   1   31.10    6.40
   4  -7  -1   27.80    5.70
  -4  -7   1   25.30    4.80
   4  -7  -1   25.70    5.90
  -4  -7   1   12.90    3.90
   4   7  -1   27.30    5.90
  -4   7   1   21.90    4.80
  -4   7   1   21.30    5.00
   4   7  -1   34.90    5.80
   4   7  -1   24.80    4.70
  -4   7   1   29.40    4.40
  -3  -7   1   69.79    7.50
   3  -7  -1   78.19    3.50
  -3  -7   1   53.39    6.80
  -3  -7   1   73.69    6.90
   3  -7  -1   55.99    6.80
   3  -7  -1   76.29    8.30
  -3   7   1   49.40    6.00
   3   7  -1   83.29    7.30
   3   7  -1   78.89    7.40
  -3   7   1   75.79    6.00
  -3   7   1   59.59    6.80
   3   7  -1   52.19    6.80
  -2  -7   1  461.95   16.30
   2  -7  -1  488.55   17.20
  -2  -7   1  432.56   16.00
  -2  -7   1  473.75   15.70
   2  -7  -1  474.75   18.00
  -2  -7   1  468.65   18.70
  -2   7   1  474.35   15.10
  -2   7   1  488.95   19.20
   2   7  -1  467.85   18.40
   2   7  -1  501.35   16.20
  -2   7   1  451.15   16.50
  -2   7   1  481.05   19.00
  -1  -7   1  249.18   13.00
   1  -7  -1  249.58    9.80
   1  -7  -1  251.37   11.50
  -1  -7   1  251.37   10.40
  -1  -7   1  239.38   11.10
  -1  -7   1  250.97   10.60
  -1   7   1  250.17   10.10
   1   7  -1  240.28   12.60
  -1   7   1  245.98   12.90
   1   7  -1  253.67   10.70
   0  -7   1   85.39    6.00
   0  -7   1   88.79    7.10
   0  -7  -1   67.19    6.70
   0  -7  -1   85.69    5.70
   0  -7  -1   76.59    6.10
   0  -7   1   88.69    6.10
   0   7  -1   82.99    7.60
   0   7   1   82.59    5.90
   0   7  -1   81.89    7.50
   0   7   1   87.59    8.60
   0   7   1   96.79    8.10
   0   7  -1   78.59    6.10
  -1  -7  -1  507.35   15.80
  -1  -7  -1  501.75   16.60
   1  -7   1  486.25   15.70
  -1  -7  -1  525.55   19.80
  -1  -7  -1  499.85   17.20
   1  -7   1  491.95   17.30
   1   7   1  528.25   18.80
   1   7   1  535.65   19.60
  -1   7  -1  488.05   16.00
   1   7   1  510.05   15.90
  -1   7  -1  514.95   19.40
  -1   7  -1  509.25   19.30
  -1   7  -1  536.25   17.60
  -2  -7  -1  422.26   15.70
  -2  -7  -1  452.15   18.10
  -2  -7  -1  449.56   14.70
   2  -7   1  423.36   16.10
   2  -7   1  429.56   14.40
   2   7   1  435.66   14.90
   2   7   1  432.26   17.50
  -2   7  -1  435.26   14.70
  -2   7  -1  440.26   18.00
  -2   7  -1  427.36   17.80
  -2   7  -1  444.66   16.10
  -3  -7  -1  117.69    9.30
   3  -7   1  110.29    9.00
  -3  -7  -1  111.69    7.40
  -3  -7  -1  114.49    9.20
   3  -7   1  113.89    8.60
   3   7   1  118.09    8.50
   3   7   1  117.29    9.00
  -3   7  -1  127.09    9.70
   3   7   1   96.09    7.20
  -3   7  -1  123.09    7.60
  -3   7  -1   92.79    7.80
  -4  -7  -1  111.49    8.00
  -4  -7  -1  105.19    9.90
  -4  -7  -1  107.19    9.40
   4  -7   1  112.39    9.00
   4   7   1  121.89    9.10
  -4   7  -1  106.59    7.60
   4   7   1   97.79    7.80
  -4   7  -1  105.89    8.70
   4   7   1  113.99    9.30
   5  -7   1  232.88   14.10
  -5  -7  -1  239.08   14.80
   5  -7   1  255.07   13.40
   5  -7   1  215.48   11.70
  -5  -7  -1  244.58   14.20
  -5  -7  -1  243.08   11.90
  -5   7  -1  232.08   13.80
  -5   7  -1  241.48   13.10
   5   7   1  221.38   13.20
  -5   7  -1  252.17   11.90
   5   7   1  235.98   13.10
  -6  -7  -1  541.35   22.90
   6  -7   1  520.45   19.50
   6  -7   1  543.05   20.70
  -6  -7  -1  495.05   20.40
  -6  -7  -1  570.34   23.00
   6  -7   1  517.25   22.40
  -6   7  -1  545.65   22.70
   6   7   1  563.04   21.70
  -6   7  -1  532.65   20.80
  -6   7  -1  540.65   19.30
   6   7   1  519.15   21.90
  -7  -7  -1  137.09   11.90
   7  -7   1  128.89   10.80
   7  -7   1  143.59   11.70
  -7  -7  -1  128.49   13.50
  -7  -7  -1  149.88   10.70
   7  -7   1  119.99   12.40
  -7   7  -1  109.19   10.60
  -7   7  -1  130.49    9.70
  -7   7  -1  133.79   11.70
   7   7   1  139.49   11.60
   7   7   1  143.69   12.80
   8  -7   1   28.20    6.90
   8  -7   1   38.40    8.30
   8  -7   1   42.00    7.70
  -8  -7  -1   37.40    6.80
  -8  -7  -1   48.00    8.90
  -8   7  -1   39.30    9.00
  -8   7  -1   36.10    6.40
   8   7   1   46.30    8.60
   8   7   1   22.20    6.70
  -8   7  -1   27.20    6.30
  -9  -7  -1  154.48   13.70
   9  -7   1  204.58   14.70
   9  -7   1  150.28   12.10
  -9  -7  -1  166.18   12.70
  -9  -7  -1  160.98   16.60
   9  -7   1  192.18   15.20
   9   7   1  167.68   15.40
  -9   7  -1  154.98   13.20
   9   7   1  170.98   14.00
  -9   7  -1  188.08   14.80
 -10  -7  -1   44.90    9.20
  10  -7   1   34.90    7.90
 -10  -7  -1   26.60    9.50
 -10  -7  -1   55.69   14.50
  10  -7   1   42.10    8.80
  10  -7   1   27.00    7.60
 -10  -7  -1   32.40    7.30
 -10   7  -1   55.39    9.90
 -10   7  -1   52.69    9.40
  10   7   1   35.30    8.50
  10   7   1   23.80    7.40
 -11  -7  -1    6.30    5.70
  11  -7   1   -6.20    6.20
 -11  -7  -1   11.00    6.50
  11  -7   1    9.10    6.20
 -11  -7  -1    6.90    5.70
 -11  -7  -1    1.70    8.60
 -11   7  -1   -0.90    5.80
 -11   7  -1    3.50    5.20
  11   7   1    4.50    5.10
  12  -7   1    5.10    7.10
 -12  -7  -1    5.20   17.00
 -12  -7  -1    9.00    6.60
 -12  -7  -1   20.20    8.40
  12  -7   1    3.40    8.30
  12   7   1    7.50    6.80
 -12   7  -1    8.30    6.30
 -12   7  -1   10.40   10.80
 -12  -8   1   18.50    9.00
 -12  -8   1   10.90    6.60
 -12  -8   1    1.90    9.30
  12  -8  -1   16.20    8.00
  12  -8  -1   21.10    9.70
 -12   8   1    3.00    6.10
  12   8  -1    8.80    7.20
 -12   8   1    6.60    6.60
 -12   8   1   10.30    5.70
 -11  -8   1   74.69   10.70
 -11  -8   1   68.89   13.40
  11  -8  -1   81.49   12.40
 -11  -8   1   83.09   13.30
  11  -8  -1   51.89   10.60
 -11   8   1   86.39   12.40
 -11   8   1   77.29   10.20
  11   8  -1   56.09   11.40
 -11   8   1   77.69   12.90
  10  -8  -1   -0.60    4.90
  10  -8  -1  -11.70    3.80
  10  -8  -1    0.50    6.20
 -10  -8   1   -0.30    4.50
 -10  -8   1    2.50    5.40
 -10  -8   1    0.80    7.60
 -10   8   1   -3.90    5.70
  10   8  -1    8.00    5.10
 -10   8   1   -5.50    3.70
  10   8  -1   -4.90    5.20
 -10   8   1    5.10    5.40
   9  -8  -1   26.40    7.90
  -9  -8   1   14.10    6.00
   9  -8  -1    9.00    6.70
  -9  -8   1   -2.80    6.90
   9  -8  -1   10.30    6.50
  -9  -8   1    9.40    5.80
  -9   8   1    9.90    4.90
  -9   8   1   10.60    5.90
   9   8  -1    4.60    5.60
   9   8  -1   15.40    5.30
  -9   8   1    1.00    5.10
  -8  -8   1  101.99   12.00
   8  -8  -1  109.79   11.70
   8  -8  -1  118.39   11.80
  -8  -8   1   97.49   12.10
  -8  -8   1  117.89   11.80
   8  -8  -1   88.69   11.70
   8   8  -1  126.69   12.70
  -8   8   1  108.99   10.30
  -8   8   1   99.39   10.90
  -8   8   1  141.99   15.10
   8   8  -1  125.59   14.30
  -7  -8   1  231.88   17.00
   7  -8  -1  242.38   16.20
   7  -8  -1  253.67   14.30
  -7  -8   1  274.67   14.40
   7  -8  -1  225.88   14.20
  -7  -8   1  243.68   16.00
   7   8  -1  251.47   16.00
  -7   8   1  237.08   15.80
  -7   8   1  239.78   12.90
   7   8  -1  253.67   15.40
  -7   8   1  233.68   14.60
   6  -8  -1 1523.05   45.80
  -6  -8   1 1502.75   40.70
   6  -8  -1 1482.45   41.40
  -6  -8   1 1459.25   44.90
   6  -8  -1 1515.25   39.90
  -6  -8   1 1474.65   43.30
   6   8  -1 1471.05   41.80
   6   8  -1 1440.26   44.00
  -6   8   1 1469.25   39.10
  -6   8   1 1444.26   41.70
  -6   8   1 1508.15   45.70
   5  -8  -1  101.49   10.40
  -5  -8   1   78.39    9.40
  -5  -8   1   87.69   10.30
   5  -8  -1   78.29    8.00
   5  -8  -1   94.39   11.10
  -5  -8   1   71.49    9.20
  -5   8   1   87.49    8.10
   5   8  -1   99.29   11.60
  -5   8   1   71.49    8.30
   5   8  -1   81.99   10.40
   5   8  -1   63.19    7.60
  -5   8   1   90.59   10.80
  -4  -8   1  311.87   16.60
  -4  -8   1  303.57   15.70
  -4  -8   1  298.37   13.50
   4  -8  -1  321.07   15.10
   4  -8  -1  299.77   16.10
  -4   8   1  300.27   14.80
   4   8  -1  303.97   14.40
  -4   8   1  294.87   16.10
   4   8  -1  338.77   14.60
   4   8  -1  296.37   15.70
  -4   8   1  311.07   13.10
  -3  -8   1  184.18   12.40
  -3  -8   1  198.68   10.50
   3  -8  -1  180.08   11.50
   3  -8  -1  191.78   12.40
  -3  -8   1  201.58   12.10
   3  -8  -1  203.28    6.70
  -3   8   1  185.38   12.60
   3   8  -1  205.48   11.10
  -3   8   1  208.08   10.10
   3   8  -1  223.78   13.10
  -3   8   1  217.48   12.00
   3   8  -1  201.58   10.70
  -2  -8   1   69.89    7.10
  -2  -8   1   60.89    6.20
  -2  -8   1   50.49    6.70
   2  -8  -1   70.29    7.80
   2  -8  -1   81.59    6.30
  -2  -8   1   87.69    8.50
   2   8  -1   74.19    8.60
   2   8  -1   58.09    6.10
  -2   8   1   82.19    9.80
  -2   8   1   88.49    6.70
  -2   8   1   40.70    6.40
  -2   8   1   61.59    6.80
   1  -8  -1   64.09    6.00
  -1  -8   1   69.19    6.70
  -1  -8   1   83.69   10.00
  -1  -8   1   60.59    6.10
   1  -8  -1   75.09    8.20
  -1  -8   1   50.89    6.50
  -1   8   1   80.99    9.30
   1   8  -1   58.29    7.10
   1   8  -1   82.59    7.40
  -1   8   1   71.89    6.10
  -1   8   1   59.99    7.50
   0  -8  -1  116.99    7.10
   0  -8   1  110.79    7.30
   0  -8  -1  105.89    7.70
   0  -8   1  115.99    7.60
   0  -8  -1  108.49    8.50
   0  -8   1  101.29    8.50
   0   8   1  100.29    9.10
   0   8  -1  138.09    8.10
   0   8   1  120.79    7.40
   0   8  -1  112.09    9.40
   1  -8   1    1.50    2.60
  -1  -8  -1    5.00    3.40
   1  -8   1    6.80    4.20
   1  -8   1    6.20    2.80
  -1  -8  -1    2.60    3.40
  -1  -8  -1    4.00    2.60
   1   8   1    4.20    3.00
   1   8   1    3.50    2.80
  -1   8  -1   -2.30    2.70
   1   8   1    0.70    3.10
  -1   8  -1    3.40    3.00
  -1   8  -1   -1.90    3.10
   2  -8   1   34.00    4.80
  -2  -8  -1   28.00    5.60
   2  -8   1   42.60    6.70
  -2  -8  -1   36.60    5.80
  -2  -8  -1   43.50    6.30
  -2  -8  -1   24.20    4.30
   2   8   1   24.60    5.00
   2   8   1   31.30    4.70
  -2   8  -1   37.20    5.90
  -2   8  -1   18.40    4.40
  -2   8  -1   22.70    4.20
  -2   8  -1   22.00    4.70
  -3  -8  -1   15.80    3.90
   3  -8   1   15.00    5.00
   3  -8   1   12.20    1.70
  -3  -8  -1   14.40    5.10
  -3  -8  -1   12.20    4.00
  -3   8  -1    8.30    3.90
  -3   8  -1    8.00    4.40
   3   8   1   15.30    5.00
  -3   8  -1    8.70    3.80
  -3   8  -1   19.40    4.30
   3   8   1   17.70    4.50
   4  -8   1   62.19    7.90
  -4  -8  -1   85.09   10.30
  -4  -8  -1   72.19    8.80
  -4  -8  -1   75.69    7.30
  -4   8  -1   75.69    9.10
   4   8   1   68.49    7.30
  -4   8  -1   66.49    8.30
   4   8   1   81.99    9.70
  -4   8  -1   71.69    7.30
   4   8   1   66.09    7.50
  -5  -8  -1    5.80    5.70
  -5  -8  -1    1.20    3.60
   5  -8   1   -1.60    3.30
  -5  -8  -1   -3.30    2.60
   5  -8   1    1.70    4.50
   5  -8   1   -1.80    4.10
   5   8   1    0.40    4.00
  -5   8  -1    3.70    4.50
   5   8   1   -0.30    3.50
  -5   8  -1    1.00    3.10
  -5   8  -1    0.60    3.40
   5   8   1    2.30    4.00
   6  -8   1    9.20    5.30
  -6  -8  -1   15.40    4.90
   6  -8   1   13.20    5.50
  -6  -8  -1   20.30    6.30
   6  -8   1   13.50    5.40
  -6  -8  -1    9.60    6.70
  -6   8  -1   18.10    5.60
  -6   8  -1   11.30    4.30
   6   8   1   10.90    5.00
   6   8   1   11.40    4.80
  -6   8  -1   11.30    5.50
  -7  -8  -1   52.69    7.70
   7  -8   1   49.10    7.80
   7  -8   1   51.09    8.10
  -7  -8  -1   32.70    7.10
   7  -8   1   36.90    7.30
  -7  -8  -1   59.29   10.30
   7   8   1   56.59    8.40
  -7   8  -1   42.80    9.00
  -7   8  -1   50.49    7.00
   7   8   1   29.40    6.90
   8  -8   1   27.30    7.20
  -8  -8  -1   42.40    9.20
   8  -8   1   26.20    8.10
  -8  -8  -1   30.00    6.60
  -8  -8  -1   32.20    9.20
   8  -8   1   18.80    6.00
   8   8   1   43.60    8.40
  -8   8  -1   33.10    8.10
   8   8   1   29.90    7.00
  -8   8  -1   35.10    7.90
   9  -8   1   16.30    5.90
  -9  -8  -1   31.50    7.50
  -9  -8  -1   25.00    6.50
  -9  -8  -1    7.10    8.00
   9  -8   1   26.50    7.80
   9  -8   1   35.80    9.30
  -9   8  -1   25.80    7.30
  -9   8  -1   13.00    5.50
   9   8   1   21.20    7.30
  -9   8  -1   22.90    6.50
  10  -8   1   19.10    6.90
 -10  -8  -1    9.80    8.60
 -10  -8  -1   10.70    5.60
  10  -8   1   11.70    6.30
 -10  -8  -1   10.80    5.80
  10  -8   1   11.90    6.90
 -10   8  -1   12.40    6.20
  10   8   1    9.20    6.60
 -10   8  -1    7.30    5.00
  10   8   1   18.60    6.40
 -10   8  -1   10.20    6.10
  11  -8   1  -12.80    5.60
  11  -8   1   -0.80    5.70
 -11  -8  -1    3.10    4.60
 -11  -8  -1    9.70    5.90
 -11  -8  -1   13.40   10.40
 -11   8  -1    1.70    5.70
 -11   8  -1    4.00    4.80
 -11   8  -1    4.90    6.10
  11   8   1    2.40    5.50
  12  -8   1   18.50    7.10
 -12  -8  -1   52.29   11.30
  12  -8   1   25.60   10.10
 -12  -8  -1   27.40   11.90
  12   8   1   44.40   10.70
 -12   8  -1   40.90   11.50
 -12   8  -1   44.40   10.20
 -12   8  -1   39.10   13.20
  11  -9  -1    1.60    5.60
 -11  -9   1    1.90   10.30
 -11  -9   1   16.10    6.10
  11  -9  -1   -7.70    6.70
 -11  -9   1   12.00    7.30
  11   9  -1   13.30    6.80
 -11   9   1   17.00    6.60
 -11   9   1   18.80   11.60
 -10  -9   1   -2.90    8.30
 -10  -9   1    4.00    5.00
 -10  -9   1    9.90    6.60
  10  -9  -1   -1.80    6.80
  10  -9  -1    7.90    6.80
 -10   9   1    1.20    4.50
  10   9  -1   -2.80    5.80
 -10   9   1    4.30    5.50
 -10   9   1   -0.90    5.40
  -9  -9   1    7.20    5.50
   9  -9  -1   11.30    6.40
  -9  -9   1    1.10    5.40
   9  -9  -1    7.00    6.30
   9  -9  -1    7.60    5.90
  -9  -9   1    9.70    8.70
   9   9  -1    7.10    6.10
   9   9  -1    9.30    6.50
  -9   9   1    9.80    4.90
  -9   9   1   10.40    6.60
  -9   9   1   12.30    6.40
  -8  -9   1   89.29   13.10
  -8  -9   1  103.49   10.80
   8  -9  -1  111.59   13.20
   8  -9  -1  103.89   11.40
   8  -9  -1  120.19   12.80
  -8  -9   1   96.09   12.00
  -8   9   1  133.29   15.60
  -8   9   1  109.49   10.80
   8   9  -1   72.69    9.70
  -8   9   1  106.99   12.30
   8   9  -1   96.29   11.70
  -7  -9   1  255.37   17.30
   7  -9  -1  243.38   17.00
   7  -9  -1  226.78   14.70
  -7  -9   1  234.38   14.00
  -7   9   1  231.18   13.30
   7   9  -1  253.97   16.60
  -7   9   1  240.18   15.20
   7   9  -1  230.58   14.90
  -7   9   1  224.48   16.30
   6  -9  -1   30.40    6.90
  -6  -9   1   36.00    6.70
  -6  -9   1   27.80    7.90
   6  -9  -1   32.60    6.30
  -6  -9   1   29.00    6.60
   6  -9  -1   34.70    7.20
  -6   9   1   38.50    6.00
  -6   9   1   31.40    7.30
  -6   9   1   19.40    5.30
   6   9  -1   24.30    6.60
   6   9  -1   45.10    8.70
  -5  -9   1    3.70    3.70
  -5  -9   1    0.80    3.70
  -5  -9   1    0.70    5.50
   5  -9  -1    6.30    4.30
   5  -9  -1   -4.70    4.20
   5  -9  -1    2.80    4.80
  -5   9   1    5.10    3.50
  -5   9   1    9.20    5.30
   5   9  -1    7.00    4.30
  -5   9   1   -0.60    4.00
   5   9  -1    2.50    4.10
   5   9  -1    1.20    4.10
  -4  -9   1  105.99   10.40
   4  -9  -1  132.59   11.10
  -4  -9   1   89.29   10.30
   4  -9  -1   84.59    9.40
  -4  -9   1   97.59    9.70
  -4   9   1  118.39    8.60
   4   9  -1  122.39   10.70
   4   9  -1   94.39    9.10
  -4   9   1   79.19   14.70
  -4   9   1   95.39   10.10
   4   9  -1   89.19   11.00
  -3  -9   1    0.00    3.80
   3  -9  -1    9.30    5.10
  -3  -9   1   10.60    4.80
  -3  -9   1   12.20    5.40
   3  -9  -1    8.70    2.10
  -3  -9   1    9.40    4.00
  -3   9   1    7.70    4.80
  -3   9   1    8.00    4.50
  -3   9   1    2.60    3.20
  -3   9   1    9.00    4.80
   3   9  -1    9.50    4.00
   3   9  -1    6.70    4.00
   2  -9  -1   46.50    7.50
  -2  -9   1   26.90    5.60
   2  -9  -1   27.80    4.60
  -2  -9   1   31.30    5.20
  -2  -9   1   41.30    7.60
   2   9  -1   39.70    6.10
  -2   9   1   29.70    4.80
  -2   9   1   52.39    8.50
  -2   9   1   27.40    6.20
   2   9  -1   36.20    7.10
  -1  -9   1 1304.77   34.60
  -1  -9   1 1392.66   37.50
   1  -9  -1 1292.37   34.10
  -1  -9   1 1333.57   34.90
   1  -9  -1 1296.37   38.30
   1  -9  -1 1318.27   33.80
  -1   9   1 1290.27   34.10
   1   9  -1 1286.37   39.00
  -1   9   1 1370.26   40.50
   1   9  -1 1378.16   40.20
   1   9  -1 1347.67   35.00
  -1   9   1 1245.88   39.40
   0  -9  -1  308.97   13.40
   0  -9   1  307.87   15.00
   0  -9   1  322.57   13.20
   0  -9  -1  319.27   12.80
   0  -9   1  285.27   12.70
   0   9   1  308.57   16.30
   0   9  -1  303.17   13.20
   0   9   1  331.57   13.30
   0   9  -1  332.27   16.80
   0   9  -1  282.57   15.80
   0   9   1  307.17   16.40
   1  -9   1    6.00    3.40
   1  -9   1    0.30    3.00
  -1  -9  -1    4.40    3.10
  -1  -9  -1    8.20    4.10
  -1   9  -1    4.60    4.00
   1   9   1    4.70    3.10
  -1   9  -1    5.00    3.40
   1   9   1    5.90    3.60
  -1   9  -1    4.00    4.10
   1   9   1   -0.10    3.80
  -2  -9  -1  601.44   20.10
  -2  -9  -1  666.43   22.30
  -2  -9  -1  615.14   22.10
  -2  -9  -1  660.33   25.60
   2  -9   1  630.04   20.30
   2  -9   1  645.74   22.80
  -2   9  -1  651.53   21.00
   2   9   1  649.83   20.90
   2   9   1  607.14   24.10
  -2   9  -1  660.43   25.40
   2   9   1  625.54   23.60
  -2   9  -1  659.53   25.40
  -2   9  -1  625.64   22.20
  -3  -9  -1   -2.00    3.50
  -3  -9  -1    0.20    4.50
   3  -9   1    2.40    4.50
  -3  -9  -1   -0.10    2.80
   3  -9   1    1.80    1.50
  -3   9  -1    0.60    3.10
  -3   9  -1    2.10    3.70
   3   9   1   -0.20    3.30
   3   9   1   -1.80    3.60
  -3   9  -1    3.50    3.50
  -3   9  -1   -2.10    3.50
   4  -9   1  833.32   28.90
  -4  -9  -1  797.42   27.60
  -4  -9  -1  789.42   25.00
   4  -9   1  805.52   27.00
  -4  -9  -1  843.12   30.40
  -4   9  -1  780.92   26.80
  -4   9  -1  795.12   25.00
   4   9   1  795.12   29.00
   4   9   1  802.82   25.40
  -4   9  -1  798.62   29.40
   5  -9   1  223.48   12.10
  -5  -9  -1  227.18   15.30
  -5  -9  -1  246.48   12.90
  -5  -9  -1  242.58   15.70
   5  -9   1  250.67   14.30
   5  -9   1  236.98   15.40
  -5   9  -1  219.58   19.30
  -5   9  -1  253.77   13.00
  -5   9  -1  224.48   13.70
   5   9   1  249.48   14.30
   5   9   1  225.38   14.90
   5   9   1  234.38   13.20
  -6  -9  -1   -2.90    3.30
   6  -9   1   -4.20    3.10
   6  -9   1   -0.30    4.30
   6  -9   1   -4.50    4.10
  -6  -9  -1    2.40    6.30
  -6  -9  -1    1.20    3.50
   6   9   1    0.90    4.00
  -6   9  -1    5.90    4.40
  -6   9  -1    5.40    3.80
   6   9   1   -0.50    3.10
  -6   9  -1   -1.00    5.60
   7  -9   1  111.39   13.10
  -7  -9  -1  114.09   10.80
  -7  -9  -1  111.39   12.80
  -7  -9  -1  109.49   12.40
   7  -9   1  114.19   11.50
   7  -9   1   97.59    9.70
   7   9   1  114.79   12.50
  -7   9  -1  140.39   15.20
   7   9   1   95.79   11.30
  -7   9  -1  101.09   11.30
  -7   9  -1  107.29   10.20
  -8  -9  -1   34.40    9.50
   8  -9   1   61.39    9.00
  -8  -9  -1   47.90    7.70
   8  -9   1   61.49   10.60
  -8  -9  -1   53.09    9.90
   8  -9   1   69.39   11.00
   8   9   1   48.00    8.90
  -8   9  -1   57.49    8.20
  -8   9  -1   72.29   11.40
  -8   9  -1   68.89   10.10
   8   9   1   46.30    8.60
   9  -9   1   65.99   10.90
   9  -9   1   73.69   10.30
  -9  -9  -1   73.49   12.20
   9  -9   1   75.99   10.20
  -9  -9  -1   65.89   11.90
   9   9   1   51.69    9.10
   9   9   1   54.29    8.60
  -9   9  -1   51.79    9.50
  -9   9  -1   73.29    9.20
  -9   9  -1   66.29   11.40
 -10  -9  -1   -0.40    8.20
  10  -9   1    6.60    6.80
 -10  -9  -1    5.50    5.50
  10  -9   1   12.30    6.90
 -10  -9  -1   11.00    5.80
 -10   9  -1   20.80    8.00
 -10   9  -1   11.00    6.50
  10   9   1    5.50    5.00
 -10   9  -1    8.70    5.40
 -11  -9  -1   53.99   10.20
  11  -9   1   64.79   12.60
  11  -9   1   46.70   10.20
 -11  -9  -1   54.29   11.40
 -11   9  -1   65.99   10.40
 -11   9  -1   43.50   11.30
 -11   9  -1   65.59   12.50
  11   9   1   61.49   11.50
 -11 -10   1   99.49   14.80
  11 -10  -1   76.09   12.70
 -11 -10   1   73.49   15.30
  11 -10  -1   72.69   15.40
  11  10  -1   84.39   12.50
 -11  10   1  107.49   16.40
 -11  10   1   90.79   11.60
 -11  10   1   85.99   12.70
  10 -10  -1    0.10    5.90
  10 -10  -1   -6.10    6.40
 -10 -10   1    0.50    4.70
 -10 -10   1    3.90    9.20
 -10  10   1   -1.80    4.30
 -10  10   1    3.70    6.00
  10  10  -1    0.40    5.70
   9 -10  -1  123.79   12.70
   9 -10  -1  164.68   18.70
  -9 -10   1  137.89   17.20
  -9 -10   1  128.19   15.70
  -9 -10   1  113.19   12.20
  -9  10   1  150.28   15.30
   9  10  -1  108.59   12.60
   9  10  -1  126.79   14.80
  -9  10   1  100.19   13.00
  -9  10   1  148.29   12.20
   8 -10  -1   12.20    6.30
   8 -10  -1    2.70    5.20
  -8 -10   1   -2.70    7.20
   8 -10  -1   -0.80    5.20
  -8 -10   1    1.80    4.40
  -8 -10   1   -0.40    4.30
  -8  10   1    0.10    4.80
  -8  10   1    6.50    5.30
  -8  10   1    3.30    4.50
   8  10  -1    5.70    5.10
  -7 -10   1  244.88   18.10
   7 -10  -1  223.28   14.60
   7 -10  -1  266.87   18.10
  -7 -10   1  238.28   14.70
  -7 -10   1  280.67   18.70
   7 -10  -1  248.28   16.00
   7  10  -1  248.28   15.80
  -7  10   1  248.68   16.10
  -7  10   1  258.37   17.90
   7  10  -1  242.58   17.20
  -7  10   1  243.58   14.50
   6 -10  -1   58.49   10.40
   6 -10  -1   49.90    7.40
   6 -10  -1   39.50    7.70
  -6 -10   1   40.40    8.80
  -6 -10   1   52.29    9.90
  -6 -10   1   51.69    7.70
  -6  10   1   40.90    8.80
  -6  10   1   42.60    7.70
   6  10  -1   47.60    9.20
  -6  10   1   38.50    6.50
   6  10  -1   42.70    7.40
   6  10  -1   33.30    6.60
  -5 -10   1  138.59   10.30
  -5 -10   1  134.99   13.90
  -5 -10   1  134.79   13.00
   5 -10  -1  136.29   11.50
   5 -10  -1  157.18   15.30
  -5  10   1  127.89   14.40
   5  10  -1  141.29   11.00
  -5  10   1  148.99   13.20
   5  10  -1  103.49   11.20
  -5  10   1  127.99    9.70
   5  10  -1  142.19   11.10
   4 -10  -1  172.58   12.70
  -4 -10   1  122.79   11.70
  -4 -10   1  164.08   10.80
  -4 -10   1  162.58   13.30
   4  10  -1  169.28   11.40
  -4  10   1  148.09   11.70
  -4  10   1  168.08   13.50
   4  10  -1  157.98   13.00
  -4  10   1  146.39   12.80
  -4  10   1  159.18   10.20
   3 -10  -1  282.77   15.50
  -3 -10   1  278.17   13.60
  -3 -10   1  267.37   15.10
  -3 -10   1  285.27   17.40
  -3 -10   1  285.67   15.00
   3 -10  -1  300.97   10.80
  -3  10   1  283.97   15.20
   3  10  -1  297.47   14.40
  -3  10   1  279.07   17.10
  -3  10   1  291.27   13.30
   3  10  -1  293.47   17.00
  -3  10   1  294.07   17.60
  -2 -10   1   81.19    9.00
  -2 -10   1   72.39    8.00
  -2 -10   1   43.00    7.90
  -2 -10   1   61.59    9.20
   2 -10  -1   72.69    9.10
  -2  10   1   76.09    7.70
   2  10  -1   66.59    7.60
  -2  10   1   91.09   11.50
   2  10  -1   74.19    9.60
   2  10  -1   84.89   10.30
  -2  10   1   72.69   10.30
  -1 -10   1   41.80    6.00
   1 -10  -1   43.10    5.80
   1 -10  -1   25.90    5.20
  -1 -10   1   31.10    6.00
  -1 -10   1   29.20    6.40
   1 -10  -1   26.00    6.40
  -1  10   1   37.70    5.60
  -1  10   1   47.60    8.50
   1  10  -1   39.70    5.90
  -1  10   1   26.50    5.40
   1  10  -1   29.70    6.70
   0 -10   1  179.58   10.30
   0 -10  -1  155.18   11.80
   0 -10   1  169.28   10.50
   0 -10   1  163.48   11.90
   0 -10  -1  158.18    9.40
   0 -10  -1  158.58   10.60
   0  10   1  173.38   13.10
   0  10  -1  176.18   13.30
   0  10  -1  169.58   12.90
   0  10   1  166.18   13.10
   0  10   1  161.08   10.10
   0  10  -1  174.18   10.60
  -1 -10  -1  173.08   11.40
   1 -10   1  179.88   10.10
   1 -10   1  182.38   12.20
  -1 -10  -1  158.38    9.70
   1 -10   1  179.68   10.30
  -1 -10  -1  170.98   12.00
   1  10   1  164.38   12.80
  -1  10  -1  171.48   10.50
   1  10   1  159.38   10.20
  -1  10  -1  173.88   13.20
   1  10   1  170.58   12.90
   2 -10   1  106.69    8.10
   2 -10   1  122.79    8.70
  -2 -10  -1  111.19   10.40
  -2 -10  -1  106.59    8.30
  -2 -10  -1   99.99   10.00
   2 -10   1  126.89   11.30
  -2  10  -1   97.59    8.80
   2  10   1  122.39   11.20
   2  10   1  124.79   12.60
  -2  10  -1   89.69   10.70
   2  10   1  110.39    9.00
  -2  10  -1  111.79   12.00
  -3 -10  -1  123.69   11.50
  -3 -10  -1   90.59    9.70
   3 -10   1  105.49    4.90
  -3 -10  -1  138.59   14.60
   3 -10   1  117.29   11.30
   3  10   1  108.99    9.20
  -3  10  -1  102.89   12.20
  -3  10  -1   86.09    9.50
  -3  10  -1   91.79   10.70
   3  10   1  111.99   11.90
  -3  10  -1   94.39    9.00
  -4 -10  -1  316.07   14.60
  -4 -10  -1  300.07   16.80
  -4 -10  -1  305.87   18.10
   4 -10   1  286.47   15.90
   4  10   1  292.27   17.30
   4  10   1  293.37   14.60
  -4  10  -1  304.77   17.80
  -4  10  -1  312.67   14.50
  -4  10  -1  310.97   18.30
  -4  10  -1  295.47   15.70
  -5 -10  -1   17.60    5.70
   5 -10   1   15.60    5.00
   5 -10   1   21.90    5.90
   5 -10   1   10.20    5.70
  -5 -10  -1   20.40    5.40
  -5 -10  -1   15.70    6.80
   5  10   1   21.20    5.50
  -5  10  -1   17.80    6.50
   5  10   1   27.80    6.80
  -5  10  -1   26.50    5.50
  -5  10  -1   17.30    5.80
  -6 -10  -1   60.69   10.20
  -6 -10  -1   76.89    8.80
   6 -10   1   82.29    8.80
   6 -10   1   58.69    9.00
   6 -10   1   61.99    9.20
   6  10   1   76.99    9.60
  -6  10  -1   73.89    9.90
  -6  10  -1   68.19   10.20
   6  10   1   61.39    9.40
  -6  10  -1   58.09    8.00
  -7 -10  -1   48.30    7.90
  -7 -10  -1   53.49   10.80
  -7 -10  -1   43.30    9.20
   7 -10   1   51.69    9.10
   7 -10   1   43.80    8.50
   7 -10   1   36.60    7.60
  -7  10  -1   38.70    8.00
   7  10   1   61.49   10.70
   7  10   1   52.69    9.00
  -7  10  -1   54.59   10.30
  -7  10  -1   53.19    7.90
  -8 -10  -1  222.58   17.70
  -8 -10  -1  211.48   18.60
   8 -10   1  234.58   17.70
   8 -10   1  210.18   14.50
   8 -10   1  188.68   14.90
  -8 -10  -1  218.98   14.40
  -8  10  -1  209.18   17.00
  -8  10  -1  202.78   15.30
   8  10   1  217.28   15.60
   8  10   1  230.68   17.00
  -8  10  -1  214.78   14.10
  -9 -10  -1    1.50    4.50
  -9 -10  -1    7.20    5.60
  -9 -10  -1   10.00    8.30
   9 -10   1    8.10    6.50
   9  10   1    9.80    6.10
  -9  10  -1    5.90    6.10
  -9  10  -1   10.70    5.80
   9  10   1   13.90    6.00
  -9  10  -1    7.10    5.70
 -10 -10  -1   14.50   10.10
 -10 -10  -1    2.50    6.10
  10 -10   1   14.70    7.30
  10 -10   1    8.40    7.20
 -10  10  -1   16.30    7.60
 -10  10  -1    9.10    6.50
 -10  10  -1    8.30    5.80
  10  10   1   -1.90    5.20
  10 -11  -1    0.30    7.20
 -10 -11   1   -1.80   11.20
  10 -11  -1    3.20    5.90
 -10 -11   1   -3.10    4.60
 -10  11   1   -5.80    4.20
  10  11  -1    2.60    6.80
 -10  11   1    3.40    6.10
 -10  11   1   -6.00    5.50
   9 -11  -1   10.10    6.70
   9 -11  -1    7.30    6.20
  -9 -11   1    3.70    8.20
   9  11  -1    1.20    5.50
  -9  11   1    1.20    5.80
  -9  11   1    7.00    5.30
  -9  11   1    7.90    6.40
  -8 -11   1   13.20    6.30
   8 -11  -1   23.70    7.20
   8 -11  -1   34.40    9.20
  -8 -11   1   36.60   10.10
  -8 -11   1   15.50    6.00
  -8  11   1   36.00    8.30
   8  11  -1   27.90    7.80
  -8  11   1   29.30    6.80
  -8  11   1   27.40    8.70
   8  11  -1   30.10    8.00
   7 -11  -1  117.19   13.40
  -7 -11   1  119.49   15.40
  -7 -11   1   79.69   12.40
  -7 -11   1   81.49    9.90
   7 -11  -1  108.99   11.20
   7 -11  -1  111.99   14.50
  -7  11   1   87.99   11.00
  -7  11   1   86.89   12.10
  -7  11   1   87.69    9.80
   7  11  -1  112.89   12.40
   6 -11  -1  108.49   13.00
   6 -11  -1  117.89   10.80
  -6 -11   1  131.69   16.00
  -6 -11   1  109.79   12.60
  -6 -11   1  104.19   10.70
   6  11  -1   98.29   11.20
  -6  11   1  151.98   14.40
   6  11  -1   99.79   12.20
  -6  11   1  103.19   13.10
  -6  11   1  113.99   10.60
   5 -11  -1    4.20    5.20
  -5 -11   1    4.80    4.50
  -5 -11   1    3.10    4.50
  -5 -11   1   -1.20    5.70
  -5  11   1    1.60    4.20
  -5  11   1   -2.90    4.10
   5  11  -1    3.00    4.00
  -5  11   1    2.00    4.80
  -5  11   1    0.70    3.50
   5  11  -1    7.30    4.90
  -4 -11   1   16.80    5.20
  -4 -11   1   21.40    6.40
   4 -11  -1   23.40    6.50
  -4 -11   1   11.40    4.50
  -4 -11   1   21.60    6.90
  -4  11   1   24.70    7.20
  -4  11   1   28.10    6.70
  -4  11   1   12.20    5.60
   4  11  -1   18.80    5.40
  -4  11   1   20.40    5.20
   4  11  -1   22.20    7.10
  -3 -11   1    7.90    4.70
  -3 -11   1   14.40    6.00
  -3 -11   1   16.30    4.80
  -3 -11   1    8.40    5.30
   3 -11  -1   14.40    5.90
   3 -11  -1   17.40    2.90
  -3  11   1   10.90    4.80
  -3  11   1    7.20    3.90
   3  11  -1    9.50    4.90
   3  11  -1   14.90    5.30
  -3  11   1    7.60    5.00
   3  11  -1   15.10    5.20
   2 -11  -1  125.29   11.90
  -2 -11   1   92.79    8.80
  -2 -11   1  103.39   10.50
  -2 -11   1  106.69   10.30
   2 -11  -1  107.59    8.90
  -2  11   1   77.79   10.00
  -2  11   1  102.49    8.70
   2  11  -1  109.99   12.60
   2  11  -1  137.99   14.40
  -2  11   1  103.09   12.80
   2  11  -1   92.79    9.10
  -1 -11   1    2.10    3.60
  -1 -11   1    4.70    4.20
   1 -11  -1    5.20    3.70
   1 -11  -1   -4.50    4.10
  -1 -11   1   10.10    5.40
   1  11  -1   -0.20    3.50
   1  11  -1    7.10    4.10
   1  11  -1    9.40    4.70
  -1  11   1   10.60    5.20
  -1  11   1    4.70    3.60
  -1  11   1    2.50    4.10
   0 -11  -1   31.80    7.10
   0 -11   1   21.80    4.90
   0 -11  -1   18.10    5.00
   0 -11   1   22.10    5.10
   0 -11   1   30.70    7.00
   0  11   1   24.70    5.20
   0  11  -1   26.50    6.30
   0  11   1   20.70    5.10
   0  11  -1   25.20    5.30
   0  11  -1   17.30    5.50
   0  11   1   25.60    5.70
   1 -11   1    8.80    4.00
  -1 -11  -1   21.60    6.30
  -1 -11  -1    9.90    3.80
  -1 -11  -1   12.00    4.80
   1 -11   1   -1.50    4.20
   1 -11   1    5.20    3.40
  -1  11  -1   11.70    4.30
   1  11   1    8.60    4.20
   1  11   1    7.10    4.80
   1  11   1    3.30    3.40
  -1  11  -1    4.50    4.80
  -1  11  -1    6.30    5.20
  -2 -11  -1  135.59    9.50
  -2 -11  -1  122.99   10.90
   2 -11   1  113.09    8.90
  -2 -11  -1  136.49   11.20
   2 -11   1  141.69   11.80
   2 -11   1  143.39    9.40
   2  11   1  146.59   12.60
   2  11   1   91.39   10.80
  -2  11  -1  145.69   15.00
  -2  11  -1  120.29    9.50
   2  11   1  137.59   10.20
  -2  11  -1  176.38   17.10
   3 -11   1   -1.20    4.50
  -3 -11  -1   -2.00    4.70
   3 -11   1   -1.80    1.60
  -3 -11  -1    1.90    4.30
  -3 -11  -1   -4.40    3.00
  -3 -11  -1    4.80    4.40
  -3  11  -1   -2.50    3.60
  -3  11  -1   -1.20    4.10
   3  11   1   -0.80    3.90
   3  11   1    0.40    3.70
   3  11   1    2.60    3.70
  -3  11  -1   -1.70    3.30
  -3  11  -1    8.20    5.50
   4 -11   1  183.38   13.20
  -4 -11  -1  157.78   13.70
  -4 -11  -1  185.08   13.10
  -4 -11  -1  178.78   11.70
  -4 -11  -1  220.98   16.30
   4  11   1  188.28   12.30
  -4  11  -1  202.18   12.30
  -4  11  -1  211.48   16.00
  -4  11  -1  192.28   15.00
   4  11   1  178.48   14.40
  -4  11  -1  191.48   13.50
  -5 -11  -1   45.60    7.30
   5 -11   1   30.30    5.90
   5 -11   1   46.50    8.30
  -5 -11  -1   43.20    8.80
  -5 -11  -1   54.19   15.10
  -5  11  -1   53.09    9.00
   5  11   1   33.80    6.90
   5  11   1   45.80    7.40
  -5  11  -1   44.10    8.90
  -5  11  -1   44.40    7.30
  -5  11  -1   66.99   11.30
  -6 -11  -1   36.50    7.10
   6 -11   1   21.30   11.10
   6 -11   1   30.40    6.40
   6 -11   1   35.20    8.60
  -6 -11  -1   23.30    6.90
  -6 -11  -1   21.50    8.20
  -6  11  -1   40.10    8.20
  -6  11  -1   28.80    6.10
  -6  11  -1   40.10    8.70
   6  11   1   31.70    7.90
  -7 -11  -1   86.29    9.90
   7 -11   1   91.49   10.10
  -7 -11  -1   87.29   13.00
   7 -11   1   91.29   12.80
   7 -11   1   97.39   12.20
  -7 -11  -1   60.59   11.40
  -7  11  -1   76.99   11.00
  -7  11  -1   83.99    9.90
   7  11   1   81.99   11.90
  -7  11  -1  101.79   14.50
  -8 -11  -1   29.90    9.00
  -8 -11  -1   31.20    7.40
  -8 -11  -1   21.10    9.40
   8 -11   1   26.70    7.20
   8 -11   1   27.10    8.10
  -8  11  -1   32.80    8.70
   8  11   1   30.40    7.70
   8  11   1   27.50    9.60
  -8  11  -1   34.40    7.30
  -8  11  -1   23.80    7.40
   9 -11   1   17.20    7.50
   9 -11   1   -1.00    6.20
  -9 -11  -1    3.70    8.20
  -9 -11  -1    7.20    5.90
   9  11   1    7.80    5.70
  -9  11  -1   15.20    6.50
  -9  11  -1   10.00    7.40
  -9  11  -1   13.20    7.30
  10 -11   1   13.60    7.70
 -10 -11  -1   -2.20    9.20
 -10 -11  -1    5.20    6.50
  10 -11   1   19.00    8.30
 -10  11  -1   20.80    8.00
 -10  11  -1    7.30    6.50
  10  11   1    3.10    5.40
 -10  11  -1   12.60    5.90
   9 -12  -1   -6.50    6.10
  -9 -12   1   13.60    7.30
  -9 -12   1   -0.40    8.80
   9 -12  -1    1.70    5.80
  -9  12   1   14.60    7.30
   9  12  -1   -2.30    5.20
  -9  12   1    4.20    4.90
  -9  12   1   -5.70    5.60
  -8 -12   1   81.99   14.30
  -8 -12   1   70.09   15.50
  -8 -12   1   47.70   11.70
   8 -12  -1   84.89   10.60
   8 -12  -1   67.59   11.60
  -8  12   1   75.89   11.30
  -8  12   1   74.19    9.90
   8  12  -1   91.89   14.00
  -8  12   1   76.49   12.10
   7 -12  -1   80.19    9.70
  -7 -12   1   59.69   11.40
  -7 -12   1   61.09   10.70
   7 -12  -1   58.39   10.80
  -7 -12   1   62.89    9.40
  -7  12   1   78.39   11.50
  -7  12   1   76.69    9.50
   7  12  -1   58.79   11.00
  -7  12   1   96.39   15.60
  -6 -12   1    3.00    4.70
  -6 -12   1   -2.00    6.40
  -6 -12   1    3.00    4.50
   6 -12  -1    1.50    5.70
   6 -12  -1    0.80    4.50
   6  12  -1    5.00    5.30
  -6  12   1   -3.70    3.60
  -6  12   1    0.80    4.60
   6  12  -1   -1.60    4.40
  -6  12   1    5.30    5.00
  -6  12   1    6.50    5.10
   5 -12  -1  108.09   12.50
  -5 -12   1   93.29   12.30
  -5 -12   1   80.39    9.40
  -5 -12   1   99.69   11.70
  -5 -12   1  119.49   12.30
  -5  12   1   66.99    9.60
   5  12  -1   98.89   12.40
  -5  12   1  111.09   14.20
  -5  12   1   91.79   10.40
   5  12  -1   96.89   10.50
  -5  12   1   78.29   10.40
   4 -12  -1   -4.50    5.00
  -4 -12   1    4.40    6.00
  -4 -12   1    0.90    3.60
  -4 -12   1    2.40    4.50
  -4 -12   1   -0.60    6.00
  -4  12   1    2.10    3.50
  -4  12   1   -0.40    3.60
  -4  12   1   -0.60    4.00
  -4  12   1   -1.20    4.00
  -3 -12   1   30.50    7.40
   3 -12  -1   42.40    4.10
   3 -12  -1   26.50    5.70
  -3 -12   1   36.90    7.60
  -3 -12   1   39.20    6.80
   3 -12  -1   32.90    7.50
   3  12  -1   33.40    8.10
  -3  12   1   26.70    5.90
   3  12  -1   26.10    6.70
  -3  12   1   28.90    7.70
   3  12  -1   31.20    6.80
  -3  12   1   26.60    6.70
  -2 -12   1   11.00    4.60
  -2 -12   1    2.40    5.20
   2 -12  -1   17.00    5.00
  -2 -12   1   17.00    5.90
   2 -12  -1   19.50    6.40
   2  12  -1   10.10    5.40
   2  12  -1   16.00    5.30
   2  12  -1   15.60    6.20
  -2  12   1    4.60    3.80
  -2  12   1    6.30    5.20
  -1 -12   1   11.10    5.10
   1 -12  -1   16.10    4.50
  -1 -12   1   25.60    5.20
   1 -12  -1    9.80    4.70
   1 -12  -1    9.80    5.60
  -1 -12   1   12.70    5.30
   1  12  -1   10.80    5.70
   1  12  -1   15.90    5.30
  -1  12   1    2.20    3.90
  -1  12   1    5.00    4.00
   1  12  -1   17.70    6.50
  -1  12   1   14.10    5.60
   0 -12   1   -0.50    3.10
   0 -12   1   10.10    4.50
   0 -12  -1    6.00    5.20
   0 -12  -1   10.70    4.90
   0 -12  -1    9.40    3.90
   0 -12   1   10.20    5.30
   0  12   1    4.50    4.00
   0  12   1    2.30    4.40
   0  12  -1   -0.70    3.90
   0  12   1    5.40    5.30
   0  12  -1   14.70    6.40
   0  12  -1    9.20    6.30
  -1 -12  -1  317.47   16.50
   1 -12   1  349.27   15.60
   1 -12   1  313.77   17.60
  -1 -12  -1  335.07   17.90
  -1 -12  -1  372.36   16.00
   1 -12   1  353.46   15.90
  -1  12  -1  327.97   20.30
   1  12   1  378.36   16.60
  -1  12  -1  351.26   23.20
   1  12   1  385.06   21.20
  -1  12  -1  356.16   16.40
   1  12   1  375.46   20.80
  -2 -12  -1  121.59   12.20
   2 -12   1  123.09    9.40
   2 -12   1  108.19   11.70
  -2 -12  -1  123.59   11.80
  -2 -12  -1  123.39    9.70
   2  12   1  117.69   13.50
  -2  12  -1   97.99   12.20
  -2  12  -1  102.99   10.00
  -2  12  -1  136.29   16.00
   2  12   1  122.89   13.70
   2  12   1  123.29   10.10
   3 -12   1  128.19    9.30
   3 -12   1  118.69   12.30
  -3 -12  -1  125.79   11.20
  -3 -12  -1  131.19   12.60
  -3 -12  -1  122.89   12.30
   3  12   1  144.09   11.10
   3  12   1  105.39   12.30
  -3  12  -1  143.49   16.10
   3  12   1  163.58   16.60
  -3  12  -1  133.49   10.80
  -3  12  -1  141.49   16.00
  -4 -12  -1   34.70    7.40
  -4 -12  -1   14.90    6.20
   4 -12   1   30.60    7.60
  -4 -12  -1   40.40    7.00
   4  12   1   21.70    7.10
  -4  12  -1   38.30    6.90
   4  12   1   33.70    7.80
  -4  12  -1   28.20    6.80
  -4  12  -1   25.40    7.60
  -4  12  -1   42.30    8.00
   4  12   1   43.20    7.50
   5 -12   1    4.60    4.30
   5 -12   1   -3.10    4.90
  -5 -12  -1   12.10    6.30
  -5 -12  -1    0.90    3.90
  -5 -12  -1   -5.30    5.70
  -5  12  -1    4.50    4.80
   5  12   1    9.90    5.20
  -5  12  -1   11.10    5.80
  -5  12  -1    2.30    5.00
   5  12   1    5.20    5.40
  -5  12  -1   13.60    4.80
  -6 -12  -1  138.39   14.80
   6 -12   1  164.18   13.80
  -6 -12  -1  204.98   20.40
   6 -12   1  162.18   12.00
  -6 -12  -1  164.28   12.50
  -6  12  -1  170.58   14.00
  -6  12  -1  118.39   14.70
   6  12   1  128.09   14.40
  -6  12  -1  191.68   19.30
  -6  12  -1  164.68   12.60
  -7 -12  -1    4.00    7.60
  -7 -12  -1   16.00    7.20
  -7 -12  -1    5.90    4.90
   7 -12   1   18.20    6.50
   7  12   1   17.90    7.90
  -7  12  -1    6.60    6.40
  -7  12  -1    7.80    6.00
  -7  12  -1   12.80    5.80
  -7  12  -1    7.90    6.20
  -8 -12  -1   31.20   13.50
  -8 -12  -1   12.70    9.50
   8 -12   1   21.30    7.00
  -8 -12  -1   29.20    7.60
   8 -12   1   13.40    7.30
   8  12   1   23.40    8.20
  -8  12  -1   19.20    8.20
  -8  12  -1   29.10    7.30
  -8  12  -1   26.00    7.60
  -9 -12  -1   13.70    8.70
   9 -12   1    9.90    7.40
   9 -12   1   -3.80    6.20
  -9  12  -1    8.30    7.80
  -9  12  -1   17.30    7.50
  -9  12  -1   13.20    6.40
   9  12   1   15.60    7.10
  -8 -13   1  -21.40    6.80
  -8 -13   1   16.50   13.00
   8 -13  -1   -1.90    6.40
  -8  13   1    2.20    4.80
   8  13  -1    2.90    6.40
  -8  13   1   21.60    7.60
  -8  13   1    4.30    5.40
  -7 -13   1    0.90    5.90
  -7 -13   1   -1.60    7.70
  -7 -13   1    0.30    5.60
   7 -13  -1   -0.30    5.20
  -7  13   1    3.50    5.10
  -7  13   1    4.20    6.20
  -7  13   1   11.90    7.80
   7  13  -1   -0.10    5.30
  -7  13   1    0.00    4.30
  -6 -13   1   93.29   12.90
  -6 -13   1  116.59   12.50
  -6 -13   1   91.59   13.40
   6 -13  -1  105.89   10.90
   6  13  -1   90.49   11.20
  -6  13   1   81.79   12.80
  -6  13   1  133.29   17.30
   6  13  -1   81.49   12.20
  -6  13   1  107.99   13.10
  -6  13   1   96.29   10.70
  -5 -13   1  209.98   15.30
  -5 -13   1  180.88   13.80
  -5 -13   1  226.48   17.30
  -5 -13   1  269.07   31.40
   5  13  -1  193.38   16.80
  -5  13   1  156.58   21.20
  -5  13   1  189.38   15.40
   5  13  -1  227.58   15.00
  -5  13   1  201.38   13.60
  -5  13   1  207.68   18.00
  -4 -13   1  -11.70    4.90
  -4 -13   1   -3.60    3.80
  -4 -13   1    3.90    5.00
   4 -13  -1    2.10    5.50
   4 -13  -1   -0.30    3.30
   4  13  -1    5.30    4.90
   4  13  -1   -2.10    4.00
  -4  13   1   -3.10    4.20
  -4  13   1    0.10    4.20
  -4  13   1   -3.20    3.90
   4  13  -1    1.90    4.80
  -3 -13   1   72.39   10.00
   3 -13  -1   64.39    8.10
   3 -13  -1   85.19   11.40
  -3 -13   1   75.89    9.50
  -3 -13   1   47.40    9.10
   3 -13  -1   60.99    5.10
  -3  13   1   72.19    8.90
   3  13  -1   58.59   10.50
  -3  13   1   68.49   11.70
  -3  13   1   65.79   10.00
   3  13  -1   68.99   12.00
   3  13  -1   56.99    8.50
   2 -13  -1    4.50    2.90
  -2 -13   1   -1.50    6.40
   2 -13  -1   -1.80    3.90
   2 -13  -1    5.20    5.90
  -2 -13   1    3.50    5.20
  -2 -13   1    5.20    4.00
  -2  13   1   -1.10    3.80
   2  13  -1    5.20    5.20
  -2  13   1   -2.10    3.60
   2  13  -1    3.10    5.00
   2  13  -1    0.20    3.90
  -2  13   1   -2.40    3.50
  -1 -13   1    6.50    5.30
  -1 -13   1    1.20    5.40
  -1 -13   1    7.10    4.40
   1 -13  -1    7.50    4.00
   1 -13  -1    2.20    4.30
  -1  13   1    7.30    6.30
  -1  13   1   13.20    5.90
   1  13  -1    6.10    4.60
   1  13  -1   13.60    6.40
   1  13  -1   12.10    5.30
  -1  13   1   15.40    5.30
   0 -13   1    4.70    4.00
   0 -13  -1    2.20    4.60
   0 -13   1    8.80    5.90
   0 -13  -1    6.40    9.10
   0 -13   1   13.40    5.40
   0 -13  -1   14.10    4.70
   0  13   1    7.70    4.50
   0  13  -1   13.30    5.30
   0  13   1    6.60    4.30
   0  13  -1    3.80    4.90
   0  13  -1    2.10    5.20
   0  13   1   11.10    6.50
  -1 -13  -1    2.10    3.30
  -1 -13  -1    5.20    5.20
   1 -13   1    5.10    4.30
   1 -13   1    0.10    3.40
  -1  13  -1   -4.60    3.80
   1  13   1    2.20    4.20
   1  13   1    1.50    4.70
   1  13   1    0.30    3.70
  -1  13  -1   -7.90    3.40
  -1  13  -1    3.10    4.20
  -2 -13  -1  121.59   15.10
   2 -13   1  123.29   13.00
  -2 -13  -1  127.99   10.20
   2 -13   1  145.99   10.60
  -2 -13  -1  137.29   12.50
   2  13   1   99.89   12.40
  -2  13  -1   83.69   11.60
   2  13   1  143.29   11.10
  -2  13  -1  133.09   15.90
  -3 -13  -1    0.40    3.40
  -3 -13  -1   -3.90    5.10
   3 -13   1   -4.30    4.40
  -3 -13  -1   -0.80    4.20
   3 -13   1   -2.40    3.50
   3  13   1   -7.10    3.70
  -3  13  -1    1.50    3.90
   3  13   1    0.40    7.00
   3  13   1   -3.20    4.00
  -3  13  -1   -2.30    3.20
  -3  13  -1    1.20    4.20
  -4 -13  -1   15.70    7.90
  -4 -13  -1   31.60    6.50
   4 -13   1   23.30    7.80
   4 -13   1   36.80    6.00
  -4 -13  -1   41.30    8.20
   4  13   1   30.10    7.10
  -4  13  -1   19.80    6.70
   4  13   1   12.30    6.00
  -4  13  -1   15.30    6.50
   4  13   1   45.50   10.10
  -4  13  -1   11.80    5.20
   5 -13   1   39.80    6.80
  -5 -13  -1   47.90   10.20
  -5 -13  -1   52.89    9.40
  -5 -13  -1   36.80    7.10
  -5 -13  -1   40.50    9.20
  -5  13  -1   32.40    7.90
   5  13   1   29.90    9.80
  -5  13  -1   50.59   10.90
  -5  13  -1   55.69   11.60
   5  13   1   33.60    7.10
   5  13   1   40.20    9.70
  -5  13  -1   53.09    8.60
  -6 -13  -1   13.60    5.80
   6 -13   1   24.30    6.50
  -6 -13  -1   21.20    9.20
  -6  13  -1   15.50    6.50
  -6  13  -1   18.30    6.20
  -6  13  -1    7.70    6.30
  -6  13  -1   32.20    8.20
   6  13   1   32.10    9.20
  -7 -13  -1   56.39    9.50
  -7 -13  -1   40.60   10.70
   7 -13   1   52.39    8.50
  -7 -13  -1   42.80   11.10
   7  13   1   37.20    9.80
  -7  13  -1   43.10   11.00
  -7  13  -1   61.39    9.50
  -7  13  -1   39.20   10.20
  -8 -13  -1    4.60    7.40
   8 -13   1   -1.60    5.90
  -8 -13  -1   -1.30    9.00
  -8  13  -1    9.80    5.60
  -8  13  -1   -8.20    5.20
   8  13   1   13.90    8.60
  -8  13  -1   11.20    6.70
  -8  13  -1    4.80    6.60
   6 -14  -1    7.90    5.20
  -6 -14   1   -5.60    7.40
  -6  14   1    4.50    5.20
   6  14  -1    2.80    6.00
  -5 -14   1  -10.10    6.10
   5 -14  -1    3.80    4.20
  -5 -14   1    1.90    4.70
  -5  14   1   -3.90    3.90
  -5  14   1    3.10    5.30
   5  14  -1   -1.80    4.10
   5  14  -1   -4.20    4.60
  -5  14   1    1.60    5.50
  -4 -14   1    1.60    4.50
   4 -14  -1   17.90    5.20
  -4 -14   1    6.80    7.20
   4  14  -1    8.00    5.30
  -4  14   1    9.80    6.30
  -4  14   1    8.30    4.80
  -4  14   1   -0.10    4.30
   4  14  -1   14.40    7.50
  -3 -14   1    0.80    4.30
   3 -14  -1   -2.10    3.90
  -3 -14   1    4.50    5.50
   3 -14  -1   -4.10    2.10
  -3 -14   1   -9.50    5.40
  -3  14   1    0.00    4.00
  -3  14   1   -6.00    4.50
   3  14  -1   -1.40    3.40
   3  14  -1    3.80    4.60
   3  14  -1   -6.80    3.60
  -3  14   1   -0.70    4.10
  -2 -14   1   -8.60    5.60
  -2 -14   1   -1.40    5.20
   2 -14  -1   -1.30    2.70
  -2 -14   1    1.50    4.30
   2 -14  -1   -6.10    3.80
  -2  14   1    9.10    5.30
   2  14  -1    5.20    6.30
   2  14  -1    4.40    4.90
  -2  14   1    4.00    4.50
   2  14  -1    3.60    4.60
  -2  14   1   -2.30    4.60
  -1 -14   1   55.19    7.90
  -1 -14   1   52.69    8.60
   1 -14  -1   48.90    7.40
   1 -14  -1   54.89    8.20
  -1 -14   1   51.89    9.70
   1 -14  -1   57.59    9.90
  -1  14   1   53.49   10.30
  -1  14   1   49.99   10.30
   1  14  -1   56.19   10.90
   1  14  -1   56.69   11.70
   1  14  -1   51.69    8.30
  -1  14   1   48.80    7.80
   0 -14  -1   60.59    8.20
   0 -14   1   55.99    8.50
   0 -14  -1   71.49    9.50
   0 -14   1   90.89   11.90
   0 -14  -1   66.69   10.30
   0 -14   1   76.99    9.40
   0  14  -1   70.19    9.50
   0  14  -1   52.29   10.00
   0  14   1   64.39   12.00
   0  14   1   54.49   10.60
   0  14   1   52.39    7.90
   0  14  -1   56.79   11.20
  -1 -14  -1    6.90    4.40
   1 -14   1    1.00    3.80
  -1 -14  -1   -6.50    7.60
   1 -14   1   -8.80    3.50
  -1 -14  -1    0.40    5.30
   1 -14   1   -0.90    5.20
   1  14   1    3.60    5.10
   1  14   1   -3.60    3.60
   1  14   1    9.20    5.00
  -1  14  -1    2.80    5.90
  -1  14  -1   -2.00    5.00
  -1  14  -1    9.00    5.50
  -2 -14  -1  127.39   10.70
  -2 -14  -1  118.89   12.50
   2 -14   1  152.88   17.40
   2 -14   1  121.59   10.50
  -2 -14  -1  135.19   13.60
  -2  14  -1  112.89   11.40
  -2  14  -1  108.79   14.60
   2  14   1  156.38   18.50
   2  14   1  132.69   16.40
   2  14   1  142.79   11.80
  -2  14  -1  122.39   15.10
   3 -14   1  152.28    8.90
  -3 -14  -1  167.58   12.40
   3 -14   1  162.78   11.50
  -3 -14  -1  158.58   15.40
  -3  14  -1  129.39   14.70
   3  14   1  155.18   12.40
  -3  14  -1  181.88   19.80
   3  14   1  133.99   15.70
  -3  14  -1  148.79   12.40
   4 -14   1   12.30    4.70
  -4 -14  -1   11.90    8.00
  -4 -14  -1   12.60    6.70
  -4  14  -1   13.30    6.50
  -4  14  -1   18.30    7.30
  -4  14  -1   10.80    5.30
   4  14   1    7.70    5.20
   4  14   1    4.10    6.50
  -5 -14  -1    5.60    4.70
   5 -14   1    4.10    3.90
  -5 -14  -1    6.60    7.30
   5 -14   1    2.20    4.60
  -5  14  -1    6.40    6.00
   5  14   1   -1.30    4.50
  -5  14  -1   -0.10    5.10
   5  14   1    1.10    5.00
  -5  14  -1   -0.20    4.50
   6 -14   1    9.40    5.60
  -6 -14  -1   -0.90    4.80
  -6 -14  -1   -2.70    8.30
  -6 -14  -1   13.10    8.00
   6  14   1    6.90    6.60
  -6  14  -1    9.50    6.20
  -6  14  -1   14.30    8.70
  -6  14  -1   12.20    5.80
   4 -15  -1   -0.70    5.20
  -4 -15   1    2.50    5.30
  -4 -15   1   -3.60    7.30
   4  15  -1    0.80    5.40
  -4  15   1   -0.30    7.50
   4  15  -1   -3.10    4.80
  -4  15   1    1.80    4.80
   3 -15  -1   -0.20    2.50
  -3 -15   1   -6.70    6.20
   3 -15  -1    2.90    4.90
  -3 -15   1    4.20    4.40
  -3  15   1   -0.70    4.00
   3  15  -1    4.10    5.40
  -3  15   1   -1.60    4.60
   3  15  -1    2.10    5.40
  -2 -15   1   -1.10    6.50
  -2 -15   1    8.30    4.80
   2 -15  -1    0.50    3.00
   2 -15  -1    1.60    5.70
   2  15  -1   11.60    5.90
  -2  15   1    8.50    6.50
  -2  15   1    3.40    4.70
   2  15  -1    2.30    5.70
  -1 -15   1    1.70    5.90
  -1 -15   1   -1.80    3.80
   1 -15  -1    1.00    5.60
  -1  15   1    1.00    5.10
  -1  15   1   10.40    5.30
   1  15  -1    9.70    5.70
   1  15  -1    8.80    6.50
   0 -15  -1   -4.60    4.90
   0 -15   1    1.00    4.00
   0 -15   1   -7.60    4.40
   0 -15  -1    0.00    3.70
   0  15  -1   -0.70    5.20
   0  15   1   -1.80    4.10
   0  15  -1   -3.10    4.40
   0  15   1    1.80    4.90
  -1 -15  -1    2.40    6.30
   1 -15   1    2.80    5.20
  -1 -15  -1    2.50    4.10
   1  15   1    1.20    4.60
  -1  15  -1   -2.90    4.60
   1  15   1    2.20    5.80
  -1  15  -1    4.30    4.50
   2 -15   1   47.00    7.80
   2 -15   1   41.70    5.30
  -2 -15  -1   42.60   12.20
  -2 -15  -1   46.90    9.90
   2  15   1   39.90    9.50
  -2  15  -1   56.29   12.40
  -2  15  -1   36.80    7.70
   2  15   1   41.40    7.80
   3 -15   1   -7.50    3.90
  -3 -15  -1   -5.60    6.30
  -3 -15  -1    6.20    4.80
   3  15   1    8.10    5.60
  -3  15  -1    3.40    4.90
  -3  15  -1    0.70    5.50
   3  15   1    4.30    5.40
  -4 -15  -1    3.90    5.00
  -4 -15  -1    3.20    7.50
   4 -15   1   -4.70    3.90
  -4  15  -1   -3.20    4.60
  -4  15  -1    7.00    7.80
   4  15   1    1.80    5.10
   4  15   1    3.40    4.90
 -14   0   2   -8.20    6.10
 -14   0   2    5.60    8.10
 -14   0   2    2.70    6.00
  14   0  -2   13.00    7.80
 -13   0   2   42.80   10.40
 -13   0   2   50.09    9.40
 -13   0   2   39.50    9.20
  13   0  -2   73.09   12.40
 -12   0   2   80.79   11.20
 -12   0   2   89.89   12.50
  12   0  -2  102.59   12.70
  12   0  -2   95.59   13.20
 -12   0   2   89.79   11.10
 -11   0   2    6.70    5.20
  11   0  -2    7.70    6.90
  11   0  -2   10.40    5.20
 -11   0   2    6.90    5.60
 -11   0   2    8.60    6.90
 -10   0   2  278.37   16.80
 -10   0   2  262.17   14.80
  10   0  -2  252.87   16.80
  10   0  -2  276.77   16.60
 -10   0   2  287.27   17.90
  -9   0   2  299.37   17.50
   9   0  -2  320.17   17.60
   9   0  -2  281.07   16.10
  -9   0   2  306.77   14.90
  -9   0   2  312.07   16.70
   8   0  -2 1308.67   38.20
  -8   0   2 1347.47   38.80
   8   0  -2 1261.77   38.00
  -8   0   2 1394.36   36.00
  -8   0   2 1293.47   38.30
  -7   0   2   24.90    4.80
   7   0  -2   25.70    5.30
   7   0  -2   18.80    5.80
  -7   0   2   23.60    6.80
  -7   0   2   20.70    6.10
  -6   0   2  179.48   10.90
   6   0  -2  191.08   10.40
  -6   0   2  174.68    8.80
   6   0  -2  197.58   11.50
  -6   0   2  170.48    9.90
   5   0  -2  112.99    8.40
   5   0  -2  109.79    7.40
   5   0  -2   87.19    5.90
  -5   0   2  110.69    8.20
  -5   0   2   90.19    6.90
  -4   0   2   61.39    6.10
   4   0  -2   64.39    4.40
  -4   0   2   64.49    4.60
   4   0  -2   76.29    6.70
  -4   0   2   69.09    5.40
   3   0  -2 4360.76  104.49
  -3   0   2 4168.78  103.89
   2   0  -2  567.44   15.00
   2   0  -2  598.74   13.70
   2   0  -2  604.04   15.00
  -2   0   2  612.94   15.20
  -2   0   2  565.24   13.60
  -2   0   2  591.24   14.90
   1   0  -2 2016.10   51.09
   1   0   2 1838.92   41.10
  -2   0  -2 1366.96   30.20
  -3   0  -2  730.03   18.60
   3   0   2  715.43   18.50
   3   0   2  758.82   18.70
   3   0   2  749.92   19.00
  -3   0  -2  703.73   18.30
  -3   0  -2  725.53   19.20
   4   0   2  452.15   14.30
  -4   0  -2  441.86   13.50
  -4   0  -2  455.45   14.10
   4   0   2  441.96   13.90
  -4   0  -2  419.26   14.40
   5   0   2 2432.56   55.29
  -5   0  -2 2436.56   54.39
  -5   0  -2 2380.06   55.19
   5   0   2 2433.66   55.39
  -5   0  -2 2377.96   55.39
   6   0   2  951.70   26.70
  -6   0  -2  921.41   27.30
   6   0   2  904.71   26.70
  -6   0  -2  906.71   26.60
  -6   0  -2  913.01   25.50
  -7   0  -2  133.49    9.20
   7   0   2  128.79   10.90
  -7   0  -2  109.79   10.30
   7   0   2  140.39    9.40
  -7   0  -2  130.99    8.90
  -8   0  -2   83.79    8.50
   8   0   2   76.59    9.80
  -8   0  -2   86.59   10.50
  -8   0  -2   94.49   10.00
   8   0   2   61.59    7.20
   9   0   2   91.09   10.60
  -9   0  -2  107.39   10.60
  -9   0  -2   89.19   11.40
   9   0   2   95.69   10.70
  -9   0  -2   79.29    8.50
  10   0   2  112.99   11.20
 -10   0  -2  133.79   13.50
 -10   0  -2  141.79   11.80
 -10   0  -2   90.59   10.20
  10   0   2  153.48   14.20
  11   0   2   51.69    9.40
  11   0   2   31.30    8.60
 -11   0  -2   56.49   10.50
 -11   0  -2   48.10    8.80
 -11   0  -2   46.70    8.70
 -12   0  -2   16.00    8.20
  12   0   2   -0.60    6.40
 -12   0  -2   10.50    6.10
  12   0   2   13.40    6.50
 -12   0  -2   11.70    5.50
  13   0   2   13.80    7.10
 -13   0  -2    7.40    5.30
 -13   0  -2   17.30    8.20
 -13   0  -2   24.30    8.30
 -14  -1   2   25.00    9.10
 -14  -1   2   -3.20    6.90
  14  -1  -2    7.90    6.90
 -14  -1   2   15.20    8.70
 -14   1   2    8.00    9.00
  14   1  -2   14.30    7.80
 -14   1   2    8.40    7.20
 -13  -1   2    0.90    5.60
 -13  -1   2    8.50    7.80
 -13  -1   2   -8.70    5.10
  13  -1  -2   -2.10    5.10
  13   1  -2    3.30    6.10
 -13   1   2   -4.80    5.20
 -13   1   2    1.40    6.40
 -13   1   2    0.60    5.10
 -12  -1   2   40.40    8.50
 -12  -1   2   48.30   10.60
  12  -1  -2   18.80    8.80
  12  -1  -2   33.40    8.10
 -12  -1   2   38.50    9.20
 -12  -1   2   30.30    7.60
  12   1  -2   22.70    7.00
  12   1  -2   29.90    9.10
 -12   1   2   33.20    8.20
 -12   1   2   33.40    7.80
 -12   1   2   39.00    9.30
  11  -1  -2   13.10    5.90
 -11  -1   2    9.80    5.60
 -11  -1   2    5.40    5.00
 -11  -1   2   17.20    7.70
 -11  -1   2   13.40    5.70
  11  -1  -2    5.10    6.90
  11   1  -2    5.50    6.80
 -11   1   2    6.10    6.70
  11   1  -2   20.40    6.60
 -11   1   2   13.30    6.30
 -11   1   2    9.50    5.50
 -10  -1   2  193.08   14.10
 -10  -1   2  188.18   12.50
  10  -1  -2  174.18   15.10
  10  -1  -2  200.08   14.50
 -10  -1   2  223.58   16.20
  10   1  -2  213.38   15.80
  10   1  -2  214.98   14.80
 -10   1   2  200.18   14.90
 -10   1   2  208.88   13.10
 -10   1   2  202.48   14.40
   9  -1  -2  269.57   17.30
   9  -1  -2  258.07   15.50
  -9  -1   2  279.77   14.00
  -9  -1   2  305.57   16.30
  -9  -1   2  277.17   17.70
   9   1  -2  278.97   15.70
   9   1  -2  283.97   17.30
  -9   1   2  271.47   15.70
  -9   1   2  267.37   16.60
  -9   1   2  286.07   14.40
  -8  -1   2  109.59    9.50
   8  -1  -2   88.69    9.40
  -8  -1   2   97.09   10.80
   8  -1  -2   96.19    8.20
  -8  -1   2   95.09    8.60
   8  -1  -2  120.69   12.00
  -8   1   2  110.69    9.70
  -8   1   2   76.19    8.40
   8   1  -2  110.69    9.70
  -8   1   2   74.59    9.20
   7  -1  -2   31.60    5.10
  -7  -1   2   37.60    5.70
   7  -1  -2   21.80    4.60
  -7  -1   2   20.50    6.00
   7  -1  -2   25.90    6.30
  -7  -1   2   38.80    6.40
  -7   1   2   36.50    5.60
   7   1  -2   23.00    6.00
  -7   1   2   27.20    5.10
   7   1  -2   40.90    6.50
  -7   1   2   30.60    6.60
  -6  -1   2  975.90   28.20
   6  -1  -2  937.21   27.70
  -6  -1   2  946.51   25.50
  -6  -1   2  930.31   27.80
   6  -1  -2  963.80   25.80
   6  -1  -2  983.60   31.40
   6   1  -2  952.70   27.90
  -6   1   2  943.41   25.70
  -6   1   2  936.81   27.90
   6   1  -2  902.91   30.60
  -6   1   2  965.30   27.50
   5  -1  -2 3575.94   79.19
  -5  -1   2 3574.84   79.59
  -5  -1   2 3679.53   80.19
   4  -1  -2   19.80    4.10
  -4  -1   2   23.30    3.70
   4  -1  -2   19.40    3.60
   4  -1  -2   15.40    2.60
  -4  -1   2   19.10    4.20
  -4  -1   2   20.30    2.90
  -4   1   2    8.70    3.40
   4   1  -2   17.70    3.10
   4   1  -2   12.80    3.60
  -4   1   2   16.50    2.80
  -4   1   2   21.50    3.70
   3  -1  -2   16.20    2.80
   3  -1  -2   11.30    2.60
  -3  -1   2    7.90    2.10
   3  -1  -2   12.10    3.80
  -3  -1   2   10.70    3.80
  -3  -1   2   15.20    2.80
  -3  -1   2   15.10    2.60
   3   1  -2   13.90    3.80
  -3   1   2    8.60    2.20
   3   1  -2    8.90    2.30
  -3   1   2    8.70    2.40
  -3   1   2    8.10    3.20
  -2  -1   2 1929.81   52.29
   2  -1  -2 1937.51   52.89
  -2   1   2 1922.31   52.59
   2   1  -2 1983.50   52.99
   1  -1  -2  498.45   12.20
   1  -1  -2  488.35   11.40
  -1  -1   2  508.45   12.20
  -1  -1   2  484.15   11.70
  -1  -1   2  494.15   11.60
   1   1  -2  485.35   12.10
   1   1  -2  494.45   11.70
  -1   1   2  501.15   12.20
  -1   1   2  484.65   11.10
   1   1  -2  497.25   11.70
   0  -1  -2   29.30    1.60
   0   1  -2   27.40    1.60
  -1  -1  -2  919.21   20.60
  -1   1  -2  936.51   20.40
  -2  -1  -2 4808.82  107.79
  -2   1  -2 4825.22  107.89
   3  -1   2  424.96   12.70
   3  -1   2  434.36   12.50
   3  -1   2  427.76   12.80
  -3  -1  -2  439.16   13.60
  -3  -1  -2  437.96   12.70
   3   1   2  420.86   12.50
  -3   1  -2  400.26   12.20
   3   1   2  416.06   13.00
  -3   1  -2  443.66   12.90
  -3   1  -2  440.66   12.80
  -4  -1  -2 1582.34   37.90
   4  -1   2 1594.54   36.70
  -4  -1  -2 1707.83   40.20
   4  -1   2 1556.14   36.90
   4  -1   2 1576.54   37.30
  -4  -1  -2 1512.55   36.60
  -4   1  -2 1515.55   36.40
  -4   1  -2 1584.74   37.00
   4   1   2 1565.84   37.20
   4   1   2 1609.94   37.70
  -5  -1  -2  552.04   18.20
  -5  -1  -2  477.95   15.90
  -5  -1  -2  521.95   16.90
   5  -1   2  511.75   16.80
   5  -1   2  510.15   17.00
   5  -1   2  527.35   16.40
  -5   1  -2  506.15   16.20
   5   1   2  540.45   17.60
  -5   1  -2  483.65   16.60
   5   1   2  502.15   16.70
  -5   1  -2  582.84   24.00
  -6  -1  -2  358.86   15.80
  -6  -1  -2  369.06   13.80
  -6  -1  -2  368.46   14.50
   6  -1   2  361.76   13.90
   6  -1   2  349.87   14.80
   6  -1   2  356.86   14.40
   6   1   2  393.36   15.60
  -6   1  -2  367.26   14.60
  -6   1  -2  370.26   14.00
   6   1   2  362.16   14.40
  -6   1  -2  364.46   15.20
   7  -1   2  195.58   11.10
  -7  -1  -2  180.68   12.90
   7  -1   2  194.68   10.60
   7  -1   2  187.58   12.20
  -7  -1  -2  181.38   10.20
  -7  -1  -2  188.68   10.90
  -7   1  -2  184.98   10.40
  -7   1  -2  184.78   12.50
   7   1   2  197.48   11.10
  -7   1  -2  182.98   11.00
   7   1   2  218.08   12.80
   8  -1   2    0.50    3.20
  -8  -1  -2    3.30    3.80
   8  -1   2    4.50    5.50
  -8  -1  -2   -1.20    6.00
  -8  -1  -2    7.20    3.30
  -8   1  -2   -0.70    2.80
  -8   1  -2   10.60    4.70
   8   1   2    0.20    2.80
  -8   1  -2   -5.20    5.10
   9  -1   2   27.00    6.20
  -9  -1  -2   19.20    5.40
  -9  -1  -2   26.10    5.50
  -9  -1  -2   33.10    8.10
   9  -1   2   24.70    7.10
   9   1   2   18.70    5.20
   9   1   2   30.40    7.40
  -9   1  -2   27.80    7.60
  -9   1  -2   27.40    6.70
  -9   1  -2   30.20    6.40
 -10  -1  -2   61.49    9.40
  10  -1   2   47.90    9.20
 -10  -1  -2   59.69    8.60
  10  -1   2   55.09    8.80
 -10  -1  -2   52.79    9.80
 -10   1  -2   64.89    9.60
 -10   1  -2   36.20    8.20
 -10   1  -2   48.80    9.50
  10   1   2   42.70    8.50
  10   1   2   58.29    9.00
 -11  -1  -2    4.30    5.10
 -11  -1  -2    0.90    3.90
  11  -1   2   -0.10    4.30
 -11  -1  -2    0.40    6.90
  11  -1   2    0.40    6.20
  11   1   2   -5.40    3.50
 -11   1  -2    1.30    4.20
 -11   1  -2   -4.10    4.60
 -11   1  -2    0.80    6.20
  11   1   2    5.00    6.10
 -12  -1  -2    7.80    5.20
  12  -1   2    9.90    5.60
 -12  -1  -2   10.10    8.00
 -12  -1  -2    8.90    6.10
  12  -1   2   -1.40    8.30
 -12   1  -2    1.80    5.90
  12   1   2   -3.60    6.00
  12   1   2    3.40    4.90
 -12   1  -2   -2.70    5.60
 -12   1  -2    5.30    5.20
 -13  -1  -2    6.50    6.60
 -13  -1  -2   19.20    8.90
 -13  -1  -2   19.90    7.00
  13  -1   2   24.00    7.80
  13   1   2   18.10    7.60
 -13   1  -2   21.80    8.40
 -13   1  -2   19.10    7.10
 -13   1  -2   18.30    7.70
 -14  -2   2   11.10    8.50
  14  -2  -2    1.40    5.70
  14   2  -2    6.40    6.90
 -14   2   2    5.00    7.50
 -13  -2   2   35.90    9.10
 -13  -2   2   31.50    8.40
  13  -2  -2   48.60   10.00
 -13  -2   2   50.99   11.60
  13   2  -2   36.50    9.60
 -13   2   2   45.80    9.00
 -13   2   2   38.40    9.80
  12  -2  -2   14.40    7.10
 -12  -2   2   18.30    6.70
 -12  -2   2   13.10    6.20
 -12  -2   2   24.40    8.90
  12  -2  -2   -5.90    8.50
 -12  -2   2   15.60    6.50
 -12   2   2   14.00    6.70
  12   2  -2   10.20    7.20
 -12   2   2   23.30    7.50
  12   2  -2   17.70    6.60
 -12   2   2   13.70    6.50
 -11  -2   2   12.70    5.30
 -11  -2   2   10.90    5.40
  11  -2  -2   17.60    8.20
 -11  -2   2   12.70    5.80
  11  -2  -2   19.60    6.80
 -11  -2   2    6.80    7.40
 -11   2   2   10.50    6.10
 -11   2   2   18.20    7.30
  11   2  -2   11.80    7.10
 -11   2   2   24.50    7.20
  11   2  -2   14.80    5.70
  10  -2  -2   18.00    7.10
  10  -2  -2   17.50    5.50
 -10  -2   2   18.00    5.40
  10  -2  -2   13.00    6.00
 -10  -2   2   25.00    6.30
 -10  -2   2    9.00    5.50
 -10   2   2   18.30    6.60
  10   2  -2    9.70    6.30
 -10   2   2   14.30    4.90
 -10   2   2   15.90    5.80
  10   2  -2    8.30    5.10
  -9  -2   2   64.69    8.20
   9  -2  -2   67.79    8.20
  -9  -2   2   67.99    8.00
  -9  -2   2   99.09   11.20
   9  -2  -2   63.99    8.70
  -9  -2   2   63.09   10.20
   9  -2  -2   82.69   11.00
  -9   2   2   82.19   10.30
   9   2  -2   76.99   10.60
   9   2  -2   96.69   11.10
  -9   2   2   80.19   10.20
  -9   2   2   94.99   10.00
  -8  -2   2    8.20    6.60
   8  -2  -2    6.10    4.40
  -8  -2   2    4.10    3.90
  -8  -2   2   12.70    4.30
   8  -2  -2   18.90    6.90
   8  -2  -2   11.60    4.30
  -8  -2   2    5.30    3.40
   8   2  -2   12.10    6.10
   8   2  -2    8.10    3.40
  -8   2   2   13.80    5.90
  -8   2   2   12.90    5.00
  -8   2   2    2.80    3.80
  -7  -2   2   -3.70    5.10
  -7  -2   2    3.00    2.90
   7  -2  -2    2.90    3.30
   7  -2  -2    3.50    5.30
  -7  -2   2    6.00    3.60
  -7  -2   2    2.40    3.30
   7  -2  -2    2.00    3.00
  -7   2   2    2.40    3.60
   7   2  -2    0.20    4.50
   7   2  -2    2.00    2.60
  -7   2   2    5.00    3.50
  -7   2   2    7.40    4.70
   6  -2  -2    2.30    4.50
  -6  -2   2    1.50    2.80
  -6  -2   2    3.70    2.70
  -6  -2   2    2.40    4.40
   6  -2  -2    4.00    3.00
   6  -2  -2    5.90    3.00
  -6  -2   2    3.30    2.80
  -6   2   2    3.60    3.40
   6   2  -2    9.10    5.00
  -6   2   2    4.70    3.90
  -6   2   2    4.30    2.30
   6   2  -2    5.70    4.40
   5  -2  -2  394.06   15.10
  -5  -2   2  384.66   14.80
  -5  -2   2  401.76   14.00
   5  -2  -2  365.56   14.70
  -5  -2   2  406.66   13.50
  -5  -2   2  407.46   15.50
   5  -2  -2  411.16   13.50
   5   2  -2  404.26   15.20
  -5   2   2  407.66   14.50
   5   2  -2  403.36   15.40
  -5   2   2  422.26   15.40
  -5   2   2  380.86   13.40
   4  -2  -2  611.74   19.00
   4  -2  -2  627.94   18.40
  -4  -2   2  663.93   18.00
  -4  -2   2  613.24   18.90
  -4  -2   2  623.84   19.10
   4  -2  -2  623.34   17.40
  -4   2   2  650.13   19.20
   4   2  -2  655.23   19.30
   4   2  -2  637.34   19.00
  -4   2   2  617.34   17.30
   3  -2  -2    9.20    2.60
  -3  -2   2    6.30    2.20
  -3  -2   2    8.20    3.30
  -3  -2   2    3.50    2.00
   3  -2  -2    4.50    2.70
   3  -2  -2    6.80    2.10
  -3   2   2    5.60    2.50
   3   2  -2    9.80    3.00
  -3   2   2    5.10    1.90
   3   2  -2    6.70    2.90
   2  -2  -2 1427.96   33.00
  -2  -2   2 1414.06   34.50
  -2  -2   2 1418.86   32.20
  -2   2   2 1406.86   31.50
  -2   2   2 1466.95   33.30
   2   2  -2 1425.96   32.80
   2   2  -2 1392.56   31.60
   1  -2  -2  280.37    8.10
  -1  -2   2  281.67    8.80
   1  -2  -2  272.37    8.90
  -1  -2   2  282.07    8.00
   1  -2  -2  268.27    7.00
  -1  -2   2  263.77    7.80
   1   2  -2  276.57    8.00
  -1   2   2  269.87    7.00
  -1   2   2  280.47    8.80
   1   2  -2  268.67    7.70
  -1  -2  -2  150.28    5.70
  -1  -2  -2  143.79    5.80
   1  -2   2  145.29    5.90
   1  -2   2  148.99    5.30
  -1  -2  -2  159.38    5.00
  -1   2  -2  153.68    6.00
   1   2   2  156.58    5.90
  -1   2  -2  146.29    5.30
   1   2   2  155.18    5.00
   1   2   2  155.98    5.90
  -3  -2  -2  581.64   17.40
   3  -2   2  596.94   17.10
   3  -2   2  636.94   16.70
   3  -2   2  624.44   16.30
  -3  -2  -2  619.84   17.00
  -3   2  -2  593.54   16.50
   3   2   2  611.54   17.20
   3   2   2  617.84   17.00
  -3   2  -2  641.64   17.30
  -3   2  -2  606.84   16.00
  -4  -2  -2  101.19    6.30
   4  -2   2  109.19    6.30
   4  -2   2  103.79    6.90
   4  -2   2  109.59    6.60
   4   2   2   99.29    7.10
   4   2   2   90.59    6.20
  -4   2  -2  107.59    6.70
  -4   2  -2  109.59    6.60
   5  -2   2    8.40    2.90
   5  -2   2    1.90    3.50
   5  -2   2    8.30    2.80
  -5  -2  -2    6.10    4.20
  -5  -2  -2    5.20    2.40
  -5  -2  -2   10.00    3.20
   5   2   2    6.30    2.40
  -5   2  -2    3.90    3.60
  -5   2  -2    8.00    3.00
  -5   2  -2    9.70    3.20
   5   2   2   11.10    4.00
  -6  -2  -2   39.60    5.40
   6  -2   2   62.39    7.10
   6  -2   2   50.39    6.20
  -6  -2  -2   59.89    7.90
   6  -2   2   41.90    5.40
  -6  -2  -2   45.60    5.40
  -6   2  -2   48.40    5.90
   6   2   2   42.10    6.30
  -6   2  -2   49.30    5.70
   6   2   2   62.69    6.90
  -6   2  -2   44.70    6.10
  -7  -2  -2   38.00    7.60
  -7  -2  -2   43.10    6.00
  -7  -2  -2   36.70    6.10
   7  -2   2   41.40    6.20
   7  -2   2   28.00    5.40
   7  -2   2   45.30    7.20
  -7   2  -2   37.50    5.70
  -7   2  -2   36.20    6.70
  -7   2  -2   49.10    6.90
   7   2   2   35.10    6.60
   7   2   2   34.70    5.60
  -8  -2  -2  107.49   10.60
  -8  -2  -2   59.89    9.40
   8  -2   2   53.19    8.10
   8  -2   2   74.79    8.80
  -8  -2  -2   68.69    8.00
   8  -2   2   87.59    9.30
   8   2   2   90.69   10.40
   8   2   2   60.19    7.10
  -8   2  -2   61.79    7.90
  -8   2  -2   62.99    7.50
  -8   2  -2   61.29    8.20
   9  -2   2   28.30    7.50
  -9  -2  -2   30.20    8.70
   9  -2   2   27.70    5.80
  -9  -2  -2   36.70    6.70
  -9  -2  -2   23.30    5.30
   9  -2   2   23.80    5.80
   9   2   2   23.20    6.70
   9   2   2   36.50    7.10
  -9   2  -2   24.50    6.40
  -9   2  -2   22.90    7.30
  -9   2  -2   31.50    6.80
  10  -2   2    0.30    5.80
 -10  -2  -2    2.30    6.40
 -10  -2  -2   -3.30    3.10
  10  -2   2    4.30    4.20
 -10   2  -2   -0.90    5.20
  10   2   2    3.20    5.60
 -10   2  -2    1.20    4.10
 -10   2  -2    4.50    5.50
  10   2   2   -2.20    3.20
  11  -2   2   97.09   12.40
 -11  -2  -2  112.49   13.90
 -11  -2  -2  100.19   11.10
  11  -2   2  118.59   13.40
 -11  -2  -2   91.89   10.80
 -11  -2  -2  110.59   13.10
  11   2   2  108.39   13.30
 -11   2  -2  119.79   12.70
  11   2   2  121.99   13.50
 -11   2  -2   86.79   11.30
 -11   2  -2  110.79   11.70
 -12  -2  -2   55.59    9.50
  12  -2   2   59.29    9.90
 -12  -2  -2   53.39    9.20
 -12  -2  -2   52.39   11.40
 -12  -2  -2   60.69   10.60
  12   2   2   60.49   11.40
 -12   2  -2   52.09    9.60
 -12   2  -2   54.99    9.90
  12   2   2   56.49    9.60
 -12   2  -2   73.09   11.90
 -13  -2  -2   58.59   10.30
 -13  -2  -2   59.89   10.30
  13  -2   2   48.60    9.80
  13  -2   2   61.19   13.20
 -13  -2  -2   54.59   11.80
  13   2   2   64.59   11.50
 -13   2  -2   61.29   10.90
 -13   2  -2   85.69   12.40
 -13   2  -2   46.90    9.80
 -13  -3   2   32.10    8.20
  13  -3  -2   19.70   11.20
 -13  -3   2   25.70    7.90
 -13  -3   2   36.90   10.90
 -13   3   2   39.20    8.90
 -13   3   2   38.20    9.40
  12  -3  -2   -0.90    4.50
 -12  -3   2    2.50    5.10
 -12  -3   2    4.80    5.20
 -12  -3   2    0.70    8.50
 -12  -3   2    2.90    5.30
  12  -3  -2   -2.80    9.10
  12   3  -2   -3.90    3.80
 -12   3   2    4.00    5.10
 -12   3   2    4.00    5.50
  12   3  -2    3.70    6.80
 -11  -3   2   65.09    9.30
  11  -3  -2   98.29   12.90
 -11  -3   2   96.99   13.10
 -11  -3   2   91.39   11.20
  11  -3  -2   83.89   10.00
  11  -3  -2   86.49   12.10
 -11  -3   2  100.29   12.30
  11   3  -2   81.49   11.70
 -11   3   2   99.19   11.10
 -11   3   2  118.49   14.30
  11   3  -2   90.79   11.70
  10  -3  -2   19.80    5.50
  10  -3  -2   19.60    6.70
 -10  -3   2   24.40    6.00
 -10  -3   2   17.70    5.70
 -10  -3   2   12.40    7.50
  10  -3  -2   35.10    8.80
 -10   3   2   37.80    8.40
 -10   3   2   18.10    6.20
  10   3  -2   17.60    6.90
  10   3  -2   29.70    7.70
  -9  -3   2    2.30    3.90
  -9  -3   2   -3.50    6.20
   9  -3  -2   -3.00    6.00
   9  -3  -2    1.40    3.80
  -9  -3   2    8.20    4.60
  -9  -3   2    1.20    4.10
   9  -3  -2   -2.40    3.60
  -9   3   2   -2.50    4.30
   9   3  -2    2.50    4.20
   9   3  -2    4.60    6.00
  -9   3   2    5.80    4.20
  -8  -3   2  482.75   19.10
   8  -3  -2  485.95   20.70
  -8  -3   2  480.85   20.40
  -8  -3   2  484.75   22.10
  -8  -3   2  460.15   17.90
   8  -3  -2  468.75   20.40
   8  -3  -2  469.65   18.20
  -8   3   2  463.35   18.40
   8   3  -2  467.95   20.30
   8   3  -2  473.25   20.80
  -8   3   2  459.05   20.30
  -7  -3   2   -0.30    2.80
  -7  -3   2    3.90    4.10
  -7  -3   2   10.40    6.30
  -7  -3   2    0.60    3.10
   7  -3  -2   -0.10    3.00
   7  -3  -2    1.40    3.20
   7  -3  -2   -1.60    5.10
  -7   3   2   -0.70    2.60
   7   3  -2    4.80    4.90
   7   3  -2    0.00    2.60
  -7   3   2    1.10    4.10
   6  -3  -2   77.39    7.10
   6  -3  -2   42.10    6.50
  -6  -3   2   67.29    7.40
   6  -3  -2   48.50    6.50
  -6  -3   2   44.90    5.50
  -6  -3   2   58.99    7.70
  -6   3   2   58.79    7.10
   6   3  -2   67.69    7.80
   6   3  -2   64.89    7.80
  -6   3   2   58.79    6.50
  -5  -3   2   36.90    5.00
   5  -3  -2   38.10    5.40
  -5  -3   2   45.90    5.20
   5  -3  -2   29.40    4.30
  -5  -3   2   42.90    6.40
   5  -3  -2   55.19    5.80
  -5   3   2   51.69    5.60
   5   3  -2   26.70    4.10
  -5   3   2   25.90    3.90
   5   3  -2   37.80    5.40
  -4  -3   2 1096.49   27.50
   4  -3  -2 1094.19   27.60
  -4  -3   2 1046.10   28.80
   4  -3  -2 1074.59   27.00
   4  -3  -2 1087.19   29.30
  -4  -3   2 1094.39   29.00
   4   3  -2 1061.29   28.80
  -4   3   2 1053.69   29.50
   4   3  -2 1089.19   28.30
  -4   3   2 1086.09   29.20
  -3  -3   2   11.40    2.50
  -3  -3   2    9.40    3.70
  -3  -3   2   16.80    3.60
   3  -3  -2    9.00    2.50
   3  -3  -2   11.40    2.80
   3   3  -2   13.60    3.00
   3   3  -2   10.60    3.00
  -3   3   2   16.30    1.80
  -3   3   2   11.70    3.10
  -3   3   2    9.60    2.60
   3   3  -2   17.50    3.30
   2  -3  -2 3619.44   92.79
  -2  -3   2 3575.14   92.89
   2  -3  -2 3687.13   94.39
   2   3  -2 3516.75   92.39
  -1  -3   2  236.28    7.90
   1  -3  -2  239.68    7.00
   1  -3  -2  258.57    8.70
  -1  -3   2  260.97    8.20
   1  -3  -2  226.28    9.00
  -1   3   2  237.28    7.00
   1   3  -2  249.08    7.80
   1   3  -2  239.68    9.00
  -1   3   2  238.78    9.20
   0  -3   2 1370.66   31.40
   0   3  -2 1319.67   29.60
   0   3  -2 1304.07   31.20
   0   3   2 1363.76   28.70
   0   3  -2 1303.27   29.60
  -1  -3  -2 2264.07   63.09
   1  -3   2 2362.86   63.79
  -1   3  -2 2328.17   63.59
   1   3   2 2297.27   63.29
  -2  -3  -2   11.50    2.30
  -2  -3  -2   16.30    2.50
   2  -3   2   18.60    3.00
   2  -3   2   18.90    2.50
  -2  -3  -2   16.50    3.10
   2  -3   2   19.70    3.20
  -2   3  -2   22.20    3.00
   2   3   2   20.30    2.80
   2   3   2   17.70    2.90
  -2   3  -2   18.00    3.00
   2   3   2   15.60    2.80
  -2   3  -2   13.30    2.90
  -3  -3  -2   86.79    5.20
   3  -3   2   86.69    5.40
  -3  -3  -2   88.49    6.50
   3  -3   2   80.19    5.40
  -3  -3  -2   85.09    5.70
   3  -3   2   85.79    5.90
  -3   3  -2   83.69    2.40
  -3   3  -2   85.49    5.80
   3   3   2   93.39    5.80
   3   3   2   77.89    5.90
  -3   3  -2   73.19    5.40
   4  -3   2   10.30    2.90
   4  -3   2   16.30    3.60
  -4  -3  -2    9.10    2.50
   4  -3   2   11.00    3.20
  -4  -3  -2    9.80    3.10
  -4  -3  -2    7.80    3.90
   4   3   2   16.90    3.90
  -4   3  -2   13.90    3.50
   4   3   2    6.60    2.60
  -4   3  -2    7.20    3.20
  -5  -3  -2  113.49    9.20
   5  -3   2  131.09    8.40
   5  -3   2  100.89    7.10
   5  -3   2  110.09    7.80
  -5  -3  -2  117.39    7.50
  -5  -3  -2  124.49    7.90
  -5   3  -2  119.79    8.00
  -5   3  -2  117.49    7.60
   5   3   2  109.29    7.50
  -5   3  -2  127.99    8.00
   5   3   2  125.99    8.50
   6  -3   2  279.27   13.10
  -6  -3  -2  269.87   12.70
  -6  -3  -2  275.47   12.20
   6  -3   2  253.97   12.80
  -6  -3  -2  269.37   14.40
   6  -3   2  264.47   11.90
  -6   3  -2  276.27   12.50
   6   3   2  263.67   13.10
  -6   3  -2  266.47   12.10
  -6   3  -2  281.27   13.10
   6   3   2  275.17   12.80
  -7  -3  -2   -3.20    3.30
  -7  -3  -2   -2.10    2.10
  -7  -3  -2    0.50    3.10
   7  -3   2    1.60    2.90
  -7  -3  -2   13.30    5.80
   7  -3   2    6.50    3.60
   7  -3   2    0.40    4.90
  -7   3  -2   -4.10    4.40
  -7   3  -2    0.70    2.80
   7   3   2    0.20    4.50
   7   3   2   -0.60    3.00
  -7   3  -2    6.80    4.10
  -8  -3  -2  828.42   27.80
  -8  -3  -2  801.02   26.10
  -8  -3  -2  769.42   28.90
   8  -3   2  810.32   26.20
  -8  -3  -2  783.32   26.10
   8  -3   2  771.62   26.90
   8  -3   2  837.02   28.10
   8   3   2  830.62   27.70
  -8   3  -2  819.52   28.00
  -8   3  -2  835.82   26.60
  -8   3  -2  779.92   26.20
   8   3   2  820.32   28.20
  -9  -3  -2  373.16   16.90
   9  -3   2  379.46   18.40
  -9  -3  -2  357.56   19.80
  -9  -3  -2  375.86   17.40
  -9  -3  -2  356.26   17.90
   9  -3   2  352.46   18.10
   9  -3   2  339.97   16.80
  -9   3  -2  324.57   17.40
  -9   3  -2  363.36   17.10
   9   3   2  368.26   18.10
  -9   3  -2  329.27   17.20
   9   3   2  337.27   18.40
 -10  -3  -2   17.70    5.80
  10  -3   2   12.40    6.50
  10  -3   2   22.30    5.90
  10  -3   2   29.80    7.10
 -10  -3  -2   28.50    7.20
 -10  -3  -2   27.30    8.80
 -10  -3  -2   27.90    6.60
 -10   3  -2   24.50    6.70
 -10   3  -2   27.10    7.00
  10   3   2   32.10    8.10
 -10   3  -2   18.30    6.50
  10   3   2   26.80    7.00
 -11  -3  -2  -12.20    6.20
 -11  -3  -2   -0.30    4.50
  11  -3   2   10.20    7.20
  11  -3   2    4.50    4.80
 -11  -3  -2    1.80    7.70
 -11   3  -2    7.80    5.90
  11   3   2   -5.20    3.50
 -11   3  -2   -6.10    4.80
  11   3   2   -4.20    6.30
 -11   3  -2    3.60    4.80
 -12  -3  -2    3.60    6.00
  12  -3   2  -12.40    6.90
 -12  -3  -2   -3.30    4.30
 -12  -3  -2    4.10    5.00
 -12  -3  -2    5.20    7.70
  12  -3   2    6.20    5.50
  12   3   2   -0.10    6.20
 -12   3  -2    8.60    6.70
 -12   3  -2    0.20    4.80
  12   3   2    2.90    4.90
  13  -3   2   19.20    9.30
  13  -3   2   13.70    6.90
 -13  -3  -2   26.70   10.70
 -13  -3  -2   12.10    7.10
 -13  -3  -2   14.00    6.70
  13   3   2   14.20    7.10
 -13   3  -2   15.70    7.60
 -13   3  -2    8.40    6.10
 -13  -4   2   61.09   10.50
 -13  -4   2   54.89   13.60
  13  -4  -2   69.29   12.60
 -13  -4   2   55.09   10.60
 -13   4   2   57.69   10.30
  13   4  -2   69.49   12.40
 -13   4   2   87.09   13.50
 -12  -4   2   23.10    7.00
 -12  -4   2   36.00   10.40
  12  -4  -2   32.50    8.60
  12  -4  -2   25.20    9.50
 -12  -4   2   23.70    8.00
  12  -4  -2   31.00    7.20
 -12  -4   2   25.20    7.10
 -12   4   2   33.50    8.70
  12   4  -2   24.50    7.90
 -12   4   2   35.70    9.70
  12   4  -2   12.90    8.70
 -11  -4   2   27.70    7.50
 -11  -4   2   17.80    6.80
  11  -4  -2   25.10    8.70
  11  -4  -2   39.30    9.10
  11  -4  -2   14.60    5.80
 -11  -4   2   20.30    8.10
 -11  -4   2   22.90    8.90
 -11   4   2   23.00    7.30
  11   4  -2   38.60    8.70
  11   4  -2   22.00   10.10
 -11   4   2   21.80    6.80
 -10  -4   2   87.99   12.00
 -10  -4   2   80.89    9.70
 -10  -4   2   77.79   11.90
 -10  -4   2   69.49    8.70
  10  -4  -2   86.09   11.20
  10  -4  -2   78.19    9.50
  10  -4  -2   70.09   10.40
 -10   4   2   77.79   10.10
 -10   4   2   64.49   10.40
  10   4  -2   85.09   11.50
  10   4  -2   60.29   10.10
  -9  -4   2   19.80    5.60
  -9  -4   2   13.10    7.60
   9  -4  -2   18.20    5.60
  -9  -4   2   15.70    5.20
  -9  -4   2   17.50    6.10
   9  -4  -2   10.90    5.10
   9  -4  -2   13.60    6.80
  -9   4   2   13.50    5.60
  -9   4   2    7.60    5.00
   9   4  -2    6.50    4.00
   9   4  -2   21.00    7.00
   8  -4  -2   77.89   10.10
  -8  -4   2   68.49    8.30
  -8  -4   2   59.59    8.80
  -8  -4   2   83.19    9.10
   8  -4  -2   75.59    8.60
   8  -4  -2   87.49   10.50
  -8  -4   2   69.19   10.70
   8   4  -2   74.69   10.20
  -8   4   2   74.79   10.20
  -8   4   2   50.49    7.50
   8   4  -2   66.59    9.00
  -7  -4   2  362.66   18.00
   7  -4  -2  342.77   16.60
  -7  -4   2  339.77   16.20
   7  -4  -2  337.27   16.60
  -7  -4   2  311.27   14.40
   7  -4  -2  314.97   14.40
  -7   4   2  337.07   15.10
  -7   4   2  313.07   15.90
   7   4  -2  326.67   16.30
   7   4  -2  336.97   16.30
  -6  -4   2  114.69   10.60
  -6  -4   2  113.79    8.30
   6  -4  -2  130.59   10.20
  -6  -4   2  138.19    9.70
   6  -4  -2  118.49    9.40
   6  -4  -2  133.29    8.70
   6   4  -2  128.49   10.10
  -6   4   2  130.99    9.20
  -6   4   2  115.39    9.20
  -5  -4   2  567.54   19.70
   5  -4  -2  525.05   18.00
   5  -4  -2  530.55   19.40
  -5  -4   2  525.15   17.50
  -5  -4   2  540.55   19.60
   5  -4  -2  522.25   17.40
  -5   4   2  546.45   17.80
  -5   4   2  560.44   13.60
  -5   4   2  588.34   20.10
   5   4  -2  562.44   18.90
   5   4  -2  551.44   19.40
  -4  -4   2    2.40    3.80
  -4  -4   2    1.80    2.50
   4  -4  -2    2.10    2.50
   4  -4  -2    1.20    2.90
   4  -4  -2    1.20    2.60
  -4  -4   2    4.10    2.20
   4   4  -2    1.70    2.30
   4   4  -2    2.20    2.50
  -4   4   2    2.50    1.10
  -4   4   2    4.90    3.20
  -4   4   2    3.30    2.50
   4   4  -2    0.30    2.90
   3  -4  -2  166.68    9.10
  -3  -4   2  177.08    9.10
   3  -4  -2  187.78    8.40
  -3  -4   2  162.78    8.80
  -3  -4   2  189.98    8.20
   3   4  -2  177.78    8.40
  -3   4   2  183.58    9.30
   3   4  -2  163.38    8.00
   3   4  -2  170.18    8.90
   2  -4  -2 3087.39   68.69
  -1  -4   2  112.39    5.50
   1  -4  -2  113.59    6.20
  -1  -4   2  105.49    5.60
   1  -4  -2  103.49    6.40
   1  -4  -2  107.99    4.70
  -1  -4   2  106.59    5.50
  -1  -4   2  110.79    6.60
  -1   4   2   96.19    5.70
  -1   4   2   98.89    6.40
  -1   4   2  109.09    4.80
   1   4  -2  110.39    5.70
   1   4  -2  120.09    5.40
   0  -4   2   24.60    2.90
   0  -4   2   24.90    4.00
   0  -4   2   22.80    2.40
   0  -4  -2   21.50    3.20
   0  -4  -2   26.10    2.70
   0  -4   2   21.50    3.10
   0   4  -2   20.10    3.00
   0   4   2   19.90    3.10
   0   4  -2   20.60    2.90
   0   4   2   13.70    2.60
   0   4   2   18.50    2.20
   1  -4   2  194.48    7.90
  -1  -4  -2  183.28    7.70
   1  -4   2  191.58    7.10
  -1  -4  -2  187.78    8.50
  -1  -4  -2  175.08    6.60
  -1   4  -2  169.88    8.30
  -1   4  -2  177.78    7.60
   1   4   2  177.38    8.30
   1   4   2  185.18    6.70
  -1   4  -2  186.08    8.50
  -1   4  -2  170.88    7.00
   2  -4   2 2771.12   62.49
  -2  -4  -2 2828.52   62.59
   3  -4   2   97.29    6.50
  -3  -4  -2   90.89    7.10
   3  -4   2   95.39    5.60
   3  -4   2   94.49    6.70
  -3  -4  -2   87.09    6.50
  -3  -4  -2   86.19    5.50
   3   4   2   94.39    6.50
  -3   4  -2   88.99    6.60
   3   4   2   85.39    6.40
  -3   4  -2  100.39    6.60
  -3   4  -2   92.89    6.60
   4  -4   2   26.60    4.20
   4  -4   2   35.80    5.40
  -4  -4  -2   34.70    5.30
  -4  -4  -2   33.70    4.40
   4  -4   2   26.90    4.40
  -4  -4  -2   43.60    5.60
  -4   4  -2   26.70    4.10
   4   4   2   27.70    3.90
  -4   4  -2   43.90    5.80
   4   4   2   31.20    4.80
  -5  -4  -2    2.80    2.50
   5  -4   2   -0.20    3.60
   5  -4   2    0.80    2.70
   5  -4   2    1.80    2.20
  -5  -4  -2    6.20    4.20
  -5  -4  -2    2.60    2.80
  -5   4  -2    3.50    3.40
  -5   4  -2    3.20    3.00
   5   4   2    0.70    3.20
   5   4   2   -0.90    2.30
  -6  -4  -2   35.80    5.20
   6  -4   2   41.40    6.00
  -6  -4  -2   27.60    4.60
   6  -4   2   34.20    5.90
  -6  -4  -2   29.40    7.40
   6   4   2   37.00    6.40
  -6   4  -2   47.80    6.90
   6   4   2   33.00    5.10
  -6   4  -2   41.00    6.40
  -7  -4  -2   16.40    4.80
   7  -4   2   10.20    5.60
  -7  -4  -2   13.70    4.40
   7  -4   2   17.10    5.10
   7  -4   2    4.20    4.90
  -7  -4  -2   20.30    7.30
   7   4   2   13.20    6.00
  -7   4  -2    6.80    4.60
   7   4   2   17.00    4.80
  -7   4  -2   12.60    3.90
   8  -4   2  154.18   10.90
  -8  -4  -2  161.78   14.20
  -8  -4  -2  140.19   10.30
  -8  -4  -2  164.18   11.20
   8  -4   2  159.18   12.80
  -8  -4  -2  140.29   11.10
   8  -4   2  136.79   11.30
  -8   4  -2  166.58   12.00
  -8   4  -2  132.99   10.90
   8   4   2  139.19   10.90
   8   4   2  153.68   13.00
   9  -4   2   25.00    7.30
  -9  -4  -2   41.80    7.10
  -9  -4  -2   36.60    9.40
  -9  -4  -2   28.00    6.10
   9  -4   2   25.50    5.80
   9  -4   2   41.70    7.70
  -9  -4  -2   21.20    5.60
  -9   4  -2   51.89    8.60
  -9   4  -2   33.40    6.80
   9   4   2   23.20    5.70
   9   4   2   26.40    7.40
 -10  -4  -2    0.70    3.50
  10  -4   2   -0.50    4.20
  10  -4   2   10.20    5.30
 -10  -4  -2    5.50    4.50
 -10  -4  -2   13.50    8.20
  10  -4   2    1.80    5.60
 -10  -4  -2    6.90    4.90
 -10   4  -2    1.40    3.80
 -10   4  -2    3.20    4.90
  10   4   2   -1.90    3.10
  10   4   2    7.20    6.00
  11  -4   2  579.24   24.60
  11  -4   2  570.44   26.40
 -11  -4  -2  553.54   25.80
 -11  -4  -2  579.54   24.40
  11  -4   2  571.14   25.40
 -11  -4  -2  559.84   24.70
 -11  -4  -2  585.94   28.40
 -11   4  -2  559.54   24.50
 -11   4  -2  530.65   25.60
  11   4   2  522.85   25.60
  11   4   2  579.44   26.00
 -12  -4  -2  181.58   14.90
 -12  -4  -2  176.18   18.40
  12  -4   2  209.58   16.60
 -12  -4  -2  200.58   16.30
  12  -4   2  170.28   16.80
 -12   4  -2  123.29   13.90
  12   4   2  184.98   15.70
 -12   4  -2  152.08   15.00
 -13  -4  -2    5.70    5.60
  13  -4   2   15.10    6.80
  13  -4   2  -12.50    7.60
 -13  -4  -2   21.90    8.10
  13   4   2   12.10    6.70
 -13   4  -2   15.80   12.00
 -13   4  -2    9.80    6.90
  13  -5  -2   49.90   10.80
 -13  -5   2   64.79   13.10
 -13  -5   2   41.20    9.30
 -13  -5   2   45.30   12.60
 -13   5   2   45.20   10.10
  13   5  -2   36.20    9.50
 -13   5   2   44.50   10.10
  12  -5  -2  141.39   16.20
  12  -5  -2  165.38   17.50
 -12  -5   2  147.59   14.10
 -12  -5   2  156.78   17.10
 -12  -5   2  186.68   16.50
  12  -5  -2  130.19   15.20
 -12   5   2  150.08   17.00
  12   5  -2  139.79   15.40
 -12   5   2  134.19   13.70
  11  -5  -2    5.50    5.10
 -11  -5   2    7.30    5.40
 -11  -5   2    4.80    5.10
  11  -5  -2   -1.40    6.40
 -11  -5   2   -3.00    7.10
  11  -5  -2   10.50    5.60
 -11  -5   2    2.90    4.80
 -11   5   2    8.30    5.20
 -11   5   2    4.10    5.60
  11   5  -2    9.40    6.80
  11   5  -2   -4.60    4.00
 -10  -5   2   38.30    7.60
  10  -5  -2   72.79   11.30
 -10  -5   2   39.90    7.70
 -10  -5   2   29.70    9.50
  10  -5  -2   33.70    7.10
 -10  -5   2   47.00    8.80
  10  -5  -2   39.70    9.20
 -10   5   2   51.29    9.50
  10   5  -2   61.89   10.30
 -10   5   2   61.79    9.30
  10   5  -2   69.49   10.80
  -9  -5   2  380.76   21.20
  -9  -5   2  387.16   18.00
  -9  -5   2  332.57   16.60
   9  -5  -2  335.87   18.60
   9  -5  -2  367.06   17.40
   9  -5  -2  390.06   20.10
   9   5  -2  356.66   19.10
  -9   5   2  328.87   17.20
   9   5  -2  378.06   19.80
  -9   5   2  413.76   29.20
   8  -5  -2  552.74   20.70
   8  -5  -2  521.05   22.90
  -8  -5   2  503.85   22.30
   8  -5  -2  510.25   25.20
  -8  -5   2  554.64   24.40
  -8  -5   2  527.05   20.70
  -8   5   2  504.85   20.50
  -8   5   2  582.74   23.70
   8   5  -2  514.15   22.30
   8   5  -2  546.35   22.90
  -7  -5   2   30.50    5.70
   7  -5  -2   50.69    8.40
  -7  -5   2   44.60    7.50
  -7  -5   2   29.20    7.80
   7  -5  -2   44.70    6.80
   7  -5  -2   23.10    5.70
  -7   5   2   25.00    5.70
   7   5  -2   28.70    6.50
   7   5  -2   30.60    6.20
  -7   5   2   33.60    3.30
  -7   5   2   37.10    6.80
   6  -5  -2 2189.48   53.39
   6  -5  -2 2292.97   54.19
   6  -5  -2 2295.77   57.59
  -6  -5   2 2198.68   56.49
  -6  -5   2 2231.68   56.19
  -6  -5   2 2253.47   53.99
  -6   5   2 2275.07   54.19
  -6   5   2 2158.68   56.59
  -6   5   2 2226.18   46.30
   6   5  -2 2147.19   55.99
   6   5  -2 2261.47   55.19
  -5  -5   2   96.19    7.30
   5  -5  -2   88.69    8.10
   5  -5  -2  110.49    8.70
  -5  -5   2   98.49    8.20
  -5  -5   2   84.19    8.50
   5  -5  -2  104.59    8.00
  -5   5   2  100.59    8.00
   5   5  -2  110.39    8.90
   5   5  -2  100.59    8.30
  -5   5   2  106.49    8.70
  -4  -5   2   24.20    4.10
  -4  -5   2   24.00    4.90
   4  -5  -2   26.00    4.30
  -4  -5   2   28.40    5.20
   4  -5  -2   20.30    4.50
  -4   5   2   18.40    3.30
   4   5  -2   18.50    4.40
  -4   5   2   20.20    4.50
   4   5  -2   26.90    5.20
  -4   5   2   33.20    7.20
   4   5  -2   17.90    3.80
   3  -5  -2 1100.69   31.70
  -3  -5   2 1082.59   29.50
  -3  -5   2 1149.58   31.30
   3  -5  -2 1112.29   28.90
  -3  -5   2 1132.99   28.50
  -3   5   2 1083.29   28.90
   3   5  -2 1091.89   28.50
   3   5  -2 1203.08   34.60
  -3   5   2 1076.59   27.10
   3   5  -2 1154.78   28.90
  -3   5   2 1159.18   31.40
  -2  -5   2 1180.08   29.20
  -2  -5   2 1186.58   29.00
  -2  -5   2 1210.18   32.00
   2  -5  -2 1161.48   31.60
   2  -5  -2 1220.98   26.10
   2  -5  -2 1197.28   29.80
   2   5  -2 1175.58   31.50
   2   5  -2 1189.48   28.80
  -2   5   2 1145.79   29.60
  -2   5   2 1185.98   31.70
  -2   5   2 1125.29   27.60
   2   5  -2 1184.98   31.40
   1  -5  -2   24.60    4.10
   1  -5  -2   24.20    2.80
  -1  -5   2   18.50    3.10
  -1  -5   2   28.80    4.70
  -1  -5   2   25.00    3.40
   1  -5  -2   23.90    3.70
  -1  -5   2   18.20    3.00
  -1   5   2   19.00    2.60
   1   5  -2   24.00    3.60
  -1   5   2   25.30    4.20
   1   5  -2   23.80    4.10
  -1   5   2   27.60    4.50
   0  -5   2 1054.29   25.20
   0  -5   2 1034.40   25.80
   0  -5  -2 1025.40   24.10
   0  -5   2 1056.69   24.10
   0  -5  -2  999.80   25.90
   0   5   2 1009.70   27.40
   0   5  -2  982.60   25.00
   0   5   2  994.20   27.70
   0   5   2 1014.20   24.20
   0   5  -2  990.20   27.60
   0   5  -2 1049.89   27.20
  -1  -5  -2    5.60    2.50
  -1  -5  -2    7.40    2.10
   1  -5   2   10.20    3.10
   1  -5   2   10.90    2.50
  -1  -5  -2    7.90    3.20
  -1   5  -2    8.90    2.50
   1   5   2    4.10    2.00
  -1   5  -2    6.20    3.10
   1   5   2   11.00    3.20
  -1   5  -2    9.70    3.20
   2  -5   2  253.07   11.20
  -2  -5  -2  251.37    9.30
   2  -5   2  250.47   10.40
  -2  -5  -2  243.28   11.30
   2   5   2  264.07   11.40
  -2   5  -2  285.87   12.10
  -2   5  -2  277.67   11.60
   2   5   2  246.58   10.20
  -2   5  -2  261.57   10.60
   2   5   2  252.37    9.50
   3  -5   2   28.40    5.10
   3  -5   2   16.10    3.70
  -3  -5  -2   31.00    5.10
  -3  -5  -2   20.60    3.20
  -3  -5  -2   23.80    4.70
  -3   5  -2   18.50    3.20
  -3   5  -2   23.40    4.20
   3   5   2   17.90    3.80
   3   5   2   18.20    3.80
  -3   5  -2   19.40    4.30
  -4  -5  -2    2.50    2.30
   4  -5   2    8.10    3.40
  -4  -5  -2    6.00    2.90
   4  -5   2    5.90    3.50
   4  -5   2    9.30    3.10
  -4  -5  -2    2.10    3.60
   4   5   2    4.40    2.30
   4   5   2    5.90    3.30
  -4   5  -2    5.10    2.60
  -4   5  -2    2.90    3.20
  -4   5  -2    6.00    3.20
   5  -5   2  356.96   13.80
   5  -5   2  351.46   19.40
  -5  -5  -2  343.77   15.10
  -5  -5  -2  350.66   13.70
  -5  -5  -2  375.06   16.50
   5  -5   2  349.07   14.20
  -5   5  -2  336.47   15.20
  -5   5  -2  352.86   14.60
   5   5   2  346.47   14.90
   5   5   2  352.26   17.30
  -6  -5  -2   14.50    4.30
   6  -5   2    8.50    4.90
   6  -5   2   11.20    4.50
  -6  -5  -2   22.40    5.00
  -6  -5  -2    9.40    5.90
   6  -5   2   17.50    4.80
  -6   5  -2   15.70    4.90
  -6   5  -2   13.50    5.20
   6   5   2   11.10    3.80
   6   5   2   10.30    4.80
   7  -5   2  114.29   10.00
  -7  -5  -2  114.89   11.90
  -7  -5  -2  104.19    9.40
   7  -5   2   88.39    8.90
  -7  -5  -2   89.59    8.90
   7  -5   2  108.99    9.90
   7   5   2  110.49   10.60
  -7   5  -2  106.09    9.60
   7   5   2  107.59    9.50
  -7   5  -2  102.19   10.00
   8  -5   2    6.30    4.60
  -8  -5  -2   12.10    4.90
   8  -5   2   13.00    5.10
   8  -5   2   17.80    6.50
  -8  -5  -2   14.30    5.10
  -8  -5  -2   16.10    7.40
   8   5   2   11.40    5.00
  -8   5  -2   15.90    5.60
   8   5   2   19.20    6.50
  -8   5  -2   14.80    5.10
  -9  -5  -2   64.09   11.20
  -9  -5  -2   62.09    9.30
   9  -5   2   53.29    7.80
   9  -5   2   61.89    9.00
  -9  -5  -2   72.69    9.00
   9  -5   2   68.49    9.90
  -9  -5  -2   73.49    9.00
  -9   5  -2   53.29    9.20
   9   5   2   70.19    9.80
  -9   5  -2   77.19   14.60
   9   5   2   66.69    9.20
  10  -5   2   -4.00    5.90
  10  -5   2    9.10    5.20
  10  -5   2   13.00    6.10
 -10  -5  -2    6.50    4.70
 -10  -5  -2    3.80    4.70
 -10  -5  -2   13.60    6.20
 -10  -5  -2    5.40    7.70
 -10   5  -2   10.30    5.80
  10   5   2    1.10    5.50
  10   5   2    8.20    5.20
  11  -5   2   79.39   11.40
 -11  -5  -2   67.59    9.70
 -11  -5  -2   51.99    9.20
  11  -5   2   64.59   10.00
 -11  -5  -2   51.09    9.60
  11  -5   2   77.39   11.10
 -11  -5  -2   54.89   11.40
 -11   5  -2   80.79   12.40
  11   5   2   60.19   10.40
 -11   5  -2   64.29   10.10
  11   5   2   56.29   10.10
 -12  -5  -2   51.29   10.60
  12  -5   2   51.09   10.20
  12  -5   2   43.30   11.60
 -12  -5  -2   59.09   10.10
 -12  -5  -2   42.30   12.00
  12   5   2   36.30    8.50
 -12   5  -2   35.70    8.80
 -12   5  -2   37.00    8.50
  13  -5   2   -3.60    5.00
 -13  -5  -2    4.70    6.20
 -13  -5  -2    7.10    9.50
  13  -5   2  -14.40    7.20
 -13   5  -2   -4.80    4.90
 -13   5  -2    9.60    6.70
  13   5   2    2.60    5.50
 -13  -6   2    7.40    6.80
 -13  -6   2   -1.10    8.80
 -13  -6   2    8.60    6.80
  13  -6  -2    7.70    7.00
  13   6  -2   -1.10    5.00
 -13   6   2    1.50    2.40
 -13   6   2    5.90    6.80
 -13   6   2    2.70    6.30
  12  -6  -2   61.29   11.90
 -12  -6   2   63.59   12.60
  12  -6  -2   50.29   10.10
 -12  -6   2   87.09   11.50
 -12  -6   2   87.99   13.50
  12   6  -2   85.79   13.60
 -12   6   2   77.69   13.60
 -12   6   2   64.39    5.00
 -12   6   2   61.19   10.60
 -11  -6   2   11.70    5.80
 -11  -6   2   12.20    6.30
 -11  -6   2   17.70    9.30
  11  -6  -2    8.90    7.70
  11  -6  -2    9.30    6.50
 -11  -6   2   13.50    5.70
  11  -6  -2   11.80    5.60
 -11   6   2    5.50    5.80
 -11   6   2   14.80    2.80
  11   6  -2   12.70    7.10
  11   6  -2   14.80    6.60
 -11   6   2   13.60    6.90
 -10  -6   2  295.77   20.80
 -10  -6   2  292.17   16.40
  10  -6  -2  293.67   18.60
  10  -6  -2  297.67   16.90
 -10  -6   2  304.67   17.20
  10  -6  -2  320.87   19.70
 -10  -6   2  297.07   18.70
 -10   6   2  290.47    9.00
  10   6  -2  324.77   19.30
 -10   6   2  292.27   17.50
 -10   6   2  338.07   19.80
  10   6  -2  285.27   18.40
  -9  -6   2   25.20    6.30
  -9  -6   2   30.20    8.80
  -9  -6   2   23.40    6.20
   9  -6  -2   48.40    8.10
  -9  -6   2   31.60    7.40
   9  -6  -2   20.90    7.50
   9  -6  -2   24.50    7.00
  -9   6   2   24.80    2.50
  -9   6   2   27.40    7.10
   9   6  -2   25.60    7.30
   9   6  -2   28.40    6.80
  -9   6   2   29.10    7.60
   8  -6  -2  303.07   17.50
   8  -6  -2  312.77   15.70
  -8  -6   2  293.57   17.00
  -8  -6   2  301.37   15.40
   8  -6  -2  289.27   17.00
  -8  -6   2  288.97   18.00
   8   6  -2  298.27   17.10
   8   6  -2  256.17   16.10
  -8   6   2  294.17   15.80
  -8   6   2  333.37   18.00
  -7  -6   2  260.67   13.60
   7  -6  -2  268.47   15.90
   7  -6  -2  290.77   15.70
   7  -6  -2  257.17   13.80
  -7  -6   2  271.67   17.40
  -7  -6   2  241.48   14.90
  -7   6   2  297.27   16.20
  -7   6   2  271.37   14.90
   7   6  -2  269.87   15.60
   7   6  -2  261.27   15.30
   6  -6  -2   11.50    5.60
  -6  -6   2   23.70    5.40
   6  -6  -2   22.00    6.00
  -6  -6   2   18.90    6.80
  -6  -6   2    7.50    3.50
   6   6  -2   11.50    4.80
   6   6  -2   17.30    5.40
  -6   6   2   13.40    4.70
  -6   6   2   20.80    5.60
  -5  -6   2    1.70    2.60
  -5  -6   2   -0.10    2.80
   5  -6  -2    1.80    3.10
   5  -6  -2   -5.70    3.80
  -5  -6   2    4.30    4.80
   5  -6  -2    5.60    3.80
   5   6  -2    5.00    3.40
  -5   6   2    3.90    2.70
   5   6  -2   -4.90    3.30
  -5   6   2   -0.40    4.00
  -5   6   2   -0.50    2.50
   5   6  -2    0.70    2.80
   4  -6  -2   29.30    5.30
  -4  -6   2   25.60    5.50
  -4  -6   2   33.90    5.00
   4  -6  -2   32.40    5.90
  -4  -6   2   32.40    5.80
   4   6  -2   25.30    4.90
  -4   6   2   30.00    5.60
   4   6  -2   37.00    5.30
  -4   6   2   32.90    4.40
   4   6  -2   24.00    4.60
  -4   6   2   30.70    5.70
  -3  -6   2 1111.49   29.50
   3  -6  -2 1166.58   25.00
   3  -6  -2 1168.98   30.60
  -3  -6   2 1117.19   30.30
   3  -6  -2 1182.18   33.30
  -3  -6   2 1191.88   33.30
  -3   6   2 1128.69   28.40
  -3   6   2 1183.38   33.00
   3   6  -2 1103.29   32.20
   3   6  -2 1145.89   29.90
   3   6  -2 1157.68   30.00
  -3   6   2 1126.59   30.50
  -2  -6   2  269.37   12.80
   2  -6  -2  259.47   11.40
   2  -6  -2  253.47   12.30
  -2  -6   2  249.48   12.30
  -2  -6   2  254.77   10.40
  -2   6   2  262.37   12.60
   2   6  -2  256.57   10.30
  -2   6   2  274.07    9.80
   2   6  -2  264.27   12.40
  -2   6   2  262.37   11.40
   2   6  -2  267.47   10.80
   1  -6  -2  162.28    8.90
   1  -6  -2  180.98    7.50
  -1  -6   2  170.78   10.10
  -1  -6   2  187.98    8.30
  -1  -6   2  188.28    8.40
  -1  -6   2  179.98    8.90
   1   6  -2  180.48    8.50
   1   6  -2  179.28   10.10
  -1   6   2  197.28   10.60
  -1   6   2  180.28   10.20
  -1   6   2  186.98    7.70
   0  -6   2   27.80    3.80
   0  -6  -2   21.00    3.50
   0  -6   2   30.10    3.40
   0  -6  -2   29.20    4.40
   0  -6  -2   29.40    3.30
   0  -6   2   27.50    4.40
   0   6  -2   23.40    3.60
   0   6  -2   23.80    4.50
   0   6   2   29.60    4.90
   0   6   2   38.10    4.20
   0   6  -2   36.00    5.50
   1  -6   2    4.20    2.30
  -1  -6  -2   -1.20    2.50
  -1  -6  -2    0.40    1.80
   1  -6   2   -2.20    2.50
  -1  -6  -2   -0.30    2.40
  -1  -6  -2   -1.30    2.00
  -1   6  -2    1.40    2.00
   1   6   2    0.10    2.20
   1   6   2   -0.90    1.80
  -1   6  -2    1.40    2.40
  -1   6  -2   -2.60    2.20
  -1   6  -2    1.70    2.20
   1   6   2    1.60    2.50
   2  -6   2  156.08    8.90
   2  -6   2  159.48    7.80
  -2  -6  -2  149.29    9.40
  -2  -6  -2  151.98    8.90
  -2  -6  -2  171.68    7.80
  -2   6  -2  157.18    8.00
  -2   6  -2  156.68    9.80
  -2   6  -2  152.68    8.70
   2   6   2  149.79    9.40
   3  -6   2   69.29    7.70
  -3  -6  -2   57.19    5.40
  -3  -6  -2   47.10    5.60
   3  -6   2   74.99    6.80
  -3  -6  -2   74.29    7.20
  -3   6  -2   57.69    6.00
   3   6   2   74.59    6.00
  -3   6  -2   60.39    5.60
  -3   6  -2   67.19    7.30
   3   6   2   76.19    7.00
  -4  -6  -2  143.79   10.30
   4  -6   2  123.89    9.40
  -4  -6  -2  115.39    9.00
   4  -6   2  125.29    7.90
   4  -6   2  136.09    8.90
  -4  -6  -2  137.19    8.00
  -4   6  -2  119.99    8.70
  -4   6  -2  122.89    7.70
  -4   6  -2  133.29    9.50
   4   6   2  122.69    8.90
   4   6   2  123.09    8.70
   4   6   2  127.79    8.00
   5  -6   2   35.90    5.70
  -5  -6  -2   38.70    5.50
  -5  -6  -2   35.70    6.90
  -5  -6  -2   50.89    7.50
   5  -6   2   44.00    6.80
   5  -6   2   52.39    6.80
  -5   6  -2   27.40    5.00
  -5   6  -2   37.80    5.80
   5   6   2   39.20    6.20
  -5   6  -2   35.50    5.20
   5   6   2   48.80    7.10
  -6  -6  -2  591.24   20.50
  -6  -6  -2  622.84   23.10
   6  -6   2  554.44   22.60
   6  -6   2  561.34   20.70
   6  -6   2  569.54   20.00
  -6  -6  -2  596.14   23.50
  -6   6  -2  569.44   21.30
  -6   6  -2  572.94   22.50
   6   6   2  623.24   22.70
  -6   6  -2  581.94   20.00
   6   6   2  591.84   22.00
   7  -6   2   77.49    9.00
   7  -6   2   61.69    8.30
  -7  -6  -2   61.09    7.80
  -7  -6  -2   70.29   10.50
  -7  -6  -2   80.19    9.90
   7  -6   2   45.40    7.00
  -7   6  -2   62.49    8.30
  -7   6  -2   51.09    7.80
   7   6   2   68.39    9.00
   7   6   2   52.89    7.30
   8  -6   2   57.19    8.10
  -8  -6  -2   68.99   10.60
  -8  -6  -2   67.09    8.40
   8  -6   2   66.69    9.60
   8  -6   2   79.19    9.10
  -8  -6  -2   71.19   10.00
  -8   6  -2   61.69    8.50
  -8   6  -2   86.99   10.80
   8   6   2   43.50    7.60
   8   6   2   43.60    6.80
  -9  -6  -2   83.29    9.60
  -9  -6  -2   72.59   11.40
   9  -6   2   93.09   10.50
   9  -6   2   59.99    8.70
  -9  -6  -2  106.59   12.20
   9  -6   2   73.89    9.60
  -9   6  -2   77.49   10.10
   9   6   2   78.29   10.30
   9   6   2   86.79   11.10
  -9   6  -2   71.09    9.80
 -10  -6  -2  335.17   18.30
 -10  -6  -2  350.46   20.20
 -10  -6  -2  400.36   19.70
  10  -6   2  358.36   19.40
  10  -6   2  360.86   20.50
 -10  -6  -2  409.86   23.80
 -10   6  -2  356.06   19.20
  10   6   2  347.27   19.90
 -10   6  -2  382.46   21.00
  11  -6   2    5.40    5.80
 -11  -6  -2   -5.70    4.40
 -11  -6  -2    1.70    5.20
 -11  -6  -2   11.20    6.00
 -11  -6  -2   -1.10    8.10
  11  -6   2   -8.10    5.70
  11  -6   2   -1.50    4.90
  11   6   2    5.80    5.60
  11   6   2    1.20    5.40
 -11   6  -2    6.00    5.80
 -11   6  -2    3.00    5.30
 -12  -6  -2  119.39   14.30
 -12  -6  -2  115.99   13.30
 -12  -6  -2   99.99   15.10
  12  -6   2  112.09   13.70
 -12   6  -2  107.49   14.30
 -12   6  -2  108.29   13.80
  12   6   2  112.29   13.40
  12  -7  -2   71.39   12.40
 -12  -7   2   66.89   11.80
 -12  -7   2   81.69   11.20
  12  -7  -2   43.50   11.20
 -12  -7   2   49.90   13.40
 -12   7   2   60.89   10.80
  12   7  -2   61.89   11.10
 -12   7   2   61.89   11.40
 -11  -7   2   17.90    6.70
 -11  -7   2    7.70    9.00
  11  -7  -2   28.60   11.50
 -11  -7   2   12.40    6.20
  11  -7  -2   15.60    6.60
 -11  -7   2    9.10    6.50
  11  -7  -2    1.30    6.90
  11   7  -2   24.00    8.20
 -11   7   2   28.70    8.90
 -11   7   2   11.90    6.80
  10  -7  -2    6.90    5.50
  10  -7  -2   -4.90    5.80
 -10  -7   2    0.00    4.30
 -10  -7   2    5.80    4.90
 -10  -7   2    0.20    7.30
  10  -7  -2    5.00    4.80
 -10  -7   2    8.70    6.10
  10   7  -2   -8.60    4.60
  10   7  -2    4.70    4.90
 -10   7   2    8.80    5.80
 -10   7   2    2.70    5.00
   9  -7  -2  340.17   17.60
   9  -7  -2  316.07   19.70
   9  -7  -2  342.07   18.90
  -9  -7   2  358.96   21.80
  -9  -7   2  329.07   17.30
  -9  -7   2  342.67   19.70
   9   7  -2  348.07   19.80
  -9   7   2  357.36   20.50
  -9   7   2  334.97   18.10
   9   7  -2  340.17   19.30
   8  -7  -2  350.86   19.80
  -8  -7   2  365.26   17.40
   8  -7  -2  347.67   18.00
  -8  -7   2  395.56   21.30
   8  -7  -2  378.06   17.90
  -8  -7   2  347.37   19.30
   8   7  -2  377.26   18.90
  -8   7   2  341.87   18.00
   8   7  -2  372.46   19.60
  -8   7   2  356.56   19.60
   7  -7  -2  534.75   21.00
  -7  -7   2  562.24   21.20
   7  -7  -2  574.44   22.00
  -7  -7   2  544.15   23.90
  -7  -7   2  538.95   23.50
   7  -7  -2  512.75   23.70
  -7   7   2  540.65   23.80
   7   7  -2  545.25   23.30
  -7   7   2  545.55   19.80
   7   7  -2  577.84   22.60
  -7   7   2  554.14   21.80
   6  -7  -2  102.99    9.60
  -6  -7   2  114.09   10.50
  -6  -7   2   95.79   10.60
  -6  -7   2  104.49    9.50
   6  -7  -2  131.99   13.60
   6  -7  -2  115.39   10.50
  -6   7   2  122.69   10.90
   6   7  -2  113.59   10.70
  -6   7   2  104.69    8.20
  -6   7   2  143.09   12.20
   6   7  -2  107.49   11.20
  -5  -7   2    2.80    3.50
  -5  -7   2   -2.20    2.80
  -5  -7   2    4.80    5.50
   5  -7  -2   -1.80    2.70
   5  -7  -2    1.40    4.50
   5   7  -2    3.90    4.00
  -5   7   2   -5.60    3.50
   5   7  -2    0.00    3.10
  -5   7   2    3.50    2.90
  -5   7   2    1.60    2.90
   5   7  -2    6.80    4.50
  -4  -7   2  358.76   15.80
  -4  -7   2  303.17   13.10
   4  -7  -2  290.57   15.50
  -4  -7   2  310.57   15.70
   4  -7  -2  325.87   14.20
  -4   7   2  299.67   15.40
  -4   7   2  314.97   12.30
  -4   7   2  305.57   14.10
   4   7  -2  311.87   15.30
   4   7  -2  315.27   14.00
   4   7  -2  309.07   13.50
  -3  -7   2  683.23   24.50
   3  -7  -2  725.93   24.60
   3  -7  -2  697.93   22.40
  -3  -7   2  688.03   21.20
   3  -7  -2  701.33   16.70
  -3  -7   2  690.13   22.10
   3   7  -2  727.33   21.80
  -3   7   2  723.93   20.30
   3   7  -2  717.13   21.50
  -3   7   2  701.13   22.30
  -3   7   2  701.53   24.60
  -2  -7   2  253.27   11.20
  -2  -7   2  236.18   12.70
   2  -7  -2  235.68   11.60
  -2  -7   2  237.78   10.90
   2  -7  -2  233.48   12.20
  -2  -7   2  243.08   10.70
   2   7  -2  222.18   12.30
   2   7  -2  227.08   10.60
  -2   7   2  236.88   12.90
  -2   7   2  230.28   12.70
  -2   7   2  227.08   11.20
  -2   7   2  229.78    9.60
   1  -7  -2   73.49    5.30
  -1  -7   2   75.59    8.10
  -1  -7   2   58.69    6.00
  -1  -7   2   73.79    7.10
   1  -7  -2   60.49    6.30
  -1  -7   2   81.89    6.00
   1   7  -2   66.69    8.10
  -1   7   2   94.19    9.30
  -1   7   2   51.79    6.10
  -1   7   2   78.19    5.50
   1   7  -2   80.79    6.30
   0  -7  -2   14.30    2.90
   0  -7  -2    8.10    3.40
   0  -7   2    9.10    3.60
   0  -7  -2    5.30    3.00
   0  -7   2    8.40    2.70
   0  -7   2    8.60    3.10
   0   7  -2   16.40    4.50
   0   7   2    6.80    2.90
   0   7  -2   11.50    3.40
   0   7  -2   14.50    4.10
   0   7   2   10.70    2.80
   0   7   2    9.70    3.70
   1  -7   2    5.40    2.30
   1  -7   2    1.90    2.30
  -1  -7  -2    2.40    3.10
  -1  -7  -2    4.40    2.30
   1  -7   2    1.30    3.20
  -1  -7  -2    3.40    3.10
  -1  -7  -2    4.00    3.00
  -1   7  -2   -1.90    2.40
  -1   7  -2    3.60    2.80
   1   7   2    3.20    2.80
  -1   7  -2    1.70    2.50
   1   7   2    1.90    2.20
  -1   7  -2   11.50    4.10
   1   7   2    3.70    3.30
  -2  -7  -2  143.79   10.00
  -2  -7  -2  153.28    9.50
   2  -7   2  167.48    9.60
   2  -7   2  150.58    8.10
  -2  -7  -2  155.68    8.00
  -2   7  -2  157.58    8.50
  -2   7  -2  173.98    9.50
   2   7   2  156.98    8.20
   2   7   2  173.68   10.50
  -2   7  -2  149.79   10.20
  -2   7  -2  187.98   11.30
  -3  -7  -2    0.10    2.50
  -3  -7  -2    4.10    3.30
   3  -7   2    4.90    3.60
  -3  -7  -2    0.80    3.80
   3  -7   2    2.80    3.30
   3   7   2   -0.40    2.30
  -3   7  -2    0.80    3.20
  -3   7  -2    0.30    2.40
  -3   7  -2    0.40    2.50
   3   7   2   -2.50    2.30
   3   7   2    0.30    3.20
   4  -7   2  119.79    9.30
   4  -7   2  112.19    7.90
  -4  -7  -2  122.59   10.50
   4  -7   2  116.19    9.60
  -4  -7  -2  111.09    7.90
  -4  -7  -2  125.79    9.90
  -4   7  -2  100.09    9.10
  -4   7  -2  105.69    7.70
   4   7   2  120.59    9.20
  -4   7  -2   89.89    9.50
   4   7   2  118.99    9.40
   4   7   2  110.39    8.00
   5  -7   2  249.48   14.50
   5  -7   2  293.87   14.00
  -5  -7  -2  244.18   12.10
   5  -7   2  250.27   12.30
  -5  -7  -2  274.27   14.90
  -5  -7  -2  245.58   15.00
  -5   7  -2  251.17   13.40
   5   7   2  252.97   14.00
  -5   7  -2  232.78   11.90
   5   7   2  253.77   13.90
  -5   7  -2  268.37   14.60
   6  -7   2  358.56   15.90
   6  -7   2  390.16   17.10
  -6  -7  -2  372.56   19.10
   6  -7   2  340.47   17.90
  -6  -7  -2  390.56   18.50
  -6   7  -2  370.46   17.30
   6   7   2  399.66   18.40
  -6   7  -2  337.67   17.80
   6   7   2  389.46   17.90
  -6   7  -2  375.86   15.70
   7  -7   2  627.54   22.80
   7  -7   2  632.94   23.90
  -7  -7  -2  708.93   23.90
  -7  -7  -2  641.04   26.50
   7  -7   2  659.33   26.50
  -7  -7  -2  675.73   26.40
   7   7   2  680.63   25.60
  -7   7  -2  627.64   25.80
  -7   7  -2  710.33   23.70
   7   7   2  681.03   26.00
  -7   7  -2  685.63   25.00
  -8  -7  -2   94.79   10.50
   8  -7   2  114.69   10.50
   8  -7   2  151.38   15.10
  -8  -7  -2  115.49   14.80
  -8  -7  -2  131.39   10.70
   8  -7   2  139.59   11.50
  -8   7  -2  134.49   10.50
   8   7   2  102.49   11.40
   8   7   2   92.59   10.10
  -8   7  -2  141.79   11.80
  -8   7  -2  137.89   12.40
   9  -7   2   22.00    6.70
   9  -7   2    8.20    5.90
  -9  -7  -2   13.70    5.70
   9  -7   2    7.90    4.90
  -9  -7  -2   15.20    5.50
  -9  -7  -2   13.60    8.00
  -9   7  -2   16.10    6.40
  -9   7  -2    3.80    4.20
  -9   7  -2   17.30    6.50
   9   7   2    9.90    4.80
   9   7   2    3.70    5.40
  10  -7   2    4.60    5.20
 -10  -7  -2   -9.90    7.00
 -10  -7  -2   -4.20    3.20
  10  -7   2   -4.80    5.50
 -10  -7  -2    3.60    4.60
  10  -7   2    0.60    4.60
 -10   7  -2   -1.70    5.10
 -10   7  -2    2.80    4.90
  10   7   2    4.00    5.80
  10   7   2   -7.80    3.40
 -11  -7  -2  112.99   13.60
 -11  -7  -2  116.99   13.20
 -11  -7  -2  106.89   12.70
  11  -7   2  140.69   16.50
  11  -7   2  121.09   13.20
 -11  -7  -2  128.39   16.60
 -11   7  -2  164.78   18.10
  11   7   2  127.69   15.00
 -11   7  -2   97.69   13.00
 -12  -7  -2    7.50    5.80
 -12  -7  -2   -2.80    9.50
  12  -7   2   11.10    7.50
  12  -7   2   -3.90   12.50
 -12  -7  -2   -1.50    5.60
  12   7   2    5.00    6.20
 -12   7  -2   11.80    7.50
 -12  -8   2   50.09   10.90
  12  -8  -2   40.50   10.00
 -12  -8   2   43.70    9.30
  12  -8  -2   29.80   10.30
 -12  -8   2   35.20   11.70
  12   8  -2   49.00   10.00
 -12   8   2   37.70    9.70
 -12   8   2   50.99    8.90
 -12   8   2   48.70   10.10
 -11  -8   2   24.10   10.20
 -11  -8   2   29.70    7.60
 -11  -8   2   28.60    8.60
  11  -8  -2   20.40    9.00
  11  -8  -2   36.90   10.40
 -11   8   2   30.20    8.60
 -11   8   2   39.10    9.90
 -11   8   2   35.80    8.00
  11   8  -2   37.70    9.10
  10  -8  -2   -5.80    5.80
 -10  -8   2   -2.70    7.60
  10  -8  -2    4.90    5.10
 -10  -8   2    1.10    5.20
 -10  -8   2    4.20    4.70
  10  -8  -2    7.40    6.00
 -10   8   2    3.00    5.50
 -10   8   2   -1.20    4.90
 -10   8   2    4.30    4.50
  10   8  -2    6.40    5.80
  10   8  -2    0.60    4.90
  -9  -8   2    1.70    4.40
   9  -8  -2    1.00    4.50
  -9  -8   2    9.50    7.30
   9  -8  -2    1.00    6.20
  -9  -8   2    6.00    5.20
   9  -8  -2    0.10    4.70
  -9   8   2    0.20    4.30
  -9   8   2    2.90    4.30
   9   8  -2    2.60    4.10
  -9   8   2   -2.60    5.10
   9   8  -2   -1.60    5.00
  -8  -8   2   20.30    7.80
   8  -8  -2    5.40    5.00
   8  -8  -2   11.00    5.90
  -8  -8   2    3.30    4.30
   8  -8  -2    5.60    5.90
  -8  -8   2    1.40    4.50
  -8   8   2   10.00    4.30
   8   8  -2    3.90    4.80
   8   8  -2    8.60    5.70
  -8   8   2    4.10    4.70
  -8   8   2    0.90    4.90
   7  -8  -2  201.98   13.00
  -7  -8   2  176.28   12.00
  -7  -8   2  183.78   15.50
   7  -8  -2  196.48   13.60
  -7  -8   2  193.38   14.30
   7  -8  -2  180.08   14.40
  -7   8   2  187.78   11.30
   7   8  -2  196.88   14.30
   7   8  -2  195.88   13.40
  -7   8   2  192.68   14.40
  -7   8   2  183.78   13.00
   6  -8  -2  307.77   15.40
  -6  -8   2  311.37   15.20
  -6  -8   2  304.47   17.80
  -6  -8   2  351.46   23.90
   6  -8  -2  324.37   16.10
   6  -8  -2  318.87   18.10
  -6   8   2  295.77   15.70
  -6   8   2  314.67   14.10
   6   8  -2  322.57   17.70
   6   8  -2  335.87   16.60
  -6   8   2  335.87   23.50
  -5  -8   2  900.51   31.30
  -5  -8   2  900.21   27.20
   5  -8  -2  849.81   27.80
   5  -8  -2  894.11   31.20
  -5  -8   2  854.21   29.00
   5   8  -2  862.31   27.20
   5   8  -2  893.31   31.50
  -5   8   2  844.02   28.00
  -5   8   2  854.91   25.50
   5   8  -2  884.01   30.50
  -5   8   2  872.71   30.60
  -4  -8   2  183.08   12.80
   4  -8  -2  173.58   11.50
  -4  -8   2  198.58   13.30
  -4  -8   2  194.88   10.90
   4  -8  -2  191.28   12.90
  -4   8   2  182.58   12.60
   4   8  -2  188.48   12.70
  -4   8   2  194.68   11.90
   4   8  -2  202.88   11.50
  -4   8   2  207.78   10.20
   4   8  -2  186.48   11.40
   3  -8  -2   46.40    7.50
   3  -8  -2   31.00    6.20
   3  -8  -2   33.90    3.20
  -3  -8   2   30.60    5.90
  -3  -8   2   59.59    8.40
  -3  -8   2   36.30    5.70
   3   8  -2   41.80    6.00
   3   8  -2   48.40    7.40
  -3   8   2   32.70    5.90
   3   8  -2   26.00    4.90
  -3   8   2   36.30    4.80
  -3   8   2   48.90    7.80
  -2  -8   2  685.33   21.80
  -2  -8   2  680.33   21.30
   2  -8  -2  632.34   22.00
  -2  -8   2  624.74   24.10
  -2  -8   2  665.73   20.90
   2   8  -2  675.43   24.30
  -2   8   2  663.53   24.70
  -2   8   2  658.83   22.00
  -2   8   2  665.03   24.60
  -2   8   2  692.03   20.00
   2   8  -2  690.63   21.30
  -1  -8   2  234.88   11.00
   1  -8  -2  247.28   10.10
  -1  -8   2  244.98   11.90
  -1  -8   2  241.38   11.00
  -1  -8   2  252.47   14.00
   1  -8  -2  239.58   12.10
   1   8  -2  237.48   12.80
   1   8  -2  227.18   13.10
  -1   8   2  235.68   13.60
   1   8  -2  240.38   11.30
  -1   8   2  240.78   13.50
  -1   8   2  218.98   10.00
   0  -8  -2  588.14   17.40
   0  -8  -2  564.94   19.80
   0  -8   2  567.44   17.30
   0  -8   2  549.54   19.30
   0  -8   2  545.05   17.90
   0  -8  -2  566.54   18.40
   0   8  -2  570.74   21.90
   0   8   2  524.35   17.10
   0   8  -2  558.44   18.30
   0   8  -2  565.94   21.40
   0   8   2  564.54   21.80
   0   8   2  572.44   21.70
   1  -8   2  446.46   17.10
   1  -8   2  465.95   15.10
   1  -8   2  434.46   15.50
  -1  -8  -2  494.35   17.70
  -1  -8  -2  476.65   16.90
  -1  -8  -2  453.15   15.20
  -1   8  -2  447.26   15.90
   1   8   2  463.25   18.90
  -1   8  -2  443.16   19.10
   1   8   2  487.45   15.80
   1   8   2  438.26   18.80
  -1   8  -2  449.56   19.20
  -2  -8  -2  180.18    9.20
  -2  -8  -2  171.38   10.50
   2  -8   2  185.58    9.50
   2  -8   2  186.38   11.20
  -2  -8  -2  188.88   12.20
  -2  -8  -2  167.88   10.70
  -2   8  -2  177.28   10.50
  -2   8  -2  173.78    9.60
   2   8   2  148.69    8.90
  -2   8  -2  179.88   12.00
  -2   8  -2  179.78   11.90
   2   8   2  183.18   11.70
   3  -8   2  124.19    9.70
  -3  -8  -2  109.09   10.00
  -3  -8  -2  105.99    7.70
  -3  -8  -2  105.39    9.60
   3  -8   2  105.99    3.70
  -3   8  -2  104.49    9.60
  -3   8  -2  112.29    8.10
   3   8   2   98.09    7.80
  -3   8  -2  101.79    9.60
  -3   8  -2  110.79    9.80
   3   8   2  102.19    9.30
  -4  -8  -2  325.07   13.90
  -4  -8  -2  364.86   17.90
  -4  -8  -2  354.26   16.80
   4  -8   2  349.67   15.70
   4  -8   2  304.67   16.20
   4   8   2  358.56   17.00
  -4   8  -2  342.77   14.40
  -4   8  -2  322.57   15.60
   4   8   2  341.97   14.50
  -4   8  -2  346.57   17.20
   4   8   2  309.87   15.20
  -5  -8  -2   12.10    5.40
  -5  -8  -2   15.00    6.60
   5  -8   2   18.60    5.80
  -5  -8  -2    6.60    4.00
   5  -8   2    7.90    4.00
   5  -8   2   13.00    5.00
   5   8   2   11.50    5.10
  -5   8  -2   13.60    4.90
   5   8   2   10.30    5.20
  -5   8  -2   10.70    5.20
  -5   8  -2   15.20    4.50
  -6  -8  -2   71.79    9.90
   6  -8   2   58.69    8.20
  -6  -8  -2   54.49    7.20
   6  -8   2   64.69    7.70
  -6  -8  -2   53.69    9.40
   6  -8   2   71.69   10.00
  -6   8  -2   62.69    7.40
  -6   8  -2   56.19    7.90
   6   8   2   54.39    8.10
  -6   8  -2   77.89    9.30
   6   8   2   81.39    9.60
  -7  -8  -2    7.00    6.50
  -7  -8  -2    9.30    5.40
   7  -8   2    4.40    3.90
   7  -8   2    5.70    4.90
   7  -8   2    2.10    4.60
  -7  -8  -2    8.20    4.40
   7   8   2    5.50    4.90
   7   8   2   10.40    5.00
  -7   8  -2   -1.40    3.50
  -7   8  -2    4.90    3.90
   8  -8   2   46.40    7.90
  -8  -8  -2   31.90    9.00
   8  -8   2   26.60    6.60
  -8  -8  -2   31.50    6.60
  -8  -8  -2   30.90    6.70
   8  -8   2   38.20    7.80
  -8   8  -2   35.60    7.80
  -8   8  -2   37.20    6.80
   8   8   2   31.20    6.80
  -8   8  -2   58.69    9.90
   8   8   2   31.90    7.40
   9  -8   2    2.70    5.70
  -9  -8  -2    6.10    5.70
  -9  -8  -2    4.10    4.50
   9  -8   2    1.60    5.30
   9  -8   2   12.90    5.50
  -9  -8  -2   16.40    8.10
   9   8   2    0.70    3.60
   9   8   2    9.70   10.60
  -9   8  -2   -0.20    3.90
  -9   8  -2   -1.60    3.80
  -9   8  -2    2.50    5.00
 -10  -8  -2    2.30    8.50
 -10  -8  -2    8.30    5.50
  10  -8   2    3.20    6.20
  10  -8   2   -5.40    4.70
  10  -8   2    0.00    4.40
 -10  -8  -2   10.10    6.10
  10   8   2    2.90    5.30
 -10   8  -2    6.70    5.90
 -10   8  -2    0.70    4.50
 -10   8  -2    7.30    5.20
  10   8   2    9.60    6.20
  11  -8   2    1.30    7.00
 -11  -8  -2   -3.50    9.10
  11  -8   2    4.20    4.80
 -11  -8  -2   -1.90    4.40
 -11  -8  -2   -1.10    4.50
 -11   8  -2  -11.60    4.40
  11   8   2    6.90    5.70
 -11   8  -2    0.40    5.60
 -11   8  -2   -3.00    4.30
 -12  -8  -2   29.50    8.40
  12  -8   2   15.70    9.40
 -12  -8  -2   33.60   10.00
  12  -8   2   30.00    8.10
 -12  -8  -2   19.40   11.10
 -12   8  -2   23.00    7.40
 -12   8  -2   34.50    9.70
 -12   8  -2   16.70    8.00
  12   8   2   20.60    8.30
  11  -9  -2    7.30    6.60
 -11  -9   2   11.20    5.60
 -11  -9   2    0.40    9.40
 -11  -9   2    0.00    8.60
 -11   9   2    1.30    6.40
 -11   9   2    7.80    5.30
  11   9  -2    1.80    5.90
 -11   9   2    1.60    6.20
 -10  -9   2   -1.80    4.60
  10  -9  -2    4.60    7.00
 -10  -9   2    1.50    5.10
 -10  -9   2   -1.80    7.90
  10  -9  -2    2.70    5.00
 -10   9   2   13.00    6.80
 -10   9   2    5.50    6.00
  10   9  -2    2.60    4.70
 -10   9   2    3.60    4.50
  -9  -9   2   -2.30    4.30
   9  -9  -2   -5.60    4.50
   9  -9  -2   -1.10    4.80
  -9  -9   2    2.10    4.60
   9  -9  -2    3.10    5.90
  -9  -9   2    0.00    7.00
   9   9  -2   -1.10    5.00
  -9   9   2   -1.30    4.20
  -9   9   2   -0.10    3.70
   9   9  -2    0.60    4.90
  -9   9   2   10.50    5.90
  -8  -9   2   10.70    5.10
   8  -9  -2   13.80    5.80
  -8  -9   2   11.40    5.30
   8  -9  -2    5.10    5.20
   8  -9  -2   18.80    6.80
  -8  -9   2    6.70    7.60
  -8   9   2   -4.60    4.90
   8   9  -2   10.20    5.90
   8   9  -2    2.10    4.20
  -8   9   2    5.10    4.80
  -7  -9   2   10.50    6.10
  -7  -9   2   11.20    5.20
   7  -9  -2    8.80    5.80
   7  -9  -2    4.10    5.50
   7  -9  -2   18.20    7.20
  -7  -9   2    8.50    7.10
   7   9  -2    9.20    5.60
   7   9  -2   12.30    5.70
  -7   9   2    0.90    4.10
  -7   9   2   10.70    5.40
  -7   9   2   10.50    4.50
  -6  -9   2   35.80    7.20
   6  -9  -2   62.49    8.80
  -6  -9   2   43.50    8.40
  -6  -9   2   47.80    7.00
   6  -9  -2   49.90    9.40
   6  -9  -2   41.70    7.00
   6   9  -2   40.10    7.40
  -6   9   2   35.70    7.40
   6   9  -2   41.20    7.00
  -6   9   2   35.30    6.80
  -6   9   2   49.90    6.80
   6   9  -2   43.60    7.40
  -5  -9   2  257.87   13.60
  -5  -9   2  230.48   15.70
   5  -9  -2  252.77   15.90
  -5  -9   2  255.47   15.90
   5  -9  -2  237.18   14.10
  -5   9   2  298.17   17.20
   5   9  -2  239.38   15.40
  -5   9   2  240.68   14.30
  -5   9   2  246.38   12.40
   5   9  -2  284.27   14.60
   5   9  -2  236.58   13.50
   4  -9  -2  263.87   14.70
   4  -9  -2  253.97   15.40
  -4  -9   2  248.38   12.80
  -4  -9   2  252.07   15.00
  -4   9   2  263.87   16.40
   4   9  -2  248.68   15.10
   4   9  -2  249.18   13.30
  -4   9   2  232.88   11.70
  -4   9   2  250.47   14.00
   4   9  -2  237.38   13.10
   3  -9  -2   82.29    9.40
  -3  -9   2   91.69    8.40
  -3  -9   2   96.69    9.50
  -3  -9   2  112.49   10.30
  -3  -9   2  115.79   12.50
   3  -9  -2   99.69    5.40
  -3   9   2  116.29   12.20
   3   9  -2   84.39    8.20
  -3   9   2   89.89    9.00
   3   9  -2   87.79    9.40
  -3   9   2  122.29   12.50
  -3   9   2   87.09    7.30
  -2  -9   2  127.19   12.70
  -2  -9   2  103.39   10.80
  -2  -9   2   96.59    8.90
  -2  -9   2  108.09    8.40
   2  -9  -2  108.09   10.10
  -2   9   2  110.09   11.90
   2   9  -2  108.59   11.80
  -2   9   2  100.69   11.30
   2   9  -2   99.69    8.90
  -2   9   2   94.29    7.40
  -1  -9   2   -5.00    3.80
   1  -9  -2    4.90    4.60
  -1  -9   2    7.00    3.90
   1  -9  -2    7.60    3.80
  -1  -9   2    2.40    3.30
   1  -9  -2    6.70    3.00
   1   9  -2    3.00    3.50
  -1   9   2    0.20    3.00
   1   9  -2    2.50    3.60
  -1   9   2   -0.10    3.40
  -1   9   2    7.90    3.40
   1   9  -2    2.50    2.90
   0  -9  -2 1117.69   35.80
   0  -9   2 1078.29   28.80
   0  -9  -2 1080.09   30.00
   0  -9   2 1030.70   29.40
   0  -9  -2 1061.69   28.60
   0  -9   2 1115.29   31.80
   0   9   2 1089.89   34.70
   0   9  -2 1100.09   30.10
   0   9   2 1090.89   29.10
   0   9  -2 1069.39   34.40
   0   9   2 1050.99   34.40
   0   9  -2 1047.90   34.30
   1  -9   2 1857.81   43.30
  -1  -9  -2 1832.92   43.90
   1  -9   2 1688.33   44.00
  -1  -9  -2 1836.82   45.70
  -1  -9  -2 1867.81   47.60
  -1   9  -2 1754.02   49.99
  -1   9  -2 1820.62   50.39
  -1   9  -2 1816.42   45.10
   1   9   2 1855.41   50.29
   1   9   2 1812.62   44.10
  -2  -9  -2   56.19    6.10
   2  -9   2   62.19    6.60
   2  -9   2   68.59    8.50
  -2  -9  -2   62.79    7.80
  -2  -9  -2   57.29    7.30
  -2  -9  -2   62.49    8.70
  -2   9  -2   60.19    7.90
  -2   9  -2   36.40    6.20
   2   9   2   62.69    8.80
   2   9   2   45.80    6.80
  -2   9  -2   54.09    7.60
   2   9   2   56.69    6.40
  -2   9  -2   52.69    6.50
  -3  -9  -2  224.58   14.60
   3  -9   2  239.38    6.90
  -3  -9  -2  214.28   13.60
  -3  -9  -2  243.98   11.80
   3  -9   2  242.58   13.80
  -3   9  -2  246.78   12.20
  -3   9  -2  241.98   13.30
   3   9   2  242.98   12.20
  -3   9  -2  218.98   14.40
   3   9   2  244.88   14.60
  -3   9  -2  242.98   14.90
   4  -9   2   16.20    5.80
  -4  -9  -2   11.90    5.30
  -4  -9  -2    6.70    5.80
  -4  -9  -2    8.30    3.90
  -4   9  -2    7.90    4.00
  -4   9  -2   14.50    5.90
  -4   9  -2   13.00    5.00
   4   9   2   13.80    5.20
  -4   9  -2    7.60    4.30
   4   9   2   19.40    4.90
  -5  -9  -2  241.68   12.60
  -5  -9  -2  215.78   15.00
   5  -9   2  200.78   11.40
  -5  -9  -2  194.48   14.30
   5  -9   2  207.78   13.30
   5  -9   2  216.78   14.70
   5   9   2  198.68   14.00
  -5   9  -2  211.58   13.40
   5   9   2  239.08   13.80
  -5   9  -2  226.08   15.00
  -5   9  -2  225.58   12.40
   6  -9   2  434.56   21.40
   6  -9   2  427.86   17.20
  -6  -9  -2  412.56   17.70
   6  -9   2  416.06   19.20
  -6  -9  -2  412.06   21.20
  -6   9  -2  428.06   18.00
  -6   9  -2  401.86   21.20
   6   9   2  449.56   21.40
   6   9   2  407.96   19.20
  -7  -9  -2    7.90    7.10
   7  -9   2    3.60    5.00
  -7  -9  -2    0.90    4.00
   7  -9   2   -0.20    4.30
   7  -9   2   -0.40    4.50
  -7  -9  -2    0.50    4.10
   7   9   2    6.80    4.60
  -7   9  -2    5.40    4.60
   7   9   2    4.20    4.10
  -7   9  -2   -7.50    4.70
  -7   9  -2   -0.10    3.40
   8  -9   2   -2.20    4.30
  -8  -9  -2   -2.40    4.10
  -8  -9  -2    0.30    3.90
   8  -9   2    3.90    6.30
  -8  -9  -2   -3.60    6.80
   8  -9   2   -6.20    7.70
  -8   9  -2    7.30    4.70
  -8   9  -2   -1.00    5.40
   8   9   2    7.50    5.60
   8   9   2   -0.90    4.20
  -8   9  -2    2.10    4.20
  -9  -9  -2   25.80    9.70
   9  -9   2   37.60    8.10
  -9  -9  -2   42.70    9.30
   9  -9   2   30.10    8.60
   9  -9   2   31.00    8.30
  -9   9  -2   34.10    7.20
  -9   9  -2   31.70    8.10
   9   9   2   30.30    7.90
  -9   9  -2   30.30    9.00
   9   9   2   24.90    7.70
 -10  -9  -2   -4.00    7.90
 -10  -9  -2    8.00    5.50
  10  -9   2    0.30    4.90
 -10  -9  -2    2.20    5.20
  10  -9   2   -5.20    5.80
 -10   9  -2    0.90    4.60
 -10   9  -2    7.60    6.40
 -10   9  -2    2.00    5.70
  10   9   2    7.70    6.00
  11  -9   2   20.20    8.60
 -11  -9  -2   33.10    8.40
  11  -9   2   23.20    8.90
 -11  -9  -2   26.10   12.30
 -11  -9  -2   33.60    9.60
  11   9   2   40.90   10.20
 -11   9  -2   41.70    9.90
 -11   9  -2   29.20    8.50
 -11   9  -2   30.30    8.20
 -11 -10   2    4.10    6.10
  11 -10  -2  -17.90    6.40
 -11 -10   2   -5.80    8.80
  11 -10  -2   -0.90    5.90
 -11  10   2   -4.10    4.60
  11  10  -2    8.10    6.50
 -11  10   2    9.70    7.50
 -11  10   2   -2.30    5.70
  10 -10  -2   36.30    9.00
 -10 -10   2   12.00    9.90
  10 -10  -2   31.40    9.30
  10  10  -2   56.99   11.40
 -10  10   2   35.00    9.70
 -10  10   2   32.50    8.60
 -10  10   2   42.60    8.20
   9 -10  -2   24.00    7.60
  -9 -10   2   29.40    7.50
  -9 -10   2   46.30   10.70
  -9 -10   2   39.80   10.70
   9 -10  -2   35.50    8.30
  -9  10   2   50.09   11.40
  -9  10   2   24.20    6.60
  -9  10   2   37.10    8.50
   9  10  -2   40.40    9.50
   9  10  -2   26.20    7.70
  -8 -10   2   30.90    8.20
   8 -10  -2   33.60    7.80
  -8 -10   2   26.90    9.30
   8 -10  -2   44.90    8.20
  -8 -10   2   33.90    8.90
  -8  10   2   21.80    7.50
   8  10  -2   29.40    8.20
   8  10  -2   40.40    9.20
  -8  10   2   31.20    8.00
  -8  10   2   26.70    6.00
   7 -10  -2   52.19    8.10
   7 -10  -2   37.40    7.80
  -7 -10   2   55.79   10.40
  -7 -10   2   38.40    8.10
  -7 -10   2   60.39    8.70
   7 -10  -2   58.79    9.40
   7  10  -2   52.79    8.40
  -7  10   2   49.90    8.60
  -7  10   2   49.30    7.40
  -7  10   2   51.69    9.70
   7  10  -2   54.59    9.20
  -6 -10   2  145.39   11.40
  -6 -10   2  146.49   14.00
  -6 -10   2  162.58   14.20
   6 -10  -2  172.98   14.40
   6 -10  -2  128.19   12.40
   6 -10  -2  136.79   14.10
  -6  10   2  167.08   16.60
  -6  10   2  163.38   10.90
   6  10  -2  148.29   13.30
  -6  10   2  154.48   12.50
   6  10  -2  123.09   11.70
   6  10  -2  163.68   12.50
  -5 -10   2   11.50    4.80
  -5 -10   2   22.10    7.00
   5 -10  -2   19.50    6.30
   5 -10  -2   21.30    6.30
  -5 -10   2   27.00    5.90
  -5  10   2   31.90    7.80
   5  10  -2   28.50    6.30
  -5  10   2   32.40    5.90
   5  10  -2   24.60    6.10
  -5  10   2   19.10    7.30
   5  10  -2   28.90    7.50
  -4 -10   2    3.60    5.30
  -4 -10   2    3.50    3.70
  -4 -10   2   -0.20    3.60
  -4 -10   2    2.30    4.20
   4 -10  -2    3.70    4.90
  -4  10   2    0.60    4.10
  -4  10   2   -1.60    2.90
  -4  10   2    8.50    5.10
  -4  10   2    2.10    4.10
   4  10  -2   -1.20    3.60
   4  10  -2    5.40    4.10
  -3 -10   2  157.08   13.20
  -3 -10   2  157.98   10.40
   3 -10  -2  158.68    7.10
  -3 -10   2  162.88   12.10
   3 -10  -2  164.88   12.20
  -3 -10   2  173.88   11.70
  -3  10   2  145.69    9.60
  -3  10   2  156.78   13.00
  -3  10   2  168.38   11.80
   3  10  -2  146.09   12.50
  -3  10   2  159.08   13.20
   3  10  -2  164.38   11.00
  -2 -10   2   29.70    6.10
   2 -10  -2   28.70    7.10
  -2 -10   2   19.90    4.80
  -2 -10   2   41.00    7.50
  -2 -10   2   29.00    7.00
   2  10  -2   43.40    7.90
  -2  10   2   44.20    8.30
  -2  10   2   39.50    6.00
   2  10  -2   28.00    5.60
   2  10  -2   28.90    5.60
  -2  10   2   33.90    7.80
  -1 -10   2  171.08   11.80
  -1 -10   2  153.18   10.60
   1 -10  -2  162.98   11.60
   1 -10  -2  144.29    9.90
  -1 -10   2  161.58   10.60
   1 -10  -2  136.39    8.70
   1  10  -2  137.89   11.80
  -1  10   2  174.28   13.30
  -1  10   2  144.79    9.40
   1  10  -2  155.78   10.40
  -1  10   2  168.18   12.90
   1  10  -2  148.89   12.40
   0 -10  -2  144.89    8.90
   0 -10   2  152.88   11.50
   0 -10  -2  144.89   10.30
   0 -10   2  161.68   10.10
   0 -10   2  151.48    9.70
   0 -10  -2  146.59   11.50
   0  10  -2  139.79   10.00
   0  10   2  150.38   12.40
   0  10   2  140.39   12.00
   0  10   2  144.79    9.50
   0  10  -2  158.98   12.60
   1 -10   2  850.01   27.70
  -1 -10  -2  841.82   26.70
  -1 -10  -2  798.22   27.20
   1 -10   2  792.82   24.00
  -1 -10  -2  838.02   24.70
   1 -10   2  869.11   26.10
   1  10   2  820.02   25.00
   1  10   2  843.32   30.50
  -1  10  -2  837.62   25.90
  -1  10  -2  807.12   30.60
   1  10   2  803.42   29.90
  -1  10  -2  836.12   30.90
   2 -10   2  951.20   26.40
  -2 -10  -2  937.11   27.50
  -2 -10  -2  926.41   30.10
   2 -10   2 1027.60   31.10
   2 -10   2  910.41   30.90
  -2 -10  -2  996.50   30.30
  -2  10  -2  966.90   34.60
   2  10   2  972.40   33.20
   2  10   2  951.40   28.10
  -2  10  -2  939.81   28.50
  -2  10  -2  982.00   34.10
   2  10   2  945.61   32.80
  -3 -10  -2   99.79   13.30
   3 -10   2  143.29   11.20
  -3 -10  -2  106.39   10.70
  -3 -10  -2  132.29    9.30
   3 -10   2  135.49    5.20
  -3 -10  -2  153.58   11.10
   3  10   2  152.18   10.10
  -3  10  -2  127.69    9.60
  -3  10  -2  140.29   11.30
  -3  10  -2  126.69   13.00
   3  10   2  143.79   14.10
  -3  10  -2  135.19   13.80
  -4 -10  -2   41.20    6.20
  -4 -10  -2   32.30    6.80
  -4 -10  -2   39.70    7.70
   4 -10   2   35.40    7.30
  -4  10  -2   32.40    6.80
   4  10   2   59.49    9.40
   4  10   2   40.90    6.40
  -4  10  -2   34.60    7.00
  -4  10  -2   29.90    6.50
  -4  10  -2   35.60    6.10
  -5 -10  -2  167.58   11.20
  -5 -10  -2  167.88   14.10
   5 -10   2  179.58   11.10
  -5 -10  -2  180.08   14.50
   5 -10   2  169.08   12.50
   5  10   2  195.78   12.30
  -5  10  -2  179.38   11.70
   5  10   2  194.18   14.40
  -5  10  -2  179.38   13.00
  -5  10  -2  177.98   14.20
   6 -10   2  109.69   11.90
   6 -10   2  106.89    9.50
  -6 -10  -2  145.09   15.50
   6 -10   2   96.19   11.20
  -6 -10  -2  107.59   10.20
  -6 -10  -2  109.39   13.00
  -6  10  -2  126.09   10.40
  -6  10  -2  101.69   10.90
  -6  10  -2   93.59   11.50
   6  10   2   93.89   10.90
   6  10   2  129.89   12.50
   7 -10   2  235.88   24.70
   7 -10   2  218.18   16.50
  -7 -10  -2  183.58   15.60
  -7 -10  -2  197.68   13.00
  -7 -10  -2  187.38   16.60
   7 -10   2  190.28   13.00
  -7  10  -2  189.48   15.80
   7  10   2  206.28   15.70
   7  10   2  188.78   14.40
  -7  10  -2  226.18   15.20
  -7  10  -2  196.38   13.20
   8 -10   2   48.00    9.20
  -8 -10  -2   47.60    8.20
   8 -10   2   43.40    8.50
   8 -10   2   54.89    8.60
  -8 -10  -2   63.49   11.10
  -8 -10  -2   57.89   11.40
  -8  10  -2   39.90    9.00
  -8  10  -2   47.20    7.90
  -8  10  -2   67.39   10.50
   8  10   2   41.00    8.10
   8  10   2   46.40    9.20
  -9 -10  -2   12.90    6.00
  -9 -10  -2   28.70   10.60
  -9 -10  -2   31.20    8.50
   9 -10   2   16.10    7.00
   9 -10   2   17.20    7.20
  -9  10  -2   18.80    6.90
  -9  10  -2   18.80    7.90
   9  10   2   33.00    8.80
  -9  10  -2   23.10    6.80
  10 -10   2   21.40    8.80
 -10 -10  -2   24.00   11.30
 -10 -10  -2   13.90    7.80
  10 -10   2   15.70    7.40
 -10  10  -2   19.30    7.70
 -10  10  -2   17.70    9.40
 -10  10  -2   28.30    7.30
  10  10   2   12.10    7.30
  10 -11  -2    8.20    7.10
 -10 -11   2   14.40    7.50
  10 -11  -2    9.50    7.80
 -10  11   2    4.20    5.30
 -10  11   2   15.80    7.20
  10  11  -2    9.20    7.30
 -10  11   2    9.90    7.20
  -9 -11   2  114.99   15.80
   9 -11  -2  131.29   14.80
  -9 -11   2  182.28   21.70
   9 -11  -2  130.39   13.60
  -9  11   2  142.79   17.50
  -9  11   2  136.99   15.20
  -9  11   2  125.19   12.90
   9  11  -2  143.19   16.30
   8 -11  -2   91.59   11.20
  -8 -11   2   67.99   12.40
  -8 -11   2   70.69   11.20
  -8 -11   2   96.59   11.00
   8 -11  -2   81.19   11.80
  -8  11   2  121.29   16.10
  -8  11   2   89.59   10.00
   8  11  -2   82.09   11.80
   8  11  -2   85.69   11.60
  -8  11   2   92.89   11.80
   7 -11  -2    4.60    5.30
  -7 -11   2   10.30    5.40
  -7 -11   2   -0.30    7.40
   7 -11  -2   10.90    5.70
  -7 -11   2    4.40    5.70
   7 -11  -2    2.00    5.40
  -7  11   2    5.40    5.70
  -7  11   2    6.20    5.70
  -7  11   2    7.20    4.60
   7  11  -2    3.70    5.00
   7  11  -2    9.40    5.60
   6 -11  -2   19.70    8.70
  -6 -11   2   17.80    7.50
  -6 -11   2   18.50    5.60
  -6 -11   2   16.50    7.00
   6 -11  -2   19.30    6.40
  -6  11   2   18.30    5.40
  -6  11   2   20.50    6.60
   6  11  -2   15.70    5.70
  -6  11   2   16.30    6.20
   6  11  -2   14.50    5.80
   6  11  -2    9.30    5.40
  -5 -11   2   66.19    8.70
  -5 -11   2   76.29    9.70
  -5 -11   2   59.79   10.30
   5 -11  -2   82.09   10.50
  -5 -11   2   71.69   10.20
  -5  11   2   71.09    8.40
  -5  11   2   78.79   10.00
  -5  11   2   92.49   13.00
   5  11  -2   50.09    8.80
   5  11  -2   61.39   10.40
  -5  11   2   63.79   11.00
  -4 -11   2   56.89    7.40
  -4 -11   2   50.19    8.70
   4 -11  -2   46.10    8.30
  -4 -11   2   64.59    8.70
  -4 -11   2   42.20    7.60
   4  11  -2   46.60    8.50
  -4  11   2   61.09    8.70
   4  11  -2   57.59    7.90
  -4  11   2   50.99    7.00
  -4  11   2   42.40    7.60
  -3 -11   2  394.96   18.20
  -3 -11   2  403.06   21.70
   3 -11  -2  362.76   18.20
  -3 -11   2  365.76   16.70
  -3 -11   2  377.46   18.00
   3 -11  -2  399.26   12.40
   3  11  -2  388.86   17.50
  -3  11   2  397.86   16.40
   3  11  -2  404.76   21.10
  -3  11   2  383.86   21.10
  -3  11   2  411.36   21.50
  -2 -11   2    8.80    5.40
   2 -11  -2   10.40    5.50
   2 -11  -2    4.70    4.00
  -2 -11   2    6.90    4.60
  -2 -11   2   12.20    4.20
   2  11  -2   11.70    4.60
   2  11  -2   11.90    5.10
  -2  11   2   15.50    6.00
  -2  11   2    9.40    4.00
   2  11  -2    9.40    5.50
  -2  11   2   18.40    6.40
  -1 -11   2   13.10    4.60
  -1 -11   2    3.20    4.20
   1 -11  -2   -0.10    4.30
  -1 -11   2   12.30    5.20
   1 -11  -2    8.20    4.20
   1 -11  -2    3.10    3.20
   1  11  -2    8.10    4.40
  -1  11   2    7.50    4.10
   1  11  -2    3.80    4.30
  -1  11   2   13.30    5.70
  -1  11   2    3.30    3.50
   1  11  -2   12.10    5.20
   0 -11   2  880.71   29.20
   0 -11  -2  846.62   29.20
   0 -11   2  852.71   26.70
   0 -11  -2  858.71   27.30
   0 -11  -2  858.31   25.90
   0 -11   2  853.01   26.10
   0  11   2  868.41   32.70
   0  11  -2  902.61   27.70
   0  11   2  862.11   32.60
   0  11  -2  843.82   32.30
   0  11   2  854.61   26.20
   0  11  -2  847.22   32.40
   1 -11   2  107.69   11.20
  -1 -11  -2  118.29   11.30
   1 -11   2  107.79    8.60
  -1 -11  -2  114.99   10.30
   1 -11   2  107.09    8.50
  -1 -11  -2  129.99   12.30
  -1  11  -2  100.49   11.30
   1  11   2  127.39   14.10
  -1  11  -2   98.39   11.30
   1  11   2   80.09   10.60
   1  11   2  106.79    8.80
  -1  11  -2  118.69   10.60
   2 -11   2   18.30    4.30
  -2 -11  -2   15.90    4.20
  -2 -11  -2   24.60    6.20
  -2 -11  -2   11.20    5.20
   2 -11   2   16.40    5.80
   2 -11   2   14.50    4.30
   2  11   2   11.00    4.20
   2  11   2   18.10    6.30
  -2  11  -2   17.90    5.00
   2  11   2   16.70    5.80
  -2  11  -2   17.70    6.00
  -2  11  -2    5.70    4.00
  -3 -11  -2  263.27   17.50
   3 -11   2  268.87    8.20
  -3 -11  -2  245.78   14.70
  -3 -11  -2  257.47   15.50
   3 -11   2  276.27   15.60
  -3 -11  -2  241.98   13.00
   3 -11   2  250.97   11.90
   3  11   2  254.37   16.60
  -3  11  -2  286.77   22.70
   3  11   2  289.17   17.00
   3  11   2  262.37   13.70
  -3  11  -2  265.27   14.00
  -3  11  -2  219.78   16.10
  -3  11  -2  213.18   16.70
  -4 -11  -2   27.90    7.70
  -4 -11  -2   31.20    7.10
  -4 -11  -2   32.40    7.00
  -4 -11  -2   44.70    7.00
   4 -11   2   26.20    7.00
  -4  11  -2   49.10    9.50
  -4  11  -2   31.90    7.70
   4  11   2   31.50    6.60
  -4  11  -2   37.90    7.60
  -4  11  -2   41.20    7.10
   4  11   2   33.20    6.50
   5 -11   2    7.10    5.80
  -5 -11  -2    1.30    3.80
  -5 -11  -2    5.40    6.50
  -5 -11  -2    2.40    4.80
   5 -11   2    5.00    4.40
   5  11   2   17.90    6.30
   5  11   2    4.90    4.40
  -5  11  -2    6.70    5.30
  -5  11  -2    6.50    5.10
  -5  11  -2    8.40    5.30
  -5  11  -2    6.80    4.20
   6 -11   2   10.80    4.70
  -6 -11  -2   -9.60    5.80
  -6 -11  -2    9.70    5.90
   6 -11   2    1.60    6.70
  -6 -11  -2    7.60    4.60
  -6  11  -2    7.10    5.30
  -6  11  -2    8.30    5.60
  -6  11  -2    3.70    4.20
  -6  11  -2    6.40    5.70
   6  11   2   -0.20    4.00
   7 -11   2   -1.50    5.40
  -7 -11  -2   -4.70    6.40
  -7 -11  -2    4.60    4.50
   7 -11   2    0.90    6.00
  -7 -11  -2    2.10    5.00
   7  11   2   -0.40    4.30
  -7  11  -2   15.00    5.60
  -7  11  -2    0.70    4.70
  -7  11  -2    9.50    5.70
   8 -11   2   20.00    6.90
  -8 -11  -2   16.10    6.20
  -8 -11  -2   19.60    9.70
  -8 -11  -2   16.60    7.30
   8 -11   2   30.60   10.20
   8  11   2   21.60    6.50
  -8  11  -2   24.90    8.60
   8  11   2   22.80    8.00
  -8  11  -2   22.50    7.00
  -8  11  -2   26.00    6.90
  -9 -11  -2   68.29   12.20
   9 -11   2  106.79   15.20
  -9 -11  -2   69.49   13.10
  -9 -11  -2   55.39   11.60
   9 -11   2   77.69   10.70
  -9  11  -2   79.39   12.30
   9  11   2   80.99   13.20
  -9  11  -2   82.89   13.50
  -9  11  -2   85.59   11.00
  10 -11   2   97.29   12.00
 -10 -11  -2   69.19   14.30
  10 -11   2  133.89   16.80
 -10 -11  -2  124.79   17.50
  10  11   2  113.89   16.10
 -10  11  -2   97.09   14.30
 -10  11  -2  101.29   13.20
 -10  11  -2  111.99   13.00
  -9 -12   2    3.70    6.70
  -9 -12   2   -3.50    9.00
   9 -12  -2    1.80    6.60
   9 -12  -2   -1.80    5.60
  -9  12   2   -6.30    7.00
  -9  12   2   -1.10    4.50
  -9  12   2    6.00    6.20
   9  12  -2    6.70    6.80
  -8 -12   2    5.20    8.10
  -8 -12   2    5.40    6.40
   8 -12  -2    6.40    6.50
   8 -12  -2   13.50    7.70
   8  12  -2    8.10    5.80
  -8  12   2    5.50    6.30
  -8  12   2   10.10    5.20
  -8  12   2   12.70    6.70
  -7 -12   2   21.90    8.10
   7 -12  -2   36.10    9.80
   7 -12  -2   23.50    7.00
  -7 -12   2   35.60    7.60
  -7 -12   2   37.10    9.80
  -7  12   2   35.30    7.10
  -7  12   2   34.40    8.10
   7  12  -2   32.60    8.60
  -6 -12   2   17.90    8.50
   6 -12  -2   27.70    6.60
  -6 -12   2   32.20    7.80
  -6 -12   2   21.30    6.40
   6 -12  -2   16.50    6.90
  -6 -12   2   25.20    6.70
  -6  12   2   16.90    7.10
   6  12  -2   29.30    7.30
   6  12  -2   11.30    5.60
  -6  12   2   35.80    6.90
  -6  12   2   20.80    7.10
  -6  12   2   19.90    7.00
  -5 -12   2  120.29   11.40
  -5 -12   2  107.79   12.40
  -5 -12   2  120.69   12.10
   5 -12  -2  112.09   12.50
  -5 -12   2  116.39   14.00
   5  12  -2  119.09   11.90
  -5  12   2   95.79   12.90
  -5  12   2  130.79   13.50
   5  12  -2  116.69   14.40
  -5  12   2   94.79   11.30
  -5  12   2  119.29   10.20
  -4 -12   2   39.20    7.00
  -4 -12   2   26.10    7.50
  -4 -12   2   25.20    6.70
   4 -12  -2   27.50    8.40
  -4 -12   2   18.80    7.10
   4  12  -2   28.80    6.80
  -4  12   2   29.00    7.00
   4  12  -2   29.60    8.10
  -4  12   2   44.90    9.80
  -4  12   2   24.00    5.40
   3 -12  -2   10.40    4.40
  -3 -12   2    7.10    4.10
  -3 -12   2    3.60    5.50
   3 -12  -2    6.80    5.60
  -3 -12   2    2.60    4.50
   3 -12  -2    6.70    2.60
   3  12  -2   10.30    5.90
  -3  12   2   10.50    4.60
  -3  12   2    9.40    5.10
  -3  12   2    9.30    5.40
   3  12  -2   -5.10    3.70
   2 -12  -2  328.67   17.80
  -2 -12   2  299.67   15.20
  -2 -12   2  328.57   16.70
   2 -12  -2  311.67   15.10
  -2 -12   2  325.57   17.30
  -2  12   2  330.27   24.00
   2  12  -2  335.37   19.80
  -2  12   2  321.97   15.10
   2  12  -2  286.07   20.80
  -2  12   2  309.07   19.50
   2  12  -2  295.07   15.60
  -1 -12   2   88.49   10.30
   1 -12  -2   91.79    8.50
   1 -12  -2  101.59   11.00
  -1 -12   2   84.59    9.00
  -1 -12   2   88.09    9.10
   1 -12  -2   81.29    8.70
  -1  12   2   55.99    8.50
  -1  12   2  104.79   14.20
  -1  12   2   77.39    8.40
   1  12  -2   93.99    9.70
   1  12  -2  100.49   15.60
   0 -12   2    3.60    3.60
   0 -12   2    0.10    4.60
   0 -12   2    5.20    4.40
   0 -12  -2    3.00    4.20
   0 -12  -2    2.00    5.10
   0 -12  -2    0.20    3.20
   0  12  -2    5.80    4.30
   0  12   2    4.30    4.00
   0  12  -2    2.00    7.20
   0  12   2    5.20    4.00
   0  12   2    5.90    3.90
   0  12  -2   -5.10    3.40
  -1 -12  -2   -3.60    4.20
  -1 -12  -2   -1.20    3.00
   1 -12   2   -2.60    2.80
   1 -12   2   -6.40    3.10
  -1 -12  -2    0.60    4.80
   1 -12   2    0.80    4.60
   1  12   2    1.50    3.60
   1  12   2    1.40    3.20
  -1  12  -2    1.90    3.70
   1  12   2    4.70    4.90
  -1  12  -2   -1.60    3.20
  -1  12  -2    5.30    4.30
  -2 -12  -2   -2.60    3.90
   2 -12   2    4.30    5.30
  -2 -12  -2   -1.80    5.10
  -2 -12  -2    1.90    3.40
   2 -12   2    7.20    3.80
  -2  12  -2    4.80    4.60
   2  12   2   -1.80    4.30
   2  12   2   -2.20    3.50
  -2  12  -2    3.50    4.00
   2  12   2    0.60    4.30
  -2  12  -2    3.80    4.30
  -3 -12  -2   43.90    6.50
   3 -12   2   61.49    9.40
   3 -12   2   42.00    3.70
  -3 -12  -2   48.70    8.30
  -3 -12  -2   36.20    8.00
   3 -12   2   44.40    6.00
  -3  12  -2   52.59    7.80
  -3  12  -2   58.09   10.50
   3  12   2   55.69   10.20
   3  12   2   38.40    8.20
   3  12   2   42.10    7.00
  -3  12  -2   43.60    9.50
  -4 -12  -2    3.70    4.70
   4 -12   2    4.00    6.10
  -4 -12  -2   -0.50    3.40
  -4 -12  -2   -1.80    4.50
   4 -12   2    1.40    3.10
  -4 -12  -2    5.50    6.30
  -4  12  -2    0.00    3.60
   4  12   2    4.40    4.50
  -4  12  -2   -0.70    4.10
   4  12   2   -1.10    4.00
  -4  12  -2   -1.60    3.80
   4  12   2    5.50    5.40
   5 -12   2    9.00    4.50
   5 -12   2    6.80    5.50
  -5 -12  -2    4.10    4.50
  -5 -12  -2    9.00    4.90
  -5 -12  -2    8.20    5.90
  -5 -12  -2   10.10    7.30
  -5  12  -2    9.00    5.70
   5  12   2    9.90    5.20
   5  12   2    7.50    5.60
  -5  12  -2    7.90    6.00
  -5  12  -2    6.70    4.80
  -5  12  -2    6.20    6.00
  -6 -12  -2  157.68   15.90
   6 -12   2  193.28   12.70
  -6 -12  -2  196.28   17.10
   6 -12   2  175.28   14.60
  -6 -12  -2  180.58   13.10
  -6  12  -2  150.38   15.00
  -6  12  -2  190.38   13.40
  -6  12  -2  185.68   16.40
  -6  12  -2  193.48   16.90
  -7 -12  -2    6.30    8.20
  -7 -12  -2    5.20    5.60
  -7 -12  -2   -3.50    4.60
   7 -12   2   -8.20    4.50
  -7  12  -2   -1.80    4.60
  -7  12  -2   -0.70    5.40
  -7  12  -2    0.20    5.30
  -7  12  -2   -7.10    4.00
   7  12   2    7.90    6.50
  -8 -12  -2    3.60    6.30
   8 -12   2    1.40    5.90
  -8 -12  -2   -1.90    4.50
  -8 -12  -2   -0.40    8.10
  -8  12  -2    4.30    5.00
   8  12   2   16.50    7.10
  -8  12  -2    6.00    5.80
  -9 -12  -2  146.29   17.00
   9 -12   2  121.69   16.00
   9 -12   2  133.49   13.00
  -9 -12  -2  117.29   17.00
  -9  12  -2  128.29   17.10
  -9  12  -2  130.59   15.00
   9  12   2   98.39   13.50
  -9  12  -2  133.89   13.90
  -8 -13   2  129.89   16.90
   8 -13  -2  130.49   13.40
   8  13  -2  137.69   18.10
  -8  13   2  134.39   15.40
  -8  13   2  104.29   11.70
  -8  13   2   79.09   12.50
  -7 -13   2   33.40    9.50
  -7 -13   2   28.40   10.40
   7 -13  -2   41.30    8.50
  -7  13   2   27.20    9.60
  -7  13   2   14.20    7.70
  -7  13   2   21.90    7.90
   7  13  -2   16.10    7.30
  -7  13   2    9.50    5.70
  -6 -13   2    1.50    7.30
  -6 -13   2    4.50    5.20
  -6 -13   2    5.70    5.90
   6 -13  -2   11.50    5.40
  -6 -13   2    5.50    5.40
   6  13  -2    5.60    5.90
  -6  13   2    2.60    5.10
   6  13  -2   12.00    6.00
  -6  13   2   -1.70    5.20
  -6  13   2   -3.10    4.20
  -6  13   2    0.30    4.10
  -5 -13   2   17.80   10.00
  -5 -13   2   31.70    7.50
  -5 -13   2   33.30    9.00
   5  13  -2   20.60    6.30
  -5  13   2   22.00    5.80
  -5  13   2   23.70    7.90
   5  13  -2   24.60    7.80
  -5  13   2   11.70    6.10
  -4 -13   2   48.10    7.90
  -4 -13   2   50.39    8.70
   4 -13  -2   61.49   10.30
  -4 -13   2   39.90    8.70
   4 -13  -2   49.30    7.00
  -4 -13   2   42.00    9.30
   4  13  -2   60.59   11.40
  -4  13   2   41.10    8.90
   4  13  -2   62.89    9.50
   4  13  -2   39.10    8.60
  -4  13   2   47.50   12.70
   3 -13  -2   31.70    7.90
  -3 -13   2   21.80    7.10
   3 -13  -2   29.50    6.00
  -3 -13   2   25.60    6.20
   3 -13  -2   32.40    4.00
  -3  13   2   31.30    7.70
  -3  13   2   36.80    9.70
   3  13  -2   18.40    6.80
   3  13  -2   27.70    6.70
   3  13  -2   22.10    6.50
  -3  13   2   39.20    6.60
   2 -13  -2    3.90    3.00
   2 -13  -2    7.70    4.50
  -2 -13   2    0.90    5.20
   2 -13  -2    2.30    5.30
  -2 -13   2    2.20    3.80
  -2 -13   2    8.40    5.70
   2  13  -2    0.10    4.00
   2  13  -2    9.20    6.00
  -2  13   2    0.50    3.50
   2  13  -2    1.40    4.50
  -2  13   2    2.50    3.60
  -2  13   2    4.50    5.10
   1 -13  -2   21.10    7.60
  -1 -13   2   12.90    5.60
   1 -13  -2    9.30    5.10
  -1 -13   2   19.00    6.50
   1 -13  -2   19.00    4.90
  -1 -13   2   12.30    5.00
  -1  13   2   16.60    6.40
   1  13  -2   20.50    7.60
   1  13  -2   15.70    7.10
  -1  13   2   10.30    4.70
   1  13  -2    8.70    6.00
  -1  13   2   17.50    7.10
   0 -13  -2    3.50    4.60
   0 -13   2    1.60    3.40
   0 -13   2   -2.70    3.90
   0 -13   2    8.40    5.60
   0 -13  -2    6.30    4.00
   0  13   2    3.30    4.10
   0  13   2   -2.80    4.20
   0  13   2    0.50    4.90
   0  13  -2    2.70    4.10
   0  13  -2    4.50    4.70
   1 -13   2   14.00    5.30
  -1 -13  -2   15.60    4.90
  -1 -13  -2   11.40    5.90
   1 -13   2    9.20    7.70
  -1 -13  -2   22.40   10.80
   1 -13   2   26.60    5.90
   1  13   2   16.40    6.00
  -1  13  -2   17.70    7.00
  -1  13  -2    4.40    7.70
   1  13   2    7.60    4.60
  -1  13  -2   15.50    7.10
   1  13   2   12.80    6.20
   2 -13   2   28.80    5.70
  -2 -13  -2   29.50    7.30
   2 -13   2   32.70    8.10
  -2 -13  -2   28.00    7.40
  -2 -13  -2   25.80    5.60
  -2  13  -2   24.90    6.10
   2  13   2   40.80    7.30
  -2  13  -2   40.50    9.90
   2  13   2   27.10    8.00
  -2  13  -2   20.40    6.00
   2  13   2   53.89   10.40
  -3 -13  -2   28.70    7.50
   3 -13   2   24.10    5.20
   3 -13   2   24.80    2.80
   3 -13   2   16.70    6.70
  -3 -13  -2   27.00    7.60
  -3 -13  -2   16.00    5.20
  -3  13  -2   12.80    6.00
   3  13   2   16.10    5.00
  -3  13  -2   24.70    7.90
  -3  13  -2   22.40    6.00
   3  13   2   18.10    7.50
   3  13   2   20.10    5.90
  -4 -13  -2    2.90    4.90
   4 -13   2    2.90    3.60
  -4 -13  -2    3.30    4.10
  -4 -13  -2   -1.50    6.00
   4 -13   2   -1.40    5.50
  -4  13  -2   -1.30    4.30
  -4  13  -2    2.00    4.40
   4  13   2    1.30    4.90
  -4  13  -2    2.60    3.90
   4  13   2    1.60    4.20
   4  13   2   -2.70    3.90
  -5 -13  -2    3.30    6.80
  -5 -13  -2    6.00    5.50
  -5 -13  -2    2.70    4.40
  -5 -13  -2   15.00    5.90
   5 -13   2    8.60    4.00
  -5  13  -2    8.90    5.90
   5  13   2    2.80    4.80
  -5  13  -2    6.00    4.70
  -5  13  -2    4.70    5.50
   5  13   2   10.50    6.10
  -5  13  -2   -0.90    5.10
  -6 -13  -2   -1.00    4.10
   6 -13   2   13.10    5.40
  -6 -13  -2   -1.70    7.10
  -6 -13  -2    2.40    6.00
  -6  13  -2   -0.70    5.20
   6  13   2   -0.10    5.20
  -6  13  -2    0.20    4.40
  -6  13  -2    2.00    5.40
   7 -13   2   41.50    7.90
  -7 -13  -2   33.90    7.80
  -7 -13  -2   46.20   11.90
  -7 -13  -2   53.29   12.40
   7  13   2   48.00   11.00
  -7  13  -2   38.30    7.80
  -7  13  -2   40.80    9.50
  -7  13  -2   72.29   17.30
  -8 -13  -2   11.30    8.30
   8 -13   2    5.20    6.10
  -8  13  -2   17.10    9.40
  -8  13  -2    8.90    7.40
  -8  13  -2   17.70    7.70
  -8  13  -2   12.80    6.30
   8  13   2   14.00    7.50
   6 -14  -2   14.40    5.80
  -6 -14   2    1.40    8.30
   6  14  -2    7.90    6.00
   6  14  -2   14.10    7.60
  -6  14   2    9.30    5.50
  -6  14   2   16.90   11.30
  -5 -14   2    2.30    4.70
  -5 -14   2    1.40    6.30
  -5 -14   2   -4.60    6.50
   5 -14  -2   -0.10    3.80
  -5  14   2    0.60    4.20
  -5  14   2    2.20    7.50
  -5  14   2    6.70    5.50
   5  14  -2    0.00    4.90
   5  14  -2    6.60    6.50
  -4 -14   2    1.40    4.50
   4 -14  -2   -1.60    4.00
  -4 -14   2    8.70    7.30
  -4  14   2   -1.90    3.80
   4  14  -2    2.70    5.30
   4  14  -2    2.70    4.90
  -4  14   2    2.50    5.00
  -4  14   2    1.70    4.50
   3 -14  -2    4.60    2.70
   3 -14  -2    4.30    4.70
  -3 -14   2   14.50    6.50
  -3 -14   2   -3.30    5.50
  -3  14   2    8.60    4.80
  -3  14   2    0.10    4.40
   3  14  -2   -1.30    4.20
  -3  14   2   10.90    6.60
   3  14  -2    2.30    4.90
   3  14  -2   -6.40    4.10
   2 -14  -2    4.70    4.70
  -2 -14   2   -0.20    3.90
  -2 -14   2   -4.80    5.10
   2 -14  -2   -1.90    2.50
  -2 -14   2    7.70    5.80
  -2  14   2    5.50    5.90
   2  14  -2   -0.60    4.40
  -2  14   2    5.30    4.50
   2  14  -2    3.50    4.60
  -2  14   2   -2.30    3.80
   2  14  -2    2.60    6.10
  -1 -14   2   27.10    6.10
  -1 -14   2   25.70    6.80
   1 -14  -2   23.10    5.50
  -1 -14   2   44.10    9.00
   1 -14  -2   22.90    6.30
   1 -14  -2   35.20    8.60
  -1  14   2   15.60    6.50
   1  14  -2   28.40    7.50
   1  14  -2   17.60    7.70
   1  14  -2   23.90    6.20
  -1  14   2   23.60    6.90
   0 -14   2   13.60    6.50
   0 -14  -2   24.50    5.70
   0 -14  -2   19.10    7.40
   0 -14   2   20.30    6.20
   0 -14  -2   20.70    6.70
   0 -14   2   15.10    5.20
   0  14   2    8.50    4.70
   0  14   2   24.90    8.70
   0  14  -2   13.60    5.80
   0  14  -2   21.50    7.80
   0  14  -2   16.80    6.40
   1 -14   2    9.50    5.00
  -1 -14  -2    6.10    5.60
   1 -14   2   10.00    6.20
   1 -14   2    4.80    4.70
  -1 -14  -2    2.30    5.50
  -1 -14  -2    4.90    4.20
   1  14   2    7.80    6.70
  -1  14  -2    6.60    5.10
  -1  14  -2   14.80    7.50
   1  14   2    7.00    5.60
   1  14   2    0.30    4.10
  -1  14  -2   -1.00    5.30
   2 -14   2    4.90    4.30
  -2 -14  -2   14.60    7.30
   2 -14   2    7.30    6.00
  -2 -14  -2    1.30    3.50
  -2 -14  -2   -0.60    5.80
   2  14   2   -3.90    4.20
  -2  14  -2    7.10    6.40
  -2  14  -2    0.80    4.70
   2  14   2    0.50    3.60
   2  14   2    6.50    4.80
  -2  14  -2   -1.70    4.30
  -3 -14  -2   -4.40    5.90
  -3 -14  -2    0.50    3.90
   3 -14   2   -2.00    3.50
  -3  14  -2   -4.10    3.80
  -3  14  -2   -2.40    4.70
   3  14   2    3.10    5.90
   3  14   2   -1.30    4.20
  -3  14  -2   -0.10    4.40
  -4 -14  -2    9.70    7.80
   4 -14   2   12.40    4.60
  -4 -14  -2   10.40    5.30
  -4  14  -2   11.50    5.60
   4  14   2   13.70    5.50
   4  14   2    7.10    5.60
  -4  14  -2   12.20    7.10
  -4  14  -2   12.60    5.40
   5 -14   2    6.10    4.00
  -5 -14  -2   -2.90    7.30
   5 -14   2   13.60    5.20
  -5 -14  -2   -4.20    3.50
  -5  14  -2   -0.70    5.80
  -5  14  -2    2.80    5.10
  -5  14  -2    7.20    4.90
   5  14   2    4.10    5.40
   5  14   2    7.50    5.20
  -6 -14  -2   65.79   12.30
  -6 -14  -2   73.09   10.10
   6 -14   2   72.79    8.80
  -6 -14  -2   60.79   12.10
   6 -14   2   60.79    7.50
  -6  14  -2   45.80   11.40
  -6  14  -2   75.99   13.60
   6  14   2  103.89   15.50
  -6  14  -2   68.99   10.20
  -6  14  -2   66.29   11.60
  -4 -15   2   55.79   10.90
   4 -15  -2   57.89    8.40
  -4  15   2   40.20   10.60
  -4  15   2   69.09    9.90
   4  15  -2   79.79   13.70
   4  15  -2   48.70    9.20
   3 -15  -2   17.00    6.10
  -3 -15   2   24.90    8.50
  -3 -15   2   13.80    5.70
   3 -15  -2   14.80    3.30
  -3  15   2   20.40    7.20
   3  15  -2   35.40   10.40
   3  15  -2   23.00    7.00
  -3  15   2   18.90    5.80
  -2 -15   2   21.90    7.90
  -2 -15   2   22.20    6.30
   2 -15  -2   16.60    6.30
   2 -15  -2   17.80    4.20
   2  15  -2   13.50    7.20
  -2  15   2   16.60    5.90
  -2  15   2   20.20    7.00
   2  15  -2   19.30    6.70
   1 -15  -2   -4.40    5.10
  -1 -15   2    2.50    4.20
  -1  15   2    1.90    4.60
   1  15  -2    1.50    4.80
   1  15  -2    6.10    7.00
  -1  15   2    5.60    6.60
   0 -15   2    7.50    5.80
   0 -15  -2   11.90    4.90
   0 -15   2   10.40    5.30
   0 -15  -2    8.00    6.20
   0  15  -2    6.30    5.30
   0  15   2   19.10    8.50
   0  15  -2    9.50    7.00
   0  15   2   14.70    5.60
  -1 -15  -2    0.20    3.90
   1 -15   2    1.40    5.00
  -1 -15  -2    0.80    6.00
   1 -15   2   -2.90    3.80
  -1  15  -2    3.00    4.90
  -1  15  -2    3.20    5.80
   1  15   2    6.80    5.70
   1  15   2    0.00    4.40
   2 -15   2    3.50    2.90
  -2 -15  -2  -14.40    5.20
  -2 -15  -2   -0.30    3.80
   2 -15   2   -1.40    4.40
   2  15   2    5.50    6.70
  -2  15  -2   -3.50    5.60
  -2  15  -2    6.70    5.30
   2  15   2    8.00    5.20
   3 -15   2   24.40    6.20
  -3 -15  -2   40.00   10.20
  -3 -15  -2   49.30    8.30
   3  15   2   30.80    7.50
  -3  15  -2   31.10    9.40
   3  15   2   57.49   12.20
  -3  15  -2   34.50    7.70
   4 -15   2   39.40    6.80
  -4 -15  -2   51.39   11.10
  -4 -15  -2   56.99    9.20
   4  15   2   37.50    8.20
  -4  15  -2   36.50   11.10
  -4  15  -2   42.00    8.40
   4  15   2   26.10    8.80
 -14   0   3   -7.00    6.70
 -14   0   3   -4.50    8.20
 -14   0   3   -5.20    6.00
  14   0  -3   -7.90    4.70
 -13   0   3    3.90    6.00
 -13   0   3    9.40    7.80
 -13   0   3    2.10    5.40
  13   0  -3    6.80    7.10
  12   0  -3   -9.90    6.00
 -12   0   3    1.10    5.10
 -12   0   3    0.50    5.00
 -12   0   3    2.00    4.80
 -12   0   3   -0.10    6.60
  12   0  -3    0.60    4.70
  11   0  -3   -4.40    6.10
 -11   0   3   -3.20    5.70
 -11   0   3   -2.10    4.40
  11   0  -3   -2.00    3.80
 -11   0   3    2.30    4.10
  10   0  -3    5.30    4.90
 -10   0   3   -6.00    5.40
  10   0  -3   -3.90    5.60
 -10   0   3   -8.00    3.60
 -10   0   3   -2.10    3.60
  -9   0   3    2.00    6.20
   9   0  -3   -2.60    3.20
  -9   0   3    1.10    3.60
   9   0  -3   -1.40    6.20
  -9   0   3    2.10    4.00
  -8   0   3    6.20    3.40
  -8   0   3    5.10    3.80
   8   0  -3    9.70    6.10
  -8   0   3    3.00    6.00
   8   0  -3   10.10    4.00
  -7   0   3   -0.20    2.20
   7   0  -3    6.80    5.20
   7   0  -3    1.70    3.20
  -7   0   3    5.60    3.50
  -7   0   3   -0.60    4.80
   6   0  -3    0.60    2.20
  -6   0   3    2.20    4.10
  -6   0   3    1.40    2.60
  -6   0   3   -1.40    1.80
   6   0  -3   -1.50    4.00
   5   0  -3   -2.00    3.50
  -5   0   3    4.50    3.70
   5   0  -3    1.70    1.90
  -5   0   3    0.30    1.80
  -5   0   3    0.00    2.20
   5   0  -3    1.40    2.50
   4   0  -3   -0.90    2.80
   4   0  -3    1.50    2.90
   4   0  -3   -0.60    1.50
  -4   0   3    1.30    1.80
  -4   0   3   -2.20    2.90
  -4   0   3    0.40    1.80
  -3   0   3    1.90    1.70
   3   0  -3    0.60    1.60
   3   0  -3    1.90    3.20
  -3   0   3    0.60    3.10
   3   0  -3    1.70    1.40
  -3   0   3    0.30    1.60
   2   0  -3   -0.80    2.20
   2   0  -3   -0.10    0.90
  -2   0   3    1.80    2.00
  -2   0   3    1.00    1.00
   2   0  -3    0.90    1.30
  -2   0   3   -1.00    1.90
  -1   0   3   -0.10    0.70
   1   0  -3    0.40    0.60
   1   0  -3    0.00    0.90
  -1   0   3    0.20    0.60
  -1   0   3    0.00    0.40
   1   0  -3    0.10    0.50
   1   0  -3    0.80    0.40
   0   0  -3    0.20    0.20
   0   0  -3    0.10    0.20
   0   0   3    0.50    0.40
   0   0  -3    0.40    0.60
   1   0   3   -0.30    0.80
  -1   0  -3    0.20    0.80
  -1   0  -3    0.30    0.80
  -1   0  -3   -0.10    0.50
  -2   0  -3    0.60    1.00
   2   0   3    0.10    2.10
  -2   0  -3    0.80    1.50
  -2   0  -3    1.50    2.20
   2   0   3   -0.80    0.90
   2   0   3   -3.70    1.60
   3   0   3    0.80    1.30
  -3   0  -3    2.80    2.90
  -3   0  -3   -0.30    1.80
  -3   0  -3   -1.20    1.20
   3   0   3    1.20    2.60
   4   0   3   -4.60    2.50
  -4   0  -3   -0.50    1.40
  -4   0  -3   -0.80    2.00
   4   0   3   -0.30    1.60
  -4   0  -3   -0.20    2.80
  -5   0  -3   -1.70    3.60
  -5   0  -3    4.10    2.10
  -5   0  -3    4.30    2.70
   5   0   3    4.30    2.30
   5   0   3   -0.60    3.10
   6   0   3    0.30    2.30
   6   0   3    0.20    3.60
  -6   0  -3    3.30    2.70
  -6   0  -3    0.10    2.50
  -6   0  -3    7.70    4.40
   7   0   3    3.90    3.00
  -7   0  -3    0.90    2.50
   7   0   3    2.40    4.60
  -7   0  -3    3.00    3.50
  -7   0  -3    4.20    5.70
  -8   0  -3    2.80    3.90
   8   0   3    3.90    5.10
  -8   0  -3    5.00    6.40
  -8   0  -3    2.10    3.30
  -9   0  -3    4.40    4.30
   9   0   3    2.70    3.90
  -9   0  -3    3.80    6.30
  -9   0  -3    1.50    2.80
   9   0   3    0.40    5.00
  10   0   3    0.00    3.50
 -10   0  -3   -1.70    3.20
  10   0   3    4.30    5.80
 -10   0  -3   -1.40    5.90
  11   0   3    0.80    4.20
 -11   0  -3   -1.60    3.80
 -11   0  -3    1.20    6.80
 -11   0  -3   -2.70    4.50
  11   0   3   -5.20    5.50
 -12   0  -3  -10.60    4.50
 -12   0  -3   -0.80    6.60
 -12   0  -3   -0.10    4.10
  12   0   3   -6.30    6.50
  12   0   3   -3.70    4.10
 -13   0  -3   -2.50    3.80
 -13   0  -3   -3.80    5.70
  13   0   3   -2.30    4.70
 -13   0  -3    1.50    7.40
  14  -1  -3   22.60    9.30
 -14  -1   3   10.90    8.80
 -14  -1   3   13.50   12.90
 -14  -1   3    7.00    7.10
 -14   1   3   11.40    8.90
  14   1  -3    7.20    7.00
 -14   1   3   10.90    7.90
 -14   1   3   10.20    7.80
  13  -1  -3   18.10   10.10
 -13  -1   3   25.90    9.00
 -13  -1   3   46.10    9.40
 -13  -1   3   31.60    8.60
 -13   1   3   35.40    8.90
 -13   1   3   38.90    8.90
 -13   1   3   27.10    7.80
  13   1  -3   57.39   15.60
 -12  -1   3    3.80    6.70
 -12  -1   3   -5.60    4.70
 -12  -1   3   -0.10    4.20
  12  -1  -3   -1.60    4.10
 -12  -1   3    4.10    4.40
  12  -1  -3  -13.30    6.20
 -12   1   3    0.00    4.90
 -12   1   3   -6.90    6.10
 -12   1   3   -2.20    4.20
  12   1  -3  -13.80    5.70
  12   1  -3   -1.90    4.20
 -11  -1   3    4.10    4.40
 -11  -1   3    6.90    5.20
 -11  -1   3    6.80    6.80
  11  -1  -3    2.00    4.40
  11  -1  -3   11.30    7.10
 -11  -1   3    4.50    5.10
 -11   1   3    8.90    6.90
  11   1  -3   -9.70    5.40
 -11   1   3   -0.60    5.10
 -11   1   3    5.10    5.20
  11   1  -3   10.80    5.70
  10  -1  -3  540.25   24.30
 -10  -1   3  521.85   27.50
 -10  -1   3  562.94   22.60
 -10  -1   3  585.64   25.20
  10  -1  -3  513.15   23.70
 -10  -1   3  560.74   21.60
 -10   1   3  570.94   22.00
 -10   1   3  556.54   24.10
 -10   1   3  530.25   28.20
  10   1  -3  574.14   25.00
  10   1  -3  574.54   24.60
   9  -1  -3   21.60    5.90
  -9  -1   3   13.50    5.50
  -9  -1   3   13.20    4.70
  -9  -1   3    8.90    7.20
   9  -1  -3    9.40    6.80
  -9   1   3    4.60    6.40
   9   1  -3   13.80    7.00
  -9   1   3   25.70    6.40
  -9   1   3   13.40    5.40
   9   1  -3   10.90    4.50
   8  -1  -3   -3.50    6.00
   8  -1  -3   -0.50    3.60
   8  -1  -3   -2.90    2.80
  -8  -1   3    2.90    3.50
  -8  -1   3    5.20    3.90
  -8  -1   3   -3.50    5.60
  -8   1   3   -6.80    5.10
  -8   1   3    2.30    2.90
   8   1  -3    0.40    3.00
  -8   1   3    1.80    4.00
   7  -1  -3  833.32   24.10
   7  -1  -3  799.02   26.40
  -7  -1   3  801.42   23.50
  -7  -1   3  815.92   26.50
   7  -1  -3  774.22   26.00
  -7  -1   3  811.62   26.60
   7   1  -3  791.82   26.10
  -7   1   3  809.52   23.80
   7   1  -3  832.72   26.80
  -7   1   3  836.92   26.20
  -7   1   3  762.92   26.10
  -6  -1   3  966.40   28.80
  -6  -1   3 1007.70   29.20
   6  -1  -3 1019.80   29.00
   6  -1  -3  979.70   26.50
  -6  -1   3  982.50   26.20
   6  -1  -3 1028.90   29.40
  -6   1   3  972.50   26.40
   6   1  -3 1012.90   29.00
  -6   1   3 1001.00   29.20
  -6   1   3 1011.20   28.40
   6   1  -3  984.30   29.00
  -5  -1   3  213.78    8.80
   5  -1  -3  220.08    9.00
   5  -1  -3  208.18   10.70
  -5  -1   3  217.58   10.50
  -5  -1   3  197.88   11.00
   5  -1  -3  212.18   10.50
   5   1  -3  220.48   11.30
   5   1  -3  192.08   10.10
  -5   1   3  221.78   10.60
  -5   1   3  209.98   10.60
  -4  -1   3  148.09    7.00
  -4  -1   3  141.79    7.70
   4  -1  -3  140.49    7.70
  -4  -1   3  134.69    6.20
   4  -1  -3  144.59    6.50
  -4  -1   3  136.19    8.50
   4  -1  -3  139.49    8.10
  -4   1   3  130.79    7.40
   4   1  -3  152.08    8.40
  -4   1   3  122.49    6.30
  -4   1   3  133.99    7.90
  -3  -1   3  850.41   22.00
   3  -1  -3  869.11   21.80
  -3  -1   3  862.51   20.90
  -3  -1   3  885.11   22.10
  -3  -1   3  831.22   20.00
   3  -1  -3  873.81   20.30
   3  -1  -3  844.82   22.00
   3   1  -3  872.31   22.10
   3   1  -3  840.92   22.00
  -3   1   3  825.62   21.30
  -3   1   3  796.22   20.00
  -3   1   3  841.82   22.00
   2  -1  -3  177.98    7.00
  -2  -1   3  186.38    7.40
   2  -1  -3  187.58    6.00
  -2  -1   3  194.88    7.20
  -2   1   3  188.18    7.10
   2   1  -3  178.58    6.90
   2   1  -3  202.38    7.50
  -2   1   3  180.58    6.00
   2   1  -3  176.08    6.30
   1  -1  -3  162.68    4.70
   1  -1  -3  152.88    5.40
  -1  -1   3  156.48    5.00
  -1  -1   3  152.28    5.30
   1  -1  -3  160.98    5.00
  -1   1   3  161.78    5.50
   1   1  -3  155.28    5.30
  -1   1   3  152.78    4.70
   1   1  -3  165.18    5.20
  -1   1   3  166.78    5.00
   0  -1   3   15.90    1.60
   0  -1   3   16.60    1.30
   0  -1  -3   16.20    1.40
   0  -1   3   18.00    1.60
   0   1  -3   17.30    1.60
   0   1  -3   20.80    1.50
   0   1  -3   14.10    1.20
   0   1  -3   17.20    0.90
   0   1   3   12.50    1.30
  -2  -1  -3   34.10    2.80
   2  -1   3   49.90    4.10
   2  -1   3   36.00    2.90
   2   1   3   40.80    3.90
  -2   1  -3   40.40    3.00
  -2   1  -3   41.90    3.60
  -2   1  -3   41.60    3.50
   2   1   3   39.10    2.90
  -3  -1  -3 1326.27   30.70
  -3  -1  -3 1281.37   31.50
   3  -1   3 1349.86   30.80
   3  -1   3 1343.07   31.00
   3  -1   3 1403.16   30.80
   3   1   3 1354.76   30.80
   3   1   3 1401.66   31.50
  -3   1  -3 1287.57   30.60
  -3   1  -3 1290.77   30.80
  -3   1  -3 1324.07   30.70
  -4  -1  -3    6.30    3.50
   4  -1   3    2.10    2.60
   4  -1   3    1.60    2.00
  -4  -1  -3    3.50    2.30
  -4  -1  -3    1.60    1.60
   4  -1   3    1.90    1.90
  -4   1  -3    5.50    2.90
   4   1   3    2.00    2.70
   4   1   3    3.00    1.90
  -4   1  -3    5.40    2.20
  -4   1  -3    5.20    2.60
   5  -1   3   12.20    3.30
  -5  -1  -3   12.80    4.40
   5  -1   3   16.10    4.20
  -5  -1  -3   10.70    3.20
   5  -1   3   10.20    3.30
  -5  -1  -3    6.40    2.30
  -5   1  -3    8.00    3.00
   5   1   3    9.00    3.70
  -5   1  -3   14.50    3.30
   5   1   3   10.80    2.60
  -6  -1  -3    4.40    3.10
  -6  -1  -3    4.30    2.80
  -6  -1  -3    1.50    4.50
   6  -1   3   -2.90    3.60
   6  -1   3    7.00    3.30
   6  -1   3   10.20    3.30
   6   1   3    8.30    2.70
  -6   1  -3    7.40    2.70
   6   1   3    5.90    4.00
  -6   1  -3   -0.10    4.10
  -6   1  -3    6.90    3.30
  -7  -1  -3  516.35   20.50
   7  -1   3  502.55   19.20
  -7  -1  -3  543.25   19.40
   7  -1   3  517.05   18.70
  -7  -1  -3  528.05   18.60
   7  -1   3  527.75   19.10
  -7   1  -3  499.25   19.60
  -7   1  -3  499.75   18.20
   7   1   3  491.25   18.70
  -7   1  -3  497.95   18.90
   7   1   3  502.95   19.70
  -8  -1  -3   74.29    9.70
  -8  -1  -3   91.19    9.10
  -8  -1  -3   96.29    8.80
   8  -1   3   92.99   10.20
  -8   1  -3  102.69    9.00
   8   1   3   90.49   12.00
  -8   1  -3  100.79   10.20
  -8   1  -3  100.09    9.30
   9  -1   3  189.58   12.80
  -9  -1  -3  209.78   13.20
   9  -1   3  198.58   14.40
  -9  -1  -3  228.68   16.50
  -9  -1  -3  201.88   12.60
   9   1   3  200.88   12.90
   9   1   3  191.58   13.90
  -9   1  -3  218.18   15.20
  -9   1  -3  173.68   12.30
  -9   1  -3  213.88   13.00
 -10  -1  -3   29.80    8.90
 -10  -1  -3   29.30    7.30
  10  -1   3   37.30    7.90
  10  -1   3   28.10    7.90
  10   1   3   30.70    7.00
 -10   1  -3   38.60    8.10
  10   1   3   43.60    8.80
 -10   1  -3   22.50    7.70
 -10   1  -3   19.70    5.60
  11  -1   3    1.90    4.50
  11  -1   3  -11.80    5.30
 -11  -1  -3    3.70    3.90
 -11  -1  -3   -6.80    6.20
 -11  -1  -3    4.30    5.20
 -11   1  -3    6.30    4.10
  11   1   3    0.00    3.90
 -11   1  -3    2.40    6.60
  11   1   3   -4.70    5.60
 -11   1  -3   10.50    5.80
  12  -1   3    2.30    4.70
 -12  -1  -3    7.40    7.50
 -12  -1  -3    1.30    5.50
  12  -1   3   -3.30    7.50
 -12  -1  -3   -4.00    3.60
 -12   1  -3    4.10    6.30
  12   1   3   -6.40    6.20
 -12   1  -3   -2.70    4.10
  12   1   3   -8.90    3.30
 -12   1  -3   -1.10    5.10
 -13  -1  -3    4.70    8.30
 -13  -1  -3    7.80    5.70
 -13  -1  -3   12.90    7.80
  13  -1   3   18.00    7.20
 -13   1  -3    9.20    7.30
 -13   1  -3   10.30    6.10
 -13   1  -3   24.50    8.90
  13   1   3   15.70    7.40
 -14  -2   3   10.10    9.00
 -14  -2   3    7.90    7.30
  14  -2  -3    6.40    6.80
 -14  -2   3   -1.20    5.60
  14   2  -3    1.90    6.80
 -14   2   3   -1.30    5.60
 -13  -2   3    3.90    7.70
  13  -2  -3   -4.40    5.50
 -13  -2   3    4.60    6.00
 -13  -2   3   14.90    7.60
 -13   2   3    9.40    5.90
 -13   2   3   10.10    7.00
 -12  -2   3    7.60    5.70
 -12  -2   3    8.60    7.20
  12  -2  -3   -8.20    6.80
 -12  -2   3    2.20    4.80
  12  -2  -3   -1.60    4.60
 -12  -2   3    5.90    5.50
 -12   2   3    5.30    4.90
  12   2  -3   -0.50    6.80
 -12   2   3    5.60    6.20
  12   2  -3   -0.60    4.40
  11  -2  -3  349.07   20.20
  11  -2  -3  323.87   20.20
 -11  -2   3  363.66   21.90
 -11  -2   3  354.56   18.50
 -11  -2   3  355.76   17.70
 -11  -2   3  362.76   20.40
 -11   2   3  361.16   19.60
 -11   2   3  374.36   18.40
  11   2  -3  320.57   20.30
 -11   2   3  335.67   19.90
  11   2  -3  340.47   20.00
  10  -2  -3   65.89   10.60
  10  -2  -3   60.39    9.50
 -10  -2   3   42.00   10.90
  10  -2  -3   69.19    8.60
 -10  -2   3   52.19    7.70
 -10  -2   3   58.59    8.20
 -10   2   3   51.99    9.60
  10   2  -3   64.79   10.20
 -10   2   3   54.99    8.10
  10   2  -3   73.49   11.00
 -10   2   3   55.89    9.10
   9  -2  -3   82.69   10.80
  -9  -2   3   72.59    9.20
  -9  -2   3   66.69    8.90
   9  -2  -3   62.39    8.90
  -9  -2   3   68.09   10.20
   9  -2  -3   81.59    8.60
  -9  -2   3   86.09    8.70
   9   2  -3   82.79   10.60
  -9   2   3   63.99    9.30
  -9   2   3   90.29   10.90
  -9   2   3   80.49    9.30
   9   2  -3   72.79    9.90
   8  -2  -3  238.38   15.40
  -8  -2   3  244.58   14.00
  -8  -2   3  245.18   12.90
  -8  -2   3  252.37   12.50
   8  -2  -3  248.58   12.60
  -8  -2   3  234.18   16.10
   8  -2  -3  234.08   14.00
   8   2  -3  243.58   15.30
  -8   2   3  256.47   14.60
  -8   2   3  246.68   14.80
  -8   2   3  236.18   12.80
   8   2  -3  244.78   14.30
  -7  -2   3  342.57   17.20
   7  -2  -3  396.36   15.00
   7  -2  -3  387.06   17.20
  -7  -2   3  376.96   14.60
  -7  -2   3  375.26   16.60
  -7  -2   3  380.36   15.50
   7  -2  -3  386.66   17.00
  -7   2   3  386.86   16.50
   7   2  -3  390.46   17.30
  -7   2   3  383.86   16.90
  -7   2   3  396.86   15.20
   7   2  -3  409.16   17.30
  -6  -2   3 3262.47   72.09
   6  -2  -3 3181.38   72.99
  -6  -2   3 3218.28   73.79
   6  -2  -3 3126.79   74.09
   6  -2  -3 3191.48   70.89
  -6  -2   3 3305.17   70.99
  -6  -2   3 3101.99   73.59
   6   2  -3 3268.27   73.69
   6   2  -3 3142.29   73.89
  -6   2   3 3186.48   70.99
  -6   2   3 3343.27   72.69
  -6   2   3 3149.28   74.29
  -5  -2   3    4.50    2.80
  -5  -2   3   -2.00    4.00
   5  -2  -3    3.60    3.10
   5  -2  -3    2.60    2.40
   5  -2  -3    2.10    3.80
  -5  -2   3    3.90    2.70
  -5   2   3    1.30    2.10
  -5   2   3    1.80    3.10
   5   2  -3    4.10    2.90
   5   2  -3    3.20    3.80
  -5   2   3    6.90    3.00
  -4  -2   3  250.67    9.70
   4  -2  -3  259.67   11.10
  -4  -2   3  280.27   11.60
   4  -2  -3  271.97   10.90
   4  -2  -3  262.47    9.50
  -4  -2   3  268.47   11.00
  -4   2   3  243.88   10.70
  -4   2   3  256.07    9.60
   4   2  -3  245.48   10.70
   4   2  -3  253.87   10.80
  -3  -2   3 1127.79   27.60
  -3  -2   3 1091.59   26.20
   3  -2  -3 1124.49   26.70
   3  -2  -3 1127.79   25.80
  -3  -2   3 1058.99   27.00
   3  -2  -3 1077.19   27.60
   3   2  -3 1132.79   27.10
  -3   2   3 1137.19   27.80
   3   2  -3 1075.59   27.40
   3   2  -3 1057.49   26.10
  -3   2   3 1047.90   25.70
   2  -2  -3  852.11   22.30
  -2  -2   3  905.41   21.30
  -2  -2   3  910.11   21.80
  -2  -2   3  940.61   22.50
   2  -2  -3  907.51   21.00
   2   2  -3  938.61   22.00
   2   2  -3  846.02   21.10
  -2   2   3  911.81   21.10
   2   2  -3  838.62   22.10
  -2   2   3  878.31   19.80
  -2  -2  -3 1543.35   35.80
   2  -2   3 1580.74   35.70
  -2  -2  -3 1639.74   34.90
   2  -2   3 1603.44   33.90
   2   2   3 1578.84   35.70
  -2   2  -3 1554.44   33.70
  -2   2  -3 1608.44   35.60
   3  -2   3   -0.90    2.10
  -3  -2  -3    2.50    1.60
   3  -2   3    2.40    1.80
  -3  -2  -3    1.30    2.90
   3  -2   3    0.30    2.00
  -3   2  -3    1.70    2.20
  -3   2  -3    3.10    2.40
   3   2   3    4.00    2.70
  -3   2  -3    0.70    1.60
   3   2   3    2.40    1.80
   4  -2   3  533.75   16.00
   4  -2   3  556.24   16.30
   4  -2   3  543.45   16.70
  -4  -2  -3  548.45   19.70
   4   2   3  571.74   16.70
  -4   2  -3  546.15   18.70
   4   2   3  577.34   17.40
  -4   2  -3  553.74   16.10
  -4   2  -3  507.25   16.30
  -5  -2  -3   64.69    6.90
  -5  -2  -3   80.09    6.20
   5  -2   3   64.39    5.80
   5  -2   3   59.79    5.90
  -5  -2  -3   47.40    5.60
   5  -2   3   68.09    6.50
  -5   2  -3   59.09    5.60
   5   2   3   65.69    5.80
  -5   2  -3   53.89    5.80
   5   2   3   72.39    7.10
  -5   2  -3   65.69    5.90
   6  -2   3  123.39    9.30
  -6  -2  -3  115.09    7.70
  -6  -2  -3  118.59    8.10
  -6  -2  -3  122.59   10.40
   6  -2   3  118.59    7.80
   6  -2   3  109.29    7.90
   6   2   3  131.89    9.30
  -6   2  -3  117.99    8.20
  -6   2  -3  115.49    9.00
   6   2   3   90.19    7.30
  -6   2  -3  104.79    7.80
  -7  -2  -3  138.19    9.50
   7  -2   3  168.08   11.50
  -7  -2  -3  157.48   12.60
   7  -2   3  153.48   10.10
   7  -2   3  157.58    9.90
  -7  -2  -3  154.88   10.00
   7   2   3  152.98   11.60
  -7   2  -3  150.28   10.10
  -7   2  -3  164.08   10.30
  -7   2  -3  161.18   11.40
   7   2   3  139.69    9.70
  -8  -2  -3   69.29    7.70
   8  -2   3   78.19    9.20
  -8  -2  -3   63.39    7.80
  -8  -2  -3   71.99   10.20
   8  -2   3   73.49    8.10
   8  -2   3   85.79    8.70
   8   2   3   77.19    9.70
  -8   2  -3   64.99    8.20
   8   2   3   77.19    9.00
  -8   2  -3   76.19    9.00
  -8   2  -3   61.89    8.40
   9  -2   3   72.09    9.30
   9  -2   3   80.39    9.40
  -9  -2  -3   97.39   10.60
   9  -2   3   79.99    9.30
  -9  -2  -3   80.39    8.90
  -9  -2  -3   93.09   11.70
  -9   2  -3   85.89    9.80
  -9   2  -3   96.89   10.10
  -9   2  -3   61.09    7.90
   9   2   3   77.69    9.30
   9   2   3   85.99   10.20
 -10  -2  -3   30.10   10.70
 -10  -2  -3   35.80    7.50
  10  -2   3   37.10    7.30
 -10  -2  -3   36.70    7.60
  10  -2   3   35.50    8.20
  10   2   3   26.70    6.80
 -10   2  -3   36.20    7.10
 -10   2  -3   34.90    7.30
  10   2   3   50.69    9.10
 -10   2  -3   38.40    8.50
 -11  -2  -3   80.69   12.40
  11  -2   3  110.69   12.70
 -11  -2  -3   70.59   10.20
  11  -2   3   77.19   11.40
 -11  -2  -3   95.89   11.30
 -11  -2  -3  110.69   12.00
 -11   2  -3   67.99    9.40
  11   2   3   81.59   11.30
 -11   2  -3   76.89   10.10
 -11   2  -3   90.69   11.50
  11   2   3   92.69   11.00
  12  -2   3   26.90   14.30
 -12  -2  -3   35.20    8.20
 -12  -2  -3   17.40    8.90
  12  -2   3   41.70    8.90
 -12  -2  -3   20.20    7.40
 -12  -2  -3   35.50    7.90
 -12   2  -3   32.70    8.50
 -12   2  -3   37.10    8.70
 -12   2  -3   33.80    8.70
  12   2   3   36.10    8.50
  12   2   3   29.50    9.60
 -13  -2  -3   19.30    7.70
 -13  -2  -3   19.10    7.30
  13  -2   3   22.90    7.20
 -13  -2  -3   14.70    9.50
  13  -2   3   18.50   10.40
 -13   2  -3   20.00    7.30
 -13   2  -3   32.90    9.40
 -13   2  -3   29.60    9.20
  13   2   3   15.80    6.90
 -13  -3   3   18.80    7.80
 -13  -3   3   23.80    7.80
 -13  -3   3    8.10    8.50
  13  -3  -3   14.30    7.80
 -13   3   3   27.70    8.70
  13   3  -3   18.30    7.20
 -13   3   3   18.50    8.20
 -12  -3   3  321.37   17.90
  12  -3  -3  294.17   19.80
 -12  -3   3  351.46   22.40
 -12  -3   3  347.07   21.00
  12  -3  -3  277.77   20.50
 -12  -3   3  307.57   18.70
  12   3  -3  305.37   19.90
 -12   3   3  274.77   17.40
 -12   3   3  320.47   20.70
  12   3  -3  291.97   20.60
  11  -3  -3  105.49   11.30
 -11  -3   3  102.69   10.90
 -11  -3   3  120.79   14.40
 -11  -3   3  123.49   14.10
 -11  -3   3   77.49   10.30
  11  -3  -3   95.59   12.50
  11  -3  -3   90.99   11.50
  11   3  -3   67.49   10.70
 -11   3   3   99.79   13.20
  11   3  -3   84.79   11.40
 -11   3   3   89.29   11.00
 -10  -3   3   12.70    5.20
  10  -3  -3    4.00    4.60
  10  -3  -3    5.40    6.70
 -10  -3   3   -2.80    3.70
 -10  -3   3    2.80    4.20
  10  -3  -3    9.90    4.40
 -10  -3   3   -3.20    6.80
 -10   3   3    4.90    5.30
  10   3  -3   10.20    6.40
 -10   3   3    6.30    5.20
  10   3  -3    6.70    4.20
   9  -3  -3  334.97   18.00
  -9  -3   3  332.87   15.50
   9  -3  -3  327.67   18.50
  -9  -3   3  361.96   19.90
   9  -3  -3  341.27   16.00
  -9  -3   3  342.97   18.00
  -9  -3   3  339.67   16.50
  -9   3   3  342.77   18.20
   9   3  -3  335.87   18.00
   9   3  -3  334.97   18.60
  -9   3   3  343.27   16.30
  -8  -3   3  634.44   24.50
  -8  -3   3  636.04   25.50
  -8  -3   3  670.53   23.10
   8  -3  -3  603.34   24.20
   8  -3  -3  626.44   24.70
  -8  -3   3  694.83   22.20
   8  -3  -3  654.73   24.70
   8   3  -3  659.33   24.80
   8   3  -3  634.04   24.30
  -8   3   3  645.74   24.80
  -8   3   3  651.23   22.40
  -7  -3   3    5.80    6.10
   7  -3  -3    4.90    5.40
  -7  -3   3    4.40    3.60
  -7  -3   3   -0.70    3.10
  -7  -3   3    4.70    3.30
   7  -3  -3    8.00    4.00
   7  -3  -3    7.40    3.60
   7   3  -3    1.70    3.40
  -7   3   3    3.90    3.60
  -7   3   3    7.60    4.10
   7   3  -3    1.20    4.70
  -6  -3   3   11.90    3.70
   6  -3  -3   13.70    4.00
   6  -3  -3   20.90    5.00
  -6  -3   3    5.90    2.70
  -6  -3   3    7.30    4.90
   6  -3  -3    1.90    4.30
  -6   3   3    6.60    3.40
  -6   3   3   14.20    4.10
   6   3  -3   16.80    4.50
   6   3  -3    9.10    4.50
   5  -3  -3 1071.59   27.50
  -5  -3   3 1051.29   29.60
  -5  -3   3 1028.50   27.70
   5  -3  -3 1094.49   30.70
  -5  -3   3 1037.50   29.60
   5  -3  -3 1041.80   28.50
  -5   3   3 1058.59   29.90
   5   3  -3 1091.59   33.30
   5   3  -3 1056.29   29.10
  -5   3   3  994.20   27.20
   4  -3  -3   88.29    6.90
  -4  -3   3   95.69    6.30
  -4  -3   3   71.99    7.80
   4  -3  -3   90.59    6.90
  -4  -3   3   96.39    6.90
   4  -3  -3   82.29    5.80
   4   3  -3   89.99    6.70
  -4   3   3   92.29    6.90
   4   3  -3   85.79    7.00
   3  -3  -3  442.06   13.30
  -3  -3   3  461.35   13.70
  -3  -3   3  467.85   15.00
   3  -3  -3  397.66   14.50
  -3  -3   3  452.95   14.50
  -3   3   3  452.55   11.10
   3   3  -3  451.05   14.80
   3   3  -3  433.76   13.50
   3   3  -3  456.75   14.10
  -3   3   3  433.16   14.80
  -3   3   3  446.06   13.50
   2  -3  -3  746.03   18.50
  -2  -3   3  710.93   18.30
  -2  -3   3  723.43   19.70
  -2  -3   3  757.32   18.80
   2  -3  -3  736.93   16.60
  -2   3   3  731.13   19.90
  -2   3   3  686.83   18.40
  -2   3   3  708.73   16.40
   2   3  -3  728.53   18.40
   2   3  -3  705.33   19.60
   2   3  -3  688.63   18.40
  -1  -3   3 1329.57   31.10
   1  -3  -3 1337.47   28.50
  -1  -3   3 1299.87   28.80
   1  -3  -3 1292.47   31.00
   1  -3  -3 1308.97   29.70
  -1  -3   3 1306.37   29.50
   1   3  -3 1335.87   28.70
  -1   3   3 1259.27   29.50
  -1   3   3 1329.27   31.10
   1   3  -3 1224.58   29.30
   0  -3   3  209.98    7.30
   0  -3   3  205.08    8.10
   0  -3   3  200.38    7.20
   0  -3   3  208.38    5.90
   0  -3  -3  206.68    6.00
   0   3   3  201.88    6.00
   0   3   3  196.68    7.90
   0   3  -3  195.68    7.10
   0   3  -3  205.38    7.30
   0   3  -3  215.08    8.20
   0   3   3  202.78    8.10
   1  -3   3 2441.86   66.29
  -1  -3  -3 2410.76   65.79
  -1   3  -3 2545.15   66.79
   1   3   3 2417.06   65.89
  -2  -3  -3  512.35   13.70
   2  -3   3  528.25   14.60
   2  -3   3  549.65   13.10
  -2  -3  -3  517.95   15.30
  -2  -3  -3  504.55   15.20
   2  -3   3  525.25   15.50
   2   3   3  544.95   15.30
  -2   3  -3  526.45   14.80
   2   3   3  532.75   15.10
  -2   3  -3  532.35   15.50
  -2   3  -3  511.35   14.30
   3  -3   3    4.40    2.30
   3  -3   3    0.40    2.20
   3  -3   3    2.80    2.30
  -3  -3  -3    3.10    2.50
  -3  -3  -3    3.90    2.00
  -3   3  -3    4.10    0.90
  -3   3  -3    1.10    1.80
  -3   3  -3    3.40    2.70
   3   3   3    1.50    1.90
   3   3   3    4.30    2.50
   4  -3   3   96.09    6.60
  -4  -3  -3   95.19    6.40
   4  -3   3   91.19    6.20
  -4  -3  -3   95.09    6.10
  -4  -3  -3   93.09    8.00
   4  -3   3   87.49    6.50
   4   3   3   93.29    6.40
  -4   3  -3   92.99    6.60
   4   3   3   93.49    7.20
  -4   3  -3   95.99    6.10
  -5  -3  -3  153.38    8.30
   5  -3   3  145.09    8.70
  -5  -3  -3  147.49   10.30
   5  -3   3  140.19    8.60
  -5  -3  -3  143.19    8.50
   5  -3   3  149.99    8.30
   5   3   3  131.99    9.00
  -5   3  -3  142.49    8.20
  -5   3  -3  147.89    8.70
   5   3   3  152.58    8.60
  -5   3  -3  138.99    8.50
   6  -3   3  166.18   10.50
  -6  -3  -3  178.08   12.40
   6  -3   3  159.18    9.40
  -6  -3  -3  164.58    9.50
  -6  -3  -3  171.48   10.00
   6  -3   3  180.78   10.40
  -6   3  -3  162.38    9.80
  -6   3  -3  170.78   10.10
  -6   3  -3  165.48   10.00
   6   3   3  180.28   10.10
   6   3   3  164.48   10.90
   7  -3   3  111.79   10.00
   7  -3   3  104.69    8.30
  -7  -3  -3  120.59    9.00
  -7  -3  -3  109.69    8.80
  -7  -3  -3  124.49   11.60
  -7  -3  -3  128.89    9.30
   7  -3   3  111.79    9.20
  -7   3  -3  109.69    9.50
   7   3   3  129.09   10.80
  -7   3  -3  125.39    9.60
  -7   3  -3   99.99    8.70
   7   3   3  112.59    8.90
   8  -3   3    4.10    3.50
  -8  -3  -3    3.10    6.70
  -8  -3  -3   19.70    5.30
   8  -3   3   12.00    4.40
  -8  -3  -3   12.40    4.70
  -8  -3  -3   10.30    5.00
   8  -3   3    7.90    5.60
  -8   3  -3    2.00    5.20
   8   3   3   15.00    6.30
  -8   3  -3   14.40    4.60
  -8   3  -3    6.60    4.80
   8   3   3    5.00    3.80
  -9  -3  -3   65.29    8.70
   9  -3   3   57.09    8.70
  -9  -3  -3   50.59    7.60
   9  -3   3   46.50    7.10
  -9  -3  -3   57.09    8.40
   9  -3   3   58.49    8.50
  -9  -3  -3   48.50    9.90
  -9   3  -3   65.39    9.00
  -9   3  -3   58.89    8.40
   9   3   3   39.80    8.00
  -9   3  -3   67.59    8.90
   9   3   3   57.09    8.70
  10  -3   3  371.06   18.30
 -10  -3  -3  367.46   21.60
 -10  -3  -3  335.97   17.40
  10  -3   3  392.16   19.80
 -10  -3  -3  364.76   19.00
 -10  -3  -3  319.97   17.30
  10  -3   3  340.47   18.60
  10   3   3  342.07   19.20
 -10   3  -3  362.36   18.70
 -10   3  -3  376.96   19.40
 -10   3  -3  368.16   18.40
  10   3   3  361.46   18.80
 -11  -3  -3   62.19    9.80
 -11  -3  -3   76.29   11.40
  11  -3   3   57.19    9.20
  11  -3   3   65.29   10.30
 -11  -3  -3   62.59   11.60
 -11   3  -3   87.09   12.10
 -11   3  -3   67.89    9.60
  11   3   3   97.59   12.60
 -11   3  -3   80.49   10.50
  11   3   3   61.29   15.80
 -12  -3  -3   21.30    7.40
  12  -3   3    6.60    7.70
 -12  -3  -3    7.50    6.10
 -12  -3  -3   14.10    6.30
 -12  -3  -3   15.90    9.10
  12  -3   3   19.20    7.30
  12   3   3    7.60    7.00
  12   3   3   14.70    6.30
 -12   3  -3   17.10    6.80
 -12   3  -3   17.10    7.40
 -12   3  -3   16.90    6.90
  13  -3   3   33.20   10.40
 -13  -3  -3   42.70   12.00
 -13  -3  -3   39.50    9.80
 -13  -3  -3   58.79   11.40
  13  -3   3   54.19   10.40
  13   3   3   51.49   10.30
 -13   3  -3   49.60   10.70
 -13   3  -3   43.70    9.80
 -13  -4   3   30.70   10.80
  13  -4  -3   16.90    7.60
 -13  -4   3   29.90    8.40
 -13  -4   3   19.90    7.10
 -13   4   3   16.60    7.70
 -13   4   3   30.30   10.10
  13   4  -3   17.90    7.50
 -12  -4   3   14.70    6.20
 -12  -4   3   33.30    7.60
  12  -4  -3   24.60    8.20
 -12  -4   3    9.90    8.20
 -12  -4   3   17.00    6.70
  12  -4  -3   12.50    8.40
  12  -4  -3   18.60    6.00
 -12   4   3   29.10    9.00
 -12   4   3   24.30    7.70
  12   4  -3   30.10    8.70
  12   4  -3   11.40    9.00
  11  -4  -3   64.39   10.10
 -11  -4   3   69.39   11.70
 -11  -4   3   67.89    9.50
 -11  -4   3   94.29   13.20
  11  -4  -3   55.19   10.50
  11  -4  -3   79.89   10.60
  11   4  -3   49.40    8.20
  11   4  -3   54.29   12.20
 -11   4   3   75.89   10.20
 -11   4   3   76.29   11.40
  10  -4  -3   15.90    6.00
  10  -4  -3   20.30    8.00
 -10  -4   3   16.60    6.20
 -10  -4   3   15.80    7.90
 -10  -4   3   21.50    5.80
  10  -4  -3   13.40    5.30
 -10  -4   3   15.50    5.70
  10   4  -3   18.90    7.40
 -10   4   3    5.70    5.00
 -10   4   3   25.10    7.80
  10   4  -3   22.10    6.20
   9  -4  -3   58.29    9.50
   9  -4  -3   46.10    8.70
   9  -4  -3   45.10    7.20
  -9  -4   3   55.29    9.00
  -9  -4   3   51.69   10.10
  -9  -4   3   46.90    7.80
  -9  -4   3   52.99    7.70
   9   4  -3   29.80    8.00
  -9   4   3   44.50    7.50
  -9   4   3   64.29    9.90
   9   4  -3   56.69    9.10
  -8  -4   3   53.89    7.50
  -8  -4   3   66.99    9.40
  -8  -4   3   51.79    9.60
   8  -4  -3   61.49    9.70
  -8  -4   3   61.49    7.50
   8  -4  -3   59.79    7.50
   8  -4  -3   50.59    7.70
   8   4  -3   69.19    9.60
   8   4  -3   54.69    8.60
  -8   4   3   62.39    7.70
  -8   4   3   36.00    5.90
   7  -4  -3   20.90    5.00
  -7  -4   3   19.20    5.50
   7  -4  -3   13.10    6.00
  -7  -4   3   11.60    4.10
  -7  -4   3   11.20    6.60
   7  -4  -3   18.80    5.60
  -7   4   3   27.30    5.50
  -7   4   3   16.00    5.10
   7   4  -3   17.90    6.20
   7   4  -3   21.70    5.80
  -6  -4   3   98.89    8.40
   6  -4  -3   98.29    7.70
   6  -4  -3  103.39   10.00
  -6  -4   3   80.09    8.90
  -6  -4   3   94.99    7.70
   6  -4  -3  111.89    9.80
   6   4  -3   80.39    8.30
  -6   4   3  105.79    8.40
   6   4  -3   94.89    8.30
  -6   4   3  100.49    8.70
   5  -4  -3    6.40    3.10
   5  -4  -3    5.10    3.90
  -5  -4   3    4.10    3.00
  -5  -4   3    3.50    4.60
  -5  -4   3    3.70    2.60
   5  -4  -3    6.90    3.50
  -5   4   3    7.40    3.50
  -5   4   3    4.50    1.80
   5   4  -3    0.70    2.40
  -5   4   3    3.90    3.40
   5   4  -3    3.10    3.70
  -4  -4   3 5145.19  135.39
   4  -4  -3 5120.59  136.59
   4   4  -3 5019.10  134.29
  -4   4   3 4899.01  134.89
  -3  -4   3  202.58    8.70
  -3  -4   3  201.28    9.70
   3  -4  -3  207.88    9.00
  -3  -4   3  242.78   10.60
   3  -4  -3  205.18   10.20
   3   4  -3  214.18    9.30
  -3   4   3  206.48   10.10
   3   4  -3  228.38   10.30
  -2  -4   3 1722.13   39.40
  -2  -4   3 1794.72   41.80
   2  -4  -3 1780.52   36.90
   2  -4  -3 1693.03   41.80
  -2  -4   3 1754.02   39.40
   2  -4  -3 1806.62   39.90
   2   4  -3 1650.73   39.30
  -2   4   3 1795.92   41.90
  -2   4   3 1714.33   37.70
   2   4  -3 1667.83   41.30
   2   4  -3 1733.43   39.10
  -2   4   3 1721.13   39.80
  -1  -4   3   12.10    2.70
   1  -4  -3   17.90    3.00
  -1  -4   3    8.80    2.20
  -1  -4   3   18.30    3.40
   1  -4  -3    6.70    2.00
  -1  -4   3    9.60    2.20
   1  -4  -3    8.00    1.80
   1   4  -3    8.80    2.20
  -1   4   3   11.20    2.80
  -1   4   3    9.20    1.70
  -1   4   3   12.90    3.00
   1   4  -3    9.40    2.60
   1   4  -3   10.20    2.20
   0  -4   3  181.18    7.40
   0  -4  -3  184.68    7.60
   0  -4   3  179.58    7.20
   0  -4  -3  193.68    7.10
   0  -4   3  186.28    6.10
   0  -4   3  182.88    8.40
   0   4  -3  175.78    8.30
   0   4  -3  172.08    7.10
   0   4   3  182.68    8.30
   0   4  -3  177.48    7.20
   0   4   3  185.18    8.50
   0   4   3  178.68    6.10
  -1  -4  -3   12.90    2.00
   1  -4   3   16.60    2.70
   1  -4   3   19.80    3.20
  -1  -4  -3   17.30    3.10
  -1  -4  -3   14.70    2.90
  -1   4  -3    8.30    2.20
  -1   4  -3   15.00    2.90
  -1   4  -3   11.60    2.70
   1   4   3   11.50    2.80
   1   4   3   10.10    2.10
  -1   4  -3   13.10    2.60
  -2  -4  -3  527.15   15.90
  -2  -4  -3  513.75   14.10
   2  -4   3  537.85   15.40
   2  -4   3  520.95   16.30
   2  -4   3  526.95   11.30
  -2  -4  -3  514.35   16.40
  -2   4  -3  512.65   16.50
  -2   4  -3  521.25   14.90
  -2   4  -3  500.55   15.20
   2   4   3  490.75   15.90
   2   4   3  522.95   15.60
   2   4   3  534.05   14.40
   3  -4   3  733.63   21.10
   3  -4   3  690.03   19.50
   3  -4   3  683.53   17.70
  -3  -4  -3  683.23   18.60
  -3  -4  -3  658.43   20.30
  -3  -4  -3  669.23   20.20
   3   4   3  711.23   20.20
   3   4   3  702.33   20.30
  -3   4  -3  691.33   20.70
  -3   4  -3  701.03   19.80
  -3   4  -3  708.63   19.20
  -4  -4  -3    1.80    2.50
   4  -4   3    1.90    2.50
   4  -4   3   -1.30    2.70
  -4  -4  -3    2.60    2.30
   4  -4   3   -2.00    2.70
  -4  -4  -3    6.10    3.90
   4   4   3   -0.50    2.60
  -4   4  -3    0.20    2.70
  -4   4  -3    2.20    2.10
   4   4   3   -0.30    1.80
   5  -4   3  251.37   12.00
   5  -4   3  220.48   10.60
  -5  -4  -3  219.48   12.40
  -5  -4  -3  243.98   10.70
   5  -4   3  233.18   10.80
  -5  -4  -3  215.78   11.00
  -5   4  -3  217.18   11.20
  -5   4  -3  223.28   11.00
  -5   4  -3  226.98    6.30
   5   4   3  237.28   11.90
   5   4   3  216.28   10.90
  -6  -4  -3   -1.20    1.90
   6  -4   3    2.10    4.20
  -6  -4  -3    0.00    3.00
  -6  -4  -3    4.20    5.10
   6  -4   3    1.00    3.00
   6  -4   3    0.70    2.90
   6   4   3   -0.70    3.70
   6   4   3    0.70    2.80
  -6   4  -3    2.20    3.80
  -6   4  -3   -0.20    2.40
  -7  -4  -3  473.15   18.00
  -7  -4  -3  457.45   20.90
   7  -4   3  457.45   19.10
   7  -4   3  473.55   18.60
   7  -4   3  424.06   17.50
  -7  -4  -3  455.25   18.70
   7   4   3  471.25   19.50
   7   4   3  452.45   18.60
  -7   4  -3  465.75   19.10
  -7   4  -3  447.96   17.90
  -8  -4  -3  122.99   12.50
  -8  -4  -3  124.69   10.10
   8  -4   3  159.68   11.10
  -8  -4  -3  126.49    9.90
  -8  -4  -3  138.49   10.70
   8  -4   3  125.39   11.30
   8  -4   3  122.89   10.60
   8   4   3  105.89   11.00
   8   4   3  118.29   10.20
  -8   4  -3  123.09   10.90
  -8   4  -3  112.19   10.10
   9  -4   3   18.20    5.30
   9  -4   3   13.90    5.60
  -9  -4  -3   17.00    5.50
   9  -4   3    9.60    5.80
  -9  -4  -3   20.50    6.00
  -9  -4  -3   10.10    5.00
  -9  -4  -3    6.20    6.70
   9   4   3   11.10    4.40
   9   4   3   20.30    6.80
  -9   4  -3   11.20    5.50
  -9   4  -3   21.10    6.20
 -10  -4  -3    7.20    4.70
 -10  -4  -3    6.00    4.70
 -10  -4  -3    4.70    4.80
  10  -4   3   -3.10    4.00
 -10  -4  -3   -2.90    6.90
  10  -4   3    9.60    5.10
  10  -4   3   -7.00    5.40
  10   4   3    6.00    4.40
 -10   4  -3   -1.50    4.70
 -10   4  -3    4.20    4.80
  10   4   3    7.40    6.10
 -11  -4  -3   41.50    9.70
 -11  -4  -3   54.99    9.00
 -11  -4  -3   43.50    8.30
  11  -4   3   52.79    9.60
 -11  -4  -3   36.20   10.10
  11  -4   3   53.99   10.20
  11  -4   3   50.29    8.60
 -11   4  -3   53.89    9.10
 -11   4  -3   37.80    7.90
  11   4   3   38.40    8.50
  11   4   3   45.50   10.10
 -12  -4  -3   26.20   10.50
  12  -4   3   15.00    6.40
 -12  -4  -3   26.90    8.40
 -12  -4  -3   21.40    7.20
  12  -4   3    1.70    7.80
 -12   4  -3   18.00    7.20
  12   4   3   26.80    7.90
 -12   4  -3   11.90    6.20
  13  -4   3   56.49   11.80
  13  -4   3   58.89   11.00
 -13  -4  -3   46.00   13.30
 -13  -4  -3   58.29   11.10
 -13  -4  -3   70.69   12.60
 -13   4  -3   53.49   12.50
  13   4   3   70.49   11.60
 -13   4  -3   67.49   11.80
 -13  -5   3   21.80    7.60
 -13  -5   3   11.60   10.40
 -13  -5   3   24.70   10.90
  13  -5  -3   16.40    8.20
  13   5  -3   26.90    8.90
 -13   5   3   32.20    8.80
 -12  -5   3   79.79   13.10
 -12  -5   3   96.49   13.90
  12  -5  -3   83.19   11.00
  12  -5  -3   79.89   13.40
 -12  -5   3   78.79   10.60
 -12   5   3   53.89   10.30
  12   5  -3  132.39   20.80
 -12   5   3  101.59   14.50
 -11  -5   3   24.10    6.40
 -11  -5   3   35.60   10.00
 -11  -5   3   31.00    7.70
  11  -5  -3   22.00    7.70
 -11  -5   3   36.50    9.00
  11  -5  -3   26.90    8.70
  11   5  -3   36.10    8.80
 -11   5   3   23.10    7.20
  11   5  -3   10.20    7.10
 -11   5   3   29.90    7.30
 -10  -5   3   21.70    8.90
 -10  -5   3   23.30    7.10
  10  -5  -3   25.90    8.60
 -10  -5   3   20.90    6.10
 -10  -5   3   30.30    8.00
  10  -5  -3   12.30    5.60
  10  -5  -3   21.00    6.60
  10   5  -3   20.40    7.40
  10   5  -3   16.00    5.80
 -10   5   3   21.20    6.00
 -10   5   3   21.10    6.50
  -9  -5   3   -3.80    3.20
   9  -5  -3   -0.30    3.90
  -9  -5   3    0.00    3.00
  -9  -5   3  -12.70    5.90
  -9  -5   3    1.30    3.50
   9  -5  -3    0.10    4.20
   9  -5  -3    0.20    6.10
  -9   5   3    0.60    4.50
   9   5  -3   -3.20    3.80
  -9   5   3    4.60    4.30
   9   5  -3   -4.50    4.90
   8  -5  -3  602.74   22.10
   8  -5  -3  564.54   24.20
  -8  -5   3  562.14   25.20
   8  -5  -3  599.24   34.00
  -8  -5   3  618.84   24.80
  -8  -5   3  624.44   22.70
  -8   5   3  615.14   16.70
  -8   5   3  601.24   22.40
   8   5  -3  595.44   24.10
  -8   5   3  573.54   24.30
   8   5  -3  610.04   24.50
   7  -5  -3  963.80   30.00
   7  -5  -3  915.01   31.60
  -7  -5   3  986.50   31.80
  -7  -5   3  945.01   28.80
  -7  -5   3 1022.60   32.10
   7  -5  -3  913.31   29.80
  -7   5   3  917.91   28.90
   7   5  -3  985.30   30.80
   7   5  -3  957.20   31.40
  -7   5   3  966.70   22.70
  -7   5   3  927.01   31.30
   6  -5  -3   92.89    8.90
  -6  -5   3   77.09    7.50
  -6  -5   3  117.29    9.50
   6  -5  -3  116.79    8.90
  -6  -5   3   87.09    9.50
   6  -5  -3   90.79    9.50
   6   5  -3   80.99    8.50
  -6   5   3  102.99    4.60
   6   5  -3  111.49    9.30
  -6   5   3   94.39    8.90
  -6   5   3  102.89    9.30
  -5  -5   3    8.60    3.30
  -5  -5   3   10.10    5.00
   5  -5  -3   15.90    4.70
   5  -5  -3    4.20    3.00
   5  -5  -3    8.40    4.10
  -5  -5   3    5.00    2.80
  -5   5   3    9.20    3.80
  -5   5   3    7.30    1.50
   5   5  -3    8.40    4.10
   5   5  -3    2.80    3.10
   5   5  -3    4.10    3.40
  -5   5   3   10.20    3.80
  -4  -5   3    5.90    4.40
  -4  -5   3    7.30    3.10
  -4  -5   3   12.20    3.50
   4  -5  -3    7.60    3.30
   4  -5  -3    7.80    3.50
   4   5  -3    3.10    2.90
   4   5  -3    8.90    3.50
  -4   5   3   -1.50    3.10
  -4   5   3    6.40    2.80
   4   5  -3    8.70    3.30
   3  -5  -3 1634.14   41.40
  -3  -5   3 1567.94   37.90
  -3  -5   3 1608.74   40.90
   3  -5  -3 1626.34   38.50
   3   5  -3 1589.54   38.00
   3   5  -3 1548.95   38.10
   3   5  -3 1572.74   40.50
  -3   5   3 1551.54   38.40
  -3   5   3 1610.04   41.00
  -3   5   3 1601.04   36.40
  -2  -5   3  444.26   13.90
   2  -5  -3  438.36   14.40
  -2  -5   3  422.46   15.80
   2  -5  -3  434.06   11.60
   2  -5  -3  403.26   17.90
  -2  -5   3  459.75   14.10
   2   5  -3  416.36   14.20
  -2   5   3  434.56   14.40
  -2   5   3  442.46   12.60
  -2   5   3  444.06   16.00
   2   5  -3  421.06   13.40
   1  -5  -3  298.67   12.50
  -1  -5   3  288.67   10.30
   1  -5  -3  260.07    8.60
   1  -5  -3  272.27   10.60
  -1  -5   3  283.97   12.00
  -1  -5   3  293.37    9.70
  -1  -5   3  292.87   10.40
  -1   5   3  272.47    8.90
   1   5  -3  256.77   11.70
  -1   5   3  260.37   11.90
   1   5  -3  273.97   10.10
   1   5  -3  283.77    9.30
  -1   5   3  293.37   12.20
   0  -5  -3    2.30    2.30
   0  -5   3   -0.60    1.60
   0  -5   3    0.00    1.60
   0  -5  -3   -0.20    1.40
   0  -5   3   -1.80    1.50
   0  -5   3   -0.40    2.30
   0   5   3   -0.10    1.70
   0   5   3    0.60    1.50
   0   5  -3    0.70    1.80
   0   5   3    1.40    2.20
   0   5  -3    0.90    2.00
   0   5  -3   -1.10    1.40
   1  -5   3   12.30    2.70
   1  -5   3   10.40    3.00
  -1  -5  -3   15.80    3.70
  -1  -5  -3   12.20    2.30
  -1  -5  -3    9.90    2.90
  -1   5  -3    8.10    2.80
   1   5   3   10.40    2.40
  -1   5  -3    7.30    3.10
  -1   5  -3   12.00    3.00
  -1   5  -3    9.20    2.60
   2  -5   3   18.20    3.70
  -2  -5  -3   27.60    4.70
  -2  -5  -3   13.70    3.60
   2  -5   3   15.20    3.60
  -2  -5  -3   17.10    2.80
  -2   5  -3   16.60    3.30
   2   5   3   25.00    4.00
   2   5   3   14.30    3.40
  -2   5  -3   13.20    3.50
   2   5   3   11.80    2.70
  -2   5  -3   13.90    3.20
   3  -5   3  191.08   10.10
  -3  -5  -3  190.78   10.10
   3  -5   3  198.98    9.50
   3  -5   3  182.98    7.70
  -3  -5  -3  185.58    8.30
  -3  -5  -3  181.28    9.90
   3   5   3  192.28   10.00
   3   5   3  195.28    9.90
  -3   5  -3  186.48   10.00
  -3   5  -3  194.98    9.50
   3   5   3  184.58    9.40
  -3   5  -3  188.18    8.80
  -4  -5  -3  361.86   14.60
   4  -5   3  356.56   12.20
  -4  -5  -3  345.47   14.70
   4  -5   3  342.77   13.40
   4  -5   3  349.96   14.60
  -4  -5  -3  301.37   12.10
   4   5   3  345.27   14.00
  -4   5  -3  317.17   13.20
   4   5   3  343.87   14.00
  -4   5  -3  337.57   14.20
  -4   5  -3  325.07   12.50
  -5  -5  -3   66.79    7.20
   5  -5   3   60.79    6.50
  -5  -5  -3   79.49    8.60
   5  -5   3   57.69    7.10
  -5  -5  -3   73.69    7.10
   5  -5   3   77.79    6.80
  -5   5  -3   56.89    6.50
   5   5   3   62.89    7.40
  -5   5  -3   83.99    6.70
  -5   5  -3   69.19    7.30
   5   5   3   60.49    6.70
  -6  -5  -3  136.29   11.60
   6  -5   3  131.79   10.30
  -6  -5  -3  117.99    8.80
   6  -5   3  142.09    9.80
   6  -5   3  135.99   10.20
  -6  -5  -3  135.19    9.90
   6   5   3  142.49   10.80
   6   5   3  112.69    9.10
  -6   5  -3  125.99    9.80
  -6   5  -3  133.19   10.00
   7  -5   3  139.19   11.00
  -7  -5  -3  149.19   11.00
  -7  -5  -3  138.79   13.00
   7  -5   3  156.18   11.70
   7  -5   3  135.09   10.10
  -7  -5  -3  134.39   12.70
   7   5   3  175.28   11.60
  -7   5  -3  152.08   11.20
  -7   5  -3  126.89   10.60
  -7   5  -3  137.69    4.80
   7   5   3  149.39   12.10
  -8  -5  -3  231.98   16.60
   8  -5   3  206.18   13.50
   8  -5   3  179.98   13.00
   8  -5   3  226.28   13.30
  -8  -5  -3  191.68   13.10
  -8  -5  -3  208.88   12.60
  -8   5  -3  203.18   12.90
  -8   5  -3  215.78   13.80
   8   5   3  199.58   14.20
   8   5   3  215.98   13.60
  -9  -5  -3  566.74   24.30
  -9  -5  -3  544.95   25.80
  -9  -5  -3  548.15   22.40
   9  -5   3  589.64   24.70
  -9  -5  -3  575.84   26.40
   9  -5   3  540.95   22.30
   9  -5   3  558.04   22.60
  -9   5  -3  577.44   23.20
   9   5   3  549.54   24.00
   9   5   3  549.15   23.60
  -9   5  -3  583.54   24.50
 -10  -5  -3    3.30    7.40
 -10  -5  -3   -2.10    3.70
  10  -5   3   -2.10    4.10
  10  -5   3   -3.20    5.40
  10  -5   3    0.70    4.30
 -10  -5  -3    1.10    4.60
 -10  -5  -3    1.70    4.80
  10   5   3   -4.50    3.60
 -10   5  -3    0.50    3.60
 -10   5  -3    4.70    5.60
  10   5   3   -5.90    4.90
 -11  -5  -3   39.10    8.40
 -11  -5  -3   40.30    8.30
 -11  -5  -3   23.10    7.40
 -11  -5  -3   31.80    9.80
  11  -5   3   20.40    6.20
  11  -5   3   56.79   10.20
  11  -5   3   26.60    7.30
  11   5   3   36.70    9.10
 -11   5  -3   22.10    7.40
 -11   5  -3   26.30    6.90
  11   5   3   31.50    8.40
  12  -5   3   63.49   11.20
 -12  -5  -3   73.39   11.10
 -12  -5  -3   82.29   11.40
  12  -5   3   71.09   10.90
 -12  -5  -3   74.29   13.50
  12   5   3   85.69   11.70
 -12   5  -3  105.99   12.90
 -12   5  -3   80.79   12.90
 -13  -5  -3    2.10    5.60
  13  -5   3   -3.70    4.80
  13  -5   3  -16.80    7.20
 -13  -5  -3   -6.90    5.90
 -13  -5  -3   -1.90    8.80
  13   5   3    6.40    6.40
 -13   5  -3   -7.40    5.80
 -13   5  -3    0.20    6.00
 -13  -6   3    9.00    7.20
  13  -6  -3    3.50    5.60
 -13  -6   3   12.70    9.50
 -13  -6   3    6.50    6.70
 -13   6   3    3.70    6.00
  13   6  -3    9.70    7.10
 -13   6   3   11.60    7.60
 -12  -6   3   50.09   10.80
 -12  -6   3   34.60    8.50
  12  -6  -3   13.40    8.90
 -12  -6   3   32.50   11.60
  12  -6  -3   48.10   10.90
  12   6  -3   45.60   10.30
 -12   6   3   40.00    9.20
 -12   6   3   35.60    4.20
 -12   6   3   51.59   11.20
 -11  -6   3    7.60    5.40
 -11  -6   3   -1.70    7.80
  11  -6  -3   -0.40    4.50
  11  -6  -3    3.20    6.70
 -11  -6   3   12.20    5.90
  11  -6  -3    5.00    5.60
 -11  -6   3    1.20    4.60
  11   6  -3   -0.40    6.00
  11   6  -3   -3.00    3.50
 -11   6   3    0.40    2.20
 -11   6   3   -0.50    5.20
 -11   6   3    0.40    5.40
  10  -6  -3   37.50    8.00
 -10  -6   3   21.70    9.00
 -10  -6   3   49.00    9.70
 -10  -6   3   38.00    7.40
 -10  -6   3   32.20    7.50
  10  -6  -3   36.50    8.90
  10  -6  -3   25.90    7.10
 -10   6   3   41.20    8.20
 -10   6   3   26.30    6.40
  10   6  -3   21.60    7.90
 -10   6   3   30.10    3.40
  10   6  -3   24.70    6.50
  -9  -6   3  383.46   17.90
  -9  -6   3  356.16   17.80
   9  -6  -3  366.66   19.40
   9  -6  -3  344.97   19.90
  -9  -6   3  348.77   21.00
   9  -6  -3  373.66   17.80
  -9  -6   3  369.26   19.90
   9   6  -3  376.26   20.20
   9   6  -3  361.66   19.30
  -9   6   3  373.46   10.40
  -9   6   3  347.37   19.80
  -9   6   3  370.86   21.50
   8  -6  -3   85.79    9.90
   8  -6  -3   71.09    9.40
  -8  -6   3   75.99   11.00
   8  -6  -3   93.79    9.60
  -8  -6   3  104.49   10.70
  -8   6   3  113.59   15.00
   8   6  -3   90.39   11.30
   8   6  -3   91.69   10.30
  -8   6   3   90.69    4.00
  -8   6   3   76.79    9.40
  -7  -6   3  934.31   29.70
  -7  -6   3  997.40   33.10
   7  -6  -3  942.21   30.30
   7  -6  -3  959.30   33.10
   7  -6  -3  980.90   29.90
  -7  -6   3 1030.30   33.40
   7   6  -3  973.50   32.80
   7   6  -3  996.60   31.50
  -7   6   3  942.61   32.60
  -7   6   3  974.60   30.20
   6  -6  -3  103.19   10.40
   6  -6  -3  143.99   11.30
  -6  -6   3   97.89   10.30
  -6  -6   3  115.69    8.90
  -6  -6   3  128.79   10.30
   6  -6  -3   88.69    9.10
  -6   6   3   98.59    9.70
  -6   6   3  130.79   10.60
   6   6  -3  115.79   10.10
   6   6  -3   92.49    9.10
   5  -6  -3  338.97   16.40
  -5  -6   3  326.77   13.70
   5  -6  -3  306.07   14.00
  -5  -6   3  359.96   16.30
   5  -6  -3  329.37   14.20
  -5  -6   3  315.57   15.50
   5   6  -3  327.97   14.00
  -5   6   3  303.07   15.40
   5   6  -3  314.17   15.40
   5   6  -3  303.87   14.30
  -5   6   3  330.67   12.60
  -5   6   3  322.27   14.50
   4  -6  -3  756.92   25.70
   4  -6  -3  795.62   23.30
  -4  -6   3  745.83   25.10
  -4  -6   3  757.42   22.60
  -4  -6   3  736.53   23.50
  -4   6   3  755.42   20.90
  -4   6   3  760.72   23.30
  -4   6   3  772.62   25.40
   4   6  -3  743.63   24.80
   4   6  -3  750.92   22.80
   4   6  -3  725.63   22.50
   3  -6  -3  149.39    5.60
  -3  -6   3  147.49    8.30
  -3  -6   3  141.79    9.20
   3  -6  -3  158.78    9.20
  -3  -6   3  156.98   10.10
   3  -6  -3  139.19    9.70
  -3   6   3  137.09    8.60
   3   6  -3  145.29    9.60
   3   6  -3  141.69    8.40
   3   6  -3  148.69    8.50
  -3   6   3  144.89    9.70
  -2  -6   3  264.37   12.60
   2  -6  -3  242.98   11.00
  -2  -6   3  255.17   10.70
  -2  -6   3  266.77   10.70
   2  -6  -3  278.97    8.70
   2  -6  -3  242.38   12.00
  -2   6   3  266.97    9.50
   2   6  -3  250.27   12.30
   2   6  -3  247.68   10.00
  -2   6   3  244.08   12.20
   2   6  -3  230.78   10.30
  -2   6   3  228.68   10.70
  -1  -6   3  126.79    7.50
  -1  -6   3  148.39    7.60
  -1  -6   3  146.59    7.20
  -1  -6   3  140.29    9.00
   1  -6  -3  142.09    6.30
   1  -6  -3  120.29    7.80
  -1   6   3  130.69    6.30
   1   6  -3  128.09    7.30
  -1   6   3  148.69    9.20
  -1   6   3  134.79    8.90
   1   6  -3  124.39    8.60
   0  -6  -3  102.89    7.80
   0  -6  -3   92.29    6.70
   0  -6  -3   94.29    5.30
   0  -6   3   97.29    6.10
   0  -6   3   98.29    5.40
   0  -6   3   85.49    6.60
   0   6  -3   93.99    7.20
   0   6   3   92.99    7.60
   0   6   3  108.39    5.70
   0   6  -3   93.49    6.20
  -1  -6  -3  128.69    7.90
   1  -6   3  127.19    7.90
  -1  -6  -3  128.49    6.40
   1  -6   3  125.39    7.00
  -1  -6  -3  141.09    9.00
   1   6   3  143.89    6.80
  -1   6  -3  142.79    8.90
  -1   6  -3  126.09    7.70
   1   6   3  146.19    9.00
  -1   6  -3  147.69    9.10
  -1   6  -3  141.59    7.50
   1   6   3  147.59    8.60
  -2  -6  -3  145.89    9.20
   2  -6   3  149.09    8.70
  -2  -6  -3  137.49    8.70
   2  -6   3  147.79    7.60
  -2  -6  -3  167.18    7.50
   2   6   3  149.09    9.10
  -2   6  -3  147.59    8.00
  -2   6  -3  151.08    9.50
  -2   6  -3  133.39    9.00
  -2   6  -3  152.88    8.60
   2   6   3  155.28    7.50
  -3  -6  -3  391.46   13.30
   3  -6   3  416.46   18.60
  -3  -6  -3  373.06   15.80
   3  -6   3  359.46   14.30
  -3  -6  -3  359.86   14.80
   3   6   3  373.86   14.50
  -3   6  -3  393.26   13.90
   3   6   3  394.66   15.70
  -3   6  -3  396.86   14.90
  -3   6  -3  414.76   16.40
   3   6   3  378.56   13.30
  -4  -6  -3   32.60    5.70
  -4  -6  -3   39.00    5.20
   4  -6   3   29.30    5.10
   4  -6   3   36.90    6.30
   4  -6   3   29.40    4.60
  -4  -6  -3   38.80    6.20
  -4   6  -3   31.00    5.70
   4   6   3   31.90    5.50
  -4   6  -3   31.50    5.00
  -4   6  -3   22.30    4.70
   5  -6   3   43.40    6.20
   5  -6   3   38.00    5.90
  -5  -6  -3   62.99    8.60
  -5  -6  -3   54.59    7.70
   5  -6   3   48.70    6.20
  -5  -6  -3   56.49    6.40
  -5   6  -3   53.89    6.30
  -5   6  -3   36.10    6.00
   5   6   3   48.00    6.90
  -5   6  -3   48.80    6.80
   5   6   3   72.59    8.50
   6  -6   3   13.50    4.50
   6  -6   3    9.90    4.90
   6  -6   3   14.20    5.20
  -6  -6  -3   15.10    6.30
  -6  -6  -3   13.90    4.20
  -6  -6  -3   11.30    4.10
  -6   6  -3   16.80    5.00
  -6   6  -3   12.90    4.20
   6   6   3   17.80    5.40
  -6   6  -3    5.10    4.90
   6   6   3   14.60    4.70
   7  -6   3  269.97   15.80
  -7  -6  -3  269.67   17.30
  -7  -6  -3  306.27   14.60
   7  -6   3  292.87   14.80
   7  -6   3  288.27   14.90
  -7  -6  -3  318.47   16.40
   7   6   3  265.97   15.10
  -7   6  -3  267.07   15.00
  -7   6  -3  293.87   16.10
   7   6   3  287.97   16.10
   8  -6   3    8.80    5.60
   8  -6   3    9.30    4.70
   8  -6   3   12.80    5.10
  -8  -6  -3   12.90    7.30
  -8  -6  -3    6.70    3.90
  -8  -6  -3    2.30    3.70
  -8   6  -3    8.60    5.10
  -8   6  -3    1.20    3.90
   8   6   3    6.90    4.40
   8   6   3   11.00    5.50
  -9  -6  -3    4.20    4.40
   9  -6   3    2.10    4.10
  -9  -6  -3   -2.60    3.90
   9  -6   3    4.00    4.40
  -9  -6  -3    3.00    6.70
   9  -6   3   -3.50    5.40
  -9   6  -3    3.70    3.80
   9   6   3    5.40    5.30
  -9   6  -3    4.00    4.90
   9   6   3    7.20    5.20
 -10  -6  -3  171.48   16.90
  10  -6   3  114.39   14.30
 -10  -6  -3  155.98   13.00
 -10  -6  -3  173.28   14.50
 -10  -6  -3  159.98   12.80
  10  -6   3  116.19   12.50
  10  -6   3  124.89   12.50
 -10   6  -3  165.68   13.40
  10   6   3  144.39   13.20
  10   6   3  170.08   17.40
 -10   6  -3  178.58   14.50
  11  -6   3   10.30    5.70
 -11  -6  -3   -7.80    3.80
  11  -6   3    0.90    4.70
  11  -6   3    1.30    6.40
 -11  -6  -3  -12.00    7.40
 -11  -6  -3   -5.80    4.40
 -11  -6  -3   -2.00    4.10
  11   6   3   -4.70    4.00
 -11   6  -3   -2.30    5.00
 -11   6  -3    1.10    4.00
  11   6   3   -7.30    5.00
 -12  -6  -3  141.49   14.60
  12  -6   3  108.39   13.30
 -12  -6  -3  141.39   16.60
  12  -6   3  115.19   14.70
 -12  -6  -3  125.89   16.90
  12   6   3  146.79   15.40
 -12   6  -3  152.08   17.50
 -12   6  -3  140.79   15.60
 -12  -7   3  111.89   16.60
 -12  -7   3   86.39   15.50
 -12  -7   3  116.49   13.30
  12  -7  -3   90.39   13.70
  12  -7  -3  108.59   16.00
  12   7  -3   92.59   14.40
 -12   7   3   88.49   12.20
 -11  -7   3    0.30    4.90
  11  -7  -3    5.70    7.40
 -11  -7   3    0.30    8.10
 -11  -7   3    4.40    5.90
 -11  -7   3    2.90    4.70
  11  -7  -3    5.40    5.70
  11  -7  -3    2.50    5.20
 -11   7   3    2.40    5.50
  11   7  -3    3.00    8.80
 -11   7   3    5.60    5.60
  11   7  -3   10.40    9.10
 -10  -7   3   36.30   10.50
  10  -7  -3   35.10    9.30
 -10  -7   3   29.60    6.80
  10  -7  -3   51.29   10.30
 -10  -7   3   42.40    7.50
 -10  -7   3   40.60    8.60
  10  -7  -3   36.00   10.70
  10   7  -3   20.80    7.30
  10   7  -3   32.30    7.90
 -10   7   3   39.70    8.20
 -10   7   3   15.60    6.10
   9  -7  -3    7.70    6.60
   9  -7  -3    3.50    3.80
  -9  -7   3    7.50    7.60
   9  -7  -3    3.30    5.00
  -9  -7   3   -0.60    4.00
  -9  -7   3    4.90    3.60
  -9   7   3   -0.70    4.70
   9   7  -3   -6.20    4.70
   9   7  -3    0.50    4.10
  -9   7   3   -2.50    3.80
   8  -7  -3    4.40    6.00
   8  -7  -3   15.10    6.10
  -8  -7   3    7.90    4.50
  -8  -7   3   11.50    5.00
  -8  -7   3    9.10    7.00
   8  -7  -3    4.40    4.50
  -8   7   3   17.40    6.20
   8   7  -3    5.00    3.80
   8   7  -3    8.70    5.40
  -8   7   3    7.70    4.50
  -7  -7   3    7.30    4.50
  -7  -7   3   -0.40    6.20
   7  -7  -3    6.00    4.60
   7  -7  -3    7.40    5.00
   7  -7  -3    6.10    5.50
  -7   7   3   10.00    5.10
  -7   7   3    2.90    4.40
  -7   7   3   -2.40    3.20
   7   7  -3    4.60    5.00
   7   7  -3    6.40    4.00
  -6  -7   3   -2.60    3.00
   6  -7  -3   -3.00    4.60
  -6  -7   3    4.60    6.20
   6  -7  -3   -2.70    4.00
  -6  -7   3    1.30    3.90
   6  -7  -3    1.60    3.90
   6   7  -3   -1.60    3.20
   6   7  -3   -1.20    4.40
  -6   7   3    4.40    4.50
  -6   7   3    3.50    4.50
  -6   7   3    0.20    2.80
  -5  -7   3  263.17   12.70
  -5  -7   3  264.87   14.70
   5  -7  -3  233.58   14.30
  -5  -7   3  243.28   14.70
   5  -7  -3  223.68   12.40
  -5   7   3  238.58   14.10
   5   7  -3  231.58   13.80
  -5   7   3  257.57   11.30
   5   7  -3  232.88   12.50
  -5   7   3  224.58   12.90
   5   7  -3  249.38   13.20
  -4  -7   3    0.10    3.00
   4  -7  -3   -2.20    3.20
   4  -7  -3   -2.10    3.60
  -4  -7   3    1.60    4.40
  -4  -7   3   -1.40    2.80
   4   7  -3   -5.00    2.70
  -4   7   3   -2.20    2.40
   4   7  -3   -2.30    2.80
   4   7  -3   -2.30    2.60
  -4   7   3   -1.50    3.40
  -4   7   3    0.00    2.40
  -3  -7   3   82.99    7.50
   3  -7  -3   77.69    9.10
  -3  -7   3   63.69    6.90
  -3  -7   3   85.69    9.60
   3  -7  -3   70.39    7.40
   3  -7  -3   75.09    4.40
  -3   7   3   53.99    6.30
  -3   7   3   73.19    5.70
   3   7  -3   67.79    6.70
   3   7  -3   67.39    7.90
   3   7  -3   62.09    6.10
   2  -7  -3  799.02   23.70
  -2  -7   3  767.52   22.50
  -2  -7   3  817.82   22.80
   2  -7  -3  793.22   25.40
  -2  -7   3  823.42   23.10
  -2  -7   3  787.32   26.10
  -2   7   3  774.22   23.40
   2   7  -3  797.62   22.90
  -2   7   3  754.82   25.60
  -2   7   3  764.52   21.00
   2   7  -3  766.52   21.80
   2   7  -3  758.82   25.30
  -1  -7   3  215.18   12.00
  -1  -7   3  229.28   10.70
  -1  -7   3  204.88    9.40
  -1  -7   3  223.48   10.00
   1  -7  -3  209.88   10.70
   1  -7  -3  217.08    8.70
   1   7  -3  228.08   10.30
   1   7  -3  222.68   12.10
  -1   7   3  208.38   10.20
  -1   7   3  217.28   12.20
  -1   7   3  219.58   12.20
   0  -7   3    9.90    2.90
   0  -7  -3    9.90    3.50
   0  -7  -3    9.80    3.70
   0  -7   3    7.40    3.60
   0  -7  -3    5.80    2.20
   0  -7   3   10.50    2.80
   0   7   3    5.70    2.50
   0   7  -3    9.20    3.70
   0   7   3   17.10    4.70
   0   7  -3    7.70    2.90
   0   7   3    7.00    2.90
   0   7  -3    6.90    3.50
  -1  -7  -3    6.40    2.40
  -1  -7  -3   11.80    3.50
   1  -7   3    4.10    2.20
  -1  -7  -3   10.70    3.70
   1  -7   3    7.60    3.80
   1  -7   3    8.30    2.90
   1   7   3    6.70    3.70
  -1   7  -3    6.20    2.70
   1   7   3    9.40    3.40
  -1   7  -3   14.60    4.20
  -1   7  -3    9.10    3.70
  -1   7  -3    5.50    2.90
   1   7   3    3.80    2.40
  -2  -7  -3  247.88   11.80
   2  -7   3  237.38   10.40
  -2  -7  -3  239.38   12.80
  -2  -7  -3  232.18    9.80
   2  -7   3  255.57   12.00
   2   7   3  236.78   12.50
  -2   7  -3  248.38   13.00
  -2   7  -3  242.88   11.60
   2   7   3  238.78   10.10
  -2   7  -3  230.48   10.50
  -2   7  -3  242.78   12.90
  -3  -7  -3    0.80    2.40
  -3  -7  -3   -0.70    2.30
   3  -7   3    2.20    3.50
   3  -7   3    4.50    2.90
  -3  -7  -3    3.20    3.90
   3   7   3    4.60    3.50
   3   7   3   -0.80    2.50
  -3   7  -3    3.10    2.80
  -3   7  -3    0.20    2.80
  -3   7  -3    0.40    3.20
   4  -7   3  356.76   15.40
   4  -7   3  375.16   13.50
   4  -7   3  352.76   16.50
  -4  -7  -3  368.46   14.20
  -4  -7  -3  359.26   16.70
  -4  -7  -3  343.37   16.50
   4   7   3  359.66   14.20
  -4   7  -3  381.06   14.70
  -4   7  -3  391.66   17.30
  -4   7  -3  363.36   15.70
   4   7   3  376.06   16.60
   4   7   3  343.17   15.40
  -5  -7  -3  150.18   12.40
   5  -7   3  170.98   10.20
  -5  -7  -3  152.58   11.40
  -5  -7  -3  180.98   10.20
   5  -7   3  163.68   11.00
   5  -7   3  152.48   11.50
  -5   7  -3  157.58   11.40
  -5   7  -3  166.08   11.40
   5   7   3  164.58   11.30
  -5   7  -3  155.58   10.10
   6  -7   3   75.99    8.90
  -6  -7  -3  103.79   11.60
   6  -7   3   76.29    8.00
   6  -7   3   93.09   10.70
  -6  -7  -3   60.89    7.70
  -6   7  -3   77.99    8.20
  -6   7  -3   94.19    9.50
   6   7   3  100.59   10.40
   6   7   3   69.79    8.80
  -6   7  -3   72.99    9.00
   7  -7   3   71.09    8.30
  -7  -7  -3   62.69    9.70
  -7  -7  -3   79.89    8.50
  -7  -7  -3   78.69    9.50
   7  -7   3   67.49    9.10
   7  -7   3  110.59   10.90
  -7   7  -3   76.19    9.30
   7   7   3   77.59    9.60
  -7   7  -3   78.09    8.40
  -7   7  -3   60.49    8.20
   7   7   3  110.99   11.60
   8  -7   3   95.09   10.30
  -8  -7  -3  115.99   13.20
  -8  -7  -3  103.69   12.10
  -8  -7  -3  124.99   11.40
   8  -7   3   74.49   10.00
   8  -7   3  114.49   10.90
  -8   7  -3  111.99   12.10
  -8   7  -3   98.89   10.30
   8   7   3   99.29   12.10
   8   7   3  113.59   12.40
  -8   7  -3  131.09   14.00
   9  -7   3   38.50    7.50
  -9  -7  -3   56.69    8.70
   9  -7   3   51.09    8.50
  -9  -7  -3   49.99   10.30
   9  -7   3   42.70    8.10
  -9   7  -3   64.59   10.60
  -9   7  -3   52.29    7.90
   9   7   3   65.79   10.50
  -9   7  -3   51.99    9.20
   9   7   3   48.90    9.00
 -10  -7  -3   24.90    7.60
 -10  -7  -3   11.70    9.80
 -10  -7  -3   21.10    6.30
 -10  -7  -3   15.30    8.90
  10  -7   3   14.90    6.50
  10  -7   3   17.60    7.30
  10  -7   3   26.80    7.80
 -10   7  -3   14.30    5.70
 -10   7  -3   25.30    7.60
  10   7   3   20.10    6.50
  10   7   3   12.20    6.50
 -10   7  -3   23.10    7.40
  11  -7   3   -1.30    6.30
 -11  -7  -3    4.20    5.40
  11  -7   3   -5.20    4.10
 -11  -7  -3    7.50    5.80
 -11  -7  -3    9.80    6.20
 -11  -7  -3   -2.50    8.10
  11   7   3    2.40    5.10
 -11   7  -3    1.90    5.00
 -11   7  -3    1.40    5.90
 -12  -7  -3  -10.00    4.60
 -12  -7  -3    4.40    6.20
 -12  -7  -3  -10.10    9.10
  12  -7   3    0.00    5.40
  12   7   3    4.30    5.40
 -12   7  -3    0.80    5.10
 -12   7  -3   -2.40    6.10
  12  -8  -3   50.39   11.50
 -12  -8   3   43.80   10.50
  12  -8  -3   26.30   10.50
 -12  -8   3   25.20   11.10
 -12  -8   3   30.00    8.60
  12   8  -3   68.09   13.00
 -12   8   3   37.80    8.20
 -12   8   3   41.20    9.80
 -12   8   3   44.40   10.10
  11  -8  -3   -1.90    7.00
  11  -8  -3   -6.30    3.70
 -11  -8   3    4.00    6.10
 -11  -8   3  -13.80    7.60
 -11  -8   3   -2.00    4.40
 -11   8   3   -1.60    5.20
 -11   8   3    9.90    6.90
 -11   8   3    7.40    5.20
  11   8  -3   12.30    6.90
  10  -8  -3   28.00    7.40
 -10  -8   3   38.40    9.20
 -10  -8   3   43.10    8.60
 -10  -8   3   41.30   10.50
  10  -8  -3   48.20    9.60
  10   8  -3   46.20   10.70
 -10   8   3   18.50    6.30
 -10   8   3   43.20    8.60
  10   8  -3   20.70    7.50
 -10   8   3   38.10    7.10
   9  -8  -3    2.70    5.30
  -9  -8   3   -3.70    3.80
  -9  -8   3    0.80    4.30
   9  -8  -3    9.40    6.70
   9  -8  -3   -4.00    4.60
  -9  -8   3    0.30    7.10
  -9   8   3   -0.60    3.90
   9   8  -3   -1.10    5.20
   9   8  -3   -0.50    3.70
  -9   8   3    0.50    4.90
  -9   8   3   -5.10    3.90
   8  -8  -3   10.10    5.60
  -8  -8   3   15.60    6.20
   8  -8  -3    9.20    6.40
   8  -8  -3    8.90    4.50
  -8  -8   3   14.70    7.80
  -8  -8   3   13.90    5.60
   8   8  -3    7.20    5.40
  -8   8   3    6.60    4.30
  -8   8   3   17.20    4.90
  -8   8   3    6.60    5.40
   8   8  -3    2.30    5.30
   7  -8  -3    2.40    4.10
   7  -8  -3   11.20    5.40
   7  -8  -3    4.00    6.20
  -7  -8   3    1.20    5.70
  -7  -8   3    1.40    3.30
  -7  -8   3    7.50    4.40
  -7   8   3    4.70    4.90
  -7   8   3    5.30    3.70
   7   8  -3    8.70    4.80
  -7   8   3    0.70    4.60
   7   8  -3    2.40    4.80
   6  -8  -3   -2.50    3.80
  -6  -8   3    0.20    6.10
  -6  -8   3    3.00    4.50
   6  -8  -3    4.30    4.90
   6  -8  -3   -3.00    4.70
  -6  -8   3    0.90    4.00
  -6   8   3   -7.50    3.70
  -6   8   3    1.40    3.10
   6   8  -3   -1.90    4.10
   6   8  -3    4.00    4.10
  -6   8   3    4.50    4.80
   6   8  -3   -3.80    3.30
  -5  -8   3  534.75   19.80
   5  -8  -3  549.74   23.50
  -5  -8   3  549.35   23.40
   5  -8  -3  521.75   20.50
  -5  -8   3  535.15   22.00
   5   8  -3  545.55   20.40
  -5   8   3  548.55   21.10
  -5   8   3  563.04   18.70
   5   8  -3  557.04   23.00
   5   8  -3  544.85   20.60
  -5   8   3  559.14   23.30
  -4  -8   3  332.67   17.20
  -4  -8   3  349.87   16.50
  -4  -8   3  339.07   14.60
   4  -8  -3  332.87   15.50
   4  -8  -3  324.37   17.00
  -4   8   3  350.86   13.50
   4   8  -3  356.76   17.40
  -4   8   3  345.57   15.70
   4   8  -3  337.97   15.00
   4   8  -3  346.97   15.00
  -4   8   3  338.37   17.30
  -3  -8   3  686.33   22.10
  -3  -8   3  655.33   25.20
   3  -8  -3  711.53   23.40
   3  -8  -3  695.43   17.60
   3  -8  -3  697.63   25.30
  -3  -8   3  708.43   23.00
   3   8  -3  698.53   21.80
   3   8  -3  726.13   25.60
   3   8  -3  704.33   22.60
  -3   8   3  673.73   25.40
  -3   8   3  709.13   20.70
  -3   8   3  691.13   23.30
  -2  -8   3   82.59    7.00
  -2  -8   3   72.19    7.60
  -2  -8   3   84.39    7.80
   2  -8  -3   99.89    9.20
  -2  -8   3   80.59    9.50
   2   8  -3   64.39    6.80
  -2   8   3   73.39    8.90
   2   8  -3   61.69    7.30
  -2   8   3   91.39    9.80
  -2   8   3   86.39    6.30
  -2   8   3   61.99    7.10
   1  -8  -3 1140.99   29.10
  -1  -8   3 1160.58   30.10
  -1  -8   3 1243.08   36.20
  -1  -8   3 1168.08   31.10
   1  -8  -3 1206.38   32.90
  -1  -8   3 1189.58   32.10
  -1   8   3 1153.58   29.60
  -1   8   3 1150.88   35.10
   1   8  -3 1148.99   31.20
   1   8  -3 1145.09   34.90
  -1   8   3 1148.69   35.20
   0  -8   3 1069.09   29.20
   0  -8   3 1070.29   30.40
   0  -8  -3 1103.29   27.90
   0  -8   3 1112.39   28.30
   0  -8  -3 1119.09   31.10
   0  -8  -3 1100.09   29.70
   0   8  -3 1093.89   29.60
   0   8  -3 1088.09   33.60
   0   8  -3 1037.40   32.50
   0   8   3 1158.78   28.40
   0   8   3 1013.10   32.70
   0   8   3 1105.49   33.60
  -1  -8  -3  536.25   18.50
   1  -8   3  463.55   14.80
  -1  -8  -3  492.55   17.60
   1  -8   3  467.65   16.30
  -1  -8  -3  494.75   15.60
   1  -8   3  479.15   17.80
   1   8   3  479.15   15.80
  -1   8  -3  445.56   16.40
  -1   8  -3  445.36   19.40
  -1   8  -3  481.05   20.00
  -1   8  -3  488.75   17.70
   1   8   3  507.05   19.70
   1   8   3  471.35   19.50
  -2  -8  -3   92.89    6.90
  -2  -8  -3  106.39    9.20
   2  -8   3  116.39   10.00
  -2  -8  -3  121.39   10.10
   2  -8   3  114.09    7.70
   2   8   3  119.69    7.70
   2   8   3  123.69    9.30
   2   8   3  100.69    9.20
  -2   8  -3  111.99    9.60
  -2   8  -3   84.49    8.10
  -2   8  -3  112.79    8.10
  -3  -8  -3  658.63   20.60
  -3  -8  -3  696.03   25.30
  -3  -8  -3  701.93   23.60
   3  -8   3  665.33   22.70
  -3   8  -3  650.93   24.70
  -3   8  -3  719.03   23.30
   3   8   3  657.23   24.20
   3   8   3  691.43   21.10
  -3   8  -3  667.83   21.50
  -3   8  -3  654.23   24.90
  -4  -8  -3 1186.98   32.40
  -4  -8  -3 1215.78   37.60
   4  -8   3 1164.28   34.20
   4  -8   3 1207.58   36.40
  -4  -8  -3 1243.48   36.20
   4  -8   3 1219.28   30.80
  -4   8  -3 1224.88   37.20
  -4   8  -3 1178.28   34.50
  -4   8  -3 1259.17   33.60
   4   8   3 1194.38   36.30
   4   8   3 1202.28   36.00
   4   8   3 1220.68   32.90
   5  -8   3  546.25   18.40
  -5  -8  -3  545.75   23.10
  -5  -8  -3  548.45   22.60
  -5  -8  -3  531.15   19.20
   5  -8   3  519.85   20.70
   5  -8   3  549.54   22.70
  -5   8  -3  545.65   21.40
   5   8   3  564.64   21.50
   5   8   3  549.15   22.30
  -5   8  -3  567.84   23.20
  -5   8  -3  508.25   19.30
  -6  -8  -3  464.45   21.70
  -6  -8  -3  458.85   21.70
  -6  -8  -3  491.95   18.80
   6  -8   3  467.15   19.60
   6  -8   3  455.85   17.70
   6  -8   3  492.75   22.20
   6   8   3  473.15   21.20
  -6   8  -3  485.65   21.80
  -6   8  -3  491.15   20.30
  -6   8  -3  435.16   18.20
   6   8   3  489.95   20.70
  -7  -8  -3  140.79   14.00
  -7  -8  -3  159.38   11.10
  -7  -8  -3  167.28   13.40
   7  -8   3  150.98   11.40
   7  -8   3  147.09   12.80
   7  -8   3  136.59   11.70
   7   8   3  171.18   12.90
   7   8   3  156.28   12.70
  -7   8  -3  184.28   13.90
  -7   8  -3  137.89   10.60
  -7   8  -3  154.98   15.80
  -8  -8  -3   93.19   12.80
   8  -8   3   74.19    9.80
   8  -8   3   98.09   10.40
  -8  -8  -3  103.49   10.20
   8  -8   3   91.99   11.20
   8   8   3   81.89   10.90
  -8   8  -3   86.39    9.50
  -8   8  -3   87.39   10.50
  -8   8  -3   73.59   10.00
   8   8   3  120.79   13.70
   9  -8   3   48.40    8.40
   9  -8   3   27.00    7.40
  -9  -8  -3   61.49   10.40
  -9  -8  -3   39.90    7.60
  -9  -8  -3   18.30    8.80
   9  -8   3   27.10    7.00
  -9   8  -3   44.10    7.80
   9   8   3   29.50    8.00
  -9   8  -3   26.50    7.30
   9   8   3   33.00    8.20
  -9   8  -3   38.40    8.20
  10  -8   3   39.40    8.40
  10  -8   3   20.50    7.10
  10  -8   3   28.60    7.60
 -10  -8  -3   39.70    8.30
 -10  -8  -3   37.40    8.40
 -10  -8  -3   25.60   10.10
 -10   8  -3   37.50    8.70
 -10   8  -3   34.40    8.30
 -10   8  -3   36.10    7.80
  10   8   3   29.30    8.60
  10   8   3   41.00    8.30
  11  -8   3   84.29   12.40
 -11  -8  -3   98.99   15.70
  11  -8   3   80.79   11.30
 -11  -8  -3   84.79   13.70
 -11  -8  -3   84.79   11.80
 -11   8  -3   62.49   10.80
  11   8   3   68.59   10.60
 -11   8  -3  126.19   16.40
 -11   8  -3   62.29    9.40
 -12  -8  -3  132.49   18.30
 -12   8  -3  126.49   15.20
 -12   8  -3  171.88   20.00
 -12   8  -3  150.58   15.30
 -11  -9   3   66.19   11.50
  11  -9  -3  108.09   15.10
 -11  -9   3  112.19   16.50
 -11  -9   3  101.59   12.30
  11  -9  -3  104.59   14.00
  11   9  -3   90.89   13.90
 -11   9   3   91.59   14.90
 -11   9   3   85.89   10.50
 -11   9   3   76.19   11.90
 -10  -9   3    0.00    8.40
 -10  -9   3    6.40    6.10
  10  -9  -3    4.40    6.60
 -10  -9   3   -1.20    5.20
  10  -9  -3    8.10    6.30
  10   9  -3   -1.20    3.90
 -10   9   3    4.70    5.90
 -10   9   3    6.80    4.90
  10   9  -3    5.80    6.90
 -10   9   3    5.20    6.60
  -9  -9   3   27.60    7.80
   9  -9  -3   17.00    7.10
  -9  -9   3   16.50    8.80
   9  -9  -3   16.80    7.10
  -9  -9   3   24.50    6.90
  -9   9   3   22.70    5.80
   9   9  -3   12.20    7.00
   9   9  -3    7.60    6.00
  -9   9   3   17.60    7.20
  -9   9   3   27.60    7.90
  -8  -9   3   35.90    7.60
  -8  -9   3   44.10    7.80
   8  -9  -3   39.10    8.60
   8  -9  -3   55.69    9.10
   8  -9  -3   47.10    8.70
  -8  -9   3   38.40    9.80
   8   9  -3   38.60    8.50
  -8   9   3   50.09    7.20
  -8   9   3   47.80    9.30
   8   9  -3   61.89    9.50
  -8   9   3   42.60    8.50
   7  -9  -3   10.10    5.00
   7  -9  -3    4.70    5.20
  -7  -9   3   17.20    7.30
  -7  -9   3    6.80    5.10
  -7  -9   3    0.20    4.10
   7  -9  -3    2.40    5.20
   7   9  -3   10.60    5.90
   7   9  -3    9.70    5.60
  -7   9   3    5.70    5.30
  -7   9   3    5.50    4.80
  -7   9   3    8.60    4.10
  -6  -9   3   49.80    9.30
   6  -9  -3   46.70    8.10
  -6  -9   3   55.89    7.70
   6  -9  -3   49.80    7.90
  -6  -9   3   56.39    8.80
   6  -9  -3   72.99    8.70
  -6   9   3   45.10    7.40
   6   9  -3   57.99    9.60
  -6   9   3   59.79    7.60
   6   9  -3   44.10    7.40
  -6   9   3   55.49    8.70
   6   9  -3   46.50    7.60
   5  -9  -3    3.50    3.80
  -5  -9   3   -4.10    5.40
   5  -9  -3   -1.40    4.50
  -5  -9   3   -4.20    3.20
  -5  -9   3    5.50    5.00
   5   9  -3    1.10    3.90
  -5   9   3    5.80    3.40
   5   9  -3   -1.90    3.80
  -5   9   3    2.30    4.40
   5   9  -3   -3.00    3.60
  -5   9   3    0.30    3.20
  -4  -9   3   -1.90    2.80
   4  -9  -3    2.00    4.30
  -4  -9   3   -2.90    5.10
   4  -9  -3    2.50    4.70
  -4  -9   3   -3.40    3.00
   4   9  -3    9.60    4.20
  -4   9   3   -0.20    3.10
   4   9  -3    5.40    4.10
  -4   9   3    2.40    3.10
  -4   9   3   -3.50    3.80
   4   9  -3    0.80    3.20
  -3  -9   3   34.80    9.40
   3  -9  -3   27.60    3.50
   3  -9  -3   18.60    5.60
   3  -9  -3   35.70    6.90
  -3  -9   3   40.40    6.30
  -3  -9   3   32.30    6.40
   3   9  -3   25.60    5.40
   3   9  -3   28.20    5.80
  -3   9   3   12.20    5.10
  -3   9   3   27.90    6.40
  -3   9   3   40.70    6.90
  -3   9   3   40.40    5.50
  -2  -9   3   88.89   10.60
  -2  -9   3   62.69    7.70
   2  -9  -3   54.79    7.40
  -2  -9   3   80.99    8.00
  -2  -9   3   60.69    6.80
   2   9  -3   52.19    6.60
  -2   9   3   61.89    8.50
  -2   9   3   70.49    6.80
  -2   9   3   77.99   10.90
   2   9  -3   38.20    6.50
   1  -9  -3    2.20    3.30
  -1  -9   3    2.80    3.80
   1  -9  -3    2.90    4.30
  -1  -9   3    6.30    3.40
   1  -9  -3    4.50    2.80
  -1  -9   3    3.10    4.20
  -1   9   3   -1.20    2.80
   1   9  -3   -2.70    3.10
   1   9  -3    3.90    3.70
  -1   9   3   -2.80    3.30
   1   9  -3    5.30    4.10
  -1   9   3    1.70    2.70
   0  -9   3  250.77   11.80
   0  -9   3  247.78   13.20
   0  -9   3  218.08   10.70
   0  -9  -3  245.28   12.30
   0  -9  -3  215.98   12.90
   0  -9  -3  236.28   10.50
   0   9   3  225.18   10.60
   0   9  -3  224.38   14.10
   0   9   3  229.78   16.60
   0   9   3  239.28   14.30
   0   9  -3  261.47   12.30
   0   9  -3  204.38   13.30
  -1  -9  -3   74.19    7.60
   1  -9   3   70.79    6.30
  -1  -9  -3   62.09    6.10
  -1  -9  -3   84.09    8.80
   1  -9   3   73.69    7.00
   1   9   3   87.99   10.50
   1   9   3   78.79    7.20
   1   9   3   86.69   10.70
  -1   9  -3   89.09   11.00
  -1   9  -3   77.49    9.70
  -1   9  -3   85.59    7.90
  -2  -9  -3  245.08   13.00
  -2  -9  -3  256.57   15.30
   2  -9   3  262.37   12.10
   2  -9   3  224.28   10.20
   2  -9   3  238.18   13.20
  -2  -9  -3  239.88   13.50
  -2  -9  -3  235.88   11.10
  -2   9  -3  227.48   14.30
   2   9   3  244.58   11.60
   2   9   3  238.98   14.00
  -2   9  -3  222.08   14.30
  -2   9  -3  228.58   12.70
   2   9   3  236.18   14.20
  -2   9  -3  221.28   11.80
   3  -9   3  105.79   10.30
  -3  -9  -3   78.39    9.10
  -3  -9  -3  110.89   10.40
  -3  -9  -3   93.79    7.80
  -3   9  -3  128.29   11.20
   3   9   3  113.29   11.20
   3   9   3   98.19    8.20
  -3   9  -3   90.59    9.60
  -3   9  -3   81.99    9.30
  -3   9  -3   98.19    8.90
  -4  -9  -3  140.99   11.80
   4  -9   3  132.19   11.70
  -4  -9  -3  109.39   11.30
  -4  -9  -3  115.49    8.80
   4  -9   3  124.49    8.60
   4   9   3  128.09    9.40
  -4   9  -3  117.99    9.20
  -4   9  -3  109.99   10.90
   4   9   3  120.19   12.20
  -4   9  -3  126.39   13.70
  -4   9  -3  134.79   11.50
   5  -9   3   90.09   10.80
  -5  -9  -3   86.39    8.60
   5  -9   3   76.19    7.60
  -5  -9  -3   64.79    9.40
   5  -9   3   91.39   10.20
  -5  -9  -3   63.09    8.40
  -5   9  -3   79.79    9.50
   5   9   3   72.79    9.00
  -5   9  -3   97.59   11.70
  -5   9  -3   87.19    8.80
   5   9   3   69.09    8.60
   6  -9   3  301.17   14.20
  -6  -9  -3  296.67   18.20
   6  -9   3  297.17   17.60
  -6  -9  -3  298.57   18.00
  -6  -9  -3  314.07   15.10
   6  -9   3  299.87   16.40
   6   9   3  325.57   16.90
  -6   9  -3  367.96   26.10
   6   9   3  283.27   17.10
  -6   9  -3  293.47   15.00
   7  -9   3  327.57   17.50
   7  -9   3  310.07   15.50
   7  -9   3  351.66   19.60
  -7  -9  -3  325.57   19.90
  -7  -9  -3  354.16   16.80
  -7  -9  -3  319.07   19.20
   7   9   3  338.47   18.40
  -7   9  -3  296.17   17.30
  -7   9  -3  330.07   19.10
  -7   9  -3  318.37   24.60
   7   9   3  336.67   18.80
  -8  -9  -3  122.99   14.60
   8  -9   3  103.79   12.70
  -8  -9  -3   76.69   12.30
   8  -9   3  112.89   10.90
  -8  -9  -3  101.29   10.60
  -8   9  -3   76.99   11.00
  -8   9  -3   95.79   11.30
   8   9   3  101.39   12.20
  -8   9  -3  129.29   12.00
  -9  -9  -3   11.40    6.20
   9  -9   3    5.00    5.70
   9  -9   3    2.60    5.70
  -9  -9  -3   -2.20    7.10
  -9  -9  -3   12.60    8.00
   9  -9   3   -3.20    4.20
   9   9   3   10.10    5.10
  -9   9  -3   13.30    7.00
  -9   9  -3    5.60    5.20
   9   9   3    6.60    5.90
  -9   9  -3    3.10    5.70
  10  -9   3   83.69   11.10
 -10  -9  -3   88.69   11.30
 -10  -9  -3  100.99   14.00
 -10  -9  -3   92.69   14.40
  10  -9   3  127.89   16.10
 -10   9  -3   64.49    9.70
  10   9   3  100.69   13.40
 -10   9  -3  108.69   15.00
 -10   9  -3   70.39   10.90
 -11  -9  -3   36.90   12.00
  11  -9   3   26.80    9.00
 -11  -9  -3   17.50    8.00
  11  -9   3   19.40    8.10
 -11  -9  -3   31.90    9.20
  11   9   3   19.60    8.90
 -11   9  -3   22.30    7.60
 -11   9  -3   25.90    8.70
 -11   9  -3   38.80    9.40
 -11 -10   3   18.80    8.10
  11 -10  -3   11.10    9.10
 -11 -10   3   19.60   10.70
  11 -10  -3   25.80    9.70
 -11  10   3   38.40    8.20
 -11  10   3   32.90    9.20
 -11  10   3   29.60    9.70
  11  10  -3   49.20   11.60
 -10 -10   3  115.79   14.90
  10 -10  -3  173.88   19.90
  10 -10  -3  111.89   13.30
 -10 -10   3  123.49   15.80
 -10  10   3  105.29   11.50
  10  10  -3  128.09   16.60
 -10  10   3  113.99   13.70
 -10  10   3   93.39   13.20
  -9 -10   3   47.50   11.60
   9 -10  -3   55.89    9.70
   9 -10  -3   86.39   13.70
  -9 -10   3   61.09    9.50
  -9 -10   3   65.59   12.50
   9 -10  -3   77.79   14.20
   9  10  -3   60.59   11.00
  -9  10   3   63.89   10.70
   9  10  -3   57.99   10.10
  -9  10   3   72.99   11.00
  -9  10   3   62.19    8.80
   8 -10  -3   78.99   11.30
   8 -10  -3   59.49    9.80
  -8 -10   3   42.80   10.00
   8 -10  -3   67.49   12.00
  -8 -10   3   39.60    9.10
  -8  10   3   68.59   12.00
  -8  10   3   56.19    8.20
   8  10  -3   30.20   11.90
  -8  10   3   55.99    9.00
   8  10  -3   56.69    9.40
   7 -10  -3   14.80    6.50
  -7 -10   3   18.00    5.90
  -7 -10   3   15.30    5.90
   7 -10  -3    3.50    5.60
  -7 -10   3   13.30    7.20
   7 -10  -3   16.50    6.50
  -7  10   3   21.80    5.30
  -7  10   3   26.30    7.80
  -7  10   3   16.80    6.30
   7  10  -3   22.10    7.10
   7  10  -3    8.00    5.10
   6 -10  -3  144.89   12.30
   6 -10  -3  148.99   11.70
  -6 -10   3  150.18   14.20
  -6 -10   3  157.98   14.20
  -6 -10   3  144.49   11.30
   6 -10  -3  150.28   15.80
   6  10  -3  168.78   21.20
  -6  10   3  150.38   13.70
   6  10  -3  163.88   14.10
  -6  10   3  136.19   10.10
  -6  10   3  170.98   12.90
   6  10  -3  139.69   11.80
   5 -10  -3   91.49   10.50
   5 -10  -3   76.19   11.00
  -5 -10   3   77.89    9.10
  -5 -10   3   63.69    9.60
  -5 -10   3   56.39    8.60
  -5  10   3   82.19   10.70
   5  10  -3   65.19    8.60
  -5  10   3   71.99    7.60
   5  10  -3   85.29   11.30
  -5  10   3   68.09   14.20
   5  10  -3   75.39    9.20
  -4 -10   3  336.67   19.00
  -4 -10   3  336.57   15.70
  -4 -10   3  300.07   16.60
  -4 -10   3  316.77   15.70
   4 -10  -3  371.06   17.50
   4 -10  -3  338.17   18.30
  -4  10   3  316.57   16.60
  -4  10   3  314.67   18.90
   4  10  -3  343.17   18.70
  -4  10   3  312.97   18.40
   4  10  -3  336.07   16.00
  -4  10   3  325.57   14.20
  -3 -10   3   12.60    5.40
   3 -10  -3   17.70    3.10
  -3 -10   3   24.40    5.40
  -3 -10   3   15.90    6.10
   3 -10  -3   15.30    5.80
  -3 -10   3   15.00    5.10
   3  10  -3   14.70    4.80
  -3  10   3   13.40    5.90
  -3  10   3   20.70    6.60
  -3  10   3   13.30    5.20
   3  10  -3   24.70    6.80
  -3  10   3   13.00    4.20
  -2 -10   3  204.38   12.30
  -2 -10   3  192.58   12.20
  -2 -10   3  203.28   14.40
   2 -10  -3  214.98   13.50
  -2 -10   3  195.98   11.20
  -2  10   3  189.98   10.50
   2  10  -3  207.28   12.00
   2  10  -3  189.28   13.90
  -2  10   3  191.88   14.10
  -2  10   3  189.78   14.00
   2  10  -3  192.18   13.10
  -1 -10   3    0.10    3.30
   1 -10  -3   -0.30    4.30
   1 -10  -3    0.80    2.60
   1 -10  -3   -0.30    3.30
  -1 -10   3   -2.50    4.10
  -1 -10   3    2.60    3.90
  -1  10   3    4.90    3.20
  -1  10   3    3.20    4.30
   1  10  -3    0.40    3.70
  -1  10   3   -0.50    3.70
   1  10  -3    4.50    4.00
   1  10  -3   -0.90    2.80
   0 -10   3  412.46   15.40
   0 -10  -3  374.66   14.40
   0 -10  -3  389.86   17.90
   0 -10  -3  370.86   16.20
   0 -10   3  371.46   17.30
   0  10  -3  390.76   19.60
   0  10   3  392.96   19.70
   0  10  -3  387.76   16.20
   0  10   3  382.06   15.00
   0  10  -3  344.37   18.80
   0  10   3  406.86   20.00
  -1 -10  -3  410.66   15.30
   1 -10   3  413.36   15.00
   1 -10   3  402.66   17.80
  -1 -10  -3  373.76   17.60
  -1 -10  -3  398.46   17.20
   1 -10   3  414.66   18.10
  -1  10  -3  413.26   20.30
   1  10   3  398.56   15.60
   1  10   3  401.66   19.80
  -1  10  -3  396.36   16.50
   1  10   3  389.26   19.60
  -2 -10  -3    7.90    5.10
  -2 -10  -3    1.80    4.50
  -2 -10  -3    3.20    3.20
   2 -10   3    4.30    3.20
   2 -10   3   10.90    4.30
   2 -10   3    6.00    5.20
  -2  10  -3    8.90    4.70
   2  10   3    5.10    3.90
  -2  10  -3    1.40    3.60
  -2  10  -3    1.70    4.00
   2  10   3    4.80    3.90
   2  10   3    3.10    4.50
  -3 -10  -3  275.97   13.00
  -3 -10  -3  273.07   15.50
   3 -10   3  269.37   15.30
   3 -10   3  290.97    8.10
  -3 -10  -3  281.47   15.00
  -3 -10  -3  304.27   20.80
  -3  10  -3  278.47   15.00
  -3  10  -3  274.17   19.60
  -3  10  -3  285.97   14.00
   3  10   3  269.97   16.30
   3  10   3  275.17   13.50
  -3  10  -3  272.07   16.90
   3  10   3  290.67   16.10
   4 -10   3  486.15   20.90
  -4 -10  -3  514.35   18.90
  -4 -10  -3  539.95   22.50
  -4 -10  -3  515.25   27.80
  -4  10  -3  519.05   23.90
  -4  10  -3  522.25   21.30
  -4  10  -3  474.15   22.80
   4  10   3  483.65   19.00
   4  10   3  498.95   22.70
  -4  10  -3  516.95   19.80
  -5 -10  -3  551.34   20.60
  -5 -10  -3  530.75   23.80
  -5 -10  -3  521.95   24.80
   5 -10   3  560.24   22.60
   5 -10   3  553.34   19.10
  -5  10  -3  542.05   22.70
  -5  10  -3  558.14   25.20
  -5  10  -3  567.44   21.50
  -5  10  -3  535.45   25.30
   5  10   3  546.05   24.30
   6 -10   3   25.60    6.90
  -6 -10  -3   27.70    8.10
   6 -10   3   28.80    6.10
  -6 -10  -3   28.40    5.90
  -6 -10  -3   36.40    8.40
   6 -10   3   24.70    6.80
   6  10   3   24.50    6.20
  -6  10  -3   26.60    7.20
  -6  10  -3   32.30    7.70
  -6  10  -3   29.40    8.00
   7 -10   3  160.78   14.40
  -7 -10  -3  182.28   15.30
   7 -10   3  173.98   12.20
  -7 -10  -3  143.49   11.60
  -7 -10  -3  179.18   16.90
   7  10   3  157.38   14.20
  -7  10  -3  149.79   14.10
  -7  10  -3  165.18   12.40
   7  10   3  152.78   13.10
  -7  10  -3  176.88   15.10
   8 -10   3   -3.80    4.60
  -8 -10  -3    8.50    5.80
   8 -10   3    9.50    5.20
  -8 -10  -3    0.40    4.20
  -8 -10  -3   11.10    8.70
   8 -10   3    2.30    5.40
  -8  10  -3    4.40    4.60
   8  10   3    4.00    4.70
  -8  10  -3    1.40    5.50
   8  10   3    4.20    5.00
  -8  10  -3   -3.70    5.50
  -9 -10  -3   84.09   10.80
   9 -10   3   85.29   10.20
  -9 -10  -3  101.39   14.30
   9 -10   3  102.99   13.60
  -9 -10  -3   69.09   13.20
  -9  10  -3   86.69   12.60
   9  10   3   70.09   10.60
  -9  10  -3   97.59   11.50
  -9  10  -3   75.79   11.50
 -10 -10  -3   66.69   13.60
  10 -10   3  102.39   14.80
 -10 -10  -3   53.99   10.50
  10 -10   3   53.79    9.60
 -10  10  -3   71.29   12.50
 -10  10  -3   61.79   10.00
  10 -11  -3    7.40    7.10
 -10 -11   3  -26.70    8.00
 -10 -11   3    4.80    5.70
 -10  11   3   -0.50    5.60
  10  11  -3   -0.50    6.00
 -10  11   3    2.30    4.70
 -10  11   3   -6.60    5.70
   9 -11  -3    0.80    5.60
   9 -11  -3   -9.10    5.70
  -9 -11   3   -8.90    7.20
  -9 -11   3   -0.50    5.70
  -9  11   3    6.00    4.50
  -9  11   3   -1.20    5.40
  -9  11   3    0.20    5.50
   9  11  -3    0.10    4.60
  -8 -11   3   32.50    7.90
  -8 -11   3   25.50   10.00
   8 -11  -3   15.20    6.70
   8 -11  -3   24.40    8.50
  -8 -11   3   17.20    6.60
  -8  11   3   16.30    6.80
   8  11  -3   14.60    6.50
  -8  11   3   21.70    5.90
  -8  11   3   39.70    8.50
   8  11  -3   16.20    5.70
  -7 -11   3   99.59   13.70
   7 -11  -3  121.99   15.50
  -7 -11   3   77.49   12.00
  -7 -11   3   83.99   10.80
   7 -11  -3  105.39   12.70
   7 -11  -3   87.29   10.20
  -7  11   3   92.79   11.70
  -7  11   3   75.49   12.80
   7  11  -3   85.99   11.80
  -7  11   3   91.99   10.00
   7  11  -3   89.49   11.00
   6 -11  -3   51.89   10.20
   6 -11  -3   39.40   13.60
   6 -11  -3   50.49    7.80
  -6 -11   3   66.19   11.50
  -6 -11   3   43.50   10.10
  -6 -11   3   50.09    7.90
  -6  11   3   43.20    6.70
   6  11  -3   57.29    8.40
  -6  11   3   44.90    8.30
  -6  11   3   59.29   10.80
   6  11  -3   55.09    8.80
  -5 -11   3   21.90    7.30
   5 -11  -3   19.00    6.90
  -5 -11   3    8.90    4.50
  -5 -11   3   15.30    6.90
  -5 -11   3   22.40    6.20
   5 -11  -3   12.90    5.40
  -5  11   3   17.20    4.90
  -5  11   3   15.80    6.50
  -5  11   3   10.50    5.90
   5  11  -3   12.80    5.40
  -5  11   3   17.80    7.10
   5  11  -3   16.90    9.30
  -4 -11   3   39.00    7.50
  -4 -11   3   46.50    8.60
  -4 -11   3   44.50    7.00
   4 -11  -3   55.99    9.10
  -4 -11   3   46.20    7.50
   4  11  -3   33.80    6.70
  -4  11   3   60.79    7.40
  -4  11   3   47.80    8.10
  -4  11   3   44.70    8.80
  -4  11   3   44.10   10.80
   4  11  -3   44.10    7.90
  -3 -11   3  104.99   10.00
   3 -11  -3   95.19    6.10
  -3 -11   3   98.29   12.60
  -3 -11   3   97.79   10.30
  -3 -11   3  112.49   11.00
   3 -11  -3  102.69   11.00
   3  11  -3  101.39   12.00
  -3  11   3   90.79   11.60
  -3  11   3   92.09   11.20
  -3  11   3   88.69    8.30
   3  11  -3   77.19    8.80
   2 -11  -3   47.10    8.00
  -2 -11   3   18.30    6.20
  -2 -11   3   35.20    6.20
  -2 -11   3   22.80    6.00
   2 -11  -3   46.10    6.70
   2  11  -3   29.40    7.60
  -2  11   3   25.20    4.90
  -2  11   3   22.70    6.50
   2  11  -3   30.30    6.00
   2  11  -3   26.80    7.50
  -2  11   3   38.20    8.20
  -1 -11   3    4.20    4.70
   1 -11  -3    7.40    5.00
  -1 -11   3    8.00    4.20
   1 -11  -3    5.40    4.00
  -1 -11   3    2.60    3.40
   1 -11  -3    4.20    3.00
  -1  11   3    8.00    5.60
   1  11  -3   12.50    5.80
   1  11  -3   10.50    4.10
  -1  11   3    5.40    4.70
   1  11  -3   11.40    4.50
  -1  11   3    6.90    3.50
   0 -11   3  170.78   12.40
   0 -11  -3  162.78   12.10
   0 -11  -3  129.79   10.60
   0 -11   3  147.09   10.10
   0 -11   3  158.48   10.10
   0 -11  -3  156.78    9.40
   0  11   3  155.48    9.90
   0  11   3  162.98   13.40
   0  11   3  161.98   13.50
   0  11  -3  165.88   11.10
   0  11  -3  112.29   12.00
   0  11  -3  152.08   13.20
   1 -11   3    2.30    3.30
  -1 -11  -3   -0.10    4.00
  -1 -11  -3    1.70    4.20
   1 -11   3    0.10    3.00
  -1 -11  -3   -3.50    2.70
   1 -11   3   -3.10    4.30
   1  11   3    1.30    3.70
  -1  11  -3   -3.10    3.20
   1  11   3    6.20    4.50
  -1  11  -3   -1.90    2.60
   1  11   3    0.90    3.20
  -1  11  -3    2.00    3.70
  -2 -11  -3   -4.60    4.20
   2 -11   3    7.50    5.10
   2 -11   3    6.50    3.50
  -2 -11  -3    9.50    4.80
   2 -11   3   -2.70    2.90
  -2  11  -3    4.50    4.30
  -2  11  -3    1.90    3.70
   2  11   3   -1.00    4.10
   2  11   3    3.00    4.50
   2  11   3    8.20    4.00
  -2  11  -3    1.60    3.90
   3 -11   3    0.40    2.70
  -3 -11  -3    0.10    3.40
   3 -11   3    1.50    1.60
  -3 -11  -3   -0.30    4.10
   3 -11   3   -0.90    4.50
  -3 -11  -3   -2.30    4.60
   3  11   3   -1.70    3.00
   3  11   3   -1.30    4.20
  -3  11  -3   -2.80    3.80
   3  11   3    1.70    3.70
  -3  11  -3   -1.60    4.60
  -3  11  -3    5.00    5.20
  -3  11  -3    6.20    4.10
  -4 -11  -3  195.88   13.40
  -4 -11  -3  182.78   11.50
  -4 -11  -3  222.28   15.50
   4 -11   3  189.18   13.90
  -4 -11  -3  188.88   15.30
  -4  11  -3  180.98   14.90
  -4  11  -3  163.38   12.90
  -4  11  -3  158.68   14.00
   4  11   3  202.18   12.30
  -4  11  -3  185.68   12.30
   4  11   3  166.18   13.80
  -5 -11  -3   58.39    7.70
  -5 -11  -3   70.09   11.10
  -5 -11  -3   56.59   10.20
   5 -11   3   43.20    8.20
   5 -11   3   56.49    6.90
  -5  11  -3   40.20    7.50
  -5  11  -3   44.00    8.00
  -5  11  -3   35.80    7.70
   5  11   3   46.90    9.10
   6 -11   3   35.90    9.00
  -6 -11  -3   17.30    6.40
   6 -11   3   27.40    6.00
  -6 -11  -3   38.00    9.50
  -6 -11  -3   25.10    6.10
  -6  11  -3   16.00    5.70
  -6  11  -3   23.30    6.80
  -6  11  -3   37.70    7.30
  -6  11  -3   26.90    7.20
   6  11   3   27.90    7.10
  -7 -11  -3   15.90    8.40
   7 -11   3   14.70    7.00
  -7 -11  -3    4.70    5.40
   7 -11   3   13.40    6.30
   7 -11   3   11.20    5.30
  -7 -11  -3    7.90    4.70
   7  11   3   15.40    7.10
  -7  11  -3    1.20    5.30
  -7  11  -3    8.20    5.70
  -7  11  -3   11.60    5.30
   8 -11   3   51.79   12.70
   8 -11   3   49.10    8.20
  -8 -11  -3   52.99   11.10
  -8 -11  -3   38.00   11.30
  -8 -11  -3   39.40    7.90
   8  11   3   38.00    8.40
  -8  11  -3   33.20    7.40
   8  11   3   43.60    9.40
  -8  11  -3   39.00    9.00
  -8  11  -3   41.10    8.90
   9 -11   3   -4.00    5.50
  -9 -11  -3    0.50    5.00
  -9 -11  -3    3.00    5.70
  -9 -11  -3   -2.60    8.90
   9 -11   3   -4.70    5.50
  -9  11  -3    0.80    5.10
  -9  11  -3   -1.50    4.90
  -9  11  -3   -5.30    5.80
   9  11   3    0.60    5.00
  10 -11   3   49.70   10.90
  10 -11   3   28.10    8.60
 -10 -11  -3   31.20   11.70
 -10  11  -3   56.39   12.90
  10  11   3   39.10    8.80
 -10  11  -3   56.19   10.50
 -10  11  -3   49.90   11.30
   9 -12  -3   -0.30    7.20
  -9 -12   3   10.60    9.40
   9 -12  -3    7.70    7.50
  -9 -12   3   10.00   10.00
  -9  12   3   14.60    7.10
  -9  12   3    5.90    4.90
   9  12  -3    4.00    6.20
   8 -12  -3   18.70    7.90
   8 -12  -3   15.10    7.50
  -8 -12   3    8.50    8.90
  -8 -12   3   11.90    7.00
  -8  12   3    8.20    7.00
  -8  12   3   15.70    5.40
  -8  12   3   23.50    7.50
   8  12  -3   27.40    7.00
   8  12  -3   24.10    8.50
  -7 -12   3   10.70    5.60
  -7 -12   3   10.60   10.20
  -7 -12   3   19.60    8.90
   7 -12  -3   15.70    6.30
   7 -12  -3    9.10    6.20
  -7  12   3   19.80    7.10
  -7  12   3    6.30    4.50
   7  12  -3   13.90    7.50
  -7  12   3   13.10    6.90
   6 -12  -3   15.40    5.60
  -6 -12   3   17.80    6.60
  -6 -12   3   -0.60    6.60
  -6 -12   3   16.30    7.00
   6 -12  -3    6.20    6.40
  -6 -12   3   17.10    7.60
  -6  12   3   15.50    7.30
  -6  12   3   20.60    6.80
  -6  12   3   12.80    5.70
   6  12  -3   17.60    6.40
   6  12  -3   10.60    6.50
  -6  12   3    8.60    5.40
  -5 -12   3  122.09   11.70
  -5 -12   3  119.69   13.60
   5 -12  -3  154.78   14.80
  -5 -12   3  133.69   12.90
   5  12  -3  137.19   12.80
  -5  12   3  130.99   10.60
  -5  12   3  128.59   12.90
   5  12  -3  168.48   17.20
  -5  12   3  101.19   12.10
  -5  12   3  135.19   15.00
  -4 -12   3  103.19   11.50
  -4 -12   3  104.09   13.40
  -4 -12   3  107.99   11.00
   4 -12  -3   80.79   12.20
  -4 -12   3   89.39   10.90
  -4  12   3   92.39   13.30
  -4  12   3  118.29   10.70
   4  12  -3  102.09   11.20
  -4  12   3  108.89   14.30
   4  12  -3   63.99    9.60
   3 -12  -3   10.40    6.00
  -3 -12   3   13.10    6.50
   3 -12  -3    7.00    2.80
  -3 -12   3    5.20    5.60
  -3 -12   3   10.00    5.30
  -3 -12   3    6.60    4.50
  -3  12   3    6.50    5.60
   3  12  -3   14.90    6.00
  -3  12   3   16.20    5.00
   3  12  -3   15.90    6.50
  -3  12   3    6.20    5.50
   3  12  -3    2.80    3.60
   2 -12  -3   18.40    4.00
   2 -12  -3   11.20    5.90
  -2 -12   3    9.90    4.60
  -2 -12   3   32.70    7.50
   2 -12  -3    5.70    4.30
  -2 -12   3   12.50    5.80
   2  12  -3   31.00    9.80
   2  12  -3    9.30    5.10
   2  12  -3   15.00    5.00
  -2  12   3   16.50    4.70
  -2  12   3    2.80    5.10
  -2  12   3   12.30    6.00
   1 -12  -3  168.18   11.70
   1 -12  -3  173.58   10.40
   1 -12  -3  168.88   13.20
  -1 -12   3  167.38   11.40
  -1 -12   3  157.18   12.80
  -1 -12   3  171.58   11.70
   1  12  -3  170.88   12.10
  -1  12   3  161.88   14.40
   1  12  -3  168.88   14.50
  -1  12   3  172.28   14.60
  -1  12   3  174.18   11.00
   1  12  -3  137.69   16.00
   0 -12   3  195.28   13.90
   0 -12   3  201.88   11.90
   0 -12  -3  201.68   14.00
   0 -12  -3  207.78   13.20
   0 -12   3  206.38   12.40
   0 -12  -3  215.88   11.40
   0  12  -3  226.78   16.50
   0  12   3  211.28   16.00
   0  12   3  205.88   12.00
   0  12   3  205.18   15.70
   0  12  -3  190.68   15.40
   0  12  -3  231.28   13.60
  -1 -12  -3  408.76   16.50
  -1 -12  -3  417.16   19.00
   1 -12   3  380.46   18.90
  -1 -12  -3  388.86   19.20
   1 -12   3  397.36   17.30
   1 -12   3  396.06   16.00
   1  12   3  386.36   16.70
   1  12   3  407.56   22.00
  -1  12  -3  391.06   17.70
   1  12   3  357.86   21.00
  -1  12  -3  393.76   22.00
  -1  12  -3  395.16   22.10
  -2 -12  -3  378.66   19.00
   2 -12   3  409.46   19.80
   2 -12   3  349.96   14.80
  -2 -12  -3  381.86   18.80
  -2 -12  -3  372.06   16.10
  -2  12  -3  356.36   21.20
   2  12   3  390.26   16.90
   2  12   3  345.97   20.50
  -2  12  -3  377.86   17.50
   2  12   3  365.06   20.80
  -2  12  -3  362.76   21.30
  -3 -12  -3   32.20    8.10
   3 -12   3   32.60    2.80
   3 -12   3   26.70    4.90
  -3 -12  -3   30.80    7.00
   3 -12   3   40.30    8.30
  -3 -12  -3   34.80    6.00
   3  12   3   28.30    6.00
  -3  12  -3   32.80    6.80
  -3  12  -3   30.80    7.40
   3  12   3   34.30    8.40
  -3  12  -3   33.00    8.20
   3  12   3   26.30    7.50
   4 -12   3   40.70    5.70
  -4 -12  -3   35.30    6.60
  -4 -12  -3   40.40    8.40
  -4 -12  -3   29.60    7.60
   4 -12   3   33.80    9.20
  -4 -12  -3   49.20    9.90
  -4  12  -3   46.00    8.50
  -4  12  -3   38.70    7.00
   4  12   3   31.90    6.20
  -4  12  -3   50.19   10.00
   4  12   3   20.90    5.90
  -4  12  -3   32.20    8.40
  -5 -12  -3  189.18   16.70
   5 -12   3  179.98   14.30
  -5 -12  -3  203.98   16.90
  -5 -12  -3  196.18   12.90
   5 -12   3  203.88   11.80
  -5 -12  -3  204.38   14.60
  -5  12  -3  190.08   13.50
   5  12   3  211.28   16.40
  -5  12  -3  203.18   15.10
  -5  12  -3  199.28   16.60
  -5  12  -3  220.38   17.40
   6 -12   3  300.57   14.80
  -6 -12  -3  258.37   15.40
  -6 -12  -3  283.57   20.50
   6 -12   3  252.17   17.20
  -6 -12  -3  260.67   19.50
  -6  12  -3  301.37   20.70
   6  12   3  305.17   19.80
  -6  12  -3  276.77   16.30
  -6  12  -3  258.87   19.00
  -6  12  -3  274.57   17.70
  -7 -12  -3   11.40    6.20
  -7 -12  -3    0.60    7.70
  -7  12  -3   12.70    7.10
  -7  12  -3    5.60    6.10
   7  12   3    7.60    6.40
  -7  12  -3    0.40    4.80
  -7  12  -3    6.60    5.00
   8 -12   3  273.77   16.10
  -8 -12  -3  285.17   17.40
  -8 -12  -3  277.87   22.40
  -8 -12  -3  265.87   21.00
  -8  12  -3  268.77   20.40
  -8  12  -3  300.67   17.90
  -8  12  -3  318.17   24.30
   8  12   3  280.87   20.60
  -8  12  -3  286.47   21.80
  -9 -12  -3   15.90   10.90
   9 -12   3   49.10   10.80
   9 -12   3   31.30    7.80
  -9 -12  -3   44.30   11.10
  -9  12  -3   29.00    9.10
   9  12   3   32.60    9.60
  -9  12  -3   41.50    8.70
  -9  12  -3   28.80    8.30
   8 -13  -3    9.00    8.30
  -8 -13   3    9.60    9.20
   8 -13  -3    9.20    6.70
  -8  13   3   11.20    6.60
  -8  13   3   18.60    6.60
   8  13  -3   12.00    7.40
  -8  13   3   16.40    7.50
   7 -13  -3    1.70    5.40
  -7 -13   3    1.70    5.80
  -7 -13   3   -4.60    7.30
  -7  13   3   -3.10    3.80
  -7  13   3   -0.70    5.00
  -7  13   3    3.50    6.10
   7  13  -3    1.40    6.00
  -7  13   3    2.10    5.70
  -6 -13   3  224.38   15.40
   6 -13  -3  195.68   14.30
  -6 -13   3  192.38   19.80
  -6 -13   3  237.18   16.10
  -6 -13   3  204.78   17.90
  -6  13   3  233.68   19.50
   6  13  -3  207.58   15.40
  -6  13   3  243.68   17.10
  -6  13   3  241.28   14.50
  -6  13   3  225.48   18.80
   6  13  -3  208.38   17.80
  -5 -13   3   33.90    8.90
  -5 -13   3   28.40    7.30
  -5 -13   3   39.40    8.50
  -5 -13   3   46.00    9.30
   5  13  -3   32.40    8.90
   5  13  -3   36.50    7.80
  -5  13   3   29.60    7.90
  -5  13   3   39.70    7.00
  -5  13   3   44.40   10.50
  -4 -13   3   67.49    9.70
  -4 -13   3   56.69   15.60
  -4 -13   3   46.50    7.80
   4 -13  -3   69.49   10.40
   4  13  -3   72.99   12.10
  -4  13   3   70.69   10.60
  -4  13   3   54.09    7.60
   4  13  -3   33.20    7.80
  -4  13   3   37.70   13.00
   4  13  -3   71.19    9.70
   3 -13  -3   33.60    6.50
  -3 -13   3   50.59    7.90
   3 -13  -3   27.40    7.80
   3 -13  -3   41.60    4.70
  -3 -13   3   40.30    8.00
  -3  13   3   36.50    9.20
   3  13  -3   40.50    7.70
  -3  13   3   31.00    6.00
  -3  13   3   44.30   10.30
   3  13  -3   42.50    9.10
   3  13  -3   30.50   11.90
  -2 -13   3    3.90    4.40
  -2 -13   3    1.90    5.30
   2 -13  -3    3.20    3.10
   2 -13  -3   -2.20    3.90
   2 -13  -3    3.80    5.30
  -2 -13   3    7.50    5.30
   2  13  -3   -1.10    4.10
   2  13  -3   -1.60    4.10
  -2  13   3   -0.90    4.00
  -2  13   3    0.30    3.40
  -2  13   3    1.50    5.10
   2  13  -3   -1.80    4.20
  -1 -13   3  123.29   10.40
   1 -13  -3   87.99    9.70
  -1 -13   3   91.59    9.80
   1 -13  -3  103.19    8.80
  -1 -13   3   93.89   11.40
   1 -13  -3  130.19   13.80
   1  13  -3  136.59   16.40
  -1  13   3  104.19   10.00
  -1  13   3   93.99   13.90
  -1  13   3   72.49   10.70
   1  13  -3   91.09   10.10
   1  13  -3  118.19   14.80
   0 -13  -3   40.90    7.40
   0 -13   3   34.50    6.40
   0 -13  -3   36.90    6.20
   0 -13   3   38.80    6.70
   0 -13   3   38.10    8.00
   0 -13  -3   49.00   10.10
   0  13  -3   49.20   10.10
   0  13  -3   26.10    6.60
   0  13   3   28.30    6.80
   0  13   3   47.40    8.90
   0  13  -3   48.10    7.70
   0  13   3   43.50    7.00
   1 -13   3    9.30    4.50
  -1 -13  -3   17.70    7.00
   1 -13   3   18.20    8.00
  -1 -13  -3   15.70    4.60
   1 -13   3   12.70    4.80
  -1 -13  -3   14.00    5.60
  -1  13  -3   23.30    8.00
   1  13   3    9.90    5.50
   1  13   3   11.20    4.70
  -1  13  -3    6.70    5.20
  -1  13  -3   13.70    5.40
  -2 -13  -3   19.20    6.60
   2 -13   3   16.30    6.80
   2 -13   3   15.70    4.60
  -2 -13  -3    9.00    4.30
  -2  13  -3   11.90    6.50
  -2  13  -3   11.80    5.00
  -2  13  -3   11.20    6.10
   2  13   3   12.20    4.70
   2  13   3    3.20    4.10
   2  13   3    9.70    5.90
  -3 -13  -3   14.00    5.90
   3 -13   3    5.50    1.70
   3 -13   3   -0.30    3.40
  -3 -13  -3    8.50    4.50
  -3 -13  -3    7.30    6.40
   3 -13   3    9.10    5.90
  -3  13  -3    5.70    5.80
  -3  13  -3    3.70    4.50
   3  13   3    1.90    4.90
  -3  13  -3   21.60    7.80
   3  13   3    5.40    4.90
   3  13   3   -2.80    3.70
  -4 -13  -3    9.10    7.20
  -4 -13  -3    4.60    4.20
  -4 -13  -3    9.30    5.70
   4 -13   3    3.00    3.60
   4 -13   3    7.80    6.30
  -4  13  -3    6.30    5.80
  -4  13  -3    1.70    4.40
   4  13   3    3.90    5.50
   4  13   3    6.70    4.60
  -4  13  -3   20.20    7.20
   4  13   3   15.60    5.50
   5 -13   3    8.90    4.50
   5 -13   3   10.90    4.00
  -5 -13  -3    8.10    6.80
  -5 -13  -3   13.40    6.90
  -5 -13  -3   12.90    5.20
  -5 -13  -3    2.90    6.80
  -5  13  -3   23.20    7.30
   5  13   3   24.20    7.50
  -5  13  -3    6.30    5.50
  -5  13  -3   12.10    6.20
  -5  13  -3   11.10    5.60
  -6 -13  -3   10.50    8.50
  -6 -13  -3    3.20    6.20
   6 -13   3   18.70    6.80
  -6  13  -3    9.00    5.60
   6  13   3   17.00    7.60
  -6  13  -3   12.00    7.00
  -6  13  -3   11.30    6.60
  -6  13  -3   28.00    9.10
  -7 -13  -3   10.30    9.70
  -7 -13  -3   22.90    8.60
  -7 -13  -3   28.60    7.10
   7 -13   3   16.00    6.10
  -7  13  -3   20.80   12.20
   7  13   3   23.20    7.80
  -7  13  -3   23.30    6.90
  -7  13  -3   39.50   10.30
   6 -14  -3   75.49    9.90
  -6 -14   3   45.30   11.20
   6  14  -3   54.89   10.00
  -6  14   3   58.69    9.10
  -6  14   3   60.39   13.10
  -5 -14   3    3.20    4.80
  -5 -14   3    4.50    9.50
  -5 -14   3    1.70    7.00
   5  14  -3    7.20    5.40
  -5  14   3    9.00    5.10
   5  14  -3    5.70    6.10
  -5  14   3    3.20    5.10
   4 -14  -3   82.29    9.70
  -4 -14   3   96.59   16.90
  -4 -14   3   66.29    9.40
  -4 -14   3   50.39    9.80
  -4  14   3   49.00    9.10
  -4  14   3   61.79    8.50
   4  14  -3   85.69   14.10
  -4  14   3   68.79   11.80
   4  14  -3   60.79    9.50
  -3 -14   3   23.20    6.40
   3 -14  -3   19.80    5.90
  -3 -14   3   29.10    9.40
   3 -14  -3   29.80    4.30
  -3 -14   3   17.40    6.60
   3  14  -3   31.00    7.50
   3  14  -3   36.80    9.80
   3  14  -3   38.20    9.80
  -3  14   3   45.20    7.60
  -3  14   3   22.10    8.50
  -3  14   3   20.90    7.00
  -2 -14   3   53.09    9.40
  -2 -14   3   63.19    9.40
  -2 -14   3   58.59    8.90
   2 -14  -3   48.90    8.00
   2 -14  -3   53.59    6.50
   2  14  -3   63.19    9.30
  -2  14   3   48.40   10.90
  -2  14   3   56.19   10.30
  -2  14   3   67.99   11.90
   2  14  -3   87.39   14.10
   2  14  -3   67.89   11.90
  -1 -14   3   18.50    6.50
  -1 -14   3   16.60    5.40
   1 -14  -3   20.40    7.20
  -1 -14   3   19.70    7.10
   1 -14  -3    8.10    5.60
  -1  14   3   14.10    5.30
   1  14  -3    8.50    4.90
   1  14  -3    6.40    6.20
  -1  14   3   24.20    8.30
   1  14  -3   14.10    5.70
  -1  14   3   14.20    7.50
   0 -14   3   23.30    6.50
   0 -14  -3   25.90    5.60
   0 -14  -3   21.60    7.30
   0 -14   3   37.00    8.30
   0 -14   3   27.40    6.50
   0 -14  -3   10.90    6.40
   0  14  -3   10.40    5.30
   0  14  -3   26.10    8.40
   0  14  -3   20.50    6.40
   0  14   3   32.90    6.40
   0  14   3   13.30    5.80
   0  14   3   26.20    8.90
  -1 -14  -3   22.20    7.70
  -1 -14  -3   27.90    7.30
  -1 -14  -3   26.20    5.70
   1 -14   3   34.10    6.70
   1 -14   3   36.60    6.80
   1 -14   3   34.90    8.50
  -1  14  -3   42.00   10.10
  -1  14  -3   30.60    6.80
   1  14   3   21.30    6.80
  -1  14  -3   35.10   10.00
   1  14   3   27.20    8.00
   1  14   3   30.50   10.00
   2 -14   3   21.20    7.60
  -2 -14  -3   23.30    5.70
   2 -14   3   20.30    5.40
  -2 -14  -3   11.80    6.90
  -2  14  -3   25.40    6.50
  -2  14  -3   12.50    7.50
  -2  14  -3    8.70    5.80
   2  14   3   17.80    7.80
   2  14   3   33.50   12.10
   2  14   3   21.70    5.80
   3 -14   3   -6.20    3.30
  -3 -14  -3   -8.20    3.30
  -3 -14  -3   -3.30    5.60
  -3  14  -3    2.70    5.10
  -3  14  -3   -0.70    4.30
  -3  14  -3    3.90    5.70
   3  14   3    4.60    5.10
   3  14   3   -1.80    4.10
  -4 -14  -3   78.69    9.90
   4 -14   3  107.09    9.00
  -4 -14  -3   75.19   12.20
   4  14   3   87.19   10.40
   4  14   3   81.89   12.30
  -4  14  -3   70.79   11.90
  -4  14  -3   80.89   10.30
  -4  14  -3   93.89   14.80
  -5 -14  -3   10.20    5.60
  -5 -14  -3    3.30    7.50
   5 -14   3   11.30    4.50
   5  14   3   13.20    6.80
  -5  14  -3    5.20    5.10
  -5  14  -3    1.00    6.10
  -5  14  -3    9.10    5.50
  -6 -14  -3  217.38   22.70
  -6 -14  -3  184.38   14.20
   6 -14   3  201.08   11.60
   6 -14   3  188.38   13.00
  -6 -14  -3  187.38   18.70
  -6  14  -3  236.68   20.10
  -6  14  -3  206.08   15.30
  -6  14  -3  201.38   17.00
  -6  14  -3  220.68   22.20
   6  14   3  214.88   18.70
  -4 -15   3   23.10    8.40
   4 -15  -3   12.30    5.60
  -4  15   3   19.10    6.70
   4  15  -3    9.60    6.00
  -4  15   3   11.40    5.40
   4  15  -3   13.80    7.00
  -3 -15   3    1.30    6.90
   3 -15  -3    0.50    2.70
   3 -15  -3   -7.50    4.00
  -3 -15   3    5.10    5.50
   3  15  -3    1.60    5.30
   3  15  -3   -5.20    4.50
  -3  15   3    5.50    4.80
  -3  15   3    4.20    6.40
   2 -15  -3  112.39    8.70
   2 -15  -3  109.59   11.90
  -2 -15   3  125.69   12.90
  -2 -15   3   95.69   11.80
  -2  15   3  101.09   10.70
   2  15  -3  134.59   17.50
  -2  15   3  110.89   16.10
   2  15  -3  120.09   12.80
  -1 -15   3   11.40    6.60
  -1 -15   3   31.90    6.60
   1 -15  -3   19.60    5.10
   1 -15  -3   20.20    6.80
   1  15  -3   20.10    6.90
  -1  15   3   21.40    8.00
  -1  15   3   28.20    6.60
   1  15  -3   35.80   10.00
   0 -15   3   53.69    8.70
   0 -15   3   59.59    9.50
   0 -15  -3   53.49    8.00
   0 -15  -3   47.70    9.20
   0  15  -3   46.90    8.80
   0  15   3   48.10   10.40
   0  15   3   37.90    7.30
   0  15  -3   54.79   11.80
   1 -15   3   -1.70    4.70
  -1 -15  -3    0.10    3.60
  -1 -15  -3   -8.60    5.30
   1 -15   3   -2.90    3.90
   1  15   3   -7.90    4.00
   1  15   3   -0.90    4.30
  -1  15  -3    1.50    5.20
  -1  15  -3   -9.50    3.80
   2 -15   3    2.00    2.50
   2 -15   3   -9.20    3.80
  -2 -15  -3    2.30    4.10
  -2 -15  -3   -6.20    6.10
  -2  15  -3   -0.20    4.70
  -2  15  -3    4.10    6.10
   2  15   3    4.20    4.70
   2  15   3    1.20    5.40
   3 -15   3   10.90    5.20
  -3 -15  -3   11.30    8.30
   3  15   3    6.00    6.40
   3  15   3   18.70    6.30
  -3  15  -3    8.80    5.80
  -3  15  -3   11.80    7.10
   4 -15   3   16.10    5.30
   4 -15   3   25.90    5.50
  -4 -15  -3   22.20    6.40
  -4 -15  -3    1.00    7.90
  -4  15  -3   26.00    8.80
   4  15   3   21.50    8.30
   4  15   3   26.80    7.10
  -4  15  -3   12.30    6.00
 -14   0   4   93.09   13.90
 -14   0   4   74.99   11.70
  14   0  -4  100.79   15.60
 -14   0   4   96.29   14.70
 -13   0   4   19.60    7.70
 -13   0   4   18.80    8.30
 -13   0   4   14.50    6.70
  13   0  -4   13.80    7.50
  12   0  -4   41.80   10.00
 -12   0   4   29.40    8.20
 -12   0   4   36.70    8.30
 -12   0   4   42.30    8.30
 -12   0   4   56.99   10.80
  12   0  -4   48.50    9.20
 -11   0   4   -3.40    5.10
 -11   0   4   -2.80    6.00
 -11   0   4    7.50    5.00
  11   0  -4   -4.40    6.10
  11   0  -4    4.50    4.80
 -10   0   4    2.60    4.50
 -10   0   4   -2.00    5.40
  10   0  -4   15.50    6.10
 -10   0   4    5.60    5.00
  10   0  -4    5.00    6.50
  -9   0   4    2.90    6.20
  -9   0   4    5.40    3.90
  -9   0   4    5.20    4.30
   9   0  -4   -0.10    6.40
   9   0  -4    4.00    3.90
   8   0  -4 1964.80   51.79
  -8   0   4 1950.01   51.79
  -8   0   4 1985.40   47.80
  -8   0   4 1901.81   50.79
   8   0  -4 1880.21   56.49
   7   0  -4   24.80    4.90
  -7   0   4   15.40    4.00
  -7   0   4   13.70    3.50
   7   0  -4   19.90    6.10
  -7   0   4   11.90    5.50
  -6   0   4  357.16   12.70
  -6   0   4  363.46   15.10
   6   0  -4  357.16   15.50
  -6   0   4  361.46   15.30
   6   0  -4  344.77   14.80
   5   0  -4   11.90    2.90
  -5   0   4   11.80    3.20
   5   0  -4    8.60    2.90
   5   0  -4   11.80    4.40
  -5   0   4   20.10    4.30
  -5   0   4    7.90    4.20
   4   0  -4 2798.02   81.59
  -4   0   4 2883.11   82.19
  -3   0   4   64.09    4.80
  -3   0   4   65.89    5.40
   3   0  -4   61.29    5.40
   3   0  -4   55.39    4.60
   1   0  -4  525.65   12.90
  -1   0   4  543.25   12.10
  -1   0   4  541.55   12.90
   1   0  -4  529.25   12.00
  -1   0  -4  211.88    5.00
   1   0   4  212.88    6.00
  -1   0  -4  201.48    6.10
   1   0   4  218.78    5.00
  -1   0  -4  207.28    6.00
   2   0   4    0.00    0.30
  -3   0  -4 1548.35   34.60
  -3   0  -4 1489.05   34.90
   3   0   4 1613.64   35.30
  -3   0  -4 1540.95   35.30
   3   0   4 1534.25   34.50
   4   0   4  236.88    9.20
  -4   0  -4  240.78   10.20
  -4   0  -4  242.98    9.70
   4   0   4  262.27   10.20
  -4   0  -4  230.98    9.20
  -5   0  -4 1303.27   32.80
  -5   0  -4 1243.38   31.50
   5   0   4 1232.38   32.00
   5   0   4 1254.57   31.60
  -5   0  -4 1242.48   34.10
   6   0   4    6.30    3.80
  -6   0  -4    3.30    2.70
   6   0   4    0.90    2.40
  -6   0  -4   -3.00    3.90
  -6   0  -4    1.40    2.80
   7   0   4  804.22   25.60
   7   0   4  803.62   26.10
  -7   0  -4  840.72   26.00
  -7   0  -4  892.91   27.50
  -7   0  -4  845.22   25.40
  -8   0  -4    0.10    3.00
  -8   0  -4    1.40    3.70
  -8   0  -4   -1.80    6.20
   8   0   4    0.10    3.10
   8   0   4   -2.70    4.50
  -9   0  -4  593.44   23.20
   9   0   4  571.04   22.50
  -9   0  -4  571.64   24.20
   9   0   4  566.84   23.20
  -9   0  -4  611.24   22.40
  10   0   4   10.00    4.60
 -10   0  -4   15.30    5.70
 -10   0  -4    8.30    6.50
  10   0   4    1.20    5.40
 -10   0  -4    5.30    4.10
 -11   0  -4  121.99   13.90
  11   0   4  121.89   13.10
 -11   0  -4  107.89   11.80
  11   0   4  132.39   14.50
 -11   0  -4  136.99   14.10
 -12   0  -4  106.89   12.30
  12   0   4   98.09   12.20
 -12   0  -4  123.59   18.10
  12   0   4   91.19   12.50
 -12   0  -4   91.49   12.80
 -13   0  -4   -1.90    6.20
  13   0   4    7.50    5.60
 -13   0  -4    8.10    5.50
 -13   0  -4    6.50    7.80
 -14  -1   4   18.70    8.20
 -14  -1   4   10.20    7.40
 -14  -1   4   14.10    8.80
  14  -1  -4   20.10    8.80
 -14   1   4   15.90    8.10
  14   1  -4   24.40    8.90
 -14   1   4    9.70    6.80
 -13  -1   4   40.60   10.00
 -13  -1   4   35.80    8.70
  13  -1  -4   43.20    9.80
 -13  -1   4   43.70    9.80
 -13   1   4   39.20    9.00
 -13   1   4   41.10    9.60
  13   1  -4   55.19   11.40
 -13   1   4   33.50    9.20
 -12  -1   4   67.79   11.80
  12  -1  -4   41.00   10.70
 -12  -1   4   28.10    8.90
 -12  -1   4   46.60    8.90
 -12  -1   4   52.59    9.10
  12  -1  -4   46.60    9.30
 -12   1   4   25.70    7.20
[truncated: 2,253,459 more chars]
