# Supplementary material for: The Far Side of Carboranes: Anticancer Active Monocations and Ambiently Stable Dications
Source: Angew Chem Int Ed Engl. 2026 Apr 2;65(20):e21595. doi: 10.1002/anie.202521595 (PMC13159407; doi:10.1002/anie.202521595)
Supplement: Supplementary file 2 — Supporting File 2: anie71935‐sup‐0002‐Data.zip. [file ANIE-65-e21595-s002.zip › jvr241118B1_p-2d(iPr).cif]

 
data_jvr241118B1

_publ_requested_journal   'Nature Communications'
loop_
_publ_author_name
_publ_author_address

'N\<emec, Vlastimil'
;Department of General and Inorganic Chemistry
Faculty of Chemical Technology
University of Pardubice
Studentsk\'a 573 
Pardubice 532 10
Czech Republic
;

'Holub, Josef'
;Institute of Inorganic Chemistry
Czech Academy of Sciences
\<Re\<z 250 68
Czech Republic
;

'Samsonov, Maksim A.'
;Department of General and Inorganic Chemistry
Faculty of Chemical Technology
University of Pardubice
Studentsk\'a 573 
Pardubice 532 10
Czech Republic
;

'R\%u\<zi\<ckov\'a, Zde\<nka'
;Department of General and Inorganic Chemistry
Faculty of Chemical Technology
University of Pardubice
Studentsk\'a 573 
Pardubice 532 10
Czech Republic
;

'Cva\<cka, Josef'
;Institute of Organic Chemistry and Biochemistry
Czech Academy of Sciences
Flemingovo n\'am\<est\'i 542/2 
Praha 6, 166 10
Czech Republic
;

'Van\<co, J\'an '
;Regional Centre of Advanced Technologies and Materials
Czech Advanced Technology and Research Institute
Palack\'y University
\<Slechtitel\%u 27
Olomouc 779 00
Czech Republic
;

'Tr\'avn\'i\<cek, Zden\<ek'
;Regional Centre of Advanced Technologies and Materials
Czech Advanced Technology and Research Institute
Palack\'y University
\<Slechtitel\%u 27
Olomouc 779 00
Czech Republic
;

'Belza, Jan'
;Regional Centre of Advanced Technologies and Materials
Czech Advanced Technology and Research Institute
Palack\'y University
\<Slechtitel\%u 27
Olomouc 779 00
Czech Republic
;

'Dvo\<r\'ak, Zden\<ek'
;Department of Cell Biology and Genetics
Faculty of Science
Palack\'y University
\<Slechtitel\%u 27
Olomouc 779 00
Czech Republic
;

'Vr\'ana, Jan'
;Department of General and Inorganic Chemistry
Faculty of Chemical Technology
University of Pardubice
Studentsk\'a 573 
Pardubice 532 10
Czech Republic
;

'R\%u\<zi\<cka, Ale\<s'
;Department of General and Inorganic Chemistry
Faculty of Chemical Technology
University of Pardubice
Studentsk\'a 573 
Pardubice 532 10
Czech Republic
;


_audit_creation_method            'APEX4 v2022.10-0'
_shelx_SHELXL_version_number      '2019/1'
_chemical_name_systematic         ?
_chemical_name_common             ?
_chemical_melting_point           ?
_chemical_formula_moiety          'C34 H60 B8 N8, 2(C F3 O3 S), C2 H3 N'
_chemical_formula_sum
 'C38 H63 B8 F6 N9 O6 S2' 
_chemical_formula_weight          1006.57

loop_
 _atom_type_symbol
 _atom_type_description
 _atom_type_scat_dispersion_real
 _atom_type_scat_dispersion_imag
 _atom_type_scat_source
 'C'  'C'   0.0033   0.0016
 'International Tables Vol C Tables 4.2.6.8 and 6.1.1.4'
 'H'  'H'   0.0000   0.0000
 'International Tables Vol C Tables 4.2.6.8 and 6.1.1.4'
 'B'  'B'   0.0013   0.0007
 'International Tables Vol C Tables 4.2.6.8 and 6.1.1.4'
 'F'  'F'   0.0171   0.0103
 'International Tables Vol C Tables 4.2.6.8 and 6.1.1.4'
 'N'  'N'   0.0061   0.0033
 'International Tables Vol C Tables 4.2.6.8 and 6.1.1.4'
 'O'  'O'   0.0106   0.0060
 'International Tables Vol C Tables 4.2.6.8 and 6.1.1.4'
 'S'  'S'   0.1246   0.1234
 'International Tables Vol C Tables 4.2.6.8 and 6.1.1.4'
 
_space_group_crystal_system       triclinic
_space_group_IT_number            2
_space_group_name_H-M_alt         'P -1'
_space_group_name_Hall            '-P 1'
 
_shelx_space_group_comment
;
The symmetry employed for this shelxl refinement is uniquely defined
by the following loop, which should always be used as a source of
symmetry information in preference to the above space-group names.
They are only intended as comments.
;
 
loop_
 _space_group_symop_operation_xyz
 'x, y, z'
 '-x, -y, -z'
 
_cell_length_a                    9.4593(2)
_cell_length_b                    13.9415(3)
_cell_length_c                    19.8670(5)
_cell_angle_alpha                 88.5570(10)
_cell_angle_beta                  89.8810(10)
_cell_angle_gamma                 78.5750(10)
_cell_volume                      2567.26(10)
_cell_formula_units_Z             2
_cell_measurement_temperature     150(2)
_cell_measurement_reflns_used     123798
_cell_measurement_theta_min       1
_cell_measurement_theta_max       28
 
_exptl_crystal_description        'needle' 
_exptl_crystal_colour             'colourless'
_exptl_crystal_density_meas       ?
_exptl_crystal_density_method     ?
_exptl_crystal_density_diffrn     1.302          
_exptl_crystal_F_000              1056
_exptl_transmission_factor_min    ?
_exptl_transmission_factor_max    ?
_exptl_crystal_size_max           0.591
_exptl_crystal_size_mid           0.131
_exptl_crystal_size_min           0.096
_exptl_absorpt_coefficient_mu     0.177
_shelx_estimated_absorpt_T_min    0.903
_shelx_estimated_absorpt_T_max    0.983
_exptl_absorpt_correction_type    multi-scan
_exptl_absorpt_correction_T_min   0.7231
_exptl_absorpt_correction_T_max   0.7457
_exptl_absorpt_process_details    
;
SADABS-2016/2 - Bruker AXS area detector
scaling and absorption correction
Reference: Krause, L., Herbst-Irmer, R., Sheldrick G.M. & Stalke D.,
 J. Appl. Cryst. 48 (2015) 3-10.
;
_exptl_absorpt_special_details    
;
The ratio of minimum to maximum
apparent transmission was 0.970
;
_diffrn_ambient_temperature       150(2)
_diffrn_radiation_wavelength      0.71073
_diffrn_radiation_type            MoK\a
_diffrn_source                    'sealed X-ray tube'
_diffrn_measurement_device_type   'Bruker D8 - Venture'
_diffrn_measurement_method        '\f and \w scans to fill the Ewald sphere'
_diffrn_detector_area_resol_mean  10.4167
_diffrn_reflns_number             123676
_diffrn_reflns_av_unetI/netI      0.0242
_diffrn_reflns_av_R_equivalents   0.0501
_diffrn_reflns_limit_h_min        -12
_diffrn_reflns_limit_h_max        12
_diffrn_reflns_limit_k_min        -18
_diffrn_reflns_limit_k_max        18
_diffrn_reflns_limit_l_min        -26
_diffrn_reflns_limit_l_max        26
_diffrn_reflns_theta_min          2.197
_diffrn_reflns_theta_max          28.295
_diffrn_reflns_theta_full         25.242
_diffrn_measured_fraction_theta_max   0.997
_diffrn_measured_fraction_theta_full  0.997
_diffrn_reflns_Laue_measured_fraction_max    0.997
_diffrn_reflns_Laue_measured_fraction_full   0.997
_diffrn_reflns_point_group_measured_fraction_max   0.997
_diffrn_reflns_point_group_measured_fraction_full  0.997
_reflns_number_total              12746
_reflns_number_gt                 11150
_reflns_threshold_expression      'I > 2\s(I)'
_reflns_Friedel_coverage          0.000
_reflns_Friedel_fraction_max      .
_reflns_Friedel_fraction_full     .
 
_reflns_special_details
;
 Reflections were merged by SHELXL according to the crystal
 class for the calculation of statistics and refinement.
 
 _reflns_Friedel_fraction is defined as the number of unique
 Friedel pairs measured divided by the number that would be
 possible theoretically, ignoring centric projections and
 systematic absences.
;
 
_computing_data_collection        'Bruker Instrument Service vV6.2.3'
_computing_cell_refinement        'APEX4 v2022.10-0 (Bruker AXS)'
_computing_data_reduction         'SAINT V8.37A (Bruker AXS Inc., 2015)'
_computing_structure_solution     'XT, VERSION 2014/5'
_computing_structure_refinement   'SHELXL-2019/1 (Sheldrick, 2019)'
_computing_molecular_graphics     'Platon (Spek, 2009)'
_computing_publication_material   'Platon (Spek, 2009)'
_refine_special_details           ?
_refine_ls_structure_factor_coef  Fsqd
_refine_ls_matrix_type            full
_refine_ls_weighting_scheme       calc
_refine_ls_weighting_details
'w=1/[\s^2^(Fo^2^)+(0.0622P)^2^+1.8432P] where P=(Fo^2^+2Fc^2^)/3'
_atom_sites_solution_primary      ?
_atom_sites_solution_secondary    ?
_atom_sites_solution_hydrogens    mixed
_refine_ls_hydrogen_treatment     mixed
_refine_ls_extinction_method      none
_refine_ls_extinction_coef        .
_refine_ls_number_reflns          12746
_refine_ls_number_parameters      641
_refine_ls_number_restraints      605
_refine_ls_R_factor_all           0.0546
_refine_ls_R_factor_gt            0.0479
_refine_ls_wR_factor_ref          0.1350
_refine_ls_wR_factor_gt           0.1288
_refine_ls_goodness_of_fit_ref    1.048
_refine_ls_restrained_S_all       1.141
_refine_ls_shift/su_max           0.002
_refine_ls_shift/su_mean          0.000
 
loop_
 _atom_site_label
 _atom_site_type_symbol
 _atom_site_fract_x
 _atom_site_fract_y
 _atom_site_fract_z
 _atom_site_U_iso_or_equiv
 _atom_site_adp_type
 _atom_site_occupancy
 _atom_site_site_symmetry_order  
 _atom_site_calc_flag
 _atom_site_refinement_flags_posn
 _atom_site_refinement_flags_adp
 _atom_site_refinement_flags_occupancy
 _atom_site_disorder_assembly
 _atom_site_disorder_group
S1 S -0.07814(4) 0.74619(3) 1.06458(2) 0.02497(9) Uani 1 1 d . . . . .
S2 S -0.12229(5) 0.74401(3) 0.42904(2) 0.02921(10) Uani 1 1 d . . . . .
F1 F 0.12822(16) 0.84420(11) 1.07481(7) 0.0577(4) Uani 1 1 d . . . . .
O1 O -0.16931(15) 0.82650(10) 1.09680(7) 0.0396(3) Uani 1 1 d . . . . .
N1 N 0.31533(14) 0.49505(9) 0.71011(7) 0.0219(2) Uani 1 1 d . . . . .
N2 N 0.20305(14) 0.54132(9) 0.80237(6) 0.0218(2) Uani 1 1 d . . . . .
O2 O -0.14208(16) 0.70917(12) 1.00790(7) 0.0434(3) Uani 1 1 d . . . . .
O3 O 0.00184(15) 0.67339(10) 1.10983(8) 0.0406(3) Uani 1 1 d . . . . .
O4 O -0.09280(18) 0.64497(12) 0.40672(9) 0.0553(4) Uani 1 1 d . . . . .
O5 O -0.18275(16) 0.75761(11) 0.49500(7) 0.0402(3) Uani 1 1 d . . . . .
O6 O -0.1902(2) 0.81499(16) 0.37985(9) 0.0663(5) Uani 1 1 d . . . . .
F2 F 0.01017(15) 0.87033(11) 0.98110(8) 0.0591(4) Uani 1 1 d . . . . .
F3 F 0.16506(13) 0.73892(10) 0.99801(7) 0.0472(3) Uani 1 1 d . . . . .
F4 F 0.13303(17) 0.75633(14) 0.38290(9) 0.0729(5) Uani 1 1 d . . . . .
F5 F 0.13103(17) 0.71362(15) 0.48594(9) 0.0743(5) Uani 1 1 d . . . . .
F6 F 0.0489(2) 0.86296(12) 0.45444(13) 0.0935(6) Uani 1 1 d . U . . .
C15 C 0.3106(2) 0.53094(16) 0.58826(9) 0.0359(4) Uani 1 1 d . . . . .
H15A H 0.371148 0.531418 0.548203 0.054 Uiso 1 1 calc R U . . .
H15B H 0.261341 0.597971 0.597559 0.054 Uiso 1 1 calc R U . . .
H15C H 0.238889 0.490449 0.580363 0.054 Uiso 1 1 calc R U . . .
C16 C 0.4839(2) 0.38408(14) 0.63811(12) 0.0408(4) Uani 1 1 d . . . . .
H16A H 0.552164 0.382679 0.600802 0.061 Uiso 1 1 calc R U . . .
H16B H 0.414153 0.343106 0.627664 0.061 Uiso 1 1 calc R U . . .
H16C H 0.536454 0.358986 0.679385 0.061 Uiso 1 1 calc R U . . .
C17 C 0.14032(17) 0.59646(12) 0.86199(8) 0.0235(3) Uani 1 1 d . . . . .
H17 H 0.198747 0.647102 0.871337 0.028 Uiso 1 1 calc R U . . .
C18 C 0.1482(3) 0.52891(15) 0.92341(9) 0.0454(5) Uani 1 1 d . . . . .
H18A H 0.111817 0.567145 0.962739 0.068 Uiso 1 1 calc R U . . .
H18B H 0.248583 0.496173 0.931393 0.068 Uiso 1 1 calc R U . . .
H18C H 0.089299 0.479722 0.915808 0.068 Uiso 1 1 calc R U . . .
C19 C -0.0125(2) 0.6486(2) 0.84579(11) 0.0493(6) Uani 1 1 d . . . . .
H19A H -0.053345 0.686418 0.884620 0.074 Uiso 1 1 calc R U . . .
H19B H -0.071280 0.600320 0.835530 0.074 Uiso 1 1 calc R U . . .
H19C H -0.011679 0.692919 0.806756 0.074 Uiso 1 1 calc R U . . .
C20 C 0.66182(15) 0.56396(11) 0.74579(8) 0.0201(3) Uani 1 1 d . . . . .
C21 C 0.84170(18) 0.44591(12) 0.71025(9) 0.0274(3) Uani 1 1 d . . . . .
H21 H 0.918485 0.411922 0.683815 0.033 Uiso 1 1 calc R U . . .
C22 C 0.79107(18) 0.41292(12) 0.76753(9) 0.0285(3) Uani 1 1 d . . . . .
H22 H 0.825487 0.351321 0.789345 0.034 Uiso 1 1 calc R U . . .
C23 C 0.78956(17) 0.59679(11) 0.63624(8) 0.0236(3) Uani 1 1 d . . . . .
H23 H 0.708543 0.654773 0.631688 0.028 Uiso 1 1 calc R U . . .
C24 C 0.7912(3) 0.53715(16) 0.57366(10) 0.0493(6) Uani 1 1 d . . . . .
H24A H 0.797127 0.578889 0.533738 0.074 Uiso 1 1 calc R U . . .
H24B H 0.702543 0.510927 0.571595 0.074 Uiso 1 1 calc R U . . .
H24C H 0.874862 0.482964 0.575070 0.074 Uiso 1 1 calc R U . . .
C25 C 0.9272(2) 0.6341(2) 0.64618(11) 0.0499(6) Uani 1 1 d . . . . .
H25A H 0.946609 0.671246 0.605859 0.075 Uiso 1 1 calc R U . . .
H25B H 1.007345 0.578545 0.654003 0.075 Uiso 1 1 calc R U . . .
H25C H 0.916913 0.676624 0.685139 0.075 Uiso 1 1 calc R U . . .
C26 C 0.59773(17) 0.47501(12) 0.85152(8) 0.0253(3) Uani 1 1 d . . . . .
H26 H 0.503223 0.522061 0.847989 0.030 Uiso 1 1 calc R U . . .
C27 C 0.5665(2) 0.37208(14) 0.85866(11) 0.0402(4) Uani 1 1 d . . . . .
H27A H 0.501254 0.369143 0.896698 0.060 Uiso 1 1 calc R U . . .
H27B H 0.656978 0.325041 0.866616 0.060 Uiso 1 1 calc R U . . .
H27C H 0.521231 0.355890 0.817245 0.060 Uiso 1 1 calc R U . . .
C28 C 0.6783(2) 0.50273(16) 0.91162(9) 0.0371(4) Uani 1 1 d . . . . .
H28A H 0.621515 0.498637 0.952531 0.056 Uiso 1 1 calc R U . . .
H28B H 0.693787 0.569779 0.905013 0.056 Uiso 1 1 calc R U . . .
H28C H 0.771684 0.457690 0.916161 0.056 Uiso 1 1 calc R U . . .
C29 C 0.50574(16) 0.81329(11) 0.95129(8) 0.0221(3) Uani 1 1 d . . . . .
H29 H 0.577317 0.759409 0.937794 0.026 Uiso 1 1 calc R U . . .
C30 C 0.50557(17) 0.84125(11) 1.01672(8) 0.0237(3) Uani 1 1 d . . . . .
H30 H 0.575898 0.806953 1.047348 0.028 Uiso 1 1 calc R U . . .
C31 C 0.40065(17) 0.92139(11) 1.03906(8) 0.0228(3) Uani 1 1 d . . . . .
C32 C 0.30260(18) 0.96870(11) 0.98952(8) 0.0251(3) Uani 1 1 d . . . . .
H32 H 0.230697 1.023567 1.001072 0.030 Uiso 1 1 calc R U . . .
C33 C 0.31040(17) 0.93614(11) 0.92517(8) 0.0230(3) Uani 1 1 d . . . . .
H33 H 0.242988 0.969786 0.893029 0.028 Uiso 1 1 calc R U . . .
C34 C 0.2796(2) 1.03030(14) 1.12464(9) 0.0346(4) Uani 1 1 d . . . . .
H34A H 0.298892 1.048201 1.170617 0.052 Uiso 1 1 calc R U . . .
H34B H 0.188027 1.007523 1.123580 0.052 Uiso 1 1 calc R U . . .
H34C H 0.273617 1.087566 1.094363 0.052 Uiso 1 1 calc R U . . .
C35 C 0.4921(2) 0.90056(15) 1.15494(9) 0.0342(4) Uani 1 1 d . . . . .
H35A H 0.503460 0.945869 1.190538 0.051 Uiso 1 1 calc R U . . .
H35B H 0.586408 0.874326 1.135194 0.051 Uiso 1 1 calc R U . . .
H35C H 0.451069 0.846650 1.174075 0.051 Uiso 1 1 calc R U . . .
C36 C 0.49277(17) 0.83603(12) 0.55341(8) 0.0252(3) Uani 1 1 d . . . . .
H36 H 0.572532 0.786045 0.566150 0.030 Uiso 1 1 calc R U . . .
C37 C 0.47856(18) 0.86496(12) 0.48708(8) 0.0264(3) Uani 1 1 d . . . . .
H37 H 0.547231 0.835012 0.455163 0.032 Uiso 1 1 calc R U . . .
C38 C 0.36179(18) 0.93941(11) 0.46592(8) 0.0248(3) Uani 1 1 d . . . . .
C39 C 0.26736(19) 0.98076(12) 0.51711(8) 0.0286(3) Uani 1 1 d . . . . .
H39 H 0.188067 1.032151 0.506247 0.034 Uiso 1 1 calc R U . . .
C40 C 0.28906(19) 0.94747(12) 0.58215(8) 0.0269(3) Uani 1 1 d . . . . .
H40 H 0.223297 0.976842 0.615414 0.032 Uiso 1 1 calc R U . . .
C41 C 0.4365(2) 0.92388(16) 0.34794(9) 0.0402(4) Uani 1 1 d . . . . .
H41A H 0.427680 0.967688 0.308160 0.060 Uiso 1 1 calc R U . . .
H41B H 0.407776 0.862590 0.336232 0.060 Uiso 1 1 calc R U . . .
H41C H 0.536776 0.909901 0.363675 0.060 Uiso 1 1 calc R U . . .
C42 C 0.2172(2) 1.04415(15) 0.38093(10) 0.0409(4) Uani 1 1 d . . . . .
H42A H 0.225115 1.061805 0.333205 0.061 Uiso 1 1 calc R U . . .
H42B H 0.212033 1.102496 0.408034 0.061 Uiso 1 1 calc R U . . .
H42C H 0.129734 1.017478 0.387933 0.061 Uiso 1 1 calc R U . . .
C43 C 0.06329(19) 0.80298(13) 1.02787(9) 0.0301(3) Uani 1 1 d . . . . .
C44 C 0.0565(2) 0.77066(15) 0.43917(12) 0.0415(4) Uani 1 1 d . . . . .
C45 C 0.0655(3) 0.8802(2) 0.23943(11) 0.0525(6) Uani 1 1 d . . . . .
C46 C -0.0885(3) 0.9187(2) 0.24075(13) 0.0651(7) Uani 1 1 d . . . . .
H46A H -0.105997 0.990328 0.241822 0.098 Uiso 1 1 calc R U . . .
H46B H -0.130195 0.893146 0.280939 0.098 Uiso 1 1 calc R U . . .
H46C H -0.133296 0.898692 0.200385 0.098 Uiso 1 1 calc R U . . .
B1 B 0.35480(17) 0.66667(11) 0.75216(8) 0.0171(3) Uani 1 1 d . . . . .
B2 B 0.4421(2) 0.70583(12) 0.82222(8) 0.0219(3) Uani 1 1 d . U . . .
H2 H 0.452347 0.660826 0.870110 0.026 Uiso 1 1 calc R U . . .
B3 B 0.54636(17) 0.66355(11) 0.75059(8) 0.0182(3) Uani 1 1 d . . . . .
B4 B 0.4350(2) 0.71421(12) 0.68149(8) 0.0219(3) Uani 1 1 d . . . . .
H4 H 0.441466 0.674937 0.632752 0.026 Uiso 1 1 calc R U . . .
B6 B 0.41434(18) 0.83405(12) 0.82783(8) 0.0199(3) Uani 1 1 d . U . . .
N3 N 0.76153(14) 0.53857(9) 0.69672(7) 0.0220(2) Uani 1 1 d . . . . .
N4 N 0.67938(14) 0.48523(9) 0.78897(7) 0.0223(3) Uani 1 1 d . . . . .
N5 N 0.40928(14) 0.85834(9) 0.90473(6) 0.0202(2) Uani 1 1 d . . . . .
N6 N 0.39574(16) 0.95245(11) 1.10286(7) 0.0285(3) Uani 1 1 d . . . . .
N7 N 0.39971(14) 0.87458(9) 0.60180(6) 0.0221(2) Uani 1 1 d . . . . .
N8 N 0.34310(18) 0.97073(11) 0.40118(7) 0.0319(3) Uani 1 1 d . . . . .
N9 N 0.1868(3) 0.8477(2) 0.23789(13) 0.0720(7) Uani 1 1 d . . . . .
C5 C 0.28395(17) 0.77576(11) 0.79296(8) 0.0231(3) Uani 1 1 d . U . . .
H5 H 0.175813 0.811816 0.812516 0.028 Uiso 1 1 calc R U . . .
C8 C 0.56488(17) 0.77494(11) 0.71185(8) 0.0247(3) Uani 1 1 d . U . . .
H8 H 0.656285 0.808318 0.692960 0.030 Uiso 1 1 calc R U . . .
B7 B 0.57254(18) 0.76837(12) 0.79328(9) 0.0209(3) Uani 1 1 d . . . . .
H7 H 0.667789 0.795875 0.812759 0.025 Uiso 1 1 calc R U . . .
B9 B 0.40921(19) 0.84303(12) 0.67850(8) 0.0217(3) Uani 1 1 d . U . . .
B10 B 0.27686(18) 0.77960(12) 0.71247(8) 0.0200(3) Uani 1 1 d . U . . .
H10 H 0.166551 0.815084 0.694115 0.024 Uiso 1 1 calc R U . . .
H6 H 0.380(2) 0.9116(16) 0.7061(10) 0.030 Uiso 1 1 d . U . . .
H9 H 0.399(2) 0.9061(15) 0.7994(10) 0.030 Uiso 1 1 d . U . . .
C11 C 0.29101(15) 0.56927(11) 0.75447(7) 0.0193(3) Uani 1 1 d . . . . .
C12 C 0.24038(19) 0.42332(12) 0.72952(9) 0.0280(3) Uani 1 1 d . . . . .
H12 H 0.238243 0.364663 0.706569 0.034 Uiso 1 1 calc R U . . .
C13 C 0.17133(18) 0.45198(12) 0.78676(8) 0.0275(3) Uani 1 1 d . . . . .
H13 H 0.111476 0.417174 0.811982 0.033 Uiso 1 1 calc R U . . .
C14 C 0.40440(17) 0.48908(12) 0.64817(8) 0.0248(3) Uani 1 1 d . . . . .
H14 H 0.478270 0.530479 0.654317 0.030 Uiso 1 1 calc R U . . .
 
loop_
 _atom_site_aniso_label
 _atom_site_aniso_U_11
 _atom_site_aniso_U_22
 _atom_site_aniso_U_33
 _atom_site_aniso_U_23
 _atom_site_aniso_U_13
 _atom_site_aniso_U_12
S1 0.02225(18) 0.02475(19) 0.02781(19) 0.00300(14) 0.00078(14) -0.00487(14)
S2 0.0266(2) 0.0329(2) 0.0283(2) -0.00417(16) 0.00158(15) -0.00593(16)
F1 0.0659(9) 0.0707(9) 0.0518(8) -0.0138(7) 0.0105(6) -0.0490(8)
O1 0.0358(7) 0.0373(7) 0.0434(7) -0.0051(6) 0.0114(6) -0.0014(6)
N1 0.0219(6) 0.0218(6) 0.0241(6) -0.0026(5) -0.0008(5) -0.0087(5)
N2 0.0215(6) 0.0230(6) 0.0227(6) 0.0002(5) 0.0002(5) -0.0089(5)
O2 0.0356(7) 0.0586(9) 0.0398(7) -0.0098(7) -0.0015(6) -0.0172(7)
O3 0.0305(6) 0.0386(7) 0.0524(8) 0.0215(6) -0.0043(6) -0.0089(5)
O4 0.0469(9) 0.0498(9) 0.0752(11) -0.0356(8) 0.0139(8) -0.0197(7)
O5 0.0398(7) 0.0433(8) 0.0358(7) -0.0020(6) 0.0118(6) -0.0040(6)
O6 0.0489(10) 0.0928(14) 0.0451(9) 0.0239(9) -0.0010(7) 0.0120(9)
F2 0.0457(7) 0.0585(8) 0.0680(9) 0.0381(7) 0.0104(6) -0.0031(6)
F3 0.0328(6) 0.0477(7) 0.0607(8) -0.0051(6) 0.0182(5) -0.0066(5)
F4 0.0475(8) 0.0909(12) 0.0834(11) 0.0004(9) 0.0307(8) -0.0216(8)
F5 0.0430(8) 0.1059(14) 0.0707(10) 0.0050(9) -0.0221(7) -0.0073(8)
F6 0.0651(9) 0.0506(8) 0.1739(16) -0.0388(9) 0.0149(10) -0.0293(7)
C15 0.0372(9) 0.0506(11) 0.0235(8) -0.0054(7) -0.0029(7) -0.0171(8)
C16 0.0408(10) 0.0278(9) 0.0554(12) -0.0145(8) 0.0144(9) -0.0094(8)
C17 0.0246(7) 0.0270(7) 0.0207(7) -0.0003(6) 0.0027(5) -0.0095(6)
C18 0.0826(16) 0.0332(9) 0.0228(8) 0.0019(7) -0.0003(9) -0.0177(10)
C19 0.0295(9) 0.0772(16) 0.0346(10) -0.0087(10) 0.0030(8) 0.0062(10)
C20 0.0170(6) 0.0193(6) 0.0246(7) -0.0019(5) -0.0007(5) -0.0050(5)
C21 0.0229(7) 0.0240(7) 0.0319(8) -0.0039(6) -0.0007(6) 0.0040(6)
C22 0.0266(8) 0.0221(7) 0.0332(8) -0.0009(6) -0.0023(6) 0.0040(6)
C23 0.0223(7) 0.0237(7) 0.0244(7) -0.0026(6) 0.0030(5) -0.0032(6)
C24 0.0899(18) 0.0334(10) 0.0253(9) -0.0037(7) -0.0020(10) -0.0138(11)
C25 0.0405(11) 0.0802(17) 0.0381(10) 0.0114(10) -0.0030(8) -0.0354(11)
C26 0.0251(7) 0.0230(7) 0.0264(7) 0.0047(6) -0.0006(6) -0.0022(6)
C27 0.0457(11) 0.0259(8) 0.0489(11) 0.0089(8) 0.0069(9) -0.0078(8)
C28 0.0332(9) 0.0481(11) 0.0275(8) -0.0010(7) -0.0053(7) -0.0017(8)
C29 0.0226(7) 0.0194(6) 0.0240(7) -0.0032(5) 0.0013(5) -0.0034(5)
C30 0.0243(7) 0.0241(7) 0.0235(7) -0.0032(6) -0.0001(6) -0.0065(6)
C31 0.0254(7) 0.0235(7) 0.0226(7) -0.0049(5) 0.0063(5) -0.0118(6)
C32 0.0273(7) 0.0213(7) 0.0267(7) -0.0042(6) 0.0078(6) -0.0047(6)
C33 0.0242(7) 0.0200(7) 0.0241(7) -0.0004(5) 0.0038(5) -0.0026(5)
C34 0.0416(10) 0.0342(9) 0.0310(9) -0.0136(7) 0.0136(7) -0.0131(8)
C35 0.0383(9) 0.0438(10) 0.0236(8) -0.0059(7) 0.0021(7) -0.0151(8)
C36 0.0253(7) 0.0246(7) 0.0250(7) 0.0009(6) 0.0026(6) -0.0034(6)
C37 0.0296(8) 0.0274(8) 0.0228(7) -0.0013(6) 0.0045(6) -0.0071(6)
C38 0.0331(8) 0.0231(7) 0.0210(7) 0.0016(5) -0.0017(6) -0.0122(6)
C39 0.0345(8) 0.0232(7) 0.0254(8) 0.0031(6) -0.0010(6) -0.0001(6)
C40 0.0323(8) 0.0218(7) 0.0242(7) 0.0013(6) 0.0023(6) 0.0000(6)
C41 0.0521(12) 0.0492(11) 0.0209(8) -0.0006(7) 0.0016(7) -0.0144(9)
C42 0.0547(12) 0.0381(10) 0.0285(9) 0.0096(7) -0.0094(8) -0.0068(9)
C43 0.0301(8) 0.0274(8) 0.0331(8) 0.0035(6) 0.0035(6) -0.0071(6)
C44 0.0324(9) 0.0345(9) 0.0597(12) -0.0089(9) 0.0044(8) -0.0104(8)
C45 0.0674(15) 0.0611(14) 0.0344(10) 0.0050(10) 0.0008(10) -0.0266(12)
C46 0.0739(18) 0.0754(18) 0.0415(13) 0.0024(12) -0.0003(12) -0.0043(14)
B1 0.0168(7) 0.0172(7) 0.0177(7) -0.0007(5) -0.0001(5) -0.0046(5)
B2 0.0310(7) 0.0164(7) 0.0188(7) -0.0010(5) -0.0016(6) -0.0059(5)
B3 0.0172(7) 0.0163(7) 0.0213(7) -0.0006(5) 0.0002(5) -0.0041(5)
B4 0.0296(8) 0.0163(7) 0.0193(7) -0.0002(6) 0.0028(6) -0.0035(6)
B6 0.0226(7) 0.0179(7) 0.0187(7) -0.0022(5) 0.0027(5) -0.0023(5)
N3 0.0184(6) 0.0209(6) 0.0257(6) -0.0026(5) 0.0003(5) -0.0015(5)
N4 0.0207(6) 0.0182(6) 0.0267(6) 0.0003(5) -0.0017(5) -0.0006(5)
N5 0.0224(6) 0.0178(5) 0.0205(6) -0.0025(4) 0.0033(5) -0.0041(5)
N6 0.0315(7) 0.0328(7) 0.0241(6) -0.0090(5) 0.0062(5) -0.0123(6)
N7 0.0267(6) 0.0186(6) 0.0205(6) 0.0013(4) 0.0017(5) -0.0035(5)
N8 0.0431(8) 0.0331(7) 0.0204(6) 0.0030(5) -0.0023(6) -0.0101(6)
N9 0.0667(15) 0.0926(19) 0.0623(14) 0.0060(13) 0.0019(12) -0.0304(14)
C5 0.0251(6) 0.0202(7) 0.0246(7) -0.0024(5) 0.0027(5) -0.0056(4)
C8 0.0247(6) 0.0190(7) 0.0299(8) 0.0015(5) 0.0058(5) -0.0034(5)
B7 0.0229(7) 0.0156(7) 0.0248(8) -0.0041(6) -0.0055(6) -0.0044(6)
B9 0.0273(6) 0.0187(7) 0.0191(7) 0.0000(5) 0.0036(5) -0.0047(5)
B10 0.0224(7) 0.0169(7) 0.0206(7) 0.0025(5) -0.0034(5) -0.0040(5)
C11 0.0167(6) 0.0207(6) 0.0213(6) -0.0003(5) -0.0016(5) -0.0054(5)
C12 0.0326(8) 0.0245(7) 0.0308(8) -0.0020(6) -0.0024(6) -0.0152(6)
C13 0.0294(8) 0.0268(8) 0.0301(8) 0.0004(6) -0.0008(6) -0.0153(6)
C14 0.0251(7) 0.0252(7) 0.0260(7) -0.0069(6) 0.0030(6) -0.0089(6)
 
_geom_special_details
;
 All esds (except the esd in the dihedral angle between two l.s. planes)
 are estimated using the full covariance matrix.  The cell esds are taken
 into account individually in the estimation of esds in distances, angles
 and torsion angles; correlations between esds in cell parameters are only
 used when they are defined by crystal symmetry.  An approximate (isotropic)
 treatment of cell esds is used for estimating esds involving l.s. planes.
;
 
loop_
 _geom_bond_atom_site_label_1
 _geom_bond_atom_site_label_2
 _geom_bond_distance
 _geom_bond_site_symmetry_2
 _geom_bond_publ_flag
S1 O2 1.4338(14) . ?
S1 O1 1.4347(14) . ?
S1 O3 1.4364(13) . ?
S1 C43 1.8261(18) . ?
S2 O5 1.4305(14) . ?
S2 O6 1.4314(17) . ?
S2 O4 1.4348(16) . ?
S2 C44 1.814(2) . ?
F1 C43 1.321(2) . ?
N1 C11 1.3605(19) . ?
N1 C12 1.383(2) . ?
N1 C14 1.485(2) . ?
N2 C11 1.3625(19) . ?
N2 C13 1.380(2) . ?
N2 C17 1.486(2) . ?
F2 C43 1.330(2) . ?
F3 C43 1.327(2) . ?
F4 C44 1.328(3) . ?
F5 C44 1.318(3) . ?
F6 C44 1.318(2) . ?
C15 C14 1.520(2) . ?
C16 C14 1.525(2) . ?
C17 C19 1.515(3) . ?
C17 C18 1.515(2) . ?
C20 N3 1.3588(19) . ?
C20 N4 1.3598(19) . ?
C20 B3 1.592(2) . ?
C21 C22 1.340(2) . ?
C21 N3 1.383(2) . ?
C22 N4 1.383(2) . ?
C23 N3 1.486(2) . ?
C23 C25 1.509(2) . ?
C23 C24 1.511(2) . ?
C26 N4 1.480(2) . ?
C26 C28 1.516(2) . ?
C26 C27 1.524(2) . ?
C29 N5 1.353(2) . ?
C29 C30 1.366(2) . ?
C30 C31 1.419(2) . ?
C31 N6 1.348(2) . ?
C31 C32 1.412(2) . ?
C32 C33 1.364(2) . ?
C33 N5 1.3545(19) . ?
C34 N6 1.457(2) . ?
C35 N6 1.459(2) . ?
C36 N7 1.350(2) . ?
C36 C37 1.367(2) . ?
C37 C38 1.414(2) . ?
C38 N8 1.349(2) . ?
C38 C39 1.409(2) . ?
C39 C40 1.364(2) . ?
C40 N7 1.357(2) . ?
C41 N8 1.459(2) . ?
C42 N8 1.458(3) . ?
C45 N9 1.148(4) . ?
C45 C46 1.449(4) . ?
B1 C11 1.591(2) . ?
B1 C5 1.754(2) . ?
B1 B10 1.768(2) . ?
B1 B4 1.770(2) . ?
B1 B2 1.772(2) . ?
B1 B3 1.804(2) . ?
B2 C5 1.710(2) . ?
B2 B7 1.735(2) . ?
B2 B6 1.761(2) . ?
B2 B3 1.775(2) . ?
B3 C8 1.755(2) . ?
B3 B7 1.767(2) . ?
B3 B4 1.776(2) . ?
B4 B10 1.712(2) . ?
B4 C8 1.741(2) . ?
B4 B9 1.763(2) . ?
B6 N5 1.572(2) . ?
B6 B7 1.742(2) . ?
B6 C5 1.758(2) . ?
N7 B9 1.573(2) . ?
C5 B10 1.600(2) . ?
C8 B7 1.619(2) . ?
C8 B9 1.711(2) . ?
B9 B10 1.791(2) . ?
C12 C13 1.340(2) . ?
 
loop_
 _geom_angle_atom_site_label_1
 _geom_angle_atom_site_label_2
 _geom_angle_atom_site_label_3
 _geom_angle
 _geom_angle_site_symmetry_1
 _geom_angle_site_symmetry_3
 _geom_angle_publ_flag
O2 S1 O1 114.77(9) . . ?
O2 S1 O3 115.53(10) . . ?
O1 S1 O3 114.78(9) . . ?
O2 S1 C43 104.23(9) . . ?
O1 S1 C43 102.73(8) . . ?
O3 S1 C43 102.31(8) . . ?
O5 S2 O6 114.05(10) . . ?
O5 S2 O4 115.45(10) . . ?
O6 S2 O4 114.72(13) . . ?
O5 S2 C44 103.23(10) . . ?
O6 S2 C44 104.23(12) . . ?
O4 S2 C44 102.99(10) . . ?
C11 N1 C12 110.06(13) . . ?
C11 N1 C14 127.15(12) . . ?
C12 N1 C14 122.77(13) . . ?
C11 N2 C13 109.94(13) . . ?
C11 N2 C17 127.91(13) . . ?
C13 N2 C17 122.09(13) . . ?
N2 C17 C19 109.26(14) . . ?
N2 C17 C18 110.63(14) . . ?
C19 C17 C18 112.50(17) . . ?
N3 C20 N4 105.29(12) . . ?
N3 C20 B3 127.30(13) . . ?
N4 C20 B3 127.39(13) . . ?
C22 C21 N3 107.33(14) . . ?
C21 C22 N4 107.24(14) . . ?
N3 C23 C25 109.57(14) . . ?
N3 C23 C24 110.34(14) . . ?
C25 C23 C24 113.09(18) . . ?
N4 C26 C28 109.98(14) . . ?
N4 C26 C27 110.50(14) . . ?
C28 C26 C27 112.69(15) . . ?
N5 C29 C30 123.41(14) . . ?
C29 C30 C31 120.20(15) . . ?
N6 C31 C32 121.59(15) . . ?
N6 C31 C30 122.76(15) . . ?
C32 C31 C30 115.63(14) . . ?
C33 C32 C31 120.44(14) . . ?
N5 C33 C32 123.41(15) . . ?
N7 C36 C37 123.62(15) . . ?
C36 C37 C38 120.09(15) . . ?
N8 C38 C39 121.80(16) . . ?
N8 C38 C37 122.41(15) . . ?
C39 C38 C37 115.78(14) . . ?
C40 C39 C38 120.43(15) . . ?
N7 C40 C39 123.41(15) . . ?
F1 C43 F3 106.66(16) . . ?
F1 C43 F2 108.99(16) . . ?
F3 C43 F2 106.38(15) . . ?
F1 C43 S1 110.75(12) . . ?
F3 C43 S1 112.56(12) . . ?
F2 C43 S1 111.28(13) . . ?
F6 C44 F5 109.4(2) . . ?
F6 C44 F4 106.5(2) . . ?
F5 C44 F4 106.37(18) . . ?
F6 C44 S2 110.95(15) . . ?
F5 C44 S2 111.54(15) . . ?
F4 C44 S2 111.85(16) . . ?
N9 C45 C46 178.4(3) . . ?
C11 B1 C5 126.31(12) . . ?
C11 B1 B10 126.92(12) . . ?
C5 B1 B10 54.05(9) . . ?
C11 B1 B4 125.98(12) . . ?
C5 B1 B4 99.92(11) . . ?
B10 B1 B4 57.89(9) . . ?
C11 B1 B2 122.43(12) . . ?
C5 B1 B2 58.02(9) . . ?
B10 B1 B2 101.57(11) . . ?
B4 B1 B2 104.24(11) . . ?
C11 B1 B3 121.90(12) . . ?
C5 B1 B3 103.77(10) . . ?
B10 B1 B3 104.75(11) . . ?
B4 B1 B3 59.59(9) . . ?
B2 B1 B3 59.52(9) . . ?
C5 B2 B7 103.81(11) . . ?
C5 B2 B6 60.84(9) . . ?
B7 B2 B6 59.75(9) . . ?
C5 B2 B1 60.46(9) . . ?
B7 B2 B1 108.90(12) . . ?
B6 B2 B1 113.46(12) . . ?
C5 B2 B3 106.87(11) . . ?
B7 B2 B3 60.44(9) . . ?
B6 B2 B3 111.71(12) . . ?
B1 B2 B3 61.15(9) . . ?
C20 B3 C8 124.48(12) . . ?
C20 B3 B7 125.21(12) . . ?
C8 B3 B7 54.72(9) . . ?
C20 B3 B2 126.47(12) . . ?
C8 B3 B2 100.90(11) . . ?
B7 B3 B2 58.66(9) . . ?
C20 B3 B4 122.37(12) . . ?
C8 B3 B4 59.07(9) . . ?
B7 B3 B4 102.91(11) . . ?
B2 B3 B4 103.85(11) . . ?
C20 B3 B1 122.31(11) . . ?
C8 B3 B1 105.13(11) . . ?
B7 B3 B1 106.06(11) . . ?
B2 B3 B1 59.33(9) . . ?
B4 B3 B1 59.25(9) . . ?
B10 B4 C8 103.52(11) . . ?
B10 B4 B9 62.04(10) . . ?
C8 B4 B9 58.44(9) . . ?
B10 B4 B1 60.98(9) . . ?
C8 B4 B1 107.22(11) . . ?
B9 B4 B1 113.86(12) . . ?
B10 B4 B3 108.36(11) . . ?
C8 B4 B3 59.87(9) . . ?
B9 B4 B3 111.26(12) . . ?
B1 B4 B3 61.15(9) . . ?
N5 B6 B7 119.73(12) . . ?
N5 B6 C5 120.22(12) . . ?
B7 B6 C5 101.56(11) . . ?
N5 B6 B2 107.29(11) . . ?
B7 B6 B2 59.39(10) . . ?
C5 B6 B2 58.14(9) . . ?
C20 N3 C21 110.06(13) . . ?
C20 N3 C23 128.44(13) . . ?
C21 N3 C23 121.51(13) . . ?
C20 N4 C22 110.07(13) . . ?
C20 N4 C26 127.27(13) . . ?
C22 N4 C26 122.64(13) . . ?
C29 N5 C33 116.90(13) . . ?
C29 N5 B6 124.70(12) . . ?
C33 N5 B6 118.06(13) . . ?
C31 N6 C34 120.68(15) . . ?
C31 N6 C35 121.63(15) . . ?
C34 N6 C35 117.05(14) . . ?
C36 N7 C40 116.64(13) . . ?
C36 N7 B9 125.82(13) . . ?
C40 N7 B9 117.54(13) . . ?
C38 N8 C42 120.63(16) . . ?
C38 N8 C41 121.43(16) . . ?
C42 N8 C41 117.46(15) . . ?
B10 C5 B2 111.85(12) . . ?
B10 C5 B1 63.42(9) . . ?
B2 C5 B1 61.52(9) . . ?
B10 C5 B6 114.83(12) . . ?
B2 C5 B6 61.02(9) . . ?
B1 C5 B6 114.51(11) . . ?
B7 C8 B9 115.44(12) . . ?
B7 C8 B4 111.09(12) . . ?
B9 C8 B4 61.43(10) . . ?
B7 C8 B3 63.01(9) . . ?
B9 C8 B3 114.89(12) . . ?
B4 C8 B3 61.06(9) . . ?
C8 B7 B2 108.46(12) . . ?
C8 B7 B6 110.54(12) . . ?
B2 B7 B6 60.86(10) . . ?
C8 B7 B3 62.27(9) . . ?
B2 B7 B3 60.90(9) . . ?
B6 B7 B3 113.03(12) . . ?
N7 B9 C8 120.73(13) . . ?
N7 B9 B4 106.34(12) . . ?
C8 B9 B4 60.13(10) . . ?
N7 B9 B10 118.69(13) . . ?
C8 B9 B10 101.48(11) . . ?
B4 B9 B10 57.58(9) . . ?
C5 B10 B4 109.05(12) . . ?
C5 B10 B1 62.54(9) . . ?
B4 B10 B1 61.13(9) . . ?
C5 B10 B9 110.49(12) . . ?
B4 B10 B9 60.39(10) . . ?
B1 B10 B9 112.61(12) . . ?
N1 C11 N2 105.27(12) . . ?
N1 C11 B1 127.50(13) . . ?
N2 C11 B1 127.21(13) . . ?
C13 C12 N1 107.21(14) . . ?
C12 C13 N2 107.49(14) . . ?
N1 C14 C15 109.83(13) . . ?
N1 C14 C16 110.38(14) . . ?
C15 C14 C16 112.85(15) . . ?
 
_refine_diff_density_max    0.846
_refine_diff_density_min   -0.632
_refine_diff_density_rms    0.055

_shelx_res_file
;
TITL mo_jvr241118B1_0m_a.res in P-1
    mo_jvr241118B1_0m_a.res
    created by SHELXL-2019/1 at 18:30:36 on 05-Jun-2025
REM Old TITL mo_jvr241118B1_0m in P-1
REM SHELXT solution in P-1: R1 0.154, Rweak 0.008, Alpha 0.052
REM <I/s>   0.000 for    0 systematic absences,  Orientation as input
REM Formula found by SHELXT:  C41 B5 F6 N9 O6 S2
CELL  0.71073   9.4593  13.9415  19.8670   88.557   89.881   78.575
ZERR    2.000   0.0002   0.0003   0.0005    0.001    0.001    0.001
LATT  1
SFAC C H B F N O S
UNIT 76 126 16 12 18 12 4
ACTA
LIST 4
TEMP -123.150
SIZE 0.096 0.131 0.591
L.S. 10
BOND
FMAP 2
PLAN 20
ISOR 0.001 F6
DELU 0.0001 C5 B6
DELU 0.0001 C5 B2
DELU 0.0001 B10 B9
DELU 0.0001 C8 B9
RIGU
OMIT     -2   1   0
OMIT      1   3   5
OMIT      4   2   2
OMIT     -3  -1   2
OMIT      0   1   1
OMIT      2   6   1
OMIT      2   6   0
OMIT      0  -1   1
OMIT      1   5   3
OMIT     -4   9   1
OMIT      2   7   0
OMIT     -2  -2  10
OMIT      1   0   1
OMIT      3   2   2
OMIT     -1   4   0
OMIT      0  -8   8
OMIT     -2  -5   2
OMIT      5   6   0
WGHT    0.062200    1.843200
FVAR       0.44091
S1    7   -0.078137    0.746190    1.064577    11.00000    0.02225    0.02475 =
         0.02781    0.00300    0.00078   -0.00487
S2    7   -0.122293    0.744007    0.429043    11.00000    0.02663    0.03287 =
         0.02831   -0.00417    0.00158   -0.00593
F1    4    0.128217    0.844198    1.074811    11.00000    0.06592    0.07075 =
         0.05176   -0.01383    0.01054   -0.04902
O1    6   -0.169310    0.826496    1.096798    11.00000    0.03579    0.03727 =
         0.04339   -0.00512    0.01140   -0.00143
N1    5    0.315329    0.495051    0.710113    11.00000    0.02187    0.02179 =
         0.02407   -0.00261   -0.00078   -0.00873
N2    5    0.203047    0.541320    0.802372    11.00000    0.02151    0.02295 =
         0.02274    0.00020    0.00015   -0.00893
O2    6   -0.142083    0.709167    1.007905    11.00000    0.03555    0.05859 =
         0.03984   -0.00984   -0.00150   -0.01723
O3    6    0.001843    0.673392    1.109828    11.00000    0.03053    0.03860 =
         0.05236    0.02149   -0.00428   -0.00894
O4    6   -0.092802    0.644967    0.406724    11.00000    0.04687    0.04983 =
         0.07515   -0.03562    0.01393   -0.01969
O5    6   -0.182751    0.757609    0.494995    11.00000    0.03976    0.04329 =
         0.03583   -0.00199    0.01183   -0.00396
O6    6   -0.190176    0.814986    0.379852    11.00000    0.04887    0.09282 =
         0.04514    0.02392   -0.00101    0.01199
F2    4    0.010173    0.870328    0.981099    11.00000    0.04572    0.05846 =
         0.06795    0.03806    0.01037   -0.00315
F3    4    0.165059    0.738922    0.998014    11.00000    0.03282    0.04775 =
         0.06070   -0.00505    0.01818   -0.00660
F4    4    0.133026    0.756330    0.382901    11.00000    0.04745    0.09093 =
         0.08341    0.00044    0.03074   -0.02165
F5    4    0.131032    0.713619    0.485935    11.00000    0.04300    0.10595 =
         0.07068    0.00497   -0.02205   -0.00732
F6    4    0.048924    0.862963    0.454437    11.00000    0.06510    0.05061 =
         0.17392   -0.03885    0.01494   -0.02929
C15   1    0.310621    0.530945    0.588256    11.00000    0.03723    0.05058 =
         0.02348   -0.00538   -0.00286   -0.01714
AFIX 137
H15A  2    0.371148    0.531418    0.548203    11.00000   -1.50000
H15B  2    0.261341    0.597971    0.597559    11.00000   -1.50000
H15C  2    0.238889    0.490449    0.580363    11.00000   -1.50000
AFIX   0
C16   1    0.483897    0.384078    0.638106    11.00000    0.04083    0.02784 =
         0.05542   -0.01450    0.01436   -0.00942
AFIX 137
H16A  2    0.552164    0.382679    0.600802    11.00000   -1.50000
H16B  2    0.414153    0.343106    0.627664    11.00000   -1.50000
H16C  2    0.536454    0.358986    0.679385    11.00000   -1.50000
AFIX   0
C17   1    0.140319    0.596463    0.861985    11.00000    0.02456    0.02697 =
         0.02074   -0.00027    0.00274   -0.00955
AFIX  13
H17   2    0.198747    0.647102    0.871337    11.00000   -1.20000
AFIX   0
C18   1    0.148201    0.528909    0.923406    11.00000    0.08259    0.03325 =
         0.02280    0.00192   -0.00025   -0.01769
AFIX 137
H18A  2    0.111817    0.567145    0.962739    11.00000   -1.50000
H18B  2    0.248583    0.496173    0.931393    11.00000   -1.50000
H18C  2    0.089299    0.479722    0.915808    11.00000   -1.50000
AFIX   0
C19   1   -0.012488    0.648636    0.845793    11.00000    0.02946    0.07716 =
         0.03463   -0.00875    0.00300    0.00625
AFIX 137
H19A  2   -0.053345    0.686418    0.884620    11.00000   -1.50000
H19B  2   -0.071280    0.600320    0.835530    11.00000   -1.50000
H19C  2   -0.011679    0.692919    0.806756    11.00000   -1.50000
AFIX   0
C20   1    0.661824    0.563956    0.745792    11.00000    0.01705    0.01928 =
         0.02463   -0.00186   -0.00073   -0.00496
C21   1    0.841699    0.445910    0.710250    11.00000    0.02291    0.02400 =
         0.03186   -0.00386   -0.00072    0.00396
AFIX  43
H21   2    0.918485    0.411922    0.683815    11.00000   -1.20000
AFIX   0
C22   1    0.791069    0.412921    0.767526    11.00000    0.02664    0.02206 =
         0.03322   -0.00093   -0.00230    0.00397
AFIX  43
H22   2    0.825487    0.351321    0.789345    11.00000   -1.20000
AFIX   0
C23   1    0.789556    0.596795    0.636238    11.00000    0.02232    0.02367 =
         0.02445   -0.00263    0.00305   -0.00315
AFIX  13
H23   2    0.708543    0.654773    0.631688    11.00000   -1.20000
AFIX   0
C24   1    0.791163    0.537151    0.573660    11.00000    0.08990    0.03345 =
         0.02529   -0.00374   -0.00202   -0.01383
AFIX 137
H24A  2    0.797127    0.578889    0.533738    11.00000   -1.50000
H24B  2    0.702543    0.510927    0.571595    11.00000   -1.50000
H24C  2    0.874862    0.482964    0.575070    11.00000   -1.50000
AFIX   0
C25   1    0.927170    0.634071    0.646181    11.00000    0.04047    0.08015 =
         0.03807    0.01141   -0.00304   -0.03540
AFIX 137
H25A  2    0.946609    0.671246    0.605859    11.00000   -1.50000
H25B  2    1.007345    0.578545    0.654003    11.00000   -1.50000
H25C  2    0.916913    0.676624    0.685139    11.00000   -1.50000
AFIX   0
C26   1    0.597731    0.475012    0.851519    11.00000    0.02506    0.02301 =
         0.02640    0.00470   -0.00057   -0.00224
AFIX  13
H26   2    0.503223    0.522061    0.847989    11.00000   -1.20000
AFIX   0
C27   1    0.566511    0.372081    0.858657    11.00000    0.04570    0.02588 =
         0.04891    0.00886    0.00687   -0.00780
AFIX 137
H27A  2    0.501254    0.369143    0.896698    11.00000   -1.50000
H27B  2    0.656978    0.325041    0.866616    11.00000   -1.50000
H27C  2    0.521231    0.355890    0.817245    11.00000   -1.50000
AFIX   0
C28   1    0.678305    0.502731    0.911622    11.00000    0.03317    0.04806 =
         0.02752   -0.00101   -0.00528   -0.00166
AFIX 137
H28A  2    0.621515    0.498637    0.952531    11.00000   -1.50000
H28B  2    0.693787    0.569779    0.905013    11.00000   -1.50000
H28C  2    0.771684    0.457690    0.916161    11.00000   -1.50000
AFIX   0
C29   1    0.505738    0.813290    0.951290    11.00000    0.02257    0.01944 =
         0.02395   -0.00324    0.00131   -0.00336
AFIX  43
H29   2    0.577317    0.759409    0.937794    11.00000   -1.20000
AFIX   0
C30   1    0.505570    0.841255    1.016720    11.00000    0.02431    0.02406 =
         0.02353   -0.00324   -0.00007   -0.00652
AFIX  43
H30   2    0.575898    0.806953    1.047348    11.00000   -1.20000
AFIX   0
C31   1    0.400652    0.921386    1.039057    11.00000    0.02544    0.02354 =
         0.02258   -0.00491    0.00634   -0.01180
C32   1    0.302599    0.968695    0.989524    11.00000    0.02731    0.02128 =
         0.02670   -0.00416    0.00778   -0.00466
AFIX  43
H32   2    0.230697    1.023567    1.001072    11.00000   -1.20000
AFIX   0
C33   1    0.310400    0.936142    0.925171    11.00000    0.02419    0.02003 =
         0.02414   -0.00042    0.00379   -0.00257
AFIX  43
H33   2    0.242988    0.969786    0.893029    11.00000   -1.20000
AFIX   0
C34   1    0.279563    1.030304    1.124637    11.00000    0.04160    0.03416 =
         0.03097   -0.01357    0.01363   -0.01309
AFIX 137
H34A  2    0.298892    1.048201    1.170617    11.00000   -1.50000
H34B  2    0.188027    1.007523    1.123580    11.00000   -1.50000
H34C  2    0.273617    1.087566    1.094363    11.00000   -1.50000
AFIX   0
C35   1    0.492078    0.900563    1.154943    11.00000    0.03828    0.04378 =
         0.02359   -0.00591    0.00207   -0.01506
AFIX 137
H35A  2    0.503460    0.945869    1.190538    11.00000   -1.50000
H35B  2    0.586408    0.874326    1.135194    11.00000   -1.50000
H35C  2    0.451069    0.846650    1.174075    11.00000   -1.50000
AFIX   0
C36   1    0.492775    0.836031    0.553411    11.00000    0.02530    0.02458 =
         0.02504    0.00086    0.00258   -0.00340
AFIX  43
H36   2    0.572532    0.786045    0.566150    11.00000   -1.20000
AFIX   0
C37   1    0.478561    0.864964    0.487078    11.00000    0.02959    0.02742 =
         0.02284   -0.00130    0.00454   -0.00714
AFIX  43
H37   2    0.547231    0.835012    0.455163    11.00000   -1.20000
AFIX   0
C38   1    0.361788    0.939407    0.465923    11.00000    0.03314    0.02305 =
         0.02096    0.00157   -0.00172   -0.01224
C39   1    0.267357    0.980757    0.517113    11.00000    0.03455    0.02325 =
         0.02541    0.00306   -0.00097   -0.00007
AFIX  43
H39   2    0.188067    1.032151    0.506247    11.00000   -1.20000
AFIX   0
C40   1    0.289064    0.947470    0.582148    11.00000    0.03227    0.02176 =
         0.02424    0.00130    0.00232    0.00000
AFIX  43
H40   2    0.223297    0.976842    0.615414    11.00000   -1.20000
AFIX   0
C41   1    0.436496    0.923883    0.347943    11.00000    0.05210    0.04924 =
         0.02093   -0.00056    0.00157   -0.01443
AFIX 137
H41A  2    0.427680    0.967688    0.308160    11.00000   -1.50000
H41B  2    0.407776    0.862590    0.336232    11.00000   -1.50000
H41C  2    0.536776    0.909901    0.363675    11.00000   -1.50000
AFIX   0
C42   1    0.217169    1.044147    0.380927    11.00000    0.05467    0.03813 =
         0.02848    0.00964   -0.00941   -0.00683
AFIX 137
H42A  2    0.225115    1.061805    0.333205    11.00000   -1.50000
H42B  2    0.212033    1.102496    0.408034    11.00000   -1.50000
H42C  2    0.129734    1.017478    0.387933    11.00000   -1.50000
AFIX   0
C43   1    0.063290    0.802976    1.027872    11.00000    0.03007    0.02735 =
         0.03311    0.00346    0.00352   -0.00708
C44   1    0.056457    0.770663    0.439168    11.00000    0.03241    0.03449 =
         0.05967   -0.00889    0.00436   -0.01044
C45   1    0.065498    0.880191    0.239427    11.00000    0.06741    0.06111 =
         0.03437    0.00495    0.00078   -0.02664
C46   1   -0.088463    0.918708    0.240750    11.00000    0.07388    0.07537 =
         0.04148    0.00244   -0.00032   -0.00428
AFIX 137
H46A  2   -0.105997    0.990328    0.241822    11.00000   -1.50000
H46B  2   -0.130195    0.893146    0.280939    11.00000   -1.50000
H46C  2   -0.133296    0.898692    0.200385    11.00000   -1.50000
AFIX   0
B1    3    0.354797    0.666670    0.752159    11.00000    0.01683    0.01723 =
         0.01767   -0.00065   -0.00006   -0.00458
B2    3    0.442103    0.705828    0.822222    11.00000    0.03103    0.01643 =
         0.01876   -0.00098   -0.00162   -0.00586
AFIX 153
H2    2    0.452347    0.660826    0.870110    11.00000   -1.20000
AFIX   0
B3    3    0.546355    0.663546    0.750590    11.00000    0.01716    0.01632 =
         0.02132   -0.00064    0.00019   -0.00408
B4    3    0.434985    0.714207    0.681495    11.00000    0.02959    0.01635 =
         0.01933   -0.00023    0.00280   -0.00353
AFIX 153
H4    2    0.441466    0.674937    0.632752    11.00000   -1.20000
AFIX   0
B6    3    0.414340    0.834055    0.827834    11.00000    0.02260    0.01786 =
         0.01869   -0.00215    0.00267   -0.00229
N3    5    0.761529    0.538571    0.696723    11.00000    0.01841    0.02090 =
         0.02573   -0.00264    0.00030   -0.00148
N4    5    0.679380    0.485232    0.788973    11.00000    0.02073    0.01822 =
         0.02670    0.00032   -0.00170   -0.00061
N5    5    0.409275    0.858343    0.904732    11.00000    0.02245    0.01783 =
         0.02046   -0.00246    0.00335   -0.00410
N6    5    0.395736    0.952445    1.102861    11.00000    0.03146    0.03279 =
         0.02406   -0.00901    0.00616   -0.01228
N7    5    0.399713    0.874583    0.601802    11.00000    0.02666    0.01859 =
         0.02045    0.00135    0.00171   -0.00346
N8    5    0.343098    0.970729    0.401178    11.00000    0.04305    0.03309 =
         0.02038    0.00299   -0.00233   -0.01011
N9    5    0.186804    0.847687    0.237889    11.00000    0.06674    0.09258 =
         0.06234    0.00600    0.00185   -0.03035
C5    1    0.283954    0.775763    0.792964    11.00000    0.02505    0.02022 =
         0.02461   -0.00241    0.00267   -0.00559
AFIX 153
H5    2    0.175813    0.811816    0.812516    11.00000   -1.20000
AFIX   0
C8    1    0.564876    0.774938    0.711854    11.00000    0.02467    0.01895 =
         0.02989    0.00152    0.00580   -0.00339
AFIX 153
H8    2    0.656285    0.808318    0.692960    11.00000   -1.20000
AFIX   0
B7    3    0.572539    0.768368    0.793283    11.00000    0.02288    0.01558 =
         0.02478   -0.00411   -0.00545   -0.00438
AFIX 153
H7    2    0.667789    0.795875    0.812759    11.00000   -1.20000
AFIX   0
B9    3    0.409205    0.843027    0.678505    11.00000    0.02733    0.01866 =
         0.01909   -0.00001    0.00361   -0.00471
B10   3    0.276861    0.779601    0.712465    11.00000    0.02238    0.01695 =
         0.02057    0.00250   -0.00341   -0.00396
AFIX 153
H10   2    0.166551    0.815084    0.694115    11.00000   -1.20000
AFIX   0
H6    2    0.379984    0.911636    0.706085    11.00000   -1.50000
H9    2    0.398748    0.906145    0.799366    11.00000   -1.50000
C11   1    0.291006    0.569269    0.754469    11.00000    0.01673    0.02069 =
         0.02132   -0.00026   -0.00162   -0.00539
C12   1    0.240383    0.423320    0.729524    11.00000    0.03257    0.02455 =
         0.03079   -0.00203   -0.00240   -0.01521
AFIX  43
H12   2    0.238243    0.364663    0.706569    11.00000   -1.20000
AFIX   0
C13   1    0.171326    0.451981    0.786759    11.00000    0.02937    0.02685 =
         0.03015    0.00037   -0.00079   -0.01526
AFIX  43
H13   2    0.111476    0.417174    0.811982    11.00000   -1.20000
AFIX   0
C14   1    0.404402    0.489076    0.648174    11.00000    0.02510    0.02519 =
         0.02599   -0.00685    0.00301   -0.00891
AFIX  13
H14   2    0.478270    0.530479    0.654317    11.00000   -1.20000
REM #####
REM #####
REM #####
REM #####
AFIX   0
HKLF 4


REM  mo_jvr241118B1_0m_a.res in P-1
REM wR2 = 0.1350, GooF = S = 1.048, Restrained GooF = 1.141 for all data
REM R1 = 0.0479 for 11150 Fo > 4sig(Fo) and 0.0546 for all 12746 data
REM 641 parameters refined using 605 restraints

END

WGHT      0.0622      1.8426

REM Highest difference peak  0.846,  deepest hole -0.632,  1-sigma level  0.055
Q1    1   0.0377  0.8366  0.4962  11.00000  0.05    0.85
Q2    1   0.6593  0.7486  0.8204  11.00000  0.05    0.55
Q3    1   0.0191  0.8694  0.4227  11.00000  0.05    0.54
Q4    1   0.6482  0.7641  0.6793  11.00000  0.05    0.53
Q5    1   0.1996  0.7676  0.8254  11.00000  0.05    0.50
Q6    1   0.1984  0.7684  0.6879  11.00000  0.05    0.45
Q7    1   0.1608  0.9109  0.2455  11.00000  0.05    0.45
Q8    1   0.1300  0.8097  0.4078  11.00000  0.05    0.42
Q9    1   0.0154  0.8996  1.0205  11.00000  0.05    0.40
Q10   1   0.3213  0.7904  0.6996  11.00000  0.05    0.38
Q11   1  -0.0250  0.7547  0.4352  11.00000  0.05    0.37
Q12   1   0.5739  0.7684  0.7741  11.00000  0.05    0.36
Q13   1   0.5242  0.7852  0.8041  11.00000  0.05    0.35
Q14   1  -0.1297  0.8372  0.3793  11.00000  0.05    0.33
Q15   1   0.2732  0.7830  0.7387  11.00000  0.05    0.33
Q16   1  -0.0182  0.5929  0.8558  11.00000  0.05    0.32
Q17   1   0.0035  0.7773  1.0425  11.00000  0.05    0.31
Q18   1  -0.0760  0.6831  0.3809  11.00000  0.05    0.31
Q19   1  -0.1692  0.7639  0.3696  11.00000  0.05    0.30
Q20   1  -0.0399  0.6256  0.4338  11.00000  0.05    0.30
;
_shelx_res_checksum   60626

_shelx_hkl_file
;
  -1   0   0    3.00    0.30
  -1   0   0    3.40    0.40
   1   0   0    2.10    0.20
   1   0   0    2.40    0.50
   1   0   0    3.10    0.50
   1   0   0    2.70    0.30
  -2   0   0    0.80    0.30
  -2   0   0    0.80    0.30
  -2   0   0    1.40    0.60
  -2   0   0    0.50    0.40
  -2   0   0    0.70    0.30
  -2   0   0    0.30    0.30
  -2   0   0    0.90    0.20
  -2   0   0    1.40    0.60
   2   0   0    0.70    0.30
   2   0   0    1.00    0.40
   2   0   0    0.90    0.30
   2   0   0    0.80    0.30
   2   0   0    0.60    0.50
   2   0   0    0.70    0.40
   2   0   0    1.90    0.70
  -3   0   0 1152.88   43.70
  -3   0   0 1315.57   63.59
   3   0   0 1268.17   38.70
   3   0   0 1141.79   60.59
  -4   0   0  326.87   12.60
  -4   0   0  362.36   12.70
  -4   0   0  345.27   11.50
  -4   0   0  351.46   10.30
  -4   0   0  350.56   12.00
  -4   0   0  347.87   10.20
   4   0   0  352.16   11.90
   4   0   0  347.07   11.90
   4   0   0  351.16   10.90
   4   0   0  353.96   11.80
   4   0   0  353.16   12.40
   4   0   0  360.66   10.70
   4   0   0  356.06   11.40
   4   0   0  338.47   11.00
  -5   0   0   18.30    1.40
  -5   0   0   16.30    1.60
  -5   0   0   19.30    2.20
  -5   0   0   19.60    2.70
  -5   0   0   16.90    2.70
   5   0   0   23.90    2.80
   5   0   0   17.40    1.80
   5   0   0   16.50    1.60
   5   0   0   18.90    2.70
   5   0   0   17.50    1.40
   5   0   0   15.90    2.10
   5   0   0   22.00    2.60
   5   0   0   18.80    2.10
  -6   0   0   25.60    1.90
  -6   0   0   25.70    3.50
  -6   0   0   21.80    1.70
  -6   0   0   21.70    3.30
   6   0   0   24.60    2.60
   6   0   0   22.90    1.80
   6   0   0   26.40    1.90
   6   0   0   21.70    2.20
   6   0   0   32.30    3.50
   6   0   0   26.70    3.50
   6   0   0   24.50    3.00
   6   0   0   23.50    2.70
  -7   0   0  122.39    4.90
  -7   0   0  114.59    7.20
  -7   0   0  128.99    7.60
  -7   0   0  116.19    5.10
   7   0   0  114.99    5.80
   7   0   0  122.69    6.60
   7   0   0  118.69    5.40
   7   0   0  113.69    6.10
   7   0   0  116.19    5.00
   7   0   0  121.49    5.00
  -8   0   0   23.30    4.00
  -8   0   0   29.90    2.20
  -8   0   0   38.00    2.70
  -8   0   0   31.20    4.50
   8   0   0   30.80    2.40
   8   0   0   27.10    3.40
   8   0   0   27.70    2.90
   8   0   0   32.10    3.50
   8   0   0   30.30    2.40
  -9   0   0    6.40    2.70
  -9   0   0   10.40    1.70
  -9   0   0    8.30    1.40
   9   0   0    4.90    1.80
   9   0   0    6.90    1.60
   9   0   0    7.40    1.50
 -10   0   0   77.79    8.20
 -10   0   0   75.89    3.90
 -10   0   0   70.19    4.10
 -10   0   0   95.49    7.70
  10   0   0   71.79    4.10
  10   0   0   78.69    5.50
  10   0   0   69.29    5.60
  10   0   0   71.59    4.60
  10   0   0   72.19    4.50
 -11   0   0   45.70    3.20
 -11   0   0   28.90    5.20
 -11   0   0   43.30    7.00
 -11   0   0   40.80    2.90
  11   0   0   44.90    3.30
  11   0   0   43.60    3.70
  11   0   0   36.50    4.80
  11   0   0   43.90    3.70
  11   0   0   43.10    4.90
 -12   0   0   25.40    2.30
 -12   0   0   21.20    4.90
 -12   0   0   29.30    5.80
  12   0   0   19.10    2.80
  12   0   0   19.00    4.30
  12   0   0   23.00    5.70
  12   0   0   21.80    3.10
  12   0   0   21.00    2.60
  12  -1   0    5.40    1.90
  12  -1   0    2.50    1.80
  12  -1   0    2.30    2.10
  12  -1   0    2.40    1.50
 -12   1   0    6.20    3.20
 -12   1   0    2.40    1.40
  11  -1   0    3.60    1.50
  11  -1   0    0.10    1.20
  11  -1   0   -0.30    1.60
  11  -1   0    1.90    1.90
  11  -1   0   -0.70    1.30
 -11   1   0   -0.80    0.90
 -11   1   0   -0.20    1.00
 -11   1   0    0.00    1.90
 -11   1   0   -0.40    2.40
  10  -1   0    2.40    1.80
  10  -1   0    7.80    1.80
  10  -1   0    6.50    2.30
  10  -1   0    6.70    1.80
  10  -1   0    5.30    1.80
 -10   1   0    6.20    1.70
 -10   1   0    8.10    3.50
 -10   1   0    7.70    3.00
 -10   1   0    3.70    1.30
   9  -1   0  174.78    7.90
   9  -1   0  182.58    7.50
   9  -1   0  165.38    7.20
   9  -1   0  161.48    8.60
   9  -1   0  169.98    8.50
  -9   1   0  175.58   11.10
  -9   1   0  153.38    7.20
  -9   1   0  177.78    7.10
   8  -1   0   93.69    5.70
   8  -1   0  100.09    5.00
   8  -1   0  105.59    6.20
   8  -1   0  102.59    5.40
   8  -1   0   95.29    4.80
  -8   1   0  105.59    5.10
  -8   1   0   96.79    7.10
  -8   1   0   95.99    7.10
  -8   1   0   97.89    4.70
   7  -1   0    0.20    1.10
   7  -1   0    2.60    1.40
   7  -1   0    1.10    0.80
   7  -1   0   -0.10    0.70
   7  -1   0    0.30    0.90
   7  -1   0    1.60    1.40
  -7   1   0    1.80    1.60
  -7   1   0    2.20    0.90
  -7   1   0    2.90    1.90
  -7   1   0    0.00    0.80
   6  -1   0   40.70    2.50
   6  -1   0   34.50    2.90
   6  -1   0   43.80    2.90
   6  -1   0   40.30    3.30
   6  -1   0   45.40    3.40
   6  -1   0   39.50    2.60
  -6   1   0   40.40    2.60
  -6   1   0   38.00    3.10
  -6   1   0   35.10    4.20
  -6   1   0   39.10    2.10
  -6   1   0   44.70    2.80
  -6   1   0   47.40    4.10
  -6   1   0   38.60    1.90
   5  -1   0    0.10    0.70
   5  -1   0   -0.10    0.40
   5  -1   0    0.30    0.50
   5  -1   0    1.40    0.90
   5  -1   0    0.10    0.60
   5  -1   0    0.80    0.80
  -5   1   0   -0.80    0.60
  -5   1   0    0.70    1.10
  -5   1   0    0.70    0.50
  -5   1   0    1.70    0.60
  -5   1   0   -0.50    1.00
  -5   1   0    0.40    0.60
  -5   1   0    0.00    0.60
   4  -1   0   22.20    2.40
   4  -1   0   18.80    1.40
   4  -1   0   17.50    1.90
   4  -1   0   20.60    2.10
   4  -1   0   15.90    1.70
   4  -1   0   19.30    1.50
  -4   1   0   17.60    2.50
  -4   1   0   15.50    1.80
  -4   1   0   19.10    1.30
  -4   1   0   20.00    1.90
  -4   1   0   13.30    2.40
  -4   1   0   18.50    2.00
  -4   1   0   17.50    1.50
   3  -1   0    0.60    0.50
   3  -1   0    0.90    0.50
   3  -1   0    1.20    0.60
   3  -1   0    1.10    0.50
   3  -1   0    0.40    0.50
   3  -1   0    1.50    0.70
  -3   1   0    0.10    0.30
  -3   1   0    0.60    0.40
  -3   1   0    0.50    0.70
  -3   1   0    0.20    0.50
  -3   1   0    0.40    0.50
  -2   1   0   -0.10    0.10
   1  -1   0 1447.16   43.50
   1  -1   0 1466.95   62.49
  -1   1   0 1440.46   43.60
  -1  -1   0   59.19    2.40
  -1  -1   0   64.59    2.10
  -1  -1   0   59.39    2.30
  -1  -1   0   62.39    2.30
   1   1   0   64.39    2.40
   1   1   0   66.49    2.30
   1   1   0   62.09    2.10
   1   1   0   63.69    2.40
   1   1   0   71.49    2.30
  -2  -1   0   45.00    2.10
  -2  -1   0   40.80    2.10
  -2  -1   0   42.80    1.50
  -2  -1   0   43.00    2.30
  -2  -1   0   43.40    1.90
  -2  -1   0   45.90    1.50
   2   1   0   43.90    2.20
   2   1   0   47.30    2.40
   2   1   0   45.10    2.10
   2   1   0   48.60    2.50
   2   1   0   43.70    1.90
   2   1   0   44.80    1.60
  -3  -1   0  335.67   11.00
   3   1   0  312.97   10.80
   3   1   0  324.17   10.50
   3   1   0  323.87   10.30
   3   1   0  291.27    9.30
  -4  -1   0    1.50    0.70
  -4  -1   0    2.50    0.50
  -4  -1   0    2.10    1.10
  -4  -1   0    1.90    0.90
  -4  -1   0    2.40    0.50
  -4  -1   0    2.00    1.10
   4   1   0    0.80    1.00
   4   1   0    4.20    1.10
   4   1   0    3.60    0.70
   4   1   0    2.00    0.90
   4   1   0    1.90    0.50
   4   1   0    2.70    0.50
   4   1   0    2.50    0.70
   4   1   0    2.20    0.80
   4   1   0    2.80    1.20
  -5  -1   0    4.40    0.80
  -5  -1   0    3.30    1.30
  -5  -1   0    9.40    2.00
  -5  -1   0    4.00    0.70
  -5  -1   0    3.70    1.00
   5   1   0    3.90    0.70
   5   1   0    3.10    0.90
   5   1   0    7.00    1.50
   5   1   0    2.20    0.70
   5   1   0    3.50    1.10
   5   1   0    5.60    1.70
   5   1   0    3.40    1.00
   5   1   0    4.10    0.70
  -6  -1   0   56.29    2.60
  -6  -1   0   58.39    2.80
  -6  -1   0   49.10    4.20
  -6  -1   0   56.79    4.40
   6   1   0   56.59    3.80
   6   1   0   57.69    3.00
   6   1   0   52.99    4.30
   6   1   0   59.59    2.80
   6   1   0   61.79    4.10
   6   1   0   51.99    3.20
   6   1   0   55.19    3.60
   6   1   0   58.69    2.70
  -7  -1   0   16.90    1.50
  -7  -1   0   32.70    4.50
  -7  -1   0   17.40    1.80
  -7  -1   0   18.60    3.20
   7   1   0   20.90    1.70
   7   1   0   21.00    2.70
   7   1   0   18.70    2.00
   7   1   0   17.00    1.90
   7   1   0   21.50    3.00
   7   1   0   16.80    2.20
  -8  -1   0  424.66   17.10
  -8  -1   0  402.76   13.00
  -8  -1   0  409.96   12.80
  -8  -1   0  408.96   16.90
   8   1   0  399.66   15.00
   8   1   0  404.46   14.40
   8   1   0  402.56   13.10
   8   1   0  395.86   13.60
   8   1   0  411.56   13.30
  -9  -1   0   64.99    8.30
  -9  -1   0   63.69    3.20
  -9  -1   0   61.39    3.30
  -9  -1   0   69.09    7.30
   9   1   0   65.79    4.50
   9   1   0   59.59    3.60
   9   1   0   63.19    3.40
   9   1   0   59.99    3.80
   9   1   0   58.39    4.70
 -10  -1   0   20.70    4.70
 -10  -1   0   24.10    2.10
 -10  -1   0   22.90    2.20
 -10  -1   0   18.30    4.10
  10   1   0   19.50    3.40
  10   1   0   23.70    2.80
  10   1   0   19.80    2.60
  10   1   0   28.10    3.70
  10   1   0   23.20    2.40
 -11  -1   0    7.00    1.30
 -11  -1   0    6.20    1.30
 -11  -1   0    6.00    3.10
 -11  -1   0    4.40    3.10
  11   1   0    8.10    1.80
  11   1   0    8.20    1.90
  11   1   0    4.90    2.80
  11   1   0   10.20    2.80
  11   1   0    7.30    1.50
 -12  -1   0   11.60    3.80
 -12  -1   0    4.60    3.50
  12   1   0    6.60    1.90
  12   1   0    3.80    2.20
  12   1   0    4.60    2.90
  12   1   0    6.50    1.50
  12   1   0    4.90    2.30
  12   1   0    1.60    1.30
  12  -2   0    6.80    2.60
  12  -2   0   10.40    2.60
  12  -2   0   11.20    2.60
  12  -2   0   10.40    2.60
 -12   2   0    6.20    1.90
 -12   2   0    6.70    3.60
 -12   2   0    6.10    3.60
  11  -2   0   50.99    4.30
  11  -2   0   51.39    5.10
  11  -2   0   52.19    5.90
  11  -2   0   51.49    4.00
 -11   2   0   46.40    6.80
 -11   2   0   52.49    3.80
 -11   2   0   55.89    4.20
 -11   2   0   73.39    8.80
  10  -2   0   13.50    3.10
  10  -2   0   16.90    2.70
  10  -2   0   12.50    2.60
  10  -2   0   15.10    3.20
  10  -2   0   14.10    2.30
 -10   2   0   14.00    2.50
 -10   2   0   12.50    2.10
 -10   2   0   18.20    4.20
 -10   2   0   12.60    3.90
   9  -2   0    1.20    1.20
   9  -2   0    2.10    1.20
   9  -2   0    0.40    1.30
   9  -2   0    1.70    1.40
   9  -2   0    4.40    2.00
  -9   2   0   -0.20    1.90
  -9   2   0    1.60    1.10
  -9   2   0    1.20    2.30
  -9   2   0    0.70    1.20
   8  -2   0   17.70    2.60
   8  -2   0   16.20    2.30
   8  -2   0   15.20    2.70
   8  -2   0   18.80    2.50
   8  -2   0   18.90    3.00
  -8   2   0   14.00    2.20
  -8   2   0   17.60    1.10
  -8   2   0   20.30    4.00
  -8   2   0   10.80    1.90
  -8   2   0   15.00    3.60
  -8   2   0   19.00    1.10
   7  -2   0    1.50    1.00
   7  -2   0    1.80    1.20
   7  -2   0    1.10    1.00
   7  -2   0    4.20    1.60
   7  -2   0    1.40    1.40
  -7   2   0    2.00    0.90
  -7   2   0    1.10    1.10
  -7   2   0    1.60    1.00
  -7   2   0    2.20    1.80
  -7   2   0    5.40    2.20
   6  -2   0    2.00    1.10
   6  -2   0    3.00    1.30
   6  -2   0    2.00    1.30
   6  -2   0    2.50    1.00
   6  -2   0    2.60    1.10
   6  -2   0    2.90    1.00
  -6   2   0    1.70    1.00
  -6   2   0    2.10    0.80
  -6   2   0    1.90    1.00
  -6   2   0    1.10    1.00
  -6   2   0    1.80    1.50
  -6   2   0    7.00    2.10
   5  -2   0   73.69    3.60
   5  -2   0   77.19    4.30
   5  -2   0   78.99    4.40
   5  -2   0   75.29    4.20
   5  -2   0   76.39    3.80
   5  -2   0   69.39    3.90
  -5   2   0   80.09    4.10
  -5   2   0   77.19    3.40
  -5   2   0   74.99    4.10
  -5   2   0   69.59    3.60
  -5   2   0   67.59    4.70
   4  -2   0    4.70    1.10
   4  -2   0    7.30    1.40
   4  -2   0    8.60    1.60
   4  -2   0    6.30    1.10
   4  -2   0    7.70    1.20
   4  -2   0    8.70    1.60
  -4   2   0    5.50    1.10
  -4   2   0    6.40    1.10
  -4   2   0    5.00    1.20
  -4   2   0    6.90    1.30
  -4   2   0    8.00    1.10
  -4   2   0   10.10    2.00
   3  -2   0  267.67    9.50
   3  -2   0  293.97    9.50
   3  -2   0  271.67    8.90
   3  -2   0  281.07    9.30
   3  -2   0  259.47    9.00
   3  -2   0  259.47    9.30
  -3   2   0  269.57    9.50
  -3   2   0  288.77    9.20
  -3   2   0  283.17    9.40
  -3   2   0  292.27   10.10
  -3   2   0  277.47    9.10
   2  -2   0 2630.34   78.69
   2  -2   0 2610.04  115.49
  -2   2   0 2476.75   78.79
  -2   2   0 2773.32  116.29
   1  -2   0 5548.54  193.58
  -1   2   0 5748.82  193.88
   0  -2   0    2.70    0.40
   0  -2   0    3.20    0.50
   0  -2   0    3.40    0.30
   0  -2   0    3.10    0.40
   0  -2   0    2.90    0.40
   0  -2   0    3.60    0.40
   0   2   0    3.70    0.50
   0   2   0    3.10    0.50
   0   2   0    3.90    0.40
   0   2   0    3.60    0.50
   0   2   0    3.80    0.50
   0   2   0    2.90    0.30
  -1  -2   0  533.05   28.10
  -1  -2   0  553.64   17.60
   1   2   0  639.44   30.20
  -2  -2   0 6339.97  186.88
  -3  -2   0 6531.15  195.38
  -4  -2   0 1411.76   42.30
  -4  -2   0 1392.56   58.99
   4   2   0 1367.86   58.59
   4   2   0 1420.96   42.10
  -5  -2   0  601.34   20.00
  -5  -2   0  603.84   20.10
   5   2   0  615.24   20.20
   5   2   0  569.94   19.20
   5   2   0  577.74   20.00
   5   2   0  593.04   19.00
   5   2   0  595.34   17.60
  -6  -2   0  134.99    7.20
  -6  -2   0  137.49    4.60
  -6  -2   0  138.89    4.70
  -6  -2   0  141.89    7.40
   6   2   0  136.59    7.30
   6   2   0  134.29    5.40
   6   2   0  134.49    4.80
   6   2   0  141.29    6.50
   6   2   0  130.09    6.60
   6   2   0  142.79    7.40
   6   2   0  137.99    6.20
   6   2   0  140.59    4.90
   6   2   0  146.99    5.10
  -7  -2   0  162.98    8.70
  -7  -2   0  182.48    8.90
  -7  -2   0  165.58    5.50
  -7  -2   0  166.68    5.70
   7   2   0  162.58    5.80
   7   2   0  171.48    6.80
   7   2   0  156.08    7.60
   7   2   0  149.09    7.20
   7   2   0  167.78    5.90
   7   2   0  168.78    6.10
  -8  -2   0    2.50    1.80
  -8  -2   0    1.60    1.70
  -8  -2   0    0.20    0.50
  -8  -2   0    1.30    0.60
   8   2   0    2.90    1.50
   8   2   0    1.20    1.10
   8   2   0    0.80    0.80
   8   2   0    1.10    0.70
   8   2   0    2.00    1.30
  -9  -2   0    0.40    0.60
  -9  -2   0    2.20    1.80
  -9  -2   0    1.40    0.70
  -9  -2   0    1.80    2.10
   9   2   0    0.70    0.80
   9   2   0    0.00    1.50
   9   2   0    1.30    1.20
   9   2   0    1.70    0.70
   9   2   0    0.30    1.20
   9   2   0    0.80    0.80
 -10  -2   0   25.10    4.80
 -10  -2   0   25.00    1.60
 -10  -2   0   20.50    4.20
  10   2   0   22.80    2.50
  10   2   0   25.10    3.30
  10   2   0   25.50    2.60
  10   2   0   25.30    4.50
  10   2   0   23.60    3.60
  10   2   0   23.80    2.20
 -11  -2   0   13.80    0.90
 -11  -2   0   10.30    3.50
 -11  -2   0   20.60    4.70
 -11  -2   0   12.70    0.90
  11   2   0   18.90    3.10
  11   2   0   18.60    4.30
  11   2   0   19.60    3.50
  11   2   0   11.70    1.70
  11   2   0   17.00    2.20
  11   2   0   16.10    2.30
 -12  -2   0   29.20    5.70
 -12  -2   0   20.00    4.70
  12   2   0   23.20    2.90
  12   2   0   25.80    2.40
  12   2   0   26.00    3.90
  12   2   0   19.70    4.50
  12   2   0   23.70    4.10
  12   2   0   22.20    2.40
  11  -3   0   42.70    5.50
  11  -3   0   31.10    4.00
  11  -3   0   38.60    4.10
  11  -3   0   31.70    4.30
  11  -3   0   30.40    4.20
 -11   3   0   35.30    4.00
 -11   3   0   31.60    3.60
 -11   3   0   37.60    6.30
 -11   3   0   36.60    6.50
  10  -3   0   54.79    5.90
  10  -3   0   52.29    5.10
  10  -3   0   49.20    3.90
 -10   3   0   47.70    4.00
 -10   3   0   42.10    6.60
 -10   3   0   39.30    6.20
 -10   3   0   46.70    3.80
   9  -3   0  241.38   11.20
   9  -3   0  244.18   11.00
   9  -3   0  249.28   10.70
   9  -3   0  236.38    9.70
   9  -3   0  236.78    9.80
  -9   3   0  220.58   12.50
  -9   3   0  218.58   12.50
  -9   3   0  235.28    9.50
  -9   3   0  212.78    7.10
  -9   3   0  256.77   10.20
   8  -3   0    0.60    1.30
   8  -3   0    2.90    1.60
   8  -3   0    3.10    1.40
   8  -3   0    3.70    1.40
   8  -3   0    4.70    1.80
  -8   3   0    4.00    1.40
  -8   3   0    3.70    1.10
  -8   3   0    4.90    1.40
  -8   3   0    3.10    2.10
  -8   3   0    5.30    1.80
  -8   3   0    6.10    2.50
   7  -3   0   28.10    3.50
   7  -3   0   33.60    3.70
   7  -3   0   28.60    3.50
   7  -3   0   26.20    2.90
   7  -3   0   30.20    3.00
  -7   3   0   31.60    4.70
  -7   3   0   23.30    2.30
  -7   3   0   28.70    3.40
  -7   3   0   27.30    2.90
  -7   3   0   24.00    4.10
   6  -3   0   19.10    2.20
   6  -3   0   21.20    2.40
   6  -3   0   18.90    2.60
   6  -3   0   16.70    2.60
   6  -3   0   18.10    2.50
   6  -3   0   17.70    2.60
  -6   3   0   17.60    2.20
  -6   3   0   22.00    3.40
  -6   3   0   13.90    2.10
  -6   3   0   21.20    2.30
  -6   3   0   18.00    2.00
   5  -3   0   16.20    2.20
   5  -3   0   15.90    2.10
   5  -3   0   17.00    2.40
   5  -3   0   11.60    1.70
   5  -3   0   16.00    2.30
   5  -3   0   18.50    2.00
  -5   3   0   13.80    1.80
  -5   3   0   13.30    1.90
  -5   3   0   11.70    2.00
  -5   3   0   11.40    1.60
  -5   3   0   14.20    2.10
  -5   3   0   13.90    2.60
   4  -3   0    7.80    1.50
   4  -3   0    7.10    1.50
   4  -3   0    5.70    1.30
   4  -3   0    7.00    1.20
   4  -3   0    5.30    1.10
   4  -3   0    7.80    1.60
  -4   3   0    4.70    1.40
  -4   3   0    5.30    1.40
  -4   3   0    2.90    1.00
  -4   3   0    5.00    1.10
  -4   3   0    6.00    1.20
  -4   3   0    5.00    1.30
   3  -3   0  265.07    9.70
   3  -3   0  270.97    9.40
   3  -3   0  258.27    9.20
   3  -3   0  276.57    9.10
  -3   3   0  274.07    9.30
  -3   3   0  274.77    9.90
  -3   3   0  280.47    9.40
  -3   3   0  286.47    9.50
  -3   3   0  270.67    9.10
  -2   3   0  415.66   13.50
   1  -3   0  110.39    4.10
   1  -3   0  108.09    4.10
   1  -3   0  104.49    4.10
   1  -3   0  101.79    3.90
   1  -3   0  106.99    3.80
  -1   3   0  101.69    4.30
  -1   3   0  103.89    3.80
  -1   3   0  109.19    4.10
  -1   3   0  104.09    4.00
   0  -3   0 2345.77   70.39
   0  -3   0 2298.57   99.39
   0   3   0 2383.96  100.09
   0   3   0 2377.16   70.69
  -1  -3   0 1637.04   70.69
  -1  -3   0 1509.35   48.70
   1   3   0 1703.73   71.79
   1   3   0 1736.33   49.40
  -2  -3   0  276.27   20.30
  -2  -3   0  281.17   10.00
   2   3   0  286.77   10.10
   2   3   0  296.97   21.50
  -3  -3   0 2916.41   96.39
  -3  -3   0 2923.41  102.59
   3   3   0 3065.79   84.79
   3   3   0 2976.80   84.09
  -4  -3   0    7.30    1.40
  -4  -3   0   11.30    1.90
  -4  -3   0    9.00    1.50
   4   3   0    9.50    1.60
   4   3   0    8.10    1.50
   4   3   0   10.10    1.90
   4   3   0    9.70    1.90
   4   3   0    9.90    1.50
   4   3   0   11.00    0.70
   4   3   0    9.10    0.70
   4   3   0   10.60    1.30
  -5  -3   0  130.99    6.10
  -5  -3   0  138.39    6.10
  -5  -3   0  131.39    6.50
  -5  -3   0  131.69    4.00
  -5  -3   0  137.99    4.00
  -5  -3   0  135.09    6.60
   5   3   0  140.49    6.90
   5   3   0  143.89    6.90
   5   3   0  132.29    4.20
   5   3   0  134.49    4.30
   5   3   0  132.19    4.10
   5   3   0  128.99    5.80
   5   3   0  145.89    6.40
   5   3   0  130.39    5.50
   5   3   0  135.69    4.40
   5   3   0  134.29    6.10
  -6  -3   0  103.29    6.10
  -6  -3   0  108.49    3.40
  -6  -3   0  104.89    6.10
  -6  -3   0  106.19    5.70
  -6  -3   0  107.89    3.40
   6   3   0  110.19    4.10
   6   3   0  107.29    3.70
   6   3   0  104.99    5.10
   6   3   0  107.79    5.70
   6   3   0  107.59    5.50
   6   3   0  114.99    3.80
   6   3   0  108.29    6.30
   6   3   0  127.29    6.80
   6   3   0  113.79    3.90
   6   3   0  103.69    5.80
  -7  -3   0    8.90    2.40
  -7  -3   0    7.60    0.70
  -7  -3   0    9.80    2.40
  -7  -3   0    7.70    0.60
   7   3   0    8.70    2.50
   7   3   0    8.50    1.10
   7   3   0    9.10    1.00
   7   3   0    8.80    2.00
   7   3   0    9.40    1.10
   7   3   0    7.70    2.10
   7   3   0    9.90    1.90
  -8  -3   0   84.49    2.80
  -8  -3   0   80.99    6.20
  -8  -3   0   79.99    6.10
  -8  -3   0   85.49    2.80
   8   3   0   91.39    4.50
   8   3   0   88.59    3.70
   8   3   0   84.69    3.70
   8   3   0   88.19    5.20
   8   3   0   86.69    6.00
   8   3   0   85.89    3.40
  -9  -3   0    4.80    2.30
  -9  -3   0    7.20    2.70
   9   3   0    4.10    0.90
   9   3   0    5.60    1.10
   9   3   0    2.70    1.40
   9   3   0    7.20    1.30
   9   3   0    6.30    1.80
   9   3   0    4.00    2.00
 -10  -3   0   33.40    5.30
 -10  -3   0   26.20    4.60
  10   3   0   38.20    3.80
  10   3   0   32.50    4.10
  10   3   0   40.50    2.70
  10   3   0   26.60    4.50
  10   3   0   32.40    2.30
  10   3   0   35.20    2.10
 -11  -3   0  254.77   13.60
 -11  -3   0  264.37   13.90
  11   3   0  244.88    8.40
  11   3   0  241.38    9.20
  11   3   0  227.58   12.70
  11   3   0  247.88   11.50
  11   3   0  245.48    8.20
  11   3   0  232.68   10.40
 -12  -3   0   54.99    7.20
 -12  -3   0   55.19    7.70
  12   3   0   51.29    6.00
  12   3   0   52.49    3.70
  12   3   0   54.09    2.80
  12   3   0   53.99    3.30
  12   3   0   59.39    7.20
  12   3   0   51.79    5.80
  11  -4   0    3.40    2.50
  11  -4   0   10.10    2.40
  11  -4   0    8.90    2.50
 -11   4   0   14.20    4.60
 -11   4   0    9.90    2.80
 -11   4   0   10.20    4.00
  10  -4   0   12.20    2.70
  10  -4   0   18.90    2.90
  10  -4   0   15.70    3.10
  10  -4   0   15.40    3.20
  10  -4   0   15.00    3.20
 -10   4   0   17.40    4.50
 -10   4   0   13.50    2.50
 -10   4   0   18.50    4.50
 -10   4   0   16.20    3.00
   9  -4   0    1.40    1.40
   9  -4   0    0.80    1.50
   9  -4   0   -1.70    0.70
   9  -4   0    1.80    1.30
  -9   4   0    0.30    0.80
  -9   4   0   -0.90    1.70
  -9   4   0    0.20    1.10
  -9   4   0    2.40    1.40
  -9   4   0    0.10    1.80
   8  -4   0   11.80    2.30
   8  -4   0   10.30    2.50
   8  -4   0   12.90    2.40
   8  -4   0   13.40    2.80
  -8   4   0   13.50    2.30
  -8   4   0   14.80    3.80
  -8   4   0   12.00    1.90
  -8   4   0   12.50    2.40
  -8   4   0   12.40    2.30
  -8   4   0   15.90    3.80
   7  -4   0    9.00    2.30
   7  -4   0   10.50    2.10
   7  -4   0    8.90    2.30
   7  -4   0    7.80    1.70
   7  -4   0    5.50    1.90
  -7   4   0    8.90    1.70
  -7   4   0   10.60    2.00
  -7   4   0    7.90    2.60
  -7   4   0    7.60    2.00
  -7   4   0   10.90    2.30
   6  -4   0   37.40    3.70
   6  -4   0   34.50    3.60
   6  -4   0   34.70    2.90
   6  -4   0   40.80    4.10
   6  -4   0   39.80    4.10
   6  -4   0   37.10    3.00
  -6   4   0   35.70    3.00
  -6   4   0   30.20    3.50
  -6   4   0   31.20    4.20
  -6   4   0   36.60    2.80
  -6   4   0   37.40    3.00
   5  -4   0  128.59    6.10
   5  -4   0  116.09    6.20
   5  -4   0  123.19    5.70
   5  -4   0  118.79    6.00
   5  -4   0  118.69    6.00
   5  -4   0  126.89    5.60
  -5   4   0  125.69    6.40
  -5   4   0  127.89    5.90
  -5   4   0  132.29    5.60
  -5   4   0  140.89    7.10
  -5   4   0  124.09    6.00
  -5   4   0  125.19    5.70
   4  -4   0  104.79    5.40
   4  -4   0  106.09    5.20
   4  -4   0  110.09    4.90
   4  -4   0  108.59    5.10
   4  -4   0  106.89    5.00
   4  -4   0  113.29    5.40
  -4   4   0  100.09    4.90
  -4   4   0  119.69    5.30
  -4   4   0  111.99    5.20
  -4   4   0  102.89    5.60
  -4   4   0  108.99    4.90
   3  -4   0   40.30    2.50
   3  -4   0   44.00    2.70
   3  -4   0   39.20    2.50
   3  -4   0   42.10    2.80
   3  -4   0   40.70    2.70
  -3   4   0   38.10    2.70
  -3   4   0   42.20    2.60
  -3   4   0   42.20    2.70
  -3   4   0   32.60    2.80
  -3   4   0   47.20    2.80
   2  -4   0  382.46   12.40
   2  -4   0  374.26   12.20
   2  -4   0  388.46   12.20
   2  -4   0  358.86   12.10
   2  -4   0  362.96   12.00
   2  -4   0  383.46   12.00
  -2   4   0  376.76   12.20
  -2   4   0  368.16   12.70
  -2   4   0  366.56   11.90
  -2   4   0  381.26   12.30
   1  -4   0    7.30    1.10
   1  -4   0    5.00    0.90
   1  -4   0    4.60    0.90
   1  -4   0    5.40    0.90
   1  -4   0    3.50    0.60
  -1   4   0    9.20    1.30
  -1   4   0    4.60    1.00
  -1   4   0    5.50    0.90
  -1   4   0    4.60    0.70
  -1   4   0    6.70    1.00
   0  -4   0  657.33   24.20
   0  -4   0  627.04   49.90
   0   4   0  647.04   24.40
   0   4   0  661.13   49.50
  -1  -4   0  386.06   33.10
   1   4   0  348.77   14.60
   1   4   0  393.46   33.80
  -2  -4   0 9646.13  307.57
   2   4   0 9999.00  308.67
  -3  -4   0   33.60    2.30
  -3  -4   0   28.20    1.20
  -3  -4   0   30.30    2.10
  -3  -4   0   29.00    2.10
  -3  -4   0   28.10    1.20
   3   4   0   28.90    2.30
   3   4   0   28.70    2.30
   3   4   0   26.10    1.20
   3   4   0   28.20    1.50
   3   4   0   26.20    1.00
   3   4   0   26.70    1.80
   3   4   0   24.40    1.20
   3   4   0   24.70    1.80
   3   4   0   26.30    1.90
   3   4   0   26.90    1.00
  -4  -4   0 1465.45   56.69
  -4  -4   0 1612.04   58.69
   4   4   0 1648.54   45.90
   4   4   0 1538.15   45.30
   5   4   0  548.15   17.80
   5   4   0  540.65   17.80
   5   4   0  561.04   17.60
   5   4   0  536.05   18.80
   5   4   0  529.15   18.70
  -6  -4   0   28.90    3.60
  -6  -4   0   33.90    3.00
  -6  -4   0   24.10    3.00
   6   4   0   32.00    4.00
   6   4   0   23.60    3.40
   6   4   0   29.40    1.30
   6   4   0   33.50    3.60
   6   4   0   27.70    1.40
   6   4   0   31.20    3.40
   6   4   0   28.70    1.20
   6   4   0   31.10    2.40
   6   4   0   30.10    3.20
  -7  -4   0  191.58    9.20
  -7  -4   0  181.78    9.10
   7   4   0  175.18    7.60
   7   4   0  180.08    5.70
   7   4   0  181.08    8.60
   7   4   0  176.48    8.10
   7   4   0  186.78    5.90
   7   4   0  190.28    6.50
   7   4   0  183.08    5.80
   7   4   0  184.98    9.50
  -8  -4   0  137.09    8.30
  -8  -4   0  150.18    8.40
   8   4   0  153.68    8.90
   8   4   0  140.19    6.90
   8   4   0  149.99    8.10
   8   4   0  149.39    6.00
   8   4   0  145.39    4.80
   8   4   0  149.59    4.90
   8   4   0  153.88    5.30
  -9  -4   0   23.20    4.00
  -9  -4   0   15.30    4.20
   9   4   0   19.90    1.30
   9   4   0   23.40    3.80
   9   4   0   18.90    2.40
   9   4   0   18.20    1.20
   9   4   0   20.70    1.70
   9   4   0   20.40    2.90
 -10  -4   0    3.00    2.20
 -10  -4   0    5.40    2.50
  10   4   0    2.80    1.00
  10   4   0    1.00    1.10
  10   4   0    2.50    1.70
  10   4   0    3.40    0.60
  10   4   0    2.70    1.90
  10   4   0    2.30    0.60
 -11  -4   0   16.60    4.20
 -11  -4   0   23.10    5.00
  11   4   0   26.20    3.90
  11   4   0   20.10    4.10
  11   4   0   18.20    2.80
  11   4   0   19.40    2.30
 -12  -4   0   -1.70    2.30
  12   4   0   -0.20    1.30
  12   4   0    2.10    2.30
  12   4   0    2.90    1.30
  12   4   0    2.80    1.80
  11  -5   0    1.40    2.00
  11  -5   0    4.90    2.50
  11  -5   0    5.80    2.50
  11  -5   0    4.00    1.90
  11  -5   0    6.20    2.30
 -11   5   0    0.80    2.90
  10  -5   0    8.70    2.50
  10  -5   0   10.20    2.90
  10  -5   0   16.30    3.20
  10  -5   0    9.90    2.40
  10  -5   0    8.60    2.80
 -10   5   0    4.20    3.00
 -10   5   0   11.70    3.10
 -10   5   0   14.30    2.70
 -10   5   0   25.10    5.10
 -10   5   0   11.20    1.60
   9  -5   0   28.80    4.20
   9  -5   0   35.00    4.10
   9  -5   0   27.40    3.90
   9  -5   0   33.00    4.50
   9  -5   0   41.00    4.30
  -9   5   0   39.30    3.10
  -9   5   0   32.80    5.80
  -9   5   0   30.80    3.60
  -9   5   0   37.00    4.00
  -9   5   0   41.10    4.50
  -9   5   0   37.70    6.00
   8  -5   0   66.39    5.20
   8  -5   0   66.59    5.10
   8  -5   0   56.79    4.40
   8  -5   0   75.49    5.10
   8  -5   0   67.59    4.60
  -8   5   0   67.79    4.50
  -8   5   0   64.59    7.10
  -8   5   0   56.49    4.00
  -8   5   0   63.79    4.80
  -8   5   0   54.09    4.50
   7  -5   0  224.18   10.00
   7  -5   0  211.48    9.10
   7  -5   0  211.38    9.70
   7  -5   0  226.98    9.20
  -7   5   0  200.08    8.50
  -7   5   0  200.98    8.90
  -7   5   0  210.38   11.00
  -7   5   0  209.38    9.70
  -7   5   0  215.28    9.50
   6  -5   0   18.00    2.40
   6  -5   0   18.80    2.60
   6  -5   0   10.00    2.10
   6  -5   0   17.50    2.90
   6  -5   0   19.10    2.90
  -6   5   0   16.70    3.50
  -6   5   0    9.70    1.80
  -6   5   0   12.80    2.20
  -6   5   0   14.40    2.50
  -6   5   0   12.70    2.50
   5  -5   0   59.89    3.80
   5  -5   0   61.09    4.00
   5  -5   0   64.09    3.80
   5  -5   0   61.69    4.10
   5  -5   0   60.39    4.10
  -5   5   0   57.79    3.60
  -5   5   0   65.49    4.80
  -5   5   0   65.49    4.60
  -5   5   0   52.79    3.80
  -5   5   0   57.49    3.90
  -5   5   0   61.99    3.90
   4  -5   0   63.09    4.00
   4  -5   0   63.99    3.80
   4  -5   0   62.79    4.10
   4  -5   0   68.99    4.10
   4  -5   0   68.79    3.80
  -4   5   0   70.29    4.70
  -4   5   0   74.29    4.20
  -4   5   0   67.69    3.90
  -4   5   0   75.89    4.10
  -4   5   0   71.29    4.00
   3  -5   0    1.60    0.80
   3  -5   0    0.60    0.70
   3  -5   0    2.40    1.10
   3  -5   0    2.40    0.90
   3  -5   0    1.60    0.90
   3  -5   0   -0.20    0.70
  -3   5   0   -0.40    0.90
  -3   5   0    2.70    1.00
  -3   5   0    3.10    1.00
  -3   5   0   -0.10    0.60
  -3   5   0    1.70    0.90
   2  -5   0   41.40    2.80
   2  -5   0   38.50    2.50
   2  -5   0   37.60    2.40
   2  -5   0   42.90    2.70
   2  -5   0   33.10    2.40
  -2   5   0   39.60    2.60
  -2   5   0   38.00    2.50
  -2   5   0   35.20    2.30
  -2   5   0   38.50    2.60
  -2   5   0   34.40    2.80
   1  -5   0    2.50    0.50
   1  -5   0    3.00    0.90
   1  -5   0    3.60    0.90
   1  -5   0    3.30    0.90
   1  -5   0    2.50    0.70
   1  -5   0    4.80    1.00
  -1   5   0    3.00    0.90
  -1   5   0    3.10    0.90
  -1   5   0    2.10    0.80
  -1   5   0    3.90    1.40
   0  -5   0  115.99    4.80
   0  -5   0  108.69    4.40
   0  -5   0  119.39    4.40
   0  -5   0  116.39    4.20
   0  -5   0  118.59    4.00
   0  -5   0  121.09    4.70
   0   5   0  117.99    4.70
   0   5   0  125.29    4.80
   0   5   0  121.29    4.60
   0   5   0  121.09    4.70
   0   5   0  114.79    4.00
  -1  -5   0   19.90    1.40
  -1  -5   0   22.30    1.50
  -1  -5   0   18.80    0.70
  -1  -5   0   17.30    1.00
  -1  -5   0   18.80    1.40
  -1  -5   0   21.10    1.20
  -1  -5   0   21.90    1.40
   1   5   0   20.50    1.40
   1   5   0   18.00    1.40
   1   5   0   21.40    1.50
   1   5   0   18.10    1.20
   1   5   0   20.20    1.40
  -2  -5   0 1101.89   35.40
  -2  -5   0 1046.80   62.19
   2   5   0 1162.08   65.69
   2   5   0 1067.49   35.80
  -3  -5   0 1199.48   62.09
  -3  -5   0 1289.17   39.30
   3   5   0 1402.26   67.49
   3   5   0 1223.68   39.50
   4   5   0  721.93   23.20
  -5  -5   0  263.97   10.50
  -5  -5   0  275.37   10.20
  -5  -5   0  266.07   10.10
   5   5   0  259.47   10.90
   5   5   0  263.97    7.80
   5   5   0  263.77    7.70
   5   5   0  276.37   10.00
   5   5   0  284.87   11.30
   5   5   0  267.97    9.10
   5   5   0  274.77    8.00
   5   5   0  280.37    8.10
   5   5   0  270.67    9.80
   5   5   0  269.27   10.00
  -6  -5   0  108.99    5.80
  -6  -5   0  117.99    6.40
  -6  -5   0  109.49    5.80
   6   5   0  112.59    5.00
   6   5   0  115.09    3.50
   6   5   0  106.79    6.50
   6   5   0  107.19    5.70
   6   5   0  121.99    5.70
   6   5   0  115.09    3.60
   6   5   0  115.29    6.70
   6   5   0  114.39    3.50
   6   5   0  116.59    5.80
   6   5   0  114.19    3.50
  -7  -5   0    5.90    2.00
  -7  -5   0    3.30    1.70
   7   5   0    3.80    0.60
   7   5   0    5.90    2.20
   7   5   0    3.70    1.20
   7   5   0    3.70    1.40
   7   5   0    3.20    1.40
   7   5   0    4.50    0.80
  -8  -5   0   25.00    4.00
   8   5   0   31.30    2.30
   8   5   0   25.00    1.50
   8   5   0   28.40    4.50
   8   5   0   31.40    3.90
   8   5   0   31.70    3.30
   9   5   0   28.30    4.70
   9   5   0   37.30    4.60
   9   5   0   36.20    2.70
   9   5   0   45.90    4.30
   9   5   0   34.60    2.00
 -10  -5   0   48.80    6.40
  10   5   0   42.10    5.40
  10   5   0   50.69    3.50
  10   5   0   53.59    4.30
  10   5   0   51.49    3.00
 -11  -5   0   59.49    7.10
  11   5   0   53.69    4.00
  11   5   0   51.59    5.20
  11   5   0   54.19    3.10
  11   5   0   48.40    6.00
 -12  -5   0   -1.40    2.30
  12   5   0    6.30    2.00
  12   5   0   10.80    3.40
  12   5   0    4.70    2.00
  12   5   0    4.80    1.40
  10  -6   0   14.60    2.80
  10  -6   0   12.20    3.30
  10  -6   0   13.40    3.00
  10  -6   0   11.60    3.00
 -10   6   0    8.90    2.10
 -10   6   0    9.70    1.90
 -10   6   0   15.20    4.40
 -10   6   0   13.90    3.10
 -10   6   0   10.50    3.90
 -10   6   0   12.50    2.80
   9  -6   0   14.10    3.10
   9  -6   0   12.80    2.70
   9  -6   0   15.70    2.90
   9  -6   0   11.50    2.80
   9  -6   0   11.80    2.60
  -9   6   0    9.90    3.50
  -9   6   0   16.80    3.10
  -9   6   0   15.70    3.00
  -9   6   0   13.00    3.90
  -9   6   0   12.60    2.30
  -9   6   0   12.50    2.90
   8  -6   0    5.90    1.90
   8  -6   0    7.50    2.30
   8  -6   0    3.70    1.90
   8  -6   0    4.60    2.00
  -8   6   0    4.20    1.60
  -8   6   0    4.30    2.50
  -8   6   0    2.30    1.70
  -8   6   0    3.50    1.80
  -8   6   0    2.30    1.40
   7  -6   0   32.30    3.70
   7  -6   0   22.10    3.30
   7  -6   0   34.00    4.00
   7  -6   0   27.70    3.80
   7  -6   0   24.50    3.30
  -7   6   0   25.10    4.40
  -7   6   0   26.40    3.40
  -7   6   0   27.70    3.90
  -7   6   0   24.60    3.40
  -7   6   0   27.00    3.20
   6  -6   0  153.98    7.70
   6  -6   0  166.08    7.50
   6  -6   0  159.38    7.80
   6  -6   0  158.48    8.00
   6  -6   0  148.59    7.50
   6  -6   0  149.88    7.20
  -6   6   0  159.08    7.50
  -6   6   0  148.09    8.60
  -6   6   0  159.08    7.70
  -6   6   0  137.49    7.90
  -6   6   0  150.88    7.10
   5  -6   0  104.39    5.60
   5  -6   0  105.89    5.80
   5  -6   0  100.49    5.90
   5  -6   0  106.09    5.50
   5  -6   0  116.29    5.90
   5  -6   0  106.49    5.60
  -5   6   0  102.49    6.40
  -5   6   0  112.39    5.70
  -5   6   0  109.79    5.50
  -5   6   0  112.39    5.90
  -5   6   0  119.79    6.70
   4  -6   0    6.70    1.60
   4  -6   0    9.20    1.70
   4  -6   0    7.00    1.50
   4  -6   0    4.90    1.70
   4  -6   0    6.10    1.60
   4  -6   0    8.40    1.80
  -4   6   0    6.60    1.90
  -4   6   0    7.50    1.70
  -4   6   0    7.30    1.60
  -4   6   0    5.40    1.40
  -4   6   0    5.70    1.50
   3  -6   0  821.92   25.70
   3  -6   0  838.32   26.00
   3  -6   0  857.71   26.10
   3  -6   0  845.32   26.50
   3  -6   0  837.32   25.30
  -3   6   0  851.01   26.30
  -3   6   0  829.22   27.10
   2  -6   0  340.87   12.70
   2  -6   0  353.96   12.10
   2  -6   0  379.46   11.90
   2  -6   0  378.46   12.30
   2  -6   0  362.66   12.30
  -2   6   0  364.56   12.20
  -2   6   0  366.86   13.10
  -2   6   0  347.47   11.80
  -2   6   0  350.96   12.40
  -2   6   0  352.16   12.30
   1  -6   0  305.57   10.00
   1  -6   0  301.77    9.00
   1  -6   0  294.77    9.90
   1  -6   0  278.57   10.10
   1  -6   0  294.67    9.50
   1  -6   0  298.17    9.60
   1  -6   0  294.27   10.40
  -1   6   0  282.07   10.20
  -1   6   0  298.67    9.50
  -1   6   0  287.87   10.10
  -1   6   0  299.27   10.30
  -1   6   0  276.47   10.60
   0  -6   0    1.80    0.70
   0  -6   0    1.80    0.80
   0  -6   0    1.00    0.50
   0  -6   0    0.90    0.40
   0  -6   0    1.90    0.80
   0  -6   0    0.30    0.60
   0   6   0    0.10    0.70
   0   6   0    1.00    0.80
   0   6   0    1.30    0.70
   0   6   0    1.60    1.00
   0   6   0    0.80    0.40
  -1  -6   0  618.34   55.89
   1   6   0  605.74   24.40
   1   6   0  458.65   47.90
  -2  -6   0   19.40    1.50
  -2  -6   0   21.90    1.50
  -2  -6   0   19.90    1.10
  -2  -6   0   17.30    1.70
  -2  -6   0   19.60    1.20
  -2  -6   0   20.60    1.30
   2   6   0   17.60    1.40
   2   6   0   19.40    1.40
   2   6   0   18.70    1.50
   2   6   0   20.60    1.20
   2   6   0   18.30    1.50
   2   6   0   17.80    1.30
  -3  -6   0   12.10    1.60
  -3  -6   0   14.40    1.10
  -3  -6   0   11.40    1.20
  -3  -6   0   18.50    2.10
   3   6   0   14.50    1.00
   3   6   0   11.80    1.20
   3   6   0   12.40    1.40
   3   6   0    9.60    1.10
   3   6   0   12.50    0.70
   3   6   0   13.40    1.90
   3   6   0   11.30    1.30
   3   6   0   14.60    1.20
  -4  -6   0  951.20   52.59
  -4  -6   0  855.41   30.00
   4   6   0  846.32   54.09
   4   6   0  904.11   29.40
  -5  -6   0    6.70    1.50
  -5  -6   0    5.60    0.40
  -5  -6   0    3.70    1.20
   5   6   0    5.40    1.20
   5   6   0    4.30    0.90
   5   6   0    4.70    1.90
   5   6   0    6.70    1.40
   5   6   0    6.80    0.70
   5   6   0    8.00    1.50
   5   6   0    5.80    0.60
   5   6   0    6.10    0.70
   5   6   0    6.00    1.80
  -6  -6   0  100.29    5.40
  -6  -6   0  100.69    5.80
  -6  -6   0   95.89    5.40
   6   6   0   92.09    6.10
   6   6   0   92.99    3.20
   6   6   0  100.29    3.20
   6   6   0  101.09    3.10
   6   6   0   92.29    6.00
   6   6   0   95.79    3.10
   6   6   0   95.09    4.30
   6   6   0   83.59    4.90
   6   6   0  102.09    5.20
  -7  -6   0   28.40    3.80
  -7  -6   0   37.20    4.20
   7   6   0   34.60    2.70
   7   6   0   33.10    1.50
   7   6   0   31.00    1.60
   7   6   0   32.00    3.40
   7   6   0   35.30    3.70
  -8  -6   0   -0.50    1.10
  -8  -6   0    3.60    2.00
   8   6   0    0.10    1.50
   8   6   0    0.50    0.90
   8   6   0    0.70    0.60
   8   6   0    2.60    1.50
   8   6   0    0.40    0.40
  -9  -6   0   20.90    4.40
   9   6   0   21.50    4.10
   9   6   0   20.60    2.10
   9   6   0   24.00    3.50
   9   6   0   25.30    1.60
   9   6   0   24.10    3.00
 -10  -6   0    5.90    2.80
  10   6   0    5.20    1.40
  10   6   0    4.10    2.20
  10   6   0    8.30    2.10
  10   6   0    6.10    1.00
  10   6   0    3.30    2.40
 -11  -6   0   24.40    4.80
  11   6   0   24.50    2.20
  11   6   0   24.80    2.90
  11   6   0   20.80    4.00
  11   6   0   21.00    3.30
 -12  -6   0   17.00    4.50
  12   6   0   14.90    3.70
  12   6   0   15.50    3.00
  12   6   0   14.70    2.50
  12   6   0   16.80    2.00
  10  -7   0    5.20    2.30
  10  -7   0    5.40    2.30
  10  -7   0    5.80    2.30
 -10   7   0    5.60    1.80
 -10   7   0    5.40    2.10
 -10   7   0    6.10    2.20
 -10   7   0   10.50    4.10
 -10   7   0    6.00    3.50
   9  -7   0   18.60    3.40
   9  -7   0   18.60    3.70
   9  -7   0   21.50    3.60
   9  -7   0   22.40    3.90
   9  -7   0   21.50    3.40
  -9   7   0   21.50    4.80
  -9   7   0   20.00    3.50
  -9   7   0   18.70    3.50
  -9   7   0   17.00    4.30
  -9   7   0   24.90    3.60
  -9   7   0   22.30    3.20
   8  -7   0   73.29    5.30
   8  -7   0   65.19    5.20
   8  -7   0   81.19    6.00
   8  -7   0   64.19    6.40
   8  -7   0   77.39    5.40
  -8   7   0   61.89    4.90
  -8   7   0   68.49    5.40
  -8   7   0   67.99    5.70
  -8   7   0   78.79    6.90
  -8   7   0   75.79    5.10
   7  -7   0   32.30    3.90
   7  -7   0   27.70    4.00
   7  -7   0   31.20    3.80
   7  -7   0   34.20    4.20
  -7   7   0   29.90    4.90
  -7   7   0   27.50    3.40
  -7   7   0   23.60    3.90
  -7   7   0   26.40    3.50
  -7   7   0   25.20    3.70
   6  -7   0   33.10    3.80
   6  -7   0   29.00    3.50
   6  -7   0   34.50    4.20
   6  -7   0   29.90    3.70
   6  -7   0   37.50    3.90
  -6   7   0   39.50    5.00
  -6   7   0   34.30    3.70
  -6   7   0   35.00    3.70
  -6   7   0   23.00    3.70
  -6   7   0   25.80    3.50
   5  -7   0   46.20    3.70
   5  -7   0   44.10    4.20
   5  -7   0   47.00    3.60
   5  -7   0   44.90    4.30
   5  -7   0   49.99    4.80
  -5   7   0   43.20    4.80
  -5   7   0   42.50    4.20
  -5   7   0   44.80    3.60
  -5   7   0   35.10    3.60
   4  -7   0  155.08    7.00
   4  -7   0  156.48    7.60
   4  -7   0  154.38    7.20
   4  -7   0  170.58    7.30
   4  -7   0  158.18    7.20
   4  -7   0  149.39    6.60
  -4   7   0  161.58    7.30
  -4   7   0  155.68    7.60
  -4   7   0  171.18    7.30
  -4   7   0  140.59    7.90
   3  -7   0  989.70   30.50
   3  -7   0  927.71   29.80
   3  -7   0  992.40   29.80
   3  -7   0  958.80   28.90
  -3   7   0  950.00   31.40
  -3   7   0  960.10   29.90
  -3   7   0  996.40   31.30
   2  -7   0   16.30    2.10
   2  -7   0   20.60    2.10
   2  -7   0   24.10    1.70
   2  -7   0   26.90    3.00
   2  -7   0   25.00    2.60
   2  -7   0   19.40    2.20
  -2   7   0   25.50    2.70
  -2   7   0   17.60    2.40
  -2   7   0   22.40    3.00
  -2   7   0   18.40    1.90
  -2   7   0   21.40    2.40
   1  -7   0   27.70    2.80
   1  -7   0   26.90    1.40
   1  -7   0   28.60    2.30
   1  -7   0   30.10    2.20
   1  -7   0   19.70    2.10
   1  -7   0   29.20    1.90
   1  -7   0   26.90    1.90
  -1   7   0   27.20    1.80
  -1   7   0   25.50    2.80
  -1   7   0   31.60    2.50
  -1   7   0   26.10    2.60
  -1   7   0   26.20    2.50
   0  -7   0    6.60    1.20
   0  -7   0   10.30    1.40
   0  -7   0   11.80    1.60
   0  -7   0   10.40    1.20
   0  -7   0    9.20    1.00
   0  -7   0    9.30    1.60
   0   7   0    9.10    1.50
   0   7   0    9.60    1.50
   0   7   0   10.20    1.70
   0   7   0   13.00    1.80
  -1  -7   0  843.12   71.09
   1   7   0  802.12   32.30
   1   7   0  810.92   68.79
  -2  -7   0   63.79    2.70
  -2  -7   0   61.69    2.60
  -2  -7   0   59.79    3.00
  -2  -7   0   68.49    3.10
   2   7   0   62.49    3.00
   2   7   0   58.39    3.00
   2   7   0   63.89    3.20
   2   7   0   60.79    2.80
   2   7   0   64.79    3.10
  -3  -7   0   83.39    3.70
  -3  -7   0   84.39    4.20
  -3  -7   0   87.79    2.60
  -3  -7   0   82.39    3.60
  -3  -7   0   88.79    4.10
  -3  -7   0   88.29    4.30
   3   7   0   88.39    3.70
   3   7   0   86.79    3.50
   3   7   0   89.39    3.50
   3   7   0   82.99    4.50
   3   7   0   99.19    3.80
   3   7   0   84.69    3.70
   3   7   0   84.69    3.60
  -4  -7   0  165.88    6.80
  -4  -7   0  163.08    5.70
  -4  -7   0  156.38    5.60
  -4  -7   0  159.28    6.50
  -4  -7   0  174.98    7.00
   4   7   0  163.78    5.40
   4   7   0  160.98    7.50
   4   7   0  161.78    6.30
   4   7   0  162.38    5.70
   4   7   0  159.78    6.10
   4   7   0  161.58    5.10
   4   7   0  159.98    6.10
   4   7   0  169.08    5.70
  -5  -7   0    6.70    1.60
  -5  -7   0   10.00    1.90
  -5  -7   0    7.90    0.90
  -5  -7   0    6.80    1.60
  -5  -7   0    7.50    0.80
   5   7   0    6.90    2.00
   5   7   0    9.50    1.60
   5   7   0   11.00    2.40
   5   7   0    7.90    0.80
   5   7   0    7.40    0.90
   5   7   0    7.90    1.00
   5   7   0   12.30    1.90
   5   7   0    7.80    1.00
   5   7   0    5.90    0.90
  -6  -7   0    0.50    1.10
  -6  -7   0    0.30    1.10
   6   7   0    0.10    1.30
   6   7   0    1.60    1.00
   6   7   0   -0.20    0.80
   6   7   0    1.30    0.40
   6   7   0    0.90    0.60
   6   7   0    1.20    0.40
   6   7   0   -0.40    0.70
   6   7   0    0.90    0.50
   6   7   0    1.70    0.50
  -7  -7   0   16.40    2.70
   7   7   0   16.30    1.20
   7   7   0   13.20    1.80
   7   7   0    9.10    2.60
   7   7   0   15.70    1.00
   7   7   0   13.50    2.30
  -8  -7   0    2.40    1.70
  -8  -7   0    2.30    1.70
   8   7   0    4.10    0.70
   8   7   0    6.00    2.50
   8   7   0    4.90    1.70
   8   7   0    3.40    1.30
   8   7   0    4.50    0.80
  -9  -7   0   67.09    5.80
  -9  -7   0   71.09    5.50
   9   7   0   63.09    2.70
   9   7   0   62.59    3.30
   9   7   0   65.69    4.30
   9   7   0   60.39    7.00
   9   7   0   63.69    5.00
 -10  -7   0    1.30    1.90
  10   7   0    1.40    0.90
  10   7   0    3.10    1.80
  10   7   0    1.60    1.40
  10   7   0    0.80    2.20
  10   7   0   -0.10    0.60
 -11  -7   0    3.60    2.60
  11   7   0    0.80    1.70
  11   7   0    3.10    1.30
  11   7   0    4.60    1.90
  11   7   0    3.10    1.00
 -12  -7   0    3.20    2.70
  12   7   0    1.10    1.30
  12   7   0   -0.50    1.70
  12   7   0    0.60    0.80
  12   7   0   -0.30    1.30
  10  -8   0    3.00    2.10
  10  -8   0   -1.20    1.70
  10  -8   0    2.50    2.10
 -10   8   0    4.50    3.30
 -10   8   0    2.40    2.80
 -10   8   0    0.40    1.50
 -10   8   0    0.70    1.70
 -10   8   0   -0.10    0.60
   9  -8   0    8.10    2.60
   9  -8   0    7.20    2.60
   9  -8   0    5.00    2.20
   9  -8   0    4.10    2.30
   9  -8   0    6.80    2.40
  -9   8   0    6.80    2.30
  -9   8   0    5.20    2.20
  -9   8   0   13.00    4.00
  -9   8   0    7.60    2.20
  -9   8   0    7.80    2.70
   8  -8   0    6.40    2.10
   8  -8   0    7.90    2.30
   8  -8   0    5.00    2.20
   8  -8   0    5.60    2.20
   8  -8   0    7.40    2.60
  -8   8   0    4.90    2.10
  -8   8   0    3.70    1.90
  -8   8   0   11.00    2.50
  -8   8   0    9.50    3.40
  -8   8   0    6.30    2.70
   7  -8   0    3.50    1.80
   7  -8   0    1.60    1.40
   7  -8   0    2.20    1.50
   7  -8   0   -0.10    1.60
   7  -8   0    0.90    1.40
  -7   8   0    0.40    1.30
  -7   8   0    0.30    1.80
  -7   8   0    3.10    2.60
  -7   8   0    1.40    1.50
   6  -8   0   21.50    3.20
   6  -8   0   15.10    3.10
   6  -8   0   15.10    2.70
   6  -8   0   13.10    2.60
   6  -8   0   14.20    2.70
  -6   8   0   17.50    3.50
  -6   8   0   19.60    3.00
  -6   8   0   16.90    3.00
  -6   8   0   15.90    2.80
  -6   8   0   21.00    3.90
   5  -8   0  144.39    7.20
   5  -8   0  135.19    6.90
   5  -8   0  142.39    7.70
   5  -8   0  133.49    7.00
   5  -8   0  128.99    6.90
  -5   8   0  136.39    6.90
  -5   8   0  147.99    7.30
  -5   8   0  136.49    8.10
  -5   8   0  134.89    7.30
   4  -8   0    3.00    1.10
   4  -8   0    5.90    1.60
   4  -8   0    4.40    1.50
   4  -8   0    4.60    1.60
   4  -8   0    6.50    2.00
   4  -8   0    5.00    1.60
  -4   8   0    5.00    1.70
  -4   8   0    3.80    1.50
  -4   8   0    2.90    2.00
  -4   8   0    5.90    1.80
   3  -8   0   64.69    4.10
   3  -8   0   63.99    4.10
   3  -8   0   60.99    4.10
   3  -8   0   61.79    3.30
   3  -8   0   63.59    4.50
   3  -8   0   71.59    4.00
  -3   8   0   63.69    4.20
  -3   8   0   62.29    4.30
  -3   8   0   61.19    4.00
  -3   8   0   65.39    5.00
   2  -8   0  370.46   12.40
   2  -8   0  354.96   13.10
   2  -8   0  377.46   13.00
   2  -8   0  368.46   11.70
   2  -8   0  378.16   13.70
   2  -8   0  371.26   12.90
   2  -8   0  386.66   12.50
  -2   8   0  373.86   14.30
  -2   8   0  358.46   13.40
  -2   8   0  360.56   13.20
  -2   8   0  373.26   13.10
   1  -8   0   43.90    2.60
   1  -8   0   44.10    3.30
   1  -8   0   51.69    3.10
   1  -8   0   44.90    2.70
   1  -8   0   50.59    2.10
   1  -8   0   48.60    3.10
   1  -8   0   47.60    3.20
  -1   8   0   49.30    3.40
  -1   8   0   46.40    3.20
  -1   8   0   49.20    3.30
  -1   8   0   47.90    3.70
   0  -8   0  230.38    8.50
   0  -8   0  222.58    8.70
   0  -8   0  253.07    9.30
   0  -8   0  237.18    7.60
   0  -8   0  238.98    8.10
   0  -8   0  226.18    7.00
   0  -8   0  236.78    8.30
   0  -8   0  218.08    6.70
   0   8   0  249.18    9.10
   0   8   0  243.48    9.10
   0   8   0  256.27    9.20
   0   8   0  234.18    8.80
  -1  -8   0  379.96   12.20
  -1  -8   0  374.06   10.80
  -1  -8   0  403.66   13.10
  -1  -8   0  379.16   11.90
  -1  -8   0  386.16   12.60
   1   8   0  367.66   12.60
   1   8   0  372.46   12.00
   1   8   0  384.56   12.80
   1   8   0  368.76   12.60
   1   8   0  353.66   12.50
  -2  -8   0  147.09    5.40
  -2  -8   0  152.78    5.90
  -2  -8   0  146.59    5.70
  -2  -8   0  146.89    5.10
  -2  -8   0  147.79    5.10
   2   8   0  147.89    5.40
   2   8   0  145.99    5.90
   2   8   0  151.28    6.00
   2   8   0  145.69    6.00
   2   8   0  154.08    5.90
  -3  -8   0  187.38    5.80
  -3  -8   0  185.68    5.90
  -3  -8   0  194.98    7.20
  -3  -8   0  180.68    7.40
  -3  -8   0  182.38    6.70
  -3  -8   0  183.08    6.70
  -3  -8   0  186.28    7.00
   3   8   0  186.98    6.80
   3   8   0  189.58    7.00
   3   8   0  191.18    7.90
   3   8   0  188.68    6.30
   3   8   0  188.38    6.60
   3   8   0  196.68    6.90
  -4  -8   0  333.07   10.70
  -4  -8   0  336.57   12.10
  -4  -8   0  326.07   11.80
  -4  -8   0  341.97   11.50
  -4  -8   0  331.87   10.90
   4   8   0  342.07   11.00
   4   8   0  325.07   13.50
   4   8   0  337.97   10.50
   4   8   0  334.77   10.80
   4   8   0  340.97   11.00
   4   8   0  338.97   10.90
   4   8   0  331.57   10.80
  -5  -8   0   38.70    3.00
  -5  -8   0   41.50    2.10
  -5  -8   0   37.40    2.10
  -5  -8   0   45.50    3.50
  -5  -8   0   42.20    3.30
   5   8   0   41.40    4.50
   5   8   0   32.60    3.90
   5   8   0   40.20    1.90
   5   8   0   41.60    2.20
   5   8   0   39.40    2.10
   5   8   0   39.70    2.20
   5   8   0   35.80    2.60
   5   8   0   41.30    2.80
   5   8   0   40.00    2.00
  -6  -8   0  146.29    7.30
   6   8   0  147.69    5.00
   6   8   0  145.99    4.90
   6   8   0  143.39    5.50
   6   8   0  149.29    6.70
   6   8   0  144.49    5.40
   6   8   0  146.99    8.40
   6   8   0  152.88    6.50
  -7  -8   0    1.10    1.30
   7   8   0    0.80    0.30
   7   8   0    0.30    0.30
   7   8   0    2.00    1.10
   7   8   0    1.90    0.80
   7   8   0    0.50    0.40
   7   8   0    1.00    1.60
  -8  -8   0    7.10    2.10
   8   8   0    2.80    1.00
   8   8   0    3.60    0.60
   8   8   0    3.30    1.40
   8   8   0    3.90    2.00
  -9  -8   0    0.20    1.50
   9   8   0    2.60    2.30
   9   8   0    4.70    1.50
   9   8   0    3.00    0.90
   9   8   0    2.40    0.70
   9   8   0    2.20    1.60
  10   8   0   36.20    3.70
  10   8   0   38.90    2.70
  10   8   0   53.79    8.00
  10   8   0   41.40    4.80
  10   8   0   41.30    2.20
  11   8   0   27.30    3.40
  11   8   0   27.90    2.90
  11   8   0   24.40    4.00
  11   8   0   27.00    1.90
  11   8   0   21.50    5.10
  12   8   0    8.40    1.30
  12   8   0    8.10    2.70
  12   8   0    6.30    1.70
  12   8   0    9.20    2.30
   9  -9   0   -0.90    1.50
   9  -9   0   -1.00    1.40
   9  -9   0    1.60    1.80
   9  -9   0   -3.00    1.30
  -9   9   0   -0.40    2.40
  -9   9   0    0.50    1.90
  -9   9   0    2.30    1.80
  -9   9   0    0.90    1.90
   8  -9   0   11.70    3.30
   8  -9   0   13.10    3.00
   8  -9   0    6.40    2.40
   8  -9   0   16.40    3.80
   8  -9   0    9.70    2.70
  -8   9   0   11.90    3.10
  -8   9   0    9.90    2.70
  -8   9   0    6.20    3.10
  -8   9   0   13.50    3.00
  -8   9   0    5.40    2.80
   7  -9   0   10.20    2.60
   7  -9   0   10.10    2.60
   7  -9   0   10.90    2.70
   7  -9   0   14.70    3.00
   7  -9   0   13.70    3.20
  -7   9   0   14.10    2.80
  -7   9   0    6.80    2.90
  -7   9   0    8.60    2.60
  -7   9   0   11.70    2.60
   6  -9   0   30.50    4.40
   6  -9   0   24.30    4.10
   6  -9   0   32.00    4.00
   6  -9   0   30.10    3.80
   6  -9   0   30.10    3.90
  -6   9   0   30.20    4.20
  -6   9   0   20.20    4.00
  -6   9   0   28.50    4.50
  -6   9   0   27.00    3.70
  -6   9   0   32.50    4.00
   5  -9   0   69.19    5.00
   5  -9   0   85.99    6.00
   5  -9   0   75.89    5.20
   5  -9   0   79.99    5.20
   5  -9   0   84.29    5.40
   5  -9   0   71.69    4.50
  -5   9   0   75.79    5.50
  -5   9   0   80.09    5.30
  -5   9   0   81.29    5.30
  -5   9   0   80.89    6.50
   4  -9   0  170.78    8.00
   4  -9   0  162.38    7.00
   4  -9   0  166.88    7.70
   4  -9   0  158.38    8.40
   4  -9   0  167.48    7.90
   4  -9   0  172.78    8.10
  -4   9   0  192.78    8.80
  -4   9   0  166.98    9.30
  -4   9   0  174.38    8.20
   3  -9   0  179.38    7.30
   3  -9   0  162.78    7.50
   3  -9   0  181.78    7.90
   3  -9   0  159.68    6.40
   3  -9   0  163.78    8.20
   3  -9   0  159.78    7.40
  -3   9   0  158.68    7.90
  -3   9   0  155.58    7.50
  -3   9   0  159.98    7.70
  -3   9   0  171.08    9.00
   2  -9   0  114.79    5.40
   2  -9   0  125.79    5.20
   2  -9   0  135.39    5.60
   2  -9   0  132.39    6.10
   2  -9   0  114.59    6.40
   2  -9   0  123.09    5.90
   2  -9   0  116.29    6.00
  -2   9   0  123.49    6.20
  -2   9   0  126.69    6.20
  -2   9   0  118.79    6.30
  -2   9   0  116.19    6.90
   1  -9   0   59.99    4.20
   1  -9   0   72.89    4.20
   1  -9   0   67.19    3.50
   1  -9   0   71.49    4.00
   1  -9   0   66.59    2.50
   1  -9   0   59.89    3.60
  -1   9   0   61.59    4.60
  -1   9   0   61.89    4.10
  -1   9   0   69.99    4.40
  -1   9   0   66.89    4.10
   0  -9   0  102.89    5.40
   0  -9   0   89.89    4.40
   0  -9   0   93.59    4.70
   0  -9   0  107.49    5.10
   0  -9   0   97.99    4.30
   0  -9   0  103.99    3.90
   0   9   0   91.79    4.90
   0   9   0  107.39    5.30
   0   9   0   96.99    5.00
  -1  -9   0  185.98    7.40
  -1  -9   0  178.68    6.60
  -1  -9   0  181.58    7.00
  -1  -9   0  186.28    5.70
  -1  -9   0  192.38    6.80
  -1  -9   0  181.48    7.70
   1   9   0  168.68    7.30
   1   9   0  190.08    7.50
   1   9   0  181.98    7.50
   1   9   0  195.38    7.60
  -2  -9   0  106.59    3.70
  -2  -9   0  104.39    4.50
  -2  -9   0   94.29    4.90
  -2  -9   0  105.49    4.10
  -2  -9   0  107.19    4.80
   2   9   0  102.19    4.80
   2   9   0  101.29    4.90
   2   9   0   95.49    4.70
   2   9   0  112.09    4.40
   2   9   0   99.69    4.80
  -3  -9   0   24.20    1.70
  -3  -9   0   21.20    2.60
  -3  -9   0   20.70    1.30
  -3  -9   0   24.40    1.40
  -3  -9   0   21.80    2.30
  -3  -9   0   19.70    2.10
  -3  -9   0   25.30    2.00
   3   9   0   18.00    2.00
   3   9   0   19.80    2.00
   3   9   0   20.20    1.70
   3   9   0   19.60    2.00
   3   9   0   19.80    2.20
  -4  -9   0   51.59    3.00
  -4  -9   0   57.79    3.90
  -4  -9   0   65.19    3.80
  -4  -9   0   62.89    3.40
  -4  -9   0   61.09    3.30
   4   9   0   62.69    3.20
   4   9   0   60.39    4.30
   4   9   0   59.39    2.90
   4   9   0   52.59    3.00
   4   9   0   64.89    3.20
   4   9   0   56.19    2.90
   4   9   0   60.09    3.20
  -5  -9   0   -0.60    0.60
  -5  -9   0    1.80    1.30
  -5  -9   0    1.50    1.20
  -5  -9   0    0.70    0.80
   5   9   0    0.00    0.60
   5   9   0    1.70    1.50
   5   9   0    0.30    0.70
   5   9   0    1.30    0.90
   5   9   0    0.90    0.70
   5   9   0    0.30    0.20
   5   9   0    0.00    0.70
   5   9   0    0.60    0.70
  -6  -9   0    2.10    0.60
  -6  -9   0    2.10    1.50
  -6  -9   0    3.00    1.40
  -6  -9   0    2.30    0.60
   6   9   0    1.80    0.80
   6   9   0    4.40    1.90
   6   9   0    1.90    0.60
   6   9   0    4.40    1.40
   6   9   0    1.60    1.00
   6   9   0    2.50    0.80
   6   9   0    2.00    1.10
   6   9   0    2.80    0.70
  -7  -9   0   47.00    4.90
   7   9   0   38.00    1.90
   7   9   0   39.20    5.10
   7   9   0   36.40    2.30
   7   9   0   36.20    2.20
   7   9   0   37.60    1.80
   7   9   0   39.20    1.80
   7   9   0   36.70    3.10
  -8  -9   0   25.10    3.70
   8   9   0   24.00    2.30
   8   9   0   24.40    1.80
   8   9   0   25.90    1.50
   8   9   0   24.70    4.40
   8   9   0   20.10    2.70
  -9  -9   0   25.30    4.00
   9   9   0   17.90    2.30
   9   9   0   23.60    1.50
   9   9   0   20.40    2.90
   9   9   0   30.10    5.10
   9   9   0   21.50    2.10
 -10  -9   0    3.10    1.90
  10   9   0    4.10    1.10
  10   9   0    4.30    1.50
  10   9   0    1.70    2.00
  10   9   0    4.00    0.80
  10   9   0    4.00    1.80
  11   9   0  118.99    5.50
  11   9   0  115.99    4.40
  11   9   0  127.39    6.50
  11   9   0   99.89    7.00
  12   9   0    3.60    0.90
  12   9   0    5.00    1.50
  12   9   0    9.40    2.90
  12   9   0    2.20    1.60
   9 -10   0   -1.30    1.70
   9 -10   0    1.20    2.00
   9 -10   0    0.00    1.60
   9 -10   0    0.70    1.80
  -9  10   0   -1.40    1.60
  -9  10   0    1.80    1.80
  -9  10   0   -0.50    2.50
  -9  10   0    1.60    2.50
   8 -10   0    4.10    2.10
   8 -10   0    4.70    2.70
   8 -10   0    5.20    2.10
   8 -10   0    2.00    2.20
   8 -10   0    0.90    1.60
  -8  10   0    3.10    2.50
  -8  10   0    1.20    2.50
  -8  10   0    3.00    2.10
  -8  10   0    1.10    2.00
  -8  10   0    3.10    2.30
   7 -10   0    2.70    2.10
   7 -10   0   -0.10    1.50
   7 -10   0    2.10    1.60
   7 -10   0    2.30    2.40
   7 -10   0    2.10    1.80
  -7  10   0    1.00    1.90
  -7  10   0    5.00    2.30
  -7  10   0    3.00    1.90
  -7  10   0    0.80    2.10
  -7  10   0    2.50    2.00
   6 -10   0   -0.20    1.50
   6 -10   0    2.00    1.60
   6 -10   0    0.40    1.30
   6 -10   0    2.90    1.80
   6 -10   0    1.50    1.60
  -6  10   0    0.70    1.50
  -6  10   0   -0.10    1.40
  -6  10   0    5.20    2.00
  -6  10   0    2.80    2.20
  -6  10   0    0.10    1.90
   5 -10   0   -1.30    1.30
   5 -10   0    0.20    1.30
   5 -10   0   -0.40    0.90
   5 -10   0   -0.20    1.20
   5 -10   0   -1.10    1.10
   5 -10   0   -1.10    1.40
  -5  10   0    1.00    1.60
  -5  10   0    2.70    1.60
  -5  10   0   -0.60    1.70
  -5  10   0    0.30    1.40
   4 -10   0    6.90    2.10
   4 -10   0    9.20    2.10
   4 -10   0   10.40    2.60
   4 -10   0   13.40    2.50
   4 -10   0    8.30    1.60
   4 -10   0    8.50    2.00
  -4  10   0    8.10    2.80
  -4  10   0    7.70    2.10
  -4  10   0    6.60    2.10
  -4  10   0   12.00    2.60
   3 -10   0   47.90    2.80
   3 -10   0   41.50    4.20
   3 -10   0   47.70    3.80
   3 -10   0   52.89    5.20
   3 -10   0   52.59    3.90
   3 -10   0   48.70    3.60
   3 -10   0   54.59    3.70
  -3  10   0   46.00    5.30
  -3  10   0   48.90    4.10
  -3  10   0   54.69    4.20
  -3  10   0   42.20    4.50
   2 -10   0  104.49    5.50
   2 -10   0  110.09    5.20
   2 -10   0  118.29    5.30
   2 -10   0  114.39    6.50
   2 -10   0  113.69    6.00
   2 -10   0  110.79    5.80
  -2  10   0  110.59    6.00
  -2  10   0  104.79    6.80
  -2  10   0  104.09    5.90
  -2  10   0  117.49    6.40
   1 -10   0  190.88    8.20
   1 -10   0  179.38    7.80
   1 -10   0  184.18    5.70
   1 -10   0  187.98    7.30
   1 -10   0  194.38    7.70
   1 -10   0  187.18    8.70
   1 -10   0  190.38    7.10
  -1  10   0  191.18    8.30
  -1  10   0  194.98    8.30
  -1  10   0  192.28    8.50
  -1  10   0  190.38    9.20
   0 -10   0  864.61   25.80
   0 -10   0  847.32   26.60
   0 -10   0  858.51   26.20
   0 -10   0  830.12   27.10
   0  10   0  828.02   26.60
   0  10   0  830.02   26.60
   0  10   0  844.62   26.90
  -1 -10   0   44.20    2.70
  -1 -10   0   42.20    3.30
  -1 -10   0   46.80    1.80
  -1 -10   0   41.90    3.10
  -1 -10   0   38.80    2.80
  -1 -10   0   47.10    2.80
   1  10   0   41.50    3.30
   1  10   0   40.80    3.20
   1  10   0   40.20    3.30
   1  10   0   51.49    3.40
  -2 -10   0  137.39    5.30
  -2 -10   0  124.29    5.40
  -2 -10   0  144.69    6.40
  -2 -10   0  131.49    5.00
  -2 -10   0  124.39    5.70
   2  10   0  119.99    5.80
   2  10   0  126.89    5.80
   2  10   0  134.09    5.30
   2  10   0  124.59    5.80
   2  10   0  127.89    6.00
  -3 -10   0   18.60    2.10
  -3 -10   0   16.90    2.20
  -3 -10   0   15.60    1.40
  -3 -10   0   16.60    2.40
  -3 -10   0   14.70    1.20
  -3 -10   0   11.50    1.80
   3  10   0   17.40    2.10
   3  10   0   13.60    1.90
   3  10   0   16.10    2.10
   3  10   0   15.30    1.90
   3  10   0   20.10    2.00
  -4 -10   0  598.44   19.30
  -4 -10   0  614.54   19.90
  -4 -10   0  603.24   19.00
  -4 -10   0  637.44   20.50
   4  10   0  620.34   19.20
   4  10   0  613.74   19.10
   4  10   0  574.44   20.70
   4  10   0  613.14   19.20
   4  10   0  615.64   19.00
  -5 -10   0   12.40    2.30
  -5 -10   0   12.40    1.50
  -5 -10   0   11.20    2.10
  -5 -10   0   13.60    1.70
   5  10   0   12.40    1.70
   5  10   0   10.60    1.50
   5  10   0   12.20    1.60
   5  10   0   13.10    1.60
   5  10   0   13.90    1.70
   5  10   0   10.90    1.60
  -6 -10   0   39.00    4.30
  -6 -10   0   38.50    2.10
  -6 -10   0   37.40    2.20
  -6 -10   0   34.60    3.90
   6  10   0   39.90    2.40
   6  10   0   39.90    2.30
   6  10   0   39.80    1.50
   6  10   0   40.00    2.60
   6  10   0   39.00    3.00
   6  10   0   36.60    4.80
   6  10   0   44.00    3.00
  -7 -10   0    0.10    1.20
   7  10   0    0.10    0.50
   7  10   0   -0.80    1.40
   7  10   0   -0.80    0.60
   7  10   0    1.40    1.10
   7  10   0    0.60    0.50
  -8 -10   0   -0.90    1.30
   8  10   0    0.30    1.00
   8  10   0   -0.50    0.60
   8  10   0    1.00    0.60
   8  10   0    0.10    0.70
   8  10   0    0.90    1.90
  -9 -10   0   20.40    3.70
   9  10   0   31.40    5.60
   9  10   0   21.60    2.20
   9  10   0   20.40    1.50
   9  10   0   19.90    3.00
   9  10   0   21.40    2.30
 -10 -10   0  101.59    7.20
  10  10   0   90.39    4.90
  10  10   0   70.19    8.70
  10  10   0   83.29    4.30
  10  10   0   91.19    3.60
  10  10   0  109.79    6.40
  11  10   0    0.40    1.60
  11  10   0    0.20    1.10
  11  10   0    0.60    0.70
  11  10   0    1.50    1.00
   8 -11   0   41.30    5.20
   8 -11   0   36.80    5.00
   8 -11   0   41.70    6.10
  -8  11   0   41.10    5.60
  -8  11   0   33.00    6.00
  -8  11   0   31.50    4.60
  -8  11   0   26.20    5.10
   7 -11   0   11.40    2.90
   7 -11   0    7.40    2.90
   7 -11   0    4.60    2.30
   7 -11   0    6.90    2.30
   7 -11   0   11.60    2.90
  -7  11   0    5.40    2.60
  -7  11   0    5.30    2.80
  -7  11   0   14.40    3.90
  -7  11   0   10.90    2.80
   6 -11   0   20.70    3.60
   6 -11   0   19.80    4.10
   6 -11   0   21.40    3.40
   6 -11   0   24.80    3.60
   6 -11   0   23.30    3.70
  -6  11   0   26.70    4.00
  -6  11   0   24.00    4.00
  -6  11   0   20.70    4.50
  -6  11   0   17.90    3.90
  -6  11   0   22.60    3.70
   5 -11   0   21.80    2.70
   5 -11   0   30.20    3.90
   5 -11   0   24.80    3.70
   5 -11   0   20.50    3.80
   5 -11   0   27.30    3.30
   5 -11   0   16.50    3.10
   5 -11   0   21.80    3.30
  -5  11   0   23.00    3.90
  -5  11   0   20.00    3.40
  -5  11   0   27.30    3.90
  -5  11   0   24.50    4.50
   4 -11   0   80.89    5.00
   4 -11   0   73.89    5.30
   4 -11   0   90.19    5.30
   4 -11   0   75.79    4.20
   4 -11   0   83.79    6.30
   4 -11   0   82.19    5.50
   4 -11   0   87.59    5.50
  -4  11   0   80.19    5.70
  -4  11   0   91.09    6.80
  -4  11   0   86.39    6.90
  -4  11   0   80.29    5.90
   3 -11   0  523.25   17.60
   3 -11   0  543.25   18.40
   3 -11   0  541.05   19.80
   3 -11   0  530.05   17.70
   3 -11   0  502.85   16.30
   3 -11   0  528.65   18.50
   3 -11   0  522.75   18.80
  -3  11   0  511.85   20.50
  -3  11   0  536.45   19.00
  -3  11   0  509.45   18.80
  -3  11   0  525.05   19.30
   2 -11   0   31.20    3.60
   2 -11   0   26.70    2.80
   2 -11   0   28.90    2.80
   2 -11   0   27.60    3.20
   2 -11   0   29.00    1.70
   2 -11   0   27.00    3.80
   2 -11   0   32.90    3.50
  -2  11   0   32.90    3.70
  -2  11   0   28.60    3.70
  -2  11   0   29.30    4.30
  -2  11   0   26.60    3.40
   1 -11   0    0.10    1.10
   1 -11   0    1.30    0.90
   1 -11   0    1.30    1.30
   1 -11   0    0.10    1.00
   1 -11   0    1.90    1.50
   1 -11   0    0.90    0.80
  -1  11   0    1.50    1.50
  -1  11   0    1.50    1.30
  -1  11   0    2.20    1.50
  -1  11   0   -0.90    1.00
   0 -11   0   66.19    3.70
   0 -11   0   76.69    4.30
   0 -11   0   67.39    3.10
   0 -11   0   65.49    4.70
   0 -11   0   71.09    4.50
   0 -11   0   74.39    3.90
   0  11   0   67.29    4.40
   0  11   0   61.79    4.90
   0  11   0   65.49    4.50
   0  11   0   72.09    4.60
  -1 -11   0  153.98    4.70
  -1 -11   0  146.29    7.20
  -1 -11   0  140.39    6.30
  -1 -11   0  141.79    5.90
  -1 -11   0  149.99    6.20
  -1 -11   0  149.39    6.80
   1  11   0  159.48    7.20
   1  11   0  151.28    7.20
   1  11   0  146.39    6.90
   1  11   0  148.19    7.10
  -2 -11   0   83.09    4.10
  -2 -11   0   82.79    3.60
  -2 -11   0   65.79    3.70
  -2 -11   0   71.69    4.20
  -2 -11   0   72.09    4.60
   2  11   0   76.39    4.50
   2  11   0   77.89    4.40
   2  11   0   70.39    4.40
   2  11   0   80.29    4.50
  -3 -11   0  120.39    5.70
  -3 -11   0  117.09    5.60
  -3 -11   0  125.39    4.70
  -3 -11   0  113.29    4.40
  -3 -11   0  124.49    6.20
   3  11   0  118.99    5.60
   3  11   0  126.79    5.90
   3  11   0  116.19    5.60
   3  11   0  115.59    5.00
   3  11   0  113.49    5.60
  -4 -11   0   22.20    3.10
  -4 -11   0   17.80    2.40
  -4 -11   0   22.10    2.80
  -4 -11   0   19.70    2.50
   4  11   0   21.10    2.50
   4  11   0   22.60    2.40
   4  11   0   19.20    2.30
   4  11   0   20.00    2.30
   4  11   0   20.30    2.10
  -5 -11   0    1.90    1.00
  -5 -11   0    3.00    1.10
  -5 -11   0    2.60    1.50
  -5 -11   0    0.60    1.20
   5  11   0    3.20    1.20
   5  11   0    2.20    1.00
   5  11   0    4.10    1.20
   5  11   0    2.30    1.10
   5  11   0    1.40    0.90
  -6 -11   0    1.10    1.20
  -6 -11   0    5.10    1.90
  -6 -11   0    1.70    0.80
  -6 -11   0    1.90    0.90
   6  11   0    3.30    1.10
   6  11   0    3.10    1.10
   6  11   0    0.30    1.40
   6  11   0    3.30    1.00
   6  11   0    1.40    1.10
   6  11   0    1.60    0.90
   6  11   0    1.50    0.90
  -7 -11   0   21.10    3.50
   7  11   0   25.20    2.80
   7  11   0   20.70    1.90
   7  11   0   20.70    2.20
   7  11   0   18.80    3.90
   7  11   0   20.60    1.00
   7  11   0   19.00    1.80
   7  11   0   19.20    1.60
  -8 -11   0   33.20    4.50
   8  11   0   28.50    1.80
   8  11   0   30.20    1.50
   8  11   0   29.10    2.10
   8  11   0   31.10    5.40
   8  11   0   32.00    1.50
   8  11   0   40.30    3.30
   8  11   0   29.20    2.40
  -9 -11   0   14.40    3.40
   9  11   0   11.10    1.40
   9  11   0   11.70    1.60
   9  11   0   13.50    2.50
   9  11   0   15.10    2.00
 -10 -11   0    3.60    2.50
  10  11   0    5.40    1.90
  10  11   0    3.10    1.10
  10  11   0    4.50    1.00
  10  11   0    7.00    3.30
  10  11   0    3.60    1.20
 -11 -11   0    5.40    2.50
  11  11   0    2.70    0.80
  11  11   0    1.00    1.60
  11  11   0    3.80    1.20
  11  11   0    3.50    1.30
   7 -12   0   23.80    4.20
   7 -12   0   25.00    4.70
   7 -12   0   17.60    3.60
   7 -12   0   21.60    3.70
   7 -12   0   17.70    3.80
  -7  12   0   25.90    5.10
  -7  12   0   20.20    4.50
  -7  12   0   20.60    4.10
  -7  12   0   19.40    4.60
  -7  12   0   17.80    3.60
   6 -12   0   -1.10    1.20
   6 -12   0    1.60    1.90
   6 -12   0    4.70    1.90
   6 -12   0    0.40    1.90
   6 -12   0    1.50    1.90
   6 -12   0    0.00    2.20
  -6  12   0   -1.10    1.70
  -6  12   0    1.20    1.80
  -6  12   0    1.60    1.70
  -6  12   0    2.40    1.90
   5 -12   0   41.90    4.30
   5 -12   0   37.20    4.50
   5 -12   0   38.70    5.50
   5 -12   0   39.70    4.60
   5 -12   0   46.50    5.40
  -5  12   0   40.70    5.30
  -5  12   0   33.10    4.40
  -5  12   0   43.20    5.20
  -5  12   0   36.00    5.60
   4 -12   0    1.00    1.40
   4 -12   0    0.80    0.80
   4 -12   0    2.10    1.30
   4 -12   0    2.00    1.90
   4 -12   0    2.10    1.60
   4 -12   0    1.20    1.20
  -4  12   0    1.70    1.60
  -4  12   0    2.10    1.90
  -4  12   0    0.10    1.50
  -4  12   0    0.20    2.00
   3 -12   0    3.60    2.00
   3 -12   0    3.80    1.40
   3 -12   0    4.30    1.00
   3 -12   0    4.10    1.80
   3 -12   0    5.70    1.70
   3 -12   0    6.50    2.00
  -3  12   0    5.20    2.50
  -3  12   0    3.60    1.90
  -3  12   0    7.00    2.20
  -3  12   0    4.10    2.00
   2 -12   0   10.70    2.70
   2 -12   0   10.40    0.80
   2 -12   0   13.40    2.50
   2 -12   0    7.10    1.70
   2 -12   0    8.20    1.70
   2 -12   0   13.10    2.30
  -2  12   0   10.30    2.40
  -2  12   0    9.70    2.30
  -2  12   0   12.20    2.80
   1 -12   0  171.98    7.20
   1 -12   0  169.38    8.80
   1 -12   0  174.18    6.70
   1 -12   0  167.58    9.30
   1 -12   0  179.88    7.60
   1 -12   0  155.38    7.70
  -1  12   0  182.28    8.50
  -1  12   0  181.08    9.70
  -1  12   0  170.78    8.40
  -1  12   0  178.68    8.70
   0 -12   0   43.40    3.40
   0 -12   0   38.60    3.00
   0 -12   0   41.90    2.30
   0 -12   0   51.89    3.90
   0 -12   0   39.60    4.40
   0 -12   0   47.90    3.20
   0  12   0   42.10    4.20
   0  12   0   49.10    4.10
   0  12   0   39.90    4.70
   0  12   0   49.60    4.00
  -1 -12   0   15.90    2.20
  -1 -12   0   20.60    2.80
  -1 -12   0   17.20    1.00
  -1 -12   0   23.30    3.20
  -1 -12   0   14.70    1.90
  -1 -12   0   16.90    2.20
   1  12   0   19.90    2.80
   1  12   0   20.60    2.90
  -2 -12   0    2.60    1.40
  -2 -12   0    1.80    0.80
  -2 -12   0    1.80    1.00
  -2 -12   0    4.40    1.40
  -2 -12   0    1.80    1.10
   2  12   0    1.10    1.20
   2  12   0    2.40    1.20
   2  12   0    1.30    1.10
   2  12   0    1.00    1.10
  -3 -12   0  125.19    5.90
  -3 -12   0  123.49    5.00
  -3 -12   0  112.09    4.60
  -3 -12   0  128.69    6.00
  -3 -12   0  127.39    6.50
   3  12   0  116.69    6.00
   3  12   0  124.59    5.40
   3  12   0  112.39    6.00
   3  12   0  122.99    6.10
   3  12   0  127.59    6.00
  -4 -12   0  216.98    9.80
  -4 -12   0  221.68    8.70
  -4 -12   0  218.08    9.10
  -4 -12   0  236.58    9.40
   4  12   0  229.48    9.10
   4  12   0  217.38    8.30
   4  12   0  242.18    9.00
   4  12   0  225.58    9.00
   4  12   0  221.28    9.00
  -5 -12   0   18.90    2.40
  -5 -12   0   19.20    2.90
  -5 -12   0   18.70    2.20
  -5 -12   0   20.70    3.20
   5  12   0   19.10    2.30
   5  12   0   20.80    2.30
   5  12   0   15.70    2.30
   5  12   0   17.10    2.10
   5  12   0   17.60    2.30
  -6 -12   0   19.60    3.20
  -6 -12   0   26.30    3.50
  -6 -12   0   34.10    2.50
  -6 -12   0   30.50    2.20
   6  12   0   29.40    2.50
   6  12   0   28.80    2.40
   6  12   0   25.30    2.70
  -7 -12   0    1.40    0.60
  -7 -12   0    0.60    1.70
  -7 -12   0    1.50    0.60
   7  12   0    1.00    0.90
   7  12   0    1.30    0.90
   7  12   0    0.50    0.70
   7  12   0    2.70    2.10
   7  12   0   -0.40    0.90
   7  12   0    1.10    0.80
  -8 -12   0    5.00    2.70
   8  12   0    4.80    0.90
   8  12   0    6.60    2.90
   8  12   0    4.50    0.90
   8  12   0    4.80    1.20
   8  12   0    3.20    1.20
   8  12   0    5.30    1.60
  -9 -12   0    7.40    2.70
   9  12   0    7.90    1.00
   9  12   0    7.50    1.90
   9  12   0    5.50    1.40
   9  12   0    8.20    3.30
   9  12   0    8.80    1.40
 -10 -12   0    6.60    3.00
  10  12   0    7.40    1.30
  10  12   0    6.20    1.20
  10  12   0    8.80    2.10
  10  12   0    8.50    1.70
 -11 -12   0   10.40    3.50
  11  12   0    5.50    1.30
  11  12   0   10.40    2.50
  11  12   0    8.40    1.30
  11  12   0    9.50    1.80
   7 -13   0    2.80    2.60
   7 -13   0    5.40    2.50
   7 -13   0    2.00    2.00
   7 -13   0    2.00    2.00
  -7  13   0    0.70    2.20
  -7  13   0    3.70    2.90
  -7  13   0    1.70    2.40
  -7  13   0    0.50    2.00
   6 -13   0   27.80    4.30
   6 -13   0   37.50    5.70
   6 -13   0   32.20    4.30
   6 -13   0   31.90    4.80
   6 -13   0   35.10    4.30
  -6  13   0   32.30    4.70
  -6  13   0   44.90    6.70
  -6  13   0   34.60    5.20
   5 -13   0  106.99    8.00
   5 -13   0   90.89    6.30
   5 -13   0  108.19    7.20
   5 -13   0   94.39    6.10
   5 -13   0  116.29    7.20
   5 -13   0   92.99    5.90
   5 -13   0   93.19    5.30
  -5  13   0   96.09    6.90
  -5  13   0  110.89    8.90
  -5  13   0   98.79    7.40
   4 -13   0    0.70    1.90
   4 -13   0    1.70    1.60
   4 -13   0    1.10    1.30
   4 -13   0   -0.40    1.20
   4 -13   0    0.10    1.40
   4 -13   0    1.10    0.80
   4 -13   0    1.90    1.40
  -4  13   0    1.90    2.20
  -4  13   0    1.00    1.80
  -4  13   0    4.00    2.10
  -4  13   0    0.20    1.70
   3 -13   0    0.50    1.00
   3 -13   0   -0.40    1.50
   3 -13   0    1.90    1.40
   3 -13   0    4.20    2.00
   3 -13   0   -0.80    1.20
   3 -13   0   -0.10    1.20
  -3  13   0    0.30    1.60
  -3  13   0    3.40    1.80
  -3  13   0   -0.20    1.90
   2 -13   0   42.20    5.10
   2 -13   0   36.60    4.50
   2 -13   0   39.30    3.10
   2 -13   0   43.30    4.50
   2 -13   0   43.30    3.50
   2 -13   0   41.50    4.10
  -2  13   0   47.80    5.00
  -2  13   0   48.30    6.10
  -2  13   0   39.40    4.80
  -2  13   0   46.70    4.90
   1 -13   0   -0.70    1.10
   1 -13   0    3.20    1.40
   1 -13   0    3.20    1.40
   1 -13   0   -1.10    0.70
   1 -13   0   -1.40    1.30
   1 -13   0    4.40    1.90
  -1  13   0    0.20    1.60
  -1  13   0    1.20    1.50
  -1  13   0    0.80    1.60
  -1  13   0   -0.50    1.20
   0 -13   0    2.20    1.40
   0 -13   0    1.30    1.30
   0 -13   0    2.80    1.70
   0 -13   0    2.80    1.20
   0 -13   0    1.10    0.70
   0  13   0    0.20    1.50
   0  13   0    1.30    1.40
   0  13   0   -0.60    1.20
   0  13   0   -0.10    1.10
  -1 -13   0  134.09    7.00
  -1 -13   0  141.29    7.70
  -1 -13   0  140.89    6.40
  -1 -13   0  144.39    6.60
  -1 -13   0  140.99    6.10
   1  13   0  142.49    7.50
   1  13   0  150.88    8.30
   1  13   0  137.19    7.10
   1  13   0  147.89    7.40
  -2 -13   0    0.80    0.90
  -2 -13   0    0.50    0.90
  -2 -13   0    1.40    1.50
  -2 -13   0    0.10    0.80
  -2 -13   0   -0.70    1.00
   2  13   0    0.40    1.20
   2  13   0   -0.70    1.00
   2  13   0   -0.70    1.10
   2  13   0   -0.80    1.10
  -3 -13   0  307.07    9.70
  -3 -13   0  282.97    9.90
  -3 -13   0  292.57   11.80
  -3 -13   0  298.67   11.20
  -3 -13   0  275.37   11.00
   3  13   0  284.47   10.50
   3  13   0  292.67   12.80
   3  13   0  311.57   11.90
   3  13   0  277.57   11.10
  -4 -13   0    0.20    1.10
  -4 -13   0    3.30    1.40
  -4 -13   0    0.30    0.40
  -4 -13   0   -0.10    0.90
  -4 -13   0    0.30    0.40
  -4 -13   0    1.00    1.40
   4  13   0    0.10    1.10
   4  13   0   -0.50    1.10
   4  13   0    0.20    1.00
   4  13   0    1.00    1.20
   4  13   0    1.40    1.00
  -5 -13   0    4.00    1.30
  -5 -13   0    3.50    1.60
  -5 -13   0    4.60    1.70
  -5 -13   0    2.60    1.70
   5  13   0    1.50    1.20
   5  13   0    2.50    1.30
   5  13   0    1.90    1.10
   5  13   0    2.20    1.30
   5  13   0    3.70    1.20
  -6 -13   0   -0.90    1.20
  -6 -13   0   -1.20    1.20
  -6 -13   0   -0.40    0.80
  -6 -13   0    1.00    1.00
   6  13   0   -0.10    0.80
   6  13   0    0.80    1.00
   6  13   0   -0.90    0.70
   6  13   0   -0.60    0.80
   6  13   0   -0.30    0.80
  -7 -13   0   28.10    4.20
  -7 -13   0   21.90    1.90
  -7 -13   0   23.60    1.80
   7  13   0   25.50    2.50
   7  13   0   25.60    2.90
   7  13   0   22.80    2.30
   7  13   0   27.30    2.80
   7  13   0   25.00    2.70
   7  13   0   26.00    4.80
  -8 -13   0    5.30    2.40
   8  13   0    0.60    1.00
   8  13   0    7.80    3.30
   8  13   0    1.70    1.30
   8  13   0    3.80    1.00
   8  13   0    4.60    1.50
  -9 -13   0    3.60    2.40
   9  13   0    4.80    1.50
   9  13   0    4.80    3.10
   9  13   0    4.30    1.30
 -10 -13   0    7.30    2.80
  10  13   0   11.70    2.00
  10  13   0    7.00    0.80
  10  13   0    5.80    1.40
  10  13   0    7.70    2.20
   6 -14   0    2.30    2.10
   6 -14   0    1.70    1.90
   6 -14   0    4.00    2.00
   6 -14   0    2.40    2.60
  -6  14   0   -2.50    1.40
  -6  14   0    0.70    3.10
  -6  14   0   -1.00    1.80
   5 -14   0   11.00    3.10
   5 -14   0   11.40    2.90
   5 -14   0    7.50    1.50
   5 -14   0    8.00    3.10
   5 -14   0   10.00    2.50
   5 -14   0   14.70    2.80
   5 -14   0   15.10    3.90
  -5  14   0    9.80    2.90
  -5  14   0    8.20    2.80
  -5  14   0    4.30    3.00
  -5  14   0    4.10    2.80
   4 -14   0    5.00    2.10
   4 -14   0    6.70    2.00
   4 -14   0    6.40    2.50
   4 -14   0    5.70    2.00
   4 -14   0    2.50    1.80
   4 -14   0    3.60    0.90
  -4  14   0    0.20    1.70
  -4  14   0    6.20    2.40
  -4  14   0    5.90    3.00
   3 -14   0   49.50    4.00
   3 -14   0   65.19    6.90
   3 -14   0   55.49    4.50
   3 -14   0   54.59    5.80
   3 -14   0   49.30    5.10
   3 -14   0   52.49    3.90
  -3  14   0   41.10    6.20
  -3  14   0   46.90    5.30
  -3  14   0   48.30    5.50
   2 -14   0    0.70    1.30
   2 -14   0   -0.90    0.80
   2 -14   0   -0.10    1.70
   2 -14   0    0.60    1.20
   2 -14   0    0.10    1.30
   2 -14   0   -0.20    1.40
  -2  14   0    1.10    1.90
  -2  14   0    3.90    1.90
  -2  14   0    0.10    1.50
   1 -14   0   64.59    4.80
   1 -14   0   60.59    4.90
   1 -14   0   56.99    4.20
   1 -14   0   60.29    3.40
   1 -14   0   64.59    4.30
   1 -14   0   66.49    6.50
  -1  14   0   62.69    5.10
  -1  14   0   58.69    6.90
  -1  14   0   72.59    7.40
  -1  14   0   60.79    5.10
   0 -14   0   23.00    3.00
   0 -14   0   23.30    3.80
   0 -14   0   18.60    3.10
   0 -14   0   17.40    1.60
   0 -14   0   22.40    2.80
   0 -14   0   20.50    2.70
   0  14   0   16.80    3.00
   0  14   0   17.60    3.10
   0  14   0   23.30    3.50
   0  14   0   17.20    3.70
  -1 -14   0  106.49    6.20
  -1 -14   0  107.29    5.20
  -1 -14   0  102.39    6.80
  -1 -14   0  103.89    5.60
   1  14   0  101.99    6.40
   1  14   0  101.69    6.20
   1  14   0  100.49    6.40
   1  14   0  111.39    7.40
  -2 -14   0   17.80    3.20
  -2 -14   0   22.50    2.60
  -2 -14   0   12.50    2.40
  -2 -14   0   14.00    1.90
  -2 -14   0   20.80    2.70
   2  14   0   17.60    3.00
   2  14   0   12.90    2.60
   2  14   0   18.20    2.90
  -3 -14   0   83.49    4.10
  -3 -14   0   89.89    5.60
  -3 -14   0   75.69    3.70
  -3 -14   0   90.89    5.20
  -3 -14   0   73.99    4.80
   3  14   0   88.39    5.70
   3  14   0   82.49    5.40
   3  14   0   77.29    5.20
   3  14   0   69.39    4.70
  -4 -14   0    0.70    1.00
  -4 -14   0    1.00    0.40
  -4 -14   0    1.00    1.20
  -4 -14   0    0.80    1.20
  -4 -14   0    0.90    0.40
   4  14   0    1.30    1.30
   4  14   0   -0.10    1.00
   4  14   0   -1.40    0.90
   4  14   0    0.00    0.90
   4  14   0    0.40    1.20
  -5 -14   0   33.30    4.50
  -5 -14   0   32.10    3.30
  -5 -14   0   37.70    4.20
   5  14   0   32.00    2.70
   5  14   0   35.80    3.80
   5  14   0   35.70    3.70
   5  14   0   30.40    3.40
   5  14   0   26.80    3.00
  -6 -14   0   75.39    7.40
  -6 -14   0   64.59    5.50
  -6 -14   0   66.39    3.90
  -6 -14   0   65.39    4.20
   6  14   0   71.39    4.40
   6  14   0   65.59    4.30
   6  14   0   64.59    4.00
   6  14   0   70.19    7.60
   6  14   0   61.39    3.90
  -7 -14   0   11.80    2.60
  -7 -14   0    9.90    1.50
  -7 -14   0    7.60    2.70
  -7 -14   0    6.40    1.30
   7  14   0    3.10    2.40
   7  14   0    9.30    2.00
   7  14   0    6.80    1.50
   7  14   0    4.30    1.50
   7  14   0    7.90    1.70
   7  14   0   11.70    1.90
  -8 -14   0   26.80    4.60
   8  14   0   21.60    2.70
   8  14   0   24.70    2.40
   8  14   0   21.80    4.90
   8  14   0   24.00    2.90
   8  14   0   20.90    2.10
   8  14   0   18.90    2.70
  -9 -14   0    2.10    2.20
   9  14   0    1.00    1.10
   9  14   0   -0.70    0.80
   9  14   0    0.10    1.10
 -10 -14   0    0.00    1.70
  10  14   0   -3.20    0.90
  10  14   0    0.10    1.00
  10  14   0    1.80    1.10
   5 -15   0    0.50    0.70
   5 -15   0   -0.10    1.30
   5 -15   0   -0.50    1.60
   5 -15   0   -0.20    2.00
   5 -15   0    1.10    1.80
  -5  15   0    1.30    2.30
  -5  15   0   -0.50    2.00
  -5  15   0   -0.70    2.40
   4 -15   0    8.00    2.60
   4 -15   0    2.50    1.90
   4 -15   0    4.50    1.70
   4 -15   0    7.10    2.60
   4 -15   0    7.80    2.20
   4 -15   0    6.50    3.00
  -4  15   0    5.30    3.80
  -4  15   0    2.00    2.70
  -4  15   0    6.30    2.60
  -4  15   0    9.10    3.30
   3 -15   0   14.50    2.90
   3 -15   0   11.30    2.20
   3 -15   0   15.60    3.80
   3 -15   0   17.00    3.20
   3 -15   0   11.50    2.90
   3 -15   0   12.00    2.50
  -3  15   0   18.30    4.40
  -3  15   0   14.80    3.60
  -3  15   0   16.30    3.50
  -3  15   0   11.90    3.10
   2 -15   0    1.80    1.40
   2 -15   0    0.10    1.30
   2 -15   0    2.20    1.80
   2 -15   0    0.60    1.50
   2 -15   0    2.20    1.20
   2 -15   0    1.20    1.80
  -2  15   0    1.40    1.90
  -2  15   0    1.90    2.00
  -2  15   0    0.80    2.10
   1 -15   0   -0.30    1.10
   1 -15   0    0.50    1.50
   1 -15   0    0.80    1.20
   1 -15   0    1.10    1.30
   1 -15   0   -1.90    1.10
   1 -15   0   -0.90    0.60
  -1  15   0   -1.30    1.50
  -1  15   0   -1.20    2.00
  -1  15   0   -1.00    1.30
  -1  15   0    0.10    1.50
   0 -15   0   -0.30    0.50
   0 -15   0    0.50    1.30
   0 -15   0   -0.10    1.50
   0 -15   0    1.80    1.40
   0 -15   0    1.80    1.60
   0  15   0   -2.20    1.40
   0  15   0   -0.40    1.40
   0  15   0   -0.20    1.50
   0  15   0    1.60    1.60
  -1 -15   0  206.48    9.80
  -1 -15   0  210.88    8.90
  -1 -15   0  195.78    8.20
  -1 -15   0  208.38   10.50
  -1 -15   0  207.18    9.00
   1  15   0  205.78   11.30
   1  15   0  216.68   10.40
   1  15   0  234.68   10.30
   1  15   0  187.08    9.80
  -2 -15   0   34.00    2.80
  -2 -15   0   30.40    3.80
  -2 -15   0   32.20    4.20
  -2 -15   0   38.30    3.10
  -2 -15   0   37.30    3.70
   2  15   0   33.00    4.70
   2  15   0   36.50    4.30
   2  15   0   39.10    4.50
   2  15   0   31.10    3.80
  -3 -15   0    4.10    1.70
  -3 -15   0    4.70    1.80
  -3 -15   0    4.90    1.30
  -3 -15   0    4.50    2.00
  -3 -15   0    5.20    1.20
  -3 -15   0    6.10    2.20
   3  15   0    2.20    1.60
   3  15   0    3.80    1.70
   3  15   0    5.50    1.80
  -4 -15   0    1.00    0.50
  -4 -15   0    2.00    1.80
  -4 -15   0    1.40    1.30
  -4 -15   0    3.80    1.70
  -4 -15   0    2.40    1.80
  -4 -15   0    1.40    0.50
   4  15   0    2.40    1.50
   4  15   0    1.20    1.30
   4  15   0    1.20    1.40
   4  15   0    3.60    2.00
  -5 -15   0   35.80    4.90
  -5 -15   0   31.80    3.40
  -5 -15   0   29.50    3.90
   5  15   0   30.80    3.70
   5  15   0   37.10    4.00
   5  15   0   29.80    3.00
   5  15   0   36.40    3.60
   5  15   0   38.60    4.20
  -6 -15   0    8.70    2.70
  -6 -15   0   11.00    2.70
  -6 -15   0   10.20    2.10
  -6 -15   0   12.50    2.10
   6  15   0   13.30    2.20
   6  15   0   10.20    2.10
   6  15   0   11.60    2.00
   6  15   0   11.60    2.30
   6  15   0    9.80    2.20
  -7 -15   0   26.20    4.00
  -7 -15   0   27.00    2.60
  -7 -15   0   30.50    2.80
  -7 -15   0   23.90    4.30
   7  15   0   15.70    4.20
   7  15   0   25.20    2.70
   7  15   0   23.60    2.80
   7  15   0   24.20    3.30
   7  15   0   20.70    2.70
   7  15   0   25.00    3.20
  -8 -15   0   10.80    3.20
   8  15   0   10.00    2.10
   8  15   0   11.10    1.70
   8  15   0    7.70    1.60
   8  15   0   12.20    2.40
  -9 -15   0   -2.00    1.50
   9  15   0    0.00    1.20
   9  15   0   -0.30    1.10
   9  15   0   -0.20    0.50
   9  15   0   -0.10    1.10
   9  15   0    1.30    0.60
   4 -16   0   -0.70    2.00
   4 -16   0   -0.20    1.30
   4 -16   0    0.50    1.80
   4 -16   0    2.60    2.50
   4 -16   0    3.20    3.00
  -4  16   0   -0.40    1.90
  -4  16   0    0.00    1.80
  -4  16   0    0.30    2.40
   3 -16   0    6.00    1.70
   3 -16   0    6.30    2.30
   3 -16   0    3.40    1.70
   3 -16   0    8.70    2.50
  -3  16   0    9.90    3.20
  -3  16   0    8.40    3.00
   2 -16   0   10.00    1.80
   2 -16   0    7.60    2.20
   2 -16   0   11.90    3.60
   2 -16   0    8.90    2.90
   2 -16   0    6.90    2.90
   2 -16   0   12.10    2.80
  -2  16   0    6.80    2.70
  -2  16   0    6.90    3.40
  -2  16   0   10.90    3.00
  -2  16   0   12.10    3.20
   1 -16   0   20.80    3.00
   1 -16   0   20.40    3.40
   1 -16   0   19.80    3.20
   1 -16   0   17.50    1.90
   1 -16   0   25.80    4.60
   1 -16   0   23.40    3.80
  -1  16   0   18.20    3.60
  -1  16   0   17.60    4.30
  -1  16   0   28.80    4.60
  -1  16   0   21.70    4.00
   0 -16   0    0.20    1.20
   0 -16   0    0.50    0.50
   0 -16   0   -1.80    1.10
   0 -16   0   -1.10    1.20
   0 -16   0    0.40    1.10
   0 -16   0    0.20    1.60
   0  16   0   -1.80    1.30
   0  16   0    0.60    1.60
   0  16   0    0.00    1.70
   0  16   0   -2.60    1.30
  -1 -16   0   29.90    3.50
  -1 -16   0   39.70    4.70
  -1 -16   0   35.20    3.80
  -1 -16   0   30.90    3.20
   1  16   0   39.20    5.80
   1  16   0   27.30    3.90
   1  16   0   36.20    4.70
   1  16   0   35.50    4.60
  -2 -16   0   13.10    3.10
  -2 -16   0   11.30    2.10
  -2 -16   0   11.30    1.90
  -2 -16   0   10.30    2.20
  -2 -16   0   11.50    2.90
   2  16   0   11.40    2.90
   2  16   0   13.20    3.50
   2  16   0   11.30    2.70
   2  16   0   10.90    2.80
  -3 -16   0   13.80    2.60
  -3 -16   0    8.20    2.50
  -3 -16   0   14.70    3.20
  -3 -16   0   13.00    1.70
  -3 -16   0   15.10    2.00
   3  16   0   21.30    4.00
   3  16   0   13.10    2.80
   3  16   0   15.90    2.90
   3  16   0   15.60    3.00
  -4 -16   0   54.79    2.60
  -4 -16   0   50.09    4.80
  -4 -16   0   59.99    4.90
  -4 -16   0   56.29    2.20
  -4 -16   0   57.09    6.00
  -4 -16   0   60.39    4.80
   4  16   0   61.09    4.90
   4  16   0   62.69    4.70
   4  16   0   56.79    4.80
  -5 -16   0   33.00    3.60
  -5 -16   0   32.70    4.30
  -5 -16   0   37.30    5.00
   5  16   0   28.00    3.50
   5  16   0   29.10    3.10
   5  16   0   29.60    3.70
   5  16   0   31.10    4.00
   5  16   0   34.90    4.20
  -6 -16   0   18.20    2.60
  -6 -16   0   31.80    4.30
  -6 -16   0   21.40    4.10
  -6 -16   0   26.80    3.30
   6  16   0   33.50    4.20
   6  16   0   19.50    3.20
   6  16   0   21.50    3.10
   6  16   0   19.50    2.60
   6  16   0   26.80    3.20
  -7 -16   0   13.50    3.10
  -7 -16   0   16.60    2.40
  -7 -16   0   14.90    3.70
  -7 -16   0   15.70    2.10
   7  16   0   21.00    3.30
   7  16   0   16.10    2.60
   7  16   0   14.70    2.30
  -8 -16   0   -0.30    1.90
   8  16   0    0.70    2.10
   8  16   0    0.40    1.20
   8  16   0    0.30    1.00
   8  16   0    2.70    1.50
   8  16   0    2.20    1.20
   2 -17   0    4.90    2.30
   2 -17   0    3.40    2.10
   2 -17   0    6.90    2.20
   2 -17   0    6.00    3.10
   2 -17   0    6.10    1.50
   2 -17   0    5.30    2.40
  -2  17   0    6.10    3.50
  -2  17   0    4.40    2.60
  -2  17   0    8.30    3.20
   1 -17   0   -0.20    2.60
   1 -17   0   -0.20    1.50
   1 -17   0    1.30    0.80
   1 -17   0    1.40    1.60
   1 -17   0    0.50    1.70
   1 -17   0    0.50    2.10
  -1  17   0   -0.60    2.80
  -1  17   0    0.00    1.80
   0 -17   0   -0.90    1.20
   0 -17   0    1.10    1.70
   0 -17   0   -0.70    1.40
   0 -17   0    0.20    1.40
   0 -17   0    1.30    1.90
   0  17   0    1.00    1.80
   0  17   0    1.30    1.80
   0  17   0    1.00    1.90
   0  17   0   -0.90    2.20
  -1 -17   0   12.40    3.10
  -1 -17   0    9.50    2.30
  -1 -17   0    7.30    1.90
  -1 -17   0    6.10    1.90
  -1 -17   0   11.40    2.90
   1  17   0    5.60    3.00
   1  17   0    3.20    2.20
   1  17   0    8.50    2.70
   1  17   0   10.50    2.70
  -2 -17   0   29.40    4.00
  -2 -17   0   25.00    3.50
  -2 -17   0   29.30    3.20
  -2 -17   0   24.10    2.70
  -2 -17   0   24.40    4.20
   2  17   0   29.20    4.30
   2  17   0   18.60    3.30
   2  17   0   23.60    4.80
   2  17   0   34.80    4.60
  -3 -17   0   28.50    3.80
  -3 -17   0   37.50    4.80
  -3 -17   0   37.50    4.90
  -3 -17   0   30.40    2.40
  -3 -17   0   28.10    2.80
  -3 -17   0   31.50    4.10
   3  17   0   37.50    4.50
   3  17   0   31.20    5.20
   3  17   0   29.40    4.20
  -4 -17   0   12.90    2.90
  -4 -17   0    8.60    2.40
  -4 -17   0   18.40    3.70
  -4 -17   0   10.40    2.50
   4  17   0   12.20    2.90
   4  17   0   13.90    2.90
   4  17   0   10.30    2.40
   4  17   0   11.90    3.40
  -5 -17   0   55.69    6.40
  -5 -17   0   55.79    5.70
   5  17   0   61.09    5.00
   5  17   0   62.59    6.00
   5  17   0   61.69    4.70
  -6 -17   0    3.40    2.00
  -6 -17   0    3.30    1.70
  -6 -17   0    2.30    2.10
   6  17   0    1.30    1.90
   6  17   0    2.70    1.50
   6  17   0    4.50    1.60
  -7 -17   0   22.30    2.90
  -7 -17   0   26.70    5.00
  -7 -17   0   22.30    4.00
   7  17   0   19.50    3.20
   7  17   0   20.40    3.40
   7  17   0   16.10    2.40
   7  17   0   19.40    2.80
   7  17   0   18.70    2.80
   0 -18   0    0.50    1.50
   0 -18   0   -0.90    1.40
   0 -18   0    1.80    1.60
   0 -18   0    1.10    2.00
   0  18   0    0.80    1.90
   0  18   0    0.00    2.70
   0  18   0   -0.20    2.10
  -1 -18   0   37.30    4.10
  -1 -18   0   25.10    3.70
  -1 -18   0   25.20    3.10
  -1 -18   0   40.20    5.70
   1  18   0   39.30    5.00
  -2 -18   0    0.40    1.50
  -2 -18   0    0.70    1.20
  -2 -18   0    1.10    1.90
  -2 -18   0   -0.70    1.20
   2  18   0   -1.10    1.70
   2  18   0   -1.40    1.40
  -3 -18   0   12.90    1.90
  -3 -18   0   10.80    3.20
  -3 -18   0   18.70    3.40
  -3 -18   0   15.00    1.90
   3  18   0   23.00    4.80
   3  18   0   22.50    4.10
   3  18   0   13.40    3.70
  -4 -18   0   19.30    3.50
  -4 -18   0   17.10    3.90
   4  18   0   25.70    3.60
   4  18   0   20.20    3.70
   4  18   0   21.30    3.70
   4  18   0   26.50    4.90
  -5 -18   0    2.40    2.00
  -5 -18   0    6.20    2.80
   5  18   0    6.20    2.40
   5  18   0    6.40    2.20
   5  18   0    5.50    2.90
   5  18   0    7.50    2.20
   5  18  -1   13.10    3.20
   5  18  -1    7.00    2.40
   5  18  -1   15.40    2.90
  -5 -18   1   14.70    3.70
  -5 -18   1   10.40    3.00
   4  18  -1    1.80    1.50
   4  18  -1    1.20    1.80
   4  18  -1    2.00    2.30
   4  18  -1    0.70    1.50
  -4 -18   1    3.80    2.30
  -4 -18   1    1.00    1.70
  -4 -18   1    0.10    0.70
   3  18  -1   17.50    4.30
   3  18  -1    5.80    2.60
   3  18  -1    7.90    2.70
   3  18  -1    6.80    2.40
  -3 -18   1    8.20    1.70
  -3 -18   1    8.60    2.70
  -3 -18   1   11.40    3.20
  -3 -18   1    7.40    1.50
   2  18  -1    9.10    3.50
   2  18  -1   17.50    3.70
  -2 -18   1   12.00    2.20
  -2 -18   1   13.20    3.40
  -2 -18   1   19.30    3.20
  -2 -18   1   18.40    3.50
   1  18  -1   16.10    4.00
   1  18  -1   17.10    3.50
  -1 -18   1   20.00    3.10
  -1 -18   1   19.20    3.40
  -1 -18   1   16.90    2.60
  -1 -18   1   20.90    4.20
   0  18  -1    8.30    3.40
   0  18  -1   12.10    4.10
   0  18  -1    6.30    2.80
   0 -18   1   14.00    3.50
   0 -18   1    6.70    2.20
   0 -18   1    8.10    2.50
   0 -18   1   10.60    3.00
   7  17  -1    1.50    1.80
   7  17  -1    2.00    1.30
   7  17  -1   -0.50    1.20
   7  17  -1    1.00    1.30
   7  17  -1    1.40    1.70
  -7 -17   1    1.70    2.20
  -7 -17   1    1.30    1.30
  -7 -17   1    2.50    2.30
   6  17  -1   84.89    6.10
   6  17  -1   75.79    4.80
   6  17  -1   67.09    4.90
   6  17  -1   86.19    6.10
  -6 -17   1   76.79    5.30
  -6 -17   1   69.49    6.10
  -6 -17   1   64.39    7.10
   5  17  -1    7.70    2.20
   5  17  -1    7.00    2.30
   5  17  -1    5.90    2.50
   5  17  -1    9.80    2.70
  -5 -17   1    5.00    2.30
  -5 -17   1   12.20    3.20
   4  17  -1    3.30    2.00
   4  17  -1    5.00    2.20
   4  17  -1    4.50    1.90
  -4 -17   1    1.90    1.70
  -4 -17   1    3.70    2.00
  -4 -17   1    3.70    2.20
  -4 -17   1    5.20    2.30
  -4 -17   1    4.70    1.10
   3  17  -1    0.80    1.50
   3  17  -1    2.50    1.70
   3  17  -1   -1.30    1.80
  -3 -17   1    1.20    1.10
  -3 -17   1    0.80    1.40
  -3 -17   1   -1.70    1.10
  -3 -17   1    1.00    1.00
  -3 -17   1    2.50    1.80
  -3 -17   1    4.50    2.30
   2  17  -1   -0.40    1.90
   2  17  -1    1.40    1.80
   2  17  -1    3.50    1.90
   2  17  -1    1.20    1.80
  -2 -17   1    0.20    1.50
  -2 -17   1    0.30    1.40
  -2 -17   1    0.20    1.60
  -2 -17   1    0.80    1.20
  -2 -17   1   -0.20    1.10
   1  17  -1    1.80    2.10
   1  17  -1    2.50    2.10
   1  17  -1    2.70    2.00
   1  17  -1    3.90    2.50
  -1 -17   1    0.60    1.40
  -1 -17   1    1.90    1.70
  -1 -17   1    5.90    2.50
  -1 -17   1    5.30    1.70
  -1 -17   1   -0.40    1.30
   0  17  -1  148.39    9.40
   0  17  -1  136.89    8.90
   0  17  -1  152.18    8.70
   0  17  -1  123.09    9.60
   0 -17   1  128.39    8.20
   0 -17   1  137.09    7.50
   0 -17   1  139.89    7.70
   0 -17   1  140.39    9.20
   0 -17   1  149.79    7.20
  -1  17  -1    1.30    2.20
  -1  17  -1   -0.30    1.60
   1 -17   1    0.80    1.80
   1 -17   1    0.80    2.10
   1 -17   1    1.40    1.90
   1 -17   1    1.20    0.80
   1 -17   1    1.80    1.60
  -2  17  -1    2.90    2.20
  -2  17  -1   -2.10    2.00
  -2  17  -1    2.90    2.40
   2 -17   1    2.50    2.60
   2 -17   1    2.10    1.90
   2 -17   1    3.70    2.10
   2 -17   1    1.80    1.20
   2 -17   1    3.60    2.20
   2 -17   1    2.20    1.90
   8  16  -1   -0.20    1.40
   8  16  -1    1.10    1.30
   8  16  -1    0.10    1.10
   8  16  -1    1.80    1.20
  -8 -16   1   -1.80    1.60
  -8 -16   1    2.00    0.90
  -8 -16   1    1.80    0.80
   7  16  -1   86.39    5.10
   7  16  -1   91.19    5.80
   7  16  -1   85.29    5.90
   7  16  -1   88.89    5.30
   7  16  -1   93.69    5.30
  -7 -16   1   94.49    5.10
  -7 -16   1   86.59    4.80
  -7 -16   1   87.89    6.90
  -7 -16   1   93.99    7.20
   6  16  -1    8.50    2.00
   6  16  -1    9.80    2.30
   6  16  -1   11.10    2.60
   6  16  -1   12.00    2.70
  -6 -16   1   12.60    2.30
  -6 -16   1    8.50    2.60
  -6 -16   1   15.70    3.50
  -6 -16   1   14.60    2.70
   5  16  -1    8.40    1.90
   5  16  -1    7.90    2.10
   5  16  -1   10.90    2.70
   5  16  -1    9.90    2.10
   5  16  -1    8.30    2.30
  -5 -16   1   11.20    3.10
  -5 -16   1   10.80    2.50
  -5 -16   1    9.50    2.10
  -5 -16   1   10.60    2.60
   4  16  -1    7.80    2.40
   4  16  -1    2.50    1.60
   4  16  -1    4.70    1.90
   4  16  -1   11.30    2.70
  -4 -16   1    3.40    1.80
  -4 -16   1   11.90    2.80
  -4 -16   1    6.80    1.00
  -4 -16   1    9.60    2.80
  -4 -16   1    9.20    2.20
   3  16  -1   24.40    3.70
   3  16  -1   24.10    3.80
   3  16  -1   21.10    3.30
  -3 -16   1   23.90    3.50
  -3 -16   1   23.20    2.30
  -3 -16   1   23.80    2.50
  -3 -16   1   26.50    4.00
  -3 -16   1   23.20    3.80
   2  16  -1    3.80    2.00
   2  16  -1    2.10    1.70
   2  16  -1    2.70    2.20
   2  16  -1    2.10    1.90
  -2 -16   1    7.90    2.40
  -2 -16   1    4.90    1.80
  -2 -16   1    4.60    2.20
  -2 -16   1    5.50    1.70
  -2 -16   1    4.40    2.20
   1  16  -1   -2.10    1.30
   1  16  -1   -2.40    1.10
   1  16  -1    2.00    1.70
   1  16  -1    0.80    1.80
  -1 -16   1    0.90    1.40
  -1 -16   1    1.20    1.30
  -1 -16   1    0.90    1.90
  -1 -16   1   -2.10    0.90
  -1 -16   1    0.10    1.20
   0  16  -1    1.00    1.60
   0  16  -1    0.40    1.40
   0  16  -1    0.30    1.40
   0  16  -1    2.70    2.30
   0 -16   1    2.90    2.10
   0 -16   1   -0.50    1.40
   0 -16   1    0.10    1.20
   0 -16   1   -0.60    1.40
   0 -16   1    0.00    0.50
   0 -16   1    1.60    1.40
  -1  16  -1    3.70    2.30
  -1  16  -1    0.80    2.30
  -1  16  -1    2.50    1.80
  -1  16  -1    8.40    2.80
   1 -16   1    1.60    1.50
   1 -16   1    4.00    1.10
   1 -16   1    3.60    1.70
   1 -16   1    3.80    2.40
   1 -16   1    2.10    1.80
   1 -16   1    4.80    2.00
  -2  16  -1    3.00    2.20
  -2  16  -1    1.90    2.10
  -2  16  -1    3.70    2.20
  -2  16  -1   -1.20    1.90
   2 -16   1    6.30    2.20
   2 -16   1    5.00    2.30
   2 -16   1    3.10    2.60
   2 -16   1    5.90    2.00
   2 -16   1    4.60    1.40
   2 -16   1   -0.20    1.40
  -3  16  -1    2.10    2.20
  -3  16  -1    0.10    2.00
   3 -16   1    4.70    2.00
   3 -16   1    4.20    1.90
   3 -16   1    0.30    1.80
   3 -16   1    5.70    1.70
  -4  16  -1    6.40    3.40
  -4  16  -1    9.90    3.40
  -4  16  -1    7.80    2.90
   4 -16   1   10.10    2.30
   4 -16   1    4.80    2.50
   4 -16   1    7.60    3.30
   4 -16   1   10.00    3.70
   9  15  -1   80.49    3.60
   9  15  -1   72.09    4.90
   9  15  -1   71.29    5.10
   9  15  -1   78.79    4.70
  -9 -15   1   77.39    6.70
   8  15  -1    4.00    1.80
   8  15  -1    2.40    1.20
   8  15  -1    2.70    1.50
   8  15  -1    0.40    1.30
   8  15  -1    3.10    1.20
  -8 -15   1    2.90    2.20
  -8 -15   1    2.30    0.60
  -8 -15   1    3.10    0.80
   7  15  -1    0.50    1.00
   7  15  -1    1.30    1.30
   7  15  -1   -1.50    2.00
   7  15  -1    3.00    1.40
   7  15  -1   -0.30    0.90
   7  15  -1    1.00    1.30
  -7 -15   1   -0.60    1.40
  -7 -15   1   -0.90    0.90
  -7 -15   1    0.80    1.00
  -7 -15   1    0.30    1.80
   6  15  -1   -0.30    0.90
   6  15  -1   -0.50    1.10
   6  15  -1    0.80    1.20
   6  15  -1   -0.50    1.20
   6  15  -1    1.30    1.20
  -6 -15   1   -0.30    1.50
  -6 -15   1    1.80    1.20
  -6 -15   1   -1.80    1.10
  -6 -15   1   -0.30    1.10
   5  15  -1   34.70    3.70
   5  15  -1   38.10    3.20
   5  15  -1   43.50    4.50
   5  15  -1   48.70    4.70
   5  15  -1   41.60    4.20
  -5 -15   1   37.30    4.10
  -5 -15   1   41.60    4.70
  -5 -15   1   33.10    3.50
  -5 -15   1   34.60    4.60
   4  15  -1    3.40    1.60
   4  15  -1    2.60    1.50
   4  15  -1    1.90    1.50
   4  15  -1    1.10    1.10
  -4 -15   1    2.60    1.40
  -4 -15   1    3.40    1.70
  -4 -15   1    1.90    1.50
  -4 -15   1    3.60    0.80
  -4 -15   1   -1.20    1.30
   3  15  -1    2.90    1.60
   3  15  -1    0.90    1.30
   3  15  -1    1.80    1.40
   3  15  -1    2.30    1.70
  -3 -15   1    0.60    1.00
  -3 -15   1    0.90    0.90
  -3 -15   1    3.50    1.60
  -3 -15   1   -0.30    1.30
  -3 -15   1    1.70    1.50
   2  15  -1   18.40    3.30
   2  15  -1   12.40    2.50
   2  15  -1   11.10    2.60
  -2 -15   1   16.40    3.00
  -2 -15   1   16.40    2.40
  -2 -15   1   13.10    2.70
  -2 -15   1   14.70    2.50
  -2 -15   1   17.50    2.20
   1  15  -1   19.30    3.20
   1  15  -1   24.80    4.30
   1  15  -1   25.30    3.80
   1  15  -1   25.60    3.80
  -1 -15   1   30.80    3.20
  -1 -15   1   22.90    3.00
  -1 -15   1   29.10    4.20
  -1 -15   1   21.00    3.30
  -1 -15   1   29.20    3.40
   0  15  -1    9.50    2.70
   0  15  -1   16.20    3.30
   0  15  -1   23.60    4.40
   0  15  -1   17.10    3.30
   0 -15   1   17.80    3.00
   0 -15   1   16.20    1.50
   0 -15   1   15.80    3.00
   0 -15   1   18.50    2.70
   0 -15   1    9.50    2.70
   0 -15   1   20.70    2.90
  -1  15  -1   15.20    3.30
  -1  15  -1   21.10    4.30
  -1  15  -1   25.40    3.90
  -1  15  -1   20.20    3.70
   1 -15   1   17.50    2.00
   1 -15   1   15.60    3.00
   1 -15   1   21.10    3.50
   1 -15   1   24.20    4.20
   1 -15   1   18.80    2.80
   1 -15   1   21.50    3.10
  -2  15  -1   62.79    6.40
  -2  15  -1   76.39    8.20
  -2  15  -1   68.29    7.60
  -2  15  -1   58.69    6.40
   2 -15   1   61.39    4.00
   2 -15   1   63.39    5.20
   2 -15   1   73.79    5.80
   2 -15   1   66.09    6.80
   2 -15   1   64.99    4.90
   2 -15   1   63.39    4.60
  -3  15  -1    1.50    1.90
  -3  15  -1    0.60    2.30
  -3  15  -1    5.50    2.40
  -3  15  -1    2.20    1.90
   3 -15   1    1.30    1.60
   3 -15   1    0.40    1.10
   3 -15   1    1.40    1.60
   3 -15   1    1.20    1.70
   3 -15   1    3.00    1.90
   3 -15   1    0.20    1.90
  -4  15  -1    6.30    3.10
  -4  15  -1    6.60    2.60
  -4  15  -1    6.90    3.00
   4 -15   1    3.60    1.70
   4 -15   1    4.60    2.70
   4 -15   1    2.60    1.90
   4 -15   1    4.10    2.00
   4 -15   1    2.00    2.00
   4 -15   1    4.70    2.00
  -5  15  -1   16.50    4.70
  -5  15  -1   24.20    4.40
  -5  15  -1   17.30    4.10
   5 -15   1   19.50    3.80
   5 -15   1   22.00    4.80
   5 -15   1   27.60    4.70
   5 -15   1   17.50    3.00
   9  14  -1   21.50    2.60
   9  14  -1   19.30    2.80
   9  14  -1   23.20    1.50
   9  14  -1   24.00    3.10
  -9 -14   1   19.90    4.00
   8  14  -1   14.60    2.20
   8  14  -1   15.80    2.50
   8  14  -1   10.60    3.80
   8  14  -1   10.40    1.70
  -8 -14   1    9.40    3.00
   7  14  -1   63.59    7.30
   7  14  -1   66.99    4.20
   7  14  -1   62.39    5.10
   7  14  -1   66.29    4.00
   7  14  -1   66.89    4.00
   7  14  -1   59.99    4.10
  -7 -14   1   69.09    5.70
  -7 -14   1   67.19    3.60
  -7 -14   1   62.89    5.60
  -7 -14   1   62.19    3.70
   6  14  -1    5.50    1.60
   6  14  -1    7.70    1.80
   6  14  -1    5.10    2.70
   6  14  -1    7.10    1.70
   6  14  -1    5.80    1.70
  -6 -14   1    6.80    2.40
  -6 -14   1    5.10    2.10
  -6 -14   1    5.90    1.60
  -6 -14   1    5.70    1.40
   5  14  -1    1.60    1.20
   5  14  -1   -0.40    1.10
   5  14  -1    0.20    0.90
   5  14  -1    0.50    1.10
   5  14  -1    0.70    1.30
  -5 -14   1    0.50    1.20
  -5 -14   1    1.30    1.10
   4  14  -1    1.80    1.00
   4  14  -1    2.70    1.40
   4  14  -1    2.40    1.50
   4  14  -1    1.50    1.20
   4  14  -1    1.00    1.30
  -4 -14   1    2.20    1.40
  -4 -14   1    1.80    0.60
  -4 -14   1   -0.10    1.40
  -4 -14   1    4.00    1.60
  -4 -14   1    1.10    1.20
   3  14  -1   80.99    5.50
   3  14  -1   96.49    5.80
   3  14  -1   89.79    5.40
   3  14  -1   86.69    5.70
  -3 -14   1   92.39    4.40
  -3 -14   1   88.69    5.30
  -3 -14   1   88.19    4.10
  -3 -14   1   91.99    5.50
  -3 -14   1   89.99    5.80
   2  14  -1   17.70    2.90
   2  14  -1   24.90    3.60
   2  14  -1   26.00    3.70
  -2 -14   1   18.80    2.90
  -2 -14   1   22.80    2.40
  -2 -14   1   27.30    2.90
  -2 -14   1   25.10    3.60
   1  14  -1   90.89    6.10
   1  14  -1  102.99    6.20
   1  14  -1   84.69    6.50
   1  14  -1   99.39    6.30
  -1 -14   1  101.09    6.50
  -1 -14   1  104.79    5.50
  -1 -14   1   95.49    5.90
  -1 -14   1  105.79    5.20
  -1 -14   1   91.69    5.30
   0  14  -1    2.10    1.70
   0  14  -1    3.40    1.70
   0  14  -1    4.70    2.30
   0  14  -1    3.90    1.90
   0 -14   1    1.40    1.20
   0 -14   1    4.70    2.30
   0 -14   1   -0.40    1.20
   0 -14   1    1.10    1.30
   0 -14   1    3.60    0.80
   0 -14   1    3.80    1.80
  -1  14  -1    4.90    2.50
  -1  14  -1    0.70    1.70
  -1  14  -1   -0.10    1.50
  -1  14  -1   -0.10    1.30
   1 -14   1    1.50    1.60
   1 -14   1   -0.30    1.30
   1 -14   1    0.90    1.30
   1 -14   1    0.80    0.80
   1 -14   1    2.20    1.40
   1 -14   1    0.60    1.30
  -2  14  -1   34.90    4.60
  -2  14  -1   39.50    5.70
  -2  14  -1   37.20    4.60
   2 -14   1   40.70    4.80
   2 -14   1   35.60    3.00
   2 -14   1   34.30    3.70
   2 -14   1   39.50    4.40
   2 -14   1   37.40    5.00
   2 -14   1   34.10    3.80
  -3  14  -1   -1.50    1.40
  -3  14  -1    0.80    2.20
  -3  14  -1    1.30    1.70
   3 -14   1    3.90    2.40
   3 -14   1    1.50    1.20
   3 -14   1    2.80    1.80
   3 -14   1   -1.00    1.10
   3 -14   1    2.50    1.90
   3 -14   1   -0.20    1.30
  -4  14  -1    2.50    1.70
  -4  14  -1    0.60    1.50
  -4  14  -1    3.30    2.40
   4 -14   1    2.10    1.70
   4 -14   1   -1.80    1.10
   4 -14   1    0.20    1.40
   4 -14   1    1.50    2.20
   4 -14   1   -2.10    0.90
   4 -14   1    1.90    1.70
  -5  14  -1   23.70    5.10
  -5  14  -1   25.80    4.20
  -5  14  -1   17.90    3.80
   5 -14   1   21.70    3.80
   5 -14   1   21.10    2.10
   5 -14   1   27.80    4.90
   5 -14   1   33.60    4.20
   5 -14   1   27.50    4.50
   5 -14   1   22.30    3.40
  -6  14  -1   14.70    4.70
  -6  14  -1   16.80    5.40
  -6  14  -1   14.30    3.60
   6 -14   1   14.20    3.30
   6 -14   1   18.30    3.30
   6 -14   1   19.20    4.40
   6 -14   1   14.10    3.60
  10  13  -1   23.00    2.40
  10  13  -1   25.60    3.00
  10  13  -1   29.70    3.70
 -10 -13   1   26.40    4.50
   9  13  -1   71.59    4.40
   9  13  -1   69.39   12.30
   9  13  -1   61.59    3.60
   9  13  -1   61.89    4.50
  -9 -13   1   59.99    6.50
   8  13  -1   94.99    4.70
   8  13  -1   96.29    4.30
   8  13  -1   96.29    5.30
   8  13  -1   92.19    5.30
   8  13  -1   96.19    8.10
  -8 -13   1   87.39    6.70
   7  13  -1    1.80    1.00
   7  13  -1    0.30    1.00
   7  13  -1    2.40    1.10
   7  13  -1    0.80    1.10
   7  13  -1    0.50    1.00
   7  13  -1   -1.10    0.90
   7  13  -1    2.10    2.00
  -7 -13   1    2.00    1.00
  -7 -13   1    1.40    2.10
  -7 -13   1    1.00    1.50
  -7 -13   1    1.60    0.90
   6  13  -1   11.30    2.00
   6  13  -1    9.10    1.70
   6  13  -1   10.80    1.90
   6  13  -1    8.60    1.80
   6  13  -1    9.70    2.00
  -6 -13   1   12.30    1.90
  -6 -13   1   11.50    2.80
  -6 -13   1   10.30    2.50
  -6 -13   1   14.50    1.90
   5  13  -1    0.20    1.10
   5  13  -1    0.10    0.80
   5  13  -1    1.60    1.20
   5  13  -1    1.80    1.20
   5  13  -1    1.50    1.00
  -5 -13   1    0.70    1.60
  -5 -13   1    1.30    1.00
  -5 -13   1    3.20    1.50
  -5 -13   1    4.20    1.80
   4  13  -1  176.08    7.80
   4  13  -1  179.48    8.10
   4  13  -1  178.78    7.20
   4  13  -1  176.78    7.70
   4  13  -1  152.88    7.50
  -4 -13   1  182.18    8.20
  -4 -13   1  177.28    7.60
  -4 -13   1  176.78    5.70
  -4 -13   1  168.88    5.60
  -4 -13   1  161.88    7.80
  -4 -13   1  177.88    8.50
   3  13  -1   17.50    2.50
   3  13  -1   14.50    2.80
   3  13  -1   14.70    2.00
   3  13  -1   14.20    3.00
   3  13  -1   15.00    2.60
  -3 -13   1   14.00    2.20
  -3 -13   1   15.00    2.50
  -3 -13   1   14.20    1.80
  -3 -13   1   14.00    1.60
  -3 -13   1   12.50    2.20
   2  13  -1    2.20    1.40
   2  13  -1    3.00    1.40
   2  13  -1   -0.90    1.30
   2  13  -1    4.00    1.60
  -2 -13   1    3.40    1.30
  -2 -13   1    2.50    1.60
  -2 -13   1    2.90    1.40
  -2 -13   1    3.50    1.10
  -2 -13   1    2.80    1.10
   1  13  -1    3.90    1.60
   1  13  -1    5.20    1.80
   1  13  -1    3.50    1.60
  -1 -13   1    2.80    0.40
  -1 -13   1    1.20    1.00
  -1 -13   1    3.80    1.50
  -1 -13   1    3.00    1.30
  -1 -13   1    6.80    2.10
  -1 -13   1    3.10    1.60
   0  13  -1   91.39    5.90
   0  13  -1   90.49    6.00
   0  13  -1   86.69    6.50
   0  13  -1   91.69    5.80
   0 -13   1   99.09    5.50
   0 -13   1   92.79    3.90
   0 -13   1  108.09    6.60
   0 -13   1  107.69    6.10
   0 -13   1   95.89    5.20
  -1  13  -1   18.60    3.80
  -1  13  -1   20.80    3.30
  -1  13  -1   19.20    3.40
  -1  13  -1   19.40    3.20
   1 -13   1   19.40    3.00
   1 -13   1   16.90    3.30
   1 -13   1   21.40    2.80
   1 -13   1   19.60    2.60
   1 -13   1   24.20    3.50
   1 -13   1   17.40    2.10
  -2  13  -1    2.40    2.10
  -2  13  -1    4.30    2.00
  -2  13  -1    4.00    2.10
  -2  13  -1    2.50    1.50
   2 -13   1    3.20    1.40
   2 -13   1    0.80    1.30
   2 -13   1    1.30    1.50
   2 -13   1    4.10    1.80
   2 -13   1    3.60    1.30
   2 -13   1    3.70    2.20
  -3  13  -1   32.30    5.00
  -3  13  -1   35.30    5.50
  -3  13  -1   37.00    4.60
  -3  13  -1   36.20    4.70
   3 -13   1   31.90    4.00
   3 -13   1   30.20    3.30
   3 -13   1   41.90    4.80
   3 -13   1   30.80    3.50
   3 -13   1   30.10    4.70
   3 -13   1   34.10    3.90
  -4  13  -1    2.00    1.90
  -4  13  -1   -1.20    1.60
  -4  13  -1    0.90    2.10
  -4  13  -1    0.60    1.60
   4 -13   1   -0.50    1.20
   4 -13   1    0.60    1.60
   4 -13   1    0.60    0.70
   4 -13   1    1.70    1.40
   4 -13   1   -0.40    1.30
   4 -13   1    0.50    1.30
   4 -13   1    3.70    1.80
  -5  13  -1   88.59    6.40
  -5  13  -1   74.99    8.20
  -5  13  -1   87.79    6.90
   5 -13   1   78.19    7.80
   5 -13   1   72.19    8.40
   5 -13   1   70.19    5.90
   5 -13   1   91.69    6.30
   5 -13   1   79.09    5.60
   5 -13   1   76.09    5.60
   5 -13   1   73.09    4.00
  -6  13  -1    3.60    2.50
  -6  13  -1    1.40    2.10
  -6  13  -1    6.20    3.20
   6 -13   1   -1.00    1.50
   6 -13   1    3.10    2.10
   6 -13   1    1.50    1.70
   6 -13   1    4.40    2.00
   6 -13   1    3.60    2.60
  -7  13  -1   11.80    4.00
  -7  13  -1   24.00    4.40
  -7  13  -1   17.80    4.40
  -7  13  -1   10.70    3.40
   7 -13   1   16.70    3.60
   7 -13   1   13.80    3.40
   7 -13   1   17.50    4.30
   7 -13   1   12.50    3.20
  11  12  -1   10.70    1.70
  11  12  -1   10.30    2.60
  11  12  -1   13.80    2.30
  11  12  -1   15.40    1.80
 -11 -12   1   15.30    3.70
  10  12  -1    0.50    0.70
  10  12  -1    0.50    0.90
  10  12  -1   -1.10    1.20
  10  12  -1   -0.10    0.70
 -10 -12   1   -0.80    1.50
   9  12  -1    2.10    1.50
   9  12  -1    2.40    2.50
   9  12  -1    0.60    0.80
   9  12  -1    2.70    1.30
   9  12  -1    1.80    0.60
  -9 -12   1    1.60    2.00
   8  12  -1   25.80    3.10
   8  12  -1   22.40    1.80
   8  12  -1   24.80    2.40
   8  12  -1   21.10    1.80
   8  12  -1   19.30    2.50
   8  12  -1   24.80    4.80
  -8 -12   1   25.30    4.10
   7  12  -1    0.50    0.80
   7  12  -1   -2.20    1.30
   7  12  -1    0.10    0.90
   7  12  -1    0.50    0.80
   7  12  -1    2.30    0.90
   7  12  -1    1.40    1.10
  -7 -12   1    2.90    0.80
  -7 -12   1    1.60    0.80
  -7 -12   1   -1.80    1.20
   6  12  -1    1.40    1.00
   6  12  -1   -0.70    0.80
   6  12  -1   -0.80    0.70
   6  12  -1    0.50    0.80
   6  12  -1    0.60    0.80
  -6 -12   1   -0.10    0.80
  -6 -12   1   -0.80    1.10
  -6 -12   1   -0.60    0.60
  -6 -12   1    0.90    1.40
   5  12  -1    0.30    0.90
   5  12  -1   -0.10    0.80
   5  12  -1    1.00    0.90
   5  12  -1    1.40    1.00
   5  12  -1   -0.20    0.90
  -5 -12   1    0.00    1.20
  -5 -12   1   -0.90    0.70
  -5 -12   1    0.40    1.10
   4  12  -1    4.20    1.30
   4  12  -1    2.70    1.10
   4  12  -1    2.90    1.10
   4  12  -1    1.20    0.90
   4  12  -1    1.00    1.00
  -4 -12   1    3.90    0.50
  -4 -12   1    2.90    1.30
  -4 -12   1    3.60    1.20
  -4 -12   1    3.30    0.60
  -4 -12   1    4.70    1.70
  -4 -12   1    3.40    1.50
   3  12  -1   50.69    3.80
   3  12  -1   52.49    3.80
   3  12  -1   42.60    3.30
   3  12  -1   49.80    3.70
   3  12  -1   54.89    3.30
  -3 -12   1   51.79    3.60
  -3 -12   1   49.60    2.90
  -3 -12   1   47.40    2.60
  -3 -12   1   46.60    3.50
   2  12  -1   25.40    3.10
   2  12  -1   23.50    3.00
   2  12  -1   24.40    2.90
   2  12  -1   22.60    3.00
  -2 -12   1   25.70    2.50
  -2 -12   1   23.20    2.20
  -2 -12   1   26.70    3.00
  -2 -12   1   22.90    3.00
  -2 -12   1   27.00    2.90
   1  12  -1   48.60    3.80
   1  12  -1   52.09    4.20
   1  12  -1   41.40    4.10
  -1 -12   1   52.79    3.50
  -1 -12   1   55.29    3.60
  -1 -12   1   55.49    4.30
  -1 -12   1   50.09    3.10
  -1 -12   1   52.59    3.90
  -1 -12   1   49.40    1.90
   0  12  -1    5.30    2.00
   0  12  -1   -0.20    1.10
   0  12  -1    0.50    1.10
   0  12  -1    1.60    1.40
   0 -12   1    2.30    1.70
   0 -12   1    0.90    1.20
   0 -12   1    0.40    0.60
   0 -12   1    0.50    1.00
   0 -12   1    0.30    1.00
   0 -12   1    0.20    1.00
  -1  12  -1   17.10    3.30
  -1  12  -1   21.80    3.20
  -1  12  -1   20.90    3.30
  -1  12  -1   16.40    2.80
   1 -12   1   21.50    2.70
   1 -12   1   12.20    2.30
   1 -12   1   21.20    2.60
   1 -12   1   18.40    3.20
   1 -12   1   19.90    2.10
  -2  12  -1    1.90    1.60
  -2  12  -1    3.30    1.60
  -2  12  -1    4.40    1.90
   2 -12   1    6.10    2.30
   2 -12   1    5.40    1.50
   2 -12   1    4.80    1.70
   2 -12   1    4.00    1.40
   2 -12   1    3.50    1.70
  -3  12  -1   91.99    6.10
  -3  12  -1   80.59    6.70
  -3  12  -1   87.49    5.90
  -3  12  -1   71.79    5.70
   3 -12   1   86.99    6.30
   3 -12   1   85.29    3.50
   3 -12   1   82.59    4.90
   3 -12   1   79.39    4.80
   3 -12   1   80.09    5.40
   3 -12   1   78.29    5.10
  -4  12  -1   11.90    3.30
  -4  12  -1    8.90    2.50
  -4  12  -1   13.90    3.00
  -4  12  -1    6.70    2.30
   4 -12   1    8.80    2.90
   4 -12   1    9.30    2.10
   4 -12   1    8.60    2.30
   4 -12   1   10.80    1.60
   4 -12   1   11.00    2.30
   4 -12   1   12.50    2.80
  -5  12  -1    8.40    2.50
  -5  12  -1    4.20    2.80
  -5  12  -1   10.10    2.80
  -5  12  -1    6.00    2.50
   5 -12   1    7.70    1.70
   5 -12   1   10.60    2.50
   5 -12   1    6.00    2.30
   5 -12   1    7.50    2.70
   5 -12   1    5.60    2.20
   5 -12   1    8.30    2.10
  -6  12  -1   10.80    3.10
  -6  12  -1   12.10    3.00
  -6  12  -1   14.50    4.10
  -6  12  -1   13.40    3.40
   6 -12   1   15.60    3.60
   6 -12   1   12.10    2.80
   6 -12   1   11.30    3.50
   6 -12   1    7.40    2.30
   6 -12   1   13.80    3.10
   6 -12   1   12.30    2.60
  -7  12  -1  119.79    9.40
  -7  12  -1  125.49    9.50
  -7  12  -1  122.39    9.50
  -7  12  -1  138.99    8.90
  -7  12  -1  109.19    7.70
   7 -12   1  120.39    8.80
   7 -12   1  124.69    8.20
   7 -12   1   99.99    7.20
   7 -12   1  115.79    8.00
  11  11  -1    3.80    1.00
  11  11  -1    2.80    1.90
  11  11  -1    5.40    1.50
  11  11  -1    2.40    1.20
 -11 -11   1    2.70    2.10
  10  11  -1   93.59    4.00
  10  11  -1   86.89    5.90
  10  11  -1  102.49    5.00
  10  11  -1  104.69   10.70
  10  11  -1   87.49    4.40
 -10 -11   1  106.39    7.40
   9  11  -1   27.20    6.30
   9  11  -1   25.30    2.70
   9  11  -1   28.70    3.60
   9  11  -1   27.40    2.00
   9  11  -1   30.50    2.20
   8  11  -1    5.50    1.40
   8  11  -1    7.60    1.90
   8  11  -1    6.70    1.00
   8  11  -1    4.90    1.10
   8  11  -1    6.40    0.90
   8  11  -1    9.70    3.10
   8  11  -1    6.50    1.00
  -8 -11   1   11.50    2.90
   7  11  -1   28.80    2.40
   7  11  -1   27.10    2.10
   7  11  -1   26.90    3.00
   7  11  -1   28.20    2.10
   7  11  -1   28.40    2.10
   7  11  -1   26.50    4.50
  -7 -11   1   26.10    1.60
  -7 -11   1   26.00    1.60
  -7 -11   1   30.00    4.10
   6  11  -1    0.70    0.90
   6  11  -1    2.30    1.10
   6  11  -1    1.10    0.80
   6  11  -1    3.00    0.90
   6  11  -1    1.90    1.60
   6  11  -1    1.30    0.90
  -6 -11   1    6.80    2.00
  -6 -11   1    4.50    1.20
  -6 -11   1    6.80    1.90
  -6 -11   1    3.00    0.90
   5  11  -1  128.29    5.40
   5  11  -1  122.69    5.80
   5  11  -1  123.49    5.20
   5  11  -1  122.59    5.50
   5  11  -1  133.69    5.70
   5  11  -1  130.79    5.70
  -5 -11   1  130.49    5.50
  -5 -11   1  121.69    6.60
  -5 -11   1  135.79    6.80
   4  11  -1  101.99    4.70
   4  11  -1   99.49    5.10
   4  11  -1   98.09    4.80
   4  11  -1   96.19    4.90
   4  11  -1   99.09    4.80
  -4 -11   1  103.89    5.00
  -4 -11   1   97.59    5.60
  -4 -11   1   99.69    5.10
  -4 -11   1  102.09    5.50
   3  11  -1  310.87   11.00
   3  11  -1  307.27   11.20
   3  11  -1  311.07   10.40
   3  11  -1  286.07   10.80
   3  11  -1  290.37   11.00
  -3 -11   1  295.77   11.80
  -3 -11   1  298.07    9.60
  -3 -11   1  285.77   10.90
   2  11  -1   76.49    4.60
   2  11  -1   66.19    4.20
   2  11  -1   76.69    4.00
   2  11  -1   80.89    4.70
   2  11  -1   86.19    4.80
  -2 -11   1   73.19    4.30
  -2 -11   1   83.09    3.70
  -2 -11   1   73.09    4.70
  -2 -11   1   77.19    3.90
  -2 -11   1   80.99    4.20
   1  11  -1   22.00    2.80
   1  11  -1   20.30    3.10
   1  11  -1   15.60    2.40
   1  11  -1   18.30    2.60
  -1 -11   1   18.00    2.30
  -1 -11   1   18.30    2.50
  -1 -11   1   17.10    2.60
  -1 -11   1   17.30    2.00
  -1 -11   1   20.60    1.10
  -1 -11   1   14.60    2.00
   0  11  -1   61.79    4.20
   0  11  -1   58.99    4.30
   0  11  -1   62.49    4.30
   0 -11   1   59.39    3.50
   0 -11   1   55.59    4.00
   0 -11   1   59.49    2.90
   0 -11   1   59.09    3.60
   0 -11   1   58.49    4.40
   0 -11   1   63.19    3.90
  -1  11  -1  184.98    8.60
  -1  11  -1  189.58    8.90
  -1  11  -1  191.68    9.70
  -1  11  -1  194.98    8.80
   1 -11   1  195.48    7.30
   1 -11   1  193.48    9.10
   1 -11   1  201.08    7.80
   1 -11   1  201.58    8.00
   1 -11   1  179.78    8.20
   1 -11   1  187.08    8.60
  -2  11  -1   23.60    3.40
  -2  11  -1   25.50    3.90
  -2  11  -1   26.70    3.50
  -2  11  -1   23.20    3.20
   2 -11   1   20.90    2.40
   2 -11   1   16.80    2.70
   2 -11   1   21.40    2.70
   2 -11   1   21.40    3.10
   2 -11   1   20.80    2.50
   2 -11   1   21.50    1.10
   2 -11   1   15.60    2.90
  -3  11  -1  131.89    7.30
  -3  11  -1  142.49    7.80
  -3  11  -1  135.59    7.40
  -3  11  -1  161.28    9.10
   3 -11   1  136.19    6.50
   3 -11   1  142.49    7.00
   3 -11   1  128.29    7.80
   3 -11   1  130.79    5.20
   3 -11   1  152.18    7.70
   3 -11   1  145.59    6.80
   3 -11   1  147.29    7.30
  -4  11  -1   41.80    4.90
  -4  11  -1   48.60    5.00
  -4  11  -1   38.30    5.40
  -4  11  -1   50.69    5.10
   4 -11   1   39.60    4.50
   4 -11   1   43.50    3.70
   4 -11   1   42.60    4.10
   4 -11   1   41.90    2.80
   4 -11   1   32.80    4.60
   4 -11   1   44.10    4.60
   4 -11   1   48.70    4.60
  -5  11  -1   20.20    3.40
  -5  11  -1   15.90    3.80
  -5  11  -1   25.60    3.90
  -5  11  -1   17.30    3.40
   5 -11   1   18.70    3.00
   5 -11   1   17.40    3.50
   5 -11   1   16.40    2.80
   5 -11   1   20.30    3.30
   5 -11   1   22.30    3.50
   5 -11   1   20.10    3.40
  -6  11  -1   19.80    3.60
  -6  11  -1   23.10    4.70
  -6  11  -1   25.30    4.00
  -6  11  -1   18.10    3.50
   6 -11   1   16.10    3.20
   6 -11   1   18.70    3.80
   6 -11   1   21.20    3.30
   6 -11   1   14.60    3.00
   6 -11   1   27.60    3.80
  -7  11  -1   14.10    4.10
  -7  11  -1   15.80    4.00
  -7  11  -1   12.50    3.30
  -7  11  -1   13.40    3.00
   7 -11   1   13.60    3.60
   7 -11   1   17.40    3.50
   7 -11   1    8.80    2.80
   7 -11   1   13.90    3.00
   7 -11   1   13.90    3.00
  -8  11  -1    3.60    2.80
  -8  11  -1    3.50    2.00
  -8  11  -1    4.40    2.90
  -8  11  -1    0.80    1.90
   8 -11   1    3.10    2.70
   8 -11   1    0.60    1.80
   8 -11   1    1.40    2.00
  11  10  -1    5.80    1.70
  11  10  -1    4.20    1.40
  11  10  -1    5.30    1.00
  11  10  -1    3.30    1.90
  10  10  -1   17.80    3.20
  10  10  -1   27.70    2.80
  10  10  -1   25.70    2.70
  10  10  -1   29.10    5.70
  10  10  -1   20.50    1.80
 -10 -10   1   30.50    4.60
   9  10  -1   26.00    2.50
   9  10  -1   24.70    1.80
   9  10  -1   33.70    5.50
   9  10  -1   26.80    2.60
   9  10  -1   33.90    3.80
  -9 -10   1   26.80    4.10
   8  10  -1    3.80    1.50
   8  10  -1    4.00    1.00
   8  10  -1    5.70    1.00
   8  10  -1    3.10    1.10
   8  10  -1    4.00    0.70
   8  10  -1    4.00    0.70
   8  10  -1    4.60    2.40
  -8 -10   1    4.00    2.10
   7  10  -1   80.39    4.00
   7  10  -1   79.49    3.50
   7  10  -1   80.59    6.50
   7  10  -1   80.69    3.20
   7  10  -1   84.69    4.70
   7  10  -1   79.99    3.50
  -7 -10   1   84.19    5.60
   6  10  -1   29.30    1.10
   6  10  -1   27.90    2.00
   6  10  -1   31.50    2.70
   6  10  -1   25.20    2.00
   6  10  -1   29.60    4.30
   6  10  -1   32.30    2.20
   6  10  -1   27.40    2.30
  -6 -10   1   33.90    3.90
  -6 -10   1   30.80    2.10
  -6 -10   1   30.00    2.00
  -6 -10   1   28.50    3.60
   5  10  -1  126.09    5.20
   5  10  -1  112.39    4.80
   5  10  -1  116.49    5.10
   5  10  -1  109.99    5.20
   5  10  -1  118.09    5.30
   5  10  -1  118.89    5.10
  -5 -10   1  116.19    5.00
  -5 -10   1  121.79    6.30
  -5 -10   1  118.69    5.10
  -5 -10   1  118.99    6.30
   4  10  -1    8.20    1.20
   4  10  -1   10.70    1.70
   4  10  -1    8.90    1.60
   4  10  -1    7.90    1.30
   4  10  -1    5.90    1.30
   4  10  -1    8.10    1.40
  -4 -10   1    8.60    1.80
  -4 -10   1    6.60    1.50
  -4 -10   1    6.40    1.70
  -4 -10   1    8.70    1.50
   3  10  -1   42.80    2.80
   3  10  -1   34.80    2.70
   3  10  -1   38.10    2.70
   3  10  -1   39.30    2.50
   3  10  -1   40.70    2.90
  -3 -10   1   38.60    2.90
  -3 -10   1   36.30    2.10
  -3 -10   1   39.90    2.00
  -3 -10   1   37.20    3.80
  -3 -10   1   37.20    2.70
   2  10  -1   10.30    1.90
   2  10  -1    7.90    1.60
   2  10  -1   11.50    1.90
   2  10  -1   10.30    1.80
   2  10  -1    9.80    1.50
  -2 -10   1    6.80    1.30
  -2 -10   1   10.50    1.40
  -2 -10   1   11.60    1.80
  -2 -10   1   11.00    1.90
  -2 -10   1    9.10    1.60
   1  10  -1  224.28    9.10
   1  10  -1  220.08    9.00
   1  10  -1  230.98    9.20
   1  10  -1  231.68    9.00
  -1 -10   1  221.68    8.50
  -1 -10   1  233.68    9.00
  -1 -10   1  223.78    6.90
  -1 -10   1  229.68    8.10
  -1 -10   1  233.88    8.40
  -1 -10   1  232.18    9.40
   0  10  -1  217.38    9.10
   0  10  -1  217.98    8.90
   0  10  -1  223.88    9.00
   0  10  -1  212.78    9.00
   0 -10   1  212.28    8.50
   0 -10   1  210.38    8.70
   0 -10   1  203.08    9.00
   0 -10   1  217.88    7.30
   0 -10   1  219.48    8.10
   0 -10   1  210.18    8.00
  -1  10  -1    9.30    2.00
  -1  10  -1    6.80    1.80
  -1  10  -1   10.10    2.30
  -1  10  -1    6.50    1.80
   1 -10   1    7.30    1.70
   1 -10   1    9.20    2.00
   1 -10   1    6.30    1.60
   1 -10   1    6.10    1.40
   1 -10   1    8.30    1.40
   1 -10   1   11.20    1.90
  -2  10  -1   45.30    3.80
  -2  10  -1   44.10    3.60
  -2  10  -1   40.00    4.20
  -2  10  -1   38.00    4.70
   2 -10   1   49.10    3.60
   2 -10   1   44.90    4.60
   2 -10   1   46.70    2.10
   2 -10   1   37.20    3.20
   2 -10   1   49.99    3.80
   2 -10   1   49.20    3.20
   2 -10   1   48.50    3.20
  -3  10  -1    1.40    1.40
  -3  10  -1    0.90    1.80
  -3  10  -1    1.50    1.30
  -3  10  -1   -0.40    1.20
   3 -10   1    3.60    1.40
   3 -10   1    0.20    1.20
   3 -10   1   -0.20    1.30
   3 -10   1    0.00    1.20
   3 -10   1    0.80    0.70
   3 -10   1    2.80    1.50
   3 -10   1    0.50    1.30
  -4  10  -1   81.49    5.40
  -4  10  -1   77.69    6.30
  -4  10  -1   78.79    5.40
  -4  10  -1   84.89    5.80
   4 -10   1   73.29    5.00
   4 -10   1   74.49    5.70
   4 -10   1   75.89    4.90
   4 -10   1   77.99    4.10
   4 -10   1   82.39    5.20
   4 -10   1   78.79    4.80
   4 -10   1   80.19    5.30
  -5  10  -1   26.50    3.90
  -5  10  -1   21.60    3.40
  -5  10  -1   21.70    4.90
  -5  10  -1   17.10    3.00
   5 -10   1   15.00    2.80
   5 -10   1   25.60    4.00
   5 -10   1   18.30    3.00
   5 -10   1   20.40    3.20
   5 -10   1   16.30    3.00
  -6  10  -1    2.10    1.80
  -6  10  -1    0.50    1.40
  -6  10  -1    3.20    1.90
  -6  10  -1    0.30    1.90
   6 -10   1    4.70    1.90
   6 -10   1    2.80    1.70
   6 -10   1    2.30    1.70
   6 -10   1    4.90    2.20
   6 -10   1    1.10    1.40
  -7  10  -1   10.10    3.30
  -7  10  -1   20.40    3.50
  -7  10  -1   20.20    4.30
  -7  10  -1   11.90    3.00
  -7  10  -1   14.20    3.10
   7 -10   1   23.60    3.70
   7 -10   1   24.60    4.00
   7 -10   1   20.40    4.10
   7 -10   1   22.70    3.60
  -8  10  -1   25.50    4.10
  -8  10  -1   21.50    3.80
  -8  10  -1    9.20    3.20
  -8  10  -1   14.30    4.10
  -8  10  -1   17.80    3.70
   8 -10   1   20.90    3.80
   8 -10   1   25.70    4.00
   8 -10   1   20.80    3.80
   8 -10   1   23.00    4.00
   8 -10   1   34.20    5.30
  -9  10  -1   19.80    3.60
  -9  10  -1   13.20    4.40
  -9  10  -1   18.90    4.20
  -9  10  -1   21.50    4.20
   9 -10   1   14.30    3.40
   9 -10   1   21.40    4.60
   9 -10   1   18.90    3.60
   9 -10   1   20.00    3.90
  12   9  -1    1.20    1.40
  12   9  -1    1.10    1.30
  12   9  -1    0.90    0.80
  12   9  -1    4.10    2.30
  11   9  -1    2.00    1.40
  11   9  -1    8.60    2.60
  11   9  -1    7.20    1.20
  11   9  -1    4.10    1.50
  10   9  -1  172.38    7.40
  10   9  -1  155.68    6.70
  10   9  -1  162.58   11.00
  10   9  -1  169.18    8.70
 -10  -9   1  146.49   11.30
   9   9  -1   48.10    2.40
   9   9  -1   59.89    4.60
   9   9  -1   62.29    7.30
   9   9  -1   44.40    2.90
   9   9  -1   48.80    3.30
  -9  -9   1   43.70    5.20
   8   9  -1   63.89    3.50
   8   9  -1   67.39    3.40
   8   9  -1   68.69    4.70
   8   9  -1   58.19    6.60
   8   9  -1   66.19    2.90
  -8  -9   1   71.89    5.30
   7   9  -1   15.30    2.30
   7   9  -1    9.50    2.70
   7   9  -1   13.60    1.60
   7   9  -1   11.70    1.40
   7   9  -1   15.20    1.40
   7   9  -1   15.80    1.30
   7   9  -1   15.70    1.30
  -7  -9   1    9.10    2.30
   6   9  -1  154.18    5.30
   6   9  -1  172.58    7.00
   6   9  -1  164.68    7.80
   6   9  -1  161.58    5.80
   6   9  -1  160.88    8.80
   6   9  -1  153.58    6.10
   6   9  -1  163.68    5.70
   6   9  -1  159.98    5.80
  -6  -9   1  168.28    7.90
  -6  -9   1  160.38    7.90
  -6  -9   1  151.98    5.50
  -6  -9   1  161.58    5.60
   5   9  -1   24.20    2.40
   5   9  -1   19.10    1.90
   5   9  -1   19.90    2.10
   5   9  -1   20.80    2.10
   5   9  -1   19.50    2.10
   5   9  -1   18.30    1.80
  -5  -9   1   27.50    3.10
  -5  -9   1   23.50    1.80
  -5  -9   1   29.30    3.20
  -5  -9   1   25.90    1.90
   4   9  -1    4.60    1.00
   4   9  -1    5.10    1.20
   4   9  -1    5.80    1.20
   4   9  -1    5.20    1.20
   4   9  -1    7.00    1.20
   4   9  -1    6.10    1.20
   4   9  -1    6.00    1.70
  -4  -9   1    9.40    1.80
  -4  -9   1    6.30    1.20
  -4  -9   1   10.90    1.90
  -4  -9   1    8.60    1.40
   3   9  -1  221.78    8.10
   3   9  -1  212.58    7.70
   3   9  -1  222.08    7.80
   3   9  -1  224.98    8.20
   3   9  -1  239.38    8.20
  -3  -9   1  211.28    7.10
  -3  -9   1  207.08    8.30
  -3  -9   1  211.08    8.20
  -3  -9   1  217.98    8.00
  -3  -9   1  209.48    8.10
   2   9  -1   11.60    1.70
   2   9  -1   12.00    1.80
   2   9  -1   13.90    1.80
   2   9  -1   17.90    1.80
   2   9  -1   13.20    1.80
  -2  -9   1   14.70    1.60
  -2  -9   1   16.40    2.10
  -2  -9   1   17.60    1.40
  -2  -9   1   15.10    2.00
  -2  -9   1   16.80    1.90
   1   9  -1   14.50    2.10
   1   9  -1   11.00    1.90
   1   9  -1   16.40    1.90
   1   9  -1   16.80    2.20
   1   9  -1   10.70    1.80
  -1  -9   1   15.20    1.80
  -1  -9   1   13.90    1.70
  -1  -9   1   16.50    2.20
  -1  -9   1   13.20    1.50
  -1  -9   1   16.40    2.10
  -1  -9   1   15.40    0.90
   0   9  -1   73.79    4.30
   0   9  -1   79.09    4.40
   0   9  -1   72.99    4.30
   0   9  -1   76.89    4.30
   0  -9   1   79.19    3.80
   0  -9   1   76.49    4.00
   0  -9   1   72.59    3.20
   0  -9   1   71.09    4.40
   0  -9   1   76.99    3.70
   0  -9   1   74.49    4.20
  -1   9  -1   19.60    2.50
  -1   9  -1   20.50    2.60
  -1   9  -1   12.40    2.30
  -1   9  -1   16.90    2.40
   1  -9   1   15.20    1.90
   1  -9   1   17.10    2.10
   1  -9   1   17.30    0.70
   1  -9   1   15.40    2.30
   1  -9   1   16.10    2.20
   1  -9   1   17.70    2.20
  -2   9  -1   25.90    3.60
  -2   9  -1   34.40    3.60
  -2   9  -1   34.70    3.50
  -2   9  -1   36.30    3.60
   2  -9   1   32.10    2.60
   2  -9   1   36.50    3.50
   2  -9   1   35.40    2.70
   2  -9   1   33.90    3.80
   2  -9   1   35.00    2.80
   2  -9   1   35.10    1.90
   2  -9   1   31.90    3.40
  -3   9  -1   56.39    4.40
  -3   9  -1   58.99    4.30
  -3   9  -1   59.99    4.30
  -3   9  -1   62.09    5.10
   3  -9   1   56.19    3.10
   3  -9   1   60.69    4.10
   3  -9   1   54.39    4.40
   3  -9   1   66.29    3.90
   3  -9   1   60.39    4.20
   3  -9   1   70.99    4.10
   3  -9   1   67.99    4.30
  -4   9  -1  700.43   25.50
  -4   9  -1  734.13   24.10
  -4   9  -1  737.63   24.50
   4  -9   1  718.93   23.60
   4  -9   1  721.23   24.00
   4  -9   1  733.23   23.60
   4  -9   1  716.33   23.80
   4  -9   1  704.13   22.50
   4  -9   1  731.53   24.90
  -5   9  -1  194.98   10.70
  -5   9  -1  198.08    9.70
  -5   9  -1  216.28    9.60
  -5   9  -1  218.78    9.70
   5  -9   1  207.88    9.40
   5  -9   1  199.08    9.30
   5  -9   1  214.38    9.50
   5  -9   1  206.68   10.20
   5  -9   1  215.08    9.40
  -6   9  -1   47.70    5.20
  -6   9  -1   48.90    5.90
  -6   9  -1   52.29    4.40
  -6   9  -1   46.70    4.80
   6  -9   1   50.29    4.30
   6  -9   1   56.19    4.50
   6  -9   1   50.89    5.80
   6  -9   1   63.09    7.20
   6  -9   1   53.49    4.50
  -7   9  -1    4.10    2.00
  -7   9  -1    3.70    2.70
  -7   9  -1    3.20    1.90
  -7   9  -1    2.90    2.40
  -7   9  -1    4.00    1.90
   7  -9   1    4.20    1.80
   7  -9   1    4.40    2.00
   7  -9   1    3.90    1.90
   7  -9   1    1.40    1.70
   7  -9   1    1.00    1.70
  -8   9  -1    3.30    2.10
  -8   9  -1   -1.80    1.60
  -8   9  -1   -0.40    1.40
  -8   9  -1   -1.00    2.20
  -8   9  -1   -0.20    1.30
   8  -9   1    0.30    1.50
   8  -9   1    1.30    1.80
   8  -9   1    1.80    1.80
   8  -9   1    1.40    1.70
   8  -9   1   -0.20    1.50
  -9   9  -1   -0.20    1.40
  -9   9  -1    1.80    3.20
  -9   9  -1    2.30    2.20
  -9   9  -1   -1.80    2.00
   9  -9   1   -0.30    1.40
   9  -9   1    3.30    2.40
   9  -9   1   -3.70    1.00
   9  -9   1    2.90    2.00
  12   8  -1   61.69    6.60
  12   8  -1   64.49    5.00
  12   8  -1   65.39    4.40
  12   8  -1   70.49    3.50
  11   8  -1    8.70    1.80
  11   8  -1    5.60    3.20
  11   8  -1    4.40    2.30
  11   8  -1    8.60    1.30
  11   8  -1    4.80    1.70
  10   8  -1   33.30    3.00
  10   8  -1   34.70    4.40
  10   8  -1   26.80    1.90
  10   8  -1   21.70    2.90
   9   8  -1   12.80    3.60
   9   8  -1   13.60    1.80
   9   8  -1   12.90    2.10
   9   8  -1   14.70    1.40
   9   8  -1   13.50    2.60
  -9  -8   1   13.30    2.90
   8   8  -1   15.40    1.70
   8   8  -1   13.20    2.40
   8   8  -1   11.00    1.70
   8   8  -1   13.40    1.30
   8   8  -1   14.90    3.50
  -8  -8   1    9.60    2.40
   7   8  -1   39.80    3.30
   7   8  -1   39.20    2.30
   7   8  -1   38.50    1.80
   7   8  -1   43.40    2.00
   7   8  -1   44.60    5.50
   7   8  -1   38.40    2.00
   7   8  -1   42.70    2.60
  -7  -8   1   45.90    3.90
   6   8  -1   42.30    2.40
   6   8  -1   44.60    3.30
   6   8  -1   46.60    2.20
   6   8  -1   44.90    2.30
   6   8  -1   56.29    6.50
   6   8  -1   43.70    3.20
   6   8  -1   39.50    2.10
  -6  -8   1   43.90    2.00
  -6  -8   1   41.00    3.50
  -6  -8   1   42.80    1.90
   5   8  -1    3.60    1.10
   5   8  -1    4.40    0.60
   5   8  -1    3.40    0.80
   5   8  -1    4.10    1.70
   5   8  -1    5.60    0.90
   5   8  -1    4.50    1.60
   5   8  -1    4.60    0.90
   5   8  -1    4.50    1.30
   5   8  -1    4.60    0.90
  -5  -8   1    5.50    1.60
  -5  -8   1    5.10    0.90
  -5  -8   1    4.80    1.50
  -5  -8   1    3.60    0.80
   4   8  -1   18.70    1.90
   4   8  -1   16.30    1.70
   4   8  -1   16.30    1.70
   4   8  -1   22.90    3.20
   4   8  -1   18.50    1.40
   4   8  -1   20.80    2.00
   4   8  -1   15.70    1.60
  -4  -8   1   17.20    2.20
  -4  -8   1   16.80    1.70
  -4  -8   1   18.90    2.40
  -4  -8   1   16.70    1.70
   3   8  -1   18.80    1.70
   3   8  -1   22.70    1.90
   3   8  -1   21.70    1.80
   3   8  -1   21.30    1.40
   3   8  -1   22.40    1.70
   3   8  -1   21.60    1.80
  -3  -8   1   22.20    2.20
  -3  -8   1   21.30    1.80
  -3  -8   1   25.60    2.20
  -3  -8   1   23.00    1.20
  -3  -8   1   21.60    1.30
  -3  -8   1   20.50    2.30
   2   8  -1   42.90    2.70
   2   8  -1   49.70    2.80
   2   8  -1   47.00    2.90
   2   8  -1   51.69    2.60
   2   8  -1   48.30    2.90
  -2  -8   1   51.69    3.10
  -2  -8   1   53.29    2.40
  -2  -8   1   43.70    2.80
  -2  -8   1   51.79    2.90
  -2  -8   1   49.60    2.60
   1   8  -1   46.30    3.00
   1   8  -1   48.10    3.00
   1   8  -1   49.50    3.10
   1   8  -1   50.99    3.10
   1   8  -1   48.70    2.70
  -1  -8   1   51.49    3.20
  -1  -8   1   50.19    2.70
  -1  -8   1   51.79    2.60
  -1  -8   1   50.69    1.90
  -1  -8   1   45.30    2.90
  -1  -8   1   50.99    2.90
   0   8  -1  162.68    6.90
   0   8  -1  175.58    6.90
   0   8  -1  157.48    6.80
   0  -8   1  156.98    6.90
   0  -8   1  160.48    6.10
   0  -8   1  163.28    5.60
   0  -8   1  158.88    6.70
   0  -8   1  171.78    6.60
   0  -8   1  162.08    6.20
  -1   8  -1   10.80    1.80
  -1   8  -1    9.20    1.70
  -1   8  -1   10.30    1.80
   1  -8   1    9.10    1.60
   1  -8   1    7.50    1.60
   1  -8   1   13.60    2.20
   1  -8   1   11.20    1.50
   1  -8   1    8.30    0.70
   1  -8   1    7.30    1.40
   1  -8   1    8.70    1.30
  -2   8  -1   30.90    3.20
  -2   8  -1   40.80    3.10
  -2   8  -1   35.70    3.90
  -2   8  -1   37.80    3.10
   2  -8   1   40.10    2.90
   2  -8   1   37.20    3.70
   2  -8   1   36.80    2.60
   2  -8   1   36.60    2.30
   2  -8   1   46.10    3.20
   2  -8   1   44.40    3.10
   2  -8   1   36.20    2.60
  -3   8  -1  154.58    7.20
  -3   8  -1  152.58    7.40
  -3   8  -1  165.28    7.40
  -3   8  -1  142.09    7.80
   3  -8   1  157.38    6.10
   3  -8   1  162.28    7.20
   3  -8   1  165.88    6.90
   3  -8   1  153.48    6.90
   3  -8   1  153.28    7.00
   3  -8   1  173.88    7.90
  -4   8  -1    1.50    1.20
  -4   8  -1    4.60    1.90
  -4   8  -1    2.10    1.40
  -4   8  -1    2.00    1.40
   4  -8   1    0.70    1.30
   4  -8   1    2.00    1.20
   4  -8   1    0.20    1.10
   4  -8   1    2.90    1.10
   4  -8   1    1.10    1.20
   4  -8   1    2.70    1.40
  -5   8  -1    6.90    2.00
  -5   8  -1    7.20    2.40
  -5   8  -1    8.80    2.20
  -5   8  -1    7.10    2.30
   5  -8   1    8.40    2.30
   5  -8   1    7.00    1.90
   5  -8   1    5.90    1.80
   5  -8   1    5.00    1.70
   5  -8   1   10.40    2.40
  -6   8  -1    3.00    1.90
  -6   8  -1    3.80    2.20
  -6   8  -1    4.20    1.70
  -6   8  -1    3.80    2.20
  -6   8  -1    3.70    1.90
   6  -8   1    5.90    2.10
   6  -8   1    3.50    1.60
   6  -8   1    2.80    1.60
   6  -8   1    1.50    1.40
   6  -8   1    3.30    1.80
  -7   8  -1   20.30    3.10
  -7   8  -1   20.90    3.90
  -7   8  -1   24.30    3.50
  -7   8  -1   19.90    4.10
  -7   8  -1   18.60    3.80
   7  -8   1   21.30    3.50
   7  -8   1   20.70    3.70
   7  -8   1   19.70    3.20
   7  -8   1   19.20    3.10
   7  -8   1   26.10    3.70
  -8   8  -1   56.09    5.80
  -8   8  -1   59.29    4.80
  -8   8  -1   63.99    7.80
  -8   8  -1   61.89    4.90
  -8   8  -1   59.69    6.40
   8  -8   1   44.00    4.90
   8  -8   1   63.69    6.20
   8  -8   1   50.79    5.30
   8  -8   1   62.39    4.90
   8  -8   1   54.89    6.10
  -9   8  -1    0.50    1.40
  -9   8  -1   -0.20    1.70
  -9   8  -1    3.00    2.10
  -9   8  -1    1.00    1.40
  -9   8  -1    1.00    2.40
   9  -8   1    1.80    2.00
   9  -8   1   -1.80    1.20
   9  -8   1    2.90    1.90
   9  -8   1    0.20    1.50
   9  -8   1    0.80    1.70
 -10   8  -1   -0.40    2.50
 -10   8  -1    6.20    3.50
 -10   8  -1    3.10    2.10
  10  -8   1    5.40    2.70
  10  -8   1    3.80    2.60
  10  -8   1    6.00    2.40
  12   7  -1   21.00    3.00
  12   7  -1   18.20    2.00
  12   7  -1   15.40    3.70
  12   7  -1   19.50    3.30
 -12  -7   1   21.30    4.70
  11   7  -1    1.30    2.30
  11   7  -1    2.70    1.60
  11   7  -1    2.50    2.10
  11   7  -1    4.20    1.50
  11   7  -1    3.80    1.10
 -11  -7   1    5.00    2.70
  10   7  -1   43.30    2.70
  10   7  -1   36.80    4.70
  10   7  -1   39.30    6.10
  10   7  -1   40.70    4.00
  10   7  -1   38.60    3.00
 -10  -7   1   38.30    5.60
   9   7  -1    9.30    1.10
   9   7  -1    8.70    2.30
   9   7  -1    6.20    1.30
   9   7  -1    9.90    1.90
   9   7  -1    6.30    2.80
  -9  -7   1    9.90    2.80
   8   7  -1   27.30    2.00
   8   7  -1   32.10    1.70
   8   7  -1   29.90    2.90
   8   7  -1   30.90    3.70
   8   7  -1   33.50    4.90
  -8  -7   1   22.30    3.40
   7   7  -1   68.39    4.30
   7   7  -1   71.29    2.90
   7   7  -1   69.49    4.60
   7   7  -1   73.79    2.60
   7   7  -1   72.09    3.80
   7   7  -1   84.39    6.20
   7   7  -1   76.29    2.80
  -7  -7   1   82.19    5.10
   6   7  -1   28.30    3.00
   6   7  -1   28.80    2.00
   6   7  -1   31.00    1.60
   6   7  -1   24.20    3.60
   6   7  -1   27.70    1.50
   6   7  -1   30.30    3.30
   6   7  -1   24.60    2.50
  -6  -7   1   28.60    1.10
  -6  -7   1   28.90    3.30
  -6  -7   1   28.70    1.10
   5   7  -1  112.99    5.10
   5   7  -1  109.39    4.10
   5   7  -1  106.79    4.10
   5   7  -1  103.69    5.10
   5   7  -1  112.29    3.90
   5   7  -1  112.99    6.30
   5   7  -1  109.59    6.30
   5   7  -1   98.99    4.00
  -5  -7   1  117.09    5.80
  -5  -7   1  108.99    4.00
  -5  -7   1  115.59    5.60
  -5  -7   1  107.99    4.00
   4   7  -1  526.65   16.50
   4   7  -1  568.04   18.70
   4   7  -1  572.34   17.30
  -4  -7   1  550.74   16.60
  -4  -7   1  534.05   17.90
   3   7  -1  365.16   12.50
   3   7  -1  351.46   11.30
   3   7  -1  353.66   11.10
   3   7  -1  351.36   11.30
   3   7  -1  353.36   10.90
   3   7  -1  331.77   11.20
  -3  -7   1  350.96   10.30
  -3  -7   1  355.16   11.40
  -3  -7   1  366.06   11.90
  -3  -7   1  355.86   11.30
   2   7  -1  121.99    5.10
   2   7  -1  126.29    5.20
   2   7  -1  137.69    4.30
   2   7  -1  138.79    5.10
   2   7  -1  127.89    5.20
  -2  -7   1  131.19    5.20
  -2  -7   1  136.49    5.20
  -2  -7   1  127.29    4.80
  -2  -7   1  137.39    4.60
   1   7  -1   53.79    3.00
   1   7  -1   49.60    2.90
   1   7  -1   60.59    3.20
   1   7  -1   54.59    3.10
   1   7  -1   62.59    3.20
  -1  -7   1   50.79    2.50
  -1  -7   1   49.10    2.70
  -1  -7   1   57.59    2.00
  -1  -7   1   53.69    3.00
  -1  -7   1   64.29    3.10
  -1  -7   1   58.09    3.20
   0   7  -1  197.98    7.50
   0   7  -1  188.38    7.50
   0   7  -1  200.88    7.60
   0   7  -1  194.78    7.60
   0  -7   1  211.48    7.10
   0  -7   1  194.68    7.70
   0  -7   1  200.18    7.00
   0  -7   1  200.38    6.60
   0  -7   1  200.58    7.50
   0  -7   1  205.48    7.40
  -1   7  -1  116.39    5.40
  -1   7  -1  118.89    5.40
  -1   7  -1  115.39    5.40
   1  -7   1  120.49    5.40
   1  -7   1  121.29    5.30
   1  -7   1  125.79    5.70
   1  -7   1  120.59    5.10
   1  -7   1  122.39    4.80
   1  -7   1  116.99    3.90
   1  -7   1  121.49    4.90
  -2   7  -1   70.19    4.10
  -2   7  -1   73.49    4.10
  -2   7  -1   68.39    4.00
  -2   7  -1   74.29    4.60
   2  -7   1   72.79    3.90
   2  -7   1   76.69    4.40
   2  -7   1   73.79    3.90
   2  -7   1   67.69    3.60
   2  -7   1   73.39    4.20
   2  -7   1   65.19    3.50
   2  -7   1   68.09    4.00
  -3   7  -1   19.20    2.90
  -3   7  -1   11.70    2.10
  -3   7  -1   19.30    2.60
   3  -7   1   17.20    2.30
   3  -7   1   11.10    2.00
   3  -7   1   18.00    2.30
   3  -7   1   16.10    2.50
   3  -7   1   16.70    1.90
   3  -7   1   19.10    2.20
  -4   7  -1  144.49    6.80
  -4   7  -1  142.89    7.70
  -4   7  -1  156.78    6.90
  -4   7  -1  142.69    7.00
   4  -7   1  140.69    6.20
   4  -7   1  152.68    6.90
   4  -7   1  144.59    6.70
   4  -7   1  142.49    7.10
   4  -7   1  140.39    6.70
   4  -7   1  144.69    6.70
  -5   7  -1   70.59    4.50
  -5   7  -1   70.69    4.80
  -5   7  -1   69.09    5.30
  -5   7  -1   62.39    4.40
   5  -7   1   66.99    4.20
   5  -7   1   78.29    5.20
   5  -7   1   60.09    4.30
   5  -7   1   70.19    4.70
   5  -7   1   68.89    4.40
   5  -7   1   76.89    4.70
  -6   7  -1  198.68   10.00
  -6   7  -1  188.28    9.10
  -6   7  -1  205.58   10.60
  -6   7  -1  200.18    8.90
  -6   7  -1  207.48    8.90
   6  -7   1  194.28    9.00
   6  -7   1  194.48    9.50
   6  -7   1  194.58    9.60
   6  -7   1  212.68    9.00
   6  -7   1  193.58    8.80
   6  -7   1  187.78    9.10
  -7   7  -1   14.10    2.60
  -7   7  -1   13.40    3.10
  -7   7  -1   17.30    4.00
  -7   7  -1   16.60    2.80
  -7   7  -1   14.90    2.90
   7  -7   1   20.10    3.60
   7  -7   1   20.20    3.20
   7  -7   1   15.00    2.80
   7  -7   1   20.00    3.10
  -8   7  -1   23.70    3.40
  -8   7  -1   21.00    3.70
  -8   7  -1   18.20    4.30
  -8   7  -1   20.10    3.00
  -8   7  -1   30.30    4.00
   8  -7   1   24.10    3.60
   8  -7   1   23.20    3.80
   8  -7   1   22.20    3.80
   8  -7   1   23.30    3.40
   8  -7   1   26.30    3.60
  -9   7  -1   56.59    7.30
  -9   7  -1   40.40    4.80
  -9   7  -1   46.60    5.10
  -9   7  -1   54.49    4.30
  -9   7  -1   47.10    5.00
   9  -7   1   46.60    5.50
   9  -7   1   54.39    5.90
   9  -7   1   54.29    5.40
   9  -7   1   55.99    5.60
   9  -7   1   65.09    5.10
 -10   7  -1    9.80    2.40
 -10   7  -1   11.90    4.00
 -10   7  -1   14.20    4.40
 -10   7  -1   13.40    2.40
 -10   7  -1    6.10    2.20
  10  -7   1   12.80    3.00
  10  -7   1   13.40    3.10
  12   6  -1   74.19    5.20
  12   6  -1   72.39    5.70
  12   6  -1   81.59    7.00
  12   6  -1   79.19    4.10
 -12  -6   1   93.19    8.00
  11   6  -1    2.20    1.90
  11   6  -1    0.40    1.30
  11   6  -1    2.60    1.00
  11   6  -1   -1.30    1.00
 -11  -6   1   -1.00    1.80
  10   6  -1   28.80    5.20
  10   6  -1   22.40    1.80
  10   6  -1   25.40    4.00
  10   6  -1   22.90    2.70
  10   6  -1   28.60    3.50
 -10  -6   1   21.30    4.10
   9   6  -1    0.80    1.40
   9   6  -1   -0.60    1.50
   9   6  -1   -0.30    0.90
   9   6  -1    2.00    1.00
   9   6  -1    1.90    0.70
  -9  -6   1    0.60    1.70
   8   6  -1   45.50    5.70
   8   6  -1   44.50    4.50
   8   6  -1   43.70    2.50
   8   6  -1   37.60    3.10
   8   6  -1   37.90    2.00
  -8  -6   1   48.70    4.10
  -8  -6   1   42.90    5.00
   7   6  -1  254.47   10.50
   7   6  -1  255.17    7.90
   7   6  -1  255.37   10.00
   7   6  -1  248.08    7.60
   7   6  -1  256.97    8.30
   7   6  -1  257.17   13.60
   7   6  -1  256.27    7.70
   7   6  -1  256.57    9.40
  -7  -6   1  240.88   11.00
  -7  -6   1  266.17   10.70
   6   6  -1   22.30    2.80
   6   6  -1   13.70    1.00
   6   6  -1   13.90    1.10
   6   6  -1   13.50    1.60
   6   6  -1   17.10    1.10
   6   6  -1   14.60    2.30
   6   6  -1   17.00    3.10
   6   6  -1   19.80    2.40
   6   6  -1   18.70    3.10
  -6  -6   1   12.90    2.20
  -6  -6   1   16.40    2.70
   5   6  -1    3.80    1.70
   5   6  -1    4.60    1.60
   5   6  -1    2.50    0.60
   5   6  -1    4.00    0.60
   5   6  -1    2.90    1.00
   5   6  -1    1.60    0.50
   5   6  -1    4.00    1.10
   5   6  -1    3.20    1.10
   5   6  -1    3.10    0.80
  -5  -6   1    5.30    1.50
  -5  -6   1    2.60    0.50
  -5  -6   1    5.80    1.60
  -5  -6   1    4.40    0.60
   4   6  -1  290.47   11.10
   4   6  -1  289.17    8.80
   4   6  -1  282.17    9.00
   4   6  -1  285.17    9.00
   4   6  -1  274.07    8.90
   4   6  -1  290.67    9.90
   4   6  -1  289.87    9.80
   4   6  -1  275.17    8.70
  -4  -6   1  297.07   10.30
  -4  -6   1  298.97   10.50
  -4  -6   1  288.67    9.00
  -4  -6   1  279.47    8.90
   3   6  -1    1.40    0.60
   3   6  -1    1.50    0.60
   3   6  -1    2.80    0.30
   3   6  -1    1.70    0.60
   3   6  -1    3.90    0.90
   3   6  -1    4.10    1.30
   3   6  -1    2.40    0.50
  -3  -6   1    2.70    0.70
  -3  -6   1    2.00    0.60
  -3  -6   1    3.90    1.00
  -3  -6   1    2.60    0.90
   2   6  -1  165.58    5.60
   2   6  -1  162.68    5.80
   2   6  -1  158.88    5.20
   2   6  -1  159.68    5.80
   2   6  -1  162.28    5.80
   2   6  -1  159.38    5.60
  -2  -6   1  155.78    5.40
  -2  -6   1  163.88    5.90
  -2  -6   1  158.78    5.80
  -2  -6   1  162.08    5.20
   1   6  -1  521.35   16.10
   0   6  -1  193.78    7.00
   0   6  -1  179.08    6.90
   0   6  -1  195.68    7.80
   0   6  -1  191.78    7.00
   0  -6   1  188.68    6.60
   0  -6   1  189.28    7.10
   0  -6   1  192.58    6.20
   0  -6   1  191.18    6.50
   0  -6   1  182.48    6.90
  -1   6  -1  223.08    7.90
  -1   6  -1  207.68    7.80
  -1   6  -1  198.28    7.80
  -1   6  -1  214.78    7.90
   1  -6   1  202.18    7.70
   1  -6   1  214.78    8.10
   1  -6   1  207.48    7.50
   1  -6   1  204.18    7.20
   1  -6   1  209.68    7.70
   1  -6   1  210.28    6.50
   1  -6   1  219.08    7.30
  -2   6  -1  457.75   15.00
  -2   6  -1  440.56   14.80
  -2   6  -1  457.15   15.60
  -2   6  -1  451.05   14.80
   2  -6   1  464.65   14.20
   2  -6   1  423.66   14.60
   2  -6   1  437.86   14.60
   2  -6   1  448.76   14.60
  -3   6  -1   81.49    4.60
  -3   6  -1   90.09    5.30
  -3   6  -1   89.79    4.80
  -3   6  -1   94.39    4.80
   3  -6   1   95.49    5.00
   3  -6   1   80.29    4.50
   3  -6   1   94.79    4.20
   3  -6   1   97.29    4.70
   3  -6   1   91.19    4.60
   3  -6   1   97.59    4.70
  -4   6  -1  150.78    7.60
  -4   6  -1  156.68    6.80
  -4   6  -1  152.08    6.90
  -4   6  -1  155.08    7.10
   4  -6   1  154.88    7.30
   4  -6   1  167.98    7.10
   4  -6   1  159.58    6.60
   4  -6   1  151.98    6.90
   4  -6   1  164.48    6.90
   4  -6   1  157.28    6.90
  -5   6  -1   30.50    3.20
  -5   6  -1   33.50    3.90
  -5   6  -1   26.80    3.10
  -5   6  -1   36.90    3.60
   5  -6   1   31.10    3.60
   5  -6   1   28.20    3.10
   5  -6   1   33.50    3.40
   5  -6   1   33.70    3.30
   5  -6   1   24.90    3.00
   5  -6   1   30.00    3.30
  -6   6  -1  342.77   14.30
  -6   6  -1  361.76   13.30
  -6   6  -1  359.16   13.70
  -6   6  -1  386.66   13.30
  -6   6  -1  353.66   15.10
   6  -6   1  328.57   13.20
   6  -6   1  341.97   13.20
   6  -6   1  371.46   13.40
   6  -6   1  368.76   13.90
   6  -6   1  366.36   13.80
   6  -6   1  354.26   14.00
  -7   6  -1   99.79    5.60
  -7   6  -1   81.99    5.50
  -7   6  -1   97.19    7.30
  -7   6  -1   88.79    5.20
  -7   6  -1   84.89    6.00
   7  -6   1   96.59    5.70
   7  -6   1   94.09    6.40
   7  -6   1   90.39    6.00
   7  -6   1   88.79    5.60
   7  -6   1   81.99    5.90
  -8   6  -1   57.49    4.50
  -8   6  -1   51.59    6.50
  -8   6  -1   55.79    4.60
  -8   6  -1   57.59    4.20
  -8   6  -1   52.19    5.40
   8  -6   1   52.79    5.00
   8  -6   1   57.99    5.70
   8  -6   1   56.19    4.40
   8  -6   1   54.19    4.50
   8  -6   1   60.09    5.80
  -9   6  -1    2.10    2.10
  -9   6  -1    3.60    1.80
  -9   6  -1    4.00    1.90
  -9   6  -1    3.80    1.60
  -9   6  -1    4.10    2.90
   9  -6   1    6.30    2.30
   9  -6   1    2.80    1.70
   9  -6   1    0.90    1.60
   9  -6   1    4.20    2.30
   9  -6   1    0.50    1.40
 -10   6  -1    9.70    1.90
 -10   6  -1   13.00    2.30
 -10   6  -1   12.50    2.90
 -10   6  -1   11.50    3.90
 -10   6  -1    8.90    3.50
  10  -6   1   14.30    3.40
  10  -6   1   14.00    3.00
  10  -6   1   13.10    3.20
  10  -6   1   10.50    2.60
  12   5  -1   28.70    2.80
  12   5  -1   23.40    4.80
  12   5  -1   26.50    3.50
  12   5  -1   31.30    4.30
 -12  -5   1   30.40    5.60
  11   5  -1   47.60    6.00
  11   5  -1   43.10    2.90
  11   5  -1   37.80    4.30
  11   5  -1   38.40    4.00
 -11  -5   1   40.60    6.10
  10   5  -1   59.49    4.10
  10   5  -1   56.49    3.10
  10   5  -1   65.49    5.60
  10   5  -1   59.09    4.60
 -10  -5   1   71.89    7.60
   9   5  -1    1.40    1.90
   9   5  -1    0.10    0.40
   9   5  -1    0.90    1.00
   9   5  -1    1.00    1.20
   9   5  -1    0.90    1.50
   9   5  -1    0.10    0.30
   9   5  -1   -0.10    0.60
   8   5  -1   14.70    1.40
   8   5  -1   14.70    1.00
   8   5  -1   14.90    1.80
   8   5  -1   23.00    4.10
   8   5  -1   11.50    2.00
   8   5  -1   19.50    3.20
   8   5  -1   12.70    1.00
  -8  -5   1   18.10    3.30
   7   5  -1   50.59    3.70
   7   5  -1   51.59    4.10
   7   5  -1   51.69    2.70
   7   5  -1   52.19    2.10
   7   5  -1   56.29    2.30
   7   5  -1   58.79    3.60
   7   5  -1   55.29    5.90
   7   5  -1   54.89    2.20
  -7  -5   1   43.80    4.90
  -7  -5   1   52.19    4.00
   6   5  -1   46.30    1.90
   6   5  -1   47.60    4.20
   6   5  -1   38.80    3.30
   6   5  -1   43.00    3.40
   6   5  -1   44.10    3.10
   6   5  -1   47.30    5.00
   6   5  -1   48.30    2.00
   6   5  -1   49.10    2.00
   6   5  -1   49.10    2.90
   6   5  -1   48.00    2.20
  -6  -5   1   49.70    3.50
  -6  -5   1   50.09    3.90
   5   5  -1  271.27    8.30
   5   5  -1  290.67    8.50
   5   5  -1  266.97    8.40
   5   5  -1  277.97   10.30
   5   5  -1  269.07    8.50
   5   5  -1  277.67    9.80
   5   5  -1  273.07    9.20
   5   5  -1  294.67   11.50
   5   5  -1  284.07   11.30
   5   5  -1  286.97   10.30
  -5  -5   1  271.17    8.10
  -5  -5   1  279.07   10.20
  -5  -5   1  281.77   10.80
  -5  -5   1  274.07    8.20
   4   5  -1  165.78    6.00
   4   5  -1  179.68    7.40
   4   5  -1  147.49    7.00
   4   5  -1  151.58    5.20
   4   5  -1  147.29    6.20
   4   5  -1  148.49    5.40
   4   5  -1  164.58    4.90
   4   5  -1  154.18    6.30
  -4  -5   1  178.18    6.90
  -4  -5   1  160.18    6.40
  -4  -5   1  139.29    5.00
  -4  -5   1  157.58    5.10
   3   5  -1   33.10    1.80
   3   5  -1   35.30    1.90
   3   5  -1   47.30    2.50
   3   5  -1   40.50    2.30
   3   5  -1   43.90    1.70
   3   5  -1   40.00    2.00
   3   5  -1   44.30    1.80
  -3  -5   1   40.80    2.70
  -3  -5   1   49.20    2.60
  -3  -5   1   52.59    2.80
  -3  -5   1   35.80    1.90
  -3  -5   1   39.00    1.90
   2   5  -1  694.13   25.00
   2   5  -1  635.34   50.39
  -2  -5   1  701.13   24.60
  -2  -5   1  753.12   52.09
   1   5  -1    4.80    0.80
   1   5  -1    2.90    0.70
   1   5  -1    5.40    0.90
   1   5  -1    5.70    0.90
   1   5  -1    3.40    0.60
  -1  -5   1    3.60    0.70
  -1  -5   1    4.50    0.80
  -1  -5   1    4.20    0.70
  -1  -5   1    4.60    0.80
  -1  -5   1    4.60    0.80
  -1  -5   1    4.30    0.30
   0   5  -1   15.20    1.50
   0   5  -1   10.30    1.30
   0   5  -1    9.70    1.20
   0   5  -1   10.50    1.40
   0  -5   1   11.20    1.30
   0  -5   1    8.30    1.20
   0  -5   1   15.40    1.20
   0  -5   1   12.80    1.10
   0  -5   1   14.30    1.50
   0  -5   1   12.60    0.90
  -1   5  -1  140.19    5.40
  -1   5  -1  138.79    5.40
   1  -5   1  135.69    4.40
   1  -5   1  124.09    5.30
   1  -5   1  133.59    4.90
   1  -5   1  137.89    5.80
   1  -5   1  126.49    4.80
   1  -5   1  140.39    5.20
   1  -5   1  124.79    5.20
  -2   5  -1  146.29    6.40
  -2   5  -1  148.99    6.00
  -2   5  -1  149.79    6.10
  -2   5  -1  140.99    5.80
   2  -5   1  150.58    5.90
   2  -5   1  144.89    5.80
   2  -5   1  139.09    6.00
   2  -5   1  149.79    5.90
   2  -5   1  151.38    5.30
   2  -5   1  138.19    5.60
  -3   5  -1   35.60    2.70
  -3   5  -1   33.90    2.50
  -3   5  -1   40.50    3.30
  -3   5  -1   40.90    2.70
   3  -5   1   36.00    2.60
   3  -5   1   37.80    2.80
   3  -5   1   36.60    2.40
   3  -5   1   39.60    2.80
   3  -5   1   35.00    2.50
   3  -5   1   29.50    3.20
   4  -5   1 1150.88   34.50
  -5   5  -1    2.60    1.50
  -5   5  -1    0.10    0.90
  -5   5  -1    0.60    0.90
  -5   5  -1    0.30    0.80
  -5   5  -1    2.10    1.40
   5  -5   1    0.70    0.90
   5  -5   1    1.60    1.10
   5  -5   1    1.40    1.00
   5  -5   1    0.50    1.00
   5  -5   1    0.80    0.80
   5  -5   1    1.50    1.20
  -6   5  -1   13.90    2.50
  -6   5  -1   16.20    2.30
  -6   5  -1   17.80    2.60
  -6   5  -1   17.00    3.30
  -6   5  -1   16.70    2.90
   6  -5   1   16.20    2.40
   6  -5   1   12.00    2.30
   6  -5   1   17.30    2.70
   6  -5   1   16.50    2.70
   6  -5   1   17.70    2.50
   6  -5   1   18.20    2.80
  -7   5  -1   -1.20    0.90
  -7   5  -1    0.50    1.10
  -7   5  -1   -0.90    1.20
  -7   5  -1    0.00    1.00
  -7   5  -1    1.50    1.90
   7  -5   1    1.80    1.40
   7  -5   1   -0.70    1.10
   7  -5   1   -1.10    1.00
   7  -5   1    0.20    1.10
  -8   5  -1    6.70    2.90
  -8   5  -1    3.50    1.60
  -8   5  -1    7.90    2.20
  -8   5  -1    3.50    1.50
  -8   5  -1    4.00    1.50
  -8   5  -1    5.10    3.10
   8  -5   1    8.70    2.40
   8  -5   1    6.90    1.90
   8  -5   1    8.30    2.00
   8  -5   1    6.70    2.00
   8  -5   1    6.60    2.10
  -9   5  -1   -0.10    1.00
  -9   5  -1    1.50    1.40
  -9   5  -1   -0.90    1.60
  -9   5  -1    0.60    1.30
  -9   5  -1    0.10    2.20
  -9   5  -1    1.20    1.30
   9  -5   1    1.00    1.60
   9  -5   1    0.80    1.40
   9  -5   1    2.00    1.60
   9  -5   1    1.50    1.50
   9  -5   1    0.60    1.20
 -10   5  -1   37.00    6.20
 -10   5  -1   67.69    8.50
 -10   5  -1   54.89    4.40
 -10   5  -1   48.00    3.40
 -10   5  -1   60.09    4.90
  10  -5   1   58.19    5.60
  10  -5   1   54.89    4.60
  10  -5   1   65.09    6.50
  10  -5   1   54.89    4.60
  10  -5   1   49.60    5.60
 -11   5  -1   18.20    4.90
  11  -5   1   15.10    2.90
  11  -5   1   18.10    3.80
  11  -5   1   21.90    3.90
  11  -5   1   18.20    3.30
  11  -5   1   26.00    4.00
  12   4  -1   -1.20    1.30
  12   4  -1    1.00    1.40
  12   4  -1    0.50    2.20
  12   4  -1    2.30    1.20
 -12  -4   1   -0.70    2.00
  11   4  -1   40.00    5.60
  11   4  -1   38.70    4.60
  11   4  -1   35.70    2.00
  11   4  -1   37.10    2.90
  11   4  -1   34.40    4.00
  11   4  -1   31.60    1.80
 -11  -4   1   37.30    5.80
 -11  -4   1   35.10    5.60
  10   4  -1    8.90    2.70
  10   4  -1    9.70    1.10
  10   4  -1   12.10    2.70
  10   4  -1   11.10    2.20
  10   4  -1   11.30    1.90
  10   4  -1    8.60    1.40
 -10  -4   1    9.30    3.10
 -10  -4   1   10.50    2.90
   9   4  -1   78.29    5.10
   9   4  -1   79.99    3.40
   9   4  -1   78.69    4.60
   9   4  -1   83.39    3.30
   9   4  -1   80.59    4.00
   9   4  -1   83.29    6.20
  -9  -4   1   80.09    9.60
  -9  -4   1   72.39    6.10
   8   4  -1  166.98    8.80
   8   4  -1  166.48    7.60
   8   4  -1  172.28    5.80
   8   4  -1  175.98    6.10
   8   4  -1  174.58    9.70
   8   4  -1  174.98    6.90
   8   4  -1  179.68    5.90
  -8  -4   1  151.98    8.90
  -8  -4   1  157.58    8.90
   7   4  -1  248.08   10.40
   7   4  -1  273.27    8.40
   7   4  -1  284.47   11.40
   7   4  -1  270.47    8.40
   7   4  -1  237.68   11.70
   7   4  -1  287.47   10.20
  -7  -4   1  259.27   11.60
  -7  -4   1  261.37   11.60
   6   4  -1   17.10    3.10
   6   4  -1   14.60    1.90
   6   4  -1    9.90    1.00
   6   4  -1   13.80    2.10
   6   4  -1    9.20    1.10
   6   4  -1   10.40    1.00
   6   4  -1   10.60    2.10
   6   4  -1   18.10    3.00
   6   4  -1   15.00    2.30
   6   4  -1   12.10    0.90
  -6  -4   1   11.20    2.20
  -6  -4   1   11.40    0.60
  -6  -4   1   10.20    0.60
  -6  -4   1   13.10    2.10
   5   4  -1   39.80    3.50
   5   4  -1   43.80    3.20
   5   4  -1   44.00    1.70
   5   4  -1   41.70    1.80
   5   4  -1   40.30    2.50
   5   4  -1   42.90    3.10
   5   4  -1   40.70    4.20
   5   4  -1   41.30    1.90
   5   4  -1   44.90    2.80
   5   4  -1   40.90    1.80
  -5  -4   1   42.40    1.70
  -5  -4   1   43.90    1.60
  -5  -4   1   39.10    2.40
  -5  -4   1   40.90    2.90
  -5  -4   1   44.70    3.50
   4   4  -1    6.20    0.90
   4   4  -1    8.20    0.60
   4   4  -1    8.60    1.80
   4   4  -1   15.90    2.30
   4   4  -1   12.60    1.60
   4   4  -1    8.60    1.50
   4   4  -1    4.10    0.60
   4   4  -1    4.00    0.50
  -4  -4   1    6.20    0.60
  -4  -4   1   11.40    1.70
  -4  -4   1    5.20    0.90
  -4  -4   1   14.10    2.10
   3   4  -1   11.40    1.30
   3   4  -1    8.60    1.20
   3   4  -1    4.50    0.60
   3   4  -1   14.70    2.00
   3   4  -1    4.80    0.60
   3   4  -1   10.00    1.50
   3   4  -1    8.50    0.80
  -3  -4   1   11.90    1.50
  -3  -4   1    6.00    0.70
  -3  -4   1    6.60    0.70
  -3  -4   1    7.70    0.80
   2   4  -1 1129.09   35.80
   2   4  -1 1162.98   62.19
  -2  -4   1 1169.58   35.70
  -2  -4   1 1019.10   58.29
   1   4  -1  130.09    4.70
   1   4  -1  139.59    4.10
   1   4  -1  132.09    4.50
   1   4  -1  124.49    4.60
   1   4  -1  134.59    4.70
   1   4  -1  138.29    4.60
  -1  -4   1  132.19    4.50
  -1  -4   1  140.49    4.60
  -1  -4   1  137.09    4.70
   0   4  -1  174.38    6.10
   0   4  -1  184.58    6.20
   0   4  -1  174.78    6.00
   0   4  -1  178.88    6.10
   0  -4   1  184.98    5.60
   0  -4   1  188.38    6.30
   0  -4   1  167.48    6.00
  -1   4  -1  359.36   11.60
  -1   4  -1  377.26   11.60
  -1   4  -1  351.96   11.60
   1  -4   1  374.66   10.80
   1  -4   1  362.96   11.50
   1  -4   1  350.86   11.60
  -2   4  -1  473.25   15.90
  -2   4  -1  509.65   15.60
   2  -4   1  482.05   15.60
   2  -4   1  507.45   15.00
   2  -4   1  501.05   15.40
  -3   4  -1  139.69    6.30
  -3   4  -1  136.99    5.60
  -3   4  -1  145.59    5.90
  -3   4  -1  132.29    5.60
   3  -4   1  142.09    5.80
   3  -4   1  129.29    5.80
   3  -4   1  141.29    5.80
   3  -4   1  140.59    5.60
   3  -4   1  146.19    5.60
   3  -4   1  146.59    5.80
  -4   4  -1    9.20    1.60
  -4   4  -1    8.90    1.50
  -4   4  -1   10.80    1.70
  -4   4  -1    7.60    1.70
   4  -4   1    9.20    1.60
   4  -4   1    6.70    1.40
   4  -4   1    7.40    1.40
   4  -4   1    5.80    1.40
   4  -4   1   10.10    1.60
   4  -4   1    6.40    1.30
  -5   4  -1    9.70    2.00
  -5   4  -1    6.10    1.40
  -5   4  -1    7.80    1.60
  -5   4  -1    6.80    1.90
   5  -4   1    5.10    1.20
   5  -4   1    9.20    1.90
   5  -4   1    7.90    1.70
   5  -4   1    6.20    1.50
   5  -4   1    7.20    1.40
  -6   4  -1    4.80    1.40
  -6   4  -1    7.90    1.90
  -6   4  -1    8.00    1.80
  -6   4  -1    8.70    1.60
  -6   4  -1    4.60    2.10
   6  -4   1    6.20    1.70
   6  -4   1   11.10    2.20
   6  -4   1    5.90    1.70
   6  -4   1    7.30    1.60
   6  -4   1    7.90    1.70
  -7   4  -1  137.89    8.40
  -7   4  -1  129.09    6.30
  -7   4  -1  126.69    5.90
  -7   4  -1  134.49    6.70
  -7   4  -1  126.89    6.60
   7  -4   1  143.99    7.40
   7  -4   1  142.79    7.10
   7  -4   1  132.39    6.40
   7  -4   1  126.19    6.30
  -8   4  -1  244.08   12.60
  -8   4  -1  218.98    9.50
  -8   4  -1  236.18    8.90
  -8   4  -1  229.38    9.50
  -8   4  -1  227.18   12.20
   8  -4   1  240.78   10.60
   8  -4   1  253.47    9.90
   8  -4   1  250.57   10.00
   8  -4   1  233.48   10.20
   8  -4   1  251.37   11.10
  -9   4  -1   30.20    3.70
  -9   4  -1   50.59    6.70
  -9   4  -1   39.00    2.60
  -9   4  -1   37.70    5.80
  -9   4  -1   42.80    4.40
  -9   4  -1   37.60    3.80
   9  -4   1   44.20    3.70
   9  -4   1   37.30    4.20
   9  -4   1   46.70    3.80
   9  -4   1   38.20    4.70
   9  -4   1   48.50    4.90
 -10   4  -1   16.80    3.00
 -10   4  -1   25.90    3.30
 -10   4  -1   21.20    4.90
 -10   4  -1   20.30    4.50
  10  -4   1   22.20    3.30
  10  -4   1   31.50    4.40
  10  -4   1   21.50    3.40
  10  -4   1   18.70    3.60
  10  -4   1   20.70    3.00
 -11   4  -1   18.60    5.10
 -11   4  -1   30.30    5.90
  11  -4   1   24.00    3.70
  11  -4   1   26.00    4.10
  11  -4   1   29.50    3.80
  12   3  -1   97.39    4.10
  12   3  -1   89.29    4.20
  12   3  -1   87.09    9.00
  12   3  -1   96.09    6.90
  12   3  -1   94.09    5.10
  12   3  -1   92.99    7.30
 -12  -3   1  102.29   10.30
 -12  -3   1   94.99    9.70
  11   3  -1    0.50    2.10
  11   3  -1    1.30    1.00
  11   3  -1    0.90    0.80
  11   3  -1    1.40    1.60
  11   3  -1    2.20    1.80
  11   3  -1    2.60    1.30
 -11  -3   1    2.70    2.60
 -11  -3   1    5.40    3.00
  10   3  -1    1.20    0.80
  10   3  -1   -0.70    0.70
  10   3  -1    1.10    1.20
  10   3  -1    2.30    1.10
  10   3  -1    1.70    1.50
  10   3  -1    1.90    1.90
 -10  -3   1    4.30    2.30
 -10  -3   1    3.60    2.50
   9   3  -1   85.09    3.70
   9   3  -1   78.99    5.20
   9   3  -1   86.09    3.90
   9   3  -1   83.19    4.90
   9   3  -1   68.99    5.90
   9   3  -1   77.39    3.80
  -9  -3   1   71.59    6.40
  -9  -3   1   81.49    3.00
  -9  -3   1   79.49    6.50
   8   3  -1   19.50    1.90
   8   3  -1   21.10    2.60
   8   3  -1   24.00    3.70
   8   3  -1   24.50    1.90
   8   3  -1   20.60    2.80
   8   3  -1   26.10    2.70
  -8  -3   1   26.50    4.20
  -8  -3   1   20.00    1.30
  -8  -3   1   20.60    3.70
  -8  -3   1   22.50    1.40
   7   3  -1   24.00    1.70
   7   3  -1   28.10    2.20
   7   3  -1   24.80    3.40
   7   3  -1   21.30    2.60
   7   3  -1   34.40    4.50
   7   3  -1   28.70    3.30
   7   3  -1   23.70    1.60
   7   3  -1   25.80    1.70
  -7  -3   1   23.50    3.60
  -7  -3   1   25.70    1.40
  -7  -3   1   28.60    1.50
  -7  -3   1   30.10    4.10
   6   3  -1   81.49    5.40
   6   3  -1   85.39    5.10
   6   3  -1   82.09    4.80
   6   3  -1   86.09    4.30
   6   3  -1   82.49    3.60
   6   3  -1   80.79    3.10
   6   3  -1   81.39    4.50
   6   3  -1   81.29    3.20
   6   3  -1   82.09    3.30
  -6  -3   1   78.09    3.00
  -6  -3   1   83.79    3.00
  -6  -3   1   85.09    4.20
  -6  -3   1   83.59    5.30
  -6  -3   1   84.29    5.30
   5   3  -1  204.88    6.40
   5   3  -1  203.48    7.70
   5   3  -1  197.68    6.10
   5   3  -1  191.08    7.30
   5   3  -1  200.18    8.90
   5   3  -1  209.88    6.40
   5   3  -1  199.58    8.30
   5   3  -1  192.48    6.40
   5   3  -1  196.68    8.00
   5   3  -1  200.28    8.80
  -5  -3   1  195.18    8.50
  -5  -3   1  185.18    7.20
  -5  -3   1  191.88    7.80
  -5  -3   1  200.18    6.10
  -5  -3   1  196.48    6.20
  -5  -3   1  218.78    8.80
   4   3  -1   18.10    2.50
   4   3  -1   12.40    1.40
   4   3  -1   13.90    1.80
  -4  -3   1   13.00    2.10
  -4  -3   1    9.70    1.20
  -4  -3   1   10.90    0.80
   3   3  -1 1027.00   31.60
   3   3  -1  989.90   30.70
  -3  -3   1 1019.70   48.20
  -3  -3   1 1008.90   49.90
   2   3  -1  388.16   29.70
   2   3  -1  377.86   13.70
  -2  -3   1  406.46   13.90
  -2  -3   1  415.86   29.30
   1   3  -1 1993.50   59.79
   1   3  -1 2118.89   87.79
  -1  -3   1 1950.60   85.19
   0   3  -1  498.65   18.50
   0   3  -1  555.14   40.90
   0  -3   1  491.55   18.20
   0  -3   1  431.66   36.40
  -1   3  -1   32.30    1.90
  -1   3  -1   45.90    2.20
  -1   3  -1   36.30    1.90
  -1   3  -1   36.00    2.30
   1  -3   1   37.80    1.90
   1  -3   1   33.70    1.90
   1  -3   1   32.20    1.90
   1  -3   1   38.80    1.60
   1  -3   1   47.60    2.40
   1  -3   1   39.50    2.10
  -2   3  -1  405.76   13.60
   2  -3   1  438.06   13.00
  -3   3  -1   20.30    2.20
  -3   3  -1   21.10    2.10
  -3   3  -1   20.10    1.90
  -3   3  -1   19.80    1.70
   3  -3   1   17.30    1.80
   3  -3   1   21.40    1.80
   3  -3   1   17.80    2.20
   3  -3   1   22.00    1.70
  -4   3  -1  107.79    5.60
  -4   3  -1  106.19    4.60
  -4   3  -1  109.99    4.70
  -4   3  -1  113.49    5.30
  -4   3  -1  104.09    4.80
   4  -3   1  107.59    4.60
   4  -3   1  105.19    4.90
   4  -3   1  108.69    4.70
   4  -3   1  104.59    5.00
   4  -3   1  106.09    5.10
   4  -3   1  114.69    5.20
  -5   3  -1   32.20    3.90
  -5   3  -1   45.00    2.80
  -5   3  -1   41.20    2.60
  -5   3  -1   44.70    3.00
  -5   3  -1   38.40    4.10
   5  -3   1   39.80    3.10
   5  -3   1   39.20    2.70
   5  -3   1   41.70    3.00
   5  -3   1   41.80    2.80
   5  -3   1   49.00    3.40
   5  -3   1   42.30    3.20
  -6   3  -1    4.80    1.40
  -6   3  -1    7.00    2.30
  -6   3  -1    9.30    1.50
  -6   3  -1    6.60    1.40
  -6   3  -1    8.10    1.70
   6  -3   1    5.70    1.30
   6  -3   1    8.90    1.80
   6  -3   1    7.10    1.80
   6  -3   1    7.30    1.80
   6  -3   1    7.30    1.50
   6  -3   1    5.80    1.60
  -7   3  -1    7.90    1.40
  -7   3  -1   15.30    3.20
  -7   3  -1   10.20    1.90
  -7   3  -1   11.80    2.90
   7  -3   1   10.10    1.80
   7  -3   1   10.30    2.30
   7  -3   1    7.90    1.70
   7  -3   1    8.50    2.00
   7  -3   1    6.40    1.80
  -8   3  -1    8.10    1.70
  -8   3  -1    8.50    2.80
  -8   3  -1   11.70    3.20
  -8   3  -1   12.50    1.80
  -8   3  -1    8.20    2.00
  -8   3  -1    9.80    1.50
   8  -3   1   12.80    2.70
   8  -3   1    9.90    2.20
   8  -3   1   13.70    2.30
   8  -3   1   12.90    2.20
  -9   3  -1  110.59    8.40
  -9   3  -1  112.79    8.60
  -9   3  -1  112.49    5.80
  -9   3  -1  105.89    6.10
   9  -3   1  119.39    6.10
   9  -3   1  116.99    6.10
   9  -3   1  115.59    6.70
   9  -3   1  125.89    7.50
 -10   3  -1   15.70    2.70
 -10   3  -1   22.90    4.90
 -10   3  -1   13.80    2.40
 -10   3  -1   15.50    4.20
  10  -3   1   15.70    3.00
  10  -3   1   15.40    2.60
  10  -3   1   15.70    2.80
  10  -3   1   14.30    3.30
 -11   3  -1    5.70    3.20
 -11   3  -1    7.40    1.90
 -11   3  -1    6.90    3.70
 -11   3  -1    9.20    2.30
  11  -3   1    6.20    2.30
  11  -3   1    7.40    2.00
  11  -3   1    7.40    2.80
  11  -3   1    5.20    2.10
  11  -3   1    6.00    2.20
  12   2  -1   13.10    3.80
  12   2  -1   13.00    3.00
  12   2  -1   14.60    2.40
  12   2  -1   10.70    1.70
  12   2  -1   14.20    2.20
  12   2  -1   13.80    3.30
 -12  -2   1   17.60    4.80
 -12  -2   1   17.70    4.70
  11   2  -1   85.79    4.90
  11   2  -1   83.69    5.90
  11   2  -1   90.89    6.40
  11   2  -1   92.39    7.70
  11   2  -1   84.49    4.60
  11   2  -1   89.79    4.30
 -11  -2   1   76.79    8.60
 -11  -2   1  111.09    8.70
 -11  -2   1   89.39    3.40
  10   2  -1  116.19    5.00
  10   2  -1  115.09    6.90
  10   2  -1  106.39    6.30
  10   2  -1  109.29    5.20
  10   2  -1  108.79    5.20
  10   2  -1   99.29    7.60
 -10  -2   1  100.49    7.90
 -10  -2   1  110.89    4.30
 -10  -2   1  126.69    8.70
   9   2  -1   -1.00    0.60
   9   2  -1    0.70    0.90
   9   2  -1    0.80    1.60
   9   2  -1    1.60    1.40
   9   2  -1   -0.90    0.90
  -9  -2   1    0.60    0.60
  -9  -2   1   -0.20    0.60
  -9  -2   1    1.00    1.90
  -9  -2   1   -2.20    1.10
   8   2  -1  102.69    4.60
   8   2  -1   99.29    4.30
   8   2  -1  104.49    6.70
   8   2  -1   93.79    5.10
   8   2  -1   96.99    4.30
   8   2  -1   85.79    5.40
  -8  -2   1  101.49    6.90
  -8  -2   1   92.19    6.70
  -8  -2   1   95.69    4.00
  -8  -2   1   98.89    3.90
   7   2  -1   67.49    3.40
   7   2  -1   69.49    5.10
   7   2  -1   67.69    3.90
   7   2  -1   71.89    3.30
   7   2  -1   56.09    4.00
   7   2  -1   70.99    4.50
   7   2  -1   72.99    3.20
  -7  -2   1   73.39    5.40
  -7  -2   1   68.89    3.00
  -7  -2   1   68.09    3.00
  -7  -2   1   61.39    5.00
   6   2  -1    8.10    1.80
   6   2  -1    9.10    1.10
   6   2  -1    9.20    1.20
   6   2  -1   10.60    1.20
   6   2  -1   11.70    2.30
   6   2  -1   13.50    2.70
   6   2  -1   10.50    1.50
   6   2  -1    8.70    1.60
   6   2  -1   13.10    2.60
   6   2  -1    7.90    1.90
  -6  -2   1    9.10    1.20
  -6  -2   1    9.90    2.30
  -6  -2   1    9.50    1.10
  -6  -2   1    6.30    1.40
  -6  -2   1   13.70    2.60
   5   2  -1   76.59    2.90
   5   2  -1   73.19    3.10
   5   2  -1   75.69    4.80
   5   2  -1   83.79    4.70
   5   2  -1   77.69    3.40
   5   2  -1   79.69    4.10
   5   2  -1   81.49    4.40
   5   2  -1   76.69    3.20
   5   2  -1   69.59    4.70
   5   2  -1   76.89    3.90
  -5  -2   1   80.39    4.90
  -5  -2   1   77.49    3.00
  -5  -2   1   73.49    4.70
  -5  -2   1   76.89    3.90
  -5  -2   1   76.99    3.00
   4   2  -1   77.09    3.00
   4   2  -1   74.99    3.10
   4   2  -1   86.19    3.10
   4   2  -1   83.89    3.90
   4   2  -1   82.19    4.40
   4   2  -1   81.19    4.50
   4   2  -1   90.69    4.70
   4   2  -1   76.29    2.70
   4   2  -1   78.89    3.70
   4   2  -1   75.39    4.00
  -4  -2   1   91.39    4.60
  -4  -2   1   78.79    3.70
  -4  -2   1   81.59    3.90
  -4  -2   1   88.79    4.70
  -4  -2   1   74.29    2.90
  -4  -2   1   81.09    2.90
   3   2  -1   83.29    3.50
   3   2  -1   84.59    3.00
   3   2  -1   81.39    2.70
   3   2  -1   82.89    3.00
   3   2  -1   93.29    4.10
   3   2  -1   83.79    2.80
   3   2  -1   94.09    4.10
   3   2  -1   95.19    4.40
   3   2  -1   84.59    3.90
   3   2  -1   92.99    4.30
  -3  -2   1   82.19    3.60
  -3  -2   1   90.19    4.20
  -3  -2   1   86.49    2.90
  -3  -2   1   87.79    3.50
  -3  -2   1   86.99    3.00
  -3  -2   1   88.69    4.20
   2   2  -1  263.97    9.50
   1   2  -1   95.99    3.10
   1   2  -1   93.29    3.20
   1   2  -1   97.69    3.10
  -1  -2   1   91.39    3.00
  -1  -2   1   92.49    2.80
   0   2  -1  583.84   19.70
   0   2  -1  582.94   36.70
   0  -2   1  607.64   19.70
   0  -2   1  563.64   35.70
  -1   2  -1  700.83   45.50
  -1   2  -1  724.63   24.90
   1  -2   1  775.12   25.10
   1  -2   1  682.23   45.00
  -2   2  -1    6.20    0.90
  -2   2  -1    7.50    1.00
  -2   2  -1    9.50    1.20
  -2   2  -1    6.00    0.90
  -2   2  -1    6.90    1.10
   2  -2   1    5.90    0.80
   2  -2   1    8.00    1.00
   2  -2   1    7.30    1.00
   2  -2   1    6.00    0.90
   2  -2   1    6.00    0.80
  -3   2  -1    1.40    0.60
  -3   2  -1    3.20    0.90
  -3   2  -1    1.20    0.60
  -3   2  -1    1.10    0.50
   3  -2   1    1.80    0.60
   3  -2   1    2.00    0.80
   3  -2   1    1.30    0.80
   3  -2   1    2.20    0.70
   3  -2   1    0.60    0.50
   3  -2   1    1.30    0.70
  -4   2  -1  111.19    4.50
  -4   2  -1  108.59    5.70
  -4   2  -1  121.49    5.30
  -4   2  -1  127.19    5.20
  -4   2  -1  108.49    4.60
   4  -2   1  116.69    4.60
   4  -2   1  107.39    4.60
   4  -2   1  109.69    5.10
   4  -2   1  113.79    5.10
   4  -2   1  121.29    5.00
   4  -2   1  110.59    5.10
  -5   2  -1   59.49    3.10
  -5   2  -1   50.89    3.20
  -5   2  -1   58.39    2.90
  -5   2  -1   44.90    3.90
   5  -2   1   58.29    3.30
   5  -2   1   47.50    3.40
   5  -2   1   59.89    3.10
   5  -2   1   59.79    3.70
   5  -2   1   51.99    3.00
   5  -2   1   52.29    3.40
  -6   2  -1   33.30    2.50
  -6   2  -1   40.70    4.60
  -6   2  -1   30.70    2.40
  -6   2  -1   34.40    2.20
  -6   2  -1   39.00    2.70
  -6   2  -1   38.00    4.60
   6  -2   1   30.30    2.40
   6  -2   1   30.90    3.30
   6  -2   1   30.70    3.20
   6  -2   1   31.90    3.50
   6  -2   1   33.40    2.40
   6  -2   1   34.00    2.70
  -7   2  -1  356.56   14.90
  -7   2  -1  342.37   11.00
  -7   2  -1  350.56   11.30
  -7   2  -1  353.06   12.30
  -7   2  -1  335.27   14.70
  -7   2  -1  363.96   12.00
   7  -2   1  320.87   12.40
   7  -2   1  347.77   12.10
   7  -2   1  344.47   13.00
   7  -2   1  342.27   12.00
   7  -2   1  334.47   13.20
  -8   2  -1   26.60    2.90
  -8   2  -1   30.20    4.70
  -8   2  -1   26.90    2.70
  -8   2  -1   23.90    4.30
   8  -2   1   22.70    2.60
   8  -2   1   21.50    2.90
   8  -2   1   29.40    3.60
   8  -2   1   28.00    3.00
   8  -2   1   22.30    3.20
  -9   2  -1   12.10    2.00
  -9   2  -1   12.80    2.20
  -9   2  -1   15.30    3.80
  -9   2  -1   18.60    4.30
   9  -2   1   16.70    2.70
   9  -2   1   10.50    2.10
   9  -2   1   16.70    2.40
   9  -2   1   13.40    2.80
   9  -2   1   11.10    2.50
 -10   2  -1   13.00    3.80
 -10   2  -1   10.00    2.10
 -10   2  -1   14.30    4.00
 -10   2  -1   12.40    2.00
  10  -2   1   15.90    3.30
  10  -2   1   10.80    2.10
  10  -2   1   17.20    2.60
  10  -2   1   13.00    2.50
 -11   2  -1   33.60    6.00
 -11   2  -1   29.90    5.80
 -11   2  -1   29.30    3.10
 -11   2  -1   28.90    3.40
  11  -2   1   33.70    4.00
  11  -2   1   29.20    3.90
  11  -2   1   44.60    5.50
  11  -2   1   31.60    3.80
  11  -2   1   40.00    3.90
 -12   2  -1   18.50    5.10
 -12   2  -1   12.80    2.40
 -12   2  -1   19.50    5.00
  12  -2   1   17.30    3.20
  12  -2   1   13.00    2.70
  12  -2   1   13.10    2.60
  12  -2   1   11.90    3.30
  12  -2   1   10.60    2.70
  12   1  -1   19.10    3.80
  12   1  -1   15.20    2.10
  12   1  -1   21.80    3.50
  12   1  -1   18.90    4.60
  12   1  -1   15.10    3.30
  12   1  -1   15.20    2.40
 -12  -1   1   19.20    4.80
 -12  -1   1   13.50    4.20
 -12  -1   1   20.00    1.80
  11   1  -1   10.30    1.90
  11   1  -1    7.10    2.90
  11   1  -1    5.50    1.70
  11   1  -1   12.40    2.90
  11   1  -1   11.40    2.90
  11   1  -1    8.10    1.90
 -11  -1   1    8.00    1.50
 -11  -1   1    4.10    2.70
 -11  -1   1    9.00    1.40
 -11  -1   1   11.40    3.90
  10   1  -1   68.49    7.20
  10   1  -1   57.99    3.80
  10   1  -1   58.49    3.90
  10   1  -1   60.69    4.80
  10   1  -1   47.90    5.10
 -10  -1   1   58.59    7.10
 -10  -1   1   55.59    3.10
 -10  -1   1   51.89    3.20
 -10  -1   1   64.49    7.60
   9   1  -1    2.60    1.50
   9   1  -1    1.60    1.10
   9   1  -1    0.80    0.90
   9   1  -1    1.20    0.90
   9   1  -1    2.70    1.50
  -9  -1   1    0.70    2.00
  -9  -1   1    0.30    0.80
  -9  -1   1    0.00    0.70
  -9  -1   1    0.90    2.30
   8   1  -1    4.00    1.30
   8   1  -1    2.70    1.00
   8   1  -1    2.40    1.00
   8   1  -1    4.10    1.60
   8   1  -1    5.20    1.70
  -8  -1   1    6.10    1.30
  -8  -1   1    3.50    1.00
  -8  -1   1    3.60    2.00
  -8  -1   1    1.40    1.70
   7   1  -1   74.39    4.80
   7   1  -1   82.19    4.80
   7   1  -1   78.29    4.00
   7   1  -1   79.89    4.50
   7   1  -1   80.19    3.70
   7   1  -1   76.59    3.90
  -7  -1   1   74.19    3.50
  -7  -1   1   74.49    4.50
  -7  -1   1   83.69    5.80
  -7  -1   1   79.89    5.70
   6   1  -1  161.38    5.70
   6   1  -1  151.08    7.30
   6   1  -1  154.98    5.80
   6   1  -1  156.98    7.00
   6   1  -1  157.48    8.00
   6   1  -1  163.08    6.90
   6   1  -1  154.68    6.10
   6   1  -1  162.88    6.60
  -6  -1   1  162.88    5.80
  -6  -1   1  150.98    5.80
  -6  -1   1  158.38    7.90
  -6  -1   1  162.38    8.00
  -6  -1   1  159.38    6.80
   5   1  -1   33.00    2.00
   5   1  -1   37.50    2.70
   5   1  -1   35.80    2.50
   5   1  -1   32.00    1.80
   5   1  -1   42.90    3.10
   5   1  -1   40.40    2.20
   5   1  -1   36.30    3.20
  -5  -1   1   35.40    2.00
  -5  -1   1   33.40    1.90
  -5  -1   1   38.20    3.30
  -5  -1   1   33.00    2.50
  -5  -1   1   35.70    3.70
   4   1  -1   25.10    2.70
   4   1  -1   34.90    2.30
   4   1  -1   26.80    2.00
   4   1  -1   22.80    1.40
   4   1  -1   23.90    1.80
   4   1  -1   26.80    2.20
   4   1  -1   35.20    2.80
   4   1  -1   28.50    1.60
  -4  -1   1   25.30    2.00
  -4  -1   1   32.90    1.70
  -4  -1   1   31.50    2.70
  -4  -1   1   30.50    1.70
  -4  -1   1   33.30    2.80
   3   1  -1  216.48    7.00
   3   1  -1  212.98    7.80
   3   1  -1  222.48    7.10
   3   1  -1  238.38    8.10
   3   1  -1  220.68    7.10
   3   1  -1  218.78    7.50
   3   1  -1  238.88    8.40
   3   1  -1  237.78    8.50
  -3  -1   1  209.78    8.20
  -3  -1   1  225.88    7.00
  -3  -1   1  235.58    8.30
   2   1  -1   43.20    2.40
   2   1  -1   45.20    2.30
   2   1  -1   40.50    2.30
   2   1  -1   41.60    1.50
   2   1  -1   42.50    1.90
   2   1  -1   43.40    1.60
   2   1  -1   45.30    2.10
   2   1  -1   41.90    1.90
   2   1  -1   41.70    1.70
  -2  -1   1   39.10    1.90
  -2  -1   1   41.00    1.90
  -2  -1   1   42.20    2.30
  -2  -1   1   40.20    1.60
  -2  -1   1   42.60    2.30
   1   1  -1  898.41   39.50
   1   1  -1  930.71   26.90
  -1  -1   1  855.91   39.00
   0  -1   1    0.30    1.50
   1  -1   1 4319.67  145.39
  -2   1  -1  102.99    3.60
  -2   1  -1  106.29    3.70
  -2   1  -1  100.59    3.90
  -2   1  -1  105.39    4.00
   2  -1   1  102.89    3.90
   2  -1   1  104.59    4.00
   2  -1   1  101.39    3.60
   2  -1   1  101.99    3.90
   2  -1   1  100.69    3.60
  -3   1  -1 1034.60   60.89
  -3   1  -1  976.30   33.10
   3  -1   1  974.40   32.70
   3  -1   1  898.31   58.29
  -4   1  -1  926.11   61.89
  -4   1  -1  791.72   29.80
   4  -1   1  816.32   58.89
   4  -1   1  782.72   28.90
  -5   1  -1   95.69    4.10
  -5   1  -1  100.39    5.70
  -5   1  -1   98.89    5.70
  -5   1  -1  102.99    4.00
  -5   1  -1  102.69    3.70
  -5   1  -1   95.29    4.20
  -5   1  -1   99.49    5.10
   5  -1   1   99.19    4.70
   5  -1   1   98.79    4.90
   5  -1   1   99.69    5.10
   5  -1   1   92.79    4.10
   5  -1   1   93.79    4.10
   5  -1   1   98.69    4.40
  -6   1  -1   49.60    2.90
  -6   1  -1   50.39    5.40
  -6   1  -1   60.59    4.60
  -6   1  -1   43.60    2.70
  -6   1  -1   47.80    2.20
  -6   1  -1   47.50    2.10
   6  -1   1   54.09    3.90
   6  -1   1   54.89    2.90
   6  -1   1   49.20    2.80
   6  -1   1   44.20    3.40
   6  -1   1   48.10    3.70
   6  -1   1   49.99    3.10
   6  -1   1   52.09    3.40
  -7   1  -1   69.99    3.90
  -7   1  -1   75.69    3.70
  -7   1  -1   70.59    5.60
  -7   1  -1   79.29    6.00
   7  -1   1   85.19    4.80
   7  -1   1   75.79    3.90
   7  -1   1   72.09    3.80
   7  -1   1   72.49    4.20
   7  -1   1   75.89    4.90
  -8   1  -1   35.50    2.60
  -8   1  -1   34.40    4.80
  -8   1  -1   43.10    5.80
  -8   1  -1   39.30    2.90
   8  -1   1   39.20    2.90
   8  -1   1   38.30    2.80
   8  -1   1   41.10    4.10
   8  -1   1   36.60    3.10
   8  -1   1   34.60    3.90
  -9   1  -1    3.50    2.50
  -9   1  -1   -0.40    0.80
  -9   1  -1    0.40    0.90
   9  -1   1    1.90    1.30
   9  -1   1   -0.30    0.90
   9  -1   1    0.00    1.20
   9  -1   1   -0.20    1.10
   9  -1   1   -0.30    1.20
 -10   1  -1    0.50    2.30
 -10   1  -1    1.40    1.20
 -10   1  -1    0.90    0.90
 -10   1  -1    0.80    2.10
  10  -1   1   -1.20    1.50
  10  -1   1    0.10    0.90
  10  -1   1   -1.30    1.30
  10  -1   1    1.30    1.40
  10  -1   1    0.70    1.10
 -11   1  -1   55.89    7.50
 -11   1  -1   49.60    3.80
 -11   1  -1   46.50    3.60
 -11   1  -1   50.89    7.20
  11  -1   1   49.10    4.00
  11  -1   1   54.19    6.10
  11  -1   1   45.80    4.50
 -12   1  -1   17.50    6.80
 -12   1  -1    8.90    1.90
 -12   1  -1   12.10    4.30
  12  -1   1    7.00    2.50
  12  -1   1   10.90    2.20
  12  -1   1    9.10    2.30
  12  -1   1    5.20    2.00
  12  -1   1    9.50    2.90
  12   0  -1   56.19    4.40
  12   0  -1   49.40    3.80
  12   0  -1   50.79    4.20
  12   0  -1   54.29    5.90
  12   0  -1   56.69    7.10
 -12   0   1   57.89    8.00
 -12   0   1   48.50    3.20
 -12   0   1   49.50    3.40
 -12   0   1   50.59    7.50
  11   0  -1    5.40    1.70
  11   0  -1    2.60    1.50
  11   0  -1    9.10    2.10
  11   0  -1    7.20    3.10
  11   0  -1    7.30    2.60
  11   0  -1    7.60    2.60
 -11   0   1    5.90    1.40
 -11   0   1    8.50    3.40
 -11   0   1   14.20    4.10
 -11   0   1    8.50    1.70
  10   0  -1   70.09    4.20
  10   0  -1   77.79    5.60
  10   0  -1   70.49    4.70
  10   0  -1   76.39    5.80
  10   0  -1   72.39    4.50
 -10   0   1   65.79    4.10
 -10   0   1   72.49    8.10
 -10   0   1   80.99    4.10
 -10   0   1   82.99    8.60
   9   0  -1    6.60    2.10
   9   0  -1    2.50    1.10
   9   0  -1    4.60    2.70
   9   0  -1    3.10    1.30
  -9   0   1    4.20    1.30
  -9   0   1    2.90    1.10
  -9   0   1    5.00    2.40
   8   0  -1  124.39    6.40
   8   0  -1  107.29    5.10
   8   0  -1  110.09    5.60
   8   0  -1  111.49    5.20
   8   0  -1  117.19    6.40
  -8   0   1  101.19    7.30
  -8   0   1  116.09    5.90
  -8   0   1  113.69    5.00
  -8   0   1  125.49    7.90
   7   0  -1  162.58    6.90
   7   0  -1  171.88    7.80
   7   0  -1  156.78    6.40
   7   0  -1  181.78    6.70
   7   0  -1  160.78    7.90
   7   0  -1  166.18    7.50
  -7   0   1  167.18    8.90
  -7   0   1  173.78    7.70
  -7   0   1  167.58    6.60
  -7   0   1  169.58    6.50
  -7   0   1  185.58    9.30
   6   0  -1  239.98    9.30
   6   0  -1  244.88    9.50
   6   0  -1  221.98    9.70
   6   0  -1  240.58    8.80
   6   0  -1  219.88   10.20
   6   0  -1  245.28    8.50
   6   0  -1  243.28    9.70
  -6   0   1  246.88    8.60
  -6   0   1  261.07   11.00
  -6   0   1  257.37   10.90
  -6   0   1  247.08    9.40
  -6   0   1  242.18    8.40
   5   0  -1  116.89    4.60
   5   0  -1  123.09    6.10
   5   0  -1  110.39    5.20
   5   0  -1  117.69    5.60
   5   0  -1  115.39    5.20
   5   0  -1  109.69    5.30
   5   0  -1  111.39    4.80
   5   0  -1  112.69    4.40
  -5   0   1  109.49    5.10
  -5   0   1  108.19    3.80
  -5   0   1  114.29    6.10
  -5   0   1  115.99    3.70
  -5   0   1  112.49    4.60
  -5   0   1  107.49    4.50
  -5   0   1  119.39    6.20
   4   0  -1    1.00    0.70
   4   0  -1    2.60    0.90
   4   0  -1    1.30    0.80
   4   0  -1    1.30    0.70
   4   0  -1    2.50    1.20
   4   0  -1    2.00    0.60
   4   0  -1    0.70    0.50
  -4   0   1    1.70    0.60
  -4   0   1   -0.10    1.00
  -4   0   1    1.20    1.00
  -4   0   1    0.80    0.30
  -4   0   1    1.80    0.50
  -4   0   1    1.90    0.70
  -4   0   1    1.50    0.70
   3   0  -1  278.47    9.20
   3   0  -1  297.77   10.20
   3   0  -1  291.97    9.40
   3   0  -1  302.87    9.80
  -3   0   1  287.67    9.00
  -3   0   1  280.37    9.00
  -3   0   1  292.77   10.20
  -3   0   1  298.27   10.40
   2   0  -1  343.97   13.20
   2   0  -1  370.96   27.80
  -2   0   1  331.37   13.10
  -2   0   1  335.87   26.40
   1   0  -1   15.10    0.80
   1   0  -1   18.00    1.00
   1   0  -1   12.60    0.70
   1   0  -1   15.90    1.00
   1   0  -1   15.60    0.90
  -1   0   1   15.70    0.70
  -1   0   1   16.00    0.80
  -1   0   1   14.80    0.90
  -1   0   1   15.80    0.80
  -1   0  -1   72.39    3.30
  -2   0  -1  664.73   21.60
  -2   0  -1  670.53   36.10
   2   0   1  687.53   21.50
   2   0   1  663.13   36.10
  -3   0  -1   67.99    2.60
  -3   0  -1   65.89    2.30
  -3   0  -1   72.39    3.40
  -3   0  -1   66.79    3.60
  -3   0  -1   67.39    2.60
  -3   0  -1   65.29    2.20
  -3   0  -1   73.09    3.70
   3   0   1   60.89    2.50
   3   0   1   64.59    2.50
   3   0   1   68.49    3.60
   3   0   1   71.69    2.90
   3   0   1   65.99    3.10
   3   0   1   67.19    2.70
   3   0   1   62.39    3.20
   3   0   1   69.59    3.40
  -4   0  -1   31.90    2.50
  -4   0  -1   32.50    1.70
  -4   0  -1   36.20    2.90
  -4   0  -1   32.70    1.80
  -4   0  -1   38.20    3.00
   4   0   1   31.90    1.70
   4   0   1   32.10    2.70
   4   0   1   30.60    2.00
   4   0   1   31.70    1.90
   4   0   1   33.60    2.50
   4   0   1   30.90    2.30
   4   0   1   31.80    1.70
   4   0   1   34.70    2.50
  -5   0  -1    7.50    1.70
  -5   0  -1    6.40    1.80
  -5   0  -1    5.40    0.90
  -5   0  -1    5.90    0.90
  -5   0  -1    3.30    1.40
   5   0   1    6.30    1.30
   5   0   1    8.10    1.30
   5   0   1    9.70    1.30
   5   0   1    2.90    0.70
   5   0   1    7.00    1.50
   5   0   1    8.50    1.70
   5   0   1    6.10    1.00
  -6   0  -1   11.60    2.50
  -6   0  -1    7.40    1.10
  -6   0  -1   10.80    1.40
  -6   0  -1    9.50    2.00
  -6   0  -1   15.00    2.90
   6   0   1    6.90    1.20
   6   0   1    6.50    1.70
   6   0   1   13.40    1.90
   6   0   1   14.70    1.80
   6   0   1    5.90    1.10
   6   0   1    9.10    1.80
  -7   0  -1    1.80    0.80
  -7   0  -1    4.70    1.10
  -7   0  -1    4.60    2.00
  -7   0  -1    2.10    1.70
   7   0   1    5.10    1.30
   7   0   1    1.70    0.80
   7   0   1    3.00    1.00
   7   0   1    4.00    1.50
   7   0   1    5.40    1.80
   7   0   1    7.50    1.60
  -8   0  -1    2.30    1.00
  -8   0  -1    2.70    2.00
  -8   0  -1    1.60    2.10
  -8   0  -1    3.10    1.00
   8   0   1    1.20    0.90
   8   0   1    4.40    1.60
   8   0   1    5.10    1.40
   8   0   1    2.70    1.00
   8   0   1    4.70    1.70
  -9   0  -1  119.49    5.10
  -9   0  -1  134.69    8.60
  -9   0  -1  110.89    5.20
   9   0   1  118.59    5.60
   9   0   1  115.09    5.30
   9   0   1  119.29    6.50
 -10   0  -1    1.60    2.20
 -10   0  -1    3.10    1.30
 -10   0  -1    0.50    2.50
 -10   0  -1    1.50    1.00
  10   0   1    0.80    1.10
  10   0   1    4.10    1.80
  10   0   1    0.00    0.90
  10   0   1    3.90    1.50
  10   0   1    4.00    1.90
 -11   0  -1   15.50    2.00
 -11   0  -1   27.50    5.20
 -11   0  -1   17.30    2.20
 -11   0  -1   25.00    5.30
  11   0   1   17.10    3.50
  11   0   1   21.30    2.60
  11   0   1   17.00    3.20
  11   0   1   27.30    3.30
  11   0   1   14.80    2.50
 -12   0  -1   77.19    9.30
 -12   0  -1   65.79    3.50
 -12   0  -1   67.19    4.90
 -12   0  -1   63.09    8.20
  12   0   1   71.19    4.90
  12   0   1   65.89    4.60
  12   0   1   64.59    7.80
  12   0   1   71.19    4.30
  12  -1  -1   -4.00    1.30
  12  -1  -1    1.00    1.40
  12  -1  -1    1.10    2.30
  12  -1  -1   -0.10    1.00
  12  -1  -1    0.40    1.80
  12  -1  -1    1.40    1.40
 -12   1   1    1.50    1.30
 -12   1   1   -1.90    2.20
  11  -1  -1   32.50    4.60
  11  -1  -1   23.30    4.10
  11  -1  -1   29.80    3.80
  11  -1  -1   29.90    3.30
 -11   1   1   41.60    6.60
 -11   1   1   27.00    2.90
 -11   1   1   22.60    4.90
 -11   1   1   28.00    3.10
  10  -1  -1    6.20    2.30
  10  -1  -1    9.00    2.10
  10  -1  -1    8.40    1.90
  10  -1  -1   12.10    2.10
  10  -1  -1   11.10    2.80
 -10   1   1    9.30    3.40
 -10   1   1    7.30    3.00
 -10   1   1    7.50    1.70
 -10   1   1    8.10    1.80
   9  -1  -1   -0.30    1.00
   9  -1  -1   -0.10    0.90
   9  -1  -1    1.00    1.40
   9  -1  -1   -0.60    1.10
   9  -1  -1    0.80    1.50
  -9   1   1    0.90    1.00
  -9   1   1    0.80    2.00
  -9   1   1    1.20    2.30
   8  -1  -1    9.90    1.80
   8  -1  -1    8.30    2.10
   8  -1  -1    9.10    2.10
   8  -1  -1    7.60    1.60
   8  -1  -1    7.40    1.80
  -8   1   1   10.50    3.00
  -8   1   1    7.90    1.70
  -8   1   1    9.20    2.70
  -8   1   1    9.00    1.60
   7  -1  -1   26.40    2.90
   7  -1  -1   20.40    2.20
   7  -1  -1   32.80    3.80
   7  -1  -1   22.10    2.40
   7  -1  -1   21.70    2.90
   7  -1  -1   27.10    3.20
  -7   1   1   22.00    3.70
  -7   1   1   22.20    1.30
  -7   1   1   21.10    2.20
  -7   1   1   23.80    4.00
  -7   1   1   20.40    2.30
  -7   1   1   22.30    2.90
  -7   1   1   20.70    1.20
   6  -1  -1    2.50    1.00
   6  -1  -1    1.30    0.80
   6  -1  -1    1.90    1.00
   6  -1  -1    2.00    1.10
   6  -1  -1    4.20    1.40
   6  -1  -1    1.90    0.80
  -6   1   1    3.90    1.50
  -6   1   1    1.70    1.00
  -6   1   1    0.10    0.60
  -6   1   1    1.30    0.80
  -6   1   1    2.50    0.70
  -6   1   1    3.00    1.00
  -6   1   1    5.20    2.00
   5  -1  -1   17.70    2.20
   5  -1  -1   14.70    1.80
   5  -1  -1   16.90    1.70
   5  -1  -1   15.60    2.00
   5  -1  -1   14.00    2.10
   5  -1  -1   14.80    1.70
  -5   1   1   23.00    3.10
  -5   1   1   20.40    1.90
  -5   1   1   12.10    1.30
  -5   1   1   16.90    2.10
  -5   1   1   19.10    2.70
  -5   1   1   13.20    1.60
  -5   1   1   15.90    1.80
   4  -1  -1   46.80    2.50
   4  -1  -1   47.50    2.90
   4  -1  -1   60.69    3.60
   4  -1  -1   41.00    2.30
   4  -1  -1   48.30    3.10
  -4   1   1   49.80    2.60
  -4   1   1   40.70    2.70
  -4   1   1   44.60    3.40
  -4   1   1   41.00    2.10
  -4   1   1   52.29    2.80
  -4   1   1   61.69    3.70
   3  -1  -1  275.87    9.50
   3  -1  -1  253.47    8.60
   3  -1  -1  283.57    9.40
   3  -1  -1  290.77    9.70
   3  -1  -1  264.57    9.20
   3  -1  -1  270.57    9.00
  -3   1   1  278.27    8.90
  -3   1   1  291.47    9.90
  -3   1   1  267.97    9.10
   2  -1  -1   17.90    1.10
   2  -1  -1   18.80    1.30
   2  -1  -1   21.40    1.50
   2  -1  -1   18.30    1.30
   2  -1  -1   16.60    1.30
   2  -1  -1   20.60    1.50
  -2   1   1   18.10    1.50
  -2   1   1   20.50    1.30
  -2   1   1   15.70    1.30
  -2   1   1   19.50    1.50
  -2   1   1   18.60    1.10
   1  -1  -1 1354.36   60.59
   1  -1  -1 1360.96   41.20
  -1   1   1 1290.77   59.79
  -1   1   1 1342.17   41.20
   0   1   1    2.50    0.80
  -2  -1  -1   52.69    2.60
  -2  -1  -1   49.70    2.50
  -2  -1  -1   51.29    1.60
  -2  -1  -1   51.49    1.60
  -2  -1  -1   51.59    2.40
  -2  -1  -1   50.59    2.40
   2   1   1   52.89    2.60
   2   1   1   52.59    2.40
   2   1   1   49.60    1.60
   2   1   1   48.40    2.10
   2   1   1   50.09    1.60
   2   1   1   55.79    2.50
  -3  -1  -1 1105.19   47.90
  -3  -1  -1 1063.89   33.40
   3   1   1 1144.29   48.60
  -4  -1  -1  578.34   18.60
  -4  -1  -1  579.04   18.50
   4   1   1  536.25   18.40
   4   1   1  562.14   17.90
  -5  -1  -1  256.27    8.20
  -5  -1  -1  256.87    8.10
  -5  -1  -1  273.97   10.60
  -5  -1  -1  261.27    9.90
  -5  -1  -1  255.57   10.50
   5   1   1  256.27    9.80
   5   1   1  268.67    8.20
   5   1   1  260.37    8.10
   5   1   1  259.47    8.50
   5   1   1  254.57    9.40
   5   1   1  261.87    9.80
   5   1   1  247.88    8.60
   5   1   1  271.77   10.60
  -6  -1  -1   45.20    4.00
  -6  -1  -1   44.80    3.80
  -6  -1  -1   39.50    2.00
  -6  -1  -1   36.60    3.20
   6   1   1   46.50    3.50
   6   1   1   37.70    2.10
   6   1   1   44.50    4.60
   6   1   1   46.00    2.50
   6   1   1   42.40    3.10
   6   1   1   40.70    3.30
   6   1   1   41.20    2.20
   6   1   1   43.30    2.70
  -7  -1  -1   64.29    5.10
  -7  -1  -1   66.99    2.90
  -7  -1  -1   61.49    3.00
  -7  -1  -1   53.79    4.80
   7   1   1   65.49    3.10
   7   1   1   56.89    4.10
   7   1   1   67.59    3.40
   7   1   1   66.89    3.80
   7   1   1   63.59    3.10
   7   1   1   60.09    4.40
  -8  -1  -1   23.90    1.80
  -8  -1  -1   19.00    3.80
  -8  -1  -1   22.70    2.10
  -8  -1  -1   20.00    3.70
   8   1   1   27.20    2.60
   8   1   1   24.00    3.20
   8   1   1   23.10    2.20
   8   1   1   24.00    2.80
   8   1   1   27.00    2.10
  -9  -1  -1   18.10    3.70
  -9  -1  -1   26.40    6.20
  -9  -1  -1   21.70    1.70
  -9  -1  -1   21.60    2.10
   9   1   1   18.00    2.20
   9   1   1   25.20    2.30
   9   1   1   20.60    2.40
   9   1   1   27.40    3.20
   9   1   1   20.00    3.20
 -10  -1  -1  207.38    7.50
 -10  -1  -1  201.78    7.20
 -10  -1  -1  221.28   12.30
 -10  -1  -1  221.28   12.20
  10   1   1  206.18   10.20
  10   1   1  212.68    7.90
  10   1   1  206.38    9.40
  10   1   1  204.88    8.30
  10   1   1  200.68    8.30
 -11  -1  -1    2.10    0.80
 -11  -1  -1    5.00    1.10
 -11  -1  -1    3.00    2.80
 -11  -1  -1    0.60    2.20
  11   1   1    3.30    1.40
  11   1   1    0.80    1.70
  11   1   1    1.50    1.00
  11   1   1   -0.40    2.10
  11   1   1    0.60    1.20
  11   1   1    3.60    1.90
 -12  -1  -1    5.70    3.00
 -12  -1  -1    9.90    0.90
 -12  -1  -1    9.20    4.00
  12   1   1   10.40    2.20
  12   1   1    9.30    1.70
  12   1   1   13.20    3.90
  12   1   1   14.70    3.40
  12   1   1    8.30    1.90
  12  -2  -1   79.39    5.60
  12  -2  -1   70.49    5.70
  12  -2  -1   86.99    7.00
  12  -2  -1   78.79    5.90
 -12   2   1   63.89    8.60
 -12   2   1   69.09    8.90
 -12   2   1   73.99    5.00
  11  -2  -1    7.80    2.60
  11  -2  -1   10.30    3.00
  11  -2  -1    9.80    2.20
  11  -2  -1   11.00    2.40
  11  -2  -1    9.70    2.50
 -11   2   1    7.90    1.80
 -11   2   1   13.10    2.50
 -11   2   1    7.70    3.50
 -11   2   1   11.10    3.80
  10  -2  -1   32.40    3.70
  10  -2  -1   39.40    4.80
  10  -2  -1   30.00    4.40
  10  -2  -1   32.70    4.10
  10  -2  -1   29.90    3.40
 -10   2   1   31.40    3.30
 -10   2   1   30.30    5.40
 -10   2   1   21.50    4.60
   9  -2  -1   74.99    5.60
   9  -2  -1   78.69    5.20
   9  -2  -1   80.39    4.80
   9  -2  -1   79.29    4.80
  -9   2   1   83.99    7.10
  -9   2   1   85.79    5.00
  -9   2   1   65.09    7.30
  -9   2   1   87.49    4.80
   8  -2  -1   29.80    3.10
   8  -2  -1   28.20    3.60
   8  -2  -1   23.80    2.80
   8  -2  -1   22.20    3.20
   8  -2  -1   26.90    3.30
  -8   2   1   40.50    5.40
  -8   2   1   29.80    1.80
  -8   2   1   27.60    3.10
  -8   2   1   30.20    4.90
  -8   2   1   22.00    2.60
  -8   2   1   28.20    1.90
   7  -2  -1    4.00    1.50
   7  -2  -1    5.30    1.40
   7  -2  -1    9.00    2.00
   7  -2  -1   12.50    2.40
   7  -2  -1    2.30    1.10
  -7   2   1    5.60    1.80
  -7   2   1    5.50    1.40
  -7   2   1    2.10    0.90
  -7   2   1    7.80    2.40
  -7   2   1    6.70    1.60
  -7   2   1    5.00    1.30
  -7   2   1   10.70    2.70
   6  -2  -1  136.69    6.80
   6  -2  -1  125.89    5.60
   6  -2  -1  137.49    5.80
   6  -2  -1  128.79    6.50
   6  -2  -1  140.19    6.60
   6  -2  -1  130.49    6.10
  -6   2   1  128.69    5.80
  -6   2   1  137.29    6.40
  -6   2   1  132.69    5.80
  -6   2   1  130.09    5.20
  -6   2   1  127.89    7.40
  -6   2   1  133.29    7.40
   5  -2  -1    4.10    1.20
   5  -2  -1    4.40    1.20
   5  -2  -1    1.50    0.70
   5  -2  -1    2.70    1.20
   5  -2  -1    3.60    1.30
   5  -2  -1    2.40    0.90
  -5   2   1    3.30    1.10
  -5   2   1    3.80    1.10
  -5   2   1    3.10    0.90
  -5   2   1    2.20    0.80
  -5   2   1    3.30    1.10
  -5   2   1    4.00    1.50
   4  -2  -1  262.77    9.30
   4  -2  -1  256.17    9.20
   4  -2  -1  258.97    8.70
   4  -2  -1  250.77    8.90
   4  -2  -1  262.37    9.60
   4  -2  -1  265.47    9.50
  -4   2   1  255.07    8.50
  -4   2   1  252.17    9.00
  -4   2   1  258.47    9.30
  -4   2   1  255.27    8.90
  -4   2   1  255.17   10.00
  -4   2   1  250.87    9.30
   3  -2  -1   91.59    4.10
   3  -2  -1   97.89    4.50
   3  -2  -1   97.19    3.90
   3  -2  -1   91.49    4.20
   3  -2  -1   98.19    4.00
   3  -2  -1   90.99    4.10
  -3   2   1   92.49    4.00
  -3   2   1   93.99    4.40
  -3   2   1   99.99    3.80
  -3   2   1  100.09    4.70
  -3   2   1   99.89    4.20
  -3   2   1   90.49    4.00
   2  -2  -1  103.79    4.40
   2  -2  -1   97.59    3.80
   2  -2  -1   99.39    4.10
   2  -2  -1   95.79    3.90
  -2   2   1   98.49    4.00
  -2   2   1   96.69    4.30
  -2   2   1  107.99    4.50
  -2   2   1  106.99    3.80
   1  -2  -1 2310.57   99.79
   1  -2  -1 2357.46   70.69
  -1   2   1 2352.66   70.79
  -1   2   1 2379.56  100.39
   0  -2  -1  208.68    9.20
   0  -2  -1  184.48   18.70
   0   2   1  216.48    9.20
   0   2   1  247.78   21.90
  -1  -2  -1   32.80    1.50
  -1  -2  -1   33.50    1.50
  -1  -2  -1   30.30    1.30
  -1  -2  -1   33.50    1.40
  -1  -2  -1   30.30    1.30
   1   2   1   30.80    1.10
   1   2   1   30.60    1.30
   1   2   1   31.50    1.20
   1   2   1   31.80    1.10
   1   2   1   33.90    1.50
   1   2   1   31.80    1.50
   1   2   1   32.00    1.30
   1   2   1   33.40    1.30
  -2  -2  -1  105.79    4.20
  -2  -2  -1  104.99    4.00
  -2  -2  -1  102.09    4.00
   2   2   1  103.29    4.20
   2   2   1  101.19    3.80
   2   2   1  102.09    3.90
   2   2   1  117.39    4.30
   2   2   1  103.69    4.00
  -3  -2  -1  214.68    7.40
  -3  -2  -1  216.28    7.70
  -3  -2  -1  199.98    7.70
   3   2   1  207.58    7.80
   3   2   1  199.08    7.20
   3   2   1  197.18    5.90
   3   2   1  199.58    6.80
   3   2   1  210.28    7.70
   3   2   1  200.28    7.20
  -4  -2  -1  317.47   11.30
  -4  -2  -1  316.97   11.40
  -4  -2  -1  309.77   10.90
   4   2   1  308.37    9.20
   4   2   1  310.67   10.80
   4   2   1  319.27   10.40
   4   2   1  315.87   11.50
   4   2   1  318.27   10.80
   4   2   1  304.37   11.40
  -5  -2  -1  285.37   10.50
  -5  -2  -1  279.57    8.20
  -5  -2  -1  279.27   11.00
  -5  -2  -1  283.37    8.30
   5   2   1  284.27   10.40
   5   2   1  277.07    8.30
   5   2   1  283.57   11.20
   5   2   1  283.17    8.50
   5   2   1  272.07    8.60
   5   2   1  268.97   10.20
   5   2   1  288.37    9.90
   5   2   1  270.67    8.60
   5   2   1  289.07   11.20
  -6  -2  -1    9.30    0.80
  -6  -2  -1    9.90    2.20
  -6  -2  -1   10.10    2.20
  -6  -2  -1    8.60    1.90
  -6  -2  -1    8.20    0.80
   6   2   1    8.80    1.90
   6   2   1    9.50    1.00
   6   2   1    9.10    1.00
   6   2   1   10.00    2.30
   6   2   1    7.70    1.20
   6   2   1   12.50    1.90
   6   2   1    5.70    1.60
   6   2   1    8.60    1.10
  -7  -2  -1   16.50    1.10
  -7  -2  -1   17.00    1.30
  -7  -2  -1   17.90    2.80
  -7  -2  -1   22.60    3.60
  -7  -2  -1   16.90    3.20
   7   2   1   17.60    1.40
   7   2   1   13.40    1.40
   7   2   1   21.30    2.20
   7   2   1   21.90    3.10
   7   2   1   17.60    2.50
   7   2   1   21.70    1.70
  -8  -2  -1   82.59    3.40
  -8  -2  -1   88.69    3.30
  -8  -2  -1   78.59    6.30
  -8  -2  -1   84.99    6.40
   8   2   1   95.49    4.80
   8   2   1   91.29    4.10
   8   2   1   87.29    4.30
   8   2   1   89.39    5.40
  -9  -2  -1   10.30    3.00
  -9  -2  -1    9.10    3.10
  -9  -2  -1   15.50    1.20
  -9  -2  -1   16.10    1.50
   9   2   1   17.30    2.40
   9   2   1   16.30    1.90
   9   2   1   13.00    1.50
   9   2   1   15.90    1.90
   9   2   1   12.50    2.50
 -10  -2  -1   20.50    4.50
 -10  -2  -1   10.50    0.90
 -10  -2  -1    8.40    2.90
  10   2   1   14.30    3.50
  10   2   1   12.30    2.30
  10   2   1   12.10    1.70
  10   2   1    9.70    2.50
  10   2   1    9.40    1.40
  10   2   1   10.90    1.80
 -11  -2  -1    3.30    2.60
 -11  -2  -1    2.80    2.50
  11   2   1    3.90    2.00
  11   2   1    0.40    1.50
  11   2   1    1.10    1.00
  11   2   1    1.00    0.90
  11   2   1    0.70    1.10
  11   2   1    1.30    2.30
 -12  -2  -1  106.39    9.00
 -12  -2  -1   99.99   10.40
  12   2   1  107.69    8.70
  12   2   1  104.79    4.50
  12   2   1   99.29    6.40
  12   2   1   98.49    4.70
  12   2   1  102.39    7.30
  12   2   1   93.89    5.40
  11  -3  -1   56.19    6.40
  11  -3  -1   60.29    4.80
  11  -3  -1   45.90    5.10
  11  -3  -1   57.59    4.40
 -11   3   1   44.80    7.00
 -11   3   1   50.79    4.90
 -11   3   1   45.30    6.90
 -11   3   1   46.50    4.40
  10  -3  -1    4.20    2.00
  10  -3  -1    4.70    1.90
  10  -3  -1    2.70    2.10
  10  -3  -1    3.90    2.20
  10  -3  -1    3.50    1.60
 -10   3   1    2.00    1.40
 -10   3   1    2.70    1.60
 -10   3   1    5.40    3.00
 -10   3   1    5.90    2.90
   9  -3  -1    4.00    1.70
   9  -3  -1    1.50    1.40
   9  -3  -1    0.80    1.40
   9  -3  -1    1.10    1.20
   9  -3  -1    6.30    2.30
  -9   3   1    2.30    0.90
  -9   3   1    5.00    2.60
  -9   3   1    0.70    1.20
  -9   3   1    1.00    0.70
  -9   3   1    4.20    2.40
  -9   3   1    0.90    1.20
   8  -3  -1    9.80    2.30
   8  -3  -1   10.90    2.20
   8  -3  -1    8.30    1.90
   8  -3  -1   10.00    2.50
   8  -3  -1    7.40    2.30
  -8   3   1   12.20    2.70
  -8   3   1   10.70    2.00
  -8   3   1   11.40    3.20
  -8   3   1    9.50    2.90
  -8   3   1   12.80    1.70
   7  -3  -1   77.49    5.10
   7  -3  -1   82.39    4.60
   7  -3  -1   75.69    4.90
   7  -3  -1   77.59    4.50
   7  -3  -1   75.79    5.30
  -7   3   1   77.09    5.10
  -7   3   1   85.29    4.70
  -7   3   1   81.79    4.00
  -7   3   1   72.49    4.50
  -7   3   1   74.69    6.00
  -7   3   1   85.29    6.30
   6  -3  -1    8.50    2.00
   6  -3  -1    6.10    1.60
   6  -3  -1    8.60    1.60
   6  -3  -1    8.30    1.60
   6  -3  -1    5.80    1.60
   6  -3  -1    7.60    2.00
  -6   3   1    6.90    1.50
  -6   3   1    7.90    1.90
  -6   3   1   10.80    1.80
  -6   3   1    6.20    2.10
  -6   3   1    6.10    1.70
  -6   3   1    5.30    1.30
   5  -3  -1   32.90    3.40
   5  -3  -1   35.30    3.20
   5  -3  -1   31.60    2.40
   5  -3  -1   32.50    2.70
   5  -3  -1   31.20    2.50
   5  -3  -1   36.10    3.60
  -5   3   1   35.40    2.60
  -5   3   1   35.70    2.70
  -5   3   1   25.20    2.90
  -5   3   1   33.50    2.30
  -5   3   1   34.70    2.80
  -5   3   1   27.80    3.50
   4  -3  -1    3.80    1.30
   4  -3  -1    1.90    0.90
   4  -3  -1    1.90    1.00
   4  -3  -1    2.60    1.10
   4  -3  -1   -0.70    0.60
   4  -3  -1    0.60    0.80
  -4   3   1    1.90    0.90
  -4   3   1    1.70    0.90
  -4   3   1    4.00    1.40
  -4   3   1    3.00    1.00
  -4   3   1    0.70    0.70
   3  -3  -1  168.18    6.10
   3  -3  -1  171.58    6.40
   3  -3  -1  160.78    7.20
   3  -3  -1  170.48    6.90
   3  -3  -1  165.88    7.00
   3  -3  -1  168.68    6.40
  -3   3   1  169.68    6.40
  -3   3   1  164.58    6.90
  -3   3   1  168.68    6.40
  -3   3   1  157.88    6.70
  -3   3   1  163.28    6.00
  -3   3   1  163.18    6.40
   2  -3  -1   11.50    1.30
   2  -3  -1   18.40    2.00
   2  -3  -1   11.60    1.30
   2  -3  -1   13.00    1.50
   2  -3  -1   13.00    1.40
  -2   3   1   14.50    1.50
  -2   3   1   10.00    1.30
  -2   3   1   15.80    1.80
  -2   3   1   12.80    1.40
  -2   3   1   10.20    1.20
   1  -3  -1  898.61   31.10
   1  -3  -1  913.81   59.09
  -1   3   1  815.02   56.99
  -1   3   1  867.71   31.10
   0  -3  -1    7.50    0.60
   0   3   1    6.60    0.80
   0   3   1    4.70    0.70
   0   3   1    4.90    0.70
  -1  -3  -1 1309.97   39.60
  -1  -3  -1 1318.77   60.39
   1   3   1 1265.97   39.80
  -2  -3  -1 1688.83   64.09
  -2  -3  -1 1738.73   50.59
   2   3   1 1828.32   64.99
   2   3   1 1753.12   50.89
  -3  -3  -1  258.17    8.90
  -3  -3  -1  268.27    9.20
   3   3   1  259.97    8.70
   3   3   1  244.28    8.10
   3   3   1  251.97    9.20
   3   3   1  262.07    8.70
   3   3   1  251.97    8.70
   3   3   1  265.07    9.30
   4   3   1  664.03   21.40
  -5  -3  -1  449.76   15.10
  -5  -3  -1  443.66   15.40
  -5  -3  -1  459.05   15.10
  -5  -3  -1  432.96   15.60
   5   3   1  419.56   14.90
   5   3   1  443.56   15.80
   5   3   1  438.26   12.60
   5   3   1  465.55   15.00
   5   3   1  435.66   15.70
   5   3   1  426.06   14.70
   5   3   1  425.26   14.10
  -6  -3  -1   11.90    2.30
  -6  -3  -1   10.60    2.20
  -6  -3  -1   11.00    2.30
   6   3   1   10.20    1.60
   6   3   1   10.60    1.00
   6   3   1   13.90    2.30
   6   3   1   13.30    2.60
   6   3   1   11.10    2.10
   6   3   1    9.00    0.70
   6   3   1   12.50    2.20
   6   3   1   10.10    2.30
   6   3   1   12.80    0.90
   6   3   1    9.00    0.70
  -7  -3  -1    2.20    1.70
  -7  -3  -1    2.00    1.30
  -7  -3  -1    2.40    1.80
   7   3   1    2.20    1.30
   7   3   1    3.20    1.40
   7   3   1    0.70    0.40
   7   3   1    0.20    0.40
   7   3   1    0.50    0.50
   7   3   1    1.50    1.10
   7   3   1    1.50    1.50
   7   3   1    1.00    0.70
  -8  -3  -1  262.97   12.40
  -8  -3  -1  260.37   12.30
   8   3   1  268.67    8.70
   8   3   1  258.37    8.70
   8   3   1  283.37   12.10
   8   3   1  267.97    9.60
   8   3   1  267.27   10.80
   8   3   1  276.87    8.40
  -9  -3  -1   15.70    3.60
  -9  -3  -1   13.30    3.20
   9   3   1   14.50    3.10
   9   3   1   13.20    1.80
   9   3   1   14.80    1.50
   9   3   1   13.10    2.10
   9   3   1   14.50    1.40
   9   3   1    9.80    2.20
 -10  -3  -1   -0.40    1.60
 -10  -3  -1    3.10    2.40
  10   3   1    0.00    1.30
  10   3   1   -0.30    1.30
  10   3   1   -0.60    0.90
  10   3   1    0.30    0.60
  10   3   1   -0.40    0.70
 -11  -3  -1   18.80    4.60
 -11  -3  -1   13.10    3.70
  11   3   1   14.90    2.10
  11   3   1   14.70    3.10
  11   3   1   17.20    3.90
  11   3   1   14.10    1.40
  11   3   1   11.20    1.40
  11   3   1   10.60    2.40
 -12  -3  -1   16.10    4.60
 -12  -3  -1   19.70    4.60
  12   3   1   24.90    3.50
  12   3   1   31.80    5.50
  12   3   1   18.40    3.60
  12   3   1   15.90    2.30
  12   3   1   19.10    1.40
  11  -4  -1   19.20    3.40
  11  -4  -1   20.10    3.20
 -11   4   1   29.00    5.70
 -11   4   1   22.50    5.00
 -11   4   1   15.80    3.10
  10  -4  -1   44.00    5.30
  10  -4  -1   45.90    4.60
  10  -4  -1   52.49    5.10
  10  -4  -1   46.70    5.20
 -10   4   1   47.60    6.90
 -10   4   1   47.80    4.10
 -10   4   1   42.50    6.60
 -10   4   1   53.29    4.50
   9  -4  -1    7.30    2.50
   9  -4  -1    5.20    1.80
   9  -4  -1    2.60    1.80
   9  -4  -1    6.10    1.90
   9  -4  -1    5.40    2.20
  -9   4   1    2.40    2.50
  -9   4   1    8.40    3.10
  -9   4   1    3.40    1.20
  -9   4   1    3.70    1.30
  -9   4   1    2.90    1.40
   8  -4  -1   18.10    2.70
   8  -4  -1   20.10    2.80
   8  -4  -1   21.00    3.50
   8  -4  -1   19.60    3.40
   8  -4  -1   14.40    2.80
  -8   4   1   24.90    3.30
  -8   4   1   27.70    4.60
  -8   4   1   25.10    4.60
  -8   4   1   16.90    2.20
  -8   4   1   17.50    2.60
  -8   4   1   19.60    2.80
   7  -4  -1  321.17   12.90
   7  -4  -1  321.07   12.70
   7  -4  -1  325.57   12.10
   7  -4  -1  334.07   12.10
   7  -4  -1  332.57   13.30
  -7   4   1  295.47   12.20
  -7   4   1  329.17   12.10
  -7   4   1  318.87   11.40
  -7   4   1  326.97   12.60
  -7   4   1  327.47   14.30
  -7   4   1  314.87   12.70
   6  -4  -1   68.79    4.30
   6  -4  -1   74.09    5.00
   6  -4  -1   68.29    4.10
   6  -4  -1   77.69    4.80
   6  -4  -1   71.79    4.70
   6  -4  -1   66.89    4.60
  -6   4   1   78.09    5.70
  -6   4   1   76.79    4.70
  -6   4   1   71.29    4.80
  -6   4   1   81.69    4.70
  -6   4   1   85.59    4.30
  -6   4   1   80.79    4.50
   5  -4  -1  274.27   10.20
   5  -4  -1  282.87   10.60
   5  -4  -1  280.57   11.00
   5  -4  -1  278.07   10.70
   5  -4  -1  272.27   10.50
   5  -4  -1  270.67    9.90
  -5   4   1  263.17   11.30
  -5   4   1  265.27   10.90
  -5   4   1  261.37   10.10
  -5   4   1  281.37   10.40
  -5   4   1  283.57   10.50
  -5   4   1  276.07    9.80
   4  -4  -1   21.20    2.40
   4  -4  -1   13.50    1.80
   4  -4  -1   16.60    2.40
   4  -4  -1   15.30    2.00
   4  -4  -1   17.90    2.30
   4  -4  -1   10.50    1.70
  -4   4   1   19.20    2.60
  -4   4   1   15.00    2.10
  -4   4   1   17.00    2.50
  -4   4   1   17.60    2.20
  -4   4   1   18.00    2.00
  -4   4   1   14.50    2.00
   3  -4  -1  215.08    7.80
   3  -4  -1  220.48    7.70
   3  -4  -1  211.18    7.90
   3  -4  -1  201.68    8.10
   3  -4  -1  207.68    7.80
   3  -4  -1  210.48    8.40
  -3   4   1  209.98    8.60
  -3   4   1  214.98    7.70
  -3   4   1  215.78    7.90
  -3   4   1  220.38    8.10
  -3   4   1  205.88    7.90
   2  -4  -1   37.10    2.50
   2  -4  -1   34.00    2.20
   2  -4  -1   33.00    2.20
   2  -4  -1   46.70    2.80
   2  -4  -1   33.60    2.30
  -2   4   1   32.30    2.20
  -2   4   1   39.50    2.80
  -2   4   1   35.70    2.20
  -2   4   1   33.30    2.30
  -2   4   1   32.50    2.20
   1  -4  -1   49.80    2.70
   1  -4  -1   43.00    2.30
   1  -4  -1   43.60    2.10
   1  -4  -1   44.00    2.40
   1  -4  -1   41.80    2.40
  -1   4   1   45.20    2.20
  -1   4   1   37.20    2.30
  -1   4   1   41.20    2.20
  -1   4   1   43.80    2.50
  -1   4   1   50.19    2.90
   0  -4  -1    9.00    1.00
   0  -4  -1   10.50    1.10
   0  -4  -1   11.10    0.80
   0  -4  -1   11.50    0.80
   0  -4  -1    7.40    1.10
   0   4   1   11.70    0.80
   0   4   1   10.90    1.20
   0   4   1   12.20    1.30
  -1  -4  -1  864.01   53.99
   1   4   1  928.41   54.99
   1   4   1  914.31   30.70
  -2  -4  -1  604.74   39.90
  -2  -4  -1  649.34   21.60
   2   4   1  702.63   39.90
   2   4   1  654.13   22.00
  -3  -4  -1  273.87    9.20
  -3  -4  -1  269.97    9.40
  -3  -4  -1  277.07    8.00
  -3  -4  -1  270.27    9.20
  -3  -4  -1  272.07    9.50
   3   4   1  288.97    9.90
   3   4   1  267.97    9.70
   3   4   1  264.67    8.40
   3   4   1  275.27    9.10
   3   4   1  264.87    9.10
   3   4   1  268.47    8.90
  -4  -4  -1  225.58    8.40
  -4  -4  -1  213.38    8.40
  -4  -4  -1  225.78    8.70
   4   4   1  222.58    7.50
   4   4   1  225.38    9.00
   4   4   1  219.48    8.10
   4   4   1  219.08    8.90
   4   4   1  231.08    8.20
   4   4   1  223.18    8.20
   4   4   1  228.18    6.40
  -5  -4  -1    1.30    1.20
  -5  -4  -1    1.20    1.00
  -5  -4  -1    1.70    1.00
   5   4   1    1.00    1.00
   5   4   1    1.90    0.90
   5   4   1    0.90    0.90
   5   4   1    1.20    1.10
   5   4   1    0.90    0.80
   5   4   1    1.10    0.70
  -6  -4  -1  175.78    7.90
  -6  -4  -1  174.08    8.30
  -6  -4  -1  170.78    7.80
   6   4   1  172.08    8.50
   6   4   1  177.78    7.00
   6   4   1  168.98    7.60
   6   4   1  171.68    8.50
   6   4   1  162.88    7.40
   6   4   1  185.08    7.90
  -7  -4  -1   38.30    4.30
  -7  -4  -1   27.80    3.60
  -7  -4  -1   30.40    4.20
   7   4   1   32.20    3.70
   7   4   1   27.90    1.70
   7   4   1   31.00    4.20
   7   4   1   32.80    3.10
   7   4   1   27.50    1.40
   7   4   1   30.60    3.60
  -8  -4  -1  136.29    8.10
  -8  -4  -1  131.19    7.70
   8   4   1  131.59    8.10
   8   4   1  121.99    7.20
   8   4   1  126.99    3.90
   8   4   1  126.79    4.50
   8   4   1  118.99    6.30
   8   4   1  131.39    4.00
  -9  -4  -1  164.68   10.20
  -9  -4  -1  154.08    9.20
   9   4   1  162.08    5.90
   9   4   1  161.28    6.80
   9   4   1  165.58    5.00
   9   4   1  163.08    8.90
   9   4   1  181.78    8.20
   9   4   1  161.28    4.90
 -10  -4  -1   -0.80    1.90
 -10  -4  -1   -0.10    1.80
  10   4   1    0.30    1.10
  10   4   1    0.10    0.70
  10   4   1    2.10    1.90
  10   4   1   -0.70    1.10
 -11  -4  -1   35.40    5.70
 -11  -4  -1   27.00    5.10
  11   4   1   30.00    4.90
  11   4   1   30.40    4.10
  11   4   1   30.00    2.70
  11   4   1   37.60    3.80
 -12  -4  -1   11.40    4.00
  12   4   1   15.90    2.20
  12   4   1   15.10    3.30
  12   4   1   16.60    4.00
  12   4   1   15.90    2.70
  11  -5  -1   94.99    6.60
  11  -5  -1   89.49    6.20
  11  -5  -1   99.19    7.10
  11  -5  -1  104.39    7.30
  11  -5  -1  101.29    7.60
 -11   5   1  102.29   10.70
  10  -5  -1    1.30    1.80
  10  -5  -1    4.40    1.90
  10  -5  -1   -0.60    1.20
  10  -5  -1    2.60    2.00
  10  -5  -1    1.00    1.70
 -10   5   1    1.60    1.00
 -10   5   1    4.10    2.80
 -10   5   1    3.50    1.40
 -10   5   1    2.70    1.70
 -10   5   1    4.20    2.60
   9  -5  -1   71.09    5.60
   9  -5  -1   69.09    5.10
   9  -5  -1   76.89    5.20
   9  -5  -1   78.69    6.00
  -9   5   1   75.09    5.10
  -9   5   1   70.89    4.30
  -9   5   1   87.99    7.60
  -9   5   1   65.69    5.10
  -9   5   1   81.49    5.20
  -9   5   1   75.69    8.30
   8  -5  -1    6.50    2.20
   8  -5  -1    7.10    2.00
   8  -5  -1    3.20    1.60
   8  -5  -1    4.50    1.90
  -8   5   1    3.60    1.70
  -8   5   1    3.00    1.50
  -8   5   1    3.00    2.30
  -8   5   1    8.50    3.00
  -8   5   1    4.90    1.80
  -8   5   1    5.50    1.90
   7  -5  -1    8.00    1.90
   7  -5  -1    8.20    2.10
   7  -5  -1    1.90    1.50
   7  -5  -1    4.00    1.90
   7  -5  -1    3.30    2.10
  -7   5   1    9.10    2.30
  -7   5   1    8.20    2.80
  -7   5   1    6.40    1.80
  -7   5   1    3.80    1.50
  -7   5   1    4.10    2.00
   6  -5  -1   20.90    3.00
   6  -5  -1   20.20    2.60
   6  -5  -1   22.80    3.20
   6  -5  -1   24.10    2.90
   6  -5  -1   20.30    3.10
   6  -5  -1   23.90    3.20
  -6   5   1   18.70    2.80
  -6   5   1   21.70    3.70
  -6   5   1   15.30    2.50
  -6   5   1   15.90    2.50
  -6   5   1   24.10    2.80
  -6   5   1   22.60    3.30
   5  -5  -1   18.60    2.50
   5  -5  -1   21.10    2.60
   5  -5  -1   21.10    2.50
   5  -5  -1   21.80    2.90
   5  -5  -1   18.70    2.90
   5  -5  -1   20.20    2.70
  -5   5   1   21.00    2.70
  -5   5   1   24.80    2.60
  -5   5   1   21.80    3.40
  -5   5   1   23.70    2.70
  -5   5   1   23.20    2.90
  -5   5   1   18.50    2.90
   4  -5  -1   72.09    4.20
   4  -5  -1   85.99    5.20
   4  -5  -1   85.29    4.50
   4  -5  -1   86.19    4.60
   4  -5  -1   92.89    5.00
   4  -5  -1   98.79    5.30
  -4   5   1   76.89    4.40
  -4   5   1   95.49    4.90
  -4   5   1   86.29    4.60
  -4   5   1   97.39    5.50
  -4   5   1   84.19    4.40
   3  -5  -1  300.57   10.30
   3  -5  -1  299.67   10.20
   3  -5  -1  272.37   10.20
   3  -5  -1  304.87   10.90
   3  -5  -1  286.57   10.50
  -3   5   1  298.27   10.40
  -3   5   1  299.57   10.30
  -3   5   1  301.47   10.60
  -3   5   1  296.17   11.40
  -3   5   1  297.87   10.70
   2  -5  -1  201.18    7.50
   2  -5  -1  202.78    7.20
   2  -5  -1  205.38    7.80
   2  -5  -1  192.98    7.20
   2  -5  -1  196.98    7.50
  -2   5   1  200.98    8.20
  -2   5   1  197.38    7.20
  -2   5   1  201.68    7.30
  -2   5   1  188.68    7.50
  -2   5   1  192.78    7.50
   1  -5  -1   66.79    3.30
   1  -5  -1   65.69    3.50
   1  -5  -1   71.29    3.30
   1  -5  -1   62.29    2.90
   1  -5  -1   59.19    3.10
  -1   5   1   60.89    3.30
  -1   5   1   63.09    3.30
  -1   5   1   68.59    3.30
  -1   5   1   61.29    4.20
  -1   5   1   69.19    3.20
   0  -5  -1  151.18    5.50
   0  -5  -1  151.88    5.00
   0  -5  -1  163.98    5.80
   0  -5  -1  162.88    5.60
   0  -5  -1  143.49    5.80
   0   5   1  151.78    5.80
   0   5   1  157.58    5.80
   0   5   1  155.38    5.10
   0   5   1  161.38    5.70
  -1  -5  -1   19.70    0.70
  -1  -5  -1   16.80    1.10
  -1  -5  -1   16.20    1.30
  -1  -5  -1   19.00    1.00
  -1  -5  -1   17.20    1.20
  -1  -5  -1   14.40    1.00
   1   5   1   15.60    1.30
   1   5   1   16.20    0.80
   1   5   1   15.20    1.20
   1   5   1   15.80    1.00
   1   5   1   19.10    1.40
   1   5   1   14.40    1.20
  -2  -5  -1  924.21   56.59
  -2  -5  -1  914.11   30.60
   2   5   1  908.21   31.20
   2   5   1  984.60   56.89
  -3  -5  -1  821.32   46.90
  -3  -5  -1  835.02   26.20
   3   5   1  786.12   26.80
   3   5   1  840.62   47.60
  -4  -5  -1 1857.41   53.39
  -4  -5  -1 1897.31   68.09
   4   5   1 1814.92   53.69
   4   5   1 1858.91   69.49
  -5  -5  -1   63.09    3.90
  -5  -5  -1   63.69    4.10
  -5  -5  -1   59.09    3.80
   5   5   1   61.89    3.10
   5   5   1   56.19    3.50
   5   5   1   66.49    4.50
   5   5   1   58.49    3.50
   5   5   1   64.09    3.70
   5   5   1   60.99    4.40
  -6  -5  -1   47.90    4.00
  -6  -5  -1   52.59    3.80
  -6  -5  -1   47.30    3.60
   6   5   1   41.40    3.30
   6   5   1   41.70    2.80
   6   5   1   43.30    4.50
   6   5   1   48.90    5.10
   6   5   1   48.60    3.50
  -7  -5  -1   17.90    3.00
  -7  -5  -1   16.90    3.20
  -7  -5  -1   18.80    3.00
   7   5   1   17.40    2.70
   7   5   1   11.40    1.90
   7   5   1   15.00    0.80
   7   5   1   18.90    2.80
   7   5   1   16.70    0.90
   7   5   1   13.40    2.90
  -8  -5  -1  139.59    8.40
   8   5   1  147.89    7.00
   8   5   1  151.48    9.00
   8   5   1  151.48    7.90
   8   5   1  154.08    4.90
   8   5   1  149.99    5.40
  -9  -5  -1   16.90    5.30
   9   5   1   12.80    2.40
   9   5   1   16.40    3.90
   9   5   1   16.60    1.50
   9   5   1   16.80    1.90
   9   5   1   11.30    2.80
 -10  -5  -1    4.30    2.40
  10   5   1    4.10    1.70
  10   5   1    1.70    0.80
  10   5   1    2.90    1.10
  10   5   1    5.10    2.80
 -11  -5  -1   28.80    5.40
  11   5   1   20.80    2.10
  11   5   1   25.60    3.70
  11   5   1   23.10    2.80
  11   5   1   21.40    4.10
 -12  -5  -1    7.10    3.60
  12   5   1    3.10    1.10
  12   5   1    3.30    1.70
  12   5   1    5.80    2.80
  12   5   1    2.60    1.70
  10  -6  -1    2.20    1.90
  10  -6  -1    4.30    2.20
  10  -6  -1    5.40    2.50
  10  -6  -1    6.40    2.20
  10  -6  -1    3.60    1.90
 -10   6   1    3.10    2.90
 -10   6   1    3.30    1.40
 -10   6   1    4.10    1.70
 -10   6   1    3.80    2.00
 -10   6   1    6.10    3.30
   9  -6  -1  179.48    9.50
   9  -6  -1  165.58    9.30
   9  -6  -1  160.28    8.40
   9  -6  -1  163.78    8.50
   9  -6  -1  159.38    8.70
  -9   6   1  162.78    8.70
  -9   6   1  154.58    8.30
  -9   6   1  141.29    9.10
  -9   6   1  165.58   10.80
  -9   6   1  162.28    7.50
  -9   6   1  154.08   10.80
   8  -6  -1   24.90    3.50
   8  -6  -1   31.20    3.80
   8  -6  -1   36.30    4.60
   8  -6  -1   24.60    3.80
   8  -6  -1   27.00    3.80
  -8   6   1   32.80    4.30
  -8   6   1   26.00    4.60
  -8   6   1   32.70    3.80
  -8   6   1   29.90    3.40
  -8   6   1   23.70    3.60
   7  -6  -1    4.60    2.00
   7  -6  -1    0.90    1.40
   7  -6  -1    1.90    1.50
   7  -6  -1    5.40    1.90
   7  -6  -1    3.60    1.70
  -7   6   1    2.10    1.40
  -7   6   1    2.30    1.90
  -7   6   1    0.10    1.20
  -7   6   1    4.50    2.30
  -7   6   1    3.30    1.80
   6  -6  -1    5.10    1.70
   6  -6  -1    4.10    1.70
   6  -6  -1    3.80    1.70
   6  -6  -1    0.00    1.10
  -6   6   1    5.50    1.60
  -6   6   1    7.40    2.50
  -6   6   1    5.30    1.60
  -6   6   1    3.90    1.90
  -6   6   1    5.10    1.80
  -6   6   1    5.30    1.70
   5  -6  -1  113.99    5.80
   5  -6  -1  120.69    5.80
   5  -6  -1  105.39    6.10
   5  -6  -1  106.39    5.80
  -5   6   1  107.79    5.50
  -5   6   1  118.09    6.90
  -5   6   1  103.69    5.90
  -5   6   1  111.59    6.60
  -5   6   1  112.39    5.80
  -5   6   1  106.19    5.70
   4  -6  -1   95.09    5.10
   4  -6  -1   97.69    4.90
   4  -6  -1  101.89    5.10
   4  -6  -1   96.89    5.20
   4  -6  -1   98.69    5.00
   4  -6  -1   96.99    5.50
  -4   6   1   99.39    5.20
  -4   6   1   92.19    4.90
  -4   6   1  100.49    6.00
  -4   6   1   87.39    4.80
  -4   6   1   93.99    5.20
   3  -6  -1  479.75   15.20
   3  -6  -1  450.05   15.70
   3  -6  -1  493.55   16.40
   3  -6  -1  467.35   15.50
   3  -6  -1  476.95   15.90
   3  -6  -1  479.15   15.60
  -3   6   1  465.25   16.00
  -3   6   1  475.35   15.90
  -3   6   1  462.25   15.60
  -3   6   1  492.75   15.60
  -3   6   1  465.25   16.80
   2  -6  -1   72.09    4.10
   2  -6  -1   72.69    3.30
   2  -6  -1   63.59    3.80
   2  -6  -1   74.69    3.90
   2  -6  -1   67.89    3.70
   2  -6  -1   72.09    4.20
  -2   6   1   77.39    4.60
  -2   6   1   73.69    3.60
  -2   6   1   68.39    3.70
  -2   6   1   71.89    4.00
  -2   6   1   76.59    4.00
   1  -6  -1  124.09    5.10
   1  -6  -1  126.59    5.60
   1  -6  -1  128.09    5.20
   1  -6  -1  121.89    4.70
   1  -6  -1  125.09    5.30
  -1   6   1  117.69    4.70
  -1   6   1  126.39    5.50
  -1   6   1  124.59    5.20
  -1   6   1  130.49    6.00
  -1   6   1  121.19    5.30
   0  -6  -1   80.99    3.90
   0  -6  -1   76.89    3.60
   0  -6  -1   75.59    3.40
   0  -6  -1   81.49    3.00
   0  -6  -1   76.39    3.10
   0  -6  -1   74.89    3.50
   0   6   1   75.09    3.00
   0   6   1   72.89    3.70
   0   6   1   76.39    3.60
  -1  -6  -1   61.29    1.90
  -1  -6  -1   55.89    3.00
  -1  -6  -1   57.59    2.40
  -1  -6  -1   54.99    2.40
  -1  -6  -1   47.40    2.60
  -1  -6  -1   53.59    2.10
  -1  -6  -1   55.19    2.60
   1   6   1   54.19    2.80
   1   6   1   55.89    2.80
   1   6   1   52.29    2.80
   1   6   1   49.40    2.80
   1   6   1   53.69    2.40
   1   6   1   52.49    2.00
  -2  -6  -1   15.10    1.40
  -2  -6  -1   10.40    1.20
  -2  -6  -1    7.30    1.00
  -2  -6  -1   10.90    0.90
  -2  -6  -1   10.80    0.80
  -2  -6  -1   11.00    1.40
   2   6   1    8.90    1.20
   2   6   1    8.20    1.10
   2   6   1    8.50    1.00
   2   6   1    8.20    1.00
   2   6   1    7.00    1.00
  -3  -6  -1   55.89    2.90
  -3  -6  -1   59.09    3.00
  -3  -6  -1   57.69    3.30
  -3  -6  -1   55.69    2.60
  -3  -6  -1   54.49    2.40
   3   6   1   56.09    2.30
   3   6   1   55.99    3.40
   3   6   1   57.59    2.50
   3   6   1   56.19    2.70
   3   6   1   55.29    2.40
   3   6   1   59.89    2.60
   3   6   1   53.89    2.60
   3   6   1   55.59    2.10
  -4  -6  -1  327.67   11.40
  -4  -6  -1  312.97    9.50
  -4  -6  -1  315.77    9.40
  -4  -6  -1  319.47   11.00
  -4  -6  -1  304.47   10.90
   4   6   1  315.97    9.70
   4   6   1  303.87   11.70
   4   6   1  318.07   10.60
   4   6   1  322.37    9.50
   4   6   1  334.47   10.50
   4   6   1  296.47    9.50
   4   6   1  302.57    9.40
  -5  -6  -1  115.79    5.80
  -5  -6  -1  116.19    5.70
  -5  -6  -1  105.49    5.70
   5   6   1  133.09    5.70
   5   6   1  111.69    5.20
   5   6   1  120.09    4.70
   5   6   1  120.39    3.80
   5   6   1  122.29    5.50
   5   6   1  113.79    6.30
   5   6   1  120.39    3.60
   5   6   1  118.89    3.70
   5   6   1  118.99    6.50
  -6  -6  -1  212.68    9.30
  -6  -6  -1  226.08    9.30
  -6  -6  -1  219.98    9.60
   6   6   1  220.78   10.20
   6   6   1  231.08    8.90
   6   6   1  215.58    8.80
   6   6   1  219.28    9.00
   6   6   1  232.68    8.20
   6   6   1  209.78   10.00
  -7  -6  -1   73.59    5.10
  -7  -6  -1   88.29    5.50
  -7  -6  -1   91.19    5.80
   7   6   1   83.49    6.90
   7   6   1   74.69    5.30
   7   6   1   82.09    2.60
   7   6   1   78.09    4.30
   7   6   1   79.79    4.90
  -8  -6  -1   92.19    6.00
  -8  -6  -1   89.39    6.40
   8   6   1   92.99    5.80
   8   6   1   91.69    3.40
   8   6   1   93.49    3.10
   8   6   1  103.89    7.20
   8   6   1   84.39    4.90
   9   6   1   34.00    5.20
   9   6   1   25.20    3.60
   9   6   1   22.80    1.80
   9   6   1   23.50    3.00
   9   6   1   25.70    1.50
 -10  -6  -1    3.80    2.50
  10   6   1    5.80    1.80
  10   6   1    1.20    2.00
  10   6   1    2.70    0.80
  10   6   1    3.80    1.20
 -11  -6  -1   25.30    4.90
  11   6   1   24.70    2.00
  11   6   1   31.90    3.10
  11   6   1   24.90    3.60
  11   6   1   23.50    4.30
 -12  -6  -1   79.39    8.80
  12   6   1   78.49    3.90
  12   6   1   84.09    5.00
  12   6   1   91.69    6.30
  12   6   1   77.39    7.80
  10  -7  -1    9.20    2.70
  10  -7  -1    3.50    1.90
  10  -7  -1    3.20    1.90
 -10   7   1    6.40    1.90
 -10   7   1    7.30    2.50
 -10   7   1    4.70    3.20
 -10   7   1    5.20    3.10
 -10   7   1    4.50    2.10
   9  -7  -1   19.50    3.70
   9  -7  -1   20.60    3.50
   9  -7  -1   18.10    3.20
   9  -7  -1   19.20    3.80
   9  -7  -1   20.00    3.70
  -9   7   1   19.40    3.30
  -9   7   1   15.20    3.20
  -9   7   1   19.60    3.30
  -9   7   1   17.30    3.50
  -9   7   1   13.70    4.00
  -9   7   1   19.40    4.50
   8  -7  -1   12.50    3.00
   8  -7  -1   16.80    3.10
   8  -7  -1   11.90    2.80
   8  -7  -1   12.30    2.70
   8  -7  -1   14.00    3.10
  -8   7   1   12.70    2.70
  -8   7   1   15.90    3.80
  -8   7   1   13.60    3.00
  -8   7   1   10.10    2.60
  -8   7   1   16.00    3.40
   7  -7  -1  100.39    6.20
   7  -7  -1   88.99    5.80
   7  -7  -1   98.29    6.80
   7  -7  -1   91.39    6.00
  -7   7   1   89.69    5.80
  -7   7   1   90.69    5.50
  -7   7   1   93.79    6.20
  -7   7   1   93.69    6.80
  -7   7   1   84.79    6.80
   6  -7  -1    0.30    1.10
   6  -7  -1    4.30    1.80
   6  -7  -1    3.70    1.70
   6  -7  -1    0.40    1.20
   6  -7  -1    1.10    1.20
  -6   7   1    3.80    1.80
  -6   7   1    2.10    1.70
  -6   7   1    5.80    2.40
  -6   7   1    4.70    2.00
   5  -7  -1   46.00    3.70
   5  -7  -1   48.00    4.70
   5  -7  -1   49.60    4.10
   5  -7  -1   37.00    4.10
   5  -7  -1   45.30    4.20
   5  -7  -1   42.10    4.00
  -5   7   1   49.10    3.80
  -5   7   1   40.10    3.90
  -5   7   1   46.30    3.90
  -5   7   1   33.30    4.40
  -5   7   1   49.40    3.80
  -5   7   1   48.30    5.10
   4  -7  -1   27.80    3.00
   4  -7  -1   24.20    2.80
   4  -7  -1   28.80    3.00
   4  -7  -1   26.30    3.00
   4  -7  -1   24.20    3.00
   4  -7  -1   21.40    3.00
  -4   7   1   28.40    3.10
  -4   7   1   23.90    3.50
  -4   7   1   23.30    2.90
  -4   7   1   24.90    2.90
   3  -7  -1  301.97   11.10
   3  -7  -1  322.47   11.60
   3  -7  -1  325.97   10.90
   3  -7  -1  314.37   12.10
   3  -7  -1  310.97   11.30
   3  -7  -1  311.67   11.60
  -3   7   1  310.57   11.80
  -3   7   1  326.97   11.50
  -3   7   1  319.87   12.80
  -3   7   1  310.57   11.60
  -3   7   1  297.07   11.00
   2  -7  -1   58.29    3.70
   2  -7  -1   63.79    3.80
   2  -7  -1   64.39    3.70
   2  -7  -1   67.39    3.50
   2  -7  -1   62.69    4.10
   2  -7  -1   64.79    3.10
  -2   7   1   70.69    4.60
  -2   7   1   65.99    3.50
  -2   7   1   65.09    3.80
  -2   7   1   63.29    3.90
  -2   7   1   62.99    3.90
   1  -7  -1  160.48    6.50
   1  -7  -1  164.58    6.70
   1  -7  -1  168.18    6.00
   1  -7  -1  172.28    7.20
   1  -7  -1  154.68    6.40
   1  -7  -1  156.98    6.00
  -1   7   1  168.38    7.00
  -1   7   1  166.88    7.40
  -1   7   1  166.08    6.80
  -1   7   1  166.38    6.10
  -1   7   1  172.78    6.70
   0  -7  -1   83.89    4.10
   0  -7  -1   85.39    3.50
   0  -7  -1   87.59    3.90
   0  -7  -1   88.49    3.30
   0  -7  -1   90.29    4.50
   0  -7  -1   84.29    3.90
   0   7   1   84.19    3.40
   0   7   1   89.69    4.20
   0   7   1   82.99    4.30
   0   7   1   84.69    4.20
  -1  -7  -1   23.60    1.20
  -1  -7  -1   21.10    1.00
  -1  -7  -1   23.90    1.90
  -1  -7  -1   22.40    1.50
  -1  -7  -1   20.40    2.20
  -1  -7  -1   21.30    1.60
  -1  -7  -1   23.00    1.60
   1   7   1   21.50    1.50
   1   7   1   19.70    2.00
   1   7   1   20.20    1.10
   1   7   1   17.20    1.90
   1   7   1   22.00    2.10
   1   7   1   22.60    2.30
  -2  -7  -1  434.06   13.10
  -2  -7  -1  427.86   13.40
   2   7   1  424.76   13.60
   2   7   1  421.56   13.40
   2   7   1  413.36   13.50
   2   7   1  444.16   13.40
   3   7   1  611.64   19.60
  -4  -7  -1  477.95   15.70
  -4  -7  -1  471.35   14.30
  -4  -7  -1  492.65   15.60
   4   7   1  499.55   15.20
   4   7   1  467.75   14.10
   4   7   1  463.95   14.40
   4   7   1  492.35   16.70
   5   7   1  999.10   32.10
  -6  -7  -1  165.38    7.50
  -6  -7  -1  163.68    7.70
   6   7   1  156.98    4.70
   6   7   1  163.78    8.50
   6   7   1  167.28    6.30
   6   7   1  165.38    4.80
   6   7   1  155.08    6.80
   6   7   1  154.48    9.10
   6   7   1  160.28    4.90
   6   7   1  153.28    6.90
   6   7   1  152.08    7.00
   6   7   1  162.68    5.10
  -7  -7  -1    4.40    1.90
  -7  -7  -1    4.10    1.70
  -7  -7  -1    2.80    1.70
   7   7   1    4.30    1.50
   7   7   1    2.80    1.80
   7   7   1    3.00    0.50
   7   7   1    5.40    1.30
  -8  -7  -1    2.10    1.70
  -8  -7  -1    3.70    2.10
   8   7   1    4.30    1.60
   8   7   1    3.00    0.50
   8   7   1    7.20    2.50
   8   7   1    3.30    1.30
   8   7   1    3.90    0.60
  -9  -7  -1  165.98    9.60
  -9  -7  -1  179.78    9.40
   9   7   1  180.08    7.90
   9   7   1  166.48    6.10
   9   7   1  182.78    8.90
   9   7   1  184.78   10.70
   9   7   1  170.98    5.60
 -10  -7  -1    2.20    2.20
  10   7   1   -2.30    1.40
  10   7   1   -0.90    2.10
  10   7   1    3.60    0.80
  10   7   1    1.80    0.90
  10   7   1    1.60    1.30
 -11  -7  -1    5.90    2.90
  11   7   1    6.00    2.00
  11   7   1    6.20    1.10
  11   7   1    3.70    1.30
  11   7   1    9.70    3.00
 -12  -7  -1    1.10    2.50
  12   7   1    2.20    0.90
  12   7   1    1.50    2.10
  12   7   1    3.00    1.30
  12   7   1    3.60    1.90
  10  -8  -1   37.90    5.70
  10  -8  -1   45.40    5.40
  10  -8  -1   41.90    5.60
 -10   8   1   35.10    6.30
 -10   8   1   44.80    7.10
 -10   8   1   38.40    4.20
 -10   8   1   34.70    4.70
   9  -8  -1    2.80    1.90
   9  -8  -1    3.70    1.90
   9  -8  -1    4.10    2.60
   9  -8  -1    6.40    2.50
   9  -8  -1    9.50    2.80
  -9   8   1    9.50    2.90
  -9   8   1   -0.70    2.50
  -9   8   1    8.30    2.40
  -9   8   1    7.30    2.30
  -9   8   1    6.90    2.50
   8  -8  -1    6.30    2.20
   8  -8  -1    8.60    2.70
   8  -8  -1    6.90    2.30
   8  -8  -1    6.90    2.30
   8  -8  -1    3.30    1.90
  -8   8   1    7.40    2.30
  -8   8   1    8.90    3.40
  -8   8   1    4.10    2.20
  -8   8   1    6.40    2.20
  -8   8   1    7.80    2.70
   7  -8  -1    8.70    2.50
   7  -8  -1    7.20    2.60
   7  -8  -1    8.40    2.30
   7  -8  -1    8.50    2.30
   7  -8  -1    7.90    2.30
  -7   8   1    6.80    2.20
  -7   8   1    5.60    2.40
  -7   8   1    4.50    2.70
  -7   8   1    7.10    2.30
  -7   8   1    6.50    2.10
   6  -8  -1    5.80    2.30
   6  -8  -1    0.70    1.30
   6  -8  -1    3.10    1.70
   6  -8  -1    1.20    1.40
   6  -8  -1    3.30    1.70
  -6   8   1   -0.20    1.20
  -6   8   1    2.40    2.00
  -6   8   1    2.60    1.70
  -6   8   1    2.80    2.00
  -6   8   1    0.50    1.30
   5  -8  -1   41.60    4.10
   5  -8  -1   37.30    3.80
   5  -8  -1   41.00    4.30
   5  -8  -1   39.40    4.60
   5  -8  -1   38.00    4.10
   5  -8  -1   37.40    3.90
  -5   8   1   41.70    5.20
  -5   8   1   43.40    4.60
  -5   8   1   40.30    4.10
  -5   8   1   36.30    3.90
   4  -8  -1   42.30    3.10
   4  -8  -1   41.90    3.40
   4  -8  -1   47.80    3.80
   4  -8  -1   39.80    3.90
   4  -8  -1   46.10    3.60
   4  -8  -1   53.69    4.30
  -4   8   1   46.70    3.60
  -4   8   1   51.39    3.80
  -4   8   1   46.90    3.90
  -4   8   1   39.80    4.80
  -4   8   1   49.10    3.60
   3  -8  -1    5.30    1.50
   3  -8  -1    5.00    1.50
   3  -8  -1    3.50    1.60
   3  -8  -1    3.70    1.30
   3  -8  -1    4.10    1.50
   3  -8  -1    4.40    1.20
  -3   8   1    5.40    2.20
  -3   8   1    2.70    1.20
  -3   8   1    2.80    1.30
  -3   8   1    5.20    1.40
  -3   8   1    3.90    1.40
   2  -8  -1  100.59    5.70
   2  -8  -1  108.39    5.30
   2  -8  -1  112.49    4.90
   2  -8  -1  113.39    4.50
   2  -8  -1  109.49    5.50
   2  -8  -1  103.09    5.20
  -2   8   1  100.29    5.40
  -2   8   1  106.49    6.20
  -2   8   1  100.79    5.50
  -2   8   1  116.19    5.50
  -2   8   1   99.49    4.70
   1  -8  -1  109.89    5.20
   1  -8  -1  105.29    4.40
   1  -8  -1   96.89    5.40
   1  -8  -1  105.89    4.50
   1  -8  -1  105.79    4.90
   1  -8  -1  106.09    5.00
  -1   8   1  108.29    5.30
  -1   8   1  104.49    4.40
  -1   8   1  105.69    5.40
  -1   8   1   98.49    5.70
  -1   8   1  109.39    5.20
   0  -8  -1   57.69    3.40
   0  -8  -1   58.99    3.70
   0  -8  -1   56.59    2.80
   0  -8  -1   59.39    2.60
   0  -8  -1   54.89    3.10
   0  -8  -1   52.59    3.10
   0   8   1   61.49    3.50
   0   8   1   58.89    3.50
   0   8   1   61.19    3.70
   0   8   1   58.89    3.90
   0   8   1   58.19    3.60
  -1  -8  -1   44.80    2.60
  -1  -8  -1   42.60    2.40
  -1  -8  -1   46.00    2.80
  -1  -8  -1   41.30    1.80
  -1  -8  -1   44.30    2.30
  -1  -8  -1   43.40    1.70
  -1  -8  -1   35.50    2.80
   1   8   1   37.70    2.60
   1   8   1   36.00    2.70
   1   8   1   39.20    2.80
   1   8   1   41.30    2.80
  -2  -8  -1  269.27    9.20
  -2  -8  -1  271.97    8.90
  -2  -8  -1  271.57    8.40
  -2  -8  -1  264.27    8.60
  -2  -8  -1  260.77    8.50
   2   8   1  252.07    9.10
   2   8   1  266.17    9.30
   2   8   1  268.07    9.40
   2   8   1  273.17    9.30
   2   8   1  265.87    8.70
  -3  -8  -1   45.30    2.60
  -3  -8  -1   51.99    2.90
  -3  -8  -1   50.79    2.80
  -3  -8  -1   50.29    1.80
  -3  -8  -1   53.29    3.00
  -3  -8  -1   48.20    3.20
  -3  -8  -1   45.10    1.70
   3   8   1   50.89    2.80
   3   8   1   51.79    2.60
   3   8   1   52.39    3.50
   3   8   1   43.10    2.60
   3   8   1   52.39    2.70
   3   8   1   51.09    2.70
  -4  -8  -1   58.79    2.80
  -4  -8  -1   53.69    2.90
  -4  -8  -1   64.29    3.90
  -4  -8  -1   61.09    3.60
  -4  -8  -1   54.99    3.40
   4   8   1   63.69    3.00
   4   8   1   64.29    4.30
   4   8   1   62.49    2.80
   4   8   1   57.99    2.80
   4   8   1   61.19    3.10
   4   8   1   59.09    2.10
   4   8   1   62.49    2.90
   4   8   1   61.39    3.00
  -5  -8  -1   12.80    1.10
  -5  -8  -1   13.10    2.10
  -5  -8  -1   12.50    2.30
  -5  -8  -1   15.00    1.20
  -5  -8  -1   13.10    2.10
   5   8   1   12.00    1.10
   5   8   1   10.90    2.40
   5   8   1   11.50    1.30
   5   8   1   12.10    1.60
   5   8   1   20.40    3.10
   5   8   1   13.40    1.90
   5   8   1   13.80    1.30
   5   8   1   10.80    1.10
   5   8   1   11.80    1.30
  -6  -8  -1    7.60    1.90
  -6  -8  -1   10.10    2.30
   6   8   1   14.20    3.00
   6   8   1    8.80    0.90
   6   8   1   11.00    0.90
   6   8   1    9.80    1.30
   6   8   1    9.90    1.00
   6   8   1    8.20    0.90
   6   8   1    6.80    1.60
   6   8   1    7.20    1.50
  -7  -8  -1  216.18    9.50
  -7  -8  -1  207.88    9.60
   7   8   1  208.58    6.60
   7   8   1  207.98   10.60
   7   8   1  199.88    6.40
   7   8   1  206.38    7.70
   7   8   1  200.68    8.50
  -8  -8  -1   30.60    4.20
   8   8   1   24.80    2.60
   8   8   1   26.60    1.30
   8   8   1   34.00    3.60
   8   8   1   26.80    1.50
   8   8   1   30.70    4.70
  -9  -8  -1   41.30    5.10
  -9  -8  -1   40.60    5.20
   9   8   1   41.10    5.90
   9   8   1   38.80    2.10
   9   8   1   35.40    4.00
   9   8   1   39.00    1.80
   9   8   1   37.40    3.50
 -10  -8  -1    0.30    1.80
  10   8   1    0.80    0.80
  10   8   1    1.30    0.60
  10   8   1    1.70    1.30
  10   8   1   -2.90    1.50
 -11  -8  -1  142.89    9.40
  11   8   1  126.89    5.60
  11   8   1  133.29   10.20
  11   8   1  131.69    4.80
  11   8   1  142.19    8.30
  11   8   1  127.59    7.80
 -12  -8  -1    2.60    2.40
  12   8   1    1.40    1.60
  12   8   1    3.40    1.20
  12   8   1    3.20    2.20
   9  -9  -1   -0.10    1.60
   9  -9  -1   -0.40    1.50
   9  -9  -1    2.00    2.30
   9  -9  -1    0.30    1.70
  -9   9   1    1.30    1.80
  -9   9   1    6.10    2.60
  -9   9   1    0.30    1.90
  -9   9   1    0.00    2.10
   8  -9  -1    0.10    1.60
   8  -9  -1    0.20    1.40
   8  -9  -1    0.90    1.80
   8  -9  -1    0.60    1.70
   8  -9  -1    0.30    1.60
  -8   9   1    0.00    1.50
  -8   9   1    0.70    2.00
  -8   9   1   -0.70    1.60
  -8   9   1   -2.00    1.80
  -8   9   1    0.30    1.70
   7  -9  -1   15.20    3.10
   7  -9  -1   20.40    3.40
   7  -9  -1   13.90    3.10
   7  -9  -1   16.90    3.20
   7  -9  -1   18.90    3.70
  -7   9   1   21.50    3.40
  -7   9   1   15.30    3.80
  -7   9   1   23.50    3.80
  -7   9   1   22.10    3.50
  -7   9   1   18.40    4.60
   6  -9  -1   12.10    2.70
   6  -9  -1   10.60    2.50
   6  -9  -1   13.40    3.20
   6  -9  -1   10.20    2.40
   6  -9  -1   15.10    3.20
  -6   9   1    6.00    2.60
  -6   9   1   10.40    2.50
  -6   9   1   10.40    2.60
  -6   9   1   15.10    2.90
  -6   9   1    9.10    2.90
   5  -9  -1   31.30    4.30
   5  -9  -1   23.50    3.40
   5  -9  -1   25.70    3.30
   5  -9  -1   30.20    3.60
   5  -9  -1   25.10    3.10
   5  -9  -1   28.40    3.60
  -5   9   1   23.30    4.10
  -5   9   1   26.40    3.50
  -5   9   1   27.00    3.50
  -5   9   1   28.20    3.90
   4  -9  -1   14.90    2.30
   4  -9  -1   18.40    3.20
   4  -9  -1   12.00    1.90
   4  -9  -1   16.40    2.80
   4  -9  -1   13.90    2.50
   4  -9  -1   13.60    2.40
  -4   9   1   23.50    3.80
  -4   9   1   17.20    2.90
  -4   9   1    8.80    2.60
  -4   9   1   19.10    3.00
   3  -9  -1  228.28    9.50
   3  -9  -1  237.28    8.90
   3  -9  -1  216.98    9.10
   3  -9  -1  211.78    8.10
   3  -9  -1  231.78    9.30
   3  -9  -1  199.48    9.70
  -3   9   1  216.48    9.30
  -3   9   1  211.08    9.60
  -3   9   1  212.08    8.60
  -3   9   1  229.78   10.80
  -3   9   1  231.08    9.60
   2  -9  -1    3.20    1.30
   2  -9  -1    2.10    0.80
   2  -9  -1    2.30    1.20
   2  -9  -1    1.70    1.10
   2  -9  -1    3.20    1.30
   2  -9  -1    2.00    1.00
   2  -9  -1    1.90    0.90
  -2   9   1    1.90    1.30
  -2   9   1    1.90    0.90
  -2   9   1    0.80    1.00
  -2   9   1    0.90    1.00
  -2   9   1    1.20    1.40
   1  -9  -1   11.60    2.00
   1  -9  -1   13.30    1.90
   1  -9  -1   15.40    1.20
   1  -9  -1   11.10    1.90
   1  -9  -1   15.30    1.80
   1  -9  -1   11.80    2.20
  -1   9   1   13.30    2.60
  -1   9   1   14.30    2.20
  -1   9   1   14.60    2.20
  -1   9   1   15.50    1.70
  -1   9   1   17.00    2.50
   0  -9  -1    8.10    1.00
   0  -9  -1    7.70    1.50
   0  -9  -1   11.10    1.90
   0  -9  -1    8.10    1.30
   0  -9  -1    9.50    1.90
   0  -9  -1    9.60    1.50
   0   9   1   11.70    1.90
   0   9   1    7.10    1.90
   0   9   1    8.80    1.70
   0   9   1    8.00    1.70
  -1  -9  -1   50.59    3.50
  -1  -9  -1   56.49    2.20
  -1  -9  -1   56.59    2.10
  -1  -9  -1   51.79    3.30
  -1  -9  -1   57.39    3.10
  -1  -9  -1   59.79    3.00
  -1  -9  -1   53.49    2.90
   1   9   1   55.39    3.50
   1   9   1   54.49    3.50
   1   9   1   68.59    3.90
   1   9   1   57.79    3.50
  -2  -9  -1  327.47   11.80
  -2  -9  -1  339.37   10.50
  -2  -9  -1  330.77   11.00
  -2  -9  -1  316.57   10.40
  -2  -9  -1  342.57   11.50
  -2  -9  -1  339.17   10.80
   2   9   1  357.16   11.70
   2   9   1  333.47   10.80
   2   9   1  339.87   11.50
   2   9   1  339.17   11.70
   2   9   1  328.97   11.60
  -3  -9  -1   29.20    2.20
  -3  -9  -1   32.90    2.70
  -3  -9  -1   31.00    1.50
  -3  -9  -1   31.60    2.40
  -3  -9  -1   30.50    2.40
  -3  -9  -1   34.10    2.40
  -3  -9  -1   32.90    1.60
   3   9   1   28.10    1.90
   3   9   1   31.20    2.40
   3   9   1   30.00    2.20
   3   9   1   24.50    2.10
   3   9   1   29.90    2.20
   3   9   1   41.10    3.10
  -4  -9  -1  221.68    8.00
  -4  -9  -1  198.68    8.60
  -4  -9  -1  208.48    7.60
  -4  -9  -1  212.78    8.20
  -4  -9  -1  209.98    7.30
   4   9   1  207.48    7.40
   4   9   1  210.38    7.30
   4   9   1  209.08    7.70
   4   9   1  200.38    7.40
   4   9   1  207.68    9.10
   4   9   1  194.08    7.10
   4   9   1  205.88    7.60
  -5  -9  -1  589.44   18.80
  -5  -9  -1  571.84   17.10
  -5  -9  -1  578.44   17.40
  -5  -9  -1  567.94   19.50
  -5  -9  -1  563.44   19.00
   5   9   1  552.74   20.10
   5   9   1  552.34   18.00
   5   9   1  570.34   17.40
   5   9   1  589.84   17.20
   5   9   1  586.64   17.50
   5   9   1  553.04   17.70
   5   9   1  568.34   17.30
   5   9   1  575.74   16.40
  -6  -9  -1   11.90    2.50
  -6  -9  -1   10.40    2.20
   6   9   1    9.50    1.90
   6   9   1   13.60    1.90
   6   9   1   11.30    1.20
   6   9   1   11.60    1.30
   6   9   1    9.70    1.30
   6   9   1   10.00    1.20
   6   9   1   14.40    3.00
   6   9   1    9.50    1.10
  -7  -9  -1   34.40    4.00
  -7  -9  -1   39.50    4.70
   7   9   1   37.00    2.10
   7   9   1   37.60    3.00
   7   9   1   42.10    5.30
   7   9   1   37.30    1.90
  -8  -9  -1   30.60    4.20
   8   9   1   30.60    2.80
   8   9   1   26.10    2.70
   8   9   1   29.00    4.80
   8   9   1   32.70    3.40
   8   9   1   26.20    1.50
  -9  -9  -1   58.79    6.10
   9   9   1   41.00    6.10
   9   9   1   49.80    3.50
   9   9   1   50.39    4.20
   9   9   1   48.00    2.10
 -10  -9  -1    9.70    3.00
  10   9   1   10.60    3.60
  10   9   1   11.70    2.10
  10   9   1    8.40    1.30
  10   9   1   10.30    1.00
  11   9   1   91.29    3.50
  11   9   1   84.59    4.20
  11   9   1   97.19    6.60
  11   9   1   89.59    5.50
  12   9   1    2.40    1.10
  12   9   1    3.10    1.70
  12   9   1    1.40    1.90
  12   9   1    2.80    0.80
   9 -10  -1    0.40    1.80
   9 -10  -1    1.10    2.30
   9 -10  -1    0.80    1.70
   9 -10  -1   -0.40    1.70
  -9  10   1    1.10    1.80
  -9  10   1    0.10    2.50
  -9  10   1    4.40    2.80
  -9  10   1    1.60    1.80
   8 -10  -1   41.60    5.10
   8 -10  -1   34.60    4.60
   8 -10  -1   29.70    4.40
   8 -10  -1   37.50    5.50
   8 -10  -1   41.30    5.20
  -8  10   1   40.00    5.90
  -8  10   1   40.60    4.90
  -8  10   1   42.00    5.50
  -8  10   1   40.60    6.50
  -8  10   1   41.20    5.00
   7 -10  -1   47.60    6.10
   7 -10  -1   58.09    6.60
   7 -10  -1   43.00    5.10
   7 -10  -1   46.20    5.10
   7 -10  -1   50.49    5.30
  -7  10   1   48.90    5.20
  -7  10   1   44.80    6.10
  -7  10   1   45.20    5.20
  -7  10   1   51.79    6.60
  -7  10   1   45.40    5.50
   6 -10  -1   50.29    5.10
   6 -10  -1   48.50    5.10
   6 -10  -1   55.89    6.10
   6 -10  -1   47.90    4.90
   6 -10  -1   38.70    4.60
  -6  10   1   44.80    5.00
  -6  10   1   49.99    6.20
  -6  10   1   54.99    5.30
  -6  10   1   45.90    5.40
  -6  10   1   48.20    6.20
   5 -10  -1    2.00    1.20
   5 -10  -1   -1.20    0.90
   5 -10  -1    0.40    1.30
   5 -10  -1    0.10    1.20
   5 -10  -1    0.60    1.40
   5 -10  -1   -1.20    1.30
  -5  10   1   -1.10    1.10
  -5  10   1    3.30    1.90
  -5  10   1    1.50    1.40
   4 -10  -1   27.30    3.40
   4 -10  -1   27.60    3.60
   4 -10  -1   34.20    4.40
   4 -10  -1   30.70    3.10
   4 -10  -1   27.50    3.30
   4 -10  -1   26.30    3.40
  -4  10   1   30.60    4.60
  -4  10   1   28.80    3.70
  -4  10   1   26.90    3.80
  -4  10   1   32.10    3.80
   3 -10  -1    5.00    1.20
   3 -10  -1    4.90    1.50
   3 -10  -1    2.20    1.70
   3 -10  -1    3.80    1.30
   3 -10  -1    5.30    1.80
   3 -10  -1    4.10    1.60
   3 -10  -1    6.00    1.80
  -3  10   1    2.40    1.50
  -3  10   1    1.50    1.80
  -3  10   1    4.60    1.90
  -3  10   1    5.10    1.80
   2 -10  -1    6.10    1.40
   2 -10  -1    4.80    1.60
   2 -10  -1    6.00    1.50
   2 -10  -1    6.20    1.70
   2 -10  -1    6.30    1.10
   2 -10  -1    5.10    1.60
   2 -10  -1    5.20    1.90
  -2  10   1    4.30    1.70
  -2  10   1    4.50    2.00
  -2  10   1    9.00    2.00
  -2  10   1    2.10    1.30
   1 -10  -1  256.47    8.00
   1 -10  -1  255.27   10.90
   1 -10  -1  254.37   10.10
   1 -10  -1  241.58    9.00
   1 -10  -1  258.37    9.60
   1 -10  -1  250.77    9.80
   1 -10  -1  254.37    8.90
  -1  10   1  255.87   10.20
  -1  10   1  263.07   10.60
  -1  10   1  262.67   10.40
  -1  10   1  243.28   11.20
   0 -10  -1   51.19    1.80
   0 -10  -1   59.19    4.20
   0 -10  -1   48.00    2.90
   0 -10  -1   51.39    3.20
   0 -10  -1   50.49    3.60
   0 -10  -1   51.59    1.90
   0 -10  -1   55.29    2.60
   0 -10  -1   48.20    3.30
   0  10   1   56.79    3.80
   0  10   1   49.70    3.60
   0  10   1   61.89    4.60
   0  10   1   58.79    4.00
  -1 -10  -1   48.70    3.40
  -1 -10  -1   49.00    3.70
  -1 -10  -1   54.99    3.00
  -1 -10  -1   52.79    3.20
  -1 -10  -1   47.30    1.90
  -1 -10  -1   52.29    2.00
  -1 -10  -1   53.39    3.00
   1  10   1   52.29    3.50
   1  10   1   56.39    3.70
   1  10   1   56.09    3.70
  -2 -10  -1    6.10    1.20
  -2 -10  -1    6.10    1.10
  -2 -10  -1    7.80    1.00
  -2 -10  -1    8.00    1.20
  -2 -10  -1    6.10    1.40
  -2 -10  -1    6.10    1.50
   2  10   1    5.70    1.40
   2  10   1    6.20    1.30
   2  10   1    4.10    1.40
   2  10   1    8.20    1.70
   2  10   1    4.20    1.00
  -3 -10  -1   90.19    4.60
  -3 -10  -1   83.59    3.40
  -3 -10  -1   81.09    4.20
  -3 -10  -1   86.99    4.30
  -3 -10  -1   82.19    4.80
   3  10   1   90.09    4.40
   3  10   1   91.29    4.60
   3  10   1   87.69    4.40
   3  10   1   88.49    4.40
   3  10   1   89.49    3.90
  -4 -10  -1    0.70    0.80
  -4 -10  -1    1.80    1.00
  -4 -10  -1    1.40    1.30
  -4 -10  -1    1.60    1.00
  -4 -10  -1    1.30    0.80
   4  10   1    1.60    1.00
   4  10   1    0.80    0.90
   4  10   1    0.60    0.90
   4  10   1    1.00    0.80
   4  10   1    2.40    1.40
   4  10   1    2.50    1.00
  -5 -10  -1   14.30    1.70
  -5 -10  -1   13.80    1.60
  -5 -10  -1   11.30    2.00
  -5 -10  -1   15.70    2.70
  -5 -10  -1   12.50    2.20
   5  10   1   10.40    1.50
   5  10   1   16.60    1.90
   5  10   1   13.50    1.70
   5  10   1   16.50    1.90
   5  10   1   14.40    1.70
   5  10   1   12.00    1.60
  -6 -10  -1    3.40    0.70
  -6 -10  -1    4.30    0.90
  -6 -10  -1    4.10    1.50
  -6 -10  -1    5.90    2.00
  -6 -10  -1    3.90    1.50
   6  10   1    4.80    0.60
   6  10   1    3.80    0.90
   6  10   1    5.00    2.30
   6  10   1    3.60    1.30
   6  10   1    4.60    1.10
   6  10   1    2.40    0.90
   6  10   1    5.50    1.30
  -7 -10  -1   10.20    2.60
   7  10   1   12.10    3.00
   7  10   1   11.40    1.80
   7  10   1    9.30    1.30
   7  10   1   11.30    1.30
   7  10   1    9.70    1.20
   7  10   1   12.20    1.20
  -8 -10  -1   40.00    5.00
   8  10   1   39.80    2.10
   8  10   1   41.70    3.40
   8  10   1   40.70    2.60
   8  10   1   36.90    2.30
   8  10   1   51.59    6.40
  -9 -10  -1   60.79    7.50
   9  10   1   67.99    7.90
   9  10   1   59.09    3.10
   9  10   1   69.59    4.70
   9  10   1   65.79    3.70
   9  10   1   61.29    2.70
 -10 -10  -1    3.00    2.50
  10  10   1   11.50    2.00
  10  10   1   10.90    1.50
  10  10   1    9.50    2.80
  10  10   1    9.80    1.10
  10  10   1   10.70    3.70
  11  10   1   51.49    4.00
  11  10   1   64.69    5.20
  11  10   1   55.69    3.20
  11  10   1   55.39    2.50
   8 -11  -1    8.20    2.70
   8 -11  -1   12.40    3.40
   8 -11  -1    7.30    2.70
   8 -11  -1   12.20    3.70
  -8  11   1   10.00    3.70
  -8  11   1    7.50    2.90
  -8  11   1   13.20    3.10
  -8  11   1   12.50    4.10
   7 -11  -1   70.29    7.40
   7 -11  -1   83.49    6.30
   7 -11  -1   87.09    6.30
   7 -11  -1   89.99    6.30
   7 -11  -1   76.09    6.00
  -7  11   1   82.79    8.60
  -7  11   1   84.99    6.80
  -7  11   1   76.69    8.50
  -7  11   1   76.79    6.10
   6 -11  -1    9.40    3.20
   6 -11  -1   10.40    2.70
   6 -11  -1    6.90    2.20
   6 -11  -1   14.30    3.00
   6 -11  -1    9.60    2.60
  -6  11   1    8.20    2.50
  -6  11   1   11.00    3.00
  -6  11   1    9.50    3.00
  -6  11   1   11.10    3.40
  -6  11   1   12.30    2.90
   5 -11  -1   29.40    4.60
   5 -11  -1   27.50    3.60
   5 -11  -1   27.90    3.70
   5 -11  -1   36.00    4.40
   5 -11  -1   27.90    3.90
   5 -11  -1   26.40    3.10
  -5  11   1   42.50    4.70
  -5  11   1   26.10    4.20
  -5  11   1   31.10    5.10
  -5  11   1   33.60    4.30
   4 -11  -1    3.20    1.80
   4 -11  -1    4.60    1.60
   4 -11  -1    2.90    2.00
   4 -11  -1    3.30    1.50
   4 -11  -1    4.00    1.30
   4 -11  -1    3.00    1.70
   4 -11  -1    3.70    1.70
  -4  11   1    4.40    2.00
  -4  11   1    6.90    2.60
  -4  11   1    3.20    1.80
   3 -11  -1    8.30    1.50
   3 -11  -1    6.40    2.00
   3 -11  -1    7.50    2.50
   3 -11  -1    5.40    1.50
   3 -11  -1    5.20    1.90
   3 -11  -1    7.30    1.70
   3 -11  -1    7.10    2.00
  -3  11   1    8.50    2.40
  -3  11   1    1.40    1.40
  -3  11   1    7.60    2.70
  -3  11   1    6.40    2.00
   2 -11  -1    0.50    1.10
   2 -11  -1    0.80    0.60
   2 -11  -1    1.00    1.00
   2 -11  -1    0.60    1.00
   2 -11  -1   -0.40    1.10
   2 -11  -1   -0.70    1.30
   2 -11  -1    1.00    1.20
  -2  11   1    0.80    1.10
  -2  11   1    0.10    1.30
  -2  11   1   -2.20    1.10
  -2  11   1   -1.30    1.00
   1 -11  -1  104.29    5.30
   1 -11  -1  106.89    3.70
   1 -11  -1  103.99    5.80
   1 -11  -1  105.39    4.70
   1 -11  -1  108.69    5.00
   1 -11  -1  106.99    5.60
   1 -11  -1  109.09    6.50
  -1  11   1  108.39    6.10
  -1  11   1  116.69    6.30
  -1  11   1  116.49    7.20
  -1  11   1  105.69    6.20
   0 -11  -1    2.00    0.70
   0 -11  -1    1.20    1.10
   0 -11  -1    1.60    1.20
   0 -11  -1    2.30    1.00
   0 -11  -1    1.70    0.90
   0 -11  -1    1.60    1.00
   0  11   1    2.50    1.70
   0  11   1    1.60    1.10
   0  11   1    4.60    1.60
   0  11   1    2.00    1.20
  -1 -11  -1  250.47    9.30
  -1 -11  -1  243.48    9.00
  -1 -11  -1  250.77    9.00
  -1 -11  -1  255.47   10.50
  -1 -11  -1  257.67    7.70
  -1 -11  -1  266.77   10.00
   1  11   1  259.27   10.10
   1  11   1  240.18   10.70
   1  11   1  266.27   10.20
   1  11   1  236.98   10.10
  -2 -11  -1  110.09    5.30
  -2 -11  -1  104.29    3.70
  -2 -11  -1   96.39    4.70
  -2 -11  -1  100.19    4.60
  -2 -11  -1  100.99    5.60
  -2 -11  -1  101.09    4.30
   2  11   1  109.09    5.30
   2  11   1  110.89    5.40
   2  11   1  109.39    5.60
   2  11   1  104.29    5.50
  -3 -11  -1  174.28    7.80
  -3 -11  -1  155.28    6.90
  -3 -11  -1  177.08    7.60
  -3 -11  -1  171.28    5.80
  -3 -11  -1  171.48    6.00
  -3 -11  -1  166.28    6.10
  -3 -11  -1  175.48    7.00
   3  11   1  176.18    7.10
   3  11   1  156.88    7.10
   3  11   1  174.08    7.40
   3  11   1  165.78    6.40
   3  11   1  179.08    7.30
  -4 -11  -1    2.00    1.20
  -4 -11  -1    3.90    1.60
  -4 -11  -1    0.80    1.00
  -4 -11  -1    1.50    0.90
   4  11   1    2.00    1.10
   4  11   1    2.10    1.20
   4  11   1    3.90    1.20
   4  11   1    0.80    0.70
   4  11   1    2.40    1.10
  -5 -11  -1  107.99    6.40
  -5 -11  -1  121.89    5.30
  -5 -11  -1  116.39    6.00
  -5 -11  -1  112.99    4.90
  -5 -11  -1  109.89    5.40
   5  11   1  124.09    5.40
   5  11   1  112.19    5.10
   5  11   1  113.79    5.00
   5  11   1  112.89    5.00
   5  11   1  117.49    5.30
  -6 -11  -1  245.48    8.20
  -6 -11  -1  233.78   10.20
  -6 -11  -1  235.78    8.00
  -6 -11  -1  242.38   10.90
   6  11   1  235.88    8.50
   6  11   1  238.28    8.80
   6  11   1  241.18   11.70
   6  11   1  245.58    8.50
   6  11   1  241.38    8.70
   6  11   1  229.98    8.80
  -7 -11  -1    1.30    1.60
   7  11   1    0.70    0.70
   7  11   1    0.80    0.40
   7  11   1    0.50    0.90
   7  11   1    1.60    0.70
   7  11   1   -0.70    1.30
   7  11   1    0.30    0.70
   7  11   1    1.40    0.70
  -8 -11  -1  213.58   10.80
   8  11   1  197.28   11.70
   8  11   1  217.58    7.90
   8  11   1  227.48    7.50
   8  11   1  209.28    7.30
   8  11   1  220.18    8.90
  -9 -11  -1  210.18   11.00
   9  11   1  222.18    9.10
   9  11   1  197.48    7.50
   9  11   1  196.98    7.50
 -10 -11  -1   19.80    4.00
  10  11   1   21.80    3.10
  10  11   1   22.10    2.40
  10  11   1   21.30    4.80
  10  11   1   20.90    1.60
  10  11   1   20.00    2.10
 -11 -11  -1   15.10    3.80
  11  11   1   21.20    2.60
  11  11   1   19.90    2.10
  11  11   1   19.40    1.50
  11  11   1   14.80    2.90
   7 -12  -1   11.10    3.50
   7 -12  -1    4.40    2.00
   7 -12  -1    2.10    2.00
   7 -12  -1    3.90    2.60
  -7  12   1    6.40    2.70
  -7  12   1    3.30    2.30
  -7  12   1    7.30    3.10
  -7  12   1    6.00    3.00
  -7  12   1    4.40    2.20
   6 -12  -1   10.20    2.90
   6 -12  -1   10.70    2.80
   6 -12  -1   14.30    2.90
   6 -12  -1   12.80    3.50
   6 -12  -1   13.40    3.00
  -6  12   1   13.00    3.10
  -6  12   1   11.20    2.90
  -6  12   1   12.40    3.50
  -6  12   1   12.70    3.30
  -6  12   1   11.00    3.30
   5 -12  -1    2.60    1.70
   5 -12  -1   -0.10    1.40
   5 -12  -1    3.60    1.40
   5 -12  -1    0.30    1.60
   5 -12  -1    0.80    1.40
   5 -12  -1    0.10    1.30
  -5  12   1    1.80    1.90
  -5  12   1    3.40    2.50
  -5  12   1    1.70    1.70
  -5  12   1    0.20    1.50
   4 -12  -1   45.20    5.80
   4 -12  -1   36.40    2.80
   4 -12  -1   38.20    4.00
   4 -12  -1   37.10    4.30
   4 -12  -1   46.40    4.80
   4 -12  -1   48.40    5.70
   4 -12  -1   42.70    3.70
  -4  12   1   46.20    5.00
  -4  12   1   37.90    4.60
  -4  12   1   39.20    4.90
  -4  12   1   38.30    5.60
   3 -12  -1   74.09    4.60
   3 -12  -1   71.39    3.60
   3 -12  -1   76.39    5.10
   3 -12  -1   80.59    6.50
   3 -12  -1   72.09    5.90
   3 -12  -1   80.19    5.30
   3 -12  -1   78.19    4.70
  -3  12   1   78.89    5.70
  -3  12   1   71.89    5.70
  -3  12   1   75.99    7.60
  -3  12   1   76.19    5.50
   2 -12  -1   22.60    3.10
   2 -12  -1   24.30    3.80
   2 -12  -1   22.70    2.50
   2 -12  -1   18.10    2.80
   2 -12  -1   17.50    3.50
   2 -12  -1   24.10    3.00
   2 -12  -1   21.10    1.60
  -2  12   1   21.20    3.30
  -2  12   1   16.10    2.90
  -2  12   1   16.80    3.20
   1 -12  -1    0.50    0.80
   1 -12  -1    0.40    1.10
   1 -12  -1    0.20    1.40
   1 -12  -1    0.00    1.20
   1 -12  -1    0.80    0.80
   1 -12  -1    0.40    1.10
  -1  12   1   -0.90    1.40
  -1  12   1   -0.70    1.00
  -1  12   1    0.40    1.20
  -1  12   1    0.90    1.40
   0 -12  -1   82.79    4.70
   0 -12  -1   80.29    5.50
   0 -12  -1   68.59    3.20
   0 -12  -1   76.29    4.10
   0 -12  -1   76.59    4.20
   0 -12  -1   74.19    4.80
   0  12   1   66.09    5.50
   0  12   1   77.09    5.00
   0  12   1   78.49    5.00
   0  12   1   70.79    5.00
  -1 -12  -1    3.30    1.20
  -1 -12  -1    5.30    1.30
  -1 -12  -1    4.60    0.60
  -1 -12  -1    4.20    1.70
  -1 -12  -1    4.10    1.60
  -1 -12  -1    5.90    1.50
   1  12   1    6.10    1.70
   1  12   1    6.50    2.10
   1  12   1    4.40    1.50
  -2 -12  -1   35.70    2.90
  -2 -12  -1   29.50    3.50
  -2 -12  -1   31.10    2.20
  -2 -12  -1   30.50    2.50
  -2 -12  -1   32.50    2.60
   2  12   1   37.80    3.70
   2  12   1   24.20    2.90
   2  12   1   29.40    3.40
  -3 -12  -1    8.00    1.10
  -3 -12  -1    5.10    1.80
  -3 -12  -1    8.80    1.70
  -3 -12  -1   11.70    1.90
   3  12   1    7.90    1.80
   3  12   1   11.70    2.00
   3  12   1    6.60    1.70
   3  12   1    9.80    2.10
   3  12   1   11.80    1.70
  -4 -12  -1  159.58    7.20
  -4 -12  -1  157.18    6.80
  -4 -12  -1  162.78    8.10
  -4 -12  -1  165.58    7.30
   4  12   1  166.58    7.20
   4  12   1  171.98    6.50
   4  12   1  155.38    7.00
   4  12   1  159.28    6.90
   4  12   1  164.58    7.20
  -5 -12  -1    1.20    0.90
  -5 -12  -1   -0.30    1.10
  -5 -12  -1    0.00    1.20
  -5 -12  -1    0.40    1.00
   5  12   1    1.00    1.10
   5  12   1    3.80    1.30
   5  12   1    2.50    1.10
   5  12   1    3.00    1.10
   5  12   1    0.70    0.80
  -6 -12  -1    5.50    1.20
  -6 -12  -1    4.80    1.00
  -6 -12  -1    4.10    1.70
  -6 -12  -1    2.70    1.70
   6  12   1    4.60    1.30
   6  12   1    3.10    1.30
   6  12   1    6.90    1.40
   6  12   1    5.50    1.30
  -7 -12  -1   55.69    5.90
  -7 -12  -1   57.29    2.00
   7  12   1   54.89    3.20
   7  12   1   55.59    3.40
   7  12   1   56.79    3.60
   7  12   1   48.30    3.30
   7  12   1   57.09    6.70
   7  12   1   53.49    2.90
  -8 -12  -1   26.80    4.30
   8  12   1   25.30    1.20
   8  12   1   28.00    2.20
   8  12   1   27.30    1.40
   8  12   1   27.60    5.10
   8  12   1   24.80    2.50
   8  12   1   24.40    2.80
  -9 -12  -1   -2.70    1.40
   9  12   1    2.30    1.40
   9  12   1    0.60    0.80
   9  12   1    0.40    1.00
   9  12   1    1.10    0.70
   9  12   1    2.70    2.40
 -10 -12  -1    2.40    2.20
  10  12   1    3.50    1.20
  10  12   1    3.00    1.00
  10  12   1    1.70    1.50
  10  12   1    2.70    0.90
 -11 -12  -1    0.60    2.10
  11  12   1    2.20    1.80
  11  12   1    2.20    1.10
  11  12   1    3.20    1.10
  11  12   1    1.60    0.80
   7 -13  -1    2.10    2.50
   7 -13  -1    1.80    2.10
   7 -13  -1    1.60    2.00
   7 -13  -1    3.50    2.20
  -7  13   1    4.00    3.10
  -7  13   1    5.40    3.00
  -7  13   1    0.10    2.00
  -7  13   1    0.70    2.20
   6 -13  -1    7.60    2.40
   6 -13  -1    9.70    2.70
   6 -13  -1    5.10    2.50
   6 -13  -1    5.90    3.10
   6 -13  -1    3.80    2.00
  -6  13   1    5.10    2.70
  -6  13   1    5.90    2.50
  -6  13   1    2.30    2.50
  -6  13   1    5.50    2.60
   5 -13  -1   36.90    4.20
   5 -13  -1   45.50    6.00
   5 -13  -1   30.50    3.90
   5 -13  -1   28.80    4.40
   5 -13  -1   30.10    4.30
   5 -13  -1   34.40    4.40
   5 -13  -1   40.40    3.40
  -5  13   1   32.40    4.90
  -5  13   1   39.40    6.00
  -5  13   1   27.10    4.30
   4 -13  -1    1.20    1.60
   4 -13  -1   -1.30    1.00
   4 -13  -1    0.70    1.50
   4 -13  -1   -0.40    1.70
   4 -13  -1    0.60    1.10
   4 -13  -1   -1.50    1.30
   4 -13  -1   -0.20    0.70
  -4  13   1    1.40    2.10
  -4  13   1    0.90    1.70
  -4  13   1   -1.20    1.30
  -4  13   1    0.40    1.40
   3 -13  -1   22.60    3.30
   3 -13  -1   22.00    2.80
   3 -13  -1   25.30    3.70
   3 -13  -1   15.30    3.30
   3 -13  -1   15.40    2.50
   3 -13  -1   21.40    3.30
   3 -13  -1   19.90    1.60
  -3  13   1   17.40    3.30
  -3  13   1   24.80    4.50
  -3  13   1   20.00    4.00
  -3  13   1   18.90    3.50
   2 -13  -1   20.80    2.90
   2 -13  -1   14.50    2.70
   2 -13  -1   17.10    2.40
   2 -13  -1   14.50    2.10
   2 -13  -1   20.60    3.30
   2 -13  -1   15.80    3.40
   2 -13  -1   18.20    1.00
  -2  13   1   20.70    3.50
  -2  13   1   16.10    3.10
  -2  13   1   19.30    3.50
  -2  13   1   14.20    3.60
   1 -13  -1   26.40    3.50
   1 -13  -1   19.20    2.10
   1 -13  -1   17.60    2.80
   1 -13  -1   25.10    3.90
   1 -13  -1   20.10    2.70
   1 -13  -1   21.40    3.10
  -1  13   1   28.90    4.00
  -1  13   1   20.20    3.30
  -1  13   1   22.30    4.00
  -1  13   1   26.80    3.70
   0 -13  -1   41.40    4.00
   0 -13  -1   37.20    3.00
   0 -13  -1   43.70    2.30
   0 -13  -1   40.60    4.30
   0 -13  -1   44.90    5.90
   0  13   1   37.70    4.40
   0  13   1   44.70    5.40
   0  13   1   43.20    4.40
   0  13   1   47.40    4.70
  -1 -13  -1    0.00    1.20
  -1 -13  -1    0.30    1.00
  -1 -13  -1   -0.60    1.20
  -1 -13  -1   -0.50    0.80
  -1 -13  -1    0.60    0.90
   1  13   1   -0.10    1.00
   1  13   1    0.50    1.50
   1  13   1   -0.10    1.20
   1  13   1    0.80    1.30
  -2 -13  -1    0.80    1.00
  -2 -13  -1    0.70    1.20
  -2 -13  -1    1.90    1.00
  -2 -13  -1   -0.60    0.90
  -2 -13  -1    1.60    1.20
   2  13   1    1.70    1.50
   2  13   1    2.80    1.40
   2  13   1    1.40    1.20
  -3 -13  -1    2.60    1.30
  -3 -13  -1    3.20    1.30
  -3 -13  -1    2.80    1.60
  -3 -13  -1    1.40    0.80
  -3 -13  -1    0.50    0.80
   3  13   1    2.60    1.20
   3  13   1    2.20    1.60
   3  13   1    2.30    1.50
   3  13   1   -0.30    1.30
  -4 -13  -1  146.19    7.70
  -4 -13  -1  143.59    6.50
  -4 -13  -1  144.29    7.00
  -4 -13  -1  146.99    7.00
   4  13   1  143.49    6.60
   4  13   1  144.29    7.10
   4  13   1  146.19    7.00
   4  13   1  146.69    6.10
   4  13   1  140.49    6.80
  -5 -13  -1   87.19    5.90
  -5 -13  -1   81.19    4.40
  -5 -13  -1   90.19    5.30
  -5 -13  -1   82.39    4.70
   5  13   1   78.39    4.10
   5  13   1   77.49    4.70
   5  13   1   85.79    4.90
   5  13   1   78.89    4.40
   5  13   1   83.79    4.80
  -6 -13  -1   20.90    2.20
  -6 -13  -1   19.50    3.10
  -6 -13  -1   32.80    5.40
  -6 -13  -1   22.20    2.40
   6  13   1   18.60    2.20
   6  13   1   23.70    2.60
   6  13   1   23.90    2.70
   6  13   1   24.10    2.50
   6  13   1   24.00    2.80
  -7 -13  -1  111.49    4.30
  -7 -13  -1  119.19    7.60
  -7 -13  -1  110.19    4.20
   7  13   1  104.79    8.10
   7  13   1  100.99    5.20
   7  13   1  115.59    5.10
   7  13   1  109.89    4.90
   7  13   1  116.19    5.70
   7  13   1  109.19    5.30
  -8 -13  -1   25.90    4.40
   8  13   1   37.00    3.00
   8  13   1   29.90    5.40
   8  13   1   29.00    3.10
   8  13   1   32.00    2.00
   8  13   1   32.60    2.70
  -9 -13  -1  109.89    7.80
   9  13   1   87.29    5.20
   9  13   1   90.99    9.90
   9  13   1   92.69    4.50
   9  13   1   99.29    5.00
 -10 -13  -1   32.70    5.20
  10  13   1   32.20    3.50
  10  13   1   33.20    2.80
  10  13   1   32.50    1.70
  10  13   1   33.00    2.50
   6 -14  -1   41.70    6.30
   6 -14  -1   47.00    6.10
   6 -14  -1   38.30    5.10
   6 -14  -1   39.20    4.70
  -6  14   1   37.50    5.70
  -6  14   1   42.80    5.70
  -6  14   1   41.50    6.20
   5 -14  -1   16.50    2.50
   5 -14  -1   14.90    3.40
   5 -14  -1   14.90    2.80
   5 -14  -1   25.90    4.80
   5 -14  -1   21.50    3.40
   5 -14  -1   24.70    4.00
   5 -14  -1   18.40    3.60
  -5  14   1   22.10    4.20
  -5  14   1   21.90    4.00
  -5  14   1   19.10    4.80
  -5  14   1   21.20    4.00
   4 -14  -1    0.60    1.50
   4 -14  -1   -0.70    1.10
   4 -14  -1    4.20    2.20
   4 -14  -1    2.20    1.40
   4 -14  -1    0.10    1.60
   4 -14  -1    1.40    0.80
  -4  14   1    1.90    2.60
  -4  14   1    1.90    1.80
  -4  14   1    2.80    2.00
  -4  14   1    0.40    2.00
   3 -14  -1    1.70    0.80
   3 -14  -1    0.20    1.60
   3 -14  -1   -0.50    1.00
   3 -14  -1    1.40    1.50
   3 -14  -1    2.20    1.40
   3 -14  -1    0.90    1.90
   3 -14  -1    3.70    1.80
  -3  14   1    0.50    2.10
  -3  14   1    1.50    1.50
  -3  14   1   -0.60    1.70
  -3  14   1    5.00    2.20
   2 -14  -1   21.40    4.00
   2 -14  -1   28.00    3.70
   2 -14  -1   26.60    2.80
   2 -14  -1   22.30    3.30
   2 -14  -1   26.20    3.80
   2 -14  -1   23.20    3.00
  -2  14   1   26.80    4.80
  -2  14   1   27.40    3.90
  -2  14   1   30.20    4.20
  -2  14   1   28.80    5.20
   1 -14  -1    2.80    1.60
   1 -14  -1    1.10    1.90
   1 -14  -1    3.00    1.60
   1 -14  -1    2.90    1.40
   1 -14  -1    2.40    1.60
   1 -14  -1    0.90    0.80
  -1  14   1    1.60    1.70
  -1  14   1   -0.50    1.60
  -1  14   1    2.70    1.70
  -1  14   1    1.80    1.40
   0 -14  -1   31.90    3.60
   0 -14  -1   40.30    3.30
   0 -14  -1   43.10    4.60
   0 -14  -1   35.30    2.30
   0 -14  -1   43.30    5.00
   0 -14  -1   39.20    3.20
   0  14   1   40.70    4.60
   0  14   1   44.40    5.70
   0  14   1   33.70    4.30
   0  14   1   44.60    4.80
  -1 -14  -1    3.10    1.90
  -1 -14  -1   -0.10    1.00
  -1 -14  -1    0.10    0.90
  -1 -14  -1    0.80    1.00
  -1 -14  -1   -0.70    1.20
   1  14   1    0.20    1.20
   1  14   1   -0.30    1.30
   1  14   1    2.20    2.10
   1  14   1    4.20    1.80
  -2 -14  -1  197.68    8.00
  -2 -14  -1  208.18    9.00
  -2 -14  -1  187.08    8.10
  -2 -14  -1  195.38    7.40
  -2 -14  -1  183.48    9.40
   2  14   1  181.08    9.80
   2  14   1  207.08    9.10
   2  14   1  208.18    9.40
   2  14   1  202.68    9.40
  -3 -14  -1  133.09    6.70
  -3 -14  -1  136.79    6.60
  -3 -14  -1  136.09    5.60
  -3 -14  -1  135.59    8.40
  -3 -14  -1  138.49    5.30
  -3 -14  -1  137.59    8.70
   3  14   1  138.39    7.20
   3  14   1  133.79    7.10
   3  14   1  144.79    7.00
  -4 -14  -1    0.70    1.20
  -4 -14  -1    1.20    1.20
  -4 -14  -1    3.20    1.60
  -4 -14  -1    2.20    1.70
   4  14   1    1.40    1.00
   4  14   1    0.60    1.20
   4  14   1    0.50    1.20
   4  14   1    0.00    1.10
   4  14   1   -0.60    1.10
  -5 -14  -1   69.99    4.90
  -5 -14  -1   74.89    5.70
  -5 -14  -1   73.79    4.30
  -5 -14  -1   78.09    4.80
   5  14   1   65.49    4.20
   5  14   1   66.09    3.90
   5  14   1   72.09    7.90
   5  14   1   76.39    4.70
   5  14   1   67.39    4.70
  -6 -14  -1   73.09    5.30
  -6 -14  -1   67.39    4.10
  -6 -14  -1   77.59    6.00
  -6 -14  -1   61.19    3.80
   6  14   1   68.89    4.10
   6  14   1   70.39    4.00
   6  14   1   69.89    4.50
   6  14   1   72.39    4.40
   6  14   1   65.69    4.50
  -7 -14  -1    0.00    1.60
  -7 -14  -1    4.00    2.00
  -7 -14  -1    1.00    0.80
  -7 -14  -1    2.30    1.00
   7  14   1    0.10    0.90
   7  14   1    0.40    2.00
   7  14   1    2.30    1.10
   7  14   1    0.20    0.90
   7  14   1    0.10    1.00
   7  14   1    0.10    1.10
  -8 -14  -1   53.69    6.30
   8  14   1   46.40    2.70
   8  14   1   29.30    5.60
   8  14   1   47.10    3.50
   8  14   1   49.70    3.70
   8  14   1   43.60    2.80
   8  14   1   45.40    3.50
  -9 -14  -1   -0.90    1.80
   9  14   1    2.40    1.20
   9  14   1    4.10    1.50
 -10 -14  -1    8.00    3.30
  10  14   1   11.30    2.00
  10  14   1   11.00    1.90
  10  14   1   14.80    2.60
   5 -15  -1   23.60    4.10
   5 -15  -1   24.40    2.40
   5 -15  -1   25.30    4.60
   5 -15  -1   23.90    3.60
   5 -15  -1   35.40    5.90
   5 -15  -1   21.50    4.30
  -5  15   1   29.10    5.10
  -5  15   1   22.70    5.10
   4 -15  -1    6.40    2.10
   4 -15  -1    5.80    1.90
   4 -15  -1   10.50    2.90
   4 -15  -1    7.00    3.20
   4 -15  -1    8.70    2.80
   4 -15  -1   10.80    2.90
  -4  15   1    6.00    2.80
  -4  15   1    4.90    2.40
  -4  15   1    9.70    3.80
   3 -15  -1    3.00    1.40
   3 -15  -1    2.30    1.60
   3 -15  -1    4.50    2.10
   3 -15  -1    3.00    1.80
   3 -15  -1    3.80    2.10
   3 -15  -1    3.60    2.40
  -3  15   1    4.90    2.30
  -3  15   1    3.70    2.20
  -3  15   1    6.20    3.20
  -3  15   1    9.60    2.80
   2 -15  -1    1.70    1.80
   2 -15  -1    3.20    1.50
   2 -15  -1   -0.50    1.40
   2 -15  -1    3.40    1.30
   2 -15  -1    4.00    2.10
   2 -15  -1    1.80    1.90
  -2  15   1   -0.50    1.60
  -2  15   1    2.20    2.20
  -2  15   1    4.10    2.70
  -2  15   1    7.40    2.70
   1 -15  -1    6.40    1.30
   1 -15  -1   10.10    2.50
   1 -15  -1   10.30    2.40
   1 -15  -1    5.70    1.70
   1 -15  -1    8.60    2.70
   1 -15  -1    5.80    2.00
  -1  15   1    9.50    2.70
  -1  15   1    5.50    2.30
  -1  15   1    4.80    2.20
  -1  15   1    8.50    3.10
   0 -15  -1   14.90    4.50
   0 -15  -1   17.70    3.20
   0 -15  -1    9.50    2.10
   0 -15  -1   19.50    2.80
   0 -15  -1   11.00    3.00
   0 -15  -1   15.60    1.80
   0  15   1   14.00    3.00
   0  15   1   17.80    3.50
   0  15   1   13.30    2.80
   0  15   1   11.20    3.40
  -1 -15  -1   15.60    3.20
  -1 -15  -1   11.30    2.70
  -1 -15  -1    9.60    2.10
  -1 -15  -1   13.20    2.20
  -1 -15  -1   14.10    2.20
   1  15   1   10.90    3.20
   1  15   1   12.20    2.70
   1  15   1   13.40    2.70
   1  15   1   15.90    3.00
  -2 -15  -1    2.60    1.50
  -2 -15  -1    8.40    1.80
  -2 -15  -1   11.70    1.80
  -2 -15  -1    6.60    2.40
   2  15   1    6.20    2.40
   2  15   1    6.90    2.90
   2  15   1    8.20    2.20
   2  15   1   11.70    2.60
  -3 -15  -1  116.39    5.00
  -3 -15  -1  129.19    5.40
  -3 -15  -1  139.19    7.50
  -3 -15  -1  135.29    6.80
  -3 -15  -1  131.69    7.50
  -3 -15  -1  104.39    6.10
   3  15   1  121.59    6.70
   3  15   1  128.89    7.10
   3  15   1  122.59    7.00
   3  15   1  123.09    7.90
  -4 -15  -1   22.20    3.00
  -4 -15  -1   16.20    2.70
  -4 -15  -1   19.80    3.50
  -4 -15  -1   17.70    3.00
   4  15   1   19.00    2.80
   4  15   1   28.10    3.60
   4  15   1   21.50    3.10
  -5 -15  -1    1.50    1.90
  -5 -15  -1    0.60    1.40
  -5 -15  -1    4.50    1.70
  -5 -15  -1    2.90    1.30
   5  15   1    5.20    1.80
   5  15   1    4.80    1.70
   5  15   1    6.50    2.10
   5  15   1    5.60    1.60
   5  15   1    4.50    1.40
  -6 -15  -1    4.70    2.30
  -6 -15  -1    4.10    1.40
  -6 -15  -1    5.10    1.70
   6  15   1    1.50    1.40
   6  15   1    6.70    1.90
   6  15   1    6.10    1.80
   6  15   1    3.70    1.30
   6  15   1    7.50    1.70
  -7 -15  -1   62.79    5.20
  -7 -15  -1   67.59    3.70
  -7 -15  -1   68.19    7.10
  -7 -15  -1   61.29    3.40
   7  15   1   65.19    4.60
   7  15   1   63.29    4.00
   7  15   1   61.79    7.70
   7  15   1   61.09    4.00
   7  15   1   62.69    4.50
   7  15   1   61.09    3.80
  -8 -15  -1    4.80    2.60
   8  15   1    6.20    1.40
   8  15   1    6.60    1.80
   8  15   1    9.50    2.00
   8  15   1    6.10    1.70
   8  15   1    4.80    1.20
  -9 -15  -1    3.50    2.60
   9  15   1    3.20    1.40
   9  15   1    5.60    1.70
   4 -16  -1    9.80    2.20
   4 -16  -1    7.30    2.70
   4 -16  -1    4.70    2.40
   4 -16  -1    6.30    3.10
   4 -16  -1   12.90    2.80
  -4  16   1    4.70    3.30
  -4  16   1    6.70    3.00
  -4  16   1    9.80    3.20
   3 -16  -1    2.80    2.40
   3 -16  -1    0.40    1.20
   3 -16  -1    2.30    1.70
   3 -16  -1   -2.00    1.60
   3 -16  -1   -2.20    1.20
  -3  16   1   -2.50    1.50
  -3  16   1   -0.70    1.60
   2 -16  -1    8.10    3.20
   2 -16  -1    2.80    1.20
   2 -16  -1    1.60    2.10
   2 -16  -1    3.50    1.90
   2 -16  -1   -1.10    1.20
  -2  16   1   10.80    3.00
  -2  16   1    3.30    2.90
  -2  16   1    1.90    2.20
  -2  16   1    2.70    2.40
   1 -16  -1   -0.30    1.10
   1 -16  -1    2.50    2.20
   1 -16  -1   -0.80    0.70
   1 -16  -1    2.60    1.60
   1 -16  -1    1.00    1.60
   1 -16  -1    0.50    1.50
  -1  16   1    2.30    2.00
  -1  16   1   -1.30    1.90
  -1  16   1    0.60    1.50
  -1  16   1    1.40    1.80
   0 -16  -1   -1.40    1.20
   0 -16  -1    0.90    1.30
   0 -16  -1    0.40    0.50
   0 -16  -1    0.30    1.60
   0 -16  -1    0.30    1.30
   0 -16  -1    0.00    1.20
   0  16   1    0.90    1.80
   0  16   1   -1.10    1.40
   0  16   1    0.80    2.00
   0  16   1   -0.90    1.20
  -1 -16  -1   17.20    3.20
  -1 -16  -1   16.50    2.60
  -1 -16  -1   20.10    3.80
  -1 -16  -1   16.00    2.60
  -1 -16  -1   18.70    2.50
   1  16   1   17.00    4.00
   1  16   1   17.70    3.40
   1  16   1   19.00    3.40
   1  16   1   19.40    3.50
  -2 -16  -1   70.29    4.40
  -2 -16  -1   78.39    4.20
  -2 -16  -1   72.99    6.00
  -2 -16  -1   67.59    6.80
  -2 -16  -1   73.69    4.80
   2  16   1   69.49    5.40
   2  16   1   70.99    5.70
   2  16   1   81.09    6.00
   2  16   1   77.69    7.70
  -3 -16  -1    0.20    0.90
  -3 -16  -1    3.90    2.10
  -3 -16  -1    1.30    1.40
  -3 -16  -1   -1.10    1.20
  -3 -16  -1    0.30    0.80
   3  16   1    1.00    1.80
   3  16   1    0.70    1.50
   3  16   1    2.10    1.40
   3  16   1   -1.10    1.10
  -4 -16  -1    6.30    2.50
  -4 -16  -1    4.80    1.80
  -4 -16  -1    6.70    2.20
  -4 -16  -1    5.30    1.90
   4  16   1    4.20    1.90
   4  16   1    3.40    1.80
   4  16   1    7.90    2.70
   4  16   1    5.80    1.90
  -5 -16  -1   10.50    2.40
  -5 -16  -1    6.60    1.80
  -5 -16  -1    8.80    2.90
  -5 -16  -1    6.30    2.10
   5  16   1    9.00    2.40
   5  16   1    9.10    2.30
   5  16   1    8.90    2.10
  -6 -16  -1   13.90    2.30
  -6 -16  -1    8.90    2.40
  -6 -16  -1   16.20    2.70
  -6 -16  -1   17.50    3.80
   6  16   1   15.10    2.30
   6  16   1   14.00    2.40
   6  16   1   12.90    2.60
   6  16   1   12.20    2.40
  -7 -16  -1    1.70    1.10
  -7 -16  -1    3.00    1.90
  -7 -16  -1    3.60    2.40
  -7 -16  -1    4.50    1.40
   7  16   1    2.90    1.30
   7  16   1    2.30    1.60
   7  16   1    1.40    1.30
   7  16   1    4.40    1.50
  -8 -16  -1   47.40    6.30
   8  16   1   62.59    4.60
   8  16   1   56.59    3.50
   8  16   1   67.49    4.80
   8  16   1   53.99    3.60
   2 -17  -1   -1.00    1.80
   2 -17  -1    0.80    0.90
   2 -17  -1   -0.90    1.60
   2 -17  -1    1.20    2.10
   2 -17  -1   -0.50    1.70
   2 -17  -1   -1.10    1.50
  -2  17   1   -0.70    2.30
  -2  17   1    2.30    2.50
  -2  17   1   -1.70    1.70
   1 -17  -1    2.80    0.90
   1 -17  -1    6.90    2.20
   1 -17  -1    0.80    1.60
   1 -17  -1    4.10    2.20
   1 -17  -1    1.10    1.90
   1 -17  -1    2.00    2.10
  -1  17   1    9.00    3.00
  -1  17   1    3.20    2.50
  -1  17   1    4.60    3.80
   0 -17  -1   68.69    5.10
   0 -17  -1   70.39    7.50
   0 -17  -1   69.79    4.90
   0 -17  -1   59.29    4.50
   0 -17  -1   57.59    6.10
   0  17   1   60.79    6.30
   0  17   1   69.09    8.40
   0  17   1   67.29    6.90
   0  17   1   62.89    6.70
  -1 -17  -1   10.40    3.10
  -1 -17  -1   17.00    3.30
  -1 -17  -1    9.90    2.10
  -1 -17  -1    7.60    2.10
  -1 -17  -1   13.80    2.50
   1  17   1   12.50    3.90
   1  17   1    9.90    2.90
   1  17   1    8.40    2.50
   1  17   1   11.50    3.20
  -2 -17  -1   -1.30    1.10
  -2 -17  -1    0.70    1.70
  -2 -17  -1    0.90    1.50
  -2 -17  -1    4.00    1.60
   2  17   1    1.60    2.50
   2  17   1   -0.10    1.60
   2  17   1    0.60    1.80
   2  17   1    2.80    2.00
  -3 -17  -1   10.60    1.60
  -3 -17  -1    4.30    2.30
  -3 -17  -1    7.90    1.50
  -3 -17  -1    7.90    2.30
  -3 -17  -1    7.60    2.80
  -3 -17  -1    7.80    2.20
   3  17   1    5.10    2.20
   3  17   1    7.60    3.00
   3  17   1    8.40    2.40
   3  17   1    5.90    2.70
  -4 -17  -1    0.70    1.30
  -4 -17  -1    1.00    1.60
  -4 -17  -1   -0.40    1.70
  -4 -17  -1    2.40    1.70
   4  17   1    1.60    1.60
   4  17   1    2.30    1.80
   4  17   1    4.90    2.10
   4  17   1    4.40    2.30
  -5 -17  -1   13.20    2.80
  -5 -17  -1   18.10    3.90
  -5 -17  -1   12.20    2.90
  -5 -17  -1   10.70    2.60
   5  17   1    8.50    2.50
   5  17   1    8.60    3.00
   5  17   1   12.80    2.80
   5  17   1   13.00    2.50
  -6 -17  -1   55.69    4.50
  -6 -17  -1   66.89    5.60
  -6 -17  -1   64.49    7.10
   6  17   1   67.29    4.60
   6  17   1   64.39    5.20
  -7 -17  -1   18.70    4.20
  -7 -17  -1   19.20    3.80
  -7 -17  -1   20.80    3.60
   7  17   1   23.00    2.90
   7  17   1   20.40    3.00
   7  17   1   21.10    3.40
   0 -18  -1   66.59    7.70
   0 -18  -1   83.69    5.70
   0 -18  -1   73.09    5.40
   0 -18  -1   71.39    5.00
   0  18   1   76.29    7.50
   0  18   1   74.39    9.10
  -1 -18  -1   16.70    4.00
  -1 -18  -1   16.50    3.00
  -1 -18  -1   18.40    2.70
  -1 -18  -1   15.40    2.70
   1  18   1   24.20    4.10
  -2 -18  -1   24.40    3.60
  -2 -18  -1   20.30    4.10
  -2 -18  -1   25.40    2.90
  -2 -18  -1   28.80    3.00
   2  18   1   26.50    4.10
   2  18   1   21.30    4.70
  -3 -18  -1   23.60    2.20
  -3 -18  -1   34.10    5.20
  -3 -18  -1   31.40    2.50
  -3 -18  -1   23.40    3.60
   3  18   1   23.10    3.90
   3  18   1   18.40    3.40
   3  18   1   25.10    4.30
   3  18   1   28.30    5.20
  -4 -18  -1    2.40    2.40
  -4 -18  -1    1.30    1.60
  -4 -18  -1    0.30    0.80
   4  18   1    1.10    1.80
   4  18   1    2.00    1.90
   4  18   1    1.80    1.90
   4  18   1    2.40    2.50
  -5 -18  -1    0.20    1.90
  -5 -18  -1    0.00    1.50
  -5 -18  -1    0.70    1.00
   5  18   1    1.50    1.60
   5  18   1    3.60    2.40
   5  18   1   -1.00    1.10
   5  18   1   -0.20    1.70
   5  18  -2   14.60    3.30
   5  18  -2   15.90    3.60
   5  18  -2   12.60    2.90
   5  18  -2   13.10    2.80
  -5 -18   2   11.50    3.50
  -5 -18   2    8.80    2.80
   4  18  -2   30.10    4.00
   4  18  -2   43.10    5.00
   4  18  -2   41.40    5.20
  -4 -18   2   49.00    5.80
  -4 -18   2   37.70    4.90
   3  18  -2   16.20    4.20
   3  18  -2   14.50    3.80
   3  18  -2   14.20    3.00
   3  18  -2   11.60    3.10
  -3 -18   2    9.00    1.80
  -3 -18   2   13.00    1.90
  -3 -18   2   10.90    3.10
  -3 -18   2   11.60    3.10
   2  18  -2    0.70    1.70
   2  18  -2    0.50    2.30
  -2 -18   2    1.20    1.30
  -2 -18   2   -0.60    1.60
  -2 -18   2    1.60    2.00
   1  18  -2    3.40    2.00
  -1 -18   2    0.20    1.40
  -1 -18   2    2.40    2.30
  -1 -18   2    1.10    1.60
   0  18  -2   41.90    5.30
   0  18  -2   47.30    7.20
   0 -18   2   40.00    5.90
   0 -18   2   41.40    4.80
   0 -18   2   38.80    6.70
   0 -18   2   47.20    4.90
   7  17  -2    0.30    1.50
   7  17  -2    2.00    1.50
   7  17  -2    2.50    1.40
   7  17  -2   -0.90    1.30
   7  17  -2    0.50    1.30
  -7 -17   2    2.60    1.50
  -7 -17   2    6.60    2.80
  -7 -17   2    1.00    1.70
   6  17  -2  190.18    9.60
   6  17  -2  180.68    8.50
   6  17  -2  185.58    8.90
   6  17  -2  180.98   12.40
   6  17  -2  194.38   10.10
  -6 -17   2  205.58    9.40
  -6 -17   2  192.58   10.50
  -6 -17   2  201.38   10.80
   5  17  -2    0.00    1.30
   5  17  -2    1.20    1.60
   5  17  -2   -0.20    1.40
   5  17  -2   -0.30    1.40
  -5 -17   2    1.40    1.60
  -5 -17   2    0.00    1.80
  -5 -17   2    2.10    2.10
   4  17  -2    0.80    1.50
   4  17  -2   -0.80    1.30
   4  17  -2    0.90    1.80
   4  17  -2    0.30    1.50
  -4 -17   2    0.40    1.60
  -4 -17   2    0.10    0.70
  -4 -17   2    0.00    1.40
  -4 -17   2   -0.50    1.60
   3  17  -2    3.50    2.90
   3  17  -2    4.60    2.10
   3  17  -2    6.60    2.80
  -3 -17   2    1.80    1.70
  -3 -17   2    6.20    2.20
  -3 -17   2    5.30    1.40
  -3 -17   2    4.00    2.30
  -3 -17   2    4.80    1.40
  -3 -17   2    4.40    2.20
   2  17  -2   73.39    7.70
   2  17  -2   74.49    5.70
   2  17  -2   67.39    6.80
   2  17  -2   75.29    6.20
  -2 -17   2   72.59    4.30
  -2 -17   2   64.49    6.70
  -2 -17   2   74.29    5.40
  -2 -17   2   66.89    5.50
  -2 -17   2   74.09    4.80
   1  17  -2    8.80    3.20
   1  17  -2    5.50    2.40
   1  17  -2   13.10    3.20
   1  17  -2   17.30    3.70
  -1 -17   2   13.00    3.30
  -1 -17   2   10.30    2.70
  -1 -17   2    9.80    2.20
  -1 -17   2   14.20    2.60
  -1 -17   2   10.90    2.60
   0  17  -2    4.90    2.30
   0  17  -2    4.60    2.10
   0  17  -2    5.80    3.10
   0  17  -2    4.10    3.00
   0 -17   2    3.80    1.90
   0 -17   2    2.40    0.50
   0 -17   2    4.00    2.50
   0 -17   2    3.10    1.90
   0 -17   2    2.40    2.00
   0 -17   2    3.70    1.90
  -1  17  -2    1.80    2.10
  -1  17  -2    1.40    2.00
   1 -17   2   -0.60    1.50
   1 -17   2    6.50    2.70
   1 -17   2    1.10    1.60
   1 -17   2    2.80    1.80
   1 -17   2    3.80    2.10
   1 -17   2    2.30    0.90
  -2  17  -2    2.40    2.20
  -2  17  -2    4.40    3.20
  -2  17  -2    3.50    2.10
   2 -17   2    4.30    2.50
   2 -17   2    7.90    2.40
   2 -17   2    5.70    2.70
   2 -17   2    2.20    1.80
   2 -17   2    3.90    1.30
   2 -17   2    3.10    1.90
   8  16  -2    9.30    2.50
   8  16  -2   14.00    2.70
   8  16  -2    9.00    1.90
   8  16  -2    9.00    2.10
  -8 -16   2    3.80    2.30
  -8 -16   2   11.90    3.40
  -8 -16   2   11.70    1.70
  -8 -16   2    8.60    1.40
   7  16  -2    5.30    1.70
   7  16  -2    3.20    1.60
   7  16  -2    2.40    1.40
   7  16  -2    3.20    1.70
   7  16  -2    0.50    1.70
  -7 -16   2    2.90    1.40
  -7 -16   2    2.70    2.10
  -7 -16   2    5.10    1.70
  -7 -16   2    3.50    2.30
   6  16  -2   17.10    2.60
   6  16  -2   19.50    3.20
   6  16  -2   16.40    3.20
   6  16  -2   21.90    3.20
   6  16  -2   14.60    2.50
  -6 -16   2   19.40    2.80
  -6 -16   2   16.60    3.40
  -6 -16   2   17.20    3.60
  -6 -16   2   15.30    2.70
   5  16  -2    0.70    1.40
   5  16  -2    2.00    1.60
   5  16  -2    2.20    1.50
   5  16  -2    0.30    1.40
   5  16  -2    0.10    1.00
  -5 -16   2    3.30    2.10
  -5 -16   2    1.80    1.50
  -5 -16   2    0.40    1.70
  -5 -16   2    0.40    1.30
   4  16  -2   50.09    5.50
   4  16  -2   44.40    5.00
   4  16  -2   44.20    4.70
   4  16  -2   47.80    4.70
  -4 -16   2   37.50    5.20
  -4 -16   2   52.89    5.10
  -4 -16   2   44.90    5.00
  -4 -16   2   44.80    5.20
  -4 -16   2   46.50    2.40
   3  16  -2   24.90    3.90
   3  16  -2   28.20    3.80
   3  16  -2   27.50    4.00
   3  16  -2   31.60    4.30
  -3 -16   2   25.20    3.80
  -3 -16   2   28.90    2.40
  -3 -16   2   29.00    3.90
  -3 -16   2   22.50    4.10
  -3 -16   2   25.60    2.60
   2  16  -2    0.20    1.40
   2  16  -2   -0.80    1.30
   2  16  -2    1.70    1.80
  -2 -16   2    2.70    1.60
  -2 -16   2   -0.30    1.50
  -2 -16   2    4.40    1.70
   1  16  -2    5.80    2.30
   1  16  -2    4.40    2.40
   1  16  -2    6.00    2.40
   1  16  -2    4.70    2.00
  -1 -16   2    6.90    2.50
  -1 -16   2    8.30    2.20
  -1 -16   2    8.30    2.40
  -1 -16   2    7.60    1.80
   0  16  -2   79.99    6.30
   0  16  -2   79.69    6.50
   0  16  -2   79.49    6.00
   0  16  -2   72.89    7.90
   0 -16   2   75.19    4.90
   0 -16   2   77.59    5.90
   0 -16   2   82.39    5.40
   0 -16   2   76.39    3.10
   0 -16   2   81.39    5.50
   0 -16   2   81.59    6.60
  -1  16  -2   33.90    4.60
  -1  16  -2   23.00    4.90
  -1  16  -2   29.20    4.50
  -1  16  -2   43.80    5.50
   1 -16   2   35.00    2.50
   1 -16   2   39.30    4.50
   1 -16   2   35.90    3.90
   1 -16   2   36.20    4.80
   1 -16   2   38.80    5.50
   1 -16   2   32.80    4.00
  -2  16  -2    8.60    3.00
  -2  16  -2    6.70    2.50
  -2  16  -2   11.30    3.70
  -2  16  -2    2.80    2.30
   2 -16   2    7.50    3.10
   2 -16   2   11.60    3.60
   2 -16   2    7.30    2.30
   2 -16   2    2.90    1.90
   2 -16   2    6.80    1.70
  -3  16  -2    3.40    2.30
  -3  16  -2    0.80    2.00
   3 -16   2    3.10    1.50
   3 -16   2    3.30    2.30
   3 -16   2    4.80    2.60
   3 -16   2    3.00    2.00
   3 -16   2    3.80    2.00
  -4  16  -2    2.40    2.80
  -4  16  -2   14.30    3.90
  -4  16  -2    5.00    2.50
   4 -16   2    2.50    2.00
   4 -16   2    6.50    2.90
   4 -16   2    5.10    1.90
   4 -16   2    6.30    3.10
   9  15  -2    5.20    1.90
   9  15  -2    6.70    1.30
   9  15  -2    6.40    1.50
   9  15  -2    7.10    1.80
   9  15  -2    6.90    2.00
  -9 -15   2    5.80    2.70
   8  15  -2   50.39    3.60
   8  15  -2   52.79    4.50
   8  15  -2   59.29    4.20
   8  15  -2   51.49    3.50
   8  15  -2   56.69    4.20
  -8 -15   2   48.70    3.10
  -8 -15   2   52.89    2.90
  -8 -15   2   54.19    6.20
   7  15  -2    0.20    1.10
   7  15  -2    0.50    2.20
   7  15  -2    0.70    1.20
   7  15  -2    1.40    1.40
   7  15  -2    0.90    1.20
   7  15  -2    0.00    1.20
  -7 -15   2   -0.50    1.50
  -7 -15   2   -1.50    1.40
  -7 -15   2    0.00    1.00
   6  15  -2   41.40    4.30
   6  15  -2   47.00    3.80
   6  15  -2   40.80    4.20
   6  15  -2   37.60    3.80
   6  15  -2   42.60    4.60
  -6 -15   2   42.00    4.00
  -6 -15   2   42.70    5.20
  -6 -15   2   42.80    4.30
  -6 -15   2   44.70    5.20
   5  15  -2    5.90    1.90
   5  15  -2    3.20    1.50
   5  15  -2    5.00    1.90
   5  15  -2    6.30    1.60
   5  15  -2    5.30    2.10
  -5 -15   2    3.90    1.60
  -5 -15   2    2.70    1.90
  -5 -15   2    2.60    1.60
  -5 -15   2    6.70    2.40
   4  15  -2    0.70    1.10
   4  15  -2   -0.70    1.40
   4  15  -2   -1.10    1.10
   4  15  -2   -0.20    1.00
   4  15  -2    0.70    1.30
  -4 -15   2    0.40    0.60
  -4 -15   2   -0.20    1.30
  -4 -15   2    0.20    1.30
  -4 -15   2    0.20    1.30
  -4 -15   2   -0.10    1.00
   3  15  -2  187.58    9.20
   3  15  -2  175.98    8.70
   3  15  -2  177.78    9.20
   3  15  -2  193.88    9.50
  -3 -15   2  201.48    9.00
  -3 -15   2  196.78    7.50
  -3 -15   2  176.28    8.70
  -3 -15   2  178.78    9.10
  -3 -15   2  186.38    7.10
   2  15  -2   59.89    4.90
   2  15  -2   46.40    4.90
   2  15  -2   51.09    5.40
   2  15  -2   51.79    4.40
  -2 -15   2   49.30    5.20
  -2 -15   2   50.59    4.10
  -2 -15   2   52.09    5.10
  -2 -15   2   48.30    3.30
  -2 -15   2   46.60    3.60
   1  15  -2    0.80    1.50
   1  15  -2    0.80    1.70
   1  15  -2    1.50    1.60
  -1 -15   2    2.10    1.30
  -1 -15   2    0.30    1.30
  -1 -15   2    2.90    1.70
  -1 -15   2    0.80    1.30
   0  15  -2   81.49    6.90
   0  15  -2   79.79    6.20
   0  15  -2   94.99    6.50
   0  15  -2   80.29    5.90
   0 -15   2   81.59    5.40
   0 -15   2   82.19    5.20
   0 -15   2   85.59    5.00
   0 -15   2   87.39    6.10
   0 -15   2   82.89    3.50
   0 -15   2   94.09    6.70
  -1  15  -2    9.30    2.70
  -1  15  -2   15.20    3.10
  -1  15  -2   10.20    3.40
  -1  15  -2   12.60    3.10
   1 -15   2   10.20    2.20
   1 -15   2    9.30    1.60
   1 -15   2    7.90    2.50
   1 -15   2   12.20    2.80
   1 -15   2   11.40    2.30
   1 -15   2    6.10    2.40
  -2  15  -2    8.10    2.50
  -2  15  -2   11.00    3.00
  -2  15  -2   11.00    3.00
  -2  15  -2    5.40    2.80
   2 -15   2    4.30    1.40
   2 -15   2    9.00    3.00
   2 -15   2    8.30    2.20
   2 -15   2    8.90    2.60
   2 -15   2    5.50    2.00
   2 -15   2    6.40    2.30
  -3  15  -2    1.30    1.80
  -3  15  -2    1.70    2.10
  -3  15  -2    3.20    2.60
  -3  15  -2    2.20    1.90
   3 -15   2    1.00    1.60
   3 -15   2   -1.30    1.00
   3 -15   2    2.20    1.80
   3 -15   2   -0.10    1.90
   3 -15   2    0.10    1.50
   3 -15   2    0.00    1.40
  -4  15  -2    5.10    2.50
  -4  15  -2    5.40    2.60
  -4  15  -2    4.50    2.90
   4 -15   2    8.00    3.10
   4 -15   2    7.00    2.10
   4 -15   2    5.40    2.60
   4 -15   2    9.70    2.70
   4 -15   2    2.10    1.70
  -5  15  -2   -1.70    1.70
  -5  15  -2    2.20    2.90
  -5  15  -2    2.50    2.30
   5 -15   2   -0.10    1.40
   5 -15   2   -1.70    1.90
   5 -15   2    0.70    1.70
   5 -15   2    2.70    2.30
   9  14  -2   14.50    1.60
   9  14  -2   20.00    2.90
   9  14  -2   16.80    2.20
   9  14  -2   15.70    1.70
  -9 -14   2   27.10    4.40
   8  14  -2   28.20    3.40
   8  14  -2   30.60    5.70
   8  14  -2   39.80    3.20
   8  14  -2   40.90    3.00
  -8 -14   2   42.40    2.20
  -8 -14   2   38.00    2.10
  -8 -14   2   50.89    5.90
   7  14  -2   57.39    7.20
   7  14  -2   49.00    5.20
   7  14  -2   48.70    3.80
   7  14  -2   45.30    3.50
   7  14  -2   56.09    3.70
   7  14  -2   55.99    3.70
  -7 -14   2   57.19    6.00
  -7 -14   2   49.10    3.40
  -7 -14   2   44.80    3.20
  -7 -14   2   59.49    6.20
   6  14  -2    4.50    1.50
   6  14  -2    2.00    1.40
   6  14  -2    3.60    1.40
   6  14  -2    0.60    1.20
   6  14  -2    7.80    2.00
  -6 -14   2    0.50    1.30
  -6 -14   2    2.80    1.40
  -6 -14   2    4.50    1.50
   5  14  -2   46.80    4.50
   5  14  -2   47.50    3.40
   5  14  -2   44.90    3.70
   5  14  -2   45.70    3.80
   5  14  -2   44.80    3.50
  -5 -14   2   37.50    4.50
  -5 -14   2   53.29    4.00
  -5 -14   2   43.70    4.70
  -5 -14   2   35.00    3.60
   4  14  -2   20.30    3.10
   4  14  -2   21.90    3.00
   4  14  -2   19.80    2.50
   4  14  -2   24.10    3.20
   4  14  -2   23.50    3.00
  -4 -14   2   19.90    1.50
  -4 -14   2   19.90    3.00
  -4 -14   2   18.00    3.10
  -4 -14   2   19.70    3.10
  -4 -14   2   18.80    2.80
  -4 -14   2   18.80    1.60
   3  14  -2   20.10    3.20
   3  14  -2   21.50    3.10
   3  14  -2   19.50    3.00
   3  14  -2   22.00    2.70
   3  14  -2   20.50    3.20
  -3 -14   2   13.50    2.70
  -3 -14   2   16.60    2.10
  -3 -14   2   18.40    2.70
  -3 -14   2   22.70    3.00
  -3 -14   2   17.80    1.90
   2  14  -2   40.50    4.50
   2  14  -2   44.70    6.80
   2  14  -2   42.10    4.50
   2  14  -2   39.30    4.20
  -2 -14   2   40.60    4.50
  -2 -14   2   45.00    3.40
  -2 -14   2   39.70    2.90
  -2 -14   2   36.60    3.80
  -2 -14   2   52.59    4.20
   1  14  -2   -0.40    1.30
   1  14  -2    0.10    1.30
   1  14  -2    1.10    1.50
  -1 -14   2    2.90    1.60
  -1 -14   2    2.00    1.30
  -1 -14   2    2.80    1.70
  -1 -14   2    2.60    1.30
   0  14  -2   54.59    4.60
   0  14  -2   51.59    5.40
   0  14  -2   52.89    6.00
   0  14  -2   56.29    5.50
   0 -14   2   57.79    4.70
   0 -14   2   48.30    3.80
   0 -14   2   49.40    4.10
   0 -14   2   51.89    5.50
   0 -14   2   46.50    2.50
   0 -14   2   45.50    3.50
  -1  14  -2   24.30    3.70
  -1  14  -2   21.60    4.20
  -1  14  -2   33.60    5.30
  -1  14  -2   24.60    4.00
   1 -14   2   30.40    3.90
   1 -14   2   35.50    3.70
   1 -14   2   29.10    3.30
   1 -14   2   32.50    4.50
   1 -14   2   28.40    2.40
   1 -14   2   24.10    3.70
  -2  14  -2    7.00    2.30
  -2  14  -2    7.20    2.80
  -2  14  -2    3.60    2.10
   2 -14   2    9.70    2.90
   2 -14   2    8.30    1.80
   2 -14   2    2.40    1.70
   2 -14   2    5.60    1.90
   2 -14   2    6.90    1.90
   2 -14   2    8.80    2.30
  -3  14  -2   11.20    3.50
  -3  14  -2    9.00    2.50
  -3  14  -2    7.20    2.50
   3 -14   2    5.90    1.90
   3 -14   2    9.00    3.00
   3 -14   2    5.70    2.30
   3 -14   2    7.50    2.20
   3 -14   2    6.10    1.70
   3 -14   2    8.30    2.40
  -4  14  -2    6.10    2.40
  -4  14  -2    3.90    2.70
  -4  14  -2    5.30    2.30
   4 -14   2    1.30    1.40
   4 -14   2    4.80    2.30
   4 -14   2    7.80    2.80
   4 -14   2    4.60    2.10
   4 -14   2    3.30    1.80
   4 -14   2    3.20    2.00
  -5  14  -2   48.10    6.00
  -5  14  -2   48.20    5.80
  -5  14  -2   37.80    6.40
   5 -14   2   45.40    5.00
   5 -14   2   49.80    5.00
   5 -14   2   48.30    5.60
   5 -14   2   38.50    5.90
   5 -14   2   45.40    5.60
  -6  14  -2   22.70    4.20
  -6  14  -2   22.00    5.90
   6 -14   2   31.30    5.50
   6 -14   2   23.90    3.70
   6 -14   2   28.50    4.50
   6 -14   2   24.70    4.40
  10  13  -2   14.40    2.80
  10  13  -2   16.20    2.10
  10  13  -2   13.60    2.40
 -10 -13   2   17.70    3.70
   9  13  -2    9.30    2.00
   9  13  -2    8.60    1.60
   9  13  -2    9.00    2.20
   9  13  -2   10.60    1.30
   9  13  -2    9.90    1.20
  -9 -13   2   13.50    3.40
   8  13  -2   58.89    4.30
   8  13  -2   67.49    3.90
   8  13  -2   66.89    3.60
   8  13  -2   70.59    8.10
  -8 -13   2   64.39    6.50
   7  13  -2   18.20    2.30
   7  13  -2   16.20    2.40
   7  13  -2   14.90    2.20
   7  13  -2   14.00    2.10
   7  13  -2   16.00    2.20
   7  13  -2   16.00    2.60
   7  13  -2   16.90    4.00
  -7 -13   2   18.00    3.30
  -7 -13   2   17.30    2.00
  -7 -13   2   11.80    2.90
  -7 -13   2   19.90    2.20
   6  13  -2   10.00    1.80
   6  13  -2   11.00    2.20
   6  13  -2   14.00    2.10
   6  13  -2   11.70    2.00
   6  13  -2    8.50    1.50
   6  13  -2   11.00    2.00
  -6 -13   2   11.90    2.70
  -6 -13   2   14.00    2.10
  -6 -13   2   10.40    1.80
  -6 -13   2   10.50    2.60
   5  13  -2    1.40    1.20
   5  13  -2    1.90    1.10
   5  13  -2    1.00    1.10
   5  13  -2    2.40    1.10
   5  13  -2    0.50    1.10
  -5 -13   2    0.90    1.10
  -5 -13   2    0.30    1.10
  -5 -13   2    0.00    1.20
  -5 -13   2    0.60    1.00
   4  13  -2   59.19    4.00
   4  13  -2   65.79    3.80
   4  13  -2   54.19    4.00
   4  13  -2   56.39    4.10
  -4 -13   2   56.89    4.40
  -4 -13   2   61.99    4.50
  -4 -13   2   60.19    4.30
  -4 -13   2   59.09    2.70
  -4 -13   2   55.09    3.90
   3  13  -2   70.79    4.10
   3  13  -2   70.89    4.60
   3  13  -2   68.19    4.50
   3  13  -2   69.19    4.70
  -3 -13   2   67.09    3.60
  -3 -13   2   60.19    4.50
  -3 -13   2   67.49    4.50
  -3 -13   2   67.59    4.40
  -3 -13   2   56.89    3.20
   2  13  -2   35.30    3.90
   2  13  -2   30.30    3.60
   2  13  -2   27.00    3.30
   2  13  -2   30.70    3.70
  -2 -13   2   33.60    3.40
  -2 -13   2   28.40    3.50
  -2 -13   2   24.10    3.50
  -2 -13   2   30.00    2.40
  -2 -13   2   31.60    3.00
   1  13  -2  233.58   10.30
   1  13  -2  215.28    9.90
   1  13  -2  222.68   10.00
   1  13  -2  216.08    9.60
  -1 -13   2  216.38    9.60
  -1 -13   2  234.58    9.20
  -1 -13   2  241.18   10.30
  -1 -13   2  224.18   10.30
  -1 -13   2  212.48    6.60
  -1 -13   2  222.58    8.50
   0  13  -2   13.00    2.70
   0  13  -2   18.70    3.00
   0  13  -2   19.50    3.20
   0 -13   2   22.00    3.00
   0 -13   2   18.40    3.00
   0 -13   2   15.20    3.00
   0 -13   2   19.80    2.60
   0 -13   2   18.00    1.70
   0 -13   2   15.20    2.30
  -1  13  -2   19.70    3.40
  -1  13  -2   23.40    3.60
  -1  13  -2   22.90    3.40
  -1  13  -2   13.40    3.20
   1 -13   2   22.50    3.10
   1 -13   2   22.90    3.30
   1 -13   2   21.20    2.30
   1 -13   2   17.40    3.30
   1 -13   2   28.00    3.20
   1 -13   2   24.00    3.00
  -2  13  -2    4.20    1.90
  -2  13  -2    2.70    2.40
  -2  13  -2    3.20    1.90
  -2  13  -2    1.30    1.70
   2 -13   2    0.90    1.30
   2 -13   2    1.20    1.30
   2 -13   2    2.70    1.90
   2 -13   2    1.50    1.50
   2 -13   2    1.00    1.00
   2 -13   2    0.50    1.30
  -3  13  -2   27.50    4.00
  -3  13  -2   43.20    5.70
  -3  13  -2   28.00    4.20
  -3  13  -2   28.60    4.30
   3 -13   2   30.50    3.50
   3 -13   2   36.20    3.70
   3 -13   2   29.70    3.70
   3 -13   2   27.70    3.80
   3 -13   2   35.40    4.90
   3 -13   2   31.50    4.30
  -4  13  -2    1.80    1.90
  -4  13  -2    0.10    1.80
  -4  13  -2    0.00    1.60
  -4  13  -2   -0.40    1.60
   4 -13   2    0.90    1.60
   4 -13   2    1.40    1.40
   4 -13   2    0.50    1.20
   4 -13   2    1.80    1.70
   4 -13   2    3.80    2.20
   4 -13   2   -0.20    1.20
  -5  13  -2    3.80    2.80
  -5  13  -2   13.90    3.10
  -5  13  -2   10.90    2.90
   5 -13   2    7.60    2.60
   5 -13   2    6.80    2.70
   5 -13   2    8.30    2.40
   5 -13   2    9.30    2.80
   5 -13   2   10.80    1.60
   5 -13   2   11.80    2.60
  -6  13  -2   22.70    4.20
  -6  13  -2   32.80    4.80
  -6  13  -2   28.90    5.40
  -6  13  -2   29.60    4.60
   6 -13   2   23.20    4.10
   6 -13   2   24.30    3.80
   6 -13   2   23.20    3.60
   6 -13   2   26.00    4.80
   6 -13   2   18.70    2.60
   6 -13   2   18.80    3.60
  -7  13  -2    0.20    2.00
  -7  13  -2    1.20    2.00
  -7  13  -2   -1.20    2.00
  -7  13  -2   -0.70    2.40
   7 -13   2    3.20    2.10
   7 -13   2    2.50    2.20
   7 -13   2    4.40    2.40
   7 -13   2    5.80    3.00
  10  12  -2   62.69    3.00
  10  12  -2   53.89    4.00
  10  12  -2   59.49    4.80
  10  12  -2   59.59    3.30
 -10 -12   2   55.99    6.30
   9  12  -2   17.30    1.30
   9  12  -2   19.00    2.90
   9  12  -2   17.10    1.20
   9  12  -2   15.70    1.90
   9  12  -2   18.80    1.20
   9  12  -2   19.10    2.60
   9  12  -2   18.50    4.60
  -9 -12   2   20.80    3.80
   8  12  -2    5.10    1.10
   8  12  -2    3.70    1.20
   8  12  -2    2.40    1.50
   8  12  -2    4.00    1.50
   8  12  -2    3.20    2.50
   8  12  -2    5.20    1.20
  -8 -12   2    5.00    2.10
   7  12  -2    1.80    1.30
   7  12  -2    2.50    1.70
   7  12  -2    4.20    1.20
   7  12  -2    6.10    1.60
   7  12  -2    2.80    2.20
   7  12  -2    3.70    1.10
   7  12  -2    1.50    1.00
  -7 -12   2    2.10    0.90
  -7 -12   2    4.50    2.00
  -7 -12   2    1.40    1.70
  -7 -12   2    4.20    1.00
   6  12  -2   -0.10    0.80
   6  12  -2    0.50    0.90
   6  12  -2    0.10    0.80
   6  12  -2    0.00    0.80
   6  12  -2    0.40    0.90
   6  12  -2    0.30    0.80
  -6 -12   2   -0.40    0.80
  -6 -12   2    0.40    0.80
  -6 -12   2    1.10    1.40
  -6 -12   2   -2.50    0.90
   5  12  -2   68.09    4.00
   5  12  -2   58.19    3.70
   5  12  -2   61.69    3.90
   5  12  -2   62.89    3.20
   5  12  -2   72.89    4.00
   5  12  -2   66.39    4.20
  -5 -12   2   66.09    4.10
  -5 -12   2   65.99    4.80
  -5 -12   2   72.19    4.90
  -5 -12   2   69.29    4.00
   4  12  -2   10.60    1.70
   4  12  -2    8.50    1.70
   4  12  -2    8.80    1.80
   4  12  -2    6.00    1.60
   4  12  -2   10.30    1.90
  -4 -12   2   14.80    2.20
  -4 -12   2    6.10    1.80
  -4 -12   2   10.40    2.20
  -4 -12   2    9.30    1.80
  -4 -12   2    7.70    1.00
  -4 -12   2    7.10    1.00
   3  12  -2  488.35   16.60
   3  12  -2  493.45   16.70
   3  12  -2  483.75   15.90
   3  12  -2  501.95   16.90
   3  12  -2  486.45   17.00
  -3 -12   2  460.25   16.40
  -3 -12   2  484.05   16.90
  -3 -12   2  505.95   16.80
  -3 -12   2  475.65   15.00
  -3 -12   2  480.05   15.40
   2  12  -2    1.70    1.30
   2  12  -2    2.30    1.30
   2  12  -2    1.20    1.20
   2  12  -2    1.40    1.00
   2  12  -2    0.10    0.90
  -2 -12   2    1.80    1.10
  -2 -12   2    1.90    1.20
  -2 -12   2    0.80    0.80
  -2 -12   2    3.20    1.20
  -2 -12   2    2.60    1.50
   1  12  -2   74.09    4.90
   1  12  -2   76.59    5.00
   1  12  -2   75.59    4.80
   1  12  -2   76.79    5.00
  -1 -12   2   70.19    4.90
  -1 -12   2   68.99    4.20
  -1 -12   2   82.29    4.90
  -1 -12   2   74.79    3.90
  -1 -12   2   70.79    2.60
  -1 -12   2   71.59    4.30
   0  12  -2    6.00    2.10
   0  12  -2    7.50    2.00
   0  12  -2    8.60    2.10
   0 -12   2    6.10    1.10
   0 -12   2    8.50    2.00
   0 -12   2    7.30    1.70
   0 -12   2   10.00    1.90
   0 -12   2    5.50    1.70
   0 -12   2    5.00    2.30
  -1  12  -2    5.80    1.90
  -1  12  -2    1.30    1.30
  -1  12  -2    1.50    1.50
  -1  12  -2    4.80    2.00
   1 -12   2    2.00    1.00
   1 -12   2    2.00    1.30
   1 -12   2    1.40    1.60
   1 -12   2    1.70    1.20
   1 -12   2   -0.70    1.30
   1 -12   2    3.10    1.40
  -2  12  -2   11.60    2.50
  -2  12  -2   12.10    2.60
  -2  12  -2   10.50    2.60
   2 -12   2   10.80    2.00
   2 -12   2    9.80    1.80
   2 -12   2   11.70    2.20
   2 -12   2    9.20    2.60
   2 -12   2    9.30    2.20
  -3  12  -2   16.70    3.10
  -3  12  -2   21.40    3.50
  -3  12  -2   16.50    3.20
  -3  12  -2   13.20    3.40
   3 -12   2   18.80    2.70
   3 -12   2   18.30    3.00
   3 -12   2   14.50    2.50
   3 -12   2   15.00    3.10
   3 -12   2   16.60    2.50
  -4  12  -2   -1.00    1.60
  -4  12  -2    0.80    1.70
  -4  12  -2    1.60    1.60
  -4  12  -2    0.20    1.30
   4 -12   2   -0.10    1.10
   4 -12   2   -1.40    1.40
   4 -12   2   -0.10    0.60
   4 -12   2    0.50    1.50
   4 -12   2    1.30    1.20
   4 -12   2    0.60    1.40
  -5  12  -2   15.50    3.80
  -5  12  -2   12.80    3.10
  -5  12  -2   12.50    2.90
  -5  12  -2    7.70    2.60
   5 -12   2   12.50    3.30
   5 -12   2   11.70    2.60
   5 -12   2    7.90    2.10
   5 -12   2    8.70    2.50
   5 -12   2   10.90    2.70
   5 -12   2   10.70    1.90
  -6  12  -2    0.80    1.70
  -6  12  -2    1.60    2.10
  -6  12  -2    4.50    2.80
  -6  12  -2   -0.10    1.70
   6 -12   2    1.20    2.00
   6 -12   2    0.90    1.60
   6 -12   2    1.50    1.60
   6 -12   2    4.50    2.00
   6 -12   2    2.50    1.60
  -7  12  -2   10.90    3.70
  -7  12  -2    4.00    2.20
  -7  12  -2    6.40    2.70
  -7  12  -2    7.00    3.30
  -7  12  -2    5.20    3.10
   7 -12   2    9.50    3.40
   7 -12   2    6.40    2.60
   7 -12   2    9.20    2.70
  11  11  -2   22.60    2.60
  11  11  -2   27.90    4.10
  11  11  -2   26.70    3.10
  11  11  -2   24.30    2.00
  10  11  -2    0.90    2.60
  10  11  -2    2.60    1.30
  10  11  -2    1.00    0.80
  10  11  -2    1.30    1.50
  10  11  -2    1.90    1.00
 -10 -11   2    1.20    1.70
   9  11  -2   10.20    1.40
   9  11  -2    9.00    1.80
   9  11  -2   10.30    2.40
   9  11  -2   11.10    1.50
   9  11  -2   10.20    3.50
  -9 -11   2    7.80    2.50
   8  11  -2    7.20    1.60
   8  11  -2    3.80    2.20
   8  11  -2    5.60    0.90
   8  11  -2    6.30    1.10
   8  11  -2    6.10    1.10
   8  11  -2    7.10    1.20
   8  11  -2    4.50    1.70
  -8 -11   2    3.60    1.90
   7  11  -2   17.60    2.00
   7  11  -2   18.70    2.00
   7  11  -2   17.30    3.80
   7  11  -2   13.70    2.20
   7  11  -2   16.00    2.20
   7  11  -2   19.40    2.00
  -7 -11   2   18.60    3.20
  -7 -11   2   19.70    1.80
  -7 -11   2   16.20    1.60
   6  11  -2    3.20    1.80
   6  11  -2    3.70    1.20
   6  11  -2    2.80    1.20
   6  11  -2    3.90    1.30
   6  11  -2    2.80    1.00
   6  11  -2    5.40    1.20
   6  11  -2    1.30    1.00
  -6 -11   2    2.70    1.00
  -6 -11   2    5.70    1.90
  -6 -11   2    4.00    1.20
  -6 -11   2    3.60    1.70
   5  11  -2   22.80    2.40
   5  11  -2   23.60    2.40
   5  11  -2   25.00    2.60
   5  11  -2   22.30    1.90
   5  11  -2   21.80    2.60
   5  11  -2   23.20    2.40
  -5 -11   2   29.10    3.50
  -5 -11   2   25.30    2.50
  -5 -11   2   20.80    3.10
  -5 -11   2   24.10    2.50
   4  11  -2   34.80    2.80
   4  11  -2   35.60    2.60
   4  11  -2   35.40    3.40
   4  11  -2   35.00    2.70
   4  11  -2   30.80    2.60
  -4 -11   2   33.50    2.80
  -4 -11   2   32.30    3.50
  -4 -11   2   29.10    1.50
  -4 -11   2   30.20    3.40
  -4 -11   2   34.80    2.80
  -4 -11   2   32.50    1.50
   3  11  -2    2.30    1.10
   3  11  -2    1.90    1.30
   3  11  -2    3.70    1.30
   3  11  -2    4.90    1.20
   3  11  -2    5.60    1.50
  -3 -11   2    4.70    1.10
  -3 -11   2    4.40    1.00
  -3 -11   2    3.60    1.40
   2  11  -2   70.19    4.00
   2  11  -2   80.79    4.60
   2  11  -2   81.69    4.60
   2  11  -2   76.09    4.60
   2  11  -2   82.19    4.90
  -2 -11   2   90.69    4.60
  -2 -11   2   86.59    3.90
  -2 -11   2   84.69    4.20
  -2 -11   2   85.39    4.70
  -2 -11   2   81.39    4.90
   1  11  -2   -1.30    0.80
   1  11  -2   -0.50    1.00
   1  11  -2    1.20    1.10
   1  11  -2    1.60    1.30
  -1 -11   2    0.00    0.90
  -1 -11   2    0.70    0.40
  -1 -11   2    0.80    1.10
  -1 -11   2    1.00    0.90
  -1 -11   2    0.60    0.90
  -1 -11   2    1.00    1.10
   0  11  -2    0.50    1.10
   0  11  -2    0.30    1.00
   0  11  -2    2.70    1.40
   0  11  -2    0.30    1.20
   0 -11   2    0.90    1.20
   0 -11   2    2.20    1.00
   0 -11   2    2.70    1.40
   0 -11   2    1.10    0.90
   0 -11   2    1.20    1.10
   0 -11   2    0.30    0.60
  -1  11  -2    0.10    1.20
  -1  11  -2    4.10    1.70
  -1  11  -2    4.30    1.60
  -1  11  -2    4.40    1.90
   1 -11   2    2.40    1.00
   1 -11   2    1.80    1.10
   1 -11   2    2.00    1.30
   1 -11   2    3.80    1.30
   1 -11   2    4.80    1.50
   1 -11   2    0.60    1.40
  -2  11  -2   91.69    5.80
  -2  11  -2   85.59    5.50
  -2  11  -2   79.29    5.40
  -2  11  -2   89.09    6.40
   2 -11   2   91.19    5.10
   2 -11   2   82.19    5.20
   2 -11   2   96.59    6.20
   2 -11   2   88.69    4.70
   2 -11   2   95.09    5.60
  -3  11  -2   48.40    4.70
  -3  11  -2   46.10    4.80
  -3  11  -2   51.59    6.10
  -3  11  -2   48.60    4.90
   3 -11   2   40.10    2.20
   3 -11   2   39.10    4.00
   3 -11   2   40.20    4.20
   3 -11   2   43.50    5.00
   3 -11   2   44.30    3.50
   3 -11   2   39.90    3.30
   3 -11   2   46.10    4.70
  -4  11  -2    2.70    2.20
  -4  11  -2    4.30    2.00
  -4  11  -2    1.10    1.60
  -4  11  -2    1.60    1.60
   4 -11   2    1.40    1.30
   4 -11   2    5.70    2.10
   4 -11   2    0.80    1.40
   4 -11   2    1.50    0.90
   4 -11   2    1.00    1.20
   4 -11   2    3.20    1.80
   4 -11   2    1.30    1.40
  -5  11  -2   40.10    4.90
  -5  11  -2   51.59    5.30
  -5  11  -2   50.19    5.30
  -5  11  -2   29.90    4.80
   5 -11   2   44.10    4.30
   5 -11   2   33.80    3.90
   5 -11   2   34.40    2.90
   5 -11   2   44.30    4.90
   5 -11   2   44.20    4.70
   5 -11   2   41.90    5.30
   5 -11   2   39.90    4.40
  -6  11  -2    4.60    2.60
  -6  11  -2   -1.00    1.30
  -6  11  -2   -1.80    1.10
  -6  11  -2   -1.80    1.50
   6 -11   2    0.50    1.80
   6 -11   2   -0.90    1.00
   6 -11   2    2.70    1.90
   6 -11   2   -0.10    1.10
   6 -11   2   -0.20    1.20
   6 -11   2    3.90    1.90
  -7  11  -2    3.60    2.50
  -7  11  -2    1.40    1.90
  -7  11  -2    0.80    2.40
  -7  11  -2   -0.10    1.80
  -7  11  -2    2.20    2.50
   7 -11   2    2.30    1.70
   7 -11   2    2.70    2.00
   7 -11   2    2.80    1.80
   7 -11   2    3.40    2.40
   7 -11   2    1.00    1.80
   7 -11   2    3.80    1.80
  -8  11  -2    3.10    2.70
  -8  11  -2    0.20    1.60
  -8  11  -2    3.00    2.20
  -8  11  -2    1.90    2.50
   8 -11   2    0.60    1.80
   8 -11   2    2.90    2.20
   8 -11   2    0.80    2.30
   8 -11   2    2.10    2.10
  11  10  -2   33.20    2.30
  11  10  -2   33.60    4.50
  11  10  -2   36.70    3.50
  11  10  -2   35.40    3.60
  10  10  -2   37.10    3.10
  10  10  -2   33.60    2.20
  10  10  -2   30.20    4.00
  10  10  -2   28.00    2.80
  10  10  -2   37.60    6.40
 -10 -10   2   27.30    4.30
   9  10  -2   65.59    3.60
   9  10  -2   66.59    3.20
   9  10  -2   66.89    4.00
   9  10  -2   67.09    7.90
  -9 -10   2   72.19    5.60
   8  10  -2   96.09    3.70
   8  10  -2   89.49    3.70
   8  10  -2   97.69    4.70
   8  10  -2   92.49    3.90
   8  10  -2   90.49    5.40
   8  10  -2   87.69    3.90
   8  10  -2   84.59    7.20
  -8 -10   2   83.79    6.00
   7  10  -2   74.49    3.50
   7  10  -2   80.09    3.10
   7  10  -2   71.69    6.20
   7  10  -2   76.19    3.50
   7  10  -2   90.79    4.90
   7  10  -2   75.69    4.10
  -7 -10   2   77.49    3.20
  -7 -10   2   76.69    5.40
   6  10  -2   26.60    2.80
   6  10  -2   24.70    4.00
   6  10  -2   22.60    1.90
   6  10  -2   27.40    2.10
   6  10  -2   24.90    2.60
   6  10  -2   28.40    2.20
  -6 -10   2   24.20    3.30
  -6 -10   2   32.30    4.00
  -6 -10   2   22.10    1.90
   5  10  -2  328.47   11.10
   5  10  -2  355.26   11.80
   5  10  -2  319.17   11.40
   5  10  -2  346.87   11.50
   5  10  -2  340.57   11.70
   5  10  -2  342.37   11.50
  -5 -10   2  324.17   11.30
  -5 -10   2  334.87   12.30
  -5 -10   2  332.97   12.90
  -5 -10   2  337.07   12.70
   4  10  -2    1.50    0.90
   4  10  -2    2.10    1.10
   4  10  -2    3.40    1.10
   4  10  -2    3.10    0.80
   4  10  -2    1.40    1.00
   4  10  -2    2.40    0.90
  -4 -10   2    2.80    0.40
  -4 -10   2    3.30    1.40
  -4 -10   2    2.90    0.40
  -4 -10   2    2.40    1.00
  -4 -10   2    4.90    1.50
  -4 -10   2    2.70    1.10
   3  10  -2   59.09    3.60
   3  10  -2   61.59    3.80
   3  10  -2   58.09    3.40
   3  10  -2   60.39    3.60
   3  10  -2   65.69    3.40
  -3 -10   2   54.79    2.90
  -3 -10   2   66.99    3.90
  -3 -10   2   63.19    2.80
  -3 -10   2   58.19    3.50
   2  10  -2  182.78    6.90
   2  10  -2  170.98    7.40
   2  10  -2  181.78    7.40
   2  10  -2  170.68    7.40
   2  10  -2  179.68    7.30
  -2 -10   2  178.08    6.80
  -2 -10   2  182.98    7.60
  -2 -10   2  179.38    7.30
  -2 -10   2  159.48    6.90
  -2 -10   2  170.68    6.30
   1  10  -2    2.50    1.30
   1  10  -2    4.30    1.40
   1  10  -2    2.90    1.20
   1  10  -2    4.20    1.40
  -1 -10   2    4.50    1.20
  -1 -10   2    2.90    0.50
  -1 -10   2    5.10    1.50
  -1 -10   2    2.50    1.30
  -1 -10   2    1.40    1.00
  -1 -10   2    3.10    1.00
   0  10  -2   75.59    4.70
   0  10  -2   85.39    4.80
   0  10  -2   72.39    4.60
   0  10  -2   78.09    4.80
   0 -10   2   72.89    3.90
   0 -10   2   80.39    4.10
   0 -10   2   75.49    4.80
   0 -10   2   74.79    4.50
   0 -10   2   82.49    4.50
   0 -10   2   83.09    3.50
  -1  10  -2   54.29    4.10
  -1  10  -2   57.89    4.10
  -1  10  -2   65.29    4.40
   1 -10   2   63.89    4.20
   1 -10   2   56.29    3.20
   1 -10   2   59.49    3.50
   1 -10   2   59.19    3.60
   1 -10   2   58.39    3.90
   1 -10   2   61.89    4.40
  -2  10  -2    1.00    1.30
  -2  10  -2    1.30    1.10
  -2  10  -2   -0.70    0.70
  -2  10  -2    0.40    1.30
   2 -10   2    2.10    1.10
   2 -10   2    1.50    1.30
   2 -10   2    1.70    1.00
   2 -10   2    0.60    1.30
   2 -10   2   -1.20    0.70
   2 -10   2    0.50    0.30
   2 -10   2    0.90    1.20
  -3  10  -2   14.00    2.70
  -3  10  -2   16.80    2.70
  -3  10  -2   15.10    3.20
  -3  10  -2   16.50    2.90
   3 -10   2   18.00    2.70
   3 -10   2   25.70    3.60
   3 -10   2   21.10    3.10
   3 -10   2   18.80    2.50
   3 -10   2   19.10    2.70
   3 -10   2   16.10    1.70
   3 -10   2   20.60    3.00
  -4  10  -2    5.20    2.10
  -4  10  -2    1.90    1.60
  -4  10  -2    3.80    2.10
  -4  10  -2   -0.30    1.20
   4 -10   2    3.70    1.90
   4 -10   2    1.20    1.50
   4 -10   2    1.40    1.30
   4 -10   2    1.30    0.90
   4 -10   2    1.10    1.30
   4 -10   2   -0.70    1.10
   4 -10   2    0.50    1.20
  -5  10  -2   15.00    2.90
  -5  10  -2    8.20    2.40
  -5  10  -2   11.00    2.50
  -5  10  -2    9.70    3.80
   5 -10   2   11.50    2.30
   5 -10   2    9.50    2.30
   5 -10   2   11.30    2.50
   5 -10   2   10.50    2.50
   5 -10   2    7.70    2.40
   5 -10   2    9.20    2.40
   5 -10   2    7.10    2.00
  -6  10  -2   10.50    3.20
  -6  10  -2   15.20    2.90
  -6  10  -2   10.40    2.70
  -6  10  -2   10.10    2.80
   6 -10   2   16.20    3.40
   6 -10   2   16.60    3.20
   6 -10   2   13.80    2.80
   6 -10   2   15.40    2.90
   6 -10   2   11.00    2.50
  -7  10  -2    9.00    2.60
  -7  10  -2    4.50    3.00
  -7  10  -2    4.10    2.10
  -7  10  -2    5.70    2.70
  -7  10  -2    8.80    2.60
   7 -10   2    5.70    2.60
   7 -10   2    4.50    2.00
   7 -10   2    7.40    2.40
   7 -10   2    7.40    2.40
  -8  10  -2    8.00    2.90
  -8  10  -2    5.80    3.10
  -8  10  -2    4.70    2.30
  -8  10  -2    3.90    2.10
  -8  10  -2    6.10    2.80
   8 -10   2    6.20    2.30
   8 -10   2    1.80    1.90
   8 -10   2    7.90    2.60
   8 -10   2    6.20    2.50
   8 -10   2    3.00    2.10
  -9  10  -2    0.30    2.20
  -9  10  -2    2.90    2.10
  -9  10  -2    3.40    2.10
   9 -10   2    4.40    2.20
   9 -10   2    3.90    2.20
   9 -10   2    4.90    2.60
   9 -10   2    5.60    2.90
  11   9  -2   11.90    1.60
  11   9  -2   13.90    3.30
  11   9  -2    9.00    2.10
  11   9  -2   11.40    2.30
  10   9  -2    8.00    1.70
  10   9  -2    8.10    1.20
  10   9  -2    7.90    1.70
  10   9  -2    9.40    3.50
  10   9  -2    8.80    2.50
   9   9  -2   75.59    4.20
   9   9  -2   78.19    8.40
   9   9  -2   82.19    3.50
   9   9  -2   82.69    5.60
   9   9  -2   68.09    4.10
  -9  -9   2   84.39    6.00
   8   9  -2   51.39    2.40
   8   9  -2   46.30    2.90
   8   9  -2   50.29    3.20
   8   9  -2   49.90    2.90
   8   9  -2   39.00    5.60
   8   9  -2   54.89    2.30
   8   9  -2   49.60    4.00
  -8  -9   2   53.69    4.50
   7   9  -2  105.09    4.20
   7   9  -2  103.79    4.10
   7   9  -2   97.49    7.10
   7   9  -2   92.99    4.50
   7   9  -2   95.49    4.00
   7   9  -2  102.99    5.50
  -7  -9   2  101.39    6.00
  -7  -9   2   97.69    3.40
  -7  -9   2   98.69    3.40
   6   9  -2    4.20    1.90
   6   9  -2    4.30    0.90
   6   9  -2    2.30    0.80
   6   9  -2    3.00    1.00
   6   9  -2    2.20    0.80
   6   9  -2    7.70    1.60
  -6  -9   2    8.60    2.00
  -6  -9   2    7.60    2.00
   5   9  -2  135.19    5.30
   5   9  -2  124.29    5.10
   5   9  -2  118.99    5.50
   5   9  -2  123.59    4.80
   5   9  -2  119.49    5.50
   5   9  -2  131.49    5.40
  -5  -9   2  121.99    6.10
  -5  -9   2  121.09    6.40
  -5  -9   2  126.99    5.10
   4   9  -2    3.50    1.10
   4   9  -2    1.50    1.20
   4   9  -2    3.00    1.00
   4   9  -2    3.30    1.00
   4   9  -2    3.40    1.00
   4   9  -2    3.30    0.90
   4   9  -2    2.50    0.80
  -4  -9   2    3.60    1.00
  -4  -9   2    3.00    0.90
  -4  -9   2    1.20    1.10
  -4  -9   2    5.60    1.50
   3   9  -2    1.60    0.80
   3   9  -2    0.60    0.70
   3   9  -2    1.00    0.50
   3   9  -2    0.70    0.70
   3   9  -2    0.70    0.70
   3   9  -2    0.10    0.60
  -3  -9   2    3.00    0.70
  -3  -9   2   -0.80    0.60
  -3  -9   2    1.10    0.70
  -3  -9   2    1.70    1.00
  -3  -9   2    0.90    0.60
   2   9  -2   -0.70    0.70
   2   9  -2   -0.50    0.60
   2   9  -2    0.20    0.70
   2   9  -2   -0.20    0.60
   2   9  -2    0.90    0.70
  -2  -9   2   -0.10    0.60
  -2  -9   2    1.20    0.60
  -2  -9   2    1.20    0.90
  -2  -9   2    0.30    0.70
  -2  -9   2    0.60    0.70
   1   9  -2   26.00    2.70
   1   9  -2   26.20    2.70
   1   9  -2   25.20    2.60
   1   9  -2   28.20    2.90
   1   9  -2   26.80    2.10
  -1  -9   2   25.80    2.20
  -1  -9   2   30.20    2.30
  -1  -9   2   26.70    2.80
  -1  -9   2   27.10    2.70
  -1  -9   2   27.80    2.00
  -1  -9   2   27.00    1.30
   0   9  -2  347.87   12.40
   0   9  -2  356.76   12.60
   0   9  -2  348.97   12.50
   0   9  -2  347.57   12.50
   0  -9   2  338.27   11.60
   0  -9   2  350.86   11.00
   0  -9   2  346.47   12.10
   0  -9   2  343.17   12.70
   0  -9   2  362.26   11.70
   0  -9   2  340.47   12.30
  -1   9  -2  172.08    7.50
  -1   9  -2  185.48    7.80
  -1   9  -2  172.78    7.70
  -1   9  -2  164.58    7.50
   1  -9   2  176.88    7.60
   1  -9   2  175.78    7.30
   1  -9   2  170.08    6.70
   1  -9   2  172.78    7.00
   1  -9   2  161.78    7.80
  -2   9  -2  110.19    5.90
  -2   9  -2  113.79    6.00
  -2   9  -2  109.39    5.90
  -2   9  -2  119.69    6.80
   2  -9   2  114.69    5.80
   2  -9   2  111.59    5.40
   2  -9   2  119.79    5.40
   2  -9   2  118.79    6.30
   2  -9   2  115.79    4.00
   2  -9   2  121.49    6.00
   2  -9   2  104.89    5.10
  -3   9  -2  153.68    7.30
  -3   9  -2  138.79    8.00
  -3   9  -2  133.09    7.20
  -3   9  -2  151.28    7.30
   3  -9   2  143.99    5.60
   3  -9   2  146.49    7.00
   3  -9   2  144.19    7.10
   3  -9   2  147.49    6.70
   3  -9   2  157.88    7.00
   3  -9   2  150.98    6.60
   3  -9   2  152.08    7.70
  -4   9  -2   29.20    3.50
  -4   9  -2   26.20    4.10
  -4   9  -2   26.50    3.50
  -4   9  -2   30.50    4.30
   4  -9   2   23.80    2.50
   4  -9   2   24.10    2.90
   4  -9   2   34.20    4.10
   4  -9   2   28.80    3.40
   4  -9   2   23.20    3.20
   4  -9   2   30.40    3.50
   4  -9   2   24.10    3.10
  -5   9  -2   14.10    2.80
  -5   9  -2    8.50    2.80
  -5   9  -2   17.60    3.10
  -5   9  -2   17.80    2.90
   5  -9   2   10.20    2.20
   5  -9   2   14.70    2.60
   5  -9   2   14.40    2.70
   5  -9   2   15.00    2.80
   5  -9   2   16.20    3.10
   5  -9   2   12.80    2.50
  -6   9  -2    0.60    1.90
  -6   9  -2   -0.20    1.20
  -6   9  -2    0.20    1.40
  -6   9  -2    2.10    1.60
   6  -9   2    2.50    1.60
   6  -9   2    0.10    1.20
   6  -9   2    3.40    1.60
  -7   9  -2    0.80    1.90
  -7   9  -2    0.20    2.00
  -7   9  -2    0.90    1.60
  -7   9  -2    0.20    1.30
  -7   9  -2   -0.20    1.30
   7  -9   2    0.40    1.40
   7  -9   2    0.70    1.70
   7  -9   2    0.90    1.40
   7  -9   2   -0.80    1.50
   7  -9   2    0.90    1.40
  -8   9  -2    2.20    1.80
  -8   9  -2    2.10    2.60
  -8   9  -2    1.60    1.70
  -8   9  -2    3.70    2.20
  -8   9  -2    2.90    2.20
   8  -9   2   -1.10    1.20
   8  -9   2    2.10    1.80
   8  -9   2    3.40    1.90
   8  -9   2    2.30    1.70
   8  -9   2    1.90    2.10
  -9   9  -2    3.30    3.00
  -9   9  -2    0.70    1.90
  -9   9  -2    2.50    1.90
   9  -9   2    4.50    2.10
   9  -9   2    2.20    2.00
   9  -9   2    5.10    2.40
   9  -9   2    0.60    1.90
  12   8  -2   19.40    3.00
  12   8  -2   17.80    3.90
  12   8  -2   14.70    2.70
  12   8  -2   19.80    2.10
  11   8  -2   69.39    3.50
  11   8  -2   65.79    4.50
  11   8  -2   72.19    6.10
  11   8  -2   69.39    4.80
  11   8  -2   54.99   11.70
  10   8  -2    3.00    1.40
  10   8  -2    0.30    0.90
  10   8  -2    4.60    2.10
   9   8  -2   33.20    3.20
   9   8  -2   32.90    5.60
   9   8  -2   32.50    4.10
   9   8  -2   31.90    2.60
  -9  -8   2   33.20    4.30
   8   8  -2    3.40    1.10
   8   8  -2    5.80    0.70
   8   8  -2    4.90    0.80
   8   8  -2    4.30    0.90
   8   8  -2    3.30    1.50
   8   8  -2    6.60    1.30
   8   8  -2    5.80    2.60
  -8  -8   2    4.20    1.70
   7   8  -2   14.40    1.40
   7   8  -2   12.80    1.60
   7   8  -2   11.30    1.30
   7   8  -2   14.30    3.20
   7   8  -2   11.80    1.50
   7   8  -2   15.10    2.40
   7   8  -2   11.40    1.20
  -7  -8   2   10.80    2.30
   6   8  -2   37.20    2.10
   6   8  -2   38.40    3.10
   6   8  -2   39.20    2.50
   6   8  -2   41.80    4.30
   6   8  -2   40.90    2.20
   6   8  -2   39.00    2.10
  -6  -8   2   38.20    3.30
  -6  -8   2   40.40    2.10
  -6  -8   2   39.60    2.00
  -6  -8   2   36.20    4.10
   5   8  -2  116.69    6.80
   5   8  -2  128.19    4.70
   5   8  -2  127.99    7.10
   5   8  -2  128.89    4.20
   5   8  -2  122.29    5.50
   5   8  -2  121.89    5.60
   5   8  -2  122.59    5.10
   5   8  -2  133.89    5.00
   5   8  -2  130.49    5.00
  -5  -8   2  131.59    6.20
  -5  -8   2  120.99    4.90
  -5  -8   2  121.29    5.10
  -5  -8   2  127.99    6.50
   4   8  -2    8.20    1.30
   4   8  -2    7.90    1.20
   4   8  -2    9.30    1.40
   4   8  -2    8.20    1.30
   4   8  -2   10.30    1.50
   4   8  -2   15.50    2.50
  -4  -8   2   11.70    1.50
  -4  -8   2   13.90    2.00
  -4  -8   2   13.00    1.90
  -4  -8   2    9.60    1.30
   3   8  -2   80.39    3.60
   3   8  -2   78.49    3.50
   3   8  -2   77.29    3.80
   3   8  -2   72.69    3.80
   3   8  -2   72.19    3.70
   3   8  -2   79.19    3.70
  -3  -8   2   79.39    3.10
  -3  -8   2   70.29    3.70
  -3  -8   2   86.19    4.20
  -3  -8   2   87.39    3.10
  -3  -8   2   76.09    3.80
  -3  -8   2   86.09    4.10
   2   8  -2   76.79    3.70
   2   8  -2   79.89    3.60
   2   8  -2   78.89    4.00
   2   8  -2   76.09    3.90
   2   8  -2   77.79    3.90
  -2  -8   2   74.09    3.80
  -2  -8   2   79.99    3.60
  -2  -8   2   77.59    4.00
  -2  -8   2   85.79    4.00
  -2  -8   2   79.89    3.30
   1   8  -2  483.25   15.80
   1   8  -2  498.55   15.80
   1   8  -2  488.95   15.60
   1   8  -2  478.15   15.80
  -1  -8   2  479.85   15.70
  -1  -8   2  493.25   15.00
  -1  -8   2  488.05   16.00
  -1  -8   2  490.15   14.10
  -1  -8   2  467.05   15.30
   0   8  -2  350.56   12.20
   0   8  -2  346.97   12.20
   0   8  -2  347.57   12.30
   0   8  -2  341.87   12.10
   0  -8   2  359.56   12.20
   0  -8   2  353.26   11.50
   0  -8   2  345.27   12.40
   0  -8   2  355.66   11.00
   0  -8   2  339.37   11.50
   0  -8   2  363.56   12.00
  -1   8  -2   13.50    2.00
  -1   8  -2   15.70    2.20
  -1   8  -2   15.00    2.10
  -1   8  -2   18.30    2.40
   1  -8   2   14.00    1.60
   1  -8   2   15.00    1.80
   1  -8   2   15.40    2.10
   1  -8   2   20.30    2.10
   1  -8   2   22.80    2.70
   1  -8   2   13.80    1.90
  -2   8  -2   71.59    4.40
  -2   8  -2   70.49    4.30
  -2   8  -2   74.59    4.90
  -2   8  -2   70.09    4.30
   2  -8   2   75.49    4.40
   2  -8   2   66.19    4.40
   2  -8   2   76.29    3.00
   2  -8   2   76.49    3.90
   2  -8   2   74.69    3.90
   2  -8   2   68.89    3.90
   2  -8   2   71.79    4.20
  -3   8  -2   86.59    5.70
  -3   8  -2   90.99    5.00
  -3   8  -2   88.99    5.20
  -3   8  -2   82.59    4.90
   3  -8   2   88.99    5.30
   3  -8   2   84.09    4.70
   3  -8   2   85.29    4.80
   3  -8   2   81.59    3.80
   3  -8   2   93.99    5.10
   3  -8   2   84.29    4.70
   3  -8   2   94.49    4.70
  -4   8  -2    5.40    1.70
  -4   8  -2    6.70    1.80
  -4   8  -2    8.60    2.30
  -4   8  -2   10.90    2.20
   4  -8   2    8.10    1.90
   4  -8   2   11.20    2.10
   4  -8   2   11.10    2.00
   4  -8   2    7.40    2.00
   4  -8   2    9.30    1.60
   4  -8   2    6.10    1.70
  -5   8  -2   81.49    6.00
  -5   8  -2   82.19    5.10
  -5   8  -2   76.09    5.20
   5  -8   2   80.49    5.00
   5  -8   2   74.19    4.40
   5  -8   2   71.79    4.80
   5  -8   2   72.19    4.90
   5  -8   2   80.99    5.10
   5  -8   2   67.99    5.20
  -6   8  -2   15.70    3.30
  -6   8  -2   21.20    3.10
  -6   8  -2   17.30    3.50
  -6   8  -2   20.50    3.70
   6  -8   2   18.20    2.90
   6  -8   2   20.40    3.40
   6  -8   2   17.70    2.90
   6  -8   2   19.50    3.10
   6  -8   2   16.00    2.90
  -7   8  -2    4.90    2.30
  -7   8  -2    2.90    1.70
  -7   8  -2    0.70    1.30
  -7   8  -2    0.80    1.60
  -7   8  -2    1.70    2.40
   7  -8   2    1.50    1.70
   7  -8   2    2.20    1.70
   7  -8   2    2.90    1.70
   7  -8   2   -1.90    1.20
   7  -8   2    0.60    1.40
  -8   8  -2   -0.50    1.50
  -8   8  -2    1.40    1.50
  -8   8  -2   -1.60    1.70
  -8   8  -2    0.90    1.60
  -8   8  -2   -1.40    1.50
   8  -8   2   -0.70    1.40
   8  -8   2    2.00    1.60
   8  -8   2   -2.30    0.80
   8  -8   2    0.50    1.40
   8  -8   2    0.60    1.50
  -9   8  -2    5.70    2.10
  -9   8  -2    3.70    2.10
  -9   8  -2    0.10    1.40
  -9   8  -2    2.70    2.10
  -9   8  -2    1.20    2.40
   9  -8   2   -0.70    1.40
   9  -8   2    3.70    2.00
   9  -8   2   -0.10    2.10
   9  -8   2    5.10    2.30
   9  -8   2    3.50    2.00
 -10   8  -2   19.80    3.50
 -10   8  -2   25.70    5.70
 -10   8  -2   17.50    4.90
  10  -8   2   23.40    4.40
  10  -8   2   23.60    4.40
  10  -8   2   18.30    3.60
  12   7  -2    4.00    2.50
  12   7  -2    9.10    2.20
  12   7  -2    6.10    2.20
  12   7  -2    7.50    1.60
  11   7  -2   11.40    3.90
  11   7  -2   15.20    3.40
  11   7  -2   14.00    1.80
  11   7  -2   12.70    2.60
  11   7  -2   12.10    2.40
 -11  -7   2   15.60    3.80
  10   7  -2    1.30    1.70
  10   7  -2    0.10    1.20
  10   7  -2    1.00    0.80
  10   7  -2    1.80    2.30
  10   7  -2    0.60    1.00
   9   7  -2    1.40    0.70
   9   7  -2    2.50    1.60
   9   7  -2    0.40    0.90
   9   7  -2    0.60    1.80
   9   7  -2    1.60    0.90
   8   7  -2  105.39    7.70
   8   7  -2  110.19    3.90
   8   7  -2  107.59    5.20
   8   7  -2  108.59    4.20
   8   7  -2  115.09    4.90
   8   7  -2  109.89    3.80
   8   7  -2   99.89    6.20
  -8  -7   2  109.89    6.40
   7   7  -2   99.99    3.80
   7   7  -2   96.79    5.60
   7   7  -2  103.79    3.90
   7   7  -2   99.49    3.70
   7   7  -2  100.89    5.10
   7   7  -2  102.29    4.70
   7   7  -2  104.89    7.10
   7   7  -2   94.29    4.30
  -7  -7   2  111.79    6.00
   6   7  -2  140.19    7.60
   6   7  -2  128.49    4.50
   6   7  -2  123.99    4.90
   6   7  -2  118.99    6.10
   6   7  -2  117.49    4.80
   6   7  -2  132.39    6.10
   6   7  -2  127.59    4.70
   6   7  -2  122.89    4.50
  -6  -7   2  122.79    4.40
  -6  -7   2  117.69    4.20
  -6  -7   2  129.09    6.30
   5   7  -2   66.79    3.10
   5   7  -2   69.19    2.90
   5   7  -2   76.09    5.10
   5   7  -2   69.29    2.90
   5   7  -2   72.39    3.20
   5   7  -2   56.09    4.50
   5   7  -2   73.79    4.00
   5   7  -2   67.99    3.80
   5   7  -2   71.89    3.10
  -5  -7   2   69.79    3.00
  -5  -7   2   68.79    3.10
  -5  -7   2   74.59    4.20
  -5  -7   2   68.39    4.50
   4   7  -2  357.16   10.60
   4   7  -2  367.06   11.60
   4   7  -2  370.46   11.60
   4   7  -2  364.26   12.10
   4   7  -2  377.96   12.20
   4   7  -2  368.26   13.50
   4   7  -2  348.07   11.60
  -4  -7   2  364.96   12.40
  -4  -7   2  361.06   11.50
  -4  -7   2  369.96   12.90
  -4  -7   2  362.06   11.60
   3   7  -2    7.40    1.10
   3   7  -2    8.00    1.20
   3   7  -2    8.90    1.10
   3   7  -2    7.50    1.10
   3   7  -2   11.30    1.30
   3   7  -2    9.60    1.40
  -3  -7   2    9.50    1.30
  -3  -7   2    9.80    1.50
  -3  -7   2    8.70    0.90
  -3  -7   2    7.40    1.20
  -3  -7   2   10.40    1.60
  -3  -7   2   10.60    0.90
   2   7  -2  699.63   63.39
   2   7  -2  632.44   26.20
  -2  -7   2  625.44   25.40
  -2  -7   2  629.74   58.89
   1   7  -2   29.90    2.30
   1   7  -2   31.00    2.30
   1   7  -2   30.20    2.30
   1   7  -2   35.00    2.10
  -1  -7   2   33.00    2.30
  -1  -7   2   34.50    2.60
  -1  -7   2   40.50    2.10
  -1  -7   2   36.90    1.50
  -1  -7   2   42.80    2.60
  -1  -7   2   34.70    2.20
   0   7  -2    6.30    1.30
   0  -7   2   12.00    1.40
   0  -7   2    7.80    1.20
   0  -7   2   10.70    1.70
   0  -7   2    9.70    1.10
   0  -7   2   10.50    1.60
   0  -7   2    7.10    1.30
  -1   7  -2   62.09    3.60
  -1   7  -2   55.89    3.50
  -1   7  -2   53.59    3.50
  -1   7  -2   58.19    3.60
   1  -7   2   60.59    3.00
   1  -7   2   61.19    3.20
   1  -7   2   70.19    3.90
   1  -7   2   58.39    3.40
   1  -7   2   63.09    3.10
   1  -7   2   62.69    2.10
   1  -7   2   59.49    3.50
  -2   7  -2    0.50    0.80
  -2   7  -2    0.20    0.60
  -2   7  -2    0.90    1.00
  -2   7  -2    0.70    0.80
   2  -7   2    1.80    0.90
   2  -7   2    1.40    0.90
   2  -7   2    0.60    0.90
   2  -7   2    0.40    0.70
   2  -7   2    0.60    0.70
   2  -7   2    0.50    0.40
   2  -7   2    0.30    0.80
  -3   7  -2   24.40    2.70
  -3   7  -2   22.70    3.10
  -3   7  -2   23.10    2.70
   3  -7   2   21.50    2.50
   3  -7   2   23.50    2.70
   3  -7   2   24.10    1.90
   3  -7   2   25.00    3.00
   3  -7   2   20.20    2.30
   3  -7   2   26.60    2.70
  -4   7  -2   62.69    4.80
  -4   7  -2   67.89    4.20
  -4   7  -2   64.69    4.30
  -4   7  -2   52.29    4.00
   4  -7   2   63.49    3.60
   4  -7   2   66.99    4.10
   4  -7   2   62.09    4.10
   4  -7   2   65.29    4.50
   4  -7   2   60.89    4.10
   4  -7   2   66.09    4.10
  -5   7  -2   74.29    5.50
  -5   7  -2   72.59    4.90
  -5   7  -2   83.89    4.90
  -5   7  -2   76.59    4.80
   5  -7   2   75.19    5.10
   5  -7   2   77.09    5.00
   5  -7   2   83.59    4.90
   5  -7   2   72.39    4.40
   5  -7   2   72.69    4.70
   5  -7   2   79.39    4.90
  -6   7  -2   13.00    2.90
  -6   7  -2   13.30    2.60
  -6   7  -2   17.50    3.50
  -6   7  -2   16.50    2.60
  -6   7  -2   20.80    3.00
   6  -7   2   16.50    2.90
   6  -7   2   18.30    2.90
   6  -7   2   15.00    2.50
   6  -7   2   15.40    2.90
   6  -7   2   20.40    2.90
   6  -7   2   21.30    3.20
  -7   7  -2    1.50    1.50
  -7   7  -2    3.30    2.00
  -7   7  -2    3.30    1.60
  -7   7  -2    3.40    1.80
   7  -7   2    3.10    1.70
   7  -7   2    7.60    2.30
   7  -7   2    3.90    1.80
   7  -7   2    2.90    1.50
  -8   7  -2    1.60    1.40
  -8   7  -2    8.40    3.30
  -8   7  -2    6.20    2.10
  -8   7  -2    5.50    1.90
  -8   7  -2    3.50    1.90
   8  -7   2    5.10    2.10
   8  -7   2    3.70    1.90
   8  -7   2    3.00    1.80
   8  -7   2    2.30    1.70
   8  -7   2    3.40    1.90
  -9   7  -2    4.90    1.90
  -9   7  -2    4.10    1.90
  -9   7  -2    5.60    2.90
  -9   7  -2    6.40    2.30
  -9   7  -2    6.40    2.10
   9  -7   2    5.90    2.30
   9  -7   2    5.20    2.30
   9  -7   2    5.80    2.10
   9  -7   2    3.60    1.80
   9  -7   2    4.50    2.10
 -10   7  -2    2.30    2.60
 -10   7  -2    7.40    1.90
 -10   7  -2    6.30    2.20
 -10   7  -2    8.50    3.80
 -10   7  -2   10.90    2.50
  10  -7   2    8.40    3.50
  10  -7   2    8.00    2.50
  10  -7   2   15.50    3.20
  12   6  -2    0.40    1.30
  12   6  -2    1.50    2.20
  12   6  -2    1.80    1.70
  12   6  -2    2.00    1.10
 -12  -6   2    4.90    2.80
  11   6  -2   28.00    3.50
  11   6  -2   24.70    2.40
  11   6  -2   18.40    3.10
  11   6  -2   24.30    4.30
 -11  -6   2   17.90    4.40
  10   6  -2    0.10    0.70
  10   6  -2    0.70    1.10
  10   6  -2    3.50    2.40
  10   6  -2    1.00    1.20
  10   6  -2    4.50    2.10
 -10  -6   2    0.00    1.70
   9   6  -2  151.58    6.60
   9   6  -2  144.29    4.80
   9   6  -2  156.38    7.20
   9   6  -2  156.68    8.40
   9   6  -2  151.88    4.80
   9   6  -2  143.89    9.50
  -9  -6   2  139.19    8.60
   8   6  -2   15.00    2.10
   8   6  -2   18.40    1.50
   8   6  -2   20.30    4.30
   8   6  -2   16.00    1.20
   8   6  -2   18.00    1.20
   8   6  -2   22.50    4.10
   8   6  -2   21.50    2.20
   8   6  -2   12.10    2.50
  -8  -6   2   15.80    2.80
  -8  -6   2   20.00    3.60
   7   6  -2    0.60    1.20
   7   6  -2   -0.50    0.50
   7   6  -2    0.40    0.50
   7   6  -2    0.10    0.80
   7   6  -2    1.00    1.50
   7   6  -2   -0.10    0.80
   7   6  -2   -0.40    0.50
   7   6  -2    0.90    0.50
  -7  -6   2    1.40    1.20
  -7  -6   2    0.40    1.20
   6   6  -2   18.00    1.90
   6   6  -2   28.30    3.20
   6   6  -2   25.00    2.60
   6   6  -2   23.20    2.80
   6   6  -2   25.70    1.50
   6   6  -2   19.40    1.30
   6   6  -2   25.10    3.70
   6   6  -2   21.30    1.50
  -6  -6   2   19.20    2.60
  -6  -6   2   21.80    1.20
  -6  -6   2   22.20    1.30
   5   6  -2  136.79    7.00
   5   6  -2  134.29    4.60
   5   6  -2  132.29    6.80
   5   6  -2  127.29    5.80
   5   6  -2  122.39    5.20
   5   6  -2  124.49    4.80
   5   6  -2  127.39    5.90
   5   6  -2  121.29    4.40
  -5  -6   2  132.39    4.40
  -5  -6   2  117.59    6.20
  -5  -6   2  122.69    4.60
  -5  -6   2  128.19    4.80
  -5  -6   2  127.79    5.80
   4   6  -2  938.81   32.70
   4   6  -2  917.71   65.79
  -4  -6   2  982.90   63.79
  -4  -6   2 1013.60   33.10
   3   6  -2  141.49    5.30
   3   6  -2  129.59    5.00
   3   6  -2  136.39    4.10
   3   6  -2  133.09    5.00
   3   6  -2  132.89    4.70
   3   6  -2  143.09    6.10
   3   6  -2  127.49    4.90
   3   6  -2  136.89    5.20
  -3  -6   2  141.19    5.80
  -3  -6   2  140.69    5.50
  -3  -6   2  133.69    5.00
  -3  -6   2  134.59    4.20
  -3  -6   2  136.99    5.10
  -3  -6   2  134.29    4.30
  -3  -6   2  136.89    4.30
   2   6  -2    4.80    0.90
   2   6  -2    5.00    0.70
   2   6  -2    5.10    0.80
   2   6  -2    4.10    0.90
   2   6  -2    4.40    0.80
   2   6  -2    2.60    0.70
  -2  -6   2    4.30    0.80
  -2  -6   2    3.70    0.90
  -2  -6   2    4.80    0.90
  -2  -6   2    4.50    0.80
   1   6  -2   46.60    2.70
   1   6  -2   50.99    2.80
   1   6  -2   55.79    2.70
   1   6  -2   54.49    2.50
   1   6  -2   47.50    2.70
  -1  -6   2   47.70    2.70
  -1  -6   2   50.89    1.90
  -1  -6   2   52.49    2.60
  -1  -6   2   47.00    2.50
  -1  -6   2   48.40    2.30
  -1  -6   2   53.39    2.80
   0   6  -2  141.29    5.60
   0   6  -2  139.99    5.50
   0   6  -2  130.89    5.60
   0   6  -2  136.49    5.50
   0  -6   2  148.89    5.60
   0  -6   2  131.39    4.70
   0  -6   2  130.39    5.00
   0  -6   2  128.59    5.40
   0  -6   2  145.59    5.20
   0  -6   2  138.19    5.60
  -1   6  -2  839.42   76.49
  -1   6  -2  853.31   34.60
   1  -6   2  878.41   34.30
   1  -6   2  901.31   92.09
  -2   6  -2   21.30    2.30
  -2   6  -2   17.90    2.20
  -2   6  -2   18.00    2.40
  -2   6  -2   18.70    2.10
   2  -6   2   19.50    2.10
   2  -6   2   20.80    1.40
   2  -6   2   20.20    2.20
   2  -6   2   19.10    2.00
   2  -6   2   21.60    2.50
   2  -6   2   21.40    2.30
   2  -6   2   20.70    2.00
  -3   6  -2   41.60    3.10
  -3   6  -2   43.40    3.10
  -3   6  -2   43.60    3.50
  -3   6  -2   38.00    3.00
   3  -6   2   46.40    3.10
   3  -6   2   43.50    3.00
   3  -6   2   39.60    2.90
   3  -6   2   38.80    2.80
   3  -6   2   41.90    3.20
   3  -6   2   47.00    2.60
  -4   6  -2   71.29    4.40
  -4   6  -2   76.19    5.00
  -4   6  -2   72.69    4.30
  -4   6  -2   71.59    4.20
   4  -6   2   73.29    4.30
   4  -6   2   70.99    3.90
   4  -6   2   73.79    4.50
   4  -6   2   69.39    4.10
   4  -6   2   67.09    4.10
   4  -6   2   74.69    4.20
  -5   6  -2   86.29    5.10
  -5   6  -2  101.89    5.20
  -5   6  -2   90.19    5.00
  -5   6  -2   90.89    5.80
   5  -6   2   88.09    5.20
   5  -6   2   92.49    5.00
   5  -6   2   92.79    5.10
   5  -6   2   92.69    5.10
   5  -6   2   91.99    5.50
   5  -6   2   86.29    4.80
  -6   6  -2   17.40    2.70
  -6   6  -2   23.70    3.00
  -6   6  -2   18.90    3.70
  -6   6  -2   19.50    2.70
  -6   6  -2   17.00    3.10
   6  -6   2   19.70    3.00
   6  -6   2   18.80    2.70
   6  -6   2   18.00    2.90
   6  -6   2   18.20    2.70
   6  -6   2   18.80    2.90
   6  -6   2   15.40    3.00
  -7   6  -2   39.30    4.00
  -7   6  -2   45.80    4.90
  -7   6  -2   50.99    4.90
  -7   6  -2   50.69    3.80
  -7   6  -2   51.69    6.40
   7  -6   2   42.40    4.70
   7  -6   2   53.29    4.10
   7  -6   2   46.30    4.90
   7  -6   2   51.19    4.10
  -8   6  -2   36.20    4.40
  -8   6  -2   39.80    5.80
  -8   6  -2   36.70    4.30
  -8   6  -2   34.80    3.90
  -8   6  -2   45.60    3.70
   8  -6   2   37.00    4.10
   8  -6   2   37.00    4.30
   8  -6   2   42.10    4.90
   8  -6   2   35.00    4.50
   8  -6   2   47.40    4.60
  -9   6  -2   20.70    4.80
  -9   6  -2   24.10    3.00
  -9   6  -2   36.10    4.10
  -9   6  -2   38.30    6.20
  -9   6  -2   21.90    3.40
   9  -6   2   29.30    4.40
   9  -6   2   26.70    4.10
   9  -6   2   25.10    3.60
   9  -6   2   28.10    3.90
   9  -6   2   32.90    4.10
 -10   6  -2    9.40    1.80
 -10   6  -2    7.40    1.80
 -10   6  -2    6.90    3.10
 -10   6  -2   11.00    4.10
  10  -6   2   14.50    2.90
  10  -6   2    6.70    2.60
  10  -6   2   11.20    3.00
  10  -6   2    7.60    2.30
  12   5  -2    5.70    2.20
  12   5  -2    1.90    1.80
  12   5  -2    0.40    1.10
  12   5  -2   -1.30    1.90
 -12  -5   2   -0.60    2.20
  11   5  -2   64.29    3.70
  11   5  -2   70.69    5.20
  11   5  -2   63.49    2.40
  11   5  -2   70.39    7.20
  11   5  -2   61.69    2.30
  11   5  -2   66.59    4.90
 -11  -5   2   58.99    7.10
  10   5  -2   27.60    2.20
  10   5  -2   30.60    4.50
  10   5  -2   26.90    1.60
  10   5  -2   26.60    2.20
  10   5  -2   21.60    3.00
  10   5  -2   31.00    3.80
 -10  -5   2   24.10    4.40
   9   5  -2   24.50    1.60
   9   5  -2   26.70    4.70
   9   5  -2   23.70    1.90
   9   5  -2   22.30    1.50
   9   5  -2   22.70    2.90
   9   5  -2   29.20    4.20
   9   5  -2   24.70    2.80
  -9  -5   2   20.90    4.70
   8   5  -2    2.80    0.80
   8   5  -2    0.60    1.00
   8   5  -2    2.70    1.00
   8   5  -2    6.40    2.00
   8   5  -2    1.90    1.30
   8   5  -2    2.00    0.70
   8   5  -2    1.30    0.60
   8   5  -2    1.20    1.70
  -8  -5   2    2.30    1.90
   7   5  -2   16.80    3.30
   7   5  -2   20.50    2.40
   7   5  -2   14.60    1.30
   7   5  -2   16.10    1.80
   7   5  -2   20.90    1.40
   7   5  -2   22.90    3.10
  -7  -5   2   16.10    0.80
  -7  -5   2   20.20    2.80
  -7  -5   2   18.30    0.90
  -7  -5   2   17.20    2.90
   6   5  -2  244.38    8.10
   6   5  -2  254.07   11.10
   6   5  -2  239.78    9.80
   6   5  -2  231.78    9.70
   6   5  -2  236.88    7.80
   6   5  -2  247.58    8.80
   6   5  -2  247.48    7.70
   6   5  -2  252.37    7.90
   6   5  -2  244.28    9.20
   6   5  -2  243.88   10.90
  -6  -5   2  246.98    8.80
  -6  -5   2  241.88   10.30
  -6  -5   2  244.18    7.60
  -6  -5   2  235.28    7.40
  -6  -5   2  252.17    9.70
   5   5  -2  238.68    9.10
   5   5  -2  222.98    8.90
   5   5  -2  221.88    7.50
   5   5  -2  225.88   10.80
   5   5  -2  237.18    7.30
   5   5  -2  234.98    8.40
   5   5  -2  238.78   10.10
   5   5  -2  230.28    7.50
   5   5  -2  230.78    8.00
   5   5  -2  243.48    7.60
  -5  -5   2  229.78    7.20
  -5  -5   2  233.88    7.40
  -5  -5   2  242.78    8.90
  -5  -5   2  223.98    8.00
   4   5  -2  235.88    8.40
   4   5  -2  219.78    7.30
   4   5  -2  223.08    7.30
   4   5  -2  215.88    7.30
   4   5  -2  225.48    7.80
   4   5  -2  234.98    9.30
   4   5  -2  227.08    7.00
   4   5  -2  240.68    9.40
   4   5  -2  223.58    7.30
   4   5  -2  220.38    8.30
  -4  -5   2  214.48    8.70
  -4  -5   2  229.48    8.20
  -4  -5   2  233.68    7.30
  -4  -5   2  218.68    7.10
  -4  -5   2  227.38    7.40
   3   5  -2  390.56   12.10
   3   5  -2  397.46   13.40
   3   5  -2  401.76   12.60
   2   5  -2   25.70    1.80
   2   5  -2   31.10    1.70
   2   5  -2   28.00    1.80
   2   5  -2   31.90    1.60
   2   5  -2   23.50    1.80
  -2  -5   2   36.40    2.10
  -2  -5   2   30.90    1.10
  -2  -5   2   28.60    1.50
  -2  -5   2   32.80    1.50
  -2  -5   2   25.60    1.70
   1   5  -2   44.80    2.20
   1   5  -2   47.70    2.40
   1   5  -2   42.80    2.20
   1   5  -2   48.20    1.60
   1   5  -2   44.00    2.40
  -1  -5   2   44.80    2.40
  -1  -5   2   51.19    2.10
  -1  -5   2   40.80    2.20
  -1  -5   2   49.40    2.50
  -1  -5   2   48.40    2.30
   0   5  -2    3.50    0.90
   0   5  -2    1.70    0.60
   0   5  -2    1.30    0.50
   0   5  -2    0.70    0.50
   0  -5   2    2.30    0.70
   0  -5   2    2.50    0.50
   0  -5   2    2.10    0.70
   0  -5   2    1.70    0.50
   0  -5   2    1.30    0.60
   0  -5   2    5.10    0.80
  -1   5  -2   34.10    2.30
  -1   5  -2   32.80    2.30
  -1   5  -2   29.60    2.20
  -1   5  -2   30.90    2.50
   1  -5   2   33.40    2.60
   1  -5   2   34.10    2.30
   1  -5   2   40.20    2.20
   1  -5   2   40.90    2.50
   1  -5   2   43.20    1.60
   1  -5   2   42.30    2.20
   1  -5   2   39.50    2.10
  -2   5  -2  202.88    7.80
  -2   5  -2  182.78    7.20
  -2   5  -2  189.78    7.30
  -2   5  -2  181.28    7.20
   2  -5   2  197.58    7.30
   2  -5   2  188.28    7.00
   2  -5   2  182.18    7.10
   2  -5   2  199.18    7.10
   2  -5   2  191.58    7.40
   2  -5   2  203.78    6.60
  -3   5  -2   34.80    3.40
  -3   5  -2   38.30    2.70
  -3   5  -2   35.90    2.50
  -3   5  -2   33.60    2.60
   3  -5   2   37.00    2.30
   3  -5   2   39.60    2.60
   3  -5   2   33.50    2.50
   3  -5   2   35.00    2.60
   3  -5   2   31.60    2.60
  -4   5  -2    1.80    1.00
  -4   5  -2    2.50    1.10
  -4   5  -2    2.30    1.00
  -4   5  -2    2.70    1.30
   4  -5   2    2.60    1.10
   4  -5   2    3.50    1.20
   4  -5   2    4.20    1.30
   4  -5   2    6.00    1.40
   4  -5   2    3.00    1.20
   4  -5   2    2.90    1.10
  -5   5  -2  127.79    5.90
  -5   5  -2  128.39    6.10
  -5   5  -2  113.19    6.40
  -5   5  -2  120.69    5.80
   5  -5   2  128.79    6.00
   5  -5   2  127.59    6.30
   5  -5   2  123.29    6.00
   5  -5   2  124.69    5.80
   5  -5   2  123.19    6.20
   5  -5   2  116.99    5.70
  -6   5  -2   45.60    5.20
  -6   5  -2   52.99    3.70
  -6   5  -2   56.89    4.40
  -6   5  -2   54.39    3.70
  -6   5  -2   54.29    3.90
   6  -5   2   52.29    4.20
   6  -5   2   49.30    4.00
   6  -5   2   52.99    3.70
   6  -5   2   48.70    3.60
   6  -5   2   51.09    3.90
   6  -5   2   55.49    4.00
  -7   5  -2    0.40    1.20
  -7   5  -2    2.40    1.30
  -7   5  -2    2.10    1.40
  -7   5  -2    3.30    2.20
  -7   5  -2    3.20    1.60
   7  -5   2    3.30    1.50
   7  -5   2    5.50    1.90
   7  -5   2    7.40    2.10
   7  -5   2   -0.10    1.10
  -8   5  -2    2.40    1.50
  -8   5  -2    1.50    1.40
  -8   5  -2    2.00    1.30
  -8   5  -2    4.50    2.60
  -8   5  -2    2.90    1.40
   8  -5   2    1.40    1.50
   8  -5   2    5.00    1.70
   8  -5   2    2.70    1.60
   8  -5   2    3.60    1.70
   8  -5   2    0.80    1.20
  -9   5  -2    2.40    1.20
  -9   5  -2    0.30    1.90
  -9   5  -2    3.70    1.60
  -9   5  -2    1.90    1.40
  -9   5  -2    4.10    2.50
   9  -5   2    6.20    1.90
   9  -5   2    2.50    1.50
   9  -5   2    1.40    1.50
   9  -5   2    1.70    1.80
   9  -5   2    2.00    1.60
 -10   5  -2    2.60    1.70
 -10   5  -2    4.00    1.00
 -10   5  -2   10.20    3.80
 -10   5  -2    4.40    2.90
 -10   5  -2    2.90    1.70
  10  -5   2    1.60    1.80
  10  -5   2    2.70    1.90
  10  -5   2    0.60    1.60
  10  -5   2    3.20    2.00
  10  -5   2    5.10    1.90
 -11   5  -2   12.30    4.60
  11  -5   2    9.50    2.70
  11  -5   2    5.30    2.60
  11  -5   2    9.30    2.70
  11  -5   2    7.70    2.30
  11  -5   2    1.60    1.90
  12   4  -2    4.00    1.40
  12   4  -2    1.80    2.10
  12   4  -2    4.70    0.90
  12   4  -2    3.20    2.00
  12   4  -2    7.80    2.80
 -12  -4   2   -1.30    2.30
  11   4  -2  182.08    8.90
  11   4  -2  173.68    6.50
  11   4  -2  187.98   10.90
  11   4  -2  188.88    9.40
  11   4  -2  179.38    7.40
  11   4  -2  188.78    6.40
 -11  -4   2  184.68   11.30
 -11  -4   2  178.48   11.10
  10   4  -2   16.90    2.80
  10   4  -2   14.60    1.60
  10   4  -2   11.30    1.70
  10   4  -2   14.00    3.20
  10   4  -2   12.80    3.00
  10   4  -2   11.80    1.40
 -10  -4   2    9.90    3.10
 -10  -4   2   11.20    3.40
   9   4  -2   24.10    1.80
   9   4  -2   24.30    4.00
   9   4  -2   22.40    2.10
   9   4  -2   20.20    2.90
   9   4  -2   20.60    1.70
   9   4  -2   22.70    2.80
  -9  -4   2   26.80    4.20
   8   4  -2   66.39    4.30
   8   4  -2   63.79    4.50
   8   4  -2   69.49    5.40
   8   4  -2   71.79    3.30
   8   4  -2   70.59    3.20
   8   4  -2   74.59    6.10
   8   4  -2   65.79    3.20
   8   4  -2   64.29    3.90
  -8  -4   2   63.19    5.40
  -8  -4   2   77.09    5.90
  -8  -4   2   73.89    2.60
  -8  -4   2   75.79    2.60
   7   4  -2    2.20    0.70
   7   4  -2    2.30    1.10
   7   4  -2    2.30    1.00
   7   4  -2    2.10    0.70
   7   4  -2    2.40    0.70
   7   4  -2    1.80    1.40
   7   4  -2    2.00    1.00
   7   4  -2   -0.10    1.40
  -7  -4   2    2.50    0.60
  -7  -4   2    2.30    1.50
  -7  -4   2    3.60    1.80
  -7  -4   2    2.90    0.60
  -7  -4   2    3.90    1.30
   6   4  -2   32.00    1.70
   6   4  -2   30.00    2.50
   6   4  -2   39.90    3.30
   6   4  -2   40.60    4.00
   6   4  -2   34.20    2.20
   6   4  -2   37.70    2.00
   6   4  -2   33.00    2.50
   6   4  -2   41.40    4.60
   6   4  -2   32.10    1.80
   6   4  -2   36.10    4.40
  -6  -4   2   31.10    1.70
  -6  -4   2   36.10    1.60
  -6  -4   2   35.20    2.50
  -6  -4   2   31.40    2.80
  -6  -4   2   34.50    4.20
   5   4  -2  382.56   12.60
   5   4  -2  377.36   14.30
   5   4  -2  386.26   11.80
   5   4  -2  385.06   11.90
   5   4  -2  394.96   12.80
   5   4  -2  390.56   11.80
   5   4  -2  391.46   14.40
   5   4  -2  373.66   13.40
   5   4  -2  390.16   11.50
   5   4  -2  384.86   13.40
  -5  -4   2  374.16   11.60
  -5  -4   2  389.16   13.10
  -5  -4   2  387.26   12.50
  -5  -4   2  385.26   13.90
   4   4  -2  602.64   19.80
   3   4  -2 1237.58   69.69
   3   4  -2 1257.17   39.60
  -3  -4   2 1242.18   67.19
  -3  -4   2 1286.67   39.90
   2   4  -2 2604.74   79.59
   2   4  -2 2962.60  120.79
  -2  -4   2 2565.24  113.49
  -2  -4   2 2706.53   79.79
   1   4  -2 1787.02   55.99
   1   4  -2 1870.21   93.99
  -1  -4   2 1789.72   91.09
   0   4  -2  382.96   40.40
   0   4  -2  438.56   18.10
   0  -4   2  423.26   40.80
   0  -4   2  438.56   17.90
  -1   4  -2   26.20    1.80
  -1   4  -2   28.30    1.90
  -1   4  -2   24.70    1.80
  -1   4  -2   28.10    1.40
  -1   4  -2   30.20    1.90
   1  -4   2   25.80    1.60
   1  -4   2   30.90    1.80
   1  -4   2   29.20    1.30
   1  -4   2   24.20    1.70
   1  -4   2   26.70    1.80
   1  -4   2   29.60    1.70
   1  -4   2   30.10    2.00
  -2   4  -2   14.50    1.80
  -2   4  -2   13.00    1.60
  -2   4  -2   15.90    1.70
  -2   4  -2   10.10    1.40
  -2   4  -2   10.90    1.20
   2  -4   2   12.00    1.50
   2  -4   2   15.10    1.60
   2  -4   2   14.30    1.20
   2  -4   2   13.50    1.50
   2  -4   2   13.30    1.60
  -3   4  -2    1.60    0.90
  -3   4  -2    2.80    1.10
  -3   4  -2    2.60    0.90
  -3   4  -2    1.00    0.80
  -3   4  -2    2.60    0.90
   3  -4   2    1.50    0.80
   3  -4   2    5.00    1.10
   3  -4   2    4.80    1.10
   3  -4   2    2.90    0.90
   3  -4   2    4.90    1.10
   3  -4   2    4.20    1.10
  -4   4  -2  320.97   11.10
  -4   4  -2  319.47   11.10
  -4   4  -2  328.17   11.30
  -4   4  -2  300.67   11.70
   4  -4   2  323.77   11.10
   4  -4   2  314.97   11.20
   4  -4   2  336.67   11.20
   4  -4   2  327.57   11.50
   4  -4   2  328.37   11.50
   4  -4   2  311.27   11.10
  -5   4  -2    2.60    1.10
  -5   4  -2    4.30    1.30
  -5   4  -2    3.50    1.40
  -5   4  -2    2.20    1.00
  -5   4  -2    2.60    1.40
   5  -4   2    2.80    1.10
   5  -4   2    1.60    0.90
   5  -4   2    2.30    1.10
   5  -4   2    3.40    1.20
   5  -4   2    2.80    1.10
   5  -4   2    3.90    1.30
  -6   4  -2   14.30    2.40
  -6   4  -2   15.00    3.20
  -6   4  -2   21.30    2.50
  -6   4  -2   16.40    2.40
  -6   4  -2   21.80    2.40
   6  -4   2   13.30    2.00
   6  -4   2   18.30    2.30
   6  -4   2   18.80    2.50
   6  -4   2   23.10    3.10
   6  -4   2   13.70    2.40
   6  -4   2   18.10    2.60
  -7   4  -2   21.20    2.80
  -7   4  -2   20.00    2.80
  -7   4  -2   16.90    3.70
  -7   4  -2   22.30    2.50
  -7   4  -2   21.80    2.70
   7  -4   2   20.10    2.90
   7  -4   2   15.40    2.50
   7  -4   2   22.80    2.80
   7  -4   2   22.30    2.80
   7  -4   2   20.80    3.20
  -8   4  -2  148.39    6.30
  -8   4  -2  145.19   10.50
  -8   4  -2  138.39    9.10
  -8   4  -2  149.69    6.90
  -8   4  -2  138.39    6.70
   8  -4   2  138.89    6.90
   8  -4   2  151.68    8.10
   8  -4   2  144.89    7.60
   8  -4   2  139.09    7.20
   8  -4   2  137.09    6.80
  -9   4  -2   36.30    3.70
  -9   4  -2   35.70    2.60
  -9   4  -2   37.20    6.00
  -9   4  -2   36.90    4.00
  -9   4  -2   39.60    6.00
   9  -4   2   37.90    4.30
   9  -4   2   39.20    4.10
   9  -4   2   41.20    4.90
   9  -4   2   37.60    4.20
   9  -4   2   34.00    3.70
 -10   4  -2   43.30    6.70
 -10   4  -2   40.00    4.40
 -10   4  -2   50.79    7.10
 -10   4  -2   39.40    3.90
  10  -4   2   47.00    4.90
  10  -4   2   45.70    5.40
  10  -4   2   53.39    4.40
  10  -4   2   45.00    5.10
  10  -4   2   35.30    3.90
 -11   4  -2   32.00    6.30
 -11   4  -2   34.90    6.20
 -11   4  -2   30.70    3.90
  11  -4   2   28.00    5.50
  11  -4   2   28.90    3.80
  11  -4   2   37.80    4.50
  11  -4   2   33.40    4.30
  12   3  -2   47.80    5.40
  12   3  -2   62.49    3.50
  12   3  -2   58.89    5.90
  12   3  -2   61.39    4.10
  12   3  -2   55.29    3.20
  12   3  -2   63.59    7.70
 -12  -3   2   53.49    7.20
 -12  -3   2   66.59    8.20
  11   3  -2   26.60    3.70
  11   3  -2   24.90    2.50
  11   3  -2   27.50    4.70
  11   3  -2   24.10    2.20
  11   3  -2   24.90    2.80
  11   3  -2   22.20    3.60
 -11  -3   2   23.10    4.90
 -11  -3   2   19.50    4.60
  10   3  -2   10.40    1.50
  10   3  -2   19.10    2.20
  10   3  -2   13.60    3.40
  10   3  -2   20.80    3.30
  10   3  -2   15.10    1.90
  10   3  -2   14.30    2.60
 -10  -3   2   17.60    4.00
 -10  -3   2   13.70    1.20
 -10  -3   2   13.60    1.10
 -10  -3   2    9.40    3.20
   9   3  -2   10.40    2.20
   9   3  -2   10.90    1.60
   9   3  -2    9.50    1.40
   9   3  -2    9.30    2.80
   9   3  -2    9.60    2.20
   9   3  -2   10.50    1.60
  -9  -3   2   10.50    1.20
  -9  -3   2   14.30    3.40
  -9  -3   2    9.10    1.10
  -9  -3   2    7.70    3.10
   8   3  -2   85.59    4.80
   8   3  -2   87.69    6.20
   8   3  -2   90.49    5.30
   8   3  -2   88.79    4.10
   8   3  -2   86.79    5.40
   8   3  -2   92.79    4.10
   8   3  -2   94.19    4.00
  -8  -3   2   90.39    3.60
  -8  -3   2   94.09    3.60
  -8  -3   2   88.39    6.40
  -8  -3   2   91.59    6.60
   7   3  -2    9.70    1.80
   7   3  -2    9.70    2.10
   7   3  -2   12.20    2.80
   7   3  -2   12.20    2.50
   7   3  -2    8.50    1.20
   7   3  -2    8.00    1.10
   7   3  -2    9.20    1.30
   7   3  -2    7.50    1.50
  -7  -3   2   10.30    2.40
  -7  -3   2    9.30    1.10
  -7  -3   2   15.00    3.00
  -7  -3   2   11.00    1.90
  -7  -3   2    8.20    1.10
   6   3  -2   25.00    3.50
   6   3  -2   24.50    1.70
   6   3  -2   34.80    4.20
   6   3  -2   31.30    3.10
   6   3  -2   27.60    2.70
   6   3  -2   23.60    3.00
   6   3  -2   29.90    3.60
   6   3  -2   27.90    1.80
   6   3  -2   23.20    2.50
   6   3  -2   24.90    1.50
  -6  -3   2   27.50    3.50
  -6  -3   2   29.10    3.70
  -6  -3   2   24.60    1.60
  -6  -3   2   21.60    1.40
  -6  -3   2   24.60    2.50
   5   3  -2   21.90    1.50
   5   3  -2   21.40    2.60
   5   3  -2   21.40    1.30
   5   3  -2   24.30    2.00
   5   3  -2   20.70    1.50
   5   3  -2   14.90    2.30
   5   3  -2   22.90    3.20
   5   3  -2   21.40    2.00
   5   3  -2   19.90    1.50
   5   3  -2   20.30    3.00
  -5  -3   2   21.90    1.40
  -5  -3   2   24.20    3.10
  -5  -3   2   21.00    1.30
  -5  -3   2   22.70    2.40
  -5  -3   2   18.30    2.50
  -5  -3   2   21.30    2.10
   4   3  -2    1.70    0.90
   4   3  -2    0.60    0.40
   4   3  -2    0.20    0.40
   4   3  -2    0.80    0.50
   4   3  -2    1.00    1.00
   4   3  -2    3.00    1.20
   4   3  -2    1.00    0.50
   4   3  -2    1.70    0.90
   4   3  -2    1.70    0.50
   4   3  -2    0.60    0.60
  -4  -3   2    1.40    0.70
  -4  -3   2    1.90    0.60
  -4  -3   2    1.20    0.90
  -4  -3   2    0.50    0.60
  -4  -3   2    1.50    0.50
  -4  -3   2    1.90    1.00
   3   3  -2  808.42   26.20
   3   3  -2  784.42   27.00
  -3  -3   2  820.22   50.19
  -3  -3   2  840.32   47.60
   2   3  -2  689.23   45.10
   2   3  -2  570.24   20.50
  -2  -3   2  640.84   21.00
  -2  -3   2  561.34   40.40
   1   3  -2  525.25   40.90
   1   3  -2  609.54   20.80
  -1  -3   2  630.64   43.20
   0   3  -2  102.99    3.90
   0   3  -2  110.39    4.00
   0   3  -2  104.29    3.70
   0  -3   2  109.09    3.70
   0  -3   2  108.89    4.00
   0  -3   2  109.89    4.00
   0  -3   2  104.89    3.90
   0  -3   2  106.99    3.70
  -1   3  -2  120.69    4.60
  -1   3  -2  125.99    4.60
  -1   3  -2  127.79    4.20
  -1   3  -2  125.09    5.10
  -1   3  -2  121.69    4.60
   1  -3   2  129.89    4.60
   1  -3   2  128.49    4.50
   1  -3   2  116.49    4.60
   1  -3   2  121.19    4.60
   1  -3   2  128.69    4.10
   1  -3   2  127.49    4.70
  -2   3  -2 1843.02   99.39
  -2   3  -2 1725.53   57.09
   2  -3   2 1767.42   56.89
   2  -3   2 1852.11   99.59
  -3   3  -2  219.88    7.70
  -3   3  -2  217.38    7.80
  -3   3  -2  228.08    8.30
  -3   3  -2  225.18    7.80
  -3   3  -2  217.98    7.70
   3  -3   2  226.08    7.80
   3  -3   2  211.68    7.70
   3  -3   2  220.58    7.70
   3  -3   2  209.38    7.90
   3  -3   2  219.48    7.90
   3  -3   2  219.28    7.80
  -4   3  -2  258.37    9.40
  -4   3  -2  247.28    8.70
  -4   3  -2  260.17    9.30
  -4   3  -2  243.78    8.70
  -4   3  -2  252.57    8.90
   4  -3   2  246.48    8.80
   4  -3   2  257.67    9.00
   4  -3   2  224.18    8.60
   4  -3   2  256.47    9.20
   4  -3   2  248.18    9.00
   4  -3   2  249.28    9.30
  -5   3  -2  225.08    8.00
  -5   3  -2  218.78    8.10
  -5   3  -2  217.68    9.70
  -5   3  -2  218.28    8.30
  -5   3  -2  217.98    8.80
   5  -3   2  216.98    8.30
   5  -3   2  213.58    8.70
   5  -3   2  216.98    8.50
   5  -3   2  214.18    8.80
   5  -3   2  214.68    8.10
   5  -3   2  222.88    8.20
  -6   3  -2    0.00    0.70
  -6   3  -2    0.80    0.80
  -6   3  -2   -0.10    1.20
   6  -3   2    0.80    0.80
   6  -3   2    0.90    0.80
   6  -3   2   -0.50    0.90
   6  -3   2   -1.00    0.70
   6  -3   2    0.30    0.80
   6  -3   2    1.00    1.00
  -7   3  -2  132.09    8.20
  -7   3  -2  148.39    6.40
  -7   3  -2  143.69    7.10
  -7   3  -2  150.78    5.90
  -7   3  -2  150.08    8.80
   7  -3   2  130.09    6.20
   7  -3   2  145.69    6.50
   7  -3   2  142.69    7.40
   7  -3   2  152.08    6.90
   7  -3   2  140.59    6.90
  -8   3  -2   82.09    6.90
  -8   3  -2   88.69    5.20
  -8   3  -2   80.89    6.90
  -8   3  -2   89.79    4.30
  -8   3  -2   93.89    5.00
   8  -3   2   94.49    5.50
   8  -3   2   96.59    5.20
   8  -3   2   94.49    5.10
   8  -3   2   93.29    5.70
   8  -3   2  102.09    6.40
  -9   3  -2   20.40    4.30
  -9   3  -2   17.30    2.70
  -9   3  -2   21.50    2.70
  -9   3  -2   30.50    5.40
   9  -3   2   27.30    3.90
   9  -3   2   21.30    2.90
   9  -3   2   21.50    3.30
   9  -3   2   27.10    3.10
   9  -3   2   24.20    3.20
 -10   3  -2    2.00    2.30
 -10   3  -2    2.80    2.60
 -10   3  -2    0.00    1.10
  10  -3   2   -0.20    1.40
  10  -3   2    1.30    1.20
  10  -3   2   -1.10    1.10
  10  -3   2    0.90    1.70
 -11   3  -2    7.00    1.90
 -11   3  -2    3.40    1.70
 -11   3  -2    4.80    3.20
 -11   3  -2    7.60    3.40
  11  -3   2    6.20    2.00
  11  -3   2   10.90    3.20
  11  -3   2    8.20    2.40
  11  -3   2    6.20    2.20
  11  -3   2    7.20    2.10
  12   2  -2   63.89    4.30
  12   2  -2   49.50    5.50
  12   2  -2   60.09    3.90
  12   2  -2   57.29    3.50
  12   2  -2   51.59    7.10
  12   2  -2   61.89    6.50
 -12  -2   2   67.79    8.20
[truncated: 3,236,211 more chars]
